# Supplementary material for: Evolution of Phage Tail Sheath Protein
Source: Viruses. 2022 May 26;14(6):1148. doi: 10.3390/v14061148 (PMC9230969; doi:10.3390/v14061148)
Supplement: Supplementary file 1 [file viruses-14-01148-s001.zip]

Archive with 317 entries (313 files):
- Supplementary_Figure_S1.jpg
- Supplementary_Figure_S2.jpg
- Supplementary_Figure_S3.jpg
- Supplementary_File_S1/
- Supplementary_File_S1/fasta/
- Supplementary_File_S1/fasta/Acinetobacter__phage__Cato.fasta
- Supplementary_File_S1/fasta/Aeromonas__phage__pAh6_2TG.fasta
- Supplementary_File_S1/fasta/Aeromonas__phage__phiO18P.fasta
- Supplementary_File_S1/fasta/AFP-6J0B-SP1__Photorhabdus__asymbiotica__ATCC43949.fasta
- Supplementary_File_S1/fasta/AFP-6J0N-SP2__Photorhabdus__asymbiotica__ATCC43949.fasta
- Supplementary_File_S1/fasta/AFP-6J0N-SP3__Photorhabdus__asymbiotica__ATCC43949.fasta
- Supplementary_File_S1/fasta/AFP-6RAO-SP3__Serratia__entomophila.fasta
- Supplementary_File_S1/fasta/AFP-6RBN-SP1__Serratia__entomophila.fasta
- Supplementary_File_S1/fasta/AFP-6RBN-SP2__Serratia__entomophila.fasta
- Supplementary_File_S1/fasta/Agrobacterium__phage__Atu_ph04.fasta
- Supplementary_File_S1/fasta/Agrobacterium__phage__Atu_ph07.fasta
- Supplementary_File_S1/fasta/Bacillus__phage__AR9.fasta
- Supplementary_File_S1/fasta/Bacillus__phage__BC01.fasta
- Supplementary_File_S1/fasta/Bacillus__phage__CampHawk.fasta
- Supplementary_File_S1/fasta/Bacillus__phage__G.fasta
- Supplementary_File_S1/fasta/Bacillus__phage__PBS1.fasta
- Supplementary_File_S1/fasta/Bacillus__phage__phi18.fasta
- Supplementary_File_S1/fasta/Bacillus__phage__SP-15.fasta
- Supplementary_File_S1/fasta/Bacillus__phage__TsarBomba.fasta
- Supplementary_File_S1/fasta/Bacillus__phage__vB_BceM-HSE3.fasta
- Supplementary_File_S1/fasta/BCN-6GKW-Peptoclostridium__difficile.fasta
- Supplementary_File_S1/fasta/BCN-6PYT-Pseudomonas__aeruginosa__PAO1.fasta
- Supplementary_File_S1/fasta/Brevibacillus__phage__Jimmer2.fasta
- Supplementary_File_S1/fasta/Brevibacillus__phage__Osiris.fasta
- Supplementary_File_S1/fasta/Brevibacillus__phage__Powder.fasta
- Supplementary_File_S1/fasta/Burkholderia__phage__BEK.fasta
- Supplementary_File_S1/fasta/Burkholderia__phage__KS14.fasta
- Supplementary_File_S1/fasta/Burkholderia__phage__phiE255.fasta
- Supplementary_File_S1/fasta/Campylobacter__phage__CAM-P21.fasta
- Supplementary_File_S1/fasta/Campylobacter__phage__F352.fasta
- Supplementary_File_S1/fasta/Caulobacter__phage__Cr30.fasta
- Supplementary_File_S1/fasta/Cellulophaga__phage__phi38_2.fasta
- Supplementary_File_S1/fasta/CHR-3HXL-Desulfitobacterium__hafniense.fasta
- Supplementary_File_S1/fasta/CHR-3LML-Listeria__innocua.fasta
- Supplementary_File_S1/fasta/CHR-Acidobacteria__bacterium__Mor1.fasta
- Supplementary_File_S1/fasta/CHR-Candidatus__Bathyarchaeota__archaeon__isolate__Bin-L-2.fasta
- Supplementary_File_S1/fasta/CHR-Candidatus__Lokiarchaeota__archaeon__isolate__TEKIR_9.fasta
- Supplementary_File_S1/fasta/CHR-Candidatus__Nitrososphaera__evergladensis__SR1.fasta
- Supplementary_File_S1/fasta/CHR-Candidatus__Pacearchaeota__archaeon__isolate__ARS50.fasta
- Supplementary_File_S1/fasta/CHR-Candidatus__Thorarchaeota__archaeon__isolate__2_13.fasta
- Supplementary_File_S1/fasta/CHR-Cellulomonas__fimi__ATCC__484.fasta
- Supplementary_File_S1/fasta/CHR-Crenarchaeota__archaeon__isolate__LB_CRA_1.fasta
- Supplementary_File_S1/fasta/CHR-Halovivax__ruber__XH-70.fasta
- Supplementary_File_S1/fasta/CHR-Methanolacinia_petrolearia_DSM_11571.fasta
- Supplementary_File_S1/fasta/CHR-Methanomethylovorans__hollandica__DSM__15978.fasta
- Supplementary_File_S1/fasta/CHR-Methanothrix__sp__isolate__bin.308__Contig_420493.fasta
- Supplementary_File_S1/fasta/CHR-Microbacterium__wangchenii__strain__dk512.fasta
- Supplementary_File_S1/fasta/CHR-Mycolicibacterium__insubricum__JCM__16366.fasta
- Supplementary_File_S1/fasta/CHR-Natronorubrum__bangense__strain__JCM__10635.fasta
- Supplementary_File_S1/fasta/CHR-Nitrobacter__hamburgensis__X14.fasta
- Supplementary_File_S1/fasta/CHR-Nostoc__sp__TCL26-01.fasta
- Supplementary_File_S1/fasta/CHR-Ralstonia__solanacearum__strain__UW774.fasta
- Supplementary_File_S1/fasta/CHR-Synechococcus__elongatus__PCC__6301.fasta
- Supplementary_File_S1/fasta/CHR-Thermoplasmata__archaeon__isolate__B28_G1.fasta
- Supplementary_File_S1/fasta/CHR-Thermoprotei__archaeon__B19_G17.fasta
- Supplementary_File_S1/fasta/Citrobacter__phage__Moon.fasta
- Supplementary_File_S1/fasta/Clostridium__phage__phiCDHM13.fasta
- Supplementary_File_S1/fasta/Clostridium__phage__phiMMP01.fasta
- Supplementary_File_S1/fasta/Clostridium__phage__phiMMP04.fasta
- Supplementary_File_S1/fasta/Cronobacter__phage__ESSI-2.fasta
- Supplementary_File_S1/fasta/Cyanophage__S-RIM44.fasta
- Supplementary_File_S1/fasta/Delftia__phage__RG-2014.fasta
- Supplementary_File_S1/fasta/Dickeya__phage__Kamild.fasta
- Supplementary_File_S1/fasta/Dickeya__phage__RC-2014.fasta
- Supplementary_File_S1/fasta/Dickeya__phage__vB_DsoM_JA11.fasta
- Supplementary_File_S1/fasta/Enterobacteria__phage__SEGD1.fasta
- Supplementary_File_S1/fasta/Enterobacteria__phage__SfV.fasta
- Supplementary_File_S1/fasta/Enterobacter__phage__Arya.fasta
- Supplementary_File_S1/fasta/Enterococcus__phage__MDA2.fasta
- Supplementary_File_S1/fasta/Enterococcus__phage__PBEF129.fasta
- Supplementary_File_S1/fasta/Erwinia__phage__ENT90.fasta
- Supplementary_File_S1/fasta/Erwinia__phage__Machina.fasta
- Supplementary_File_S1/fasta/Erwinia__phage__pEa_SNUABM_5.fasta
- Supplementary_File_S1/fasta/Erwinia__phage__vB_EamM_Deimos-Minion.fasta
- Supplementary_File_S1/fasta/Erwinia__phage__vB_EamM_Kwan.fasta
- Supplementary_File_S1/fasta/Erwinia__phage__vB_EamM_RisingSun.fasta
- Supplementary_File_S1/fasta/Escherichia__phage__AlfredRasser.fasta
- Supplementary_File_S1/fasta/Escherichia__phage__FFH2.fasta
- Supplementary_File_S1/fasta/Escherichia__phage__Mansfield.fasta
- Supplementary_File_S1/fasta/Escherichia__phage__Mu.fasta
- Supplementary_File_S1/fasta/Escherichia__phage__P2-4E6b.fasta
- Supplementary_File_S1/fasta/Escherichia__phage__PhaxI.fasta
- Supplementary_File_S1/fasta/Escherichia__phage__SP27.fasta
- Supplementary_File_S1/fasta/Escherichia__phage__T4.fasta
- Supplementary_File_S1/fasta/Escherichia__phage__vB_EcoM-ep3.fasta
- Supplementary_File_S1/fasta/Escherichia__phage__vB_EcoM_112.fasta
- Supplementary_File_S1/fasta/Exiguobacterium__phage__vB_EalM-137.fasta
- Supplementary_File_S1/fasta/Faecalibacterium__phage__FP_Mushu.fasta
- Supplementary_File_S1/fasta/Faecalibacterium__phage__FP_Taranis.fasta
- Supplementary_File_S1/fasta/Flavobacterium__phage__FPSV-S1.fasta
- Supplementary_File_S1/fasta/Gordonia__phage__GMA6.fasta
- Supplementary_File_S1/fasta/Haloarcula__virus__HCTV-6.fasta
- Supplementary_File_S1/fasta/Haloarcula__virus__HJTV-1.fasta
- Supplementary_File_S1/fasta/Halobacterium__phage__phiH.fasta
- Supplementary_File_S1/fasta/Halobacterium__virus__ChaoS9.fasta
- Supplementary_File_S1/fasta/Halocynthia__phage__JM-2012.fasta
- Supplementary_File_S1/fasta/Haloferax__virus__HF1.fasta
- Supplementary_File_S1/fasta/Halomonas__virus__HAP1.fasta
- Supplementary_File_S1/fasta/Halorubrum_virus__HRTV-25.fasta
- Supplementary_File_S1/fasta/Halorubrum_virus__HRTV-27.fasta
- Supplementary_File_S1/fasta/Halorubrum__phage__HF2.fasta
- Supplementary_File_S1/fasta/Halorubrum__Tailed__Virus__5.fasta
- Supplementary_File_S1/fasta/Klebsiella__phage__JD18.fasta
- Supplementary_File_S1/fasta/Klebsiella__phage__Miro.fasta
- Supplementary_File_S1/fasta/Klebsiella__phage__vB_KleM_RaK2.fasta
- Supplementary_File_S1/fasta/Kosakonia__phage__Kc304.fasta
- Supplementary_File_S1/fasta/Lactobacillus__phage__Lpa804.fasta
- Supplementary_File_S1/fasta/Listeria__phage__LP-124.fasta
- Supplementary_File_S1/fasta/Listeria__phage__P200.fasta
- Supplementary_File_S1/fasta/Meiothermus__phage__MMP17.fasta
- Supplementary_File_S1/fasta/Microcystis__phage__MaMV-DC.fasta
- Supplementary_File_S1/fasta/Mycobacterium__phage__Astraea.fasta
- Supplementary_File_S1/fasta/Mycobacterium__phage__DTDevon.fasta
- Supplementary_File_S1/fasta/Mycobacterium__phage__Phabba.fasta
- Supplementary_File_S1/fasta/Natrialba_phage_PhiCh1.fasta
- Supplementary_File_S1/fasta/Paenibacillus__phage__Lily.fasta
- Supplementary_File_S1/fasta/Pantoea__phage__vB_PagM_SSEM1.fasta
- Supplementary_File_S1/fasta/phage__LacPavin_0818_WC45.fasta
- Supplementary_File_S1/fasta/phage__Mad1_20_16.fasta
- Supplementary_File_S1/fasta/phage__RifSed_csp1_19ft_3.fasta
- Supplementary_File_S1/fasta/PMD-Clostridium__baratii__str__Sullivan__plasmid__pCBJ.fasta
- Supplementary_File_S1/fasta/PMD-Deinococcus__grandis__ATCC__43672__plasmid__pDEGR-1.fasta
- Supplementary_File_S1/fasta/Prochlorococcus__phage__P-HM1.fasta
- Supplementary_File_S1/fasta/Pseudomonas_phage_PPSC2.fasta
- Supplementary_File_S1/fasta/Pseudomonas__phage__PaBG.fasta
- Supplementary_File_S1/fasta/Pseudomonas__phage__phiKZ.fasta
- Supplementary_File_S1/fasta/Ralstonia__phage__phiRSL1.fasta
- Supplementary_File_S1/fasta/Ralstonia__phage__RSP15.fasta
- Supplementary_File_S1/fasta/Ralstonia__phage__RSY1.fasta
- Supplementary_File_S1/fasta/Salicola__phage__SCTP-2.fasta
- Supplementary_File_S1/fasta/Serratia__phage__phiMAM1.fasta
- Supplementary_File_S1/fasta/Serratia__phage__PS2.fasta
- Supplementary_File_S1/fasta/Shewanella__phage__vB_SspM_MuM16-2.fasta
- Supplementary_File_S1/fasta/Sinorhizobium__phage__phiM9.fasta
- Supplementary_File_S1/fasta/Staphylococcus__phage__812.fasta
- Supplementary_File_S1/fasta/Staphylococcus__phage__A3R.fasta
- Supplementary_File_S1/fasta/Staphylococcus__phage__vB_SauM_Remus.fasta
- Supplementary_File_S1/fasta/Synechococcus__phage__ACG-2014f.fasta
- Supplementary_File_S1/fasta/T6SS-3J9G-Vibrio__cholerae.fasta
- Supplementary_File_S1/fasta/T6SS-3J9O-Francisella__tularensis__subsp__novicida.fasta
- Supplementary_File_S1/fasta/T6SS-5N8N-Pseudomonas__aeruginosa.fasta
- Supplementary_File_S1/fasta/T6SS-Agrobacterium__fabrum__C58.fasta
- Supplementary_File_S1/fasta/T6SS-Burkholderia__sp__MSMB0852.fasta
- Supplementary_File_S1/fasta/T6SS-Limnoglobus__roseus__strain__PX52.fasta
- Supplementary_File_S1/fasta/T6SS-Luteitalea__pratensis__DSM__100886.fasta
- Supplementary_File_S1/fasta/T6SS-Rhodothermaceae__bacterium__RA.fasta
- Supplementary_File_S1/fasta/Tenacibaculum__phage__PTm1.fasta
- Supplementary_File_S1/fasta/Thermus__phage__phiYS40.fasta
- Supplementary_File_S1/fasta/Vibrio__phage__1.093.O._10N.286.55.E10.fasta
- Supplementary_File_S1/fasta/Vibrio__phage__1.111.A._10N.286.45.E6.fasta
- Supplementary_File_S1/fasta/Vibrio__phage__BONAISHI.fasta
- Supplementary_File_S1/fasta/Vibrio__phage__vB_VpaM_MAR.fasta
- Supplementary_File_S1/fasta/Vibrio__phage__YC.fasta
- Supplementary_File_S1/fasta/Wolbachia__phage__WO.fasta
- Supplementary_File_S1/fasta/Xanthomonas__phage__XacN1.fasta
- Supplementary_File_S2/
- Supplementary_File_S2/AF_models/
- Supplementary_File_S2/AF_models/Acinetobacter__phage__Cato.pdb
- Supplementary_File_S2/AF_models/Aeromonas__phage__pAh6_2TG.pdb
- Supplementary_File_S2/AF_models/Aeromonas__phage__phiO18P.pdb
- Supplementary_File_S2/AF_models/AFP-6J0B-SP1__Photorhabdus__asymbiotica__ATCC43949.pdb
- Supplementary_File_S2/AF_models/AFP-6J0N-SP2__Photorhabdus__asymbiotica__ATCC43949.pdb
- Supplementary_File_S2/AF_models/AFP-6J0N-SP3__Photorhabdus__asymbiotica__ATCC43949.pdb
- Supplementary_File_S2/AF_models/AFP-6RAO-SP3__Serratia__entomophila.pdb
- Supplementary_File_S2/AF_models/AFP-6RBN-SP1__Serratia__entomophila.pdb
- Supplementary_File_S2/AF_models/AFP-6RBN-SP2__Serratia__entomophila.pdb
- Supplementary_File_S2/AF_models/Agrobacterium__phage__Atu_ph04.pdb
- Supplementary_File_S2/AF_models/Agrobacterium__phage__Atu_ph07.pdb
- Supplementary_File_S2/AF_models/Bacillus__phage__AR9.pdb
- Supplementary_File_S2/AF_models/Bacillus__phage__BC01.pdb
- Supplementary_File_S2/AF_models/Bacillus__phage__CampHawk.pdb
- Supplementary_File_S2/AF_models/Bacillus__phage__G.pdb
- Supplementary_File_S2/AF_models/Bacillus__phage__PBS1.pdb
- Supplementary_File_S2/AF_models/Bacillus__phage__phi18.pdb
- Supplementary_File_S2/AF_models/Bacillus__phage__SP-15.pdb
- Supplementary_File_S2/AF_models/Bacillus__phage__TsarBomba.pdb
- Supplementary_File_S2/AF_models/Bacillus__phage__vB_BceM-HSE3.pdb
- Supplementary_File_S2/AF_models/BCN-6GKW-Peptoclostridium__difficile.pdb
- Supplementary_File_S2/AF_models/BCN-6PYT-Pseudomonas__aeruginosa__PAO1.pdb
- Supplementary_File_S2/AF_models/Brevibacillus__phage__Jimmer2.pdb
- Supplementary_File_S2/AF_models/Brevibacillus__phage__Osiris.pdb
- Supplementary_File_S2/AF_models/Brevibacillus__phage__Powder.pdb
- Supplementary_File_S2/AF_models/Burkholderia__phage__BEK.pdb
- Supplementary_File_S2/AF_models/Burkholderia__phage__KS14.pdb
- Supplementary_File_S2/AF_models/Burkholderia__phage__phiE255.pdb
- Supplementary_File_S2/AF_models/Campylobacter__phage__CAM-P21.pdb
- Supplementary_File_S2/AF_models/Campylobacter__phage__F352.pdb
- Supplementary_File_S2/AF_models/Caulobacter__phage__Cr30.pdb
- Supplementary_File_S2/AF_models/Cellulophaga__phage__phi38_2.pdb
- Supplementary_File_S2/AF_models/CHR-3HXL-Desulfitobacterium__hafniense.pdb
- Supplementary_File_S2/AF_models/CHR-3LML-Listeria__innocua.pdb
- Supplementary_File_S2/AF_models/CHR-Acidobacteria__bacterium__Mor1.pdb
- Supplementary_File_S2/AF_models/CHR-Candidatus__Bathyarchaeota__archaeon__isolate__Bin-L-2.pdb
- Supplementary_File_S2/AF_models/CHR-Candidatus__Lokiarchaeota__archaeon__isolate__TEKIR_9.pdb
- Supplementary_File_S2/AF_models/CHR-Candidatus__Nitrososphaera__evergladensis__SR1.pdb
- Supplementary_File_S2/AF_models/CHR-Candidatus__Pacearchaeota__archaeon__isolate__ARS50.pdb
- Supplementary_File_S2/AF_models/CHR-Candidatus__Thorarchaeota__archaeon__isolate__2_13.pdb
- Supplementary_File_S2/AF_models/CHR-Cellulomonas__fimi__ATCC__484.pdb
- Supplementary_File_S2/AF_models/CHR-Crenarchaeota__archaeon__isolate__LB_CRA_1.pdb
- Supplementary_File_S2/AF_models/CHR-Halovivax__ruber__XH-70.pdb
- Supplementary_File_S2/AF_models/CHR-Methanolacinia__petrolearia_DSM_11571.pdb
- Supplementary_File_S2/AF_models/CHR-Methanomethylovorans__hollandica__DSM__15978.pdb
- Supplementary_File_S2/AF_models/CHR-Methanothrix__sp__isolate__bin.308__Contig_420493.pdb
- Supplementary_File_S2/AF_models/CHR-Microbacterium__wangchenii__strain__dk512.pdb
- Supplementary_File_S2/AF_models/CHR-Mycolicibacterium__insubricum__JCM__16366.pdb
- Supplementary_File_S2/AF_models/CHR-Natronorubrum__bangense__strain__JCM__10635.pdb
- Supplementary_File_S2/AF_models/CHR-Nitrobacter__hamburgensis__X14.pdb
- Supplementary_File_S2/AF_models/CHR-Nostoc__sp__TCL26-01.pdb
- Supplementary_File_S2/AF_models/CHR-Ralstonia__solanacearum__strain__UW774.pdb
- Supplementary_File_S2/AF_models/CHR-Synechococcus__elongatus__PCC__6301.pdb
- Supplementary_File_S2/AF_models/CHR-Thermoplasmata__archaeon__isolate__B28_G1.pdb
- Supplementary_File_S2/AF_models/CHR-Thermoprotei__archaeon__B19_G17.pdb
- Supplementary_File_S2/AF_models/Citrobacter__phage__Moon.pdb
- Supplementary_File_S2/AF_models/Clostridium__phage__phiCDHM13.pdb
- Supplementary_File_S2/AF_models/Clostridium__phage__phiMMP01.pdb
- Supplementary_File_S2/AF_models/Clostridium__phage__phiMMP04.pdb
- Supplementary_File_S2/AF_models/Cronobacter__phage__ESSI-2.pdb
- Supplementary_File_S2/AF_models/Cyanophage__S-RIM44.pdb
- Supplementary_File_S2/AF_models/Delftia__phage__RG-2014.pdb
- Supplementary_File_S2/AF_models/Dickeya__phage__Kamild.pdb
- Supplementary_File_S2/AF_models/Dickeya__phage__RC-2014.pdb
- Supplementary_File_S2/AF_models/Dickeya__phage__vB_DsoM_JA11.pdb
- Supplementary_File_S2/AF_models/Enterobacteria__phage__SEGD1.pdb
- Supplementary_File_S2/AF_models/Enterobacteria__phage__SfV.pdb
- Supplementary_File_S2/AF_models/Enterobacter__phage__Arya.pdb
- Supplementary_File_S2/AF_models/Enterococcus__phage__MDA2.pdb
- Supplementary_File_S2/AF_models/Enterococcus__phage__PBEF129.pdb
- Supplementary_File_S2/AF_models/Erwinia__phage__ENT90.pdb
- Supplementary_File_S2/AF_models/Erwinia__phage__Machina.pdb
- Supplementary_File_S2/AF_models/Erwinia__phage__pEa_SNUABM_5.pdb
- Supplementary_File_S2/AF_models/Erwinia__phage__vB_EamM_Deimos-Minion.pdb
- Supplementary_File_S2/AF_models/Erwinia__phage__vB_EamM_Kwan.pdb
- Supplementary_File_S2/AF_models/Erwinia__phage__vB_EamM_RisingSun.pdb
- Supplementary_File_S2/AF_models/Escherichia__phage__AlfredRasser.pdb
- Supplementary_File_S2/AF_models/Escherichia__phage__FFH2.pdb
- Supplementary_File_S2/AF_models/Escherichia__phage__Mansfield.pdb
- Supplementary_File_S2/AF_models/Escherichia__phage__Mu.pdb
- Supplementary_File_S2/AF_models/Escherichia__phage__P2-4E6b.pdb
- Supplementary_File_S2/AF_models/Escherichia__phage__PhaxI.pdb
- Supplementary_File_S2/AF_models/Escherichia__phage__SP27.pdb
- Supplementary_File_S2/AF_models/Escherichia__phage__T4.pdb
- Supplementary_File_S2/AF_models/Escherichia__phage__vB_EcoM-ep3.pdb
- Supplementary_File_S2/AF_models/Escherichia__phage__vB_EcoM_112.pdb
- Supplementary_File_S2/AF_models/Exiguobacterium__phage__vB_EalM-137.pdb
- Supplementary_File_S2/AF_models/Faecalibacterium__phage__FP_Mushu.pdb
- Supplementary_File_S2/AF_models/Faecalibacterium__phage__FP_Taranis.pdb
- Supplementary_File_S2/AF_models/Flavobacterium__phage__FPSV-S1.pdb
- Supplementary_File_S2/AF_models/Gordonia__phage__GMA6.pdb
- Supplementary_File_S2/AF_models/Haloarcula__virus__HCTV-6.pdb
- Supplementary_File_S2/AF_models/Haloarcula__virus__HJTV-1.pdb
- Supplementary_File_S2/AF_models/Halobacterium__phage__phiH.pdb
- Supplementary_File_S2/AF_models/Halobacterium__virus__ChaoS9.pdb
- Supplementary_File_S2/AF_models/Halocynthia__phage__JM-2012.pdb
- Supplementary_File_S2/AF_models/Haloferax__virus__HF1.pdb
- Supplementary_File_S2/AF_models/Halomonas__virus__HAP1.pdb
- Supplementary_File_S2/AF_models/Halorubrum__phage__HF2.pdb
- Supplementary_File_S2/AF_models/Halorubrum__Tailed__Virus__5.pdb
- Supplementary_File_S2/AF_models/Halorubrum__virus__HRTV-25.pdb
- Supplementary_File_S2/AF_models/Halorubrum__virus__HRTV-27.pdb
- Supplementary_File_S2/AF_models/Klebsiella__phage__JD18.pdb
- Supplementary_File_S2/AF_models/Klebsiella__phage__Miro.pdb
- Supplementary_File_S2/AF_models/Klebsiella__phage__vB_KleM_RaK2.pdb
- Supplementary_File_S2/AF_models/Kosakonia__phage__Kc304.pdb
- Supplementary_File_S2/AF_models/Lactobacillus__phage__Lpa804.pdb
- Supplementary_File_S2/AF_models/Listeria__phage__LP-124.pdb
- Supplementary_File_S2/AF_models/Listeria__phage__P200.pdb
- Supplementary_File_S2/AF_models/Meiothermus__phage__MMP17.pdb
- Supplementary_File_S2/AF_models/Microcystis__phage__MaMV-DC.pdb
- Supplementary_File_S2/AF_models/Mycobacterium__phage__Astraea.pdb
- Supplementary_File_S2/AF_models/Mycobacterium__phage__DTDevon.pdb
- Supplementary_File_S2/AF_models/Mycobacterium__phage__Phabba.pdb
- Supplementary_File_S2/AF_models/Natrialba__phage__PhiCh1.pdb
- Supplementary_File_S2/AF_models/Paenibacillus__phage__Lily.pdb
- Supplementary_File_S2/AF_models/Pantoea__phage__vB_PagM_SSEM1.pdb
- Supplementary_File_S2/AF_models/phage__LacPavin_0818_WC45.pdb
- Supplementary_File_S2/AF_models/phage__Mad1_20_16.pdb
- Supplementary_File_S2/AF_models/phage__RifSed_csp1_19ft_3.pdb
- Supplementary_File_S2/AF_models/PMD-Clostridium__baratii__str__Sullivan__plasmid__pCBJ.pdb
- Supplementary_File_S2/AF_models/PMD-Deinococcus__grandis__ATCC__43672__plasmid__pDEGR-1.pdb
- Supplementary_File_S2/AF_models/Prochlorococcus__phage__P-HM1.pdb
- Supplementary_File_S2/AF_models/Pseudomonas__phage_PPSC2.pdb
- Supplementary_File_S2/AF_models/Pseudomonas__phage__PaBG.pdb
- Supplementary_File_S2/AF_models/Pseudomonas__phage__phiKZ.pdb
- Supplementary_File_S2/AF_models/Ralstonia__phage__phiRSL1.pdb
- Supplementary_File_S2/AF_models/Ralstonia__phage__RSP15.pdb
- Supplementary_File_S2/AF_models/Ralstonia__phage__RSY1.pdb
- Supplementary_File_S2/AF_models/Salicola__phage__SCTP-2.pdb
- Supplementary_File_S2/AF_models/Serratia__phage__phiMAM1.pdb
- Supplementary_File_S2/AF_models/Serratia__phage__PS2.pdb
- Supplementary_File_S2/AF_models/Shewanella__phage__vB_SspM_MuM16-2.pdb
- Supplementary_File_S2/AF_models/Sinorhizobium__phage__phiM9.pdb
- Supplementary_File_S2/AF_models/Staphylococcus__phage__812.pdb
- Supplementary_File_S2/AF_models/Staphylococcus__phage__A3R.pdb
- Supplementary_File_S2/AF_models/Staphylococcus__phage__vB_SauM_Remus.pdb
- Supplementary_File_S2/AF_models/Synechococcus__phage__ACG-2014f.pdb
[truncated: 17 more entries]
