# Supplementary material for: Evolution of Phage Tail Sheath Protein
Source: Viruses. 2022 May 26;14(6):1148. doi: 10.3390/v14061148 (PMC9230969; doi:10.3390/v14061148)
Supplement: Supplementary file 1 [file viruses-14-01148-s001.zip › Supplementary_File_S1/fasta/Cronobacter__phage__ESSI-2.fasta]

>Cronobacter__phage__ESSI-2
MTWPSVDVNQVNQLQGETSEVERVVLFTGTAKTNTGKTLAVTAQTDFDALLGAADSPLKRDLKAAQANAGQNWWAFVHPLAADAGADAWVNAVLAAQVSCSVEGVVLSDDVSDKSVINQAATLRSTLIAKYGRWVWFALAVQGMQPDEGQADYLKRLSELQAGIAEKAVQLVPRLWGNEPGVLAGRLCNRAVTVADSPARTKTGALLSLGSDEMPVDGTGAVLELATLRALEAQRYSVPMWYPDYDGIYWADGRTLDVEGGDYQSIETLRIADKAARRVRLLAIGKIADRSLNSTPGSIAAHQSLFAKPLREMSKAAEINGVTFPGEVKPPQDGDVSIVWKTKKQVEIYIVVRTYEVPLQISISLVLDQSLEASA
