# Supplementary material for: Evolution of Phage Tail Sheath Protein
Source: Viruses. 2022 May 26;14(6):1148. doi: 10.3390/v14061148 (PMC9230969; doi:10.3390/v14061148)
Supplement: Supplementary file 1 [file viruses-14-01148-s001.zip › Supplementary_File_S2/AF_models/Acinetobacter__phage__Cato.pdb]

ATOM      1  N   MET A   1     -29.335  66.212   2.853  1.00 37.09           N  
ATOM      2  H   MET A   1     -29.229  65.954   1.883  1.00 37.09           H  
ATOM      3  H2  MET A   1     -30.008  65.589   3.276  1.00 37.09           H  
ATOM      4  H3  MET A   1     -29.677  67.161   2.916  1.00 37.09           H  
ATOM      5  CA  MET A   1     -28.049  66.076   3.566  1.00 37.09           C  
ATOM      6  HA  MET A   1     -27.277  66.672   3.080  1.00 37.09           H  
ATOM      7  C   MET A   1     -27.634  64.622   3.506  1.00 37.09           C  
ATOM      8  CB  MET A   1     -28.153  66.508   5.038  1.00 37.09           C  
ATOM      9  HB2 MET A   1     -27.339  66.051   5.601  1.00 37.09           H  
ATOM     10  HB3 MET A   1     -29.093  66.153   5.461  1.00 37.09           H  
ATOM     11  O   MET A   1     -28.355  63.782   4.028  1.00 37.09           O  
ATOM     12  CG  MET A   1     -28.045  68.021   5.226  1.00 37.09           C  
ATOM     13  HG2 MET A   1     -27.068  68.359   4.879  1.00 37.09           H  
ATOM     14  HG3 MET A   1     -28.818  68.512   4.635  1.00 37.09           H  
ATOM     15  SD  MET A   1     -28.252  68.507   6.955  1.00 37.09           S  
ATOM     16  CE  MET A   1     -28.262  70.312   6.790  1.00 37.09           C  
ATOM     17  HE1 MET A   1     -28.390  70.763   7.774  1.00 37.09           H  
ATOM     18  HE2 MET A   1     -27.315  70.648   6.366  1.00 37.09           H  
ATOM     19  HE3 MET A   1     -29.083  70.623   6.144  1.00 37.09           H  
ATOM     20  N   GLN A   2     -26.522  64.325   2.841  1.00 40.50           N  
ATOM     21  H   GLN A   2     -25.972  65.061   2.421  1.00 40.50           H  
ATOM     22  CA  GLN A   2     -25.807  63.069   3.038  1.00 40.50           C  
ATOM     23  HA  GLN A   2     -26.486  62.223   2.936  1.00 40.50           H  
ATOM     24  C   GLN A   2     -25.254  63.133   4.468  1.00 40.50           C  
ATOM     25  CB  GLN A   2     -24.722  62.997   1.949  1.00 40.50           C  
ATOM     26  HB2 GLN A   2     -25.198  63.211   0.992  1.00 40.50           H  
ATOM     27  HB3 GLN A   2     -23.979  63.775   2.130  1.00 40.50           H  
ATOM     28  O   GLN A   2     -24.397  63.965   4.757  1.00 40.50           O  
ATOM     29  CG  GLN A   2     -24.007  61.646   1.805  1.00 40.50           C  
ATOM     30  HG2 GLN A   2     -23.443  61.429   2.713  1.00 40.50           H  
ATOM     31  HG3 GLN A   2     -24.747  60.860   1.657  1.00 40.50           H  
ATOM     32  CD  GLN A   2     -23.045  61.648   0.612  1.00 40.50           C  
ATOM     33  NE2 GLN A   2     -22.555  60.505   0.188  1.00 40.50           N  
ATOM     34 HE21 GLN A   2     -21.912  60.568  -0.589  1.00 40.50           H  
ATOM     35 HE22 GLN A   2     -22.748  59.636   0.665  1.00 40.50           H  
ATOM     36  OE1 GLN A   2     -22.734  62.670   0.025  1.00 40.50           O  
ATOM     37  N   PHE A   3     -25.846  62.388   5.401  1.00 51.35           N  
ATOM     38  H   PHE A   3     -26.583  61.746   5.143  1.00 51.35           H  
ATOM     39  CA  PHE A   3     -25.348  62.361   6.772  1.00 51.35           C  
ATOM     40  HA  PHE A   3     -25.068  63.369   7.078  1.00 51.35           H  
ATOM     41  C   PHE A   3     -24.087  61.501   6.805  1.00 51.35           C  
ATOM     42  CB  PHE A   3     -26.424  61.866   7.754  1.00 51.35           C  
ATOM     43  HB2 PHE A   3     -27.105  61.179   7.250  1.00 51.35           H  
ATOM     44  HB3 PHE A   3     -25.938  61.298   8.547  1.00 51.35           H  
ATOM     45  O   PHE A   3     -24.152  60.291   6.589  1.00 51.35           O  
ATOM     46  CG  PHE A   3     -27.209  62.986   8.414  1.00 51.35           C  
ATOM     47  CD1 PHE A   3     -26.712  63.585   9.588  1.00 51.35           C  
ATOM     48  HD1 PHE A   3     -25.781  63.246  10.017  1.00 51.35           H  
ATOM     49  CD2 PHE A   3     -28.427  63.431   7.867  1.00 51.35           C  
ATOM     50  HD2 PHE A   3     -28.816  62.970   6.970  1.00 51.35           H  
ATOM     51  CE1 PHE A   3     -27.430  64.620  10.214  1.00 51.35           C  
ATOM     52  HE1 PHE A   3     -27.049  65.072  11.118  1.00 51.35           H  
ATOM     53  CE2 PHE A   3     -29.147  64.465   8.495  1.00 51.35           C  
ATOM     54  HE2 PHE A   3     -30.091  64.795   8.087  1.00 51.35           H  
ATOM     55  CZ  PHE A   3     -28.648  65.059   9.668  1.00 51.35           C  
ATOM     56  HZ  PHE A   3     -29.202  65.849  10.153  1.00 51.35           H  
ATOM     57  N   ASN A   4     -22.946  62.126   7.098  1.00 46.74           N  
ATOM     58  H   ASN A   4     -22.943  63.133   7.174  1.00 46.74           H  
ATOM     59  CA  ASN A   4     -21.777  61.392   7.567  1.00 46.74           C  
ATOM     60  HA  ASN A   4     -21.497  60.641   6.828  1.00 46.74           H  
ATOM     61  C   ASN A   4     -22.182  60.680   8.860  1.00 46.74           C  
ATOM     62  CB  ASN A   4     -20.593  62.353   7.783  1.00 46.74           C  
ATOM     63  HB2 ASN A   4     -19.839  61.849   8.388  1.00 46.74           H  
ATOM     64  HB3 ASN A   4     -20.926  63.236   8.330  1.00 46.74           H  
ATOM     65  O   ASN A   4     -22.491  61.325   9.861  1.00 46.74           O  
ATOM     66  CG  ASN A   4     -19.918  62.779   6.492  1.00 46.74           C  
ATOM     67  ND2 ASN A   4     -19.002  63.716   6.562  1.00 46.74           N  
ATOM     68 HD21 ASN A   4     -18.551  63.952   5.690  1.00 46.74           H  
ATOM     69 HD22 ASN A   4     -18.739  64.124   7.448  1.00 46.74           H  
ATOM     70  OD1 ASN A   4     -20.182  62.279   5.416  1.00 46.74           O  
ATOM     71  N   SER A   5     -22.231  59.354   8.816  1.00 61.46           N  
ATOM     72  H   SER A   5     -21.946  58.883   7.970  1.00 61.46           H  
ATOM     73  CA  SER A   5     -22.556  58.502   9.955  1.00 61.46           C  
ATOM     74  HA  SER A   5     -22.652  59.116  10.851  1.00 61.46           H  
ATOM     75  C   SER A   5     -21.405  57.535  10.192  1.00 61.46           C  
ATOM     76  CB  SER A   5     -23.899  57.783   9.760  1.00 61.46           C  
ATOM     77  HB2 SER A   5     -24.030  57.044  10.550  1.00 61.46           H  
ATOM     78  HB3 SER A   5     -24.704  58.513   9.833  1.00 61.46           H  
ATOM     79  O   SER A   5     -20.741  57.096   9.253  1.00 61.46           O  
ATOM     80  OG  SER A   5     -23.981  57.142   8.503  1.00 61.46           O  
ATOM     81  HG  SER A   5     -24.032  57.816   7.821  1.00 61.46           H  
ATOM     82  N   ILE A   6     -21.138  57.241  11.464  1.00 63.15           N  
ATOM     83  H   ILE A   6     -21.734  57.617  12.187  1.00 63.15           H  
ATOM     84  CA  ILE A   6     -20.176  56.206  11.839  1.00 63.15           C  
ATOM     85  HA  ILE A   6     -19.224  56.433  11.358  1.00 63.15           H  
ATOM     86  C   ILE A   6     -20.735  54.869  11.321  1.00 63.15           C  
ATOM     87  CB  ILE A   6     -19.948  56.195  13.367  1.00 63.15           C  
ATOM     88  HB  ILE A   6     -20.902  56.007  13.859  1.00 63.15           H  
ATOM     89  O   ILE A   6     -21.899  54.574  11.609  1.00 63.15           O  
ATOM     90  CG1 ILE A   6     -19.406  57.566  13.844  1.00 63.15           C  
ATOM     91 HG12 ILE A   6     -20.073  58.360  13.507  1.00 63.15           H  
ATOM     92 HG13 ILE A   6     -18.426  57.743  13.401  1.00 63.15           H  
ATOM     93  CG2 ILE A   6     -18.972  55.069  13.751  1.00 63.15           C  
ATOM     94 HG21 ILE A   6     -18.002  55.241  13.283  1.00 63.15           H  
ATOM     95 HG22 ILE A   6     -19.360  54.102  13.429  1.00 63.15           H  
ATOM     96 HG23 ILE A   6     -18.853  55.021  14.833  1.00 63.15           H  
ATOM     97  CD1 ILE A   6     -19.296  57.704  15.367  1.00 63.15           C  
ATOM     98 HD11 ILE A   6     -19.033  58.732  15.616  1.00 63.15           H  
ATOM     99 HD12 ILE A   6     -18.518  57.048  15.758  1.00 63.15           H  
ATOM    100 HD13 ILE A   6     -20.250  57.461  15.834  1.00 63.15           H  
ATOM    101  N   PRO A   7     -19.965  54.064  10.565  1.00 63.87           N  
ATOM    102  CA  PRO A   7     -20.442  52.785  10.054  1.00 63.87           C  
ATOM    103  HA  PRO A   7     -21.236  52.973   9.331  1.00 63.87           H  
ATOM    104  C   PRO A   7     -20.961  51.891  11.184  1.00 63.87           C  
ATOM    105  CB  PRO A   7     -19.239  52.154   9.343  1.00 63.87           C  
ATOM    106  HB2 PRO A   7     -18.657  51.560  10.047  1.00 63.87           H  
ATOM    107  HB3 PRO A   7     -19.542  51.549   8.488  1.00 63.87           H  
ATOM    108  O   PRO A   7     -20.281  51.710  12.193  1.00 63.87           O  
ATOM    109  CG  PRO A   7     -18.403  53.359   8.922  1.00 63.87           C  
ATOM    110  HG2 PRO A   7     -17.350  53.103   8.806  1.00 63.87           H  
ATOM    111  HG3 PRO A   7     -18.803  53.780   8.000  1.00 63.87           H  
ATOM    112  CD  PRO A   7     -18.625  54.340  10.070  1.00 63.87           C  
ATOM    113  HD2 PRO A   7     -17.899  54.154  10.862  1.00 63.87           H  
ATOM    114  HD3 PRO A   7     -18.532  55.360   9.695  1.00 63.87           H  
ATOM    115  N   ALA A   8     -22.140  51.286  11.007  1.00 71.33           N  
ATOM    116  H   ALA A   8     -22.687  51.515  10.189  1.00 71.33           H  
ATOM    117  CA  ALA A   8     -22.711  50.361  11.990  1.00 71.33           C  
ATOM    118  HA  ALA A   8     -22.847  50.896  12.930  1.00 71.33           H  
ATOM    119  C   ALA A   8     -21.789  49.163  12.278  1.00 71.33           C  
ATOM    120  CB  ALA A   8     -24.085  49.894  11.497  1.00 71.33           C  
ATOM    121  HB1 ALA A   8     -23.984  49.352  10.557  1.00 71.33           H  
ATOM    122  HB2 ALA A   8     -24.740  50.754  11.353  1.00 71.33           H  
ATOM    123  HB3 ALA A   8     -24.532  49.233  12.239  1.00 71.33           H  
ATOM    124  O   ALA A   8     -21.846  48.614  13.372  1.00 71.33           O  
ATOM    125  N   SER A   9     -20.878  48.823  11.356  1.00 69.93           N  
ATOM    126  H   SER A   9     -20.849  49.345  10.492  1.00 69.93           H  
ATOM    127  CA  SER A   9     -19.813  47.834  11.562  1.00 69.93           C  
ATOM    128  HA  SER A   9     -20.271  46.869  11.778  1.00 69.93           H  
ATOM    129  C   SER A   9     -18.879  48.157  12.736  1.00 69.93           C  
ATOM    130  CB  SER A   9     -18.999  47.672  10.276  1.00 69.93           C  
ATOM    131  HB2 SER A   9     -19.649  47.272   9.498  1.00 69.93           H  
ATOM    132  HB3 SER A   9     -18.182  46.970  10.440  1.00 69.93           H  
ATOM    133  O   SER A   9     -18.279  47.236  13.278  1.00 69.93           O  
ATOM    134  OG  SER A   9     -18.486  48.920   9.849  1.00 69.93           O  
ATOM    135  HG  SER A   9     -17.671  49.100  10.324  1.00 69.93           H  
ATOM    136  N   ASN A  10     -18.782  49.423  13.171  1.00 67.35           N  
ATOM    137  H   ASN A  10     -19.272  50.152  12.672  1.00 67.35           H  
ATOM    138  CA  ASN A  10     -18.071  49.793  14.403  1.00 67.35           C  
ATOM    139  HA  ASN A  10     -17.092  49.312  14.406  1.00 67.35           H  
ATOM    140  C   ASN A  10     -18.800  49.319  15.672  1.00 67.35           C  
ATOM    141  CB  ASN A  10     -17.877  51.321  14.478  1.00 67.35           C  
ATOM    142  HB2 ASN A  10     -18.821  51.832  14.287  1.00 67.35           H  
ATOM    143  HB3 ASN A  10     -17.570  51.570  15.494  1.00 67.35           H  
ATOM    144  O   ASN A  10     -18.171  49.190  16.717  1.00 67.35           O  
ATOM    145  CG  ASN A  10     -16.811  51.868  13.548  1.00 67.35           C  
ATOM    146  ND2 ASN A  10     -16.316  53.053  13.823  1.00 67.35           N  
ATOM    147 HD21 ASN A  10     -16.618  53.554  14.646  1.00 67.35           H  
ATOM    148 HD22 ASN A  10     -15.570  53.364  13.219  1.00 67.35           H  
ATOM    149  OD1 ASN A  10     -16.395  51.263  12.578  1.00 67.35           O  
ATOM    150  N   ILE A  11     -20.117  49.104  15.596  1.00 67.83           N  
ATOM    151  H   ILE A  11     -20.555  49.206  14.692  1.00 67.83           H  
ATOM    152  CA  ILE A  11     -20.956  48.615  16.700  1.00 67.83           C  
ATOM    153  HA  ILE A  11     -20.440  48.773  17.647  1.00 67.83           H  
ATOM    154  C   ILE A  11     -21.181  47.105  16.556  1.00 67.83           C  
ATOM    155  CB  ILE A  11     -22.297  49.392  16.747  1.00 67.83           C  
ATOM    156  HB  ILE A  11     -22.827  49.226  15.808  1.00 67.83           H  
ATOM    157  O   ILE A  11     -21.073  46.363  17.528  1.00 67.83           O  
ATOM    158  CG1 ILE A  11     -22.054  50.914  16.899  1.00 67.83           C  
ATOM    159 HG12 ILE A  11     -21.423  51.262  16.081  1.00 67.83           H  
ATOM    160 HG13 ILE A  11     -21.525  51.103  17.833  1.00 67.83           H  
ATOM    161  CG2 ILE A  11     -23.186  48.866  17.891  1.00 67.83           C  
ATOM    162 HG21 ILE A  11     -23.377  47.800  17.775  1.00 67.83           H  
ATOM    163 HG22 ILE A  11     -22.696  49.033  18.851  1.00 67.83           H  
ATOM    164 HG23 ILE A  11     -24.155  49.365  17.886  1.00 67.83           H  
ATOM    165  CD1 ILE A  11     -23.328  51.769  16.869  1.00 67.83           C  
ATOM    166 HD11 ILE A  11     -23.925  51.601  17.765  1.00 67.83           H  
ATOM    167 HD12 ILE A  11     -23.050  52.823  16.835  1.00 67.83           H  
ATOM    168 HD13 ILE A  11     -23.915  51.530  15.982  1.00 67.83           H  
ATOM    169  N   ALA A  12     -21.491  46.648  15.342  1.00 36.05           N  
ATOM    170  H   ALA A  12     -21.582  47.318  14.592  1.00 36.05           H  
ATOM    171  CA  ALA A  12     -21.772  45.259  15.016  1.00 36.05           C  
ATOM    172  HA  ALA A  12     -21.195  44.609  15.674  1.00 36.05           H  
ATOM    173  C   ALA A  12     -21.381  44.963  13.560  1.00 36.05           C  
ATOM    174  CB  ALA A  12     -23.266  45.000  15.260  1.00 36.05           C  
ATOM    175  HB1 ALA A  12     -23.502  43.965  15.013  1.00 36.05           H  
ATOM    176  HB2 ALA A  12     -23.867  45.661  14.637  1.00 36.05           H  
ATOM    177  HB3 ALA A  12     -23.505  45.177  16.308  1.00 36.05           H  
ATOM    178  O   ALA A  12     -22.006  45.458  12.621  1.00 36.05           O  
ATOM    179  N   ALA A  13     -20.361  44.127  13.369  1.00 65.16           N  
ATOM    180  H   ALA A  13     -19.888  43.753  14.179  1.00 65.16           H  
ATOM    181  CA  ALA A  13     -19.991  43.570  12.072  1.00 65.16           C  
ATOM    182  HA  ALA A  13     -20.523  44.100  11.281  1.00 65.16           H  
ATOM    183  C   ALA A  13     -20.395  42.091  12.005  1.00 65.16           C  
ATOM    184  CB  ALA A  13     -18.491  43.779  11.838  1.00 65.16           C  
ATOM    185  HB1 ALA A  13     -17.919  43.254  12.604  1.00 65.16           H  
ATOM    186  HB2 ALA A  13     -18.251  44.841  11.881  1.00 65.16           H  
ATOM    187  HB3 ALA A  13     -18.210  43.389  10.860  1.00 65.16           H  
ATOM    188  O   ALA A  13     -20.180  41.339  12.957  1.00 65.16           O  
ATOM    189  N   VAL A  14     -20.964  41.673  10.873  1.00 52.91           N  
ATOM    190  H   VAL A  14     -21.085  42.337  10.121  1.00 52.91           H  
ATOM    191  CA  VAL A  14     -21.260  40.267  10.572  1.00 52.91           C  
ATOM    192  HA  VAL A  14     -21.149  39.667  11.475  1.00 52.91           H  
ATOM    193  C   VAL A  14     -20.240  39.794   9.548  1.00 52.91           C  
ATOM    194  CB  VAL A  14     -22.703  40.076  10.063  1.00 52.91           C  
ATOM    195  HB  VAL A  14     -22.843  40.643   9.143  1.00 52.91           H  
ATOM    196  O   VAL A  14     -20.190  40.318   8.437  1.00 52.91           O  
ATOM    197  CG1 VAL A  14     -23.000  38.597   9.780  1.00 52.91           C  
ATOM    198 HG11 VAL A  14     -24.037  38.482   9.463  1.00 52.91           H  
ATOM    199 HG12 VAL A  14     -22.833  37.998  10.676  1.00 52.91           H  
ATOM    200 HG13 VAL A  14     -22.361  38.229   8.978  1.00 52.91           H  
ATOM    201  CG2 VAL A  14     -23.724  40.573  11.096  1.00 52.91           C  
ATOM    202 HG21 VAL A  14     -24.736  40.399  10.728  1.00 52.91           H  
ATOM    203 HG22 VAL A  14     -23.590  40.046  12.040  1.00 52.91           H  
ATOM    204 HG23 VAL A  14     -23.602  41.643  11.262  1.00 52.91           H  
ATOM    205  N   TYR A  15     -19.425  38.813   9.926  1.00 72.19           N  
ATOM    206  H   TYR A  15     -19.530  38.417  10.849  1.00 72.19           H  
ATOM    207  CA  TYR A  15     -18.469  38.180   9.022  1.00 72.19           C  
ATOM    208  HA  TYR A  15     -18.278  38.857   8.190  1.00 72.19           H  
ATOM    209  C   TYR A  15     -19.064  36.873   8.488  1.00 72.19           C  
ATOM    210  CB  TYR A  15     -17.133  37.948   9.736  1.00 72.19           C  
ATOM    211  HB2 TYR A  15     -17.281  37.235  10.547  1.00 72.19           H  
ATOM    212  HB3 TYR A  15     -16.433  37.498   9.031  1.00 72.19           H  
ATOM    213  O   TYR A  15     -19.649  36.120   9.274  1.00 72.19           O  
ATOM    214  CG  TYR A  15     -16.516  39.219  10.287  1.00 72.19           C  
ATOM    215  CD1 TYR A  15     -15.911  40.142   9.412  1.00 72.19           C  
ATOM    216  HD1 TYR A  15     -15.865  39.935   8.353  1.00 72.19           H  
ATOM    217  CD2 TYR A  15     -16.581  39.496  11.667  1.00 72.19           C  
ATOM    218  HD2 TYR A  15     -17.059  38.796  12.336  1.00 72.19           H  
ATOM    219  CE1 TYR A  15     -15.366  41.338   9.917  1.00 72.19           C  
ATOM    220  HE1 TYR A  15     -14.897  42.052   9.257  1.00 72.19           H  
ATOM    221  CE2 TYR A  15     -16.035  40.690  12.176  1.00 72.19           C  
ATOM    222  HE2 TYR A  15     -16.092  40.903  13.233  1.00 72.19           H  
ATOM    223  OH  TYR A  15     -14.902  42.770  11.778  1.00 72.19           O  
ATOM    224  HH  TYR A  15     -14.992  42.846  12.731  1.00 72.19           H  
ATOM    225  CZ  TYR A  15     -15.425  41.612  11.299  1.00 72.19           C  
ATOM    226  N   PRO A  16     -18.931  36.574   7.186  1.00 43.66           N  
ATOM    227  CA  PRO A  16     -19.314  35.272   6.667  1.00 43.66           C  
ATOM    228  HA  PRO A  16     -20.350  35.056   6.928  1.00 43.66           H  
ATOM    229  C   PRO A  16     -18.406  34.191   7.263  1.00 43.66           C  
ATOM    230  CB  PRO A  16     -19.188  35.383   5.145  1.00 43.66           C  
ATOM    231  HB2 PRO A  16     -18.919  34.434   4.682  1.00 43.66           H  
ATOM    232  HB3 PRO A  16     -20.124  35.757   4.730  1.00 43.66           H  
ATOM    233  O   PRO A  16     -17.197  34.375   7.394  1.00 43.66           O  
ATOM    234  CG  PRO A  16     -18.094  36.436   4.960  1.00 43.66           C  
ATOM    235  HG2 PRO A  16     -17.115  35.963   5.032  1.00 43.66           H  
ATOM    236  HG3 PRO A  16     -18.195  36.960   4.009  1.00 43.66           H  
ATOM    237  CD  PRO A  16     -18.297  37.376   6.148  1.00 43.66           C  
ATOM    238  HD2 PRO A  16     -17.333  37.766   6.477  1.00 43.66           H  
ATOM    239  HD3 PRO A  16     -18.960  38.193   5.866  1.00 43.66           H  
ATOM    240  N   ALA A  17     -18.997  33.052   7.603  1.00 51.22           N  
ATOM    241  H   ALA A  17     -19.993  32.960   7.458  1.00 51.22           H  
ATOM    242  CA  ALA A  17     -18.290  31.838   7.977  1.00 51.22           C  
ATOM    243  HA  ALA A  17     -17.239  31.924   7.701  1.00 51.22           H  
ATOM    244  C   ALA A  17     -18.896  30.673   7.192  1.00 51.22           C  
ATOM    245  CB  ALA A  17     -18.381  31.633   9.494  1.00 51.22           C  
ATOM    246  HB1 ALA A  17     -17.843  30.728   9.774  1.00 51.22           H  
ATOM    247  HB2 ALA A  17     -19.424  31.536   9.794  1.00 51.22           H  
ATOM    248  HB3 ALA A  17     -17.935  32.486  10.005  1.00 51.22           H  
ATOM    249  O   ALA A  17     -20.101  30.658   6.937  1.00 51.22           O  
ATOM    250  N   VAL A  18     -18.064  29.703   6.821  1.00 54.12           N  
ATOM    251  H   VAL A  18     -17.095  29.752   7.100  1.00 54.12           H  
ATOM    252  CA  VAL A  18     -18.505  28.453   6.200  1.00 54.12           C  
ATOM    253  HA  VAL A  18     -19.594  28.442   6.179  1.00 54.12           H  
ATOM    254  C   VAL A  18     -18.056  27.296   7.082  1.00 54.12           C  
ATOM    255  CB  VAL A  18     -18.018  28.350   4.738  1.00 54.12           C  
ATOM    256  HB  VAL A  18     -18.071  29.345   4.296  1.00 54.12           H  
ATOM    257  O   VAL A  18     -16.953  27.318   7.625  1.00 54.12           O  
ATOM    258  CG1 VAL A  18     -16.576  27.848   4.588  1.00 54.12           C  
ATOM    259 HG11 VAL A  18     -16.494  26.807   4.901  1.00 54.12           H  
ATOM    260 HG12 VAL A  18     -16.269  27.922   3.544  1.00 54.12           H  
ATOM    261 HG13 VAL A  18     -15.905  28.458   5.192  1.00 54.12           H  
ATOM    262  CG2 VAL A  18     -18.944  27.452   3.913  1.00 54.12           C  
ATOM    263 HG21 VAL A  18     -19.965  27.830   3.954  1.00 54.12           H  
ATOM    264 HG22 VAL A  18     -18.619  27.447   2.873  1.00 54.12           H  
ATOM    265 HG23 VAL A  18     -18.921  26.430   4.291  1.00 54.12           H  
ATOM    266  N   ILE A  19     -18.912  26.290   7.231  1.00 50.67           N  
ATOM    267  H   ILE A  19     -19.795  26.330   6.740  1.00 50.67           H  
ATOM    268  CA  ILE A  19     -18.501  24.984   7.739  1.00 50.67           C  
ATOM    269  HA  ILE A  19     -17.634  25.089   8.392  1.00 50.67           H  
ATOM    270  C   ILE A  19     -18.085  24.195   6.497  1.00 50.67           C  
ATOM    271  CB  ILE A  19     -19.632  24.320   8.557  1.00 50.67           C  
ATOM    272  HB  ILE A  19     -20.502  24.192   7.913  1.00 50.67           H  
ATOM    273  O   ILE A  19     -18.927  23.888   5.655  1.00 50.67           O  
ATOM    274  CG1 ILE A  19     -20.029  25.219   9.755  1.00 50.67           C  
ATOM    275 HG12 ILE A  19     -20.297  26.211   9.392  1.00 50.67           H  
ATOM    276 HG13 ILE A  19     -19.175  25.328  10.424  1.00 50.67           H  
ATOM    277  CG2 ILE A  19     -19.175  22.933   9.044  1.00 50.67           C  
ATOM    278 HG21 ILE A  19     -18.327  23.026   9.722  1.00 50.67           H  
ATOM    279 HG22 ILE A  19     -18.885  22.308   8.199  1.00 50.67           H  
ATOM    280 HG23 ILE A  19     -19.990  22.419   9.553  1.00 50.67           H  
ATOM    281  CD1 ILE A  19     -21.228  24.706  10.561  1.00 50.67           C  
ATOM    282 HD11 ILE A  19     -20.972  23.785  11.085  1.00 50.67           H  
ATOM    283 HD12 ILE A  19     -21.511  25.455  11.301  1.00 50.67           H  
ATOM    284 HD13 ILE A  19     -22.074  24.527   9.897  1.00 50.67           H  
ATOM    285  N   GLY A  20     -16.781  23.977   6.326  1.00 46.80           N  
ATOM    286  H   GLY A  20     -16.139  24.269   7.049  1.00 46.80           H  
ATOM    287  CA  GLY A  20     -16.251  23.216   5.196  1.00 46.80           C  
ATOM    288  HA2 GLY A  20     -15.163  23.272   5.186  1.00 46.80           H  
ATOM    289  HA3 GLY A  20     -16.628  23.642   4.266  1.00 46.80           H  
ATOM    290  C   GLY A  20     -16.654  21.741   5.268  1.00 46.80           C  
ATOM    291  O   GLY A  20     -16.807  21.191   6.358  1.00 46.80           O  
ATOM    292  N   GLY A  21     -16.818  21.104   4.106  1.00 36.55           N  
ATOM    293  H   GLY A  21     -16.651  21.615   3.251  1.00 36.55           H  
ATOM    294  CA  GLY A  21     -16.897  19.645   4.016  1.00 36.55           C  
ATOM    295  HA2 GLY A  21     -17.132  19.343   2.995  1.00 36.55           H  
ATOM    296  HA3 GLY A  21     -17.683  19.284   4.680  1.00 36.55           H  
ATOM    297  C   GLY A  21     -15.564  19.007   4.418  1.00 36.55           C  
ATOM    298  O   GLY A  21     -14.512  19.620   4.239  1.00 36.55           O  
ATOM    299  N   GLY A  22     -15.620  17.808   5.004  1.00 47.72           N  
ATOM    300  H   GLY A  22     -16.523  17.368   5.105  1.00 47.72           H  
ATOM    301  CA  GLY A  22     -14.451  17.075   5.500  1.00 47.72           C  
ATOM    302  HA2 GLY A  22     -14.001  17.650   6.310  1.00 47.72           H  
ATOM    303  HA3 GLY A  22     -14.771  16.113   5.900  1.00 47.72           H  
ATOM    304  C   GLY A  22     -13.371  16.813   4.439  1.00 47.72           C  
ATOM    305  O   GLY A  22     -13.603  16.940   3.240  1.00 47.72           O  
ATOM    306  N   GLY A  23     -12.167  16.464   4.903  1.00 52.98           N  
ATOM    307  H   GLY A  23     -12.060  16.333   5.899  1.00 52.98           H  
ATOM    308  CA  GLY A  23     -11.017  16.167   4.043  1.00 52.98           C  
ATOM    309  HA2 GLY A  23     -10.915  16.963   3.306  1.00 52.98           H  
ATOM    310  HA3 GLY A  23     -10.107  16.144   4.643  1.00 52.98           H  
ATOM    311  C   GLY A  23     -11.130  14.836   3.290  1.00 52.98           C  
ATOM    312  O   GLY A  23     -12.045  14.046   3.516  1.00 52.98           O  
ATOM    313  N   ASN A  24     -10.166  14.575   2.404  1.00 59.80           N  
ATOM    314  H   ASN A  24      -9.423  15.247   2.275  1.00 59.80           H  
ATOM    315  CA  ASN A  24     -10.118  13.333   1.633  1.00 59.80           C  
ATOM    316  HA  ASN A  24     -11.127  13.137   1.273  1.00 59.80           H  
ATOM    317  C   ASN A  24      -9.660  12.154   2.513  1.00 59.80           C  
ATOM    318  CB  ASN A  24      -9.200  13.508   0.412  1.00 59.80           C  
ATOM    319  HB2 ASN A  24      -9.060  12.542  -0.073  1.00 59.80           H  
ATOM    320  HB3 ASN A  24      -8.223  13.864   0.741  1.00 59.80           H  
ATOM    321  O   ASN A  24      -8.679  12.294   3.250  1.00 59.80           O  
ATOM    322  CG  ASN A  24      -9.770  14.457  -0.627  1.00 59.80           C  
ATOM    323  ND2 ASN A  24      -8.928  15.106  -1.395  1.00 59.80           N  
ATOM    324 HD21 ASN A  24      -7.934  14.936  -1.332  1.00 59.80           H  
ATOM    325 HD22 ASN A  24      -9.342  15.700  -2.098  1.00 59.80           H  
ATOM    326  OD1 ASN A  24     -10.966  14.624  -0.775  1.00 59.80           O  
ATOM    327  N   PRO A  25     -10.324  10.987   2.441  1.00 62.13           N  
ATOM    328  CA  PRO A  25      -9.907   9.806   3.182  1.00 62.13           C  
ATOM    329  HA  PRO A  25      -9.767  10.078   4.228  1.00 62.13           H  
ATOM    330  C   PRO A  25      -8.587   9.236   2.643  1.00 62.13           C  
ATOM    331  CB  PRO A  25     -11.073   8.819   3.041  1.00 62.13           C  
ATOM    332  HB2 PRO A  25     -11.820   9.017   3.809  1.00 62.13           H  
ATOM    333  HB3 PRO A  25     -10.746   7.780   3.079  1.00 62.13           H  
ATOM    334  O   PRO A  25      -8.288   9.350   1.455  1.00 62.13           O  
ATOM    335  CG  PRO A  25     -11.675   9.178   1.686  1.00 62.13           C  
ATOM    336  HG2 PRO A  25     -12.724   8.891   1.618  1.00 62.13           H  
ATOM    337  HG3 PRO A  25     -11.095   8.710   0.890  1.00 62.13           H  
ATOM    338  CD  PRO A  25     -11.496  10.693   1.628  1.00 62.13           C  
ATOM    339  HD2 PRO A  25     -12.367  11.187   2.060  1.00 62.13           H  
ATOM    340  HD3 PRO A  25     -11.354  11.010   0.595  1.00 62.13           H  
ATOM    341  N   LEU A  26      -7.824   8.575   3.519  1.00 71.56           N  
ATOM    342  H   LEU A  26      -8.124   8.530   4.483  1.00 71.56           H  
ATOM    343  CA  LEU A  26      -6.647   7.792   3.137  1.00 71.56           C  
ATOM    344  HA  LEU A  26      -5.921   8.455   2.668  1.00 71.56           H  
ATOM    345  C   LEU A  26      -7.036   6.701   2.133  1.00 71.56           C  
ATOM    346  CB  LEU A  26      -6.037   7.182   4.412  1.00 71.56           C  
ATOM    347  HB2 LEU A  26      -5.698   8.011   5.033  1.00 71.56           H  
ATOM    348  HB3 LEU A  26      -6.823   6.647   4.945  1.00 71.56           H  
ATOM    349  O   LEU A  26      -7.918   5.886   2.414  1.00 71.56           O  
ATOM    350  CG  LEU A  26      -4.857   6.213   4.203  1.00 71.56           C  
ATOM    351  HG  LEU A  26      -5.133   5.439   3.487  1.00 71.56           H  
ATOM    352  CD1 LEU A  26      -3.619   6.947   3.708  1.00 71.56           C  
ATOM    353 HD11 LEU A  26      -3.858   7.385   2.739  1.00 71.56           H  
ATOM    354 HD12 LEU A  26      -2.805   6.235   3.567  1.00 71.56           H  
ATOM    355 HD13 LEU A  26      -3.321   7.730   4.405  1.00 71.56           H  
ATOM    356  CD2 LEU A  26      -4.506   5.520   5.515  1.00 71.56           C  
ATOM    357 HD21 LEU A  26      -5.373   4.966   5.873  1.00 71.56           H  
ATOM    358 HD22 LEU A  26      -3.687   4.820   5.349  1.00 71.56           H  
ATOM    359 HD23 LEU A  26      -4.215   6.254   6.267  1.00 71.56           H  
ATOM    360  N   GLY A  27      -6.340   6.652   1.000  1.00 74.31           N  
ATOM    361  H   GLY A  27      -5.627   7.351   0.846  1.00 74.31           H  
ATOM    362  CA  GLY A  27      -6.383   5.506   0.102  1.00 74.31           C  
ATOM    363  HA2 GLY A  27      -7.413   5.174  -0.025  1.00 74.31           H  
ATOM    364  HA3 GLY A  27      -5.984   5.788  -0.873  1.00 74.31           H  
ATOM    365  C   GLY A  27      -5.538   4.364   0.660  1.00 74.31           C  
ATOM    366  O   GLY A  27      -4.403   4.573   1.092  1.00 74.31           O  
ATOM    367  N   LEU A  28      -6.045   3.131   0.597  1.00 86.88           N  
ATOM    368  H   LEU A  28      -6.984   3.015   0.242  1.00 86.88           H  
ATOM    369  CA  LEU A  28      -5.253   1.920   0.852  1.00 86.88           C  
ATOM    370  HA  LEU A  28      -4.602   2.099   1.708  1.00 86.88           H  
ATOM    371  C   LEU A  28      -4.319   1.607  -0.330  1.00 86.88           C  
ATOM    372  CB  LEU A  28      -6.175   0.737   1.185  1.00 86.88           C  
ATOM    373  HB2 LEU A  28      -5.550  -0.151   1.284  1.00 86.88           H  
ATOM    374  HB3 LEU A  28      -6.846   0.584   0.340  1.00 86.88           H  
ATOM    375  O   LEU A  28      -4.233   0.473  -0.800  1.00 86.88           O  
ATOM    376  CG  LEU A  28      -7.022   0.856   2.459  1.00 86.88           C  
ATOM    377  HG  LEU A  28      -7.754   1.656   2.344  1.00 86.88           H  
ATOM    378  CD1 LEU A  28      -7.756  -0.463   2.672  1.00 86.88           C  
ATOM    379 HD11 LEU A  28      -7.973  -0.594   3.732  1.00 86.88           H  
ATOM    380 HD12 LEU A  28      -7.122  -1.302   2.385  1.00 86.88           H  
ATOM    381 HD13 LEU A  28      -8.660  -0.495   2.064  1.00 86.88           H  
ATOM    382  CD2 LEU A  28      -6.196   1.139   3.707  1.00 86.88           C  
ATOM    383 HD21 LEU A  28      -6.832   1.130   4.592  1.00 86.88           H  
ATOM    384 HD22 LEU A  28      -5.762   2.135   3.619  1.00 86.88           H  
ATOM    385 HD23 LEU A  28      -5.425   0.375   3.813  1.00 86.88           H  
ATOM    386  N   ASN A  29      -3.645   2.633  -0.848  1.00 94.01           N  
ATOM    387  H   ASN A  29      -3.723   3.528  -0.386  1.00 94.01           H  
ATOM    388  CA  ASN A  29      -2.754   2.518  -1.989  1.00 94.01           C  
ATOM    389  HA  ASN A  29      -3.282   1.997  -2.788  1.00 94.01           H  
ATOM    390  C   ASN A  29      -1.515   1.691  -1.628  1.00 94.01           C  
ATOM    391  CB  ASN A  29      -2.379   3.919  -2.492  1.00 94.01           C  
ATOM    392  HB2 ASN A  29      -1.691   3.838  -3.334  1.00 94.01           H  
ATOM    393  HB3 ASN A  29      -1.859   4.449  -1.694  1.00 94.01           H  
ATOM    394  O   ASN A  29      -1.235   1.407  -0.453  1.00 94.01           O  
ATOM    395  CG  ASN A  29      -3.565   4.738  -2.969  1.00 94.01           C  
ATOM    396  ND2 ASN A  29      -3.643   5.982  -2.562  1.00 94.01           N  
ATOM    397 HD21 ASN A  29      -4.314   6.579  -3.023  1.00 94.01           H  
ATOM    398 HD22 ASN A  29      -2.972   6.335  -1.894  1.00 94.01           H  
ATOM    399  OD1 ASN A  29      -4.431   4.285  -3.702  1.00 94.01           O  
ATOM    400  N   THR A  30      -0.774   1.322  -2.668  1.00 97.84           N  
ATOM    401  H   THR A  30      -1.060   1.617  -3.590  1.00 97.84           H  
ATOM    402  CA  THR A  30       0.459   0.545  -2.566  1.00 97.84           C  
ATOM    403  HA  THR A  30       0.601   0.243  -1.529  1.00 97.84           H  
ATOM    404  C   THR A  30       1.662   1.374  -2.977  1.00 97.84           C  
ATOM    405  CB  THR A  30       0.359  -0.734  -3.403  1.00 97.84           C  
ATOM    406  HB  THR A  30       0.187  -0.475  -4.448  1.00 97.84           H  
ATOM    407  O   THR A  30       1.595   2.095  -3.970  1.00 97.84           O  
ATOM    408  CG2 THR A  30       1.587  -1.637  -3.313  1.00 97.84           C  
ATOM    409 HG21 THR A  30       1.395  -2.564  -3.854  1.00 97.84           H  
ATOM    410 HG22 THR A  30       1.818  -1.863  -2.272  1.00 97.84           H  
ATOM    411 HG23 THR A  30       2.445  -1.153  -3.779  1.00 97.84           H  
ATOM    412  OG1 THR A  30      -0.747  -1.463  -2.921  1.00 97.84           O  
ATOM    413  HG1 THR A  30      -1.520  -0.957  -3.181  1.00 97.84           H  
ATOM    414  N   THR A  31       2.752   1.213  -2.235  1.00 97.89           N  
ATOM    415  H   THR A  31       2.676   0.661  -1.393  1.00 97.89           H  
ATOM    416  CA  THR A  31       4.104   1.606  -2.625  1.00 97.89           C  
ATOM    417  HA  THR A  31       4.054   2.294  -3.469  1.00 97.89           H  
ATOM    418  C   THR A  31       4.869   0.363  -3.062  1.00 97.89           C  
ATOM    419  CB  THR A  31       4.813   2.339  -1.482  1.00 97.89           C  
ATOM    420  HB  THR A  31       4.846   1.697  -0.601  1.00 97.89           H  
ATOM    421  O   THR A  31       5.038  -0.574  -2.280  1.00 97.89           O  
ATOM    422  CG2 THR A  31       6.229   2.771  -1.858  1.00 97.89           C  
ATOM    423 HG21 THR A  31       6.204   3.436  -2.722  1.00 97.89           H  
ATOM    424 HG22 THR A  31       6.687   3.289  -1.015  1.00 97.89           H  
ATOM    425 HG23 THR A  31       6.848   1.903  -2.089  1.00 97.89           H  
ATOM    426  OG1 THR A  31       4.080   3.504  -1.183  1.00 97.89           O  
ATOM    427  HG1 THR A  31       4.361   3.832  -0.326  1.00 97.89           H  
ATOM    428  N   LEU A  32       5.300   0.351  -4.321  1.00 98.33           N  
ATOM    429  H   LEU A  32       5.102   1.161  -4.891  1.00 98.33           H  
ATOM    430  CA  LEU A  32       6.153  -0.669  -4.917  1.00 98.33           C  
ATOM    431  HA  LEU A  32       6.107  -1.576  -4.316  1.00 98.33           H  
ATOM    432  C   LEU A  32       7.600  -0.164  -4.937  1.00 98.33           C  
ATOM    433  CB  LEU A  32       5.629  -0.982  -6.334  1.00 98.33           C  
ATOM    434  HB2 LEU A  32       5.548  -0.042  -6.880  1.00 98.33           H  
ATOM    435  HB3 LEU A  32       4.632  -1.415  -6.257  1.00 98.33           H  
ATOM    436  O   LEU A  32       7.894   0.813  -5.627  1.00 98.33           O  
ATOM    437  CG  LEU A  32       6.532  -1.932  -7.143  1.00 98.33           C  
ATOM    438  HG  LEU A  32       7.552  -1.548  -7.160  1.00 98.33           H  
ATOM    439  CD1 LEU A  32       6.548  -3.334  -6.544  1.00 98.33           C  
ATOM    440 HD11 LEU A  32       6.849  -3.292  -5.497  1.00 98.33           H  
ATOM    441 HD12 LEU A  32       5.564  -3.794  -6.632  1.00 98.33           H  
ATOM    442 HD13 LEU A  32       7.285  -3.936  -7.076  1.00 98.33           H  
ATOM    443  CD2 LEU A  32       6.046  -2.030  -8.589  1.00 98.33           C  
ATOM    444 HD21 LEU A  32       6.037  -1.035  -9.033  1.00 98.33           H  
ATOM    445 HD22 LEU A  32       5.043  -2.455  -8.621  1.00 98.33           H  
ATOM    446 HD23 LEU A  32       6.729  -2.659  -9.159  1.00 98.33           H  
ATOM    447  N   PHE A  33       8.494  -0.846  -4.225  1.00 97.78           N  
ATOM    448  H   PHE A  33       8.182  -1.603  -3.633  1.00 97.78           H  
ATOM    449  CA  PHE A  33       9.930  -0.596  -4.335  1.00 97.78           C  
ATOM    450  HA  PHE A  33      10.077   0.478  -4.451  1.00 97.78           H  
ATOM    451  C   PHE A  33      10.532  -1.268  -5.570  1.00 97.78           C  
ATOM    452  CB  PHE A  33      10.657  -1.017  -3.057  1.00 97.78           C  
ATOM    453  HB2 PHE A  33      10.386  -2.041  -2.804  1.00 97.78           H  
ATOM    454  HB3 PHE A  33      11.730  -0.996  -3.250  1.00 97.78           H  
ATOM    455  O   PHE A  33      10.192  -2.413  -5.882  1.00 97.78           O  
ATOM    456  CG  PHE A  33      10.395  -0.097  -1.884  1.00 97.78           C  
ATOM    457  CD1 PHE A  33      10.730   1.268  -1.978  1.00 97.78           C  
ATOM    458  HD1 PHE A  33      11.200   1.657  -2.870  1.00 97.78           H  
ATOM    459  CD2 PHE A  33       9.844  -0.602  -0.693  1.00 97.78           C  
ATOM    460  HD2 PHE A  33       9.606  -1.653  -0.609  1.00 97.78           H  
ATOM    461  CE1 PHE A  33      10.486   2.132  -0.900  1.00 97.78           C  
ATOM    462  HE1 PHE A  33      10.767   3.172  -0.970  1.00 97.78           H  
ATOM    463  CE2 PHE A  33       9.626   0.260   0.393  1.00 97.78           C  
ATOM    464  HE2 PHE A  33       9.233  -0.125   1.323  1.00 97.78           H  
ATOM    465  CZ  PHE A  33       9.934   1.626   0.285  1.00 97.78           C  
ATOM    466  HZ  PHE A  33       9.776   2.287   1.124  1.00 97.78           H  
ATOM    467  N   VAL A  34      11.430  -0.561  -6.258  1.00 96.01           N  
ATOM    468  H   VAL A  34      11.627   0.380  -5.948  1.00 96.01           H  
ATOM    469  CA  VAL A  34      12.191  -1.035  -7.427  1.00 96.01           C  
ATOM    470  HA  VAL A  34      12.238  -2.123  -7.404  1.00 96.01           H  
ATOM    471  C   VAL A  34      13.632  -0.505  -7.362  1.00 96.01           C  
ATOM    472  CB  VAL A  34      11.513  -0.617  -8.754  1.00 96.01           C  
ATOM    473  HB  VAL A  34      12.071  -1.074  -9.571  1.00 96.01           H  
ATOM    474  O   VAL A  34      13.829   0.611  -6.895  1.00 96.01           O  
ATOM    475  CG1 VAL A  34      10.058  -1.089  -8.865  1.00 96.01           C  
ATOM    476 HG11 VAL A  34       9.436  -0.551  -8.150  1.00 96.01           H  
ATOM    477 HG12 VAL A  34       9.685  -0.907  -9.873  1.00 96.01           H  
ATOM    478 HG13 VAL A  34      10.007  -2.156  -8.649  1.00 96.01           H  
ATOM    479  CG2 VAL A  34      11.489   0.893  -8.986  1.00 96.01           C  
ATOM    480 HG21 VAL A  34      10.984   1.125  -9.923  1.00 96.01           H  
ATOM    481 HG22 VAL A  34      10.985   1.398  -8.162  1.00 96.01           H  
ATOM    482 HG23 VAL A  34      12.517   1.250  -9.051  1.00 96.01           H  
ATOM    483  N   ASN A  35      14.632  -1.250  -7.851  1.00 91.12           N  
ATOM    484  H   ASN A  35      14.449  -2.199  -8.144  1.00 91.12           H  
ATOM    485  CA  ASN A  35      16.038  -0.798  -7.801  1.00 91.12           C  
ATOM    486  HA  ASN A  35      16.227  -0.367  -6.818  1.00 91.12           H  
ATOM    487  C   ASN A  35      16.359   0.316  -8.815  1.00 91.12           C  
ATOM    488  CB  ASN A  35      16.994  -1.994  -7.982  1.00 91.12           C  
ATOM    489  HB2 ASN A  35      16.773  -2.504  -8.920  1.00 91.12           H  
ATOM    490  HB3 ASN A  35      18.014  -1.614  -8.037  1.00 91.12           H  
ATOM    491  O   ASN A  35      17.181   1.185  -8.557  1.00 91.12           O  
ATOM    492  CG  ASN A  35      16.959  -2.991  -6.836  1.00 91.12           C  
ATOM    493  ND2 ASN A  35      17.410  -4.201  -7.074  1.00 91.12           N  
ATOM    494 HD21 ASN A  35      17.414  -4.856  -6.305  1.00 91.12           H  
ATOM    495 HD22 ASN A  35      17.926  -4.389  -7.922  1.00 91.12           H  
ATOM    496  OD1 ASN A  35      16.481  -2.726  -5.750  1.00 91.12           O  
ATOM    497  N   GLU A  36      15.692   0.306  -9.971  1.00 84.12           N  
ATOM    498  H   GLU A  36      15.046  -0.453 -10.136  1.00 84.12           H  
ATOM    499  CA  GLU A  36      15.920   1.261 -11.063  1.00 84.12           C  
ATOM    500  HA  GLU A  36      16.622   2.030 -10.741  1.00 84.12           H  
ATOM    501  C   GLU A  36      14.612   1.978 -11.410  1.00 84.12           C  
ATOM    502  CB  GLU A  36      16.545   0.555 -12.276  1.00 84.12           C  
ATOM    503  HB2 GLU A  36      16.622   1.278 -13.088  1.00 84.12           H  
ATOM    504  HB3 GLU A  36      15.891  -0.258 -12.590  1.00 84.12           H  
ATOM    505  O   GLU A  36      13.990   1.756 -12.454  1.00 84.12           O  
ATOM    506  CG  GLU A  36      17.948  -0.001 -11.985  1.00 84.12           C  
ATOM    507  HG2 GLU A  36      18.575   0.813 -11.618  1.00 84.12           H  
ATOM    508  HG3 GLU A  36      17.879  -0.757 -11.204  1.00 84.12           H  
ATOM    509  CD  GLU A  36      18.611  -0.629 -13.223  1.00 84.12           C  
ATOM    510  OE1 GLU A  36      19.812  -0.962 -13.125  1.00 84.12           O  
ATOM    511  OE2 GLU A  36      17.929  -0.780 -14.265  1.00 84.12           O  
ATOM    512  N   ALA A  37      14.135   2.811 -10.484  1.00 91.23           N  
ATOM    513  H   ALA A  37      14.666   2.962  -9.639  1.00 91.23           H  
ATOM    514  CA  ALA A  37      12.928   3.589 -10.715  1.00 91.23           C  
ATOM    515  HA  ALA A  37      12.160   2.915 -11.095  1.00 91.23           H  
ATOM    516  C   ALA A  37      13.184   4.675 -11.769  1.00 91.23           C  
ATOM    517  CB  ALA A  37      12.427   4.183  -9.397  1.00 91.23           C  
ATOM    518  HB1 ALA A  37      12.418   3.435  -8.605  1.00 91.23           H  
ATOM    519  HB2 ALA A  37      13.089   4.993  -9.092  1.00 91.23           H  
ATOM    520  HB3 ALA A  37      11.415   4.567  -9.528  1.00 91.23           H  
ATOM    521  O   ALA A  37      14.203   5.363 -11.747  1.00 91.23           O  
ATOM    522  N   VAL A  38      12.214   4.892 -12.661  1.00 90.47           N  
ATOM    523  H   VAL A  38      11.419   4.270 -12.655  1.00 90.47           H  
ATOM    524  CA  VAL A  38      12.282   5.979 -13.657  1.00 90.47           C  
ATOM    525  HA  VAL A  38      13.188   5.859 -14.252  1.00 90.47           H  
ATOM    526  C   VAL A  38      12.364   7.353 -12.986  1.00 90.47           C  
ATOM    527  CB  VAL A  38      11.059   5.904 -14.583  1.00 90.47           C  
ATOM    528  HB  VAL A  38      10.155   5.831 -13.978  1.00 90.47           H  
ATOM    529  O   VAL A  38      13.025   8.253 -13.492  1.00 90.47           O  
ATOM    530  CG1 VAL A  38      10.936   7.123 -15.490  1.00 90.47           C  
ATOM    531 HG11 VAL A  38      10.696   8.013 -14.909  1.00 90.47           H  
ATOM    532 HG12 VAL A  38      10.136   6.962 -16.214  1.00 90.47           H  
ATOM    533 HG13 VAL A  38      11.885   7.274 -16.005  1.00 90.47           H  
ATOM    534  CG2 VAL A  38      11.148   4.670 -15.486  1.00 90.47           C  
ATOM    535 HG21 VAL A  38      11.384   3.780 -14.904  1.00 90.47           H  
ATOM    536 HG22 VAL A  38      10.187   4.508 -15.976  1.00 90.47           H  
ATOM    537 HG23 VAL A  38      11.926   4.803 -16.238  1.00 90.47           H  
ATOM    538  N   TYR A  39      11.698   7.501 -11.842  1.00 91.02           N  
ATOM    539  H   TYR A  39      11.299   6.667 -11.435  1.00 91.02           H  
ATOM    540  CA  TYR A  39      11.733   8.674 -10.974  1.00 91.02           C  
ATOM    541  HA  TYR A  39      12.556   9.320 -11.280  1.00 91.02           H  
ATOM    542  C   TYR A  39      11.941   8.203  -9.530  1.00 91.02           C  
ATOM    543  CB  TYR A  39      10.407   9.432 -11.074  1.00 91.02           C  
ATOM    544  HB2 TYR A  39       9.633   8.758 -10.706  1.00 91.02           H  
ATOM    545  HB3 TYR A  39      10.435  10.302 -10.418  1.00 91.02           H  
ATOM    546  O   TYR A  39      11.471   7.113  -9.206  1.00 91.02           O  
ATOM    547  CG  TYR A  39      10.027   9.894 -12.464  1.00 91.02           C  
ATOM    548  CD1 TYR A  39      10.836  10.824 -13.142  1.00 91.02           C  
ATOM    549  HD1 TYR A  39      11.730  11.204 -12.669  1.00 91.02           H  
ATOM    550  CD2 TYR A  39       8.865   9.394 -13.079  1.00 91.02           C  
ATOM    551  HD2 TYR A  39       8.227   8.696 -12.558  1.00 91.02           H  
ATOM    552  CE1 TYR A  39      10.498  11.246 -14.441  1.00 91.02           C  
ATOM    553  HE1 TYR A  39      11.122  11.963 -14.955  1.00 91.02           H  
ATOM    554  CE2 TYR A  39       8.525   9.826 -14.371  1.00 91.02           C  
ATOM    555  HE2 TYR A  39       7.626   9.473 -14.854  1.00 91.02           H  
ATOM    556  OH  TYR A  39       8.990  11.151 -16.308  1.00 91.02           O  
ATOM    557  HH  TYR A  39       9.605  11.801 -16.654  1.00 91.02           H  
ATOM    558  CZ  TYR A  39       9.337  10.744 -15.060  1.00 91.02           C  
ATOM    559  N   PRO A  40      12.548   9.010  -8.639  1.00 90.78           N  
ATOM    560  CA  PRO A  40      12.873   8.577  -7.273  1.00 90.78           C  
ATOM    561  HA  PRO A  40      13.599   7.765  -7.317  1.00 90.78           H  
ATOM    562  C   PRO A  40      11.648   8.115  -6.486  1.00 90.78           C  
ATOM    563  CB  PRO A  40      13.500   9.791  -6.580  1.00 90.78           C  
ATOM    564  HB2 PRO A  40      14.336   9.498  -5.945  1.00 90.78           H  
ATOM    565  HB3 PRO A  40      12.762  10.342  -5.998  1.00 90.78           H  
ATOM    566  O   PRO A  40      11.663   7.077  -5.839  1.00 90.78           O  
ATOM    567  CG  PRO A  40      13.960  10.658  -7.739  1.00 90.78           C  
ATOM    568  HG2 PRO A  40      14.944  10.300  -8.041  1.00 90.78           H  
ATOM    569  HG3 PRO A  40      13.977  11.715  -7.473  1.00 90.78           H  
ATOM    570  CD  PRO A  40      13.009  10.365  -8.883  1.00 90.78           C  
ATOM    571  HD2 PRO A  40      12.164  11.053  -8.846  1.00 90.78           H  
ATOM    572  HD3 PRO A  40      13.540  10.460  -9.830  1.00 90.78           H  
ATOM    573  N   ASN A  41      10.575   8.899  -6.573  1.00 92.70           N  
ATOM    574  H   ASN A  41      10.650   9.735  -7.134  1.00 92.70           H  
ATOM    575  CA  ASN A  41       9.248   8.578  -6.079  1.00 92.70           C  
ATOM    576  HA  ASN A  41       9.113   7.497  -6.046  1.00 92.70           H  
ATOM    577  C   ASN A  41       8.244   9.184  -7.056  1.00 92.70           C  
ATOM    578  CB  ASN A  41       9.041   9.159  -4.674  1.00 92.70           C  
ATOM    579  HB2 ASN A  41       9.246  10.230  -4.678  1.00 92.70           H  
ATOM    580  HB3 ASN A  41       7.999   9.012  -4.390  1.00 92.70           H  
ATOM    581  O   ASN A  41       8.390  10.346  -7.450  1.00 92.70           O  
ATOM    582  CG  ASN A  41       9.883   8.476  -3.618  1.00 92.70           C  
ATOM    583  ND2 ASN A  41      10.945   9.100  -3.167  1.00 92.70           N  
ATOM    584 HD21 ASN A  41      11.467   8.631  -2.441  1.00 92.70           H  
ATOM    585 HD22 ASN A  41      11.188  10.032  -3.472  1.00 92.70           H  
ATOM    586  OD1 ASN A  41       9.566   7.391  -3.171  1.00 92.70           O  
ATOM    587  N   TYR A  42       7.242   8.413  -7.468  1.00 93.97           N  
ATOM    588  H   TYR A  42       7.221   7.443  -7.186  1.00 93.97           H  
ATOM    589  CA  TYR A  42       6.215   8.911  -8.378  1.00 93.97           C  
ATOM    590  HA  TYR A  42       6.071   9.973  -8.181  1.00 93.97           H  
ATOM    591  C   TYR A  42       4.875   8.216  -8.163  1.00 93.97           C  
ATOM    592  CB  TYR A  42       6.710   8.764  -9.819  1.00 93.97           C  
ATOM    593  HB2 TYR A  42       6.696   7.714 -10.108  1.00 93.97           H  
ATOM    594  HB3 TYR A  42       7.748   9.096  -9.844  1.00 93.97           H  
ATOM    595  O   TYR A  42       4.810   7.004  -7.943  1.00 93.97           O  
ATOM    596  CG  TYR A  42       5.957   9.595 -10.835  1.00 93.97           C  
ATOM    597  CD1 TYR A  42       4.812   9.084 -11.470  1.00 93.97           C  
ATOM    598  HD1 TYR A  42       4.425   8.111 -11.203  1.00 93.97           H  
ATOM    599  CD2 TYR A  42       6.412  10.891 -11.144  1.00 93.97           C  
ATOM    600  HD2 TYR A  42       7.292  11.284 -10.657  1.00 93.97           H  
ATOM    601  CE1 TYR A  42       4.126   9.860 -12.419  1.00 93.97           C  
ATOM    602  HE1 TYR A  42       3.224   9.483 -12.878  1.00 93.97           H  
ATOM    603  CE2 TYR A  42       5.728  11.672 -12.096  1.00 93.97           C  
ATOM    604  HE2 TYR A  42       6.089  12.661 -12.337  1.00 93.97           H  
ATOM    605  OH  TYR A  42       3.919  11.898 -13.659  1.00 93.97           O  
ATOM    606  HH  TYR A  42       4.341  12.751 -13.786  1.00 93.97           H  
ATOM    607  CZ  TYR A  42       4.582  11.155 -12.736  1.00 93.97           C  
ATOM    608  N   GLU A  43       3.801   8.998  -8.253  1.00 95.29           N  
ATOM    609  H   GLU A  43       3.930   9.965  -8.512  1.00 95.29           H  
ATOM    610  CA  GLU A  43       2.427   8.516  -8.169  1.00 95.29           C  
ATOM    611  HA  GLU A  43       2.410   7.586  -7.600  1.00 95.29           H  
ATOM    612  C   GLU A  43       1.875   8.236  -9.568  1.00 95.29           C  
ATOM    613  CB  GLU A  43       1.563   9.534  -7.413  1.00 95.29           C  
ATOM    614  HB2 GLU A  43       2.053   9.769  -6.468  1.00 95.29           H  
ATOM    615  HB3 GLU A  43       1.481  10.450  -7.998  1.00 95.29           H  
ATOM    616  O   GLU A  43       1.779   9.120 -10.418  1.00 95.29           O  
ATOM    617  CG  GLU A  43       0.161   8.974  -7.126  1.00 95.29           C  
ATOM    618  HG2 GLU A  43      -0.353   8.780  -8.068  1.00 95.29           H  
ATOM    619  HG3 GLU A  43       0.283   8.023  -6.608  1.00 95.29           H  
ATOM    620  CD  GLU A  43      -0.706   9.905  -6.261  1.00 95.29           C  
ATOM    621  OE1 GLU A  43      -1.784   9.446  -5.814  1.00 95.29           O  
ATOM    622  OE2 GLU A  43      -0.302  11.059  -6.006  1.00 95.29           O  
ATOM    623  N   TYR A  44       1.487   6.989  -9.804  1.00 95.94           N  
ATOM    624  H   TYR A  44       1.609   6.302  -9.073  1.00 95.94           H  
ATOM    625  CA  TYR A  44       0.840   6.549 -11.028  1.00 95.94           C  
ATOM    626  HA  TYR A  44       0.970   7.305 -11.802  1.00 95.94           H  
ATOM    627  C   TYR A  44      -0.651   6.356 -10.779  1.00 95.94           C  
ATOM    628  CB  TYR A  44       1.494   5.252 -11.514  1.00 95.94           C  
ATOM    629  HB2 TYR A  44       1.465   4.507 -10.720  1.00 95.94           H  
ATOM    630  HB3 TYR A  44       0.908   4.863 -12.347  1.00 95.94           H  
ATOM    631  O   TYR A  44      -1.032   5.656  -9.848  1.00 95.94           O  
ATOM    632  CG  TYR A  44       2.927   5.436 -11.966  1.00 95.94           C  
ATOM    633  CD1 TYR A  44       3.193   5.640 -13.328  1.00 95.94           C  
ATOM    634  HD1 TYR A  44       2.383   5.628 -14.042  1.00 95.94           H  
ATOM    635  CD2 TYR A  44       3.986   5.412 -11.038  1.00 95.94           C  
ATOM    636  HD2 TYR A  44       3.783   5.257  -9.988  1.00 95.94           H  
ATOM    637  CE1 TYR A  44       4.510   5.829 -13.769  1.00 95.94           C  
ATOM    638  HE1 TYR A  44       4.700   5.932 -14.828  1.00 95.94           H  
ATOM    639  CE2 TYR A  44       5.306   5.644 -11.471  1.00 95.94           C  
ATOM    640  HE2 TYR A  44       6.108   5.668 -10.748  1.00 95.94           H  
ATOM    641  OH  TYR A  44       6.827   6.164 -13.260  1.00 95.94           O  
ATOM    642  HH  TYR A  44       7.450   6.224 -12.533  1.00 95.94           H  
ATOM    643  CZ  TYR A  44       5.568   5.877 -12.837  1.00 95.94           C  
ATOM    644  N   PHE A  45      -1.494   6.910 -11.649  1.00 93.79           N  
ATOM    645  H   PHE A  45      -1.115   7.579 -12.304  1.00 93.79           H  
ATOM    646  CA  PHE A  45      -2.960   6.786 -11.561  1.00 93.79           C  
ATOM    647  HA  PHE A  45      -3.240   6.490 -10.550  1.00 93.79           H  
ATOM    648  C   PHE A  45      -3.541   5.722 -12.506  1.00 93.79           C  
ATOM    649  CB  PHE A  45      -3.587   8.160 -11.829  1.00 93.79           C  
ATOM    650  HB2 PHE A  45      -4.670   8.077 -11.735  1.00 93.79           H  
ATOM    651  HB3 PHE A  45      -3.369   8.461 -12.853  1.00 93.79           H  
ATOM    652  O   PHE A  45      -4.751   5.527 -12.573  1.00 93.79           O  
ATOM    653  CG  PHE A  45      -3.113   9.237 -10.876  1.00 93.79           C  
ATOM    654  CD1 PHE A  45      -3.641   9.295  -9.573  1.00 93.79           C  
ATOM    655  HD1 PHE A  45      -4.377   8.575  -9.249  1.00 93.79           H  
ATOM    656  CD2 PHE A  45      -2.112  10.147 -11.268  1.00 93.79           C  
ATOM    657  HD2 PHE A  45      -1.681  10.097 -12.257  1.00 93.79           H  
ATOM    658  CE1 PHE A  45      -3.177  10.267  -8.670  1.00 93.79           C  
ATOM    659  HE1 PHE A  45      -3.550  10.287  -7.657  1.00 93.79           H  
ATOM    660  CE2 PHE A  45      -1.640  11.110 -10.358  1.00 93.79           C  
ATOM    661  HE2 PHE A  45      -0.843  11.782 -10.641  1.00 93.79           H  
ATOM    662  CZ  PHE A  45      -2.175  11.171  -9.060  1.00 93.79           C  
ATOM    663  HZ  PHE A  45      -1.786  11.880  -8.344  1.00 93.79           H  
ATOM    664  N   SER A  46      -2.699   5.073 -13.317  1.00 94.24           N  
ATOM    665  H   SER A  46      -1.708   5.232 -13.208  1.00 94.24           H  
ATOM    666  CA  SER A  46      -3.128   4.023 -14.244  1.00 94.24           C  
ATOM    667  HA  SER A  46      -3.863   3.397 -13.738  1.00 94.24           H  
ATOM    668  C   SER A  46      -1.966   3.138 -14.684  1.00 94.24           C  
ATOM    669  CB  SER A  46      -3.785   4.635 -15.492  1.00 94.24           C  
ATOM    670  HB2 SER A  46      -4.607   5.288 -15.198  1.00 94.24           H  
ATOM    671  HB3 SER A  46      -4.193   3.832 -16.106  1.00 94.24           H  
ATOM    672  O   SER A  46      -0.817   3.583 -14.744  1.00 94.24           O  
ATOM    673  OG  SER A  46      -2.846   5.367 -16.263  1.00 94.24           O  
ATOM    674  HG  SER A  46      -2.726   6.214 -15.827  1.00 94.24           H  
ATOM    675  N   ASN A  47      -2.276   1.905 -15.097  1.00 94.42           N  
ATOM    676  H   ASN A  47      -3.226   1.578 -14.993  1.00 94.42           H  
ATOM    677  CA  ASN A  47      -1.297   1.034 -15.754  1.00 94.42           C  
ATOM    678  HA  ASN A  47      -0.427   0.947 -15.103  1.00 94.42           H  
ATOM    679  C   ASN A  47      -0.793   1.633 -17.081  1.00 94.42           C  
ATOM    680  CB  ASN A  47      -1.885  -0.376 -15.946  1.00 94.42           C  
ATOM    681  HB2 ASN A  47      -2.201  -0.777 -14.983  1.00 94.42           H  
ATOM    682  HB3 ASN A  47      -1.110  -1.036 -16.336  1.00 94.42           H  
ATOM    683  O   ASN A  47       0.352   1.404 -17.446  1.00 94.42           O  
ATOM    684  CG  ASN A  47      -3.049  -0.409 -16.921  1.00 94.42           C  
ATOM    685  ND2 ASN A  47      -4.257  -0.562 -16.432  1.00 94.42           N  
ATOM    686 HD21 ASN A  47      -4.999  -0.650 -17.112  1.00 94.42           H  
ATOM    687 HD22 ASN A  47      -4.393  -0.850 -15.474  1.00 94.42           H  
ATOM    688  OD1 ASN A  47      -2.898  -0.222 -18.117  1.00 94.42           O  
ATOM    689  N   THR A  48      -1.596   2.449 -17.777  1.00 94.56           N  
ATOM    690  H   THR A  48      -2.541   2.595 -17.452  1.00 94.56           H  
ATOM    691  CA  THR A  48      -1.190   3.096 -19.033  1.00 94.56           C  
ATOM    692  HA  THR A  48      -0.868   2.331 -19.739  1.00 94.56           H  
ATOM    693  C   THR A  48      -0.009   4.037 -18.818  1.00 94.56           C  
ATOM    694  CB  THR A  48      -2.363   3.870 -19.647  1.00 94.56           C  
ATOM    695  HB  THR A  48      -2.665   4.669 -18.970  1.00 94.56           H  
ATOM    696  O   THR A  48       0.949   3.987 -19.585  1.00 94.56           O  
ATOM    697  CG2 THR A  48      -2.029   4.484 -21.007  1.00 94.56           C  
ATOM    698 HG21 THR A  48      -1.656   3.713 -21.682  1.00 94.56           H  
ATOM    699 HG22 THR A  48      -2.928   4.930 -21.430  1.00 94.56           H  
ATOM    700 HG23 THR A  48      -1.275   5.262 -20.892  1.00 94.56           H  
ATOM    701  OG1 THR A  48      -3.458   3.001 -19.827  1.00 94.56           O  
ATOM    702  HG1 THR A  48      -3.135   2.097 -19.838  1.00 94.56           H  
ATOM    703  N   LEU A  49      -0.038   4.848 -17.756  1.00 91.96           N  
ATOM    704  H   LEU A  49      -0.844   4.832 -17.148  1.00 91.96           H  
ATOM    705  CA  LEU A  49       1.076   5.738 -17.421  1.00 91.96           C  
ATOM    706  HA  LEU A  49       1.344   6.299 -18.317  1.00 91.96           H  
ATOM    707  C   LEU A  49       2.322   4.948 -16.990  1.00 91.96           C  
ATOM    708  CB  LEU A  49       0.611   6.727 -16.340  1.00 91.96           C  
ATOM    709  HB2 LEU A  49      -0.298   7.217 -16.688  1.00 91.96           H  
ATOM    710  HB3 LEU A  49       0.370   6.170 -15.434  1.00 91.96           H  
ATOM    711  O   LEU A  49       3.432   5.279 -17.395  1.00 91.96           O  
ATOM    712  CG  LEU A  49       1.648   7.815 -15.995  1.00 91.96           C  
ATOM    713  HG  LEU A  49       2.562   7.355 -15.621  1.00 91.96           H  
ATOM    714  CD1 LEU A  49       1.996   8.691 -17.197  1.00 91.96           C  
ATOM    715 HD11 LEU A  49       2.560   8.116 -17.931  1.00 91.96           H  
ATOM    716 HD12 LEU A  49       1.095   9.092 -17.661  1.00 91.96           H  
ATOM    717 HD13 LEU A  49       2.636   9.515 -16.881  1.00 91.96           H  
ATOM    718  CD2 LEU A  49       1.072   8.706 -14.895  1.00 91.96           C  
ATOM    719 HD21 LEU A  49       0.138   9.161 -15.224  1.00 91.96           H  
ATOM    720 HD22 LEU A  49       0.906   8.122 -13.990  1.00 91.96           H  
ATOM    721 HD23 LEU A  49       1.782   9.501 -14.665  1.00 91.96           H  
ATOM    722  N   VAL A  50       2.143   3.854 -16.238  1.00 95.91           N  
ATOM    723  H   VAL A  50       1.211   3.628 -15.923  1.00 95.91           H  
ATOM    724  CA  VAL A  50       3.253   2.941 -15.905  1.00 95.91           C  
ATOM    725  HA  VAL A  50       4.034   3.507 -15.398  1.00 95.91           H  
ATOM    726  C   VAL A  50       3.872   2.366 -17.181  1.00 95.91           C  
ATOM    727  CB  VAL A  50       2.798   1.807 -14.966  1.00 95.91           C  
ATOM    728  HB  VAL A  50       1.985   1.250 -15.432  1.00 95.91           H  
ATOM    729  O   VAL A  50       5.089   2.389 -17.339  1.00 95.91           O  
ATOM    730  CG1 VAL A  50       3.936   0.830 -14.659  1.00 95.91           C  
ATOM    731 HG11 VAL A  50       3.587   0.055 -13.977  1.00 95.91           H  
ATOM    732 HG12 VAL A  50       4.766   1.360 -14.191  1.00 95.91           H  
ATOM    733 HG13 VAL A  50       4.292   0.342 -15.567  1.00 95.91           H  
ATOM    734  CG2 VAL A  50       2.305   2.357 -13.624  1.00 95.91           C  
ATOM    735 HG21 VAL A  50       1.955   1.543 -12.989  1.00 95.91           H  
ATOM    736 HG22 VAL A  50       1.482   3.056 -13.775  1.00 95.91           H  
ATOM    737 HG23 VAL A  50       3.122   2.865 -13.112  1.00 95.91           H  
ATOM    738  N   GLY A  51       3.047   1.911 -18.126  1.00 94.68           N  
ATOM    739  H   GLY A  51       2.056   1.916 -17.935  1.00 94.68           H  
ATOM    740  CA  GLY A  51       3.494   1.367 -19.408  1.00 94.68           C  
ATOM    741  HA2 GLY A  51       2.619   1.013 -19.952  1.00 94.68           H  
ATOM    742  HA3 GLY A  51       4.163   0.524 -19.233  1.00 94.68           H  
ATOM    743  C   GLY A  51       4.216   2.390 -20.286  1.00 94.68           C  
ATOM    744  O   GLY A  51       5.124   2.018 -21.023  1.00 94.68           O  
ATOM    745  N   GLN A  52       3.873   3.677 -20.182  1.00 90.72           N  
ATOM    746  H   GLN A  52       3.103   3.924 -19.576  1.00 90.72           H  
ATOM    747  CA  GLN A  52       4.605   4.753 -20.858  1.00 90.72           C  
ATOM    748  HA  GLN A  52       4.729   4.492 -21.908  1.00 90.72           H  
ATOM    749  C   GLN A  52       6.018   4.936 -20.285  1.00 90.72           C  
ATOM    750  CB  GLN A  52       3.809   6.067 -20.772  1.00 90.72           C  
ATOM    751  HB2 GLN A  52       3.503   6.239 -19.740  1.00 90.72           H  
ATOM    752  HB3 GLN A  52       4.451   6.894 -21.074  1.00 90.72           H  
ATOM    753  O   GLN A  52       6.953   5.125 -21.056  1.00 90.72           O  
ATOM    754  CG  GLN A  52       2.574   6.058 -21.687  1.00 90.72           C  
ATOM    755  HG2 GLN A  52       2.907   6.071 -22.725  1.00 90.72           H  
ATOM    756  HG3 GLN A  52       2.003   5.142 -21.537  1.00 90.72           H  
ATOM    757  CD  GLN A  52       1.641   7.245 -21.459  1.00 90.72           C  
ATOM    758  NE2 GLN A  52       0.569   7.349 -22.214  1.00 90.72           N  
ATOM    759 HE21 GLN A  52       0.340   6.631 -22.887  1.00 90.72           H  
ATOM    760 HE22 GLN A  52      -0.017   8.146 -22.011  1.00 90.72           H  
ATOM    761  OE1 GLN A  52       1.831   8.106 -20.623  1.00 90.72           O  
ATOM    762  N   HIS A  53       6.192   4.853 -18.963  1.00 92.34           N  
ATOM    763  H   HIS A  53       5.379   4.728 -18.376  1.00 92.34           H  
ATOM    764  CA  HIS A  53       7.486   5.103 -18.313  1.00 92.34           C  
ATOM    765  HA  HIS A  53       8.035   5.850 -18.886  1.00 92.34           H  
ATOM    766  C   HIS A  53       8.398   3.869 -18.247  1.00 92.34           C  
ATOM    767  CB  HIS A  53       7.234   5.681 -16.915  1.00 92.34           C  
ATOM    768  HB2 HIS A  53       6.608   4.989 -16.351  1.00 92.34           H  
ATOM    769  HB3 HIS A  53       8.186   5.762 -16.391  1.00 92.34           H  
ATOM    770  O   HIS A  53       9.613   4.005 -18.382  1.00 92.34           O  
ATOM    771  CG  HIS A  53       6.584   7.045 -16.900  1.00 92.34           C  
ATOM    772  CD2 HIS A  53       6.318   7.872 -17.961  1.00 92.34           C  
ATOM    773  HD2 HIS A  53       6.549   7.678 -18.999  1.00 92.34           H  
ATOM    774  ND1 HIS A  53       6.134   7.691 -15.776  1.00 92.34           N  
ATOM    775  HD1 HIS A  53       6.242   7.360 -14.828  1.00 92.34           H  
ATOM    776  CE1 HIS A  53       5.573   8.853 -16.147  1.00 92.34           C  
ATOM    777  HE1 HIS A  53       5.137   9.577 -15.475  1.00 92.34           H  
ATOM    778  NE2 HIS A  53       5.673   9.012 -17.474  1.00 92.34           N  
ATOM    779  N   TYR A  54       7.833   2.672 -18.074  1.00 93.40           N  
ATOM    780  H   TYR A  54       6.837   2.638 -17.913  1.00 93.40           H  
ATOM    781  CA  TYR A  54       8.591   1.422 -17.923  1.00 93.40           C  
ATOM    782  HA  TYR A  54       9.645   1.653 -17.773  1.00 93.40           H  
ATOM    783  C   TYR A  54       8.531   0.508 -19.157  1.00 93.40           C  
ATOM    784  CB  TYR A  54       8.108   0.689 -16.663  1.00 93.40           C  
ATOM    785  HB2 TYR A  54       7.031   0.528 -16.719  1.00 93.40           H  
ATOM    786  HB3 TYR A  54       8.583  -0.291 -16.634  1.00 93.40           H  
ATOM    787  O   TYR A  54       9.301  -0.443 -19.258  1.00 93.40           O  
ATOM    788  CG  TYR A  54       8.456   1.393 -15.366  1.00 93.40           C  
ATOM    789  CD1 TYR A  54       9.705   1.150 -14.762  1.00 93.40           C  
ATOM    790  HD1 TYR A  54      10.408   0.469 -15.219  1.00 93.40           H  
ATOM    791  CD2 TYR A  54       7.551   2.291 -14.769  1.00 93.40           C  
ATOM    792  HD2 TYR A  54       6.597   2.482 -15.237  1.00 93.40           H  
ATOM    793  CE1 TYR A  54      10.058   1.812 -13.572  1.00 93.40           C  
ATOM    794  HE1 TYR A  54      11.024   1.642 -13.120  1.00 93.40           H  
ATOM    795  CE2 TYR A  54       7.896   2.945 -13.571  1.00 93.40           C  
ATOM    796  HE2 TYR A  54       7.196   3.628 -13.112  1.00 93.40           H  
ATOM    797  OH  TYR A  54       9.530   3.394 -11.861  1.00 93.40           O  
ATOM    798  HH  TYR A  54       8.801   3.866 -11.451  1.00 93.40           H  
ATOM    799  CZ  TYR A  54       9.160   2.721 -12.982  1.00 93.40           C  
ATOM    800  N   GLY A  55       7.640   0.780 -20.115  1.00 92.98           N  
ATOM    801  H   GLY A  55       7.040   1.584 -19.999  1.00 92.98           H  
ATOM    802  CA  GLY A  55       7.395  -0.087 -21.268  1.00 92.98           C  
ATOM    803  HA2 GLY A  55       6.996   0.524 -22.078  1.00 92.98           H  
ATOM    804  HA3 GLY A  55       8.332  -0.526 -21.609  1.00 92.98           H  
ATOM    805  C   GLY A  55       6.405  -1.221 -20.971  1.00 92.98           C  
ATOM    806  O   GLY A  55       6.297  -1.711 -19.845  1.00 92.98           O  
ATOM    807  N   LEU A  56       5.687  -1.658 -22.011  1.00 94.52           N  
ATOM    808  H   LEU A  56       5.839  -1.218 -22.908  1.00 94.52           H  
ATOM    809  CA  LEU A  56       4.592  -2.639 -21.912  1.00 94.52           C  
ATOM    810  HA  LEU A  56       3.954  -2.359 -21.074  1.00 94.52           H  
ATOM    811  C   LEU A  56       5.050  -4.078 -21.620  1.00 94.52           C  
ATOM    812  CB  LEU A  56       3.753  -2.609 -23.205  1.00 94.52           C  
ATOM    813  HB2 LEU A  56       2.953  -3.342 -23.106  1.00 94.52           H  
ATOM    814  HB3 LEU A  56       4.385  -2.928 -24.033  1.00 94.52           H  
ATOM    815  O   LEU A  56       4.239  -4.913 -21.242  1.00 94.52           O  
ATOM    816  CG  LEU A  56       3.120  -1.250 -23.553  1.00 94.52           C  
ATOM    817  HG  LEU A  56       3.906  -0.506 -23.685  1.00 94.52           H  
ATOM    818  CD1 LEU A  56       2.348  -1.365 -24.868  1.00 94.52           C  
ATOM    819 HD11 LEU A  56       1.927  -0.396 -25.136  1.00 94.52           H  
ATOM    820 HD12 LEU A  56       1.545  -2.094 -24.762  1.00 94.52           H  
ATOM    821 HD13 LEU A  56       3.022  -1.692 -25.660  1.00 94.52           H  
ATOM    822  CD2 LEU A  56       2.153  -0.758 -22.476  1.00 94.52           C  
ATOM    823 HD21 LEU A  56       2.682  -0.628 -21.532  1.00 94.52           H  
ATOM    824 HD22 LEU A  56       1.356  -1.489 -22.338  1.00 94.52           H  
ATOM    825 HD23 LEU A  56       1.723   0.199 -22.772  1.00 94.52           H  
ATOM    826  N   GLU A  57       6.342  -4.367 -21.759  1.00 94.84           N  
ATOM    827  H   GLU A  57       6.959  -3.653 -22.120  1.00 94.84           H  
ATOM    828  CA  GLU A  57       6.905  -5.690 -21.454  1.00 94.84           C  
ATOM    829  HA  GLU A  57       6.117  -6.441 -21.501  1.00 94.84           H  
ATOM    830  C   GLU A  57       7.488  -5.778 -20.036  1.00 94.84           C  
ATOM    831  CB  GLU A  57       7.959  -6.055 -22.512  1.00 94.84           C  
ATOM    832  HB2 GLU A  57       8.755  -5.310 -22.495  1.00 94.84           H  
ATOM    833  HB3 GLU A  57       8.399  -7.019 -22.259  1.00 94.84           H  
ATOM    834  O   GLU A  57       7.842  -6.868 -19.579  1.00 94.84           O  
ATOM    835  CG  GLU A  57       7.385  -6.135 -23.937  1.00 94.84           C  
ATOM    836  HG2 GLU A  57       8.179  -6.460 -24.609  1.00 94.84           H  
ATOM    837  HG3 GLU A  57       7.085  -5.136 -24.254  1.00 94.84           H  
ATOM    838  CD  GLU A  57       6.197  -7.103 -24.052  1.00 94.84           C  
ATOM    839  OE1 GLU A  57       5.231  -6.741 -24.759  1.00 94.84           O  
ATOM    840  OE2 GLU A  57       6.268  -8.192 -23.434  1.00 94.84           O  
ATOM    841  N   SER A  58       7.582  -4.645 -19.328  1.00 95.06           N  
ATOM    842  H   SER A  58       7.184  -3.800 -19.714  1.00 95.06           H  
ATOM    843  CA  SER A  58       8.177  -4.587 -17.993  1.00 95.06           C  
ATOM    844  HA  SER A  58       9.146  -5.085 -18.043  1.00 95.06           H  
ATOM    845  C   SER A  58       7.333  -5.319 -16.952  1.00 95.06           C  
ATOM    846  CB  SER A  58       8.428  -3.144 -17.545  1.00 95.06           C  
ATOM    847  HB2 SER A  58       9.039  -2.641 -18.295  1.00 95.06           H  
ATOM    848  HB3 SER A  58       8.981  -3.156 -16.606  1.00 95.06           H  
ATOM    849  O   SER A  58       6.099  -5.288 -16.972  1.00 95.06           O  
ATOM    850  OG  SER A  58       7.214  -2.444 -17.348  1.00 95.06           O  
ATOM    851  HG  SER A  58       6.892  -2.171 -18.211  1.00 95.06           H  
ATOM    852  N   ASP A  59       8.002  -5.930 -15.977  1.00 95.79           N  
ATOM    853  H   ASP A  59       9.005  -6.028 -16.044  1.00 95.79           H  
ATOM    854  CA  ASP A  59       7.315  -6.595 -14.867  1.00 95.79           C  
ATOM    855  HA  ASP A  59       6.566  -7.274 -15.273  1.00 95.79           H  
ATOM    856  C   ASP A  59       6.558  -5.594 -13.985  1.00 95.79           C  
ATOM    857  CB  ASP A  59       8.323  -7.428 -14.070  1.00 95.79           C  
ATOM    858  HB2 ASP A  59       7.827  -7.825 -13.185  1.00 95.79           H  
ATOM    859  HB3 ASP A  59       9.141  -6.787 -13.743  1.00 95.79           H  
ATOM    860  O   ASP A  59       5.495  -5.912 -13.455  1.00 95.79           O  
ATOM    861  CG  ASP A  59       8.874  -8.608 -14.884  1.00 95.79           C  
ATOM    862  OD1 ASP A  59       8.218  -9.016 -15.885  1.00 95.79           O  
ATOM    863  OD2 ASP A  59       9.957  -9.089 -14.495  1.00 95.79           O  
ATOM    864  N   VAL A  60       7.034  -4.348 -13.916  1.00 96.92           N  
ATOM    865  H   VAL A  60       7.908  -4.160 -14.386  1.00 96.92           H  
ATOM    866  CA  VAL A  60       6.348  -3.232 -13.251  1.00 96.92           C  
ATOM    867  HA  VAL A  60       6.121  -3.521 -12.225  1.00 96.92           H  
ATOM    868  C   VAL A  60       5.018  -2.902 -13.942  1.00 96.92           C  
ATOM    869  CB  VAL A  60       7.270  -1.999 -13.213  1.00 96.92           C  
ATOM    870  HB  VAL A  60       7.501  -1.696 -14.235  1.00 96.92           H  
ATOM    871  O   VAL A  60       4.006  -2.701 -13.268  1.00 96.92           O  
ATOM    872  CG1 VAL A  60       6.617  -0.822 -12.493  1.00 96.92           C  
ATOM    873 HG11 VAL A  60       6.396  -1.090 -11.459  1.00 96.92           H  
ATOM    874 HG12 VAL A  60       7.305   0.023 -12.513  1.00 96.92           H  
ATOM    875 HG13 VAL A  60       5.696  -0.524 -12.994  1.00 96.92           H  
ATOM    876  CG2 VAL A  60       8.587  -2.294 -12.481  1.00 96.92           C  
ATOM    877 HG21 VAL A  60       9.154  -3.067 -12.999  1.00 96.92           H  
ATOM    878 HG22 VAL A  60       9.203  -1.395 -12.451  1.00 96.92           H  
ATOM    879 HG23 VAL A  60       8.387  -2.621 -11.460  1.00 96.92           H  
ATOM    880  N   TYR A  61       4.967  -2.898 -15.279  1.00 97.31           N  
ATOM    881  H   TYR A  61       5.810  -3.066 -15.809  1.00 97.31           H  
ATOM    882  CA  TYR A  61       3.711  -2.712 -16.014  1.00 97.31           C  
ATOM    883  HA  TYR A  61       3.207  -1.827 -15.626  1.00 97.31           H  
ATOM    884  C   TYR A  61       2.744  -3.890 -15.829  1.00 97.31           C  
ATOM    885  CB  TYR A  61       3.999  -2.475 -17.499  1.00 97.31           C  
ATOM    886  HB2 TYR A  61       4.508  -1.518 -17.614  1.00 97.31           H  
ATOM    887  HB3 TYR A  61       4.663  -3.256 -17.868  1.00 97.31           H  
ATOM    888  O   TYR A  61       1.544  -3.676 -15.624  1.00 97.31           O  
ATOM    889  CG  TYR A  61       2.743  -2.471 -18.345  1.00 97.31           C  
ATOM    890  CD1 TYR A  61       2.444  -3.576 -19.160  1.00 97.31           C  
ATOM    891  HD1 TYR A  61       3.114  -4.423 -19.186  1.00 97.31           H  
ATOM    892  CD2 TYR A  61       1.835  -1.401 -18.256  1.00 97.31           C  
ATOM    893  HD2 TYR A  61       2.042  -0.575 -17.592  1.00 97.31           H  
ATOM    894  CE1 TYR A  61       1.273  -3.588 -19.940  1.00 97.31           C  
ATOM    895  HE1 TYR A  61       1.054  -4.428 -20.582  1.00 97.31           H  
ATOM    896  CE2 TYR A  61       0.645  -1.422 -19.009  1.00 97.31           C  
ATOM    897  HE2 TYR A  61      -0.061  -0.608 -18.936  1.00 97.31           H  
ATOM    898  OH  TYR A  61      -0.782  -2.525 -20.582  1.00 97.31           O  
ATOM    899  HH  TYR A  61      -1.371  -1.820 -20.304  1.00 97.31           H  
ATOM    900  CZ  TYR A  61       0.366  -2.513 -19.857  1.00 97.31           C  
ATOM    901  N   LYS A  62       3.245  -5.132 -15.842  1.00 97.51           N  
ATOM    902  H   LYS A  62       4.228  -5.243 -16.045  1.00 97.51           H  
ATOM    903  CA  LYS A  62       2.424  -6.327 -15.571  1.00 97.51           C  
ATOM    904  HA  LYS A  62       1.581  -6.348 -16.261  1.00 97.51           H  
ATOM    905  C   LYS A  62       1.836  -6.286 -14.158  1.00 97.51           C  
ATOM    906  CB  LYS A  62       3.254  -7.601 -15.770  1.00 97.51           C  
ATOM    907  HB2 LYS A  62       4.137  -7.544 -15.133  1.00 97.51           H  
ATOM    908  HB3 LYS A  62       2.665  -8.463 -15.454  1.00 97.51           H  
ATOM    909  O   LYS A  62       0.636  -6.506 -13.996  1.00 97.51           O  
ATOM    910  CG  LYS A  62       3.682  -7.813 -17.230  1.00 97.51           C  
ATOM    911  HG2 LYS A  62       2.811  -8.032 -17.847  1.00 97.51           H  
ATOM    912  HG3 LYS A  62       4.157  -6.907 -17.606  1.00 97.51           H  
ATOM    913  CD  LYS A  62       4.683  -8.972 -17.310  1.00 97.51           C  
ATOM    914  HD2 LYS A  62       5.411  -8.853 -16.507  1.00 97.51           H  
ATOM    915  HD3 LYS A  62       4.173  -9.926 -17.177  1.00 97.51           H  
ATOM    916  CE  LYS A  62       5.432  -8.946 -18.643  1.00 97.51           C  
ATOM    917  HE2 LYS A  62       5.558  -7.904 -18.938  1.00 97.51           H  
ATOM    918  HE3 LYS A  62       4.852  -9.443 -19.421  1.00 97.51           H  
ATOM    919  NZ  LYS A  62       6.782  -9.544 -18.495  1.00 97.51           N  
ATOM    920  HZ1 LYS A  62       7.231  -9.215 -17.653  1.00 97.51           H  
ATOM    921  HZ2 LYS A  62       6.763 -10.553 -18.451  1.00 97.51           H  
ATOM    922  HZ3 LYS A  62       7.376  -9.225 -19.247  1.00 97.51           H  
ATOM    923  N   PHE A  63       2.642  -5.907 -13.164  1.00 98.27           N  
ATOM    924  H   PHE A  63       3.625  -5.785 -13.361  1.00 98.27           H  
ATOM    925  CA  PHE A  63       2.177  -5.647 -11.800  1.00 98.27           C  
ATOM    926  HA  PHE A  63       1.753  -6.563 -11.389  1.00 98.27           H  
ATOM    927  C   PHE A  63       1.079  -4.583 -11.788  1.00 98.27           C  
ATOM    928  CB  PHE A  63       3.361  -5.225 -10.920  1.00 98.27           C  
ATOM    929  HB2 PHE A  63       3.862  -4.360 -11.355  1.00 98.27           H  
ATOM    930  HB3 PHE A  63       4.074  -6.049 -10.917  1.00 98.27           H  
ATOM    931  O   PHE A  63      -0.006  -4.825 -11.267  1.00 98.27           O  
ATOM    932  CG  PHE A  63       2.988  -4.891  -9.486  1.00 98.27           C  
ATOM    933  CD1 PHE A  63       2.427  -3.640  -9.160  1.00 98.27           C  
ATOM    934  HD1 PHE A  63       2.301  -2.884  -9.921  1.00 98.27           H  
ATOM    935  CD2 PHE A  63       3.188  -5.842  -8.472  1.00 98.27           C  
ATOM    936  HD2 PHE A  63       3.618  -6.804  -8.709  1.00 98.27           H  
ATOM    937  CE1 PHE A  63       2.013  -3.371  -7.845  1.00 98.27           C  
ATOM    938  HE1 PHE A  63       1.555  -2.424  -7.604  1.00 98.27           H  
ATOM    939  CE2 PHE A  63       2.808  -5.561  -7.149  1.00 98.27           C  
ATOM    940  HE2 PHE A  63       2.973  -6.298  -6.377  1.00 98.27           H  
ATOM    941  CZ  PHE A  63       2.201  -4.333  -6.839  1.00 98.27           C  
ATOM    942  HZ  PHE A  63       1.885  -4.124  -5.828  1.00 98.27           H  
ATOM    943  N   ALA A  64       1.315  -3.422 -12.405  1.00 98.21           N  
ATOM    944  H   ALA A  64       2.230  -3.260 -12.801  1.00 98.21           H  
ATOM    945  CA  ALA A  64       0.340  -2.335 -12.427  1.00 98.21           C  
ATOM    946  HA  ALA A  64       0.116  -2.051 -11.399  1.00 98.21           H  
ATOM    947  C   ALA A  64      -0.980  -2.751 -13.095  1.00 98.21           C  
ATOM    948  CB  ALA A  64       0.969  -1.129 -13.128  1.00 98.21           C  
ATOM    949  HB1 ALA A  64       1.222  -1.379 -14.158  1.00 98.21           H  
ATOM    950  HB2 ALA A  64       0.268  -0.294 -13.118  1.00 98.21           H  
ATOM    951  HB3 ALA A  64       1.874  -0.840 -12.595  1.00 98.21           H  
ATOM    952  O   ALA A  64      -2.052  -2.358 -12.638  1.00 98.21           O  
ATOM    953  N   THR A  65      -0.920  -3.568 -14.146  1.00 97.76           N  
ATOM    954  H   THR A  65      -0.006  -3.839 -14.482  1.00 97.76           H  
ATOM    955  CA  THR A  65      -2.106  -4.093 -14.836  1.00 97.76           C  
ATOM    956  HA  THR A  65      -2.714  -3.258 -15.183  1.00 97.76           H  
ATOM    957  C   THR A  65      -2.974  -4.918 -13.888  1.00 97.76           C  
ATOM    958  CB  THR A  65      -1.695  -4.914 -16.066  1.00 97.76           C  
ATOM    959  HB  THR A  65      -1.068  -5.754 -15.768  1.00 97.76           H  
ATOM    960  O   THR A  65      -4.169  -4.654 -13.769  1.00 97.76           O  
ATOM    961  CG2 THR A  65      -2.902  -5.441 -16.842  1.00 97.76           C  
ATOM    962 HG21 THR A  65      -3.442  -6.177 -16.246  1.00 97.76           H  
ATOM    963 HG22 THR A  65      -2.557  -5.921 -17.758  1.00 97.76           H  
ATOM    964 HG23 THR A  65      -3.568  -4.617 -17.099  1.00 97.76           H  
ATOM    965  OG1 THR A  65      -0.973  -4.081 -16.944  1.00 97.76           O  
ATOM    966  HG1 THR A  65      -0.078  -3.981 -16.611  1.00 97.76           H  
ATOM    967  N   VAL A  66      -2.375  -5.856 -13.152  1.00 98.19           N  
ATOM    968  H   VAL A  66      -1.384  -6.008 -13.270  1.00 98.19           H  
ATOM    969  CA  VAL A  66      -3.093  -6.677 -12.165  1.00 98.19           C  
ATOM    970  HA  VAL A  66      -3.980  -7.104 -12.633  1.00 98.19           H  
ATOM    971  C   VAL A  66      -3.571  -5.836 -10.979  1.00 98.19           C  
ATOM    972  CB  VAL A  66      -2.200  -7.840 -11.703  1.00 98.19           C  
ATOM    973  HB  VAL A  66      -1.248  -7.440 -11.355  1.00 98.19           H  
ATOM    974  O   VAL A  66      -4.720  -5.969 -10.559  1.00 98.19           O  
ATOM    975  CG1 VAL A  66      -2.841  -8.635 -10.564  1.00 98.19           C  
ATOM    976 HG11 VAL A  66      -2.925  -8.019  -9.668  1.00 98.19           H  
ATOM    977 HG12 VAL A  66      -2.221  -9.501 -10.332  1.00 98.19           H  
ATOM    978 HG13 VAL A  66      -3.832  -8.988 -10.852  1.00 98.19           H  
ATOM    979  CG2 VAL A  66      -1.923  -8.800 -12.866  1.00 98.19           C  
ATOM    980 HG21 VAL A  66      -1.415  -8.283 -13.680  1.00 98.19           H  
ATOM    981 HG22 VAL A  66      -1.279  -9.611 -12.527  1.00 98.19           H  
ATOM    982 HG23 VAL A  66      -2.859  -9.222 -13.232  1.00 98.19           H  
ATOM    983  N   TYR A  67      -2.730  -4.934 -10.470  1.00 98.34           N  
ATOM    984  H   TYR A  67      -1.797  -4.888 -10.854  1.00 98.34           H  
ATOM    985  CA  TYR A  67      -3.047  -4.059  -9.341  1.00 98.34           C  
ATOM    986  HA  TYR A  67      -3.282  -4.677  -8.475  1.00 98.34           H  
ATOM    987  C   TYR A  67      -4.277  -3.188  -9.627  1.00 98.34           C  
ATOM    988  CB  TYR A  67      -1.817  -3.204  -9.007  1.00 98.34           C  
ATOM    989  HB2 TYR A  67      -1.018  -3.859  -8.659  1.00 98.34           H  
ATOM    990  HB3 TYR A  67      -1.467  -2.715  -9.915  1.00 98.34           H  
ATOM    991  O   TYR A  67      -5.275  -3.280  -8.912  1.00 98.34           O  
ATOM    992  CG  TYR A  67      -2.070  -2.144  -7.954  1.00 98.34           C  
ATOM    993  CD1 TYR A  67      -2.186  -0.789  -8.318  1.00 98.34           C  
ATOM    994  HD1 TYR A  67      -2.097  -0.492  -9.353  1.00 98.34           H  
ATOM    995  CD2 TYR A  67      -2.223  -2.525  -6.609  1.00 98.34           C  
ATOM    996  HD2 TYR A  67      -2.153  -3.569  -6.344  1.00 98.34           H  
ATOM    997  CE1 TYR A  67      -2.409   0.190  -7.331  1.00 98.34           C  
ATOM    998  HE1 TYR A  67      -2.492   1.229  -7.613  1.00 98.34           H  
ATOM    999  CE2 TYR A  67      -2.477  -1.552  -5.625  1.00 98.34           C  
ATOM   1000  HE2 TYR A  67      -2.634  -1.848  -4.599  1.00 98.34           H  
ATOM   1001  OH  TYR A  67      -2.687   0.760  -5.015  1.00 98.34           O  
ATOM   1002  HH  TYR A  67      -2.658   1.641  -5.397  1.00 98.34           H  
ATOM   1003  CZ  TYR A  67      -2.529  -0.187  -5.978  1.00 98.34           C  
ATOM   1004  N   PHE A  68      -4.254  -2.397 -10.707  1.00 97.24           N  
ATOM   1005  H   PHE A  68      -3.435  -2.409 -11.298  1.00 97.24           H  
ATOM   1006  CA  PHE A  68      -5.350  -1.481 -11.047  1.00 97.24           C  
ATOM   1007  HA  PHE A  68      -5.594  -0.904 -10.155  1.00 97.24           H  
ATOM   1008  C   PHE A  68      -6.646  -2.198 -11.453  1.00 97.24           C  
ATOM   1009  CB  PHE A  68      -4.899  -0.495 -12.137  1.00 97.24           C  
ATOM   1010  HB2 PHE A  68      -4.399  -1.039 -12.937  1.00 97.24           H  
ATOM   1011  HB3 PHE A  68      -5.784  -0.027 -12.568  1.00 97.24           H  
ATOM   1012  O   PHE A  68      -7.721  -1.606 -11.362  1.00 97.24           O  
ATOM   1013  CG  PHE A  68      -4.013   0.622 -11.620  1.00 97.24           C  
ATOM   1014  CD1 PHE A  68      -4.553   1.583 -10.747  1.00 97.24           C  
ATOM   1015  HD1 PHE A  68      -5.594   1.536 -10.464  1.00 97.24           H  
ATOM   1016  CD2 PHE A  68      -2.663   0.720 -12.009  1.00 97.24           C  
ATOM   1017  HD2 PHE A  68      -2.241   0.006 -12.700  1.00 97.24           H  
ATOM   1018  CE1 PHE A  68      -3.746   2.614 -10.241  1.00 97.24           C  
ATOM   1019  HE1 PHE A  68      -4.170   3.354  -9.579  1.00 97.24           H  
ATOM   1020  CE2 PHE A  68      -1.850   1.743 -11.498  1.00 97.24           C  
ATOM   1021  HE2 PHE A  68      -0.808   1.806 -11.777  1.00 97.24           H  
ATOM   1022  CZ  PHE A  68      -2.392   2.681 -10.607  1.00 97.24           C  
ATOM   1023  HZ  PHE A  68      -1.763   3.457 -10.198  1.00 97.24           H  
ATOM   1024  N   ASN A  69      -6.577  -3.472 -11.850  1.00 95.45           N  
ATOM   1025  H   ASN A  69      -5.671  -3.906 -11.946  1.00 95.45           H  
ATOM   1026  CA  ASN A  69      -7.764  -4.277 -12.139  1.00 95.45           C  
ATOM   1027  HA  ASN A  69      -8.456  -3.676 -12.729  1.00 95.45           H  
ATOM   1028  C   ASN A  69      -8.542  -4.690 -10.877  1.00 95.45           C  
ATOM   1029  CB  ASN A  69      -7.350  -5.498 -12.974  1.00 95.45           C  
ATOM   1030  HB2 ASN A  69      -8.120  -6.265 -12.901  1.00 95.45           H  
ATOM   1031  HB3 ASN A  69      -6.417  -5.909 -12.588  1.00 95.45           H  
ATOM   1032  O   ASN A  69      -9.731  -5.000 -10.985  1.00 95.45           O  
ATOM   1033  CG  ASN A  69      -7.162  -5.202 -14.448  1.00 95.45           C  
ATOM   1034  ND2 ASN A  69      -6.621  -6.148 -15.178  1.00 95.45           N  
ATOM   1035 HD21 ASN A  69      -6.291  -6.996 -14.740  1.00 95.45           H  
ATOM   1036 HD22 ASN A  69      -6.484  -5.946 -16.158  1.00 95.45           H  
ATOM   1037  OD1 ASN A  69      -7.535  -4.164 -14.971  1.00 95.45           O  
ATOM   1038  N   GLY A  70      -7.928  -4.649  -9.688  1.00 94.54           N  
ATOM   1039  H   GLY A  70      -6.951  -4.391  -9.657  1.00 94.54           H  
ATOM   1040  CA  GLY A  70      -8.597  -4.960  -8.423  1.00 94.54           C  
ATOM   1041  HA2 GLY A  70      -7.900  -4.818  -7.598  1.00 94.54           H  
ATOM   1042  HA3 GLY A  70      -9.432  -4.271  -8.293  1.00 94.54           H  
ATOM   1043  C   GLY A  70      -9.128  -6.395  -8.369  1.00 94.54           C  
ATOM   1044  O   GLY A  70      -8.464  -7.328  -8.809  1.00 94.54           O  
ATOM   1045  N   PHE A  71     -10.334  -6.593  -7.841  1.00 96.00           N  
ATOM   1046  H   PHE A  71     -10.873  -5.794  -7.539  1.00 96.00           H  
ATOM   1047  CA  PHE A  71     -10.994  -7.901  -7.838  1.00 96.00           C  
ATOM   1048  HA  PHE A  71     -10.406  -8.602  -8.431  1.00 96.00           H  
ATOM   1049  C   PHE A  71     -12.371  -7.848  -8.506  1.00 96.00           C  
ATOM   1050  CB  PHE A  71     -11.042  -8.467  -6.412  1.00 96.00           C  
ATOM   1051  HB2 PHE A  71     -11.386  -9.500  -6.461  1.00 96.00           H  
ATOM   1052  HB3 PHE A  71     -10.024  -8.489  -6.024  1.00 96.00           H  
ATOM   1053  O   PHE A  71     -13.018  -6.799  -8.588  1.00 96.00           O  
ATOM   1054  CG  PHE A  71     -11.933  -7.704  -5.448  1.00 96.00           C  
ATOM   1055  CD1 PHE A  71     -11.440  -6.604  -4.727  1.00 96.00           C  
ATOM   1056  HD1 PHE A  71     -10.416  -6.289  -4.868  1.00 96.00           H  
ATOM   1057  CD2 PHE A  71     -13.275  -8.083  -5.288  1.00 96.00           C  
ATOM   1058  HD2 PHE A  71     -13.644  -8.945  -5.823  1.00 96.00           H  
ATOM   1059  CE1 PHE A  71     -12.281  -5.897  -3.847  1.00 96.00           C  
ATOM   1060  HE1 PHE A  71     -11.900  -5.052  -3.292  1.00 96.00           H  
ATOM   1061  CE2 PHE A  71     -14.133  -7.357  -4.444  1.00 96.00           C  
ATOM   1062  HE2 PHE A  71     -15.178  -7.621  -4.378  1.00 96.00           H  
ATOM   1063  CZ  PHE A  71     -13.632  -6.263  -3.718  1.00 96.00           C  
ATOM   1064  HZ  PHE A  71     -14.285  -5.690  -3.077  1.00 96.00           H  
ATOM   1065  N   ASN A  72     -12.836  -9.005  -8.964  1.00 95.77           N  
ATOM   1066  H   ASN A  72     -12.239  -9.817  -8.899  1.00 95.77           H  
ATOM   1067  CA  ASN A  72     -14.150  -9.179  -9.566  1.00 95.77           C  
ATOM   1068  HA  ASN A  72     -14.219  -8.530 -10.439  1.00 95.77           H  
ATOM   1069  C   ASN A  72     -15.252  -8.777  -8.573  1.00 95.77           C  
ATOM   1070  CB  ASN A  72     -14.294 -10.641 -10.029  1.00 95.77           C  
ATOM   1071  HB2 ASN A  72     -15.332 -10.826 -10.308  1.00 95.77           H  
ATOM   1072  HB3 ASN A  72     -14.036 -11.313  -9.211  1.00 95.77           H  
ATOM   1073  O   ASN A  72     -15.267  -9.231  -7.431  1.00 95.77           O  
ATOM   1074  CG  ASN A  72     -13.435 -10.987 -11.238  1.00 95.77           C  
ATOM   1075  ND2 ASN A  72     -13.423 -12.241 -11.620  1.00 95.77           N  
ATOM   1076 HD21 ASN A  72     -13.946 -12.945 -11.119  1.00 95.77           H  
ATOM   1077 HD22 ASN A  72     -13.066 -12.452 -12.541  1.00 95.77           H  
ATOM   1078  OD1 ASN A  72     -12.796 -10.141 -11.841  1.00 95.77           O  
ATOM   1079  N   ASN A  73     -16.209  -7.963  -9.025  1.00 92.38           N  
ATOM   1080  H   ASN A  73     -16.172  -7.705 -10.001  1.00 92.38           H  
ATOM   1081  CA  ASN A  73     -17.281  -7.359  -8.214  1.00 92.38           C  
ATOM   1082  HA  ASN A  73     -17.936  -6.849  -8.921  1.00 92.38           H  
ATOM   1083  C   ASN A  73     -16.847  -6.257  -7.229  1.00 92.38           C  
ATOM   1084  CB  ASN A  73     -18.153  -8.431  -7.529  1.00 92.38           C  
ATOM   1085  HB2 ASN A  73     -19.060  -7.961  -7.150  1.00 92.38           H  
ATOM   1086  HB3 ASN A  73     -17.623  -8.847  -6.672  1.00 92.38           H  
ATOM   1087  O   ASN A  73     -17.666  -5.831  -6.419  1.00 92.38           O  
ATOM   1088  CG  ASN A  73     -18.573  -9.539  -8.466  1.00 92.38           C  
ATOM   1089  ND2 ASN A  73     -18.248 -10.772  -8.155  1.00 92.38           N  
ATOM   1090 HD21 ASN A  73     -17.639 -10.943  -7.368  1.00 92.38           H  
ATOM   1091 HD22 ASN A  73     -18.511 -11.482  -8.823  1.00 92.38           H  
ATOM   1092  OD1 ASN A  73     -19.175  -9.311  -9.497  1.00 92.38           O  
ATOM   1093  N   ALA A  74     -15.612  -5.750  -7.291  1.00 92.19           N  
ATOM   1094  H   ALA A  74     -14.917  -6.161  -7.897  1.00 92.19           H  
ATOM   1095  CA  ALA A  74     -15.268  -4.531  -6.561  1.00 92.19           C  
ATOM   1096  HA  ALA A  74     -15.557  -4.659  -5.517  1.00 92.19           H  
ATOM   1097  C   ALA A  74     -16.032  -3.318  -7.128  1.00 92.19           C  
ATOM   1098  CB  ALA A  74     -13.754  -4.326  -6.608  1.00 92.19           C  
ATOM   1099  HB1 ALA A  74     -13.483  -3.472  -5.986  1.00 92.19           H  
ATOM   1100  HB2 ALA A  74     -13.249  -5.219  -6.239  1.00 92.19           H  
ATOM   1101  HB3 ALA A  74     -13.416  -4.163  -7.631  1.00 92.19           H  
ATOM   1102  O   ALA A  74     -16.107  -3.151  -8.351  1.00 92.19           O  
ATOM   1103  N   THR A  75     -16.555  -2.447  -6.259  1.00 91.42           N  
ATOM   1104  H   THR A  75     -16.531  -2.662  -5.273  1.00 91.42           H  
ATOM   1105  CA  THR A  75     -17.259  -1.209  -6.660  1.00 91.42           C  
ATOM   1106  HA  THR A  75     -17.783  -1.390  -7.599  1.00 91.42           H  
ATOM   1107  C   THR A  75     -16.324  -0.027  -6.907  1.00 91.42           C  
ATOM   1108  CB  THR A  75     -18.309  -0.796  -5.622  1.00 91.42           C  
ATOM   1109  HB  THR A  75     -18.796   0.115  -5.970  1.00 91.42           H  
ATOM   1110  O   THR A  75     -16.724   0.963  -7.513  1.00 91.42           O  
ATOM   1111  CG2 THR A  75     -19.382  -1.867  -5.460  1.00 91.42           C  
ATOM   1112 HG21 THR A  75     -18.970  -2.759  -4.990  1.00 91.42           H  
ATOM   1113 HG22 THR A  75     -20.188  -1.480  -4.836  1.00 91.42           H  
ATOM   1114 HG23 THR A  75     -19.795  -2.133  -6.433  1.00 91.42           H  
ATOM   1115  OG1 THR A  75     -17.681  -0.521  -4.388  1.00 91.42           O  
ATOM   1116  HG1 THR A  75     -18.043  -1.104  -3.717  1.00 91.42           H  
ATOM   1117  N   THR A  76     -15.066  -0.143  -6.482  1.00 91.26           N  
ATOM   1118  H   THR A  76     -14.815  -0.986  -5.984  1.00 91.26           H  
ATOM   1119  CA  THR A  76     -13.981   0.789  -6.800  1.00 91.26           C  
ATOM   1120  HA  THR A  76     -14.292   1.416  -7.635  1.00 91.26           H  
ATOM   1121  C   THR A  76     -12.743   0.017  -7.258  1.00 91.26           C  
ATOM   1122  CB  THR A  76     -13.704   1.736  -5.620  1.00 91.26           C  
ATOM   1123  HB  THR A  76     -14.655   2.147  -5.282  1.00 91.26           H  
ATOM   1124  O   THR A  76     -12.702  -1.216  -7.203  1.00 91.26           O  
ATOM   1125  CG2 THR A  76     -13.007   1.084  -4.430  1.00 91.26           C  
ATOM   1126 HG21 THR A  76     -11.997   0.774  -4.699  1.00 91.26           H  
ATOM   1127 HG22 THR A  76     -13.578   0.212  -4.107  1.00 91.26           H  
ATOM   1128 HG23 THR A  76     -12.952   1.793  -3.604  1.00 91.26           H  
ATOM   1129  OG1 THR A  76     -12.900   2.804  -6.057  1.00 91.26           O  
ATOM   1130  HG1 THR A  76     -12.027   2.729  -5.664  1.00 91.26           H  
ATOM   1131  N   ARG A  77     -11.745   0.733  -7.766  1.00 92.09           N  
ATOM   1132  H   ARG A  77     -11.837   1.738  -7.719  1.00 92.09           H  
ATOM   1133  CA  ARG A  77     -10.411   0.220  -8.103  1.00 92.09           C  
ATOM   1134  HA  ARG A  77     -10.302  -0.802  -7.742  1.00 92.09           H  
ATOM   1135  C   ARG A  77      -9.356   1.033  -7.353  1.00 92.09           C  
ATOM   1136  CB  ARG A  77     -10.203   0.280  -9.630  1.00 92.09           C  
ATOM   1137  HB2 ARG A  77      -9.171   0.026  -9.870  1.00 92.09           H  
ATOM   1138  HB3 ARG A  77     -10.371   1.301  -9.971  1.00 92.09           H  
ATOM   1139  O   ARG A  77      -9.706   2.094  -6.829  1.00 92.09           O  
ATOM   1140  CG  ARG A  77     -11.126  -0.662 -10.417  1.00 92.09           C  
ATOM   1141  HG2 ARG A  77     -10.908  -0.551 -11.479  1.00 92.09           H  
ATOM   1142  HG3 ARG A  77     -12.165  -0.380 -10.249  1.00 92.09           H  
ATOM   1143  CD  ARG A  77     -10.909  -2.129 -10.018  1.00 92.09           C  
ATOM   1144  HD2 ARG A  77      -9.862  -2.379 -10.192  1.00 92.09           H  
ATOM   1145  HD3 ARG A  77     -11.106  -2.270  -8.955  1.00 92.09           H  
ATOM   1146  NE  ARG A  77     -11.757  -3.054 -10.786  1.00 92.09           N  
ATOM   1147  HE  ARG A  77     -11.259  -3.705 -11.376  1.00 92.09           H  
ATOM   1148  NH1 ARG A  77     -13.701  -2.670  -9.647  1.00 92.09           N  
ATOM   1149 HH11 ARG A  77     -14.665  -2.888  -9.441  1.00 92.09           H  
ATOM   1150 HH12 ARG A  77     -13.188  -2.110  -8.980  1.00 92.09           H  
ATOM   1151  NH2 ARG A  77     -13.680  -4.147 -11.320  1.00 92.09           N  
ATOM   1152 HH21 ARG A  77     -14.654  -4.326 -11.125  1.00 92.09           H  
ATOM   1153 HH22 ARG A  77     -13.165  -4.695 -11.994  1.00 92.09           H  
ATOM   1154  CZ  ARG A  77     -13.039  -3.283 -10.585  1.00 92.09           C  
ATOM   1155  N   PRO A  78      -8.098   0.568  -7.278  1.00 93.33           N  
ATOM   1156  CA  PRO A  78      -7.048   1.360  -6.661  1.00 93.33           C  
ATOM   1157  HA  PRO A  78      -7.309   1.546  -5.620  1.00 93.33           H  
ATOM   1158  C   PRO A  78      -6.885   2.689  -7.390  1.00 93.33           C  
ATOM   1159  CB  PRO A  78      -5.784   0.506  -6.717  1.00 93.33           C  
ATOM   1160  HB2 PRO A  78      -5.195   0.751  -7.601  1.00 93.33           H  
ATOM   1161  HB3 PRO A  78      -5.195   0.629  -5.807  1.00 93.33           H  
ATOM   1162  O   PRO A  78      -6.803   2.723  -8.616  1.00 93.33           O  
ATOM   1163  CG  PRO A  78      -6.326  -0.912  -6.844  1.00 93.33           C  
ATOM   1164  HG2 PRO A  78      -5.579  -1.570  -7.287  1.00 93.33           H  
ATOM   1165  HG3 PRO A  78      -6.634  -1.286  -5.867  1.00 93.33           H  
ATOM   1166  CD  PRO A  78      -7.552  -0.705  -7.728  1.00 93.33           C  
ATOM   1167  HD2 PRO A  78      -7.242  -0.615  -8.770  1.00 93.33           H  
ATOM   1168  HD3 PRO A  78      -8.255  -1.531  -7.622  1.00 93.33           H  
ATOM   1169  N   ASN A  79      -6.843   3.779  -6.629  1.00 89.87           N  
ATOM   1170  H   ASN A  79      -6.957   3.677  -5.631  1.00 89.87           H  
ATOM   1171  CA  ASN A  79      -6.733   5.121  -7.197  1.00 89.87           C  
ATOM   1172  HA  ASN A  79      -7.377   5.201  -8.072  1.00 89.87           H  
ATOM   1173  C   ASN A  79      -5.306   5.413  -7.665  1.00 89.87           C  
ATOM   1174  CB  ASN A  79      -7.189   6.141  -6.144  1.00 89.87           C  
ATOM   1175  HB2 ASN A  79      -6.611   6.001  -5.231  1.00 89.87           H  
ATOM   1176  HB3 ASN A  79      -6.992   7.146  -6.519  1.00 89.87           H  
ATOM   1177  O   ASN A  79      -5.116   6.038  -8.706  1.00 89.87           O  
ATOM   1178  CG  ASN A  79      -8.672   6.049  -5.838  1.00 89.87           C  
ATOM   1179  ND2 ASN A  79      -9.074   6.413  -4.643  1.00 89.87           N  
ATOM   1180 HD21 ASN A  79     -10.067   6.332  -4.481  1.00 89.87           H  
ATOM   1181 HD22 ASN A  79      -8.412   6.746  -3.956  1.00 89.87           H  
ATOM   1182  OD1 ASN A  79      -9.497   5.676  -6.649  1.00 89.87           O  
ATOM   1183  N   SER A  80      -4.321   4.929  -6.904  1.00 94.95           N  
ATOM   1184  H   SER A  80      -4.555   4.445  -6.049  1.00 94.95           H  
ATOM   1185  CA  SER A  80      -2.917   5.242  -7.137  1.00 94.95           C  
ATOM   1186  HA  SER A  80      -2.789   5.525  -8.182  1.00 94.95           H  
ATOM   1187  C   SER A  80      -2.006   4.054  -6.845  1.00 94.95           C  
ATOM   1188  CB  SER A  80      -2.480   6.435  -6.284  1.00 94.95           C  
ATOM   1189  HB2 SER A  80      -1.476   6.727  -6.591  1.00 94.95           H  
ATOM   1190  HB3 SER A  80      -2.449   6.145  -5.233  1.00 94.95           H  
ATOM   1191  O   SER A  80      -2.266   3.243  -5.949  1.00 94.95           O  
ATOM   1192  OG  SER A  80      -3.355   7.535  -6.433  1.00 94.95           O  
ATOM   1193  HG  SER A  80      -2.840   8.316  -6.217  1.00 94.95           H  
ATOM   1194  N   LEU A  81      -0.903   3.983  -7.582  1.00 97.65           N  
ATOM   1195  H   LEU A  81      -0.799   4.675  -8.311  1.00 97.65           H  
ATOM   1196  CA  LEU A  81       0.265   3.153  -7.313  1.00 97.65           C  
ATOM   1197  HA  LEU A  81       0.120   2.588  -6.392  1.00 97.65           H  
ATOM   1198  C   LEU A  81       1.462   4.085  -7.140  1.00 97.65           C  
ATOM   1199  CB  LEU A  81       0.480   2.173  -8.483  1.00 97.65           C  
ATOM   1200  HB2 LEU A  81      -0.392   1.524  -8.571  1.00 97.65           H  
ATOM   1201  HB3 LEU A  81       0.554   2.749  -9.405  1.00 97.65           H  
ATOM   1202  O   LEU A  81       1.817   4.811  -8.067  1.00 97.65           O  
ATOM   1203  CG  LEU A  81       1.742   1.298  -8.360  1.00 97.65           C  
ATOM   1204  HG  LEU A  81       2.626   1.934  -8.301  1.00 97.65           H  
ATOM   1205  CD1 LEU A  81       1.703   0.393  -7.129  1.00 97.65           C  
ATOM   1206 HD11 LEU A  81       0.784  -0.193  -7.116  1.00 97.65           H  
ATOM   1207 HD12 LEU A  81       1.768   1.000  -6.226  1.00 97.65           H  
ATOM   1208 HD13 LEU A  81       2.568  -0.270  -7.137  1.00 97.65           H  
ATOM   1209  CD2 LEU A  81       1.873   0.418  -9.604  1.00 97.65           C  
ATOM   1210 HD21 LEU A  81       1.936   1.048 -10.490  1.00 97.65           H  
ATOM   1211 HD22 LEU A  81       2.786  -0.174  -9.536  1.00 97.65           H  
ATOM   1212 HD23 LEU A  81       1.014  -0.248  -9.684  1.00 97.65           H  
ATOM   1213  N   PHE A  82       2.096   4.054  -5.978  1.00 97.57           N  
ATOM   1214  H   PHE A  82       1.801   3.400  -5.267  1.00 97.57           H  
ATOM   1215  CA  PHE A  82       3.373   4.720  -5.772  1.00 97.57           C  
ATOM   1216  HA  PHE A  82       3.428   5.610  -6.399  1.00 97.57           H  
ATOM   1217  C   PHE A  82       4.481   3.764  -6.196  1.00 97.57           C  
ATOM   1218  CB  PHE A  82       3.500   5.177  -4.315  1.00 97.57           C  
ATOM   1219  HB2 PHE A  82       4.483   5.626  -4.168  1.00 97.57           H  
ATOM   1220  HB3 PHE A  82       3.428   4.313  -3.655  1.00 97.57           H  
ATOM   1221  O   PHE A  82       4.479   2.598  -5.801  1.00 97.57           O  
ATOM   1222  CG  PHE A  82       2.435   6.177  -3.919  1.00 97.57           C  
ATOM   1223  CD1 PHE A  82       2.622   7.540  -4.202  1.00 97.57           C  
ATOM   1224  HD1 PHE A  82       3.542   7.858  -4.669  1.00 97.57           H  
ATOM   1225  CD2 PHE A  82       1.234   5.743  -3.329  1.00 97.57           C  
ATOM   1226  HD2 PHE A  82       1.093   4.694  -3.111  1.00 97.57           H  
ATOM   1227  CE1 PHE A  82       1.606   8.469  -3.913  1.00 97.57           C  
ATOM   1228  HE1 PHE A  82       1.735   9.512  -4.164  1.00 97.57           H  
ATOM   1229  CE2 PHE A  82       0.213   6.670  -3.052  1.00 97.57           C  
ATOM   1230  HE2 PHE A  82      -0.722   6.336  -2.626  1.00 97.57           H  
ATOM   1231  CZ  PHE A  82       0.394   8.030  -3.355  1.00 97.57           C  
ATOM   1232  HZ  PHE A  82      -0.410   8.734  -3.199  1.00 97.57           H  
ATOM   1233  N   ILE A  83       5.418   4.241  -7.007  1.00 97.56           N  
ATOM   1234  H   ILE A  83       5.358   5.204  -7.306  1.00 97.56           H  
ATOM   1235  CA  ILE A  83       6.647   3.506  -7.308  1.00 97.56           C  
ATOM   1236  HA  ILE A  83       6.636   2.554  -6.777  1.00 97.56           H  
ATOM   1237  C   ILE A  83       7.799   4.326  -6.750  1.00 97.56           C  
ATOM   1238  CB  ILE A  83       6.791   3.174  -8.806  1.00 97.56           C  
ATOM   1239  HB  ILE A  83       6.863   4.105  -9.368  1.00 97.56           H  
ATOM   1240  O   ILE A  83       7.941   5.503  -7.092  1.00 97.56           O  
ATOM   1241  CG1 ILE A  83       5.556   2.381  -9.298  1.00 97.56           C  
ATOM   1242 HG12 ILE A  83       5.488   1.444  -8.745  1.00 97.56           H  
ATOM   1243 HG13 ILE A  83       4.653   2.957  -9.095  1.00 97.56           H  
ATOM   1244  CG2 ILE A  83       8.092   2.374  -9.011  1.00 97.56           C  
ATOM   1245 HG21 ILE A  83       8.086   1.486  -8.379  1.00 97.56           H  
ATOM   1246 HG22 ILE A  83       8.212   2.059 -10.047  1.00 97.56           H  
ATOM   1247 HG23 ILE A  83       8.960   2.979  -8.746  1.00 97.56           H  
ATOM   1248  CD1 ILE A  83       5.544   2.068 -10.796  1.00 97.56           C  
ATOM   1249 HD11 ILE A  83       5.617   2.986 -11.377  1.00 97.56           H  
ATOM   1250 HD12 ILE A  83       6.383   1.417 -11.044  1.00 97.56           H  
ATOM   1251 HD13 ILE A  83       4.616   1.557 -11.052  1.00 97.56           H  
ATOM   1252  N   ALA A  84       8.565   3.702  -5.865  1.00 96.16           N  
ATOM   1253  H   ALA A  84       8.414   2.716  -5.706  1.00 96.16           H  
ATOM   1254  CA  ALA A  84       9.667   4.309  -5.138  1.00 96.16           C  
ATOM   1255  HA  ALA A  84       9.798   5.345  -5.452  1.00 96.16           H  
ATOM   1256  C   ALA A  84      10.961   3.555  -5.442  1.00 96.16           C  
ATOM   1257  CB  ALA A  84       9.330   4.304  -3.644  1.00 96.16           C  
ATOM   1258  HB1 ALA A  84       8.443   4.910  -3.462  1.00 96.16           H  
ATOM   1259  HB2 ALA A  84      10.165   4.722  -3.081  1.00 96.16           H  
ATOM   1260  HB3 ALA A  84       9.147   3.284  -3.307  1.00 96.16           H  
ATOM   1261  O   ALA A  84      10.959   2.328  -5.575  1.00 96.16           O  
ATOM   1262  N   THR A  85      12.061   4.288  -5.548  1.00 94.41           N  
ATOM   1263  H   THR A  85      11.996   5.289  -5.430  1.00 94.41           H  
ATOM   1264  CA  THR A  85      13.385   3.689  -5.690  1.00 94.41           C  
ATOM   1265  HA  THR A  85      13.313   2.905  -6.444  1.00 94.41           H  
ATOM   1266  C   THR A  85      13.818   3.040  -4.377  1.00 94.41           C  
ATOM   1267  CB  THR A  85      14.408   4.704  -6.220  1.00 94.41           C  
ATOM   1268  HB  THR A  85      13.915   5.294  -6.992  1.00 94.41           H  
ATOM   1269  O   THR A  85      13.526   3.553  -3.296  1.00 94.41           O  
ATOM   1270  CG2 THR A  85      14.962   5.676  -5.183  1.00 94.41           C  
ATOM   1271 HG21 THR A  85      14.141   6.196  -4.688  1.00 94.41           H  
ATOM   1272 HG22 THR A  85      15.547   5.138  -4.437  1.00 94.41           H  
ATOM   1273 HG23 THR A  85      15.604   6.406  -5.676  1.00 94.41           H  
ATOM   1274  OG1 THR A  85      15.476   4.030  -6.836  1.00 94.41           O  
ATOM   1275  HG1 THR A  85      16.256   4.073  -6.279  1.00 94.41           H  
ATOM   1276  N   TYR A  86      14.509   1.913  -4.486  1.00 95.56           N  
ATOM   1277  H   TYR A  86      14.649   1.537  -5.413  1.00 95.56           H  
ATOM   1278  CA  TYR A  86      15.301   1.314  -3.423  1.00 95.56           C  
ATOM   1279  HA  TYR A  86      15.290   1.947  -2.536  1.00 95.56           H  
ATOM   1280  C   TYR A  86      16.733   1.212  -3.930  1.00 95.56           C  
ATOM   1281  CB  TYR A  86      14.740  -0.063  -3.057  1.00 95.56           C  
ATOM   1282  HB2 TYR A  86      14.759  -0.707  -3.936  1.00 95.56           H  
ATOM   1283  HB3 TYR A  86      13.702   0.057  -2.747  1.00 95.56           H  
ATOM   1284  O   TYR A  86      17.027   0.417  -4.820  1.00 95.56           O  
ATOM   1285  CG  TYR A  86      15.515  -0.717  -1.932  1.00 95.56           C  
ATOM   1286  CD1 TYR A  86      16.659  -1.498  -2.195  1.00 95.56           C  
ATOM   1287  HD1 TYR A  86      16.961  -1.688  -3.214  1.00 95.56           H  
ATOM   1288  CD2 TYR A  86      15.122  -0.478  -0.606  1.00 95.56           C  
ATOM   1289  HD2 TYR A  86      14.248   0.126  -0.410  1.00 95.56           H  
ATOM   1290  CE1 TYR A  86      17.411  -2.033  -1.130  1.00 95.56           C  
ATOM   1291  HE1 TYR A  86      18.279  -2.641  -1.338  1.00 95.56           H  
ATOM   1292  CE2 TYR A  86      15.882  -0.992   0.458  1.00 95.56           C  
ATOM   1293  HE2 TYR A  86      15.605  -0.781   1.480  1.00 95.56           H  
ATOM   1294  OH  TYR A  86      17.712  -2.306   1.247  1.00 95.56           O  
ATOM   1295  HH  TYR A  86      18.562  -2.636   0.948  1.00 95.56           H  
ATOM   1296  CZ  TYR A  86      17.018  -1.784   0.202  1.00 95.56           C  
ATOM   1297  N   ASN A  87      17.629   2.032  -3.403  1.00 93.70           N  
ATOM   1298  H   ASN A  87      17.356   2.673  -2.672  1.00 93.70           H  
ATOM   1299  CA  ASN A  87      19.007   2.038  -3.866  1.00 93.70           C  
ATOM   1300  HA  ASN A  87      19.032   1.939  -4.951  1.00 93.70           H  
ATOM   1301  C   ASN A  87      19.777   0.856  -3.260  1.00 93.70           C  
ATOM   1302  CB  ASN A  87      19.622   3.386  -3.493  1.00 93.70           C  
ATOM   1303  HB2 ASN A  87      19.417   3.602  -2.444  1.00 93.70           H  
ATOM   1304  HB3 ASN A  87      20.705   3.326  -3.603  1.00 93.70           H  
ATOM   1305  O   ASN A  87      20.205   0.922  -2.110  1.00 93.70           O  
ATOM   1306  CG  ASN A  87      19.149   4.552  -4.333  1.00 93.70           C  
ATOM   1307  ND2 ASN A  87      19.637   5.709  -3.969  1.00 93.70           N  
ATOM   1308 HD21 ASN A  87      20.200   5.735  -3.131  1.00 93.70           H  
ATOM   1309 HD22 ASN A  87      19.382   6.541  -4.482  1.00 93.70           H  
ATOM   1310  OD1 ASN A  87      18.381   4.458  -5.284  1.00 93.70           O  
ATOM   1311  N   SER A  88      19.992  -0.220  -4.022  1.00 90.17           N  
ATOM   1312  H   SER A  88      19.577  -0.273  -4.941  1.00 90.17           H  
ATOM   1313  CA  SER A  88      20.810  -1.353  -3.553  1.00 90.17           C  
ATOM   1314  HA  SER A  88      20.423  -1.678  -2.587  1.00 90.17           H  
ATOM   1315  C   SER A  88      22.282  -0.988  -3.344  1.00 90.17           C  
ATOM   1316  CB  SER A  88      20.709  -2.535  -4.520  1.00 90.17           C  
ATOM   1317  HB2 SER A  88      19.665  -2.841  -4.593  1.00 90.17           H  
ATOM   1318  HB3 SER A  88      21.289  -3.372  -4.131  1.00 90.17           H  
ATOM   1319  O   SER A  88      22.959  -1.640  -2.555  1.00 90.17           O  
ATOM   1320  OG  SER A  88      21.181  -2.197  -5.812  1.00 90.17           O  
ATOM   1321  HG  SER A  88      22.141  -2.194  -5.810  1.00 90.17           H  
ATOM   1322  N   ASP A  89      22.747   0.068  -4.012  1.00 91.89           N  
ATOM   1323  H   ASP A  89      22.094   0.565  -4.600  1.00 91.89           H  
ATOM   1324  CA  ASP A  89      24.106   0.608  -3.985  1.00 91.89           C  
ATOM   1325  HA  ASP A  89      24.606   0.315  -3.062  1.00 91.89           H  
ATOM   1326  C   ASP A  89      24.064   2.144  -4.054  1.00 91.89           C  
ATOM   1327  CB  ASP A  89      24.894   0.038  -5.175  1.00 91.89           C  
ATOM   1328  HB2 ASP A  89      25.874   0.512  -5.223  1.00 91.89           H  
ATOM   1329  HB3 ASP A  89      24.367   0.268  -6.101  1.00 91.89           H  
ATOM   1330  O   ASP A  89      22.997   2.750  -4.151  1.00 91.89           O  
ATOM   1331  CG  ASP A  89      25.106  -1.470  -5.052  1.00 91.89           C  
ATOM   1332  OD1 ASP A  89      25.891  -1.866  -4.161  1.00 91.89           O  
ATOM   1333  OD2 ASP A  89      24.511  -2.209  -5.872  1.00 91.89           O  
ATOM   1334  N   GLU A  90      25.223   2.799  -4.015  1.00 94.89           N  
ATOM   1335  H   GLU A  90      26.081   2.268  -3.981  1.00 94.89           H  
ATOM   1336  CA  GLU A  90      25.298   4.238  -4.270  1.00 94.89           C  
ATOM   1337  HA  GLU A  90      24.491   4.722  -3.721  1.00 94.89           H  
ATOM   1338  C   GLU A  90      25.122   4.559  -5.764  1.00 94.89           C  
ATOM   1339  CB  GLU A  90      26.624   4.818  -3.775  1.00 94.89           C  
ATOM   1340  HB2 GLU A  90      27.444   4.311  -4.284  1.00 94.89           H  
ATOM   1341  HB3 GLU A  90      26.646   5.873  -4.048  1.00 94.89           H  
ATOM   1342  O   GLU A  90      25.789   3.984  -6.625  1.00 94.89           O  
ATOM   1343  CG  GLU A  90      26.819   4.714  -2.257  1.00 94.89           C  
ATOM   1344  HG2 GLU A  90      26.876   3.664  -1.969  1.00 94.89           H  
ATOM   1345  HG3 GLU A  90      25.956   5.160  -1.764  1.00 94.89           H  
ATOM   1346  CD  GLU A  90      28.097   5.436  -1.802  1.00 94.89           C  
ATOM   1347  OE1 GLU A  90      28.172   5.752  -0.594  1.00 94.89           O  
ATOM   1348  OE2 GLU A  90      28.967   5.721  -2.661  1.00 94.89           O  
ATOM   1349  N   TYR A  91      24.284   5.550  -6.069  1.00 93.34           N  
ATOM   1350  H   TYR A  91      23.815   6.014  -5.305  1.00 93.34           H  
ATOM   1351  CA  TYR A  91      23.993   6.003  -7.433  1.00 93.34           C  
ATOM   1352  HA  TYR A  91      24.572   5.400  -8.132  1.00 93.34           H  
ATOM   1353  C   TYR A  91      24.392   7.468  -7.642  1.00 93.34           C  
ATOM   1354  CB  TYR A  91      22.509   5.775  -7.749  1.00 93.34           C  
ATOM   1355  HB2 TYR A  91      22.242   6.315  -8.658  1.00 93.34           H  
ATOM   1356  HB3 TYR A  91      21.901   6.186  -6.944  1.00 93.34           H  
ATOM   1357  O   TYR A  91      24.489   8.227  -6.675  1.00 93.34           O  
ATOM   1358  CG  TYR A  91      22.162   4.314  -7.952  1.00 93.34           C  
ATOM   1359  CD1 TYR A  91      22.337   3.707  -9.213  1.00 93.34           C  
ATOM   1360  HD1 TYR A  91      22.711   4.287 -10.044  1.00 93.34           H  
ATOM   1361  CD2 TYR A  91      21.686   3.555  -6.870  1.00 93.34           C  
ATOM   1362  HD2 TYR A  91      21.572   4.009  -5.896  1.00 93.34           H  
ATOM   1363  CE1 TYR A  91      22.025   2.344  -9.391  1.00 93.34           C  
ATOM   1364  HE1 TYR A  91      22.147   1.874 -10.356  1.00 93.34           H  
ATOM   1365  CE2 TYR A  91      21.382   2.192  -7.042  1.00 93.34           C  
ATOM   1366  HE2 TYR A  91      21.028   1.599  -6.212  1.00 93.34           H  
ATOM   1367  OH  TYR A  91      21.233   0.273  -8.458  1.00 93.34           O  
ATOM   1368  HH  TYR A  91      21.345  -0.030  -9.362  1.00 93.34           H  
ATOM   1369  CZ  TYR A  91      21.545   1.585  -8.301  1.00 93.34           C  
ATOM   1370  N   PRO A  92      24.638   7.905  -8.890  1.00 95.92           N  
ATOM   1371  CA  PRO A  92      24.877   9.311  -9.179  1.00 95.92           C  
ATOM   1372  HA  PRO A  92      25.559   9.733  -8.440  1.00 95.92           H  
ATOM   1373  C   PRO A  92      23.573  10.108  -9.145  1.00 95.92           C  
ATOM   1374  CB  PRO A  92      25.529   9.337 -10.562  1.00 95.92           C  
ATOM   1375  HB2 PRO A  92      25.316  10.260 -11.101  1.00 95.92           H  
ATOM   1376  HB3 PRO A  92      26.606   9.197 -10.461  1.00 95.92           H  
ATOM   1377  O   PRO A  92      22.533   9.637  -9.606  1.00 95.92           O  
ATOM   1378  CG  PRO A  92      24.920   8.115 -11.250  1.00 95.92           C  
ATOM   1379  HG2 PRO A  92      23.944   8.375 -11.662  1.00 95.92           H  
ATOM   1380  HG3 PRO A  92      25.571   7.727 -12.033  1.00 95.92           H  
ATOM   1381  CD  PRO A  92      24.744   7.110 -10.109  1.00 95.92           C  
ATOM   1382  HD2 PRO A  92      25.620   6.465 -10.047  1.00 95.92           H  
ATOM   1383  HD3 PRO A  92      23.848   6.511 -10.275  1.00 95.92           H  
ATOM   1384  N   ALA A  93      23.641  11.350  -8.672  1.00 96.77           N  
ATOM   1385  H   ALA A  93      24.492  11.668  -8.230  1.00 96.77           H  
ATOM   1386  CA  ALA A  93      22.522  12.275  -8.754  1.00 96.77           C  
ATOM   1387  HA  ALA A  93      21.671  11.814  -8.253  1.00 96.77           H  
ATOM   1388  C   ALA A  93      22.154  12.536 -10.216  1.00 96.77           C  
ATOM   1389  CB  ALA A  93      22.877  13.575  -8.036  1.00 96.77           C  
ATOM   1390  HB1 ALA A  93      22.944  13.388  -6.965  1.00 96.77           H  
ATOM   1391  HB2 ALA A  93      22.088  14.307  -8.210  1.00 96.77           H  
ATOM   1392  HB3 ALA A  93      23.824  13.969  -8.404  1.00 96.77           H  
ATOM   1393  O   ALA A  93      23.034  12.684 -11.066  1.00 96.77           O  
ATOM   1394  N   THR A  94      20.862  12.626 -10.526  1.00 96.83           N  
ATOM   1395  H   THR A  94      20.194  12.535  -9.774  1.00 96.83           H  
ATOM   1396  CA  THR A  94      20.394  12.824 -11.904  1.00 96.83           C  
ATOM   1397  HA  THR A  94      21.241  13.169 -12.498  1.00 96.83           H  
ATOM   1398  C   THR A  94      19.323  13.895 -12.014  1.00 96.83           C  
ATOM   1399  CB  THR A  94      19.896  11.528 -12.563  1.00 96.83           C  
ATOM   1400  HB  THR A  94      19.815  11.711 -13.634  1.00 96.83           H  
ATOM   1401  O   THR A  94      18.455  13.990 -11.152  1.00 96.83           O  
ATOM   1402  CG2 THR A  94      20.810  10.325 -12.350  1.00 96.83           C  
ATOM   1403 HG21 THR A  94      21.854  10.609 -12.480  1.00 96.83           H  
ATOM   1404 HG22 THR A  94      20.542   9.538 -13.055  1.00 96.83           H  
ATOM   1405 HG23 THR A  94      20.679   9.940 -11.339  1.00 96.83           H  
ATOM   1406  OG1 THR A  94      18.626  11.163 -12.081  1.00 96.83           O  
ATOM   1407  HG1 THR A  94      18.358  11.830 -11.445  1.00 96.83           H  
ATOM   1408  N   ILE A  95      19.335  14.658 -13.103  1.00 97.19           N  
ATOM   1409  H   ILE A  95      20.083  14.518 -13.766  1.00 97.19           H  
ATOM   1410  CA  ILE A  95      18.175  15.435 -13.543  1.00 97.19           C  
ATOM   1411  HA  ILE A  95      17.431  15.433 -12.747  1.00 97.19           H  
ATOM   1412  C   ILE A  95      17.549  14.739 -14.745  1.00 97.19           C  
ATOM   1413  CB  ILE A  95      18.522  16.912 -13.806  1.00 97.19           C  
ATOM   1414  HB  ILE A  95      18.897  17.326 -12.870  1.00 97.19           H  
ATOM   1415  O   ILE A  95      18.239  14.423 -15.713  1.00 97.19           O  
ATOM   1416  CG1 ILE A  95      17.241  17.681 -14.193  1.00 97.19           C  
ATOM   1417 HG12 ILE A  95      16.858  17.328 -15.151  1.00 97.19           H  
ATOM   1418 HG13 ILE A  95      16.478  17.502 -13.436  1.00 97.19           H  
ATOM   1419  CG2 ILE A  95      19.621  17.095 -14.861  1.00 97.19           C  
ATOM   1420 HG21 ILE A  95      19.906  18.145 -14.931  1.00 97.19           H  
ATOM   1421 HG22 ILE A  95      20.501  16.529 -14.556  1.00 97.19           H  
ATOM   1422 HG23 ILE A  95      19.279  16.754 -15.838  1.00 97.19           H  
ATOM   1423  CD1 ILE A  95      17.468  19.187 -14.291  1.00 97.19           C  
ATOM   1424 HD11 ILE A  95      18.097  19.514 -13.462  1.00 97.19           H  
ATOM   1425 HD12 ILE A  95      17.955  19.437 -15.234  1.00 97.19           H  
ATOM   1426 HD13 ILE A  95      16.503  19.691 -14.239  1.00 97.19           H  
ATOM   1427  N   ILE A  96      16.243  14.514 -14.673  1.00 95.31           N  
ATOM   1428  H   ILE A  96      15.761  14.794 -13.831  1.00 95.31           H  
ATOM   1429  CA  ILE A  96      15.440  13.877 -15.711  1.00 95.31           C  
ATOM   1430  HA  ILE A  96      16.092  13.455 -16.475  1.00 95.31           H  
ATOM   1431  C   ILE A  96      14.574  14.960 -16.350  1.00 95.31           C  
ATOM   1432  CB  ILE A  96      14.598  12.733 -15.107  1.00 95.31           C  
ATOM   1433  HB  ILE A  96      13.928  13.167 -14.365  1.00 95.31           H  
ATOM   1434  O   ILE A  96      13.702  15.536 -15.697  1.00 95.31           O  
ATOM   1435  CG1 ILE A  96      15.477  11.667 -14.408  1.00 95.31           C  
ATOM   1436 HG12 ILE A  96      16.360  12.112 -13.948  1.00 95.31           H  
ATOM   1437 HG13 ILE A  96      15.823  10.935 -15.138  1.00 95.31           H  
ATOM   1438  CG2 ILE A  96      13.746  12.067 -16.207  1.00 95.31           C  
ATOM   1439 HG21 ILE A  96      13.007  12.772 -16.589  1.00 95.31           H  
ATOM   1440 HG22 ILE A  96      13.220  11.202 -15.804  1.00 95.31           H  
ATOM   1441 HG23 ILE A  96      14.378  11.737 -17.031  1.00 95.31           H  
ATOM   1442  CD1 ILE A  96      14.710  10.952 -13.295  1.00 95.31           C  
ATOM   1443 HD11 ILE A  96      14.505  11.649 -12.482  1.00 95.31           H  
ATOM   1444 HD12 ILE A  96      15.305  10.123 -12.912  1.00 95.31           H  
ATOM   1445 HD13 ILE A  96      13.764  10.575 -13.685  1.00 95.31           H  
ATOM   1446  N   GLY A  97      14.841  15.260 -17.619  1.00 95.76           N  
ATOM   1447  H   GLY A  97      15.604  14.785 -18.078  1.00 95.76           H  
ATOM   1448  CA  GLY A  97      14.065  16.219 -18.396  1.00 95.76           C  
ATOM   1449  HA2 GLY A  97      14.604  16.479 -19.307  1.00 95.76           H  
ATOM   1450  HA3 GLY A  97      13.939  17.125 -17.802  1.00 95.76           H  
ATOM   1451  C   GLY A  97      12.682  15.697 -18.785  1.00 95.76           C  
ATOM   1452  O   GLY A  97      12.430  14.490 -18.793  1.00 95.76           O  
ATOM   1453  N   GLY A  98      11.785  16.620 -19.131  1.00 93.33           N  
ATOM   1454  H   GLY A  98      12.063  17.589 -19.068  1.00 93.33           H  
ATOM   1455  CA  GLY A  98      10.442  16.289 -19.616  1.00 93.33           C  
ATOM   1456  HA2 GLY A  98       9.991  15.570 -18.932  1.00 93.33           H  
ATOM   1457  HA3 GLY A  98       9.829  17.190 -19.609  1.00 93.33           H  
ATOM   1458  C   GLY A  98      10.420  15.688 -21.030  1.00 93.33           C  
ATOM   1459  O   GLY A  98      11.415  15.713 -21.751  1.00 93.33           O  
ATOM   1460  N   ASP A  99       9.250  15.198 -21.455  1.00 92.21           N  
ATOM   1461  H   ASP A  99       8.494  15.122 -20.789  1.00 92.21           H  
ATOM   1462  CA  ASP A  99       9.035  14.628 -22.797  1.00 92.21           C  
ATOM   1463  HA  ASP A  99       9.735  13.805 -22.934  1.00 92.21           H  
ATOM   1464  C   ASP A  99       9.294  15.680 -23.894  1.00 92.21           C  
ATOM   1465  CB  ASP A  99       7.602  14.049 -22.888  1.00 92.21           C  
ATOM   1466  HB2 ASP A  99       7.467  13.343 -22.069  1.00 92.21           H  
ATOM   1467  HB3 ASP A  99       6.883  14.857 -22.750  1.00 92.21           H  
ATOM   1468  O   ASP A  99       8.585  16.693 -23.982  1.00 92.21           O  
ATOM   1469  CG  ASP A  99       7.278  13.325 -24.210  1.00 92.21           C  
ATOM   1470  OD1 ASP A  99       7.942  13.595 -25.234  1.00 92.21           O  
ATOM   1471  OD2 ASP A  99       6.338  12.498 -24.251  1.00 92.21           O  
ATOM   1472  N   ILE A 100      10.290  15.436 -24.749  1.00 93.85           N  
ATOM   1473  H   ILE A 100      10.848  14.611 -24.577  1.00 93.85           H  
ATOM   1474  CA  ILE A 100      10.649  16.292 -25.891  1.00 93.85           C  
ATOM   1475  HA  ILE A 100      10.068  17.212 -25.816  1.00 93.85           H  
ATOM   1476  C   ILE A 100      10.259  15.697 -27.253  1.00 93.85           C  
ATOM   1477  CB  ILE A 100      12.132  16.724 -25.847  1.00 93.85           C  
ATOM   1478  HB  ILE A 100      12.302  17.385 -26.696  1.00 93.85           H  
ATOM   1479  O   ILE A 100      10.703  16.204 -28.278  1.00 93.85           O  
ATOM   1480  CG1 ILE A 100      13.099  15.523 -25.948  1.00 93.85           C  
ATOM   1481 HG12 ILE A 100      13.766  15.497 -25.087  1.00 93.85           H  
ATOM   1482 HG13 ILE A 100      12.537  14.589 -25.975  1.00 93.85           H  
ATOM   1483  CG2 ILE A 100      12.444  17.569 -24.603  1.00 93.85           C  
ATOM   1484 HG21 ILE A 100      12.342  16.968 -23.699  1.00 93.85           H  
ATOM   1485 HG22 ILE A 100      13.468  17.938 -24.655  1.00 93.85           H  
ATOM   1486 HG23 ILE A 100      11.765  18.420 -24.545  1.00 93.85           H  
ATOM   1487  CD1 ILE A 100      13.937  15.567 -27.223  1.00 93.85           C  
ATOM   1488 HD11 ILE A 100      14.418  16.539 -27.332  1.00 93.85           H  
ATOM   1489 HD12 ILE A 100      13.285  15.399 -28.080  1.00 93.85           H  
ATOM   1490 HD13 ILE A 100      14.695  14.785 -27.186  1.00 93.85           H  
ATOM   1491  N   THR A 101       9.402  14.671 -27.318  1.00 85.42           N  
ATOM   1492  H   THR A 101       9.035  14.294 -26.456  1.00 85.42           H  
ATOM   1493  CA  THR A 101       8.944  14.088 -28.603  1.00 85.42           C  
ATOM   1494  HA  THR A 101       9.823  13.759 -29.156  1.00 85.42           H  
ATOM   1495  C   THR A 101       8.221  15.073 -29.513  1.00 85.42           C  
ATOM   1496  CB  THR A 101       8.003  12.885 -28.441  1.00 85.42           C  
ATOM   1497  HB  THR A 101       7.608  12.619 -29.422  1.00 85.42           H  
ATOM   1498  O   THR A 101       8.177  14.859 -30.722  1.00 85.42           O  
ATOM   1499  CG2 THR A 101       8.749  11.680 -27.918  1.00 85.42           C  
ATOM   1500 HG21 THR A 101       9.082  11.940 -26.913  1.00 85.42           H  
ATOM   1501 HG22 THR A 101       9.612  11.464 -28.547  1.00 85.42           H  
ATOM   1502 HG23 THR A 101       8.087  10.815 -27.899  1.00 85.42           H  
ATOM   1503  OG1 THR A 101       6.915  13.143 -27.582  1.00 85.42           O  
ATOM   1504  HG1 THR A 101       7.256  13.274 -26.694  1.00 85.42           H  
ATOM   1505  N   GLY A 102       7.683  16.164 -28.960  1.00 88.09           N  
ATOM   1506  H   GLY A 102       7.727  16.245 -27.954  1.00 88.09           H  
ATOM   1507  CA  GLY A 102       7.127  17.267 -29.745  1.00 88.09           C  
ATOM   1508  HA2 GLY A 102       6.588  17.940 -29.079  1.00 88.09           H  
ATOM   1509  HA3 GLY A 102       6.425  16.867 -30.476  1.00 88.09           H  
ATOM   1510  C   GLY A 102       8.174  18.097 -30.503  1.00 88.09           C  
ATOM   1511  O   GLY A 102       7.803  18.839 -31.408  1.00 88.09           O  
ATOM   1512  N   THR A 103       9.459  17.983 -30.164  1.00 93.46           N  
ATOM   1513  H   THR A 103       9.720  17.320 -29.448  1.00 93.46           H  
ATOM   1514  CA  THR A 103      10.561  18.705 -30.813  1.00 93.46           C  
ATOM   1515  HA  THR A 103      10.194  19.643 -31.230  1.00 93.46           H  
ATOM   1516  C   THR A 103      11.126  17.847 -31.936  1.00 93.46           C  
ATOM   1517  CB  THR A 103      11.664  19.033 -29.793  1.00 93.46           C  
ATOM   1518  HB  THR A 103      12.090  18.110 -29.400  1.00 93.46           H  
ATOM   1519  O   THR A 103      11.771  16.839 -31.671  1.00 93.46           O  
ATOM   1520  CG2 THR A 103      12.785  19.883 -30.391  1.00 93.46           C  
ATOM   1521 HG21 THR A 103      13.276  19.339 -31.198  1.00 93.46           H  
ATOM   1522 HG22 THR A 103      13.529  20.101 -29.624  1.00 93.46           H  
ATOM   1523 HG23 THR A 103      12.378  20.817 -30.777  1.00 93.46           H  
ATOM   1524  OG1 THR A 103      11.126  19.778 -28.720  1.00 93.46           O  
ATOM   1525  HG1 THR A 103      11.821  19.884 -28.067  1.00 93.46           H  
ATOM   1526  N   SER A 104      10.920  18.229 -33.198  1.00 94.73           N  
ATOM   1527  H   SER A 104      10.431  19.094 -33.381  1.00 94.73           H  
ATOM   1528  CA  SER A 104      11.468  17.464 -34.325  1.00 94.73           C  
ATOM   1529  HA  SER A 104      11.150  16.428 -34.206  1.00 94.73           H  
ATOM   1530  C   SER A 104      13.006  17.484 -34.333  1.00 94.73           C  
ATOM   1531  CB  SER A 104      10.894  17.987 -35.646  1.00 94.73           C  
ATOM   1532  HB2 SER A 104       9.816  18.117 -35.556  1.00 94.73           H  
ATOM   1533  HB3 SER A 104      11.088  17.250 -36.425  1.00 94.73           H  
ATOM   1534  O   SER A 104      13.621  18.397 -33.788  1.00 94.73           O  
ATOM   1535  OG  SER A 104      11.494  19.208 -36.027  1.00 94.73           O  
ATOM   1536  HG  SER A 104      11.033  19.930 -35.593  1.00 94.73           H  
ATOM   1537  N   ILE A 105      13.664  16.533 -35.014  1.00 94.20           N  
ATOM   1538  H   ILE A 105      13.141  15.753 -35.387  1.00 94.20           H  
ATOM   1539  CA  ILE A 105      15.133  16.571 -35.192  1.00 94.20           C  
ATOM   1540  HA  ILE A 105      15.597  16.583 -34.206  1.00 94.20           H  
ATOM   1541  C   ILE A 105      15.587  17.869 -35.889  1.00 94.20           C  
ATOM   1542  CB  ILE A 105      15.630  15.317 -35.955  1.00 94.20           C  
ATOM   1543  HB  ILE A 105      15.064  15.248 -36.884  1.00 94.20           H  
ATOM   1544  O   ILE A 105      16.670  18.375 -35.607  1.00 94.20           O  
ATOM   1545  CG1 ILE A 105      15.380  14.007 -35.171  1.00 94.20           C  
ATOM   1546 HG12 ILE A 105      15.681  13.166 -35.796  1.00 94.20           H  
ATOM   1547 HG13 ILE A 105      14.311  13.899 -34.985  1.00 94.20           H  
ATOM   1548  CG2 ILE A 105      17.120  15.409 -36.344  1.00 94.20           C  
ATOM   1549 HG21 ILE A 105      17.724  15.670 -35.475  1.00 94.20           H  
ATOM   1550 HG22 ILE A 105      17.466  14.454 -36.738  1.00 94.20           H  
ATOM   1551 HG23 ILE A 105      17.266  16.169 -37.111  1.00 94.20           H  
ATOM   1552  CD1 ILE A 105      16.114  13.887 -33.826  1.00 94.20           C  
ATOM   1553 HD11 ILE A 105      15.895  12.915 -33.385  1.00 94.20           H  
ATOM   1554 HD12 ILE A 105      17.192  13.969 -33.966  1.00 94.20           H  
ATOM   1555 HD13 ILE A 105      15.775  14.660 -33.137  1.00 94.20           H  
ATOM   1556  N   ALA A 106      14.759  18.441 -36.771  1.00 95.37           N  
ATOM   1557  H   ALA A 106      13.830  18.062 -36.882  1.00 95.37           H  
ATOM   1558  CA  ALA A 106      15.049  19.730 -37.395  1.00 95.37           C  
ATOM   1559  HA  ALA A 106      16.055  19.700 -37.814  1.00 95.37           H  
ATOM   1560  C   ALA A 106      15.024  20.876 -36.369  1.00 95.37           C  
ATOM   1561  CB  ALA A 106      14.057  19.963 -38.540  1.00 95.37           C  
ATOM   1562  HB1 ALA A 106      14.272  20.920 -39.015  1.00 95.37           H  
ATOM   1563  HB2 ALA A 106      13.038  19.987 -38.156  1.00 95.37           H  
ATOM   1564  HB3 ALA A 106      14.148  19.168 -39.280  1.00 95.37           H  
ATOM   1565  O   ALA A 106      15.935  21.699 -36.368  1.00 95.37           O  
ATOM   1566  N   ASP A 107      14.044  20.887 -35.463  1.00 96.03           N  
ATOM   1567  H   ASP A 107      13.319  20.185 -35.516  1.00 96.03           H  
ATOM   1568  CA  ASP A 107      13.952  21.886 -34.391  1.00 96.03           C  
ATOM   1569  HA  ASP A 107      14.085  22.877 -34.823  1.00 96.03           H  
ATOM   1570  C   ASP A 107      15.042  21.689 -33.331  1.00 96.03           C  
ATOM   1571  CB  ASP A 107      12.570  21.839 -33.729  1.00 96.03           C  
ATOM   1572  HB2 ASP A 107      12.528  22.591 -32.941  1.00 96.03           H  
ATOM   1573  HB3 ASP A 107      12.427  20.860 -33.270  1.00 96.03           H  
ATOM   1574  O   ASP A 107      15.594  22.667 -32.829  1.00 96.03           O  
ATOM   1575  CG  ASP A 107      11.443  22.108 -34.721  1.00 96.03           C  
ATOM   1576  OD1 ASP A 107      11.555  23.084 -35.492  1.00 96.03           O  
ATOM   1577  OD2 ASP A 107      10.504  21.277 -34.737  1.00 96.03           O  
ATOM   1578  N   LEU A 108      15.410  20.436 -33.039  1.00 95.89           N  
ATOM   1579  H   LEU A 108      14.869  19.689 -33.449  1.00 95.89           H  
ATOM   1580  CA  LEU A 108      16.516  20.079 -32.148  1.00 95.89           C  
ATOM   1581  HA  LEU A 108      16.301  20.479 -31.157  1.00 95.89           H  
ATOM   1582  C   LEU A 108      17.832  20.701 -32.637  1.00 95.89           C  
ATOM   1583  CB  LEU A 108      16.613  18.543 -32.068  1.00 95.89           C  
ATOM   1584  HB2 LEU A 108      16.902  18.173 -33.052  1.00 95.89           H  
ATOM   1585  HB3 LEU A 108      15.630  18.134 -31.836  1.00 95.89           H  
ATOM   1586  O   LEU A 108      18.565  21.279 -31.840  1.00 95.89           O  
ATOM   1587  CG  LEU A 108      17.626  18.006 -31.038  1.00 95.89           C  
ATOM   1588  HG  LEU A 108      18.582  18.519 -31.144  1.00 95.89           H  
ATOM   1589  CD1 LEU A 108      17.123  18.168 -29.604  1.00 95.89           C  
ATOM   1590 HD11 LEU A 108      17.004  19.228 -29.378  1.00 95.89           H  
ATOM   1591 HD12 LEU A 108      17.851  17.752 -28.907  1.00 95.89           H  
ATOM   1592 HD13 LEU A 108      16.166  17.661 -29.477  1.00 95.89           H  
ATOM   1593  CD2 LEU A 108      17.851  16.516 -31.291  1.00 95.89           C  
ATOM   1594 HD21 LEU A 108      18.481  16.089 -30.511  1.00 95.89           H  
ATOM   1595 HD22 LEU A 108      16.894  15.994 -31.304  1.00 95.89           H  
ATOM   1596 HD23 LEU A 108      18.345  16.380 -32.254  1.00 95.89           H  
ATOM   1597  N   LYS A 109      18.093  20.673 -33.951  1.00 96.98           N  
ATOM   1598  H   LYS A 109      17.445  20.178 -34.547  1.00 96.98           H  
ATOM   1599  CA  LYS A 109      19.273  21.313 -34.564  1.00 96.98           C  
ATOM   1600  HA  LYS A 109      20.162  20.980 -34.028  1.00 96.98           H  
ATOM   1601  C   LYS A 109      19.281  22.842 -34.449  1.00 96.98           C  
ATOM   1602  CB  LYS A 109      19.398  20.887 -36.037  1.00 96.98           C  
ATOM   1603  HB2 LYS A 109      20.126  21.532 -36.528  1.00 96.98           H  
ATOM   1604  HB3 LYS A 109      18.440  21.006 -36.542  1.00 96.98           H  
ATOM   1605  O   LYS A 109      20.337  23.452 -34.584  1.00 96.98           O  
ATOM   1606  CG  LYS A 109      19.883  19.439 -36.172  1.00 96.98           C  
ATOM   1607  HG2 LYS A 109      19.179  18.759 -35.693  1.00 96.98           H  
ATOM   1608  HG3 LYS A 109      20.842  19.349 -35.661  1.00 96.98           H  
ATOM   1609  CD  LYS A 109      20.066  19.037 -37.643  1.00 96.98           C  
ATOM   1610  HD2 LYS A 109      20.739  19.746 -38.125  1.00 96.98           H  
ATOM   1611  HD3 LYS A 109      19.101  19.028 -38.150  1.00 96.98           H  
ATOM   1612  CE  LYS A 109      20.692  17.641 -37.642  1.00 96.98           C  
ATOM   1613  HE2 LYS A 109      19.975  16.931 -37.231  1.00 96.98           H  
ATOM   1614  HE3 LYS A 109      21.530  17.671 -36.946  1.00 96.98           H  
ATOM   1615  NZ  LYS A 109      21.195  17.187 -38.958  1.00 96.98           N  
ATOM   1616  HZ1 LYS A 109      21.692  16.317 -38.831  1.00 96.98           H  
ATOM   1617  HZ2 LYS A 109      20.437  17.048 -39.610  1.00 96.98           H  
ATOM   1618  HZ3 LYS A 109      21.860  17.859 -39.313  1.00 96.98           H  
ATOM   1619  N   LEU A 110      18.136  23.477 -34.189  1.00 96.62           N  
ATOM   1620  H   LEU A 110      17.302  22.919 -34.073  1.00 96.62           H  
ATOM   1621  CA  LEU A 110      18.034  24.926 -33.958  1.00 96.62           C  
ATOM   1622  HA  LEU A 110      18.813  25.427 -34.532  1.00 96.62           H  
ATOM   1623  C   LEU A 110      18.282  25.311 -32.487  1.00 96.62           C  
ATOM   1624  CB  LEU A 110      16.665  25.439 -34.445  1.00 96.62           C  
ATOM   1625  HB2 LEU A 110      15.884  24.972 -33.844  1.00 96.62           H  
ATOM   1626  HB3 LEU A 110      16.614  26.513 -34.266  1.00 96.62           H  
ATOM   1627  O   LEU A 110      18.228  26.494 -32.127  1.00 96.62           O  
ATOM   1628  CG  LEU A 110      16.355  25.186 -35.931  1.00 96.62           C  
ATOM   1629  HG  LEU A 110      16.419  24.119 -36.145  1.00 96.62           H  
ATOM   1630  CD1 LEU A 110      14.934  25.656 -36.244  1.00 96.62           C  
ATOM   1631 HD11 LEU A 110      14.222  25.105 -35.629  1.00 96.62           H  
ATOM   1632 HD12 LEU A 110      14.701  25.450 -37.288  1.00 96.62           H  
ATOM   1633 HD13 LEU A 110      14.833  26.723 -36.048  1.00 96.62           H  
ATOM   1634  CD2 LEU A 110      17.324  25.924 -36.858  1.00 96.62           C  
ATOM   1635 HD21 LEU A 110      17.311  26.992 -36.643  1.00 96.62           H  
ATOM   1636 HD22 LEU A 110      18.333  25.533 -36.722  1.00 96.62           H  
ATOM   1637 HD23 LEU A 110      17.031  25.756 -37.894  1.00 96.62           H  
ATOM   1638  N   ILE A 111      18.520  24.335 -31.608  1.00 96.05           N  
ATOM   1639  H   ILE A 111      18.548  23.380 -31.936  1.00 96.05           H  
ATOM   1640  CA  ILE A 111      18.812  24.573 -30.196  1.00 96.05           C  
ATOM   1641  HA  ILE A 111      18.263  25.457 -29.874  1.00 96.05           H  
ATOM   1642  C   ILE A 111      20.304  24.869 -30.035  1.00 96.05           C  
ATOM   1643  CB  ILE A 111      18.320  23.406 -29.315  1.00 96.05           C  
ATOM   1644  HB  ILE A 111      18.842  22.501 -29.623  1.00 96.05           H  
ATOM   1645  O   ILE A 111      21.153  23.984 -30.088  1.00 96.05           O  
ATOM   1646  CG1 ILE A 111      16.805  23.194 -29.537  1.00 96.05           C  
ATOM   1647 HG12 ILE A 111      16.281  24.142 -29.420  1.00 96.05           H  
ATOM   1648 HG13 ILE A 111      16.651  22.860 -30.563  1.00 96.05           H  
ATOM   1649  CG2 ILE A 111      18.663  23.670 -27.837  1.00 96.05           C  
ATOM   1650 HG21 ILE A 111      18.197  24.588 -27.479  1.00 96.05           H  
ATOM   1651 HG22 ILE A 111      19.744  23.734 -27.718  1.00 96.05           H  
ATOM   1652 HG23 ILE A 111      18.339  22.832 -27.218  1.00 96.05           H  
ATOM   1653  CD1 ILE A 111      16.150  22.148 -28.635  1.00 96.05           C  
ATOM   1654 HD11 ILE A 111      16.148  22.479 -27.596  1.00 96.05           H  
ATOM   1655 HD12 ILE A 111      16.709  21.215 -28.706  1.00 96.05           H  
ATOM   1656 HD13 ILE A 111      15.122  21.981 -28.956  1.00 96.05           H  
ATOM   1657  N   ASN A 112      20.600  26.144 -29.797  1.00 94.75           N  
ATOM   1658  H   ASN A 112      19.862  26.831 -29.867  1.00 94.75           H  
ATOM   1659  CA  ASN A 112      21.904  26.633 -29.375  1.00 94.75           C  
ATOM   1660  HA  ASN A 112      22.469  25.795 -28.966  1.00 94.75           H  
ATOM   1661  C   ASN A 112      21.714  27.680 -28.265  1.00 94.75           C  
ATOM   1662  CB  ASN A 112      22.656  27.164 -30.610  1.00 94.75           C  
ATOM   1663  HB2 ASN A 112      22.742  26.357 -31.338  1.00 94.75           H  
ATOM   1664  HB3 ASN A 112      22.081  27.972 -31.062  1.00 94.75           H  
ATOM   1665  O   ASN A 112      20.767  28.478 -28.316  1.00 94.75           O  
ATOM   1666  CG  ASN A 112      24.062  27.680 -30.334  1.00 94.75           C  
ATOM   1667  ND2 ASN A 112      24.741  28.144 -31.351  1.00 94.75           N  
ATOM   1668 HD21 ASN A 112      25.719  28.309 -31.158  1.00 94.75           H  
ATOM   1669 HD22 ASN A 112      24.439  27.912 -32.286  1.00 94.75           H  
ATOM   1670  OD1 ASN A 112      24.577  27.698 -29.234  1.00 94.75           O  
ATOM   1671  N   GLY A 113      22.585  27.670 -27.262  1.00 96.81           N  
ATOM   1672  H   GLY A 113      23.333  26.993 -27.300  1.00 96.81           H  
ATOM   1673  CA  GLY A 113      22.662  28.711 -26.245  1.00 96.81           C  
ATOM   1674  HA2 GLY A 113      23.340  29.489 -26.594  1.00 96.81           H  
ATOM   1675  HA3 GLY A 113      21.679  29.161 -26.107  1.00 96.81           H  
ATOM   1676  C   GLY A 113      23.177  28.214 -24.899  1.00 96.81           C  
ATOM   1677  O   GLY A 113      23.980  27.286 -24.829  1.00 96.81           O  
ATOM   1678  N   SER A 114      22.740  28.864 -23.822  1.00 97.22           N  
ATOM   1679  H   SER A 114      21.974  29.517 -23.910  1.00 97.22           H  
ATOM   1680  CA  SER A 114      23.256  28.611 -22.478  1.00 97.22           C  
ATOM   1681  HA  SER A 114      24.323  28.401 -22.560  1.00 97.22           H  
ATOM   1682  C   SER A 114      22.605  27.398 -21.818  1.00 97.22           C  
ATOM   1683  CB  SER A 114      23.121  29.855 -21.594  1.00 97.22           C  
ATOM   1684  HB2 SER A 114      23.451  29.612 -20.584  1.00 97.22           H  
ATOM   1685  HB3 SER A 114      23.771  30.635 -21.991  1.00 97.22           H  
ATOM   1686  O   SER A 114      21.385  27.217 -21.876  1.00 97.22           O  
ATOM   1687  OG  SER A 114      21.788  30.345 -21.554  1.00 97.22           O  
ATOM   1688  HG  SER A 114      21.779  31.130 -21.001  1.00 97.22           H  
ATOM   1689  N   LEU A 115      23.435  26.607 -21.142  1.00 98.11           N  
ATOM   1690  H   LEU A 115      24.426  26.794 -21.198  1.00 98.11           H  
ATOM   1691  CA  LEU A 115      23.032  25.553 -20.223  1.00 98.11           C  
ATOM   1692  HA  LEU A 115      21.979  25.681 -19.973  1.00 98.11           H  
ATOM   1693  C   LEU A 115      23.862  25.694 -18.946  1.00 98.11           C  
ATOM   1694  CB  LEU A 115      23.231  24.187 -20.906  1.00 98.11           C  
ATOM   1695  HB2 LEU A 115      24.284  24.078 -21.164  1.00 98.11           H  
ATOM   1696  HB3 LEU A 115      22.660  24.174 -21.835  1.00 98.11           H  
ATOM   1697  O   LEU A 115      25.081  25.524 -18.970  1.00 98.11           O  
ATOM   1698  CG  LEU A 115      22.814  22.975 -20.053  1.00 98.11           C  
ATOM   1699  HG  LEU A 115      23.410  22.941 -19.141  1.00 98.11           H  
ATOM   1700  CD1 LEU A 115      21.334  23.019 -19.678  1.00 98.11           C  
ATOM   1701 HD11 LEU A 115      21.061  22.107 -19.148  1.00 98.11           H  
ATOM   1702 HD12 LEU A 115      20.719  23.113 -20.573  1.00 98.11           H  
ATOM   1703 HD13 LEU A 115      21.153  23.865 -19.014  1.00 98.11           H  
ATOM   1704  CD2 LEU A 115      23.058  21.693 -20.846  1.00 98.11           C  
ATOM   1705 HD21 LEU A 115      22.709  20.832 -20.276  1.00 98.11           H  
ATOM   1706 HD22 LEU A 115      24.124  21.582 -21.042  1.00 98.11           H  
ATOM   1707 HD23 LEU A 115      22.514  21.726 -21.790  1.00 98.11           H  
ATOM   1708  N   ASN A 116      23.200  26.025 -17.843  1.00 97.83           N  
ATOM   1709  H   ASN A 116      22.203  26.177 -17.900  1.00 97.83           H  
ATOM   1710  CA  ASN A 116      23.831  26.188 -16.539  1.00 97.83           C  
ATOM   1711  HA  ASN A 116      24.902  26.005 -16.626  1.00 97.83           H  
ATOM   1712  C   ASN A 116      23.238  25.186 -15.554  1.00 97.83           C  
ATOM   1713  CB  ASN A 116      23.642  27.616 -16.023  1.00 97.83           C  
ATOM   1714  HB2 ASN A 116      24.261  27.768 -15.139  1.00 97.83           H  
ATOM   1715  HB3 ASN A 116      22.602  27.726 -15.716  1.00 97.83           H  
ATOM   1716  O   ASN A 116      22.015  25.088 -15.443  1.00 97.83           O  
ATOM   1717  CG  ASN A 116      23.964  28.697 -17.032  1.00 97.83           C  
ATOM   1718  ND2 ASN A 116      23.015  29.568 -17.291  1.00 97.83           N  
ATOM   1719 HD21 ASN A 116      23.244  30.311 -17.935  1.00 97.83           H  
ATOM   1720 HD22 ASN A 116      22.124  29.467 -16.825  1.00 97.83           H  
ATOM   1721  OD1 ASN A 116      25.039  28.789 -17.602  1.00 97.83           O  
ATOM   1722  N   ILE A 117      24.092  24.480 -14.824  1.00 97.68           N  
ATOM   1723  H   ILE A 117      25.082  24.603 -14.982  1.00 97.68           H  
ATOM   1724  CA  ILE A 117      23.692  23.480 -13.832  1.00 97.68           C  
ATOM   1725  HA  ILE A 117      22.731  23.774 -13.409  1.00 97.68           H  
ATOM   1726  C   ILE A 117      24.706  23.447 -12.688  1.00 97.68           C  
ATOM   1727  CB  ILE A 117      23.511  22.116 -14.533  1.00 97.68           C  
ATOM   1728  HB  ILE A 117      22.843  22.289 -15.377  1.00 97.68           H  
ATOM   1729  O   ILE A 117      25.901  23.617 -12.921  1.00 97.68           O  
ATOM   1730  CG1 ILE A 117      22.802  21.112 -13.608  1.00 97.68           C  
ATOM   1731 HG12 ILE A 117      21.939  21.600 -13.156  1.00 97.68           H  
ATOM   1732 HG13 ILE A 117      23.471  20.786 -12.811  1.00 97.68           H  
ATOM   1733  CG2 ILE A 117      24.828  21.559 -15.108  1.00 97.68           C  
ATOM   1734 HG21 ILE A 117      25.518  21.311 -14.303  1.00 97.68           H  
ATOM   1735 HG22 ILE A 117      25.291  22.302 -15.758  1.00 97.68           H  
ATOM   1736 HG23 ILE A 117      24.634  20.665 -15.701  1.00 97.68           H  
ATOM   1737  CD1 ILE A 117      22.296  19.895 -14.386  1.00 97.68           C  
ATOM   1738 HD11 ILE A 117      21.746  20.215 -15.271  1.00 97.68           H  
ATOM   1739 HD12 ILE A 117      21.612  19.326 -13.756  1.00 97.68           H  
ATOM   1740 HD13 ILE A 117      23.131  19.262 -14.687  1.00 97.68           H  
ATOM   1741  N   VAL A 118      24.253  23.253 -11.452  1.00 97.98           N  
ATOM   1742  H   VAL A 118      23.264  23.111 -11.301  1.00 97.98           H  
ATOM   1743  CA  VAL A 118      25.136  23.032 -10.299  1.00 97.98           C  
ATOM   1744  HA  VAL A 118      26.144  23.370 -10.538  1.00 97.98           H  
ATOM   1745  C   VAL A 118      25.191  21.534 -10.034  1.00 97.98           C  
ATOM   1746  CB  VAL A 118      24.675  23.816  -9.057  1.00 97.98           C  
ATOM   1747  HB  VAL A 118      23.691  23.465  -8.746  1.00 97.98           H  
ATOM   1748  O   VAL A 118      24.147  20.913  -9.840  1.00 97.98           O  
ATOM   1749  CG1 VAL A 118      25.649  23.627  -7.888  1.00 97.98           C  
ATOM   1750 HG11 VAL A 118      25.687  22.578  -7.595  1.00 97.98           H  
ATOM   1751 HG12 VAL A 118      26.648  23.960  -8.171  1.00 97.98           H  
ATOM   1752 HG13 VAL A 118      25.311  24.205  -7.027  1.00 97.98           H  
ATOM   1753  CG2 VAL A 118      24.580  25.320  -9.356  1.00 97.98           C  
ATOM   1754 HG21 VAL A 118      23.815  25.503 -10.110  1.00 97.98           H  
ATOM   1755 HG22 VAL A 118      25.541  25.689  -9.715  1.00 97.98           H  
ATOM   1756 HG23 VAL A 118      24.304  25.858  -8.449  1.00 97.98           H  
ATOM   1757  N   VAL A 119      26.396  20.963 -10.046  1.00 97.88           N  
ATOM   1758  H   VAL A 119      27.209  21.545 -10.184  1.00 97.88           H  
ATOM   1759  CA  VAL A 119      26.637  19.533  -9.799  1.00 97.88           C  
ATOM   1760  HA  VAL A 119      25.719  19.076  -9.430  1.00 97.88           H  
ATOM   1761  C   VAL A 119      27.700  19.390  -8.726  1.00 97.88           C  
ATOM   1762  CB  VAL A 119      27.048  18.783 -11.079  1.00 97.88           C  
ATOM   1763  HB  VAL A 119      28.032  19.119 -11.407  1.00 97.88           H  
ATOM   1764  O   VAL A 119      28.764  19.996  -8.846  1.00 97.88           O  
ATOM   1765  CG1 VAL A 119      27.109  17.271 -10.850  1.00 97.88           C  
ATOM   1766 HG11 VAL A 119      27.386  16.764 -11.775  1.00 97.88           H  
ATOM   1767 HG12 VAL A 119      27.856  17.029 -10.095  1.00 97.88           H  
ATOM   1768 HG13 VAL A 119      26.141  16.903 -10.510  1.00 97.88           H  
ATOM   1769  CG2 VAL A 119      26.049  19.069 -12.206  1.00 97.88           C  
ATOM   1770 HG21 VAL A 119      26.006  18.243 -12.916  1.00 97.88           H  
ATOM   1771 HG22 VAL A 119      25.052  19.192 -11.784  1.00 97.88           H  
ATOM   1772 HG23 VAL A 119      26.337  19.990 -12.712  1.00 97.88           H  
ATOM   1773  N   ASP A 120      27.401  18.637  -7.673  1.00 96.82           N  
ATOM   1774  H   ASP A 120      26.557  18.083  -7.712  1.00 96.82           H  
ATOM   1775  CA  ASP A 120      28.275  18.401  -6.516  1.00 96.82           C  
ATOM   1776  HA  ASP A 120      27.663  17.930  -5.746  1.00 96.82           H  
ATOM   1777  C   ASP A 120      28.807  19.716  -5.907  1.00 96.82           C  
ATOM   1778  CB  ASP A 120      29.374  17.386  -6.868  1.00 96.82           C  
ATOM   1779  HB2 ASP A 120      29.901  17.112  -5.954  1.00 96.82           H  
ATOM   1780  HB3 ASP A 120      30.090  17.864  -7.536  1.00 96.82           H  
ATOM   1781  O   ASP A 120      29.984  19.870  -5.581  1.00 96.82           O  
ATOM   1782  CG  ASP A 120      28.865  16.103  -7.535  1.00 96.82           C  
ATOM   1783  OD1 ASP A 120      27.664  15.758  -7.426  1.00 96.82           O  
ATOM   1784  OD2 ASP A 120      29.691  15.456  -8.219  1.00 96.82           O  
ATOM   1785  N   GLY A 121      27.936  20.730  -5.833  1.00 95.50           N  
ATOM   1786  H   GLY A 121      26.984  20.528  -6.105  1.00 95.50           H  
ATOM   1787  CA  GLY A 121      28.276  22.079  -5.363  1.00 95.50           C  
ATOM   1788  HA2 GLY A 121      28.862  21.990  -4.448  1.00 95.50           H  
ATOM   1789  HA3 GLY A 121      27.354  22.609  -5.128  1.00 95.50           H  
ATOM   1790  C   GLY A 121      29.080  22.944  -6.349  1.00 95.50           C  
ATOM   1791  O   GLY A 121      29.373  24.100  -6.039  1.00 95.50           O  
ATOM   1792  N   VAL A 122      29.412  22.439  -7.542  1.00 96.65           N  
ATOM   1793  H   VAL A 122      29.174  21.475  -7.729  1.00 96.65           H  
ATOM   1794  CA  VAL A 122      30.180  23.152  -8.574  1.00 96.65           C  
ATOM   1795  HA  VAL A 122      30.646  24.025  -8.116  1.00 96.65           H  
ATOM   1796  C   VAL A 122      29.266  23.639  -9.699  1.00 96.65           C  
ATOM   1797  CB  VAL A 122      31.321  22.274  -9.130  1.00 96.65           C  
ATOM   1798  HB  VAL A 122      30.903  21.398  -9.625  1.00 96.65           H  
ATOM   1799  O   VAL A 122      28.595  22.855 -10.368  1.00 96.65           O  
ATOM   1800  CG1 VAL A 122      32.168  23.045 -10.155  1.00 96.65           C  
ATOM   1801 HG11 VAL A 122      32.988  22.413 -10.497  1.00 96.65           H  
ATOM   1802 HG12 VAL A 122      32.576  23.949  -9.703  1.00 96.65           H  
ATOM   1803 HG13 VAL A 122      31.563  23.311 -11.023  1.00 96.65           H  
ATOM   1804  CG2 VAL A 122      32.264  21.805  -8.014  1.00 96.65           C  
ATOM   1805 HG21 VAL A 122      33.081  21.220  -8.436  1.00 96.65           H  
ATOM   1806 HG22 VAL A 122      31.724  21.161  -7.320  1.00 96.65           H  
ATOM   1807 HG23 VAL A 122      32.665  22.659  -7.468  1.00 96.65           H  
ATOM   1808  N   SER A 123      29.274  24.948  -9.962  1.00 97.10           N  
ATOM   1809  H   SER A 123      29.771  25.566  -9.337  1.00 97.10           H  
ATOM   1810  CA  SER A 123      28.547  25.537 -11.093  1.00 97.10           C  
ATOM   1811  HA  SER A 123      27.534  25.134 -11.107  1.00 97.10           H  
ATOM   1812  C   SER A 123      29.217  25.208 -12.429  1.00 97.10           C  
ATOM   1813  CB  SER A 123      28.438  27.058 -10.950  1.00 97.10           C  
ATOM   1814  HB2 SER A 123      27.879  27.455 -11.798  1.00 97.10           H  
ATOM   1815  HB3 SER A 123      29.435  27.498 -10.944  1.00 97.10           H  
ATOM   1816  O   SER A 123      30.357  25.607 -12.678  1.00 97.10           O  
ATOM   1817  OG  SER A 123      27.768  27.394  -9.752  1.00 97.10           O  
ATOM   1818  HG  SER A 123      27.564  28.332  -9.747  1.00 97.10           H  
ATOM   1819  N   LYS A 124      28.484  24.549 -13.327  1.00 97.17           N  
ATOM   1820  H   LYS A 124      27.575  24.220 -13.035  1.00 97.17           H  
ATOM   1821  CA  LYS A 124      28.859  24.299 -14.721  1.00 97.17           C  
ATOM   1822  HA  LYS A 124      29.911  24.546 -14.866  1.00 97.17           H  
ATOM   1823  C   LYS A 124      28.026  25.191 -15.643  1.00 97.17           C  
ATOM   1824  CB  LYS A 124      28.673  22.808 -15.052  1.00 97.17           C  
ATOM   1825  HB2 LYS A 124      27.626  22.531 -14.932  1.00 97.17           H  
ATOM   1826  HB3 LYS A 124      28.940  22.668 -16.099  1.00 97.17           H  
ATOM   1827  O   LYS A 124      26.854  24.915 -15.878  1.00 97.17           O  
ATOM   1828  CG  LYS A 124      29.530  21.877 -14.174  1.00 97.17           C  
ATOM   1829  HG2 LYS A 124      29.059  21.747 -13.200  1.00 97.17           H  
ATOM   1830  HG3 LYS A 124      30.517  22.318 -14.035  1.00 97.17           H  
ATOM   1831  CD  LYS A 124      29.694  20.520 -14.866  1.00 97.17           C  
ATOM   1832  HD2 LYS A 124      28.717  20.072 -15.044  1.00 97.17           H  
ATOM   1833  HD3 LYS A 124      30.170  20.719 -15.826  1.00 97.17           H  
ATOM   1834  CE  LYS A 124      30.578  19.547 -14.070  1.00 97.17           C  
ATOM   1835  HE2 LYS A 124      31.359  20.113 -13.563  1.00 97.17           H  
ATOM   1836  HE3 LYS A 124      29.967  19.069 -13.304  1.00 97.17           H  
ATOM   1837  NZ  LYS A 124      31.204  18.524 -14.955  1.00 97.17           N  
ATOM   1838  HZ1 LYS A 124      31.874  18.911 -15.605  1.00 97.17           H  
ATOM   1839  HZ2 LYS A 124      30.518  18.102 -15.565  1.00 97.17           H  
ATOM   1840  HZ3 LYS A 124      31.649  17.776 -14.444  1.00 97.17           H  
ATOM   1841  N   ASN A 125      28.640  26.255 -16.163  1.00 97.03           N  
ATOM   1842  H   ASN A 125      29.611  26.400 -15.923  1.00 97.03           H  
ATOM   1843  CA  ASN A 125      28.013  27.214 -17.081  1.00 97.03           C  
ATOM   1844  HA  ASN A 125      26.939  27.037 -17.139  1.00 97.03           H  
ATOM   1845  C   ASN A 125      28.610  27.036 -18.478  1.00 97.03           C  
ATOM   1846  CB  ASN A 125      28.242  28.646 -16.568  1.00 97.03           C  
ATOM   1847  HB2 ASN A 125      29.313  28.852 -16.555  1.00 97.03           H  
ATOM   1848  HB3 ASN A 125      27.770  29.347 -17.257  1.00 97.03           H  
ATOM   1849  O   ASN A 125      29.757  27.427 -18.709  1.00 97.03           O  
ATOM   1850  CG  ASN A 125      27.676  28.906 -15.187  1.00 97.03           C  
ATOM   1851  ND2 ASN A 125      28.295  29.787 -14.436  1.00 97.03           N  
ATOM   1852 HD21 ASN A 125      29.118  30.263 -14.777  1.00 97.03           H  
ATOM   1853 HD22 ASN A 125      27.888  29.944 -13.525  1.00 97.03           H  
ATOM   1854  OD1 ASN A 125      26.697  28.340 -14.744  1.00 97.03           O  
ATOM   1855  N   VAL A 126      27.864  26.429 -19.398  1.00 97.49           N  
ATOM   1856  H   VAL A 126      26.918  26.160 -19.167  1.00 97.49           H  
ATOM   1857  CA  VAL A 126      28.378  26.048 -20.721  1.00 97.49           C  
ATOM   1858  HA  VAL A 126      29.351  26.517 -20.865  1.00 97.49           H  
ATOM   1859  C   VAL A 126      27.486  26.581 -21.837  1.00 97.49           C  
ATOM   1860  CB  VAL A 126      28.618  24.526 -20.829  1.00 97.49           C  
ATOM   1861  HB  VAL A 126      29.128  24.331 -21.773  1.00 97.49           H  
ATOM   1862  O   VAL A 126      26.327  26.942 -21.630  1.00 97.49           O  
ATOM   1863  CG1 VAL A 126      29.529  24.043 -19.693  1.00 97.49           C  
ATOM   1864 HG11 VAL A 126      29.053  24.194 -18.724  1.00 97.49           H  
ATOM   1865 HG12 VAL A 126      30.477  24.580 -19.722  1.00 97.49           H  
ATOM   1866 HG13 VAL A 126      29.721  22.975 -19.798  1.00 97.49           H  
ATOM   1867  CG2 VAL A 126      27.328  23.703 -20.818  1.00 97.49           C  
ATOM   1868 HG21 VAL A 126      26.677  24.017 -21.634  1.00 97.49           H  
ATOM   1869 HG22 VAL A 126      27.566  22.648 -20.952  1.00 97.49           H  
ATOM   1870 HG23 VAL A 126      26.804  23.836 -19.871  1.00 97.49           H  
ATOM   1871  N   THR A 127      28.042  26.641 -23.045  1.00 97.58           N  
ATOM   1872  H   THR A 127      28.973  26.267 -23.160  1.00 97.58           H  
ATOM   1873  CA  THR A 127      27.262  26.855 -24.269  1.00 97.58           C  
ATOM   1874  HA  THR A 127      26.269  27.226 -24.017  1.00 97.58           H  
ATOM   1875  C   THR A 127      27.109  25.516 -24.976  1.00 97.58           C  
ATOM   1876  CB  THR A 127      27.922  27.900 -25.175  1.00 97.58           C  
ATOM   1877  HB  THR A 127      28.916  27.557 -25.462  1.00 97.58           H  
ATOM   1878  O   THR A 127      28.102  24.821 -25.185  1.00 97.58           O  
ATOM   1879  CG2 THR A 127      27.109  28.205 -26.431  1.00 97.58           C  
ATOM   1880 HG21 THR A 127      27.593  29.005 -26.992  1.00 97.58           H  
ATOM   1881 HG22 THR A 127      26.101  28.518 -26.160  1.00 97.58           H  
ATOM   1882 HG23 THR A 127      27.050  27.323 -27.068  1.00 97.58           H  
ATOM   1883  OG1 THR A 127      28.041  29.105 -24.451  1.00 97.58           O  
ATOM   1884  HG1 THR A 127      28.290  28.865 -23.555  1.00 97.58           H  
ATOM   1885  N   VAL A 128      25.878  25.154 -25.327  1.00 97.47           N  
ATOM   1886  H   VAL A 128      25.124  25.804 -25.157  1.00 97.47           H  
ATOM   1887  CA  VAL A 128      25.553  23.935 -26.077  1.00 97.47           C  
ATOM   1888  HA  VAL A 128      26.448  23.327 -26.206  1.00 97.47           H  
ATOM   1889  C   VAL A 128      25.049  24.338 -27.455  1.00 97.47           C  
ATOM   1890  CB  VAL A 128      24.504  23.085 -25.335  1.00 97.47           C  
ATOM   1891  HB  VAL A 128      23.633  23.704 -25.122  1.00 97.47           H  
ATOM   1892  O   VAL A 128      24.152  25.171 -27.551  1.00 97.47           O  
ATOM   1893  CG1 VAL A 128      24.039  21.875 -26.154  1.00 97.47           C  
ATOM   1894 HG11 VAL A 128      23.582  22.201 -27.088  1.00 97.47           H  
ATOM   1895 HG12 VAL A 128      24.881  21.218 -26.373  1.00 97.47           H  
ATOM   1896 HG13 VAL A 128      23.283  21.323 -25.596  1.00 97.47           H  
ATOM   1897  CG2 VAL A 128      25.048  22.567 -24.001  1.00 97.47           C  
ATOM   1898 HG21 VAL A 128      25.271  23.408 -23.345  1.00 97.47           H  
ATOM   1899 HG22 VAL A 128      25.954  21.986 -24.170  1.00 97.47           H  
ATOM   1900 HG23 VAL A 128      24.303  21.935 -23.518  1.00 97.47           H  
ATOM   1901  N   ASP A 129      25.588  23.709 -28.497  1.00 96.94           N  
ATOM   1902  H   ASP A 129      26.316  23.029 -28.329  1.00 96.94           H  
ATOM   1903  CA  ASP A 129      25.132  23.829 -29.883  1.00 96.94           C  
ATOM   1904  HA  ASP A 129      24.232  24.442 -29.927  1.00 96.94           H  
ATOM   1905  C   ASP A 129      24.786  22.433 -30.421  1.00 96.94           C  
ATOM   1906  CB  ASP A 129      26.216  24.527 -30.722  1.00 96.94           C  
ATOM   1907  HB2 ASP A 129      27.130  23.933 -30.694  1.00 96.94           H  
ATOM   1908  HB3 ASP A 129      26.431  25.496 -30.272  1.00 96.94           H  
ATOM   1909  O   ASP A 129      25.652  21.561 -30.505  1.00 96.94           O  
ATOM   1910  CG  ASP A 129      25.817  24.753 -32.186  1.00 96.94           C  
ATOM   1911  OD1 ASP A 129      24.726  24.308 -32.610  1.00 96.94           O  
ATOM   1912  OD2 ASP A 129      26.599  25.396 -32.914  1.00 96.94           O  
ATOM   1913  N   LEU A 130      23.511  22.217 -30.757  1.00 97.00           N  
ATOM   1914  H   LEU A 130      22.853  22.976 -30.656  1.00 97.00           H  
ATOM   1915  CA  LEU A 130      22.997  20.941 -31.264  1.00 97.00           C  
ATOM   1916  HA  LEU A 130      23.715  20.157 -31.023  1.00 97.00           H  
ATOM   1917  C   LEU A 130      22.868  20.898 -32.792  1.00 97.00           C  
ATOM   1918  CB  LEU A 130      21.670  20.596 -30.563  1.00 97.00           C  
ATOM   1919  HB2 LEU A 130      20.937  21.360 -30.818  1.00 97.00           H  
ATOM   1920  HB3 LEU A 130      21.310  19.645 -30.956  1.00 97.00           H  
ATOM   1921  O   LEU A 130      22.301  19.945 -33.327  1.00 97.00           O  
ATOM   1922  CG  LEU A 130      21.746  20.484 -29.032  1.00 97.00           C  
ATOM   1923  HG  LEU A 130      21.935  21.467 -28.601  1.00 97.00           H  
ATOM   1924  CD1 LEU A 130      20.412  19.969 -28.488  1.00 97.00           C  
ATOM   1925 HD11 LEU A 130      20.190  18.989 -28.912  1.00 97.00           H  
ATOM   1926 HD12 LEU A 130      20.460  19.894 -27.402  1.00 97.00           H  
ATOM   1927 HD13 LEU A 130      19.610  20.654 -28.761  1.00 97.00           H  
ATOM   1928  CD2 LEU A 130      22.840  19.519 -28.574  1.00 97.00           C  
ATOM   1929 HD21 LEU A 130      23.824  19.930 -28.799  1.00 97.00           H  
ATOM   1930 HD22 LEU A 130      22.724  18.557 -29.073  1.00 97.00           H  
ATOM   1931 HD23 LEU A 130      22.772  19.377 -27.495  1.00 97.00           H  
ATOM   1932  N   SER A 131      23.400  21.883 -33.520  1.00 96.88           N  
ATOM   1933  H   SER A 131      23.849  22.649 -33.039  1.00 96.88           H  
ATOM   1934  CA  SER A 131      23.289  21.972 -34.986  1.00 96.88           C  
ATOM   1935  HA  SER A 131      22.235  22.081 -35.242  1.00 96.88           H  
ATOM   1936  C   SER A 131      23.791  20.732 -35.740  1.00 96.88           C  
ATOM   1937  CB  SER A 131      24.020  23.223 -35.483  1.00 96.88           C  
ATOM   1938  HB2 SER A 131      23.534  24.108 -35.072  1.00 96.88           H  
ATOM   1939  HB3 SER A 131      23.957  23.267 -36.570  1.00 96.88           H  
ATOM   1940  O   SER A 131      23.303  20.423 -36.833  1.00 96.88           O  
ATOM   1941  OG  SER A 131      25.378  23.217 -35.090  1.00 96.88           O  
ATOM   1942  HG  SER A 131      25.423  23.714 -34.270  1.00 96.88           H  
ATOM   1943  N   THR A 132      24.721  19.977 -35.150  1.00 95.98           N  
ATOM   1944  H   THR A 132      25.093  20.303 -34.269  1.00 95.98           H  
ATOM   1945  CA  THR A 132      25.298  18.747 -35.714  1.00 95.98           C  
ATOM   1946  HA  THR A 132      25.163  18.764 -36.795  1.00 95.98           H  
ATOM   1947  C   THR A 132      24.633  17.454 -35.224  1.00 95.98           C  
ATOM   1948  CB  THR A 132      26.810  18.695 -35.451  1.00 95.98           C  
ATOM   1949  HB  THR A 132      27.220  17.772 -35.863  1.00 95.98           H  
ATOM   1950  O   THR A 132      24.973  16.382 -35.726  1.00 95.98           O  
ATOM   1951  CG2 THR A 132      27.551  19.878 -36.077  1.00 95.98           C  
ATOM   1952 HG21 THR A 132      27.331  19.925 -37.144  1.00 95.98           H  
ATOM   1953 HG22 THR A 132      27.243  20.813 -35.610  1.00 95.98           H  
ATOM   1954 HG23 THR A 132      28.625  19.750 -35.944  1.00 95.98           H  
ATOM   1955  OG1 THR A 132      27.047  18.732 -34.067  1.00 95.98           O  
ATOM   1956  HG1 THR A 132      27.944  19.037 -33.916  1.00 95.98           H  
ATOM   1957  N   ALA A 133      23.669  17.519 -34.298  1.00 95.72           N  
ATOM   1958  H   ALA A 133      23.375  18.424 -33.960  1.00 95.72           H  
ATOM   1959  CA  ALA A 133      23.001  16.341 -33.743  1.00 95.72           C  
ATOM   1960  HA  ALA A 133      23.761  15.628 -33.422  1.00 95.72           H  
ATOM   1961  C   ALA A 133      22.095  15.661 -34.783  1.00 95.72           C  
ATOM   1962  CB  ALA A 133      22.187  16.759 -32.513  1.00 95.72           C  
ATOM   1963  HB1 ALA A 133      21.390  17.443 -32.804  1.00 95.72           H  
ATOM   1964  HB2 ALA A 133      22.826  17.255 -31.782  1.00 95.72           H  
ATOM   1965  HB3 ALA A 133      21.743  15.871 -32.063  1.00 95.72           H  
ATOM   1966  O   ALA A 133      21.117  16.255 -35.238  1.00 95.72           O  
ATOM   1967  N   ASN A 134      22.376  14.410 -35.161  1.00 95.69           N  
ATOM   1968  H   ASN A 134      23.168  13.934 -34.754  1.00 95.69           H  
ATOM   1969  CA  ASN A 134      21.553  13.670 -36.132  1.00 95.69           C  
ATOM   1970  HA  ASN A 134      20.992  14.381 -36.738  1.00 95.69           H  
ATOM   1971  C   ASN A 134      20.488  12.784 -35.474  1.00 95.69           C  
ATOM   1972  CB  ASN A 134      22.466  12.890 -37.085  1.00 95.69           C  
ATOM   1973  HB2 ASN A 134      21.858  12.319 -37.786  1.00 95.69           H  
ATOM   1974  HB3 ASN A 134      23.073  12.187 -36.515  1.00 95.69           H  
ATOM   1975  O   ASN A 134      19.590  12.288 -36.152  1.00 95.69           O  
ATOM   1976  CG  ASN A 134      23.350  13.826 -37.882  1.00 95.69           C  
ATOM   1977  ND2 ASN A 134      24.644  13.611 -37.836  1.00 95.69           N  
ATOM   1978 HD21 ASN A 134      24.994  12.902 -37.208  1.00 95.69           H  
ATOM   1979 HD22 ASN A 134      25.245  14.332 -38.210  1.00 95.69           H  
ATOM   1980  OD1 ASN A 134      22.885  14.763 -38.531  1.00 95.69           O  
ATOM   1981  N   SER A 135      20.558  12.629 -34.156  1.00 95.83           N  
ATOM   1982  H   SER A 135      21.364  13.011 -33.683  1.00 95.83           H  
ATOM   1983  CA  SER A 135      19.601  11.910 -33.324  1.00 95.83           C  
ATOM   1984  HA  SER A 135      18.610  11.967 -33.775  1.00 95.83           H  
ATOM   1985  C   SER A 135      19.541  12.536 -31.926  1.00 95.83           C  
ATOM   1986  CB  SER A 135      20.020  10.438 -33.241  1.00 95.83           C  
ATOM   1987  HB2 SER A 135      19.248   9.876 -32.715  1.00 95.83           H  
ATOM   1988  HB3 SER A 135      20.127  10.027 -34.245  1.00 95.83           H  
ATOM   1989  O   SER A 135      20.407  13.331 -31.552  1.00 95.83           O  
ATOM   1990  OG  SER A 135      21.239  10.305 -32.540  1.00 95.83           O  
ATOM   1991  HG  SER A 135      21.966  10.473 -33.145  1.00 95.83           H  
ATOM   1992  N   TYR A 136      18.544  12.159 -31.122  1.00 95.60           N  
ATOM   1993  H   TYR A 136      17.814  11.556 -31.471  1.00 95.60           H  
ATOM   1994  CA  TYR A 136      18.493  12.575 -29.715  1.00 95.60           C  
ATOM   1995  HA  TYR A 136      18.543  13.663 -29.669  1.00 95.60           H  
ATOM   1996  C   TYR A 136      19.674  12.029 -28.903  1.00 95.60           C  
ATOM   1997  CB  TYR A 136      17.177  12.128 -29.079  1.00 95.60           C  
ATOM   1998  HB2 TYR A 136      17.167  12.488 -28.050  1.00 95.60           H  
ATOM   1999  HB3 TYR A 136      17.141  11.039 -29.053  1.00 95.60           H  
ATOM   2000  O   TYR A 136      20.186  12.718 -28.027  1.00 95.60           O  
ATOM   2001  CG  TYR A 136      15.939  12.663 -29.762  1.00 95.60           C  
ATOM   2002  CD1 TYR A 136      15.658  14.041 -29.719  1.00 95.60           C  
ATOM   2003  HD1 TYR A 136      16.320  14.715 -29.195  1.00 95.60           H  
ATOM   2004  CD2 TYR A 136      15.066  11.782 -30.426  1.00 95.60           C  
ATOM   2005  HD2 TYR A 136      15.267  10.721 -30.430  1.00 95.60           H  
ATOM   2006  CE1 TYR A 136      14.502  14.542 -30.348  1.00 95.60           C  
ATOM   2007  HE1 TYR A 136      14.260  15.594 -30.325  1.00 95.60           H  
ATOM   2008  CE2 TYR A 136      13.901  12.276 -31.038  1.00 95.60           C  
ATOM   2009  HE2 TYR A 136      13.215  11.598 -31.523  1.00 95.60           H  
ATOM   2010  OH  TYR A 136      12.491  14.121 -31.577  1.00 95.60           O  
ATOM   2011  HH  TYR A 136      11.892  13.425 -31.859  1.00 95.60           H  
ATOM   2012  CZ  TYR A 136      13.618  13.655 -30.993  1.00 95.60           C  
ATOM   2013  N   SER A 137      20.156  10.826 -29.224  1.00 95.94           N  
ATOM   2014  H   SER A 137      19.696  10.279 -29.938  1.00 95.94           H  
ATOM   2015  CA  SER A 137      21.350  10.250 -28.599  1.00 95.94           C  
ATOM   2016  HA  SER A 137      21.233  10.284 -27.515  1.00 95.94           H  
ATOM   2017  C   SER A 137      22.616  11.041 -28.945  1.00 95.94           C  
ATOM   2018  CB  SER A 137      21.503   8.788 -29.020  1.00 95.94           C  
ATOM   2019  HB2 SER A 137      22.370   8.351 -28.525  1.00 95.94           H  
ATOM   2020  HB3 SER A 137      21.651   8.736 -30.099  1.00 95.94           H  
ATOM   2021  O   SER A 137      23.436  11.280 -28.061  1.00 95.94           O  
ATOM   2022  OG  SER A 137      20.335   8.062 -28.673  1.00 95.94           O  
ATOM   2023  HG  SER A 137      20.391   7.806 -27.749  1.00 95.94           H  
ATOM   2024  N   ASP A 138      22.746  11.530 -30.184  1.00 96.84           N  
ATOM   2025  H   ASP A 138      22.087  11.248 -30.895  1.00 96.84           H  
ATOM   2026  CA  ASP A 138      23.858  12.416 -30.564  1.00 96.84           C  
ATOM   2027  HA  ASP A 138      24.800  11.935 -30.301  1.00 96.84           H  
ATOM   2028  C   ASP A 138      23.779  13.753 -29.820  1.00 96.84           C  
ATOM   2029  CB  ASP A 138      23.869  12.708 -32.071  1.00 96.84           C  
ATOM   2030  HB2 ASP A 138      24.704  13.375 -32.288  1.00 96.84           H  
ATOM   2031  HB3 ASP A 138      22.953  13.236 -32.337  1.00 96.84           H  
ATOM   2032  O   ASP A 138      24.790  14.256 -29.334  1.00 96.84           O  
ATOM   2033  CG  ASP A 138      24.009  11.478 -32.960  1.00 96.84           C  
ATOM   2034  OD1 ASP A 138      24.623  10.480 -32.539  1.00 96.84           O  
ATOM   2035  OD2 ASP A 138      23.423  11.540 -34.066  1.00 96.84           O  
ATOM   2036  N   ALA A 139      22.573  14.319 -29.684  1.00 96.94           N  
ATOM   2037  H   ALA A 139      21.777  13.875 -30.119  1.00 96.94           H  
ATOM   2038  CA  ALA A 139      22.369  15.530 -28.893  1.00 96.94           C  
ATOM   2039  HA  ALA A 139      23.018  16.312 -29.288  1.00 96.94           H  
ATOM   2040  C   ALA A 139      22.761  15.320 -27.424  1.00 96.94           C  
ATOM   2041  CB  ALA A 139      20.915  15.992 -29.022  1.00 96.94           C  
ATOM   2042  HB1 ALA A 139      20.232  15.184 -28.758  1.00 96.94           H  
ATOM   2043  HB2 ALA A 139      20.720  16.314 -30.045  1.00 96.94           H  
ATOM   2044  HB3 ALA A 139      20.742  16.830 -28.347  1.00 96.94           H  
ATOM   2045  O   ALA A 139      23.425  16.177 -26.843  1.00 96.94           O  
ATOM   2046  N   ALA A 140      22.416  14.170 -26.839  1.00 97.37           N  
ATOM   2047  H   ALA A 140      21.859  13.508 -27.359  1.00 97.37           H  
ATOM   2048  CA  ALA A 140      22.809  13.826 -25.477  1.00 97.37           C  
ATOM   2049  HA  ALA A 140      22.456  14.610 -24.807  1.00 97.37           H  
ATOM   2050  C   ALA A 140      24.341  13.758 -25.340  1.00 97.37           C  
ATOM   2051  CB  ALA A 140      22.123  12.516 -25.076  1.00 97.37           C  
ATOM   2052  HB1 ALA A 140      22.309  12.329 -24.019  1.00 97.37           H  
ATOM   2053  HB2 ALA A 140      21.047  12.589 -25.235  1.00 97.37           H  
ATOM   2054  HB3 ALA A 140      22.517  11.683 -25.658  1.00 97.37           H  
ATOM   2055  O   ALA A 140      24.899  14.344 -24.414  1.00 97.37           O  
ATOM   2056  N   ALA A 141      25.039  13.154 -26.308  1.00 97.79           N  
ATOM   2057  H   ALA A 141      24.534  12.678 -27.041  1.00 97.79           H  
ATOM   2058  CA  ALA A 141      26.502  13.103 -26.327  1.00 97.79           C  
ATOM   2059  HA  ALA A 141      26.841  12.660 -25.391  1.00 97.79           H  
ATOM   2060  C   ALA A 141      27.154  14.497 -26.439  1.00 97.79           C  
ATOM   2061  CB  ALA A 141      26.937  12.187 -27.477  1.00 97.79           C  
ATOM   2062  HB1 ALA A 141      26.641  12.615 -28.435  1.00 97.79           H  
ATOM   2063  HB2 ALA A 141      28.020  12.069 -27.460  1.00 97.79           H  
ATOM   2064  HB3 ALA A 141      26.471  11.208 -27.365  1.00 97.79           H  
ATOM   2065  O   ALA A 141      28.141  14.776 -25.750  1.00 97.79           O  
ATOM   2066  N   LEU A 142      26.594  15.398 -27.257  1.00 97.76           N  
ATOM   2067  H   LEU A 142      25.816  15.099 -27.828  1.00 97.76           H  
ATOM   2068  CA  LEU A 142      27.054  16.790 -27.359  1.00 97.76           C  
ATOM   2069  HA  LEU A 142      28.124  16.796 -27.563  1.00 97.76           H  
ATOM   2070  C   LEU A 142      26.857  17.549 -26.037  1.00 97.76           C  
ATOM   2071  CB  LEU A 142      26.315  17.505 -28.506  1.00 97.76           C  
ATOM   2072  HB2 LEU A 142      26.518  18.574 -28.440  1.00 97.76           H  
ATOM   2073  HB3 LEU A 142      25.243  17.369 -28.363  1.00 97.76           H  
ATOM   2074  O   LEU A 142      27.774  18.236 -25.582  1.00 97.76           O  
ATOM   2075  CG  LEU A 142      26.693  17.032 -29.923  1.00 97.76           C  
ATOM   2076  HG  LEU A 142      26.585  15.950 -29.996  1.00 97.76           H  
ATOM   2077  CD1 LEU A 142      25.753  17.684 -30.936  1.00 97.76           C  
ATOM   2078 HD11 LEU A 142      24.723  17.444 -30.671  1.00 97.76           H  
ATOM   2079 HD12 LEU A 142      25.961  17.299 -31.934  1.00 97.76           H  
ATOM   2080 HD13 LEU A 142      25.884  18.766 -30.931  1.00 97.76           H  
ATOM   2081  CD2 LEU A 142      28.129  17.402 -30.299  1.00 97.76           C  
ATOM   2082 HD21 LEU A 142      28.272  18.478 -30.202  1.00 97.76           H  
ATOM   2083 HD22 LEU A 142      28.832  16.877 -29.653  1.00 97.76           H  
ATOM   2084 HD23 LEU A 142      28.320  17.106 -31.331  1.00 97.76           H  
ATOM   2085  N   ILE A 143      25.700  17.381 -25.388  1.00 97.75           N  
ATOM   2086  H   ILE A 143      24.991  16.812 -25.828  1.00 97.75           H  
ATOM   2087  CA  ILE A 143      25.405  17.973 -24.072  1.00 97.75           C  
ATOM   2088  HA  ILE A 143      25.552  19.051 -24.130  1.00 97.75           H  
ATOM   2089  C   ILE A 143      26.378  17.441 -23.014  1.00 97.75           C  
ATOM   2090  CB  ILE A 143      23.936  17.699 -23.671  1.00 97.75           C  
ATOM   2091  HB  ILE A 143      23.746  16.631 -23.776  1.00 97.75           H  
ATOM   2092  O   ILE A 143      26.960  18.228 -22.267  1.00 97.75           O  
ATOM   2093  CG1 ILE A 143      22.968  18.465 -24.593  1.00 97.75           C  
ATOM   2094 HG12 ILE A 143      23.341  18.434 -25.616  1.00 97.75           H  
ATOM   2095 HG13 ILE A 143      22.921  19.510 -24.285  1.00 97.75           H  
ATOM   2096  CG2 ILE A 143      23.659  18.095 -22.208  1.00 97.75           C  
ATOM   2097 HG21 ILE A 143      22.600  17.990 -21.972  1.00 97.75           H  
ATOM   2098 HG22 ILE A 143      23.959  19.129 -22.038  1.00 97.75           H  
ATOM   2099 HG23 ILE A 143      24.210  17.446 -21.527  1.00 97.75           H  
ATOM   2100  CD1 ILE A 143      21.550  17.882 -24.600  1.00 97.75           C  
ATOM   2101 HD11 ILE A 143      21.584  16.813 -24.806  1.00 97.75           H  
ATOM   2102 HD12 ILE A 143      21.060  18.050 -23.641  1.00 97.75           H  
ATOM   2103 HD13 ILE A 143      20.972  18.364 -25.388  1.00 97.75           H  
ATOM   2104  N   GLY A 144      26.591  16.123 -22.971  1.00 97.24           N  
ATOM   2105  H   GLY A 144      26.072  15.531 -23.604  1.00 97.24           H  
ATOM   2106  CA  GLY A 144      27.514  15.487 -22.031  1.00 97.24           C  
ATOM   2107  HA2 GLY A 144      27.207  15.711 -21.009  1.00 97.24           H  
ATOM   2108  HA3 GLY A 144      27.487  14.407 -22.175  1.00 97.24           H  
ATOM   2109  C   GLY A 144      28.956  15.958 -22.218  1.00 97.24           C  
ATOM   2110  O   GLY A 144      29.642  16.265 -21.243  1.00 97.24           O  
ATOM   2111  N   THR A 145      29.390  16.127 -23.471  1.00 97.42           N  
ATOM   2112  H   THR A 145      28.777  15.853 -24.225  1.00 97.42           H  
ATOM   2113  CA  THR A 145      30.717  16.673 -23.800  1.00 97.42           C  
ATOM   2114  HA  THR A 145      31.476  16.073 -23.297  1.00 97.42           H  
ATOM   2115  C   THR A 145      30.865  18.111 -23.310  1.00 97.42           C  
ATOM   2116  CB  THR A 145      30.982  16.613 -25.311  1.00 97.42           C  
ATOM   2117  HB  THR A 145      30.234  17.207 -25.837  1.00 97.42           H  
ATOM   2118  O   THR A 145      31.855  18.430 -22.654  1.00 97.42           O  
ATOM   2119  CG2 THR A 145      32.375  17.123 -25.687  1.00 97.42           C  
ATOM   2120 HG21 THR A 145      33.136  16.566 -25.140  1.00 97.42           H  
ATOM   2121 HG22 THR A 145      32.529  16.984 -26.757  1.00 97.42           H  
ATOM   2122 HG23 THR A 145      32.466  18.185 -25.459  1.00 97.42           H  
ATOM   2123  OG1 THR A 145      30.901  15.282 -25.763  1.00 97.42           O  
ATOM   2124  HG1 THR A 145      29.978  15.019 -25.742  1.00 97.42           H  
ATOM   2125  N   ALA A 146      29.878  18.974 -23.579  1.00 96.57           N  
ATOM   2126  H   ALA A 146      29.081  18.660 -24.114  1.00 96.57           H  
ATOM   2127  CA  ALA A 146      29.908  20.366 -23.137  1.00 96.57           C  
ATOM   2128  HA  ALA A 146      30.809  20.840 -23.527  1.00 96.57           H  
ATOM   2129  C   ALA A 146      29.956  20.472 -21.606  1.00 96.57           C  
ATOM   2130  CB  ALA A 146      28.685  21.088 -23.716  1.00 96.57           C  
ATOM   2131  HB1 ALA A 146      28.710  22.140 -23.434  1.00 96.57           H  
ATOM   2132  HB2 ALA A 146      27.770  20.634 -23.334  1.00 96.57           H  
ATOM   2133  HB3 ALA A 146      28.693  21.013 -24.803  1.00 96.57           H  
ATOM   2134  O   ALA A 146      30.751  21.236 -21.063  1.00 96.57           O  
ATOM   2135  N   LEU A 147      29.146  19.671 -20.908  1.00 96.40           N  
ATOM   2136  H   LEU A 147      28.518  19.069 -21.420  1.00 96.40           H  
ATOM   2137  CA  LEU A 147      29.066  19.667 -19.449  1.00 96.40           C  
ATOM   2138  HA  LEU A 147      29.166  20.691 -19.091  1.00 96.40           H  
ATOM   2139  C   LEU A 147      30.180  18.882 -18.756  1.00 96.40           C  
ATOM   2140  CB  LEU A 147      27.698  19.110 -19.021  1.00 96.40           C  
ATOM   2141  HB2 LEU A 147      27.734  18.863 -17.960  1.00 96.40           H  
ATOM   2142  HB3 LEU A 147      27.514  18.182 -19.563  1.00 96.40           H  
ATOM   2143  O   LEU A 147      30.287  18.993 -17.538  1.00 96.40           O  
ATOM   2144  CG  LEU A 147      26.521  20.073 -19.234  1.00 96.40           C  
ATOM   2145  HG  LEU A 147      26.484  20.404 -20.272  1.00 96.40           H  
ATOM   2146  CD1 LEU A 147      25.231  19.331 -18.900  1.00 96.40           C  
ATOM   2147 HD11 LEU A 147      25.262  18.964 -17.874  1.00 96.40           H  
ATOM   2148 HD12 LEU A 147      25.106  18.486 -19.578  1.00 96.40           H  
ATOM   2149 HD13 LEU A 147      24.378  20.002 -19.004  1.00 96.40           H  
ATOM   2150  CD2 LEU A 147      26.610  21.290 -18.309  1.00 96.40           C  
ATOM   2151 HD21 LEU A 147      27.481  21.897 -18.553  1.00 96.40           H  
ATOM   2152 HD22 LEU A 147      26.686  20.963 -17.272  1.00 96.40           H  
ATOM   2153 HD23 LEU A 147      25.721  21.910 -18.425  1.00 96.40           H  
ATOM   2154  N   THR A 148      30.990  18.092 -19.466  1.00 96.74           N  
ATOM   2155  H   THR A 148      30.837  18.042 -20.463  1.00 96.74           H  
ATOM   2156  CA  THR A 148      31.884  17.079 -18.867  1.00 96.74           C  
ATOM   2157  HA  THR A 148      32.170  16.405 -19.674  1.00 96.74           H  
ATOM   2158  C   THR A 148      31.151  16.188 -17.852  1.00 96.74           C  
ATOM   2159  CB  THR A 148      33.197  17.680 -18.315  1.00 96.74           C  
ATOM   2160  HB  THR A 148      33.799  16.877 -17.889  1.00 96.74           H  
ATOM   2161  O   THR A 148      31.598  16.009 -16.719  1.00 96.74           O  
ATOM   2162  CG2 THR A 148      34.003  18.352 -19.425  1.00 96.74           C  
ATOM   2163 HG21 THR A 148      33.459  19.204 -19.834  1.00 96.74           H  
ATOM   2164 HG22 THR A 148      34.959  18.690 -19.028  1.00 96.74           H  
ATOM   2165 HG23 THR A 148      34.188  17.638 -20.228  1.00 96.74           H  
ATOM   2166  OG1 THR A 148      33.005  18.683 -17.336  1.00 96.74           O  
ATOM   2167  HG1 THR A 148      32.693  19.446 -17.830  1.00 96.74           H  
ATOM   2168  N   LEU A 149      29.968  15.704 -18.240  1.00 97.13           N  
ATOM   2169  H   LEU A 149      29.698  15.856 -19.201  1.00 97.13           H  
ATOM   2170  CA  LEU A 149      29.083  14.837 -17.453  1.00 97.13           C  
ATOM   2171  HA  LEU A 149      29.649  14.336 -16.667  1.00 97.13           H  
ATOM   2172  C   LEU A 149      28.483  13.750 -18.345  1.00 97.13           C  
ATOM   2173  CB  LEU A 149      27.935  15.655 -16.828  1.00 97.13           C  
ATOM   2174  HB2 LEU A 149      27.196  14.968 -16.416  1.00 97.13           H  
ATOM   2175  HB3 LEU A 149      27.442  16.215 -17.623  1.00 97.13           H  
ATOM   2176  O   LEU A 149      28.434  13.893 -19.569  1.00 97.13           O  
ATOM   2177  CG  LEU A 149      28.345  16.625 -15.715  1.00 97.13           C  
ATOM   2178  HG  LEU A 149      29.070  17.333 -16.114  1.00 97.13           H  
ATOM   2179  CD1 LEU A 149      27.130  17.421 -15.257  1.00 97.13           C  
ATOM   2180 HD11 LEU A 149      27.448  18.185 -14.548  1.00 97.13           H  
ATOM   2181 HD12 LEU A 149      26.647  17.903 -16.107  1.00 97.13           H  
ATOM   2182 HD13 LEU A 149      26.415  16.751 -14.779  1.00 97.13           H  
ATOM   2183  CD2 LEU A 149      28.957  15.939 -14.491  1.00 97.13           C  
ATOM   2184 HD21 LEU A 149      29.131  16.660 -13.693  1.00 97.13           H  
ATOM   2185 HD22 LEU A 149      28.272  15.176 -14.122  1.00 97.13           H  
ATOM   2186 HD23 LEU A 149      29.900  15.458 -14.752  1.00 97.13           H  
ATOM   2187  N   THR A 150      27.960  12.692 -17.734  1.00 97.17           N  
ATOM   2188  H   THR A 150      28.003  12.623 -16.727  1.00 97.17           H  
ATOM   2189  CA  THR A 150      27.147  11.712 -18.455  1.00 97.17           C  
ATOM   2190  HA  THR A 150      27.660  11.442 -19.378  1.00 97.17           H  
ATOM   2191  C   THR A 150      25.797  12.334 -18.801  1.00 97.17           C  
ATOM   2192  CB  THR A 150      26.969  10.429 -17.636  1.00 97.17           C  
ATOM   2193  HB  THR A 150      26.459  10.662 -16.701  1.00 97.17           H  
ATOM   2194  O   THR A 150      25.102  12.855 -17.930  1.00 97.17           O  
ATOM   2195  CG2 THR A 150      26.187   9.356 -18.392  1.00 97.17           C  
ATOM   2196 HG21 THR A 150      26.170   8.439 -17.804  1.00 97.17           H  
ATOM   2197 HG22 THR A 150      25.157   9.678 -18.541  1.00 97.17           H  
ATOM   2198 HG23 THR A 150      26.656   9.156 -19.356  1.00 97.17           H  
ATOM   2199  OG1 THR A 150      28.237   9.891 -17.348  1.00 97.17           O  
ATOM   2200  HG1 THR A 150      28.108   9.239 -16.655  1.00 97.17           H  
ATOM   2201  N   CYS A 151      25.416  12.279 -20.076  1.00 97.61           N  
ATOM   2202  H   CYS A 151      26.032  11.848 -20.750  1.00 97.61           H  
ATOM   2203  CA  CYS A 151      24.089  12.661 -20.544  1.00 97.61           C  
ATOM   2204  HA  CYS A 151      23.408  12.698 -19.695  1.00 97.61           H  
ATOM   2205  C   CYS A 151      23.582  11.601 -21.521  1.00 97.61           C  
ATOM   2206  CB  CYS A 151      24.143  14.059 -21.167  1.00 97.61           C  
ATOM   2207  HB2 CYS A 151      24.499  14.767 -20.419  1.00 97.61           H  
ATOM   2208  HB3 CYS A 151      24.841  14.045 -22.005  1.00 97.61           H  
ATOM   2209  O   CYS A 151      24.272  11.259 -22.484  1.00 97.61           O  
ATOM   2210  SG  CYS A 151      22.493  14.563 -21.748  1.00 97.61           S  
ATOM   2211  HG  CYS A 151      22.853  15.761 -22.217  1.00 97.61           H  
ATOM   2212  N   ILE A 152      22.382  11.085 -21.268  1.00 96.82           N  
ATOM   2213  H   ILE A 152      21.874  11.440 -20.470  1.00 96.82           H  
ATOM   2214  CA  ILE A 152      21.710  10.101 -22.119  1.00 96.82           C  
ATOM   2215  HA  ILE A 152      22.291   9.976 -23.033  1.00 96.82           H  
ATOM   2216  C   ILE A 152      20.338  10.619 -22.543  1.00 96.82           C  
ATOM   2217  CB  ILE A 152      21.625   8.712 -21.444  1.00 96.82           C  
ATOM   2218  HB  ILE A 152      21.156   8.035 -22.159  1.00 96.82           H  
ATOM   2219  O   ILE A 152      19.720  11.426 -21.851  1.00 96.82           O  
ATOM   2220  CG1 ILE A 152      20.752   8.727 -20.170  1.00 96.82           C  
ATOM   2221 HG12 ILE A 152      21.238   9.331 -19.402  1.00 96.82           H  
ATOM   2222 HG13 ILE A 152      19.787   9.178 -20.402  1.00 96.82           H  
ATOM   2223  CG2 ILE A 152      23.039   8.173 -21.162  1.00 96.82           C  
ATOM   2224 HG21 ILE A 152      22.993   7.118 -20.892  1.00 96.82           H  
ATOM   2225 HG22 ILE A 152      23.663   8.274 -22.049  1.00 96.82           H  
ATOM   2226 HG23 ILE A 152      23.497   8.725 -20.341  1.00 96.82           H  
ATOM   2227  CD1 ILE A 152      20.462   7.337 -19.595  1.00 96.82           C  
ATOM   2228 HD11 ILE A 152      21.381   6.873 -19.237  1.00 96.82           H  
ATOM   2229 HD12 ILE A 152      19.773   7.432 -18.756  1.00 96.82           H  
ATOM   2230 HD13 ILE A 152      20.005   6.706 -20.358  1.00 96.82           H  
ATOM   2231  N   TYR A 153      19.840  10.126 -23.672  1.00 95.99           N  
ATOM   2232  H   TYR A 153      20.381   9.439 -24.178  1.00 95.99           H  
ATOM   2233  CA  TYR A 153      18.431  10.264 -24.025  1.00 95.99           C  
ATOM   2234  HA  TYR A 153      17.993  11.112 -23.498  1.00 95.99           H  
ATOM   2235  C   TYR A 153      17.690   8.999 -23.589  1.00 95.99           C  
ATOM   2236  CB  TYR A 153      18.292  10.535 -25.523  1.00 95.99           C  
ATOM   2237  HB2 TYR A 153      18.752   9.722 -26.086  1.00 95.99           H  
ATOM   2238  HB3 TYR A 153      18.825  11.454 -25.768  1.00 95.99           H  
ATOM   2239  O   TYR A 153      17.985   7.913 -24.092  1.00 95.99           O  
ATOM   2240  CG  TYR A 153      16.848  10.688 -25.945  1.00 95.99           C  
ATOM   2241  CD1 TYR A 153      16.194   9.651 -26.639  1.00 95.99           C  
ATOM   2242  HD1 TYR A 153      16.723   8.737 -26.864  1.00 95.99           H  
ATOM   2243  CD2 TYR A 153      16.149  11.863 -25.606  1.00 95.99           C  
ATOM   2244  HD2 TYR A 153      16.644  12.648 -25.053  1.00 95.99           H  
ATOM   2245  CE1 TYR A 153      14.848   9.803 -27.024  1.00 95.99           C  
ATOM   2246  HE1 TYR A 153      14.331   9.017 -27.554  1.00 95.99           H  
ATOM   2247  CE2 TYR A 153      14.802  12.011 -25.979  1.00 95.99           C  
ATOM   2248  HE2 TYR A 153      14.264  12.906 -25.703  1.00 95.99           H  
ATOM   2249  OH  TYR A 153      12.855  11.138 -27.067  1.00 95.99           O  
ATOM   2250  HH  TYR A 153      12.498  11.962 -26.726  1.00 95.99           H  
ATOM   2251  CZ  TYR A 153      14.153  10.987 -26.698  1.00 95.99           C  
ATOM   2252  N   GLN A 154      16.751   9.133 -22.654  1.00 92.75           N  
ATOM   2253  H   GLN A 154      16.508  10.061 -22.338  1.00 92.75           H  
ATOM   2254  CA  GLN A 154      15.925   8.024 -22.184  1.00 92.75           C  
ATOM   2255  HA  GLN A 154      16.506   7.104 -22.242  1.00 92.75           H  
ATOM   2256  C   GLN A 154      14.712   7.887 -23.105  1.00 92.75           C  
ATOM   2257  CB  GLN A 154      15.547   8.256 -20.711  1.00 92.75           C  
ATOM   2258  HB2 GLN A 154      15.056   9.224 -20.618  1.00 92.75           H  
ATOM   2259  HB3 GLN A 154      16.461   8.284 -20.117  1.00 92.75           H  
ATOM   2260  O   GLN A 154      13.887   8.793 -23.190  1.00 92.75           O  
ATOM   2261  CG  GLN A 154      14.622   7.169 -20.137  1.00 92.75           C  
ATOM   2262  HG2 GLN A 154      14.429   7.385 -19.086  1.00 92.75           H  
ATOM   2263  HG3 GLN A 154      13.666   7.188 -20.661  1.00 92.75           H  
ATOM   2264  CD  GLN A 154      15.218   5.775 -20.261  1.00 92.75           C  
ATOM   2265  NE2 GLN A 154      15.984   5.323 -19.293  1.00 92.75           N  
ATOM   2266 HE21 GLN A 154      16.102   5.840 -18.434  1.00 92.75           H  
ATOM   2267 HE22 GLN A 154      16.328   4.378 -19.394  1.00 92.75           H  
ATOM   2268  OE1 GLN A 154      15.050   5.106 -21.269  1.00 92.75           O  
ATOM   2269  N   SER A 155      14.591   6.761 -23.807  1.00 88.91           N  
ATOM   2270  H   SER A 155      15.218   5.994 -23.612  1.00 88.91           H  
ATOM   2271  CA  SER A 155      13.548   6.562 -24.820  1.00 88.91           C  
ATOM   2272  HA  SER A 155      13.483   7.463 -25.430  1.00 88.91           H  
ATOM   2273  C   SER A 155      12.159   6.327 -24.227  1.00 88.91           C  
ATOM   2274  CB  SER A 155      13.929   5.400 -25.740  1.00 88.91           C  
ATOM   2275  HB2 SER A 155      13.143   5.248 -26.480  1.00 88.91           H  
ATOM   2276  HB3 SER A 155      14.859   5.643 -26.254  1.00 88.91           H  
ATOM   2277  O   SER A 155      11.169   6.599 -24.905  1.00 88.91           O  
ATOM   2278  OG  SER A 155      14.108   4.220 -24.982  1.00 88.91           O  
ATOM   2279  HG  SER A 155      14.435   3.513 -25.543  1.00 88.91           H  
ATOM   2280  N   THR A 156      12.068   5.860 -22.978  1.00 84.86           N  
ATOM   2281  H   THR A 156      12.913   5.602 -22.489  1.00 84.86           H  
ATOM   2282  CA  THR A 156      10.783   5.614 -22.307  1.00 84.86           C  
ATOM   2283  HA  THR A 156      10.087   5.182 -23.026  1.00 84.86           H  
ATOM   2284  C   THR A 156      10.139   6.908 -21.809  1.00 84.86           C  
ATOM   2285  CB  THR A 156      10.925   4.608 -21.160  1.00 84.86           C  
ATOM   2286  HB  THR A 156       9.940   4.491 -20.709  1.00 84.86           H  
ATOM   2287  O   THR A 156       9.016   7.228 -22.191  1.00 84.86           O  
ATOM   2288  CG2 THR A 156      11.406   3.237 -21.633  1.00 84.86           C  
ATOM   2289 HG21 THR A 156      11.395   2.542 -20.793  1.00 84.86           H  
ATOM   2290 HG22 THR A 156      12.421   3.306 -22.024  1.00 84.86           H  
ATOM   2291 HG23 THR A 156      10.740   2.861 -22.410  1.00 84.86           H  
ATOM   2292  OG1 THR A 156      11.842   5.066 -20.191  1.00 84.86           O  
ATOM   2293  HG1 THR A 156      11.612   4.601 -19.383  1.00 84.86           H  
ATOM   2294  N   THR A 157      10.875   7.719 -21.042  1.00 87.72           N  
ATOM   2295  H   THR A 157      11.763   7.376 -20.706  1.00 87.72           H  
ATOM   2296  CA  THR A 157      10.437   9.064 -20.615  1.00 87.72           C  
ATOM   2297  HA  THR A 157       9.383   9.023 -20.339  1.00 87.72           H  
ATOM   2298  C   THR A 157      10.564  10.114 -21.709  1.00 87.72           C  
ATOM   2299  CB  THR A 157      11.222   9.566 -19.403  1.00 87.72           C  
ATOM   2300  HB  THR A 157      10.895  10.575 -19.154  1.00 87.72           H  
ATOM   2301  O   THR A 157      10.017  11.209 -21.585  1.00 87.72           O  
ATOM   2302  CG2 THR A 157      11.002   8.677 -18.196  1.00 87.72           C  
ATOM   2303 HG21 THR A 157      11.496   9.128 -17.336  1.00 87.72           H  
ATOM   2304 HG22 THR A 157       9.934   8.607 -17.986  1.00 87.72           H  
ATOM   2305 HG23 THR A 157      11.405   7.680 -18.375  1.00 87.72           H  
ATOM   2306  OG1 THR A 157      12.603   9.580 -19.670  1.00 87.72           O  
ATOM   2307  HG1 THR A 157      13.029   9.966 -18.901  1.00 87.72           H  
ATOM   2308  N   LYS A 158      11.277   9.777 -22.789  1.00 91.76           N  
ATOM   2309  H   LYS A 158      11.759   8.890 -22.753  1.00 91.76           H  
ATOM   2310  CA  LYS A 158      11.519  10.618 -23.962  1.00 91.76           C  
ATOM   2311  HA  LYS A 158      12.229  10.092 -24.600  1.00 91.76           H  
ATOM   2312  C   LYS A 158      12.168  11.960 -23.621  1.00 91.76           C  
ATOM   2313  CB  LYS A 158      10.227  10.804 -24.743  1.00 91.76           C  
ATOM   2314  HB2 LYS A 158      10.515  11.327 -25.655  1.00 91.76           H  
ATOM   2315  HB3 LYS A 158       9.577  11.460 -24.164  1.00 91.76           H  
ATOM   2316  O   LYS A 158      11.892  12.968 -24.275  1.00 91.76           O  
ATOM   2317  CG  LYS A 158       9.477   9.521 -25.135  1.00 91.76           C  
ATOM   2318  HG2 LYS A 158       9.773   9.222 -26.140  1.00 91.76           H  
ATOM   2319  HG3 LYS A 158       9.680   8.701 -24.445  1.00 91.76           H  
ATOM   2320  CD  LYS A 158       7.985   9.828 -25.081  1.00 91.76           C  
ATOM   2321  HD2 LYS A 158       7.697   9.943 -24.036  1.00 91.76           H  
ATOM   2322  HD3 LYS A 158       7.788  10.779 -25.577  1.00 91.76           H  
ATOM   2323  CE  LYS A 158       7.129   8.750 -25.722  1.00 91.76           C  
ATOM   2324  HE2 LYS A 158       7.511   8.536 -26.720  1.00 91.76           H  
ATOM   2325  HE3 LYS A 158       7.191   7.848 -25.113  1.00 91.76           H  
ATOM   2326  NZ  LYS A 158       5.748   9.276 -25.781  1.00 91.76           N  
ATOM   2327  HZ1 LYS A 158       5.458   9.514 -24.843  1.00 91.76           H  
ATOM   2328  HZ2 LYS A 158       5.104   8.614 -26.190  1.00 91.76           H  
ATOM   2329  HZ3 LYS A 158       5.743  10.155 -26.278  1.00 91.76           H  
ATOM   2330  N   GLY A 159      13.022  11.968 -22.607  1.00 94.56           N  
ATOM   2331  H   GLY A 159      13.221  11.081 -22.168  1.00 94.56           H  
ATOM   2332  CA  GLY A 159      13.724  13.146 -22.107  1.00 94.56           C  
ATOM   2333  HA2 GLY A 159      13.352  13.387 -21.112  1.00 94.56           H  
ATOM   2334  HA3 GLY A 159      13.535  14.006 -22.749  1.00 94.56           H  
ATOM   2335  C   GLY A 159      15.231  12.917 -22.021  1.00 94.56           C  
ATOM   2336  O   GLY A 159      15.724  11.794 -22.146  1.00 94.56           O  
ATOM   2337  N   PHE A 160      15.975  13.998 -21.799  1.00 96.93           N  
ATOM   2338  H   PHE A 160      15.508  14.881 -21.651  1.00 96.93           H  
ATOM   2339  CA  PHE A 160      17.409  13.928 -21.515  1.00 96.93           C  
ATOM   2340  HA  PHE A 160      17.842  13.085 -22.054  1.00 96.93           H  
ATOM   2341  C   PHE A 160      17.636  13.700 -20.022  1.00 96.93           C  
ATOM   2342  CB  PHE A 160      18.113  15.200 -22.000  1.00 96.93           C  
ATOM   2343  HB2 PHE A 160      19.150  15.173 -21.667  1.00 96.93           H  
ATOM   2344  HB3 PHE A 160      17.643  16.070 -21.540  1.00 96.93           H  
ATOM   2345  O   PHE A 160      17.008  14.363 -19.198  1.00 96.93           O  
ATOM   2346  CG  PHE A 160      18.091  15.356 -23.504  1.00 96.93           C  
ATOM   2347  CD1 PHE A 160      19.131  14.816 -24.281  1.00 96.93           C  
ATOM   2348  HD1 PHE A 160      19.951  14.302 -23.802  1.00 96.93           H  
ATOM   2349  CD2 PHE A 160      17.017  16.012 -24.132  1.00 96.93           C  
ATOM   2350  HD2 PHE A 160      16.216  16.431 -23.541  1.00 96.93           H  
ATOM   2351  CE1 PHE A 160      19.096  14.935 -25.681  1.00 96.93           C  
ATOM   2352  HE1 PHE A 160      19.891  14.513 -26.278  1.00 96.93           H  
ATOM   2353  CE2 PHE A 160      16.985  16.124 -25.532  1.00 96.93           C  
ATOM   2354  HE2 PHE A 160      16.163  16.638 -26.007  1.00 96.93           H  
ATOM   2355  CZ  PHE A 160      18.024  15.588 -26.309  1.00 96.93           C  
ATOM   2356  HZ  PHE A 160      17.999  15.675 -27.385  1.00 96.93           H  
ATOM   2357  N   VAL A 161      18.547  12.793 -19.677  1.00 96.77           N  
ATOM   2358  H   VAL A 161      19.027  12.293 -20.411  1.00 96.77           H  
ATOM   2359  CA  VAL A 161      18.967  12.529 -18.299  1.00 96.77           C  
ATOM   2360  HA  VAL A 161      18.391  13.170 -17.630  1.00 96.77           H  
ATOM   2361  C   VAL A 161      20.437  12.887 -18.167  1.00 96.77           C  
ATOM   2362  CB  VAL A 161      18.699  11.076 -17.868  1.00 96.77           C  
ATOM   2363  HB  VAL A 161      19.301  10.401 -18.476  1.00 96.77           H  
ATOM   2364  O   VAL A 161      21.276  12.291 -18.842  1.00 96.77           O  
ATOM   2365  CG1 VAL A 161      19.066  10.863 -16.394  1.00 96.77           C  
ATOM   2366 HG11 VAL A 161      18.493  11.542 -15.762  1.00 96.77           H  
ATOM   2367 HG12 VAL A 161      18.843   9.837 -16.101  1.00 96.77           H  
ATOM   2368 HG13 VAL A 161      20.130  11.037 -16.237  1.00 96.77           H  
ATOM   2369  CG2 VAL A 161      17.223  10.703 -18.057  1.00 96.77           C  
ATOM   2370 HG21 VAL A 161      16.597  11.408 -17.510  1.00 96.77           H  
ATOM   2371 HG22 VAL A 161      16.959  10.730 -19.114  1.00 96.77           H  
ATOM   2372 HG23 VAL A 161      17.044   9.696 -17.681  1.00 96.77           H  
ATOM   2373  N   ILE A 162      20.747  13.859 -17.312  1.00 97.95           N  
ATOM   2374  H   ILE A 162      20.000  14.242 -16.749  1.00 97.95           H  
ATOM   2375  CA  ILE A 162      22.123  14.265 -16.999  1.00 97.95           C  
ATOM   2376  HA  ILE A 162      22.808  13.807 -17.713  1.00 97.95           H  
ATOM   2377  C   ILE A 162      22.458  13.730 -15.612  1.00 97.95           C  
ATOM   2378  CB  ILE A 162      22.310  15.795 -17.090  1.00 97.95           C  
ATOM   2379  HB  ILE A 162      21.632  16.261 -16.376  1.00 97.95           H  
ATOM   2380  O   ILE A 162      21.661  13.894 -14.689  1.00 97.95           O  
ATOM   2381  CG1 ILE A 162      21.962  16.335 -18.496  1.00 97.95           C  
ATOM   2382 HG12 ILE A 162      22.769  16.091 -19.187  1.00 97.95           H  
ATOM   2383 HG13 ILE A 162      21.050  15.865 -18.865  1.00 97.95           H  
ATOM   2384  CG2 ILE A 162      23.749  16.195 -16.705  1.00 97.95           C  
ATOM   2385 HG21 ILE A 162      23.969  15.894 -15.681  1.00 97.95           H  
ATOM   2386 HG22 ILE A 162      24.465  15.717 -17.375  1.00 97.95           H  
ATOM   2387 HG23 ILE A 162      23.872  17.277 -16.753  1.00 97.95           H  
ATOM   2388  CD1 ILE A 162      21.719  17.849 -18.519  1.00 97.95           C  
ATOM   2389 HD11 ILE A 162      22.615  18.392 -18.218  1.00 97.95           H  
ATOM   2390 HD12 ILE A 162      21.449  18.154 -19.530  1.00 97.95           H  
ATOM   2391 HD13 ILE A 162      20.902  18.102 -17.843  1.00 97.95           H  
ATOM   2392  N   GLN A 163      23.625  13.108 -15.469  1.00 97.52           N  
ATOM   2393  H   GLN A 163      24.243  13.049 -16.265  1.00 97.52           H  
ATOM   2394  CA  GLN A 163      24.075  12.495 -14.222  1.00 97.52           C  
ATOM   2395  HA  GLN A 163      23.287  12.592 -13.476  1.00 97.52           H  
ATOM   2396  C   GLN A 163      25.320  13.197 -13.677  1.00 97.52           C  
ATOM   2397  CB  GLN A 163      24.344  10.994 -14.404  1.00 97.52           C  
ATOM   2398  HB2 GLN A 163      25.279  10.866 -14.950  1.00 97.52           H  
ATOM   2399  HB3 GLN A 163      24.473  10.550 -13.417  1.00 97.52           H  
ATOM   2400  O   GLN A 163      26.170  13.666 -14.441  1.00 97.52           O  
ATOM   2401  CG  GLN A 163      23.228  10.238 -15.142  1.00 97.52           C  
ATOM   2402  HG2 GLN A 163      22.265  10.437 -14.671  1.00 97.52           H  
ATOM   2403  HG3 GLN A 163      23.170  10.582 -16.174  1.00 97.52           H  
ATOM   2404  CD  GLN A 163      23.496   8.739 -15.172  1.00 97.52           C  
ATOM   2405  NE2 GLN A 163      22.547   7.909 -14.798  1.00 97.52           N  
ATOM   2406 HE21 GLN A 163      22.796   6.930 -14.784  1.00 97.52           H  
ATOM   2407 HE22 GLN A 163      21.691   8.247 -14.382  1.00 97.52           H  
ATOM   2408  OE1 GLN A 163      24.561   8.289 -15.559  1.00 97.52           O  
ATOM   2409  N   SER A 164      25.439  13.230 -12.353  1.00 97.37           N  
ATOM   2410  H   SER A 164      24.685  12.850 -11.798  1.00 97.37           H  
ATOM   2411  CA  SER A 164      26.676  13.580 -11.666  1.00 97.37           C  
ATOM   2412  HA  SER A 164      26.984  14.569 -12.007  1.00 97.37           H  
ATOM   2413  C   SER A 164      27.796  12.592 -12.016  1.00 97.37           C  
ATOM   2414  CB  SER A 164      26.451  13.660 -10.153  1.00 97.37           C  
ATOM   2415  HB2 SER A 164      25.720  14.435  -9.925  1.00 97.37           H  
ATOM   2416  HB3 SER A 164      26.096  12.698  -9.783  1.00 97.37           H  
ATOM   2417  O   SER A 164      27.555  11.438 -12.369  1.00 97.37           O  
ATOM   2418  OG  SER A 164      27.688  13.979  -9.560  1.00 97.37           O  
ATOM   2419  HG  SER A 164      27.572  14.475  -8.747  1.00 97.37           H  
ATOM   2420  N   GLY A 165      29.041  13.068 -11.936  1.00 94.80           N  
ATOM   2421  H   GLY A 165      29.143  13.968 -11.489  1.00 94.80           H  
ATOM   2422  CA  GLY A 165      30.229  12.226 -12.078  1.00 94.80           C  
ATOM   2423  HA2 GLY A 165      31.078  12.852 -12.355  1.00 94.80           H  
ATOM   2424  HA3 GLY A 165      30.066  11.491 -12.866  1.00 94.80           H  
ATOM   2425  C   GLY A 165      30.600  11.469 -10.798  1.00 94.80           C  
ATOM   2426  O   GLY A 165      31.520  10.656 -10.835  1.00 94.80           O  
ATOM   2427  N   THR A 166      29.922  11.747  -9.681  1.00 96.66           N  
ATOM   2428  H   THR A 166      29.168  12.418  -9.722  1.00 96.66           H  
ATOM   2429  CA  THR A 166      30.136  11.106  -8.375  1.00 96.66           C  
ATOM   2430  HA  THR A 166      30.920  10.354  -8.464  1.00 96.66           H  
ATOM   2431  C   THR A 166      28.871  10.382  -7.904  1.00 96.66           C  
ATOM   2432  CB  THR A 166      30.588  12.129  -7.320  1.00 96.66           C  
ATOM   2433  HB  THR A 166      30.823  11.585  -6.406  1.00 96.66           H  
ATOM   2434  O   THR A 166      27.785  10.639  -8.424  1.00 96.66           O  
ATOM   2435  CG2 THR A 166      31.833  12.916  -7.735  1.00 96.66           C  
ATOM   2436 HG21 THR A 166      31.612  13.546  -8.597  1.00 96.66           H  
ATOM   2437 HG22 THR A 166      32.638  12.224  -7.982  1.00 96.66           H  
ATOM   2438 HG23 THR A 166      32.143  13.552  -6.906  1.00 96.66           H  
ATOM   2439  OG1 THR A 166      29.562  13.042  -7.027  1.00 96.66           O  
ATOM   2440  HG1 THR A 166      29.659  13.836  -7.557  1.00 96.66           H  
ATOM   2441  N   THR A 167      28.997   9.486  -6.923  1.00 96.73           N  
ATOM   2442  H   THR A 167      29.905   9.330  -6.510  1.00 96.73           H  
ATOM   2443  CA  THR A 167      27.895   8.729  -6.292  1.00 96.73           C  
ATOM   2444  HA  THR A 167      26.940   9.052  -6.706  1.00 96.73           H  
ATOM   2445  C   THR A 167      27.841   8.997  -4.782  1.00 96.73           C  
ATOM   2446  CB  THR A 167      28.037   7.218  -6.560  1.00 96.73           C  
ATOM   2447  HB  THR A 167      27.202   6.690  -6.099  1.00 96.73           H  
ATOM   2448  O   THR A 167      28.784   9.562  -4.223  1.00 96.73           O  
ATOM   2449  CG2 THR A 167      28.038   6.908  -8.058  1.00 96.73           C  
ATOM   2450 HG21 THR A 167      27.884   5.838  -8.197  1.00 96.73           H  
ATOM   2451 HG22 THR A 167      28.992   7.194  -8.502  1.00 96.73           H  
ATOM   2452 HG23 THR A 167      27.237   7.457  -8.554  1.00 96.73           H  
ATOM   2453  OG1 THR A 167      29.257   6.731  -6.040  1.00 96.73           O  
ATOM   2454  HG1 THR A 167      29.120   6.454  -5.131  1.00 96.73           H  
ATOM   2455  N   GLY A 168      26.746   8.613  -4.119  1.00 95.10           N  
ATOM   2456  H   GLY A 168      25.984   8.191  -4.631  1.00 95.10           H  
ATOM   2457  CA  GLY A 168      26.627   8.679  -2.655  1.00 95.10           C  
ATOM   2458  HA2 GLY A 168      25.844   7.993  -2.330  1.00 95.10           H  
ATOM   2459  HA3 GLY A 168      27.560   8.337  -2.209  1.00 95.10           H  
ATOM   2460  C   GLY A 168      26.301  10.074  -2.105  1.00 95.10           C  
ATOM   2461  O   GLY A 168      25.875  10.960  -2.843  1.00 95.10           O  
ATOM   2462  N   GLU A 169      26.492  10.274  -0.796  1.00 91.94           N  
ATOM   2463  H   GLU A 169      26.883   9.506  -0.270  1.00 91.94           H  
ATOM   2464  CA  GLU A 169      25.988  11.425  -0.009  1.00 91.94           C  
ATOM   2465  HA  GLU A 169      24.899  11.377   0.022  1.00 91.94           H  
ATOM   2466  C   GLU A 169      26.355  12.813  -0.578  1.00 91.94           C  
ATOM   2467  CB  GLU A 169      26.523  11.274   1.432  1.00 91.94           C  
ATOM   2468  HB2 GLU A 169      27.606  11.390   1.410  1.00 91.94           H  
ATOM   2469  HB3 GLU A 169      26.295  10.266   1.778  1.00 91.94           H  
ATOM   2470  O   GLU A 169      25.582  13.762  -0.461  1.00 91.94           O  
ATOM   2471  CG  GLU A 169      25.928  12.273   2.445  1.00 91.94           C  
ATOM   2472  HG2 GLU A 169      26.136  13.287   2.104  1.00 91.94           H  
ATOM   2473  HG3 GLU A 169      24.847  12.139   2.467  1.00 91.94           H  
ATOM   2474  CD  GLU A 169      26.489  12.128   3.875  1.00 91.94           C  
ATOM   2475  OE1 GLU A 169      26.028  12.895   4.754  1.00 91.94           O  
ATOM   2476  OE2 GLU A 169      27.399  11.295   4.092  1.00 91.94           O  
ATOM   2477  N   GLY A 170      27.522  12.946  -1.218  1.00 93.62           N  
ATOM   2478  H   GLY A 170      28.090  12.118  -1.325  1.00 93.62           H  
ATOM   2479  CA  GLY A 170      27.975  14.208  -1.821  1.00 93.62           C  
ATOM   2480  HA2 GLY A 170      29.064  14.202  -1.860  1.00 93.62           H  
ATOM   2481  HA3 GLY A 170      27.659  15.042  -1.194  1.00 93.62           H  
ATOM   2482  C   GLY A 170      27.461  14.466  -3.242  1.00 93.62           C  
ATOM   2483  O   GLY A 170      27.583  15.589  -3.741  1.00 93.62           O  
ATOM   2484  N   SER A 171      26.899  13.446  -3.891  1.00 97.19           N  
ATOM   2485  H   SER A 171      26.726  12.589  -3.386  1.00 97.19           H  
ATOM   2486  CA  SER A 171      26.424  13.527  -5.267  1.00 97.19           C  
ATOM   2487  HA  SER A 171      27.171  14.062  -5.854  1.00 97.19           H  
ATOM   2488  C   SER A 171      25.104  14.284  -5.318  1.00 97.19           C  
ATOM   2489  CB  SER A 171      26.299  12.130  -5.864  1.00 97.19           C  
ATOM   2490  HB2 SER A 171      25.519  11.571  -5.347  1.00 97.19           H  
ATOM   2491  HB3 SER A 171      27.248  11.610  -5.734  1.00 97.19           H  
ATOM   2492  O   SER A 171      24.094  13.841  -4.772  1.00 97.19           O  
ATOM   2493  OG  SER A 171      26.005  12.215  -7.243  1.00 97.19           O  
ATOM   2494  HG  SER A 171      26.726  11.774  -7.699  1.00 97.19           H  
ATOM   2495  N   THR A 172      25.105  15.456  -5.950  1.00 97.33           N  
ATOM   2496  H   THR A 172      25.950  15.724  -6.435  1.00 97.33           H  
ATOM   2497  CA  THR A 172      23.922  16.327  -6.029  1.00 97.33           C  
ATOM   2498  HA  THR A 172      23.028  15.711  -5.939  1.00 97.33           H  
ATOM   2499  C   THR A 172      23.846  17.036  -7.371  1.00 97.33           C  
ATOM   2500  CB  THR A 172      23.881  17.375  -4.902  1.00 97.33           C  
ATOM   2501  HB  THR A 172      23.042  18.047  -5.085  1.00 97.33           H  
ATOM   2502  O   THR A 172      24.859  17.396  -7.966  1.00 97.33           O  
ATOM   2503  CG2 THR A 172      23.703  16.767  -3.513  1.00 97.33           C  
ATOM   2504 HG21 THR A 172      24.572  16.167  -3.243  1.00 97.33           H  
ATOM   2505 HG22 THR A 172      22.822  16.125  -3.501  1.00 97.33           H  
ATOM   2506 HG23 THR A 172      23.577  17.560  -2.777  1.00 97.33           H  
ATOM   2507  OG1 THR A 172      25.068  18.133  -4.866  1.00 97.33           O  
ATOM   2508  HG1 THR A 172      25.754  17.500  -4.638  1.00 97.33           H  
ATOM   2509  N   ILE A 173      22.630  17.283  -7.853  1.00 98.10           N  
ATOM   2510  H   ILE A 173      21.835  16.866  -7.391  1.00 98.10           H  
ATOM   2511  CA  ILE A 173      22.383  18.025  -9.089  1.00 98.10           C  
ATOM   2512  HA  ILE A 173      23.264  18.635  -9.291  1.00 98.10           H  
ATOM   2513  C   ILE A 173      21.206  18.988  -8.917  1.00 98.10           C  
ATOM   2514  CB  ILE A 173      22.244  17.031 -10.259  1.00 98.10           C  
ATOM   2515  HB  ILE A 173      23.083  16.341 -10.178  1.00 98.10           H  
ATOM   2516  O   ILE A 173      20.201  18.669  -8.273  1.00 98.10           O  
ATOM   2517  CG1 ILE A 173      22.335  17.712 -11.634  1.00 98.10           C  
ATOM   2518 HG12 ILE A 173      21.368  18.143 -11.890  1.00 98.10           H  
ATOM   2519 HG13 ILE A 173      23.059  18.525 -11.588  1.00 98.10           H  
ATOM   2520  CG2 ILE A 173      20.954  16.207 -10.212  1.00 98.10           C  
ATOM   2521 HG21 ILE A 173      20.766  15.822  -9.210  1.00 98.10           H  
ATOM   2522 HG22 ILE A 173      20.094  16.796 -10.529  1.00 98.10           H  
ATOM   2523 HG23 ILE A 173      21.081  15.350 -10.874  1.00 98.10           H  
ATOM   2524  CD1 ILE A 173      22.770  16.725 -12.730  1.00 98.10           C  
ATOM   2525 HD11 ILE A 173      22.044  15.918 -12.829  1.00 98.10           H  
ATOM   2526 HD12 ILE A 173      23.741  16.299 -12.480  1.00 98.10           H  
ATOM   2527 HD13 ILE A 173      22.852  17.236 -13.689  1.00 98.10           H  
ATOM   2528  N   SER A 174      21.344  20.200  -9.455  1.00 97.83           N  
ATOM   2529  H   SER A 174      22.223  20.426  -9.897  1.00 97.83           H  
ATOM   2530  CA  SER A 174      20.282  21.209  -9.468  1.00 97.83           C  
ATOM   2531  HA  SER A 174      19.633  21.039  -8.609  1.00 97.83           H  
ATOM   2532  C   SER A 174      19.421  21.110 -10.724  1.00 97.83           C  
ATOM   2533  CB  SER A 174      20.868  22.622  -9.326  1.00 97.83           C  
ATOM   2534  HB2 SER A 174      20.073  23.306  -9.031  1.00 97.83           H  
ATOM   2535  HB3 SER A 174      21.617  22.614  -8.534  1.00 97.83           H  
ATOM   2536  O   SER A 174      19.827  20.534 -11.733  1.00 97.83           O  
ATOM   2537  OG  SER A 174      21.448  23.105 -10.531  1.00 97.83           O  
ATOM   2538  HG  SER A 174      20.746  23.278 -11.164  1.00 97.83           H  
ATOM   2539  N   PHE A 175      18.270  21.789 -10.713  1.00 98.14           N  
ATOM   2540  H   PHE A 175      17.951  22.219  -9.857  1.00 98.14           H  
ATOM   2541  CA  PHE A 175      17.600  22.143 -11.963  1.00 98.14           C  
ATOM   2542  HA  PHE A 175      17.328  21.223 -12.481  1.00 98.14           H  
ATOM   2543  C   PHE A 175      18.550  22.926 -12.869  1.00 98.14           C  
ATOM   2544  CB  PHE A 175      16.315  22.929 -11.696  1.00 98.14           C  
ATOM   2545  HB2 PHE A 175      15.910  23.275 -12.647  1.00 98.14           H  
ATOM   2546  HB3 PHE A 175      16.544  23.808 -11.093  1.00 98.14           H  
ATOM   2547  O   PHE A 175      19.370  23.718 -12.385  1.00 98.14           O  
ATOM   2548  CG  PHE A 175      15.257  22.092 -11.015  1.00 98.14           C  
ATOM   2549  CD1 PHE A 175      14.692  21.006 -11.704  1.00 98.14           C  
ATOM   2550  HD1 PHE A 175      14.995  20.781 -12.716  1.00 98.14           H  
ATOM   2551  CD2 PHE A 175      14.862  22.365  -9.691  1.00 98.14           C  
ATOM   2552  HD2 PHE A 175      15.284  23.204  -9.158  1.00 98.14           H  
ATOM   2553  CE1 PHE A 175      13.748  20.192 -11.065  1.00 98.14           C  
ATOM   2554  HE1 PHE A 175      13.358  19.326 -11.580  1.00 98.14           H  
ATOM   2555  CE2 PHE A 175      13.899  21.556  -9.062  1.00 98.14           C  
ATOM   2556  HE2 PHE A 175      13.587  21.772  -8.051  1.00 98.14           H  
ATOM   2557  CZ  PHE A 175      13.341  20.467  -9.751  1.00 98.14           C  
ATOM   2558  HZ  PHE A 175      12.609  19.833  -9.271  1.00 98.14           H  
ATOM   2559  N   ALA A 176      18.441  22.702 -14.176  1.00 97.85           N  
ATOM   2560  H   ALA A 176      17.719  22.088 -14.526  1.00 97.85           H  
ATOM   2561  CA  ALA A 176      19.194  23.480 -15.138  1.00 97.85           C  
ATOM   2562  HA  ALA A 176      20.186  23.661 -14.725  1.00 97.85           H  
ATOM   2563  C   ALA A 176      18.518  24.839 -15.368  1.00 97.85           C  
ATOM   2564  CB  ALA A 176      19.374  22.671 -16.423  1.00 97.85           C  
ATOM   2565  HB1 ALA A 176      18.406  22.530 -16.903  1.00 97.85           H  
ATOM   2566  HB2 ALA A 176      20.039  23.212 -17.097  1.00 97.85           H  
ATOM   2567  HB3 ALA A 176      19.812  21.700 -16.192  1.00 97.85           H  
ATOM   2568  O   ALA A 176      17.323  25.018 -15.131  1.00 97.85           O  
ATOM   2569  N   THR A 177      19.287  25.806 -15.853  1.00 97.80           N  
ATOM   2570  H   THR A 177      20.265  25.596 -15.994  1.00 97.80           H  
ATOM   2571  CA  THR A 177      18.793  27.114 -16.301  1.00 97.80           C  
ATOM   2572  HA  THR A 177      17.722  27.046 -16.492  1.00 97.80           H  
ATOM   2573  C   THR A 177      19.467  27.508 -17.614  1.00 97.80           C  
ATOM   2574  CB  THR A 177      19.012  28.210 -15.243  1.00 97.80           C  
ATOM   2575  HB  THR A 177      18.601  29.145 -15.624  1.00 97.80           H  
ATOM   2576  O   THR A 177      20.509  26.960 -17.980  1.00 97.80           O  
ATOM   2577  CG2 THR A 177      18.354  27.912 -13.897  1.00 97.80           C  
ATOM   2578 HG21 THR A 177      18.489  28.762 -13.227  1.00 97.80           H  
ATOM   2579 HG22 THR A 177      17.287  27.745 -14.043  1.00 97.80           H  
ATOM   2580 HG23 THR A 177      18.790  27.024 -13.439  1.00 97.80           H  
ATOM   2581  OG1 THR A 177      20.383  28.393 -14.996  1.00 97.80           O  
ATOM   2582  HG1 THR A 177      20.669  27.606 -14.527  1.00 97.80           H  
ATOM   2583  N   GLY A 178      18.887  28.473 -18.326  1.00 96.92           N  
ATOM   2584  H   GLY A 178      17.975  28.798 -18.041  1.00 96.92           H  
ATOM   2585  CA  GLY A 178      19.398  28.949 -19.613  1.00 96.92           C  
ATOM   2586  HA2 GLY A 178      20.417  28.600 -19.779  1.00 96.92           H  
ATOM   2587  HA3 GLY A 178      19.415  30.038 -19.599  1.00 96.92           H  
ATOM   2588  C   GLY A 178      18.544  28.503 -20.796  1.00 96.92           C  
ATOM   2589  O   GLY A 178      17.633  27.686 -20.669  1.00 96.92           O  
ATOM   2590  N   THR A 179      18.837  29.056 -21.971  1.00 95.86           N  
ATOM   2591  H   THR A 179      19.685  29.598 -22.058  1.00 95.86           H  
ATOM   2592  CA  THR A 179      17.968  28.917 -23.151  1.00 95.86           C  
ATOM   2593  HA  THR A 179      16.957  29.213 -22.872  1.00 95.86           H  
ATOM   2594  C   THR A 179      17.879  27.486 -23.672  1.00 95.86           C  
ATOM   2595  CB  THR A 179      18.446  29.815 -24.298  1.00 95.86           C  
ATOM   2596  HB  THR A 179      17.828  29.621 -25.174  1.00 95.86           H  
ATOM   2597  O   THR A 179      16.855  27.100 -24.235  1.00 95.86           O  
ATOM   2598  CG2 THR A 179      18.357  31.301 -23.960  1.00 95.86           C  
ATOM   2599 HG21 THR A 179      17.335  31.547 -23.670  1.00 95.86           H  
ATOM   2600 HG22 THR A 179      18.631  31.895 -24.832  1.00 95.86           H  
ATOM   2601 HG23 THR A 179      19.029  31.543 -23.136  1.00 95.86           H  
ATOM   2602  OG1 THR A 179      19.794  29.555 -24.621  1.00 95.86           O  
ATOM   2603  HG1 THR A 179      19.901  29.743 -25.556  1.00 95.86           H  
ATOM   2604  N   VAL A 180      18.937  26.690 -23.503  1.00 96.74           N  
ATOM   2605  H   VAL A 180      19.747  27.065 -23.030  1.00 96.74           H  
ATOM   2606  CA  VAL A 180      18.937  25.266 -23.863  1.00 96.74           C  
ATOM   2607  HA  VAL A 180      18.421  25.134 -24.814  1.00 96.74           H  
ATOM   2608  C   VAL A 180      18.161  24.461 -22.825  1.00 96.74           C  
ATOM   2609  CB  VAL A 180      20.379  24.753 -24.033  1.00 96.74           C  
ATOM   2610  HB  VAL A 180      20.947  24.985 -23.132  1.00 96.74           H  
ATOM   2611  O   VAL A 180      17.414  23.563 -23.204  1.00 96.74           O  
ATOM   2612  CG1 VAL A 180      20.454  23.240 -24.262  1.00 96.74           C  
ATOM   2613 HG11 VAL A 180      20.114  22.711 -23.372  1.00 96.74           H  
ATOM   2614 HG12 VAL A 180      19.834  22.956 -25.113  1.00 96.74           H  
ATOM   2615 HG13 VAL A 180      21.485  22.944 -24.455  1.00 96.74           H  
ATOM   2616  CG2 VAL A 180      21.029  25.463 -25.227  1.00 96.74           C  
ATOM   2617 HG21 VAL A 180      22.078  25.177 -25.312  1.00 96.74           H  
ATOM   2618 HG22 VAL A 180      20.989  26.543 -25.085  1.00 96.74           H  
ATOM   2619 HG23 VAL A 180      20.513  25.208 -26.152  1.00 96.74           H  
ATOM   2620  N   ALA A 181      18.269  24.815 -21.540  1.00 97.11           N  
ATOM   2621  H   ALA A 181      18.814  25.631 -21.300  1.00 97.11           H  
ATOM   2622  CA  ALA A 181      17.542  24.139 -20.469  1.00 97.11           C  
ATOM   2623  HA  ALA A 181      17.815  23.084 -20.487  1.00 97.11           H  
ATOM   2624  C   ALA A 181      16.021  24.229 -20.665  1.00 97.11           C  
ATOM   2625  CB  ALA A 181      17.962  24.725 -19.118  1.00 97.11           C  
ATOM   2626  HB1 ALA A 181      17.537  24.117 -18.320  1.00 97.11           H  
ATOM   2627  HB2 ALA A 181      19.048  24.731 -19.025  1.00 97.11           H  
ATOM   2628  HB3 ALA A 181      17.584  25.742 -19.013  1.00 97.11           H  
ATOM   2629  O   ALA A 181      15.341  23.210 -20.564  1.00 97.11           O  
ATOM   2630  N   ASP A 182      15.499  25.407 -21.022  1.00 96.10           N  
ATOM   2631  H   ASP A 182      16.092  26.224 -20.993  1.00 96.10           H  
ATOM   2632  CA  ASP A 182      14.065  25.596 -21.284  1.00 96.10           C  
ATOM   2633  HA  ASP A 182      13.491  25.285 -20.411  1.00 96.10           H  
ATOM   2634  C   ASP A 182      13.590  24.754 -22.475  1.00 96.10           C  
ATOM   2635  CB  ASP A 182      13.770  27.079 -21.564  1.00 96.10           C  
ATOM   2636  HB2 ASP A 182      12.734  27.172 -21.890  1.00 96.10           H  
ATOM   2637  HB3 ASP A 182      14.408  27.422 -22.379  1.00 96.10           H  
ATOM   2638  O   ASP A 182      12.588  24.041 -22.395  1.00 96.10           O  
ATOM   2639  CG  ASP A 182      13.962  27.985 -20.347  1.00 96.10           C  
ATOM   2640  OD1 ASP A 182      13.691  27.513 -19.222  1.00 96.10           O  
ATOM   2641  OD2 ASP A 182      14.372  29.147 -20.571  1.00 96.10           O  
ATOM   2642  N   LYS A 183      14.334  24.790 -23.589  1.00 96.12           N  
ATOM   2643  H   LYS A 183      15.165  25.363 -23.578  1.00 96.12           H  
ATOM   2644  CA  LYS A 183      13.958  24.072 -24.818  1.00 96.12           C  
ATOM   2645  HA  LYS A 183      12.913  24.286 -25.043  1.00 96.12           H  
ATOM   2646  C   LYS A 183      14.045  22.551 -24.677  1.00 96.12           C  
ATOM   2647  CB  LYS A 183      14.827  24.535 -25.990  1.00 96.12           C  
ATOM   2648  HB2 LYS A 183      14.596  23.893 -26.841  1.00 96.12           H  
ATOM   2649  HB3 LYS A 183      15.878  24.407 -25.731  1.00 96.12           H  
ATOM   2650  O   LYS A 183      13.290  21.842 -25.337  1.00 96.12           O  
ATOM   2651  CG  LYS A 183      14.564  25.985 -26.420  1.00 96.12           C  
ATOM   2652  HG2 LYS A 183      13.515  26.099 -26.694  1.00 96.12           H  
ATOM   2653  HG3 LYS A 183      14.793  26.674 -25.607  1.00 96.12           H  
ATOM   2654  CD  LYS A 183      15.445  26.290 -27.636  1.00 96.12           C  
ATOM   2655  HD2 LYS A 183      15.136  25.622 -28.440  1.00 96.12           H  
ATOM   2656  HD3 LYS A 183      16.485  26.099 -27.373  1.00 96.12           H  
ATOM   2657  CE  LYS A 183      15.311  27.727 -28.135  1.00 96.12           C  
ATOM   2658  HE2 LYS A 183      15.587  28.402 -27.325  1.00 96.12           H  
ATOM   2659  HE3 LYS A 183      14.266  27.907 -28.387  1.00 96.12           H  
ATOM   2660  NZ  LYS A 183      16.179  27.947 -29.323  1.00 96.12           N  
ATOM   2661  HZ1 LYS A 183      17.152  27.830 -29.079  1.00 96.12           H  
ATOM   2662  HZ2 LYS A 183      15.968  27.281 -30.053  1.00 96.12           H  
ATOM   2663  HZ3 LYS A 183      16.056  28.876 -29.699  1.00 96.12           H  
ATOM   2664  N   LEU A 184      14.952  22.056 -23.836  1.00 96.22           N  
ATOM   2665  H   LEU A 184      15.566  22.705 -23.366  1.00 96.22           H  
ATOM   2666  CA  LEU A 184      15.119  20.627 -23.553  1.00 96.22           C  
ATOM   2667  HA  LEU A 184      14.708  20.052 -24.383  1.00 96.22           H  
ATOM   2668  C   LEU A 184      14.332  20.155 -22.322  1.00 96.22           C  
ATOM   2669  CB  LEU A 184      16.613  20.289 -23.438  1.00 96.22           C  
ATOM   2670  HB2 LEU A 184      17.032  20.849 -22.602  1.00 96.22           H  
ATOM   2671  HB3 LEU A 184      16.708  19.228 -23.206  1.00 96.22           H  
ATOM   2672  O   LEU A 184      14.471  19.000 -21.925  1.00 96.22           O  
ATOM   2673  CG  LEU A 184      17.448  20.577 -24.698  1.00 96.22           C  
ATOM   2674  HG  LEU A 184      17.488  21.650 -24.888  1.00 96.22           H  
ATOM   2675  CD1 LEU A 184      18.866  20.071 -24.455  1.00 96.22           C  
ATOM   2676 HD11 LEU A 184      19.262  20.503 -23.536  1.00 96.22           H  
ATOM   2677 HD12 LEU A 184      19.508  20.357 -25.288  1.00 96.22           H  
ATOM   2678 HD13 LEU A 184      18.854  18.985 -24.358  1.00 96.22           H  
ATOM   2679  CD2 LEU A 184      16.908  19.890 -25.952  1.00 96.22           C  
ATOM   2680 HD21 LEU A 184      17.607  20.028 -26.777  1.00 96.22           H  
ATOM   2681 HD22 LEU A 184      16.789  18.823 -25.761  1.00 96.22           H  
ATOM   2682 HD23 LEU A 184      15.945  20.318 -26.231  1.00 96.22           H  
ATOM   2683  N   LYS A 185      13.505  21.028 -21.733  1.00 96.55           N  
ATOM   2684  H   LYS A 185      13.469  21.966 -22.105  1.00 96.55           H  
ATOM   2685  CA  LYS A 185      12.684  20.750 -20.548  1.00 96.55           C  
ATOM   2686  HA  LYS A 185      12.268  21.711 -20.246  1.00 96.55           H  
ATOM   2687  C   LYS A 185      13.481  20.250 -19.336  1.00 96.55           C  
ATOM   2688  CB  LYS A 185      11.511  19.822 -20.891  1.00 96.55           C  
ATOM   2689  HB2 LYS A 185      10.915  19.682 -19.990  1.00 96.55           H  
ATOM   2690  HB3 LYS A 185      11.895  18.850 -21.198  1.00 96.55           H  
ATOM   2691  O   LYS A 185      13.101  19.279 -18.687  1.00 96.55           O  
ATOM   2692  CG  LYS A 185      10.601  20.377 -21.990  1.00 96.55           C  
ATOM   2693  HG2 LYS A 185      11.142  20.440 -22.934  1.00 96.55           H  
ATOM   2694  HG3 LYS A 185      10.242  21.366 -21.707  1.00 96.55           H  
ATOM   2695  CD  LYS A 185       9.420  19.420 -22.138  1.00 96.55           C  
ATOM   2696  HD2 LYS A 185       8.912  19.327 -21.178  1.00 96.55           H  
ATOM   2697  HD3 LYS A 185       9.796  18.441 -22.435  1.00 96.55           H  
ATOM   2698  CE  LYS A 185       8.437  19.938 -23.184  1.00 96.55           C  
ATOM   2699  HE2 LYS A 185       8.095  20.929 -22.885  1.00 96.55           H  
ATOM   2700  HE3 LYS A 185       8.960  20.022 -24.136  1.00 96.55           H  
ATOM   2701  NZ  LYS A 185       7.297  19.003 -23.304  1.00 96.55           N  
ATOM   2702  HZ1 LYS A 185       6.640  19.299 -24.012  1.00 96.55           H  
ATOM   2703  HZ2 LYS A 185       6.833  18.887 -22.414  1.00 96.55           H  
ATOM   2704  HZ3 LYS A 185       7.655  18.096 -23.569  1.00 96.55           H  
ATOM   2705  N   LEU A 186      14.609  20.902 -19.062  1.00 97.73           N  
ATOM   2706  H   LEU A 186      14.834  21.683 -19.662  1.00 97.73           H  
ATOM   2707  CA  LEU A 186      15.515  20.617 -17.941  1.00 97.73           C  
ATOM   2708  HA  LEU A 186      15.284  19.632 -17.536  1.00 97.73           H  
ATOM   2709  C   LEU A 186      15.338  21.605 -16.770  1.00 97.73           C  
ATOM   2710  CB  LEU A 186      16.966  20.601 -18.459  1.00 97.73           C  
ATOM   2711  HB2 LEU A 186      17.168  21.567 -18.923  1.00 97.73           H  
ATOM   2712  HB3 LEU A 186      17.641  20.491 -17.610  1.00 97.73           H  
ATOM   2713  O   LEU A 186      16.153  21.628 -15.847  1.00 97.73           O  
ATOM   2714  CG  LEU A 186      17.300  19.481 -19.457  1.00 97.73           C  
ATOM   2715  HG  LEU A 186      16.556  19.453 -20.254  1.00 97.73           H  
ATOM   2716  CD1 LEU A 186      18.667  19.757 -20.089  1.00 97.73           C  
ATOM   2717 HD11 LEU A 186      19.432  19.801 -19.314  1.00 97.73           H  
ATOM   2718 HD12 LEU A 186      18.909  18.960 -20.792  1.00 97.73           H  
ATOM   2719 HD13 LEU A 186      18.639  20.704 -20.627  1.00 97.73           H  
ATOM   2720  CD2 LEU A 186      17.356  18.118 -18.765  1.00 97.73           C  
ATOM   2721 HD21 LEU A 186      17.607  17.341 -19.487  1.00 97.73           H  
ATOM   2722 HD22 LEU A 186      18.104  18.122 -17.972  1.00 97.73           H  
ATOM   2723 HD23 LEU A 186      16.385  17.877 -18.332  1.00 97.73           H  
ATOM   2724  N   THR A 187      14.303  22.446 -16.805  1.00 97.57           N  
ATOM   2725  H   THR A 187      13.612  22.325 -17.531  1.00 97.57           H  
ATOM   2726  CA  THR A 187      14.016  23.441 -15.761  1.00 97.57           C  
ATOM   2727  HA  THR A 187      14.893  23.543 -15.123  1.00 97.57           H  
ATOM   2728  C   THR A 187      12.866  22.989 -14.868  1.00 97.57           C  
ATOM   2729  CB  THR A 187      13.746  24.840 -16.341  1.00 97.57           C  
ATOM   2730  HB  THR A 187      13.728  25.556 -15.520  1.00 97.57           H  
ATOM   2731  O   THR A 187      12.051  22.149 -15.251  1.00 97.57           O  
ATOM   2732  CG2 THR A 187      14.820  25.264 -17.334  1.00 97.57           C  
ATOM   2733 HG21 THR A 187      14.598  24.865 -18.324  1.00 97.57           H  
ATOM   2734 HG22 THR A 187      14.865  26.352 -17.375  1.00 97.57           H  
ATOM   2735 HG23 THR A 187      15.794  24.890 -17.017  1.00 97.57           H  
ATOM   2736  OG1 THR A 187      12.517  24.903 -17.026  1.00 97.57           O  
ATOM   2737  HG1 THR A 187      12.540  25.733 -17.508  1.00 97.57           H  
ATOM   2738  N   GLN A 188      12.766  23.573 -13.673  1.00 95.92           N  
ATOM   2739  H   GLN A 188      13.461  24.247 -13.386  1.00 95.92           H  
ATOM   2740  CA  GLN A 188      11.656  23.289 -12.762  1.00 95.92           C  
ATOM   2741  HA  GLN A 188      11.662  22.225 -12.526  1.00 95.92           H  
ATOM   2742  C   GLN A 188      10.296  23.619 -13.403  1.00 95.92           C  
ATOM   2743  CB  GLN A 188      11.879  24.081 -11.469  1.00 95.92           C  
ATOM   2744  HB2 GLN A 188      12.871  23.849 -11.083  1.00 95.92           H  
ATOM   2745  HB3 GLN A 188      11.829  25.150 -11.677  1.00 95.92           H  
ATOM   2746  O   GLN A 188       9.374  22.810 -13.345  1.00 95.92           O  
ATOM   2747  CG  GLN A 188      10.838  23.722 -10.402  1.00 95.92           C  
ATOM   2748  HG2 GLN A 188      10.843  22.643 -10.248  1.00 95.92           H  
ATOM   2749  HG3 GLN A 188       9.846  24.016 -10.745  1.00 95.92           H  
ATOM   2750  CD  GLN A 188      11.098  24.399  -9.062  1.00 95.92           C  
ATOM   2751  NE2 GLN A 188      10.267  24.143  -8.076  1.00 95.92           N  
ATOM   2752 HE21 GLN A 188      10.460  24.614  -7.204  1.00 95.92           H  
ATOM   2753 HE22 GLN A 188       9.472  23.538  -8.227  1.00 95.92           H  
ATOM   2754  OE1 GLN A 188      12.040  25.146  -8.852  1.00 95.92           O  
ATOM   2755  N   ASP A 189      10.196  24.763 -14.085  1.00 95.04           N  
ATOM   2756  H   ASP A 189      10.962  25.420 -14.039  1.00 95.04           H  
ATOM   2757  CA  ASP A 189       8.956  25.228 -14.726  1.00 95.04           C  
ATOM   2758  HA  ASP A 189       8.146  25.205 -13.998  1.00 95.04           H  
ATOM   2759  C   ASP A 189       8.529  24.358 -15.916  1.00 95.04           C  
ATOM   2760  CB  ASP A 189       9.144  26.677 -15.204  1.00 95.04           C  
ATOM   2761  HB2 ASP A 189       8.265  26.973 -15.777  1.00 95.04           H  
ATOM   2762  HB3 ASP A 189      10.007  26.722 -15.867  1.00 95.04           H  
ATOM   2763  O   ASP A 189       7.354  24.312 -16.278  1.00 95.04           O  
ATOM   2764  CG  ASP A 189       9.322  27.686 -14.066  1.00 95.04           C  
ATOM   2765  OD1 ASP A 189       8.933  27.369 -12.920  1.00 95.04           O  
ATOM   2766  OD2 ASP A 189       9.854  28.778 -14.359  1.00 95.04           O  
ATOM   2767  N   THR A 190       9.476  23.640 -16.522  1.00 94.22           N  
ATOM   2768  H   THR A 190      10.413  23.685 -16.148  1.00 94.22           H  
ATOM   2769  CA  THR A 190       9.202  22.683 -17.603  1.00 94.22           C  
ATOM   2770  HA  THR A 190       8.282  22.987 -18.101  1.00 94.22           H  
ATOM   2771  C   THR A 190       8.930  21.265 -17.096  1.00 94.22           C  
ATOM   2772  CB  THR A 190      10.302  22.705 -18.667  1.00 94.22           C  
ATOM   2773  HB  THR A 190      10.114  21.906 -19.385  1.00 94.22           H  
ATOM   2774  O   THR A 190       8.682  20.369 -17.907  1.00 94.22           O  
ATOM   2775  CG2 THR A 190      10.334  24.028 -19.431  1.00 94.22           C  
ATOM   2776 HG21 THR A 190       9.398  24.158 -19.973  1.00 94.22           H  
ATOM   2777 HG22 THR A 190      10.464  24.867 -18.747  1.00 94.22           H  
ATOM   2778 HG23 THR A 190      11.157  24.018 -20.146  1.00 94.22           H  
ATOM   2779  OG1 THR A 190      11.580  22.527 -18.111  1.00 94.22           O  
ATOM   2780  HG1 THR A 190      11.798  23.343 -17.653  1.00 94.22           H  
ATOM   2781  N   GLY A 191       8.912  21.070 -15.772  1.00 90.59           N  
ATOM   2782  H   GLY A 191       9.109  21.855 -15.169  1.00 90.59           H  
ATOM   2783  CA  GLY A 191       8.563  19.808 -15.126  1.00 90.59           C  
ATOM   2784  HA2 GLY A 191       7.723  19.348 -15.648  1.00 90.59           H  
ATOM   2785  HA3 GLY A 191       8.259  20.021 -14.102  1.00 90.59           H  
ATOM   2786  C   GLY A 191       9.702  18.792 -15.064  1.00 90.59           C  
ATOM   2787  O   GLY A 191       9.426  17.598 -14.963  1.00 90.59           O  
ATOM   2788  N   ALA A 192      10.964  19.232 -15.137  1.00 95.24           N  
ATOM   2789  H   ALA A 192      11.138  20.223 -15.228  1.00 95.24           H  
ATOM   2790  CA  ALA A 192      12.095  18.350 -14.862  1.00 95.24           C  
ATOM   2791  HA  ALA A 192      12.053  17.514 -15.561  1.00 95.24           H  
ATOM   2792  C   ALA A 192      12.009  17.781 -13.435  1.00 95.24           C  
ATOM   2793  CB  ALA A 192      13.405  19.108 -15.095  1.00 95.24           C  
ATOM   2794  HB1 ALA A 192      14.250  18.431 -14.967  1.00 95.24           H  
ATOM   2795  HB2 ALA A 192      13.487  19.932 -14.386  1.00 95.24           H  
ATOM   2796  HB3 ALA A 192      13.413  19.506 -16.110  1.00 95.24           H  
ATOM   2797  O   ALA A 192      11.447  18.408 -12.533  1.00 95.24           O  
ATOM   2798  N   ILE A 193      12.591  16.604 -13.218  1.00 94.19           N  
ATOM   2799  H   ILE A 193      13.035  16.145 -14.000  1.00 94.19           H  
ATOM   2800  CA  ILE A 193      12.611  15.923 -11.917  1.00 94.19           C  
ATOM   2801  HA  ILE A 193      12.171  16.575 -11.162  1.00 94.19           H  
ATOM   2802  C   ILE A 193      14.061  15.681 -11.504  1.00 94.19           C  
ATOM   2803  CB  ILE A 193      11.752  14.636 -11.963  1.00 94.19           C  
ATOM   2804  HB  ILE A 193      12.059  14.041 -12.823  1.00 94.19           H  
ATOM   2805  O   ILE A 193      14.880  15.246 -12.311  1.00 94.19           O  
ATOM   2806  CG1 ILE A 193      10.261  15.022 -12.123  1.00 94.19           C  
ATOM   2807 HG12 ILE A 193       9.919  15.507 -11.208  1.00 94.19           H  
ATOM   2808 HG13 ILE A 193      10.152  15.743 -12.934  1.00 94.19           H  
ATOM   2809  CG2 ILE A 193      11.947  13.788 -10.688  1.00 94.19           C  
ATOM   2810 HG21 ILE A 193      11.324  12.895 -10.723  1.00 94.19           H  
ATOM   2811 HG22 ILE A 193      12.980  13.450 -10.607  1.00 94.19           H  
ATOM   2812 HG23 ILE A 193      11.686  14.366  -9.802  1.00 94.19           H  
ATOM   2813  CD1 ILE A 193       9.312  13.864 -12.448  1.00 94.19           C  
ATOM   2814 HD11 ILE A 193       9.356  13.084 -11.687  1.00 94.19           H  
ATOM   2815 HD12 ILE A 193       8.291  14.244 -12.493  1.00 94.19           H  
ATOM   2816 HD13 ILE A 193       9.566  13.455 -13.426  1.00 94.19           H  
ATOM   2817  N   LEU A 194      14.378  15.958 -10.239  1.00 95.10           N  
ATOM   2818  H   LEU A 194      13.642  16.251  -9.613  1.00 95.10           H  
ATOM   2819  CA  LEU A 194      15.682  15.660  -9.650  1.00 95.10           C  
ATOM   2820  HA  LEU A 194      16.429  15.574 -10.440  1.00 95.10           H  
ATOM   2821  C   LEU A 194      15.637  14.317  -8.927  1.00 95.10           C  
ATOM   2822  CB  LEU A 194      16.120  16.780  -8.686  1.00 95.10           C  
ATOM   2823  HB2 LEU A 194      15.402  16.831  -7.868  1.00 95.10           H  
ATOM   2824  HB3 LEU A 194      17.089  16.514  -8.263  1.00 95.10           H  
ATOM   2825  O   LEU A 194      14.697  14.041  -8.184  1.00 95.10           O  
ATOM   2826  CG  LEU A 194      16.234  18.173  -9.326  1.00 95.10           C  
ATOM   2827  HG  LEU A 194      15.271  18.434  -9.766  1.00 95.10           H  
ATOM   2828  CD1 LEU A 194      16.574  19.216  -8.262  1.00 95.10           C  
ATOM   2829 HD11 LEU A 194      16.618  20.203  -8.724  1.00 95.10           H  
ATOM   2830 HD12 LEU A 194      17.537  18.982  -7.808  1.00 95.10           H  
ATOM   2831 HD13 LEU A 194      15.800  19.221  -7.495  1.00 95.10           H  
ATOM   2832  CD2 LEU A 194      17.300  18.233 -10.416  1.00 95.10           C  
ATOM   2833 HD21 LEU A 194      17.282  19.215 -10.890  1.00 95.10           H  
ATOM   2834 HD22 LEU A 194      17.097  17.485 -11.182  1.00 95.10           H  
ATOM   2835 HD23 LEU A 194      18.284  18.051  -9.984  1.00 95.10           H  
ATOM   2836  N   ASN A 195      16.693  13.532  -9.093  1.00 93.42           N  
ATOM   2837  H   ASN A 195      17.400  13.835  -9.748  1.00 93.42           H  
ATOM   2838  CA  ASN A 195      17.045  12.413  -8.239  1.00 93.42           C  
ATOM   2839  HA  ASN A 195      16.268  12.264  -7.489  1.00 93.42           H  
ATOM   2840  C   ASN A 195      18.348  12.748  -7.513  1.00 93.42           C  
ATOM   2841  CB  ASN A 195      17.188  11.120  -9.066  1.00 93.42           C  
ATOM   2842  HB2 ASN A 195      16.319  10.970  -9.706  1.00 93.42           H  
ATOM   2843  HB3 ASN A 195      18.080  11.182  -9.689  1.00 93.42           H  
ATOM   2844  O   ASN A 195      19.422  12.569  -8.074  1.00 93.42           O  
ATOM   2845  CG  ASN A 195      17.362   9.916  -8.153  1.00 93.42           C  
ATOM   2846  ND2 ASN A 195      17.518   8.735  -8.699  1.00 93.42           N  
ATOM   2847 HD21 ASN A 195      17.623   8.620  -9.697  1.00 93.42           H  
ATOM   2848 HD22 ASN A 195      17.682   7.970  -8.060  1.00 93.42           H  
ATOM   2849  OD1 ASN A 195      17.288  10.033  -6.940  1.00 93.42           O  
ATOM   2850  N   ASN A 196      18.241  13.251  -6.285  1.00 93.68           N  
ATOM   2851  H   ASN A 196      17.315  13.363  -5.898  1.00 93.68           H  
ATOM   2852  CA  ASN A 196      19.382  13.451  -5.383  1.00 93.68           C  
ATOM   2853  HA  ASN A 196      20.313  13.295  -5.928  1.00 93.68           H  
ATOM   2854  C   ASN A 196      19.400  12.402  -4.258  1.00 93.68           C  
ATOM   2855  CB  ASN A 196      19.375  14.902  -4.862  1.00 93.68           C  
ATOM   2856  HB2 ASN A 196      18.397  15.135  -4.440  1.00 93.68           H  
ATOM   2857  HB3 ASN A 196      20.118  15.000  -4.071  1.00 93.68           H  
ATOM   2858  O   ASN A 196      20.093  12.579  -3.263  1.00 93.68           O  
ATOM   2859  CG  ASN A 196      19.740  15.914  -5.930  1.00 93.68           C  
ATOM   2860  ND2 ASN A 196      19.243  17.126  -5.866  1.00 93.68           N  
ATOM   2861 HD21 ASN A 196      18.637  17.394  -5.103  1.00 93.68           H  
ATOM   2862 HD22 ASN A 196      19.506  17.739  -6.624  1.00 93.68           H  
ATOM   2863  OD1 ASN A 196      20.503  15.660  -6.836  1.00 93.68           O  
ATOM   2864  N   HIS A 197      18.609  11.332  -4.390  1.00 91.08           N  
ATOM   2865  H   HIS A 197      18.138  11.177  -5.270  1.00 91.08           H  
ATOM   2866  CA  HIS A 197      18.623  10.203  -3.466  1.00 91.08           C  
ATOM   2867  HA  HIS A 197      18.914  10.531  -2.468  1.00 91.08           H  
ATOM   2868  C   HIS A 197      19.668   9.203  -3.959  1.00 91.08           C  
ATOM   2869  CB  HIS A 197      17.216   9.609  -3.366  1.00 91.08           C  
ATOM   2870  HB2 HIS A 197      16.911   9.199  -4.329  1.00 91.08           H  
ATOM   2871  HB3 HIS A 197      16.514  10.395  -3.087  1.00 91.08           H  
ATOM   2872  O   HIS A 197      19.384   8.359  -4.805  1.00 91.08           O  
ATOM   2873  CG  HIS A 197      17.148   8.533  -2.322  1.00 91.08           C  
ATOM   2874  CD2 HIS A 197      17.085   7.195  -2.561  1.00 91.08           C  
ATOM   2875  HD2 HIS A 197      17.076   6.705  -3.523  1.00 91.08           H  
ATOM   2876  ND1 HIS A 197      17.224   8.754  -0.947  1.00 91.08           N  
ATOM   2877  CE1 HIS A 197      17.213   7.533  -0.386  1.00 91.08           C  
ATOM   2878  HE1 HIS A 197      17.281   7.327   0.672  1.00 91.08           H  
ATOM   2879  NE2 HIS A 197      17.114   6.588  -1.331  1.00 91.08           N  
ATOM   2880  HE2 HIS A 197      17.101   5.594  -1.152  1.00 91.08           H  
ATOM   2881  N   THR A 198      20.906   9.382  -3.510  1.00 93.97           N  
ATOM   2882  H   THR A 198      21.080  10.179  -2.914  1.00 93.97           H  
ATOM   2883  CA  THR A 198      22.109   8.764  -4.098  1.00 93.97           C  
ATOM   2884  HA  THR A 198      21.856   8.225  -5.011  1.00 93.97           H  
ATOM   2885  C   THR A 198      22.813   7.778  -3.180  1.00 93.97           C  
ATOM   2886  CB  THR A 198      23.112   9.866  -4.445  1.00 93.97           C  
ATOM   2887  HB  THR A 198      24.086   9.436  -4.675  1.00 93.97           H  
ATOM   2888  O   THR A 198      23.649   7.004  -3.639  1.00 93.97           O  
ATOM   2889  CG2 THR A 198      22.616  10.696  -5.622  1.00 93.97           C  
ATOM   2890 HG21 THR A 198      23.398  11.399  -5.910  1.00 93.97           H  
ATOM   2891 HG22 THR A 198      21.722  11.255  -5.345  1.00 93.97           H  
ATOM   2892 HG23 THR A 198      22.388  10.040  -6.462  1.00 93.97           H  
ATOM   2893  OG1 THR A 198      23.247  10.718  -3.333  1.00 93.97           O  
ATOM   2894  HG1 THR A 198      24.138  11.076  -3.333  1.00 93.97           H  
ATOM   2895  N   THR A 199      22.507   7.801  -1.886  1.00 94.26           N  
ATOM   2896  H   THR A 199      21.797   8.443  -1.564  1.00 94.26           H  
ATOM   2897  CA  THR A 199      23.048   6.855  -0.909  1.00 94.26           C  
ATOM   2898  HA  THR A 199      24.117   6.730  -1.084  1.00 94.26           H  
ATOM   2899  C   THR A 199      22.389   5.490  -1.058  1.00 94.26           C  
ATOM   2900  CB  THR A 199      22.853   7.372   0.523  1.00 94.26           C  
ATOM   2901  HB  THR A 199      23.157   6.603   1.232  1.00 94.26           H  
ATOM   2902  O   THR A 199      21.227   5.405  -1.460  1.00 94.26           O  
ATOM   2903  CG2 THR A 199      23.687   8.629   0.771  1.00 94.26           C  
ATOM   2904 HG21 THR A 199      23.541   8.961   1.798  1.00 94.26           H  
ATOM   2905 HG22 THR A 199      24.743   8.401   0.623  1.00 94.26           H  
ATOM   2906 HG23 THR A 199      23.384   9.429   0.094  1.00 94.26           H  
ATOM   2907  OG1 THR A 199      21.502   7.710   0.751  1.00 94.26           O  
ATOM   2908  HG1 THR A 199      20.975   6.917   0.625  1.00 94.26           H  
ATOM   2909  N   GLN A 200      23.116   4.439  -0.680  1.00 94.31           N  
ATOM   2910  H   GLN A 200      24.071   4.575  -0.381  1.00 94.31           H  
ATOM   2911  CA  GLN A 200      22.546   3.105  -0.518  1.00 94.31           C  
ATOM   2912  HA  GLN A 200      22.135   2.780  -1.474  1.00 94.31           H  
ATOM   2913  C   GLN A 200      21.418   3.135   0.523  1.00 94.31           C  
ATOM   2914  CB  GLN A 200      23.659   2.134  -0.104  1.00 94.31           C  
ATOM   2915  HB2 GLN A 200      24.450   2.163  -0.853  1.00 94.31           H  
ATOM   2916  HB3 GLN A 200      24.074   2.452   0.852  1.00 94.31           H  
ATOM   2917  O   GLN A 200      21.559   3.736   1.592  1.00 94.31           O  
ATOM   2918  CG  GLN A 200      23.150   0.692   0.018  1.00 94.31           C  
ATOM   2919  HG2 GLN A 200      22.712   0.394  -0.935  1.00 94.31           H  
ATOM   2920  HG3 GLN A 200      22.375   0.627   0.781  1.00 94.31           H  
ATOM   2921  CD  GLN A 200      24.250  -0.292   0.400  1.00 94.31           C  
ATOM   2922  NE2 GLN A 200      24.151  -1.532  -0.015  1.00 94.31           N  
ATOM   2923 HE21 GLN A 200      24.959  -2.117   0.142  1.00 94.31           H  
ATOM   2924 HE22 GLN A 200      23.527  -1.725  -0.785  1.00 94.31           H  
ATOM   2925  OE1 GLN A 200      25.215   0.022   1.081  1.00 94.31           O  
ATOM   2926  N   ASP A 201      20.309   2.474   0.213  1.00 94.14           N  
ATOM   2927  H   ASP A 201      20.284   1.946  -0.649  1.00 94.14           H  
ATOM   2928  CA  ASP A 201      19.171   2.352   1.103  1.00 94.14           C  
ATOM   2929  HA  ASP A 201      19.143   3.244   1.728  1.00 94.14           H  
ATOM   2930  C   ASP A 201      19.286   1.157   2.044  1.00 94.14           C  
ATOM   2931  CB  ASP A 201      17.853   2.277   0.321  1.00 94.14           C  
ATOM   2932  HB2 ASP A 201      17.981   1.662  -0.569  1.00 94.14           H  
ATOM   2933  HB3 ASP A 201      17.098   1.796   0.943  1.00 94.14           H  
ATOM   2934  O   ASP A 201      19.746   0.068   1.704  1.00 94.14           O  
ATOM   2935  CG  ASP A 201      17.326   3.656  -0.045  1.00 94.14           C  
ATOM   2936  OD1 ASP A 201      17.265   4.526   0.860  1.00 94.14           O  
ATOM   2937  OD2 ASP A 201      16.923   3.833  -1.217  1.00 94.14           O  
ATOM   2938  N   THR A 202      18.739   1.363   3.233  1.00 93.95           N  
ATOM   2939  H   THR A 202      18.362   2.288   3.381  1.00 93.95           H  
ATOM   2940  CA  THR A 202      18.155   0.292   4.035  1.00 93.95           C  
ATOM   2941  HA  THR A 202      18.556  -0.666   3.704  1.00 93.95           H  
ATOM   2942  C   THR A 202      16.639   0.292   3.829  1.00 93.95           C  
ATOM   2943  CB  THR A 202      18.478   0.474   5.521  1.00 93.95           C  
ATOM   2944  HB  THR A 202      18.077  -0.373   6.077  1.00 93.95           H  
ATOM   2945  O   THR A 202      16.070   1.306   3.409  1.00 93.95           O  
ATOM   2946  CG2 THR A 202      19.978   0.564   5.791  1.00 93.95           C  
ATOM   2947 HG21 THR A 202      20.156   0.505   6.865  1.00 93.95           H  
ATOM   2948 HG22 THR A 202      20.487  -0.264   5.298  1.00 93.95           H  
ATOM   2949 HG23 THR A 202      20.379   1.502   5.409  1.00 93.95           H  
ATOM   2950  OG1 THR A 202      17.869   1.653   5.992  1.00 93.95           O  
ATOM   2951  HG1 THR A 202      18.215   2.364   5.448  1.00 93.95           H  
ATOM   2952  N   PRO A 203      15.923  -0.783   4.199  1.00 91.15           N  
ATOM   2953  CA  PRO A 203      14.464  -0.767   4.139  1.00 91.15           C  
ATOM   2954  HA  PRO A 203      14.152  -0.666   3.100  1.00 91.15           H  
ATOM   2955  C   PRO A 203      13.822   0.370   4.945  1.00 91.15           C  
ATOM   2956  CB  PRO A 203      14.033  -2.135   4.650  1.00 91.15           C  
ATOM   2957  HB2 PRO A 203      13.851  -2.105   5.725  1.00 91.15           H  
ATOM   2958  HB3 PRO A 203      13.144  -2.452   4.106  1.00 91.15           H  
ATOM   2959  O   PRO A 203      12.787   0.899   4.547  1.00 91.15           O  
ATOM   2960  CG  PRO A 203      15.232  -3.037   4.357  1.00 91.15           C  
ATOM   2961  HG2 PRO A 203      15.194  -3.379   3.323  1.00 91.15           H  
ATOM   2962  HG3 PRO A 203      15.279  -3.880   5.047  1.00 91.15           H  
ATOM   2963  CD  PRO A 203      16.423  -2.105   4.549  1.00 91.15           C  
ATOM   2964  HD2 PRO A 203      17.244  -2.414   3.903  1.00 91.15           H  
ATOM   2965  HD3 PRO A 203      16.734  -2.117   5.593  1.00 91.15           H  
ATOM   2966  N   GLU A 204      14.445   0.783   6.052  1.00 93.91           N  
ATOM   2967  H   GLU A 204      15.330   0.361   6.296  1.00 93.91           H  
ATOM   2968  CA  GLU A 204      13.987   1.916   6.857  1.00 93.91           C  
ATOM   2969  HA  GLU A 204      12.923   1.798   7.061  1.00 93.91           H  
ATOM   2970  C   GLU A 204      14.150   3.254   6.123  1.00 93.91           C  
ATOM   2971  CB  GLU A 204      14.728   1.905   8.204  1.00 93.91           C  
ATOM   2972  HB2 GLU A 204      14.417   1.011   8.745  1.00 93.91           H  
ATOM   2973  HB3 GLU A 204      15.802   1.852   8.029  1.00 93.91           H  
ATOM   2974  O   GLU A 204      13.200   4.039   6.078  1.00 93.91           O  
ATOM   2975  CG  GLU A 204      14.424   3.151   9.053  1.00 93.91           C  
ATOM   2976  HG2 GLU A 204      14.912   4.013   8.599  1.00 93.91           H  
ATOM   2977  HG3 GLU A 204      13.350   3.335   9.037  1.00 93.91           H  
ATOM   2978  CD  GLU A 204      14.887   3.037  10.513  1.00 93.91           C  
ATOM   2979  OE1 GLU A 204      14.498   3.937  11.292  1.00 93.91           O  
ATOM   2980  OE2 GLU A 204      15.565   2.046  10.862  1.00 93.91           O  
ATOM   2981  N   THR A 205      15.313   3.517   5.513  1.00 94.79           N  
ATOM   2982  H   THR A 205      16.042   2.818   5.517  1.00 94.79           H  
ATOM   2983  CA  THR A 205      15.547   4.776   4.781  1.00 94.79           C  
ATOM   2984  HA  THR A 205      15.258   5.605   5.427  1.00 94.79           H  
ATOM   2985  C   THR A 205      14.672   4.868   3.536  1.00 94.79           C  
ATOM   2986  CB  THR A 205      17.020   4.990   4.396  1.00 94.79           C  
ATOM   2987  HB  THR A 205      17.105   5.914   3.825  1.00 94.79           H  
ATOM   2988  O   THR A 205      14.068   5.916   3.296  1.00 94.79           O  
ATOM   2989  CG2 THR A 205      17.911   5.111   5.634  1.00 94.79           C  
ATOM   2990 HG21 THR A 205      17.643   6.014   6.183  1.00 94.79           H  
ATOM   2991 HG22 THR A 205      18.953   5.187   5.324  1.00 94.79           H  
ATOM   2992 HG23 THR A 205      17.791   4.251   6.294  1.00 94.79           H  
ATOM   2993  OG1 THR A 205      17.509   3.938   3.605  1.00 94.79           O  
ATOM   2994  HG1 THR A 205      17.413   4.200   2.686  1.00 94.79           H  
ATOM   2995  N   ALA A 206      14.498   3.759   2.812  1.00 94.77           N  
ATOM   2996  H   ALA A 206      15.062   2.950   3.028  1.00 94.77           H  
ATOM   2997  CA  ALA A 206      13.603   3.695   1.662  1.00 94.77           C  
ATOM   2998  HA  ALA A 206      13.894   4.467   0.950  1.00 94.77           H  
ATOM   2999  C   ALA A 206      12.138   3.938   2.065  1.00 94.77           C  
ATOM   3000  CB  ALA A 206      13.780   2.334   0.990  1.00 94.77           C  
ATOM   3001  HB1 ALA A 206      13.146   2.280   0.104  1.00 94.77           H  
ATOM   3002  HB2 ALA A 206      13.517   1.531   1.678  1.00 94.77           H  
ATOM   3003  HB3 ALA A 206      14.817   2.219   0.677  1.00 94.77           H  
ATOM   3004  O   ALA A 206      11.426   4.713   1.418  1.00 94.77           O  
ATOM   3005  N   ALA A 207      11.678   3.337   3.169  1.00 95.49           N  
ATOM   3006  H   ALA A 207      12.281   2.692   3.660  1.00 95.49           H  
ATOM   3007  CA  ALA A 207      10.332   3.569   3.688  1.00 95.49           C  
ATOM   3008  HA  ALA A 207       9.612   3.395   2.889  1.00 95.49           H  
ATOM   3009  C   ALA A 207      10.125   5.017   4.152  1.00 95.49           C  
ATOM   3010  CB  ALA A 207      10.045   2.562   4.802  1.00 95.49           C  
ATOM   3011  HB1 ALA A 207       9.008   2.666   5.119  1.00 95.49           H  
ATOM   3012  HB2 ALA A 207      10.202   1.551   4.427  1.00 95.49           H  
ATOM   3013  HB3 ALA A 207      10.708   2.735   5.650  1.00 95.49           H  
ATOM   3014  O   ALA A 207       9.081   5.605   3.860  1.00 95.49           O  
ATOM   3015  N   ALA A 208      11.112   5.616   4.823  1.00 93.73           N  
ATOM   3016  H   ALA A 208      11.936   5.079   5.055  1.00 93.73           H  
ATOM   3017  CA  ALA A 208      11.064   7.017   5.232  1.00 93.73           C  
ATOM   3018  HA  ALA A 208      10.168   7.173   5.831  1.00 93.73           H  
ATOM   3019  C   ALA A 208      10.980   7.964   4.022  1.00 93.73           C  
ATOM   3020  CB  ALA A 208      12.285   7.315   6.108  1.00 93.73           C  
ATOM   3021  HB1 ALA A 208      12.295   6.649   6.971  1.00 93.73           H  
ATOM   3022  HB2 ALA A 208      12.247   8.348   6.454  1.00 93.73           H  
ATOM   3023  HB3 ALA A 208      13.202   7.166   5.538  1.00 93.73           H  
ATOM   3024  O   ALA A 208      10.144   8.869   4.020  1.00 93.73           O  
ATOM   3025  N   ASN A 209      11.773   7.715   2.975  1.00 92.03           N  
ATOM   3026  H   ASN A 209      12.457   6.977   3.057  1.00 92.03           H  
ATOM   3027  CA  ASN A 209      11.741   8.473   1.721  1.00 92.03           C  
ATOM   3028  HA  ASN A 209      11.927   9.526   1.932  1.00 92.03           H  
ATOM   3029  C   ASN A 209      10.366   8.375   1.030  1.00 92.03           C  
ATOM   3030  CB  ASN A 209      12.880   7.943   0.833  1.00 92.03           C  
ATOM   3031  HB2 ASN A 209      13.833   8.057   1.351  1.00 92.03           H  
ATOM   3032  HB3 ASN A 209      12.731   6.880   0.643  1.00 92.03           H  
ATOM   3033  O   ASN A 209       9.768   9.392   0.670  1.00 92.03           O  
ATOM   3034  CG  ASN A 209      12.993   8.671  -0.493  1.00 92.03           C  
ATOM   3035  ND2 ASN A 209      13.229   7.954  -1.567  1.00 92.03           N  
ATOM   3036 HD21 ASN A 209      13.574   8.462  -2.368  1.00 92.03           H  
ATOM   3037 HD22 ASN A 209      13.461   6.976  -1.463  1.00 92.03           H  
ATOM   3038  OD1 ASN A 209      12.848   9.876  -0.601  1.00 92.03           O  
ATOM   3039  N   ALA A 210       9.803   7.167   0.932  1.00 93.57           N  
ATOM   3040  H   ALA A 210      10.342   6.357   1.204  1.00 93.57           H  
ATOM   3041  CA  ALA A 210       8.470   6.965   0.366  1.00 93.57           C  
ATOM   3042  HA  ALA A 210       8.460   7.370  -0.647  1.00 93.57           H  
ATOM   3043  C   ALA A 210       7.373   7.693   1.170  1.00 93.57           C  
ATOM   3044  CB  ALA A 210       8.195   5.461   0.285  1.00 93.57           C  
ATOM   3045  HB1 ALA A 210       8.936   4.988  -0.359  1.00 93.57           H  
ATOM   3046  HB2 ALA A 210       7.202   5.307  -0.137  1.00 93.57           H  
ATOM   3047  HB3 ALA A 210       8.243   5.014   1.278  1.00 93.57           H  
ATOM   3048  O   ALA A 210       6.496   8.332   0.587  1.00 93.57           O  
ATOM   3049  N   ILE A 211       7.431   7.639   2.507  1.00 93.26           N  
ATOM   3050  H   ILE A 211       8.174   7.095   2.923  1.00 93.26           H  
ATOM   3051  CA  ILE A 211       6.473   8.320   3.396  1.00 93.26           C  
ATOM   3052  HA  ILE A 211       5.463   8.071   3.071  1.00 93.26           H  
ATOM   3053  C   ILE A 211       6.601   9.844   3.300  1.00 93.26           C  
ATOM   3054  CB  ILE A 211       6.647   7.827   4.851  1.00 93.26           C  
ATOM   3055  HB  ILE A 211       7.706   7.861   5.107  1.00 93.26           H  
ATOM   3056  O   ILE A 211       5.589  10.548   3.358  1.00 93.26           O  
ATOM   3057  CG1 ILE A 211       6.148   6.371   4.953  1.00 93.26           C  
ATOM   3058 HG12 ILE A 211       5.061   6.353   4.867  1.00 93.26           H  
ATOM   3059 HG13 ILE A 211       6.548   5.786   4.125  1.00 93.26           H  
ATOM   3060  CG2 ILE A 211       5.874   8.703   5.861  1.00 93.26           C  
ATOM   3061 HG21 ILE A 211       6.283   9.714   5.871  1.00 93.26           H  
ATOM   3062 HG22 ILE A 211       4.820   8.744   5.588  1.00 93.26           H  
ATOM   3063 HG23 ILE A 211       5.980   8.310   6.872  1.00 93.26           H  
ATOM   3064  CD1 ILE A 211       6.559   5.657   6.242  1.00 93.26           C  
ATOM   3065 HD11 ILE A 211       6.120   6.134   7.118  1.00 93.26           H  
ATOM   3066 HD12 ILE A 211       7.646   5.642   6.334  1.00 93.26           H  
ATOM   3067 HD13 ILE A 211       6.184   4.635   6.186  1.00 93.26           H  
ATOM   3068  N   GLN A 212       7.824  10.359   3.152  1.00 92.18           N  
ATOM   3069  H   GLN A 212       8.618   9.735   3.153  1.00 92.18           H  
ATOM   3070  CA  GLN A 212       8.075  11.786   2.964  1.00 92.18           C  
ATOM   3071  HA  GLN A 212       7.607  12.332   3.782  1.00 92.18           H  
ATOM   3072  C   GLN A 212       7.463  12.292   1.655  1.00 92.18           C  
ATOM   3073  CB  GLN A 212       9.587  12.046   2.997  1.00 92.18           C  
ATOM   3074  HB2 GLN A 212      10.000  11.640   3.920  1.00 92.18           H  
ATOM   3075  HB3 GLN A 212      10.061  11.542   2.154  1.00 92.18           H  
ATOM   3076  O   GLN A 212       6.902  13.388   1.636  1.00 92.18           O  
ATOM   3077  CG  GLN A 212       9.907  13.548   2.935  1.00 92.18           C  
ATOM   3078  HG2 GLN A 212       9.452  14.042   3.794  1.00 92.18           H  
ATOM   3079  HG3 GLN A 212       9.491  13.984   2.026  1.00 92.18           H  
ATOM   3080  CD  GLN A 212      11.402  13.838   2.931  1.00 92.18           C  
ATOM   3081  NE2 GLN A 212      11.803  15.060   3.201  1.00 92.18           N  
ATOM   3082 HE21 GLN A 212      12.804  15.187   3.148  1.00 92.18           H  
ATOM   3083 HE22 GLN A 212      11.139  15.801   3.378  1.00 92.18           H  
ATOM   3084  OE1 GLN A 212      12.244  13.001   2.683  1.00 92.18           O  
ATOM   3085  N   PHE A 213       7.540  11.498   0.582  1.00 90.77           N  
ATOM   3086  H   PHE A 213       8.078  10.646   0.646  1.00 90.77           H  
ATOM   3087  CA  PHE A 213       6.873  11.816  -0.678  1.00 90.77           C  
ATOM   3088  HA  PHE A 213       7.168  12.818  -0.990  1.00 90.77           H  
ATOM   3089  C   PHE A 213       5.348  11.820  -0.524  1.00 90.77           C  
ATOM   3090  CB  PHE A 213       7.315  10.822  -1.759  1.00 90.77           C  
ATOM   3091  HB2 PHE A 213       7.108   9.803  -1.431  1.00 90.77           H  
ATOM   3092  HB3 PHE A 213       8.393  10.906  -1.898  1.00 90.77           H  
ATOM   3093  O   PHE A 213       4.677  12.763  -0.943  1.00 90.77           O  
ATOM   3094  CG  PHE A 213       6.627  11.065  -3.087  1.00 90.77           C  
ATOM   3095  CD1 PHE A 213       5.564  10.242  -3.509  1.00 90.77           C  
ATOM   3096  HD1 PHE A 213       5.243   9.415  -2.893  1.00 90.77           H  
ATOM   3097  CD2 PHE A 213       7.036  12.145  -3.888  1.00 90.77           C  
ATOM   3098  HD2 PHE A 213       7.848  12.779  -3.565  1.00 90.77           H  
ATOM   3099  CE1 PHE A 213       4.916  10.508  -4.729  1.00 90.77           C  
ATOM   3100  HE1 PHE A 213       4.087   9.898  -5.057  1.00 90.77           H  
ATOM   3101  CE2 PHE A 213       6.391  12.402  -5.110  1.00 90.77           C  
ATOM   3102  HE2 PHE A 213       6.714  13.227  -5.728  1.00 90.77           H  
ATOM   3103  CZ  PHE A 213       5.330  11.585  -5.529  1.00 90.77           C  
ATOM   3104  HZ  PHE A 213       4.828  11.789  -6.464  1.00 90.77           H  
ATOM   3105  N   SER A 214       4.789  10.777   0.091  1.00 90.25           N  
ATOM   3106  H   SER A 214       5.383  10.021   0.400  1.00 90.25           H  
ATOM   3107  CA  SER A 214       3.358  10.684   0.360  1.00 90.25           C  
ATOM   3108  HA  SER A 214       2.977  11.673   0.614  1.00 90.25           H  
ATOM   3109  C   SER A 214       3.078   9.729   1.509  1.00 90.25           C  
ATOM   3110  CB  SER A 214       2.638  10.188  -0.896  1.00 90.25           C  
ATOM   3111  HB2 SER A 214       2.825  10.884  -1.714  1.00 90.25           H  
ATOM   3112  HB3 SER A 214       3.032   9.211  -1.175  1.00 90.25           H  
ATOM   3113  O   SER A 214       3.585   8.619   1.545  1.00 90.25           O  
ATOM   3114  OG  SER A 214       1.240  10.087  -0.683  1.00 90.25           O  
ATOM   3115  HG  SER A 214       0.874   9.860  -1.541  1.00 90.25           H  
ATOM   3116  N   SER A 215       2.174  10.101   2.411  1.00 88.28           N  
ATOM   3117  H   SER A 215       1.767  11.021   2.322  1.00 88.28           H  
ATOM   3118  CA  SER A 215       1.644   9.177   3.426  1.00 88.28           C  
ATOM   3119  HA  SER A 215       2.353   8.361   3.562  1.00 88.28           H  
ATOM   3120  C   SER A 215       0.324   8.521   3.000  1.00 88.28           C  
ATOM   3121  CB  SER A 215       1.535   9.879   4.779  1.00 88.28           C  
ATOM   3122  HB2 SER A 215       1.146   9.178   5.517  1.00 88.28           H  
ATOM   3123  HB3 SER A 215       2.527  10.200   5.096  1.00 88.28           H  
ATOM   3124  O   SER A 215      -0.291   7.790   3.785  1.00 88.28           O  
ATOM   3125  OG  SER A 215       0.680  11.003   4.700  1.00 88.28           O  
ATOM   3126  HG  SER A 215       1.220  11.763   4.473  1.00 88.28           H  
ATOM   3127  N   ASN A 216      -0.126   8.761   1.760  1.00 90.27           N  
ATOM   3128  H   ASN A 216       0.464   9.295   1.138  1.00 90.27           H  
ATOM   3129  CA  ASN A 216      -1.423   8.321   1.240  1.00 90.27           C  
ATOM   3130  HA  ASN A 216      -2.117   8.364   2.080  1.00 90.27           H  
ATOM   3131  C   ASN A 216      -1.414   6.861   0.748  1.00 90.27           C  
ATOM   3132  CB  ASN A 216      -1.943   9.311   0.186  1.00 90.27           C  
ATOM   3133  HB2 ASN A 216      -1.867  10.331   0.563  1.00 90.27           H  
ATOM   3134  HB3 ASN A 216      -1.334   9.227  -0.714  1.00 90.27           H  
ATOM   3135  O   ASN A 216      -1.933   6.545  -0.324  1.00 90.27           O  
ATOM   3136  CG  ASN A 216      -3.399   9.050  -0.178  1.00 90.27           C  
ATOM   3137  ND2 ASN A 216      -3.796   9.349  -1.392  1.00 90.27           N  
ATOM   3138 HD21 ASN A 216      -3.146   9.710  -2.075  1.00 90.27           H  
ATOM   3139 HD22 ASN A 216      -4.775   9.216  -1.602  1.00 90.27           H  
ATOM   3140  OD1 ASN A 216      -4.205   8.590   0.617  1.00 90.27           O  
ATOM   3141  N   PHE A 217      -0.785   5.975   1.513  1.00 93.81           N  
ATOM   3142  H   PHE A 217      -0.357   6.304   2.366  1.00 93.81           H  
ATOM   3143  CA  PHE A 217      -0.735   4.546   1.244  1.00 93.81           C  
ATOM   3144  HA  PHE A 217      -1.650   4.258   0.726  1.00 93.81           H  
ATOM   3145  C   PHE A 217      -0.691   3.750   2.557  1.00 93.81           C  
ATOM   3146  CB  PHE A 217       0.452   4.254   0.309  1.00 93.81           C  
ATOM   3147  HB2 PHE A 217       0.398   4.913  -0.558  1.00 93.81           H  
ATOM   3148  HB3 PHE A 217       0.372   3.235  -0.070  1.00 93.81           H  
ATOM   3149  O   PHE A 217      -0.466   4.292   3.648  1.00 93.81           O  
ATOM   3150  CG  PHE A 217       1.812   4.392   0.947  1.00 93.81           C  
ATOM   3151  CD1 PHE A 217       2.578   5.563   0.792  1.00 93.81           C  
ATOM   3152  HD1 PHE A 217       2.210   6.389   0.202  1.00 93.81           H  
ATOM   3153  CD2 PHE A 217       2.331   3.307   1.666  1.00 93.81           C  
ATOM   3154  HD2 PHE A 217       1.777   2.384   1.751  1.00 93.81           H  
ATOM   3155  CE1 PHE A 217       3.867   5.631   1.353  1.00 93.81           C  
ATOM   3156  HE1 PHE A 217       4.498   6.490   1.178  1.00 93.81           H  
ATOM   3157  CE2 PHE A 217       3.585   3.408   2.271  1.00 93.81           C  
ATOM   3158  HE2 PHE A 217       3.941   2.562   2.839  1.00 93.81           H  
ATOM   3159  CZ  PHE A 217       4.364   4.564   2.112  1.00 93.81           C  
ATOM   3160  HZ  PHE A 217       5.354   4.624   2.539  1.00 93.81           H  
ATOM   3161  N   VAL A 218      -0.940   2.446   2.455  1.00 95.12           N  
ATOM   3162  H   VAL A 218      -1.128   2.087   1.530  1.00 95.12           H  
ATOM   3163  CA  VAL A 218      -0.860   1.494   3.581  1.00 95.12           C  
ATOM   3164  HA  VAL A 218      -0.406   1.975   4.448  1.00 95.12           H  
ATOM   3165  C   VAL A 218       0.025   0.312   3.235  1.00 95.12           C  
ATOM   3166  CB  VAL A 218      -2.264   0.998   3.985  1.00 95.12           C  
ATOM   3167  HB  VAL A 218      -2.751   0.544   3.122  1.00 95.12           H  
ATOM   3168  O   VAL A 218       0.707  -0.216   4.109  1.00 95.12           O  
ATOM   3169  CG1 VAL A 218      -2.236  -0.034   5.124  1.00 95.12           C  
ATOM   3170 HG11 VAL A 218      -1.746  -0.949   4.792  1.00 95.12           H  
ATOM   3171 HG12 VAL A 218      -1.708   0.370   5.987  1.00 95.12           H  
ATOM   3172 HG13 VAL A 218      -3.255  -0.296   5.410  1.00 95.12           H  
ATOM   3173  CG2 VAL A 218      -3.106   2.185   4.453  1.00 95.12           C  
ATOM   3174 HG21 VAL A 218      -3.369   2.824   3.610  1.00 95.12           H  
ATOM   3175 HG22 VAL A 218      -4.013   1.834   4.944  1.00 95.12           H  
ATOM   3176 HG23 VAL A 218      -2.547   2.765   5.187  1.00 95.12           H  
ATOM   3177  N   ASN A 219       0.014  -0.100   1.972  1.00 97.69           N  
ATOM   3178  H   ASN A 219      -0.488   0.429   1.274  1.00 97.69           H  
ATOM   3179  CA  ASN A 219       0.626  -1.341   1.543  1.00 97.69           C  
ATOM   3180  HA  ASN A 219       0.732  -2.010   2.397  1.00 97.69           H  
ATOM   3181  C   ASN A 219       2.012  -1.063   0.970  1.00 97.69           C  
ATOM   3182  CB  ASN A 219      -0.314  -2.012   0.531  1.00 97.69           C  
ATOM   3183  HB2 ASN A 219      -0.327  -1.417  -0.382  1.00 97.69           H  
ATOM   3184  HB3 ASN A 219       0.055  -3.007   0.281  1.00 97.69           H  
ATOM   3185  O   ASN A 219       2.172  -0.187   0.126  1.00 97.69           O  
ATOM   3186  CG  ASN A 219      -1.731  -2.127   1.059  1.00 97.69           C  
ATOM   3187  ND2 ASN A 219      -2.710  -1.689   0.313  1.00 97.69           N  
ATOM   3188 HD21 ASN A 219      -2.531  -1.227  -0.566  1.00 97.69           H  
ATOM   3189 HD22 ASN A 219      -3.634  -1.659   0.721  1.00 97.69           H  
ATOM   3190  OD1 ASN A 219      -1.977  -2.565   2.169  1.00 97.69           O  
ATOM   3191  N   PHE A 220       2.993  -1.843   1.389  1.00 98.24           N  
ATOM   3192  H   PHE A 220       2.803  -2.493   2.137  1.00 98.24           H  
ATOM   3193  CA  PHE A 220       4.295  -1.945   0.760  1.00 98.24           C  
ATOM   3194  HA  PHE A 220       4.419  -1.154   0.019  1.00 98.24           H  
ATOM   3195  C   PHE A 220       4.413  -3.289   0.054  1.00 98.24           C  
ATOM   3196  CB  PHE A 220       5.398  -1.791   1.805  1.00 98.24           C  
ATOM   3197  HB2 PHE A 220       6.340  -2.099   1.352  1.00 98.24           H  
ATOM   3198  HB3 PHE A 220       5.207  -2.468   2.637  1.00 98.24           H  
ATOM   3199  O   PHE A 220       3.927  -4.310   0.545  1.00 98.24           O  
ATOM   3200  CG  PHE A 220       5.586  -0.381   2.321  1.00 98.24           C  
ATOM   3201  CD1 PHE A 220       6.275   0.560   1.534  1.00 98.24           C  
ATOM   3202  HD1 PHE A 220       6.591   0.306   0.533  1.00 98.24           H  
ATOM   3203  CD2 PHE A 220       5.185  -0.045   3.627  1.00 98.24           C  
ATOM   3204  HD2 PHE A 220       4.647  -0.767   4.223  1.00 98.24           H  
ATOM   3205  CE1 PHE A 220       6.622   1.810   2.075  1.00 98.24           C  
ATOM   3206  HE1 PHE A 220       7.186   2.515   1.482  1.00 98.24           H  
ATOM   3207  CE2 PHE A 220       5.549   1.197   4.176  1.00 98.24           C  
ATOM   3208  HE2 PHE A 220       5.284   1.444   5.193  1.00 98.24           H  
ATOM   3209  CZ  PHE A 220       6.294   2.113   3.408  1.00 98.24           C  
ATOM   3210  HZ  PHE A 220       6.605   3.053   3.838  1.00 98.24           H  
ATOM   3211  N   THR A 221       5.093  -3.290  -1.081  1.00 98.22           N  
ATOM   3212  H   THR A 221       5.417  -2.406  -1.448  1.00 98.22           H  
ATOM   3213  CA  THR A 221       5.635  -4.490  -1.716  1.00 98.22           C  
ATOM   3214  HA  THR A 221       5.978  -5.172  -0.939  1.00 98.22           H  
ATOM   3215  C   THR A 221       6.856  -4.094  -2.545  1.00 98.22           C  
ATOM   3216  CB  THR A 221       4.552  -5.217  -2.526  1.00 98.22           C  
ATOM   3217  HB  THR A 221       3.644  -5.266  -1.925  1.00 98.22           H  
ATOM   3218  O   THR A 221       7.278  -2.936  -2.530  1.00 98.22           O  
ATOM   3219  CG2 THR A 221       4.202  -4.541  -3.849  1.00 98.22           C  
ATOM   3220 HG21 THR A 221       3.290  -4.999  -4.232  1.00 98.22           H  
ATOM   3221 HG22 THR A 221       4.034  -3.474  -3.699  1.00 98.22           H  
ATOM   3222 HG23 THR A 221       5.003  -4.695  -4.571  1.00 98.22           H  
ATOM   3223  OG1 THR A 221       4.969  -6.539  -2.786  1.00 98.22           O  
ATOM   3224  HG1 THR A 221       4.993  -7.011  -1.950  1.00 98.22           H  
ATOM   3225  N   TYR A 222       7.463  -5.045  -3.233  1.00 97.99           N  
ATOM   3226  H   TYR A 222       7.053  -5.968  -3.263  1.00 97.99           H  
ATOM   3227  CA  TYR A 222       8.740  -4.857  -3.907  1.00 97.99           C  
ATOM   3228  HA  TYR A 222       8.853  -3.814  -4.202  1.00 97.99           H  
ATOM   3229  C   TYR A 222       8.810  -5.703  -5.174  1.00 97.99           C  
ATOM   3230  CB  TYR A 222       9.871  -5.195  -2.933  1.00 97.99           C  
ATOM   3231  HB2 TYR A 222      10.824  -5.083  -3.451  1.00 97.99           H  
ATOM   3232  HB3 TYR A 222       9.860  -4.460  -2.129  1.00 97.99           H  
ATOM   3233  O   TYR A 222       8.209  -6.778  -5.251  1.00 97.99           O  
ATOM   3234  CG  TYR A 222       9.781  -6.587  -2.332  1.00 97.99           C  
ATOM   3235  CD1 TYR A 222       8.962  -6.816  -1.208  1.00 97.99           C  
ATOM   3236  HD1 TYR A 222       8.427  -5.996  -0.753  1.00 97.99           H  
ATOM   3237  CD2 TYR A 222      10.502  -7.654  -2.900  1.00 97.99           C  
ATOM   3238  HD2 TYR A 222      11.147  -7.479  -3.748  1.00 97.99           H  
ATOM   3239  CE1 TYR A 222       8.838  -8.112  -0.679  1.00 97.99           C  
ATOM   3240  HE1 TYR A 222       8.200  -8.293   0.174  1.00 97.99           H  
ATOM   3241  CE2 TYR A 222      10.387  -8.953  -2.368  1.00 97.99           C  
ATOM   3242  HE2 TYR A 222      10.939  -9.768  -2.812  1.00 97.99           H  
ATOM   3243  OH  TYR A 222       9.381 -10.440  -0.765  1.00 97.99           O  
ATOM   3244  HH  TYR A 222       9.930 -11.076  -1.230  1.00 97.99           H  
ATOM   3245  CZ  TYR A 222       9.543  -9.186  -1.262  1.00 97.99           C  
ATOM   3246  N   ALA A 223       9.530  -5.195  -6.171  1.00 97.25           N  
ATOM   3247  H   ALA A 223       9.971  -4.297  -6.039  1.00 97.25           H  
ATOM   3248  CA  ALA A 223       9.830  -5.927  -7.390  1.00 97.25           C  
ATOM   3249  HA  ALA A 223       8.930  -6.449  -7.714  1.00 97.25           H  
ATOM   3250  C   ALA A 223      10.907  -6.992  -7.150  1.00 97.25           C  
ATOM   3251  CB  ALA A 223      10.217  -4.931  -8.486  1.00 97.25           C  
ATOM   3252  HB1 ALA A 223      10.472  -5.461  -9.404  1.00 97.25           H  
ATOM   3253  HB2 ALA A 223      11.077  -4.341  -8.168  1.00 97.25           H  
ATOM   3254  HB3 ALA A 223       9.369  -4.276  -8.687  1.00 97.25           H  
ATOM   3255  O   ALA A 223      11.578  -7.025  -6.117  1.00 97.25           O  
ATOM   3256  N   ASN A 224      11.067  -7.883  -8.125  1.00 93.47           N  
ATOM   3257  H   ASN A 224      10.528  -7.785  -8.974  1.00 93.47           H  
ATOM   3258  CA  ASN A 224      12.070  -8.936  -8.050  1.00 93.47           C  
ATOM   3259  HA  ASN A 224      11.848  -9.552  -7.179  1.00 93.47           H  
ATOM   3260  C   ASN A 224      13.486  -8.353  -7.880  1.00 93.47           C  
ATOM   3261  CB  ASN A 224      11.976  -9.798  -9.315  1.00 93.47           C  
ATOM   3262  HB2 ASN A 224      12.319  -9.217 -10.171  1.00 93.47           H  
ATOM   3263  HB3 ASN A 224      10.943 -10.100  -9.492  1.00 93.47           H  
ATOM   3264  O   ASN A 224      13.834  -7.375  -8.538  1.00 93.47           O  
ATOM   3265  CG  ASN A 224      12.816 -11.053  -9.187  1.00 93.47           C  
ATOM   3266  ND2 ASN A 224      13.328 -11.567 -10.278  1.00 93.47           N  
ATOM   3267 HD21 ASN A 224      13.907 -12.384 -10.151  1.00 93.47           H  
ATOM   3268 HD22 ASN A 224      13.199 -11.108 -11.169  1.00 93.47           H  
ATOM   3269  OD1 ASN A 224      13.014 -11.590  -8.114  1.00 93.47           O  
ATOM   3270  N   GLY A 225      14.298  -8.976  -7.024  1.00 91.25           N  
ATOM   3271  H   GLY A 225      13.960  -9.808  -6.562  1.00 91.25           H  
ATOM   3272  CA  GLY A 225      15.693  -8.583  -6.790  1.00 91.25           C  
ATOM   3273  HA2 GLY A 225      16.182  -8.417  -7.750  1.00 91.25           H  
ATOM   3274  HA3 GLY A 225      16.205  -9.402  -6.286  1.00 91.25           H  
ATOM   3275  C   GLY A 225      15.900  -7.322  -5.942  1.00 91.25           C  
ATOM   3276  O   GLY A 225      17.037  -6.885  -5.804  1.00 91.25           O  
ATOM   3277  N   VAL A 226      14.839  -6.732  -5.381  1.00 95.19           N  
ATOM   3278  H   VAL A 226      13.918  -7.082  -5.599  1.00 95.19           H  
ATOM   3279  CA  VAL A 226      14.952  -5.542  -4.515  1.00 95.19           C  
ATOM   3280  HA  VAL A 226      15.693  -4.859  -4.930  1.00 95.19           H  
ATOM   3281  C   VAL A 226      15.437  -5.895  -3.112  1.00 95.19           C  
ATOM   3282  CB  VAL A 226      13.609  -4.802  -4.452  1.00 95.19           C  
ATOM   3283  HB  VAL A 226      12.840  -5.521  -4.169  1.00 95.19           H  
ATOM   3284  O   VAL A 226      16.318  -5.233  -2.576  1.00 95.19           O  
ATOM   3285  CG1 VAL A 226      13.593  -3.654  -3.440  1.00 95.19           C  
ATOM   3286 HG11 VAL A 226      14.431  -2.985  -3.637  1.00 95.19           H  
ATOM   3287 HG12 VAL A 226      13.684  -4.037  -2.423  1.00 95.19           H  
ATOM   3288 HG13 VAL A 226      12.656  -3.102  -3.514  1.00 95.19           H  
ATOM   3289  CG2 VAL A 226      13.250  -4.217  -5.822  1.00 95.19           C  
ATOM   3290 HG21 VAL A 226      13.285  -4.987  -6.593  1.00 95.19           H  
ATOM   3291 HG22 VAL A 226      12.240  -3.809  -5.781  1.00 95.19           H  
ATOM   3292 HG23 VAL A 226      13.958  -3.427  -6.074  1.00 95.19           H  
ATOM   3293  N   PHE A 227      14.876  -6.949  -2.519  1.00 94.78           N  
ATOM   3294  H   PHE A 227      14.211  -7.506  -3.037  1.00 94.78           H  
ATOM   3295  CA  PHE A 227      15.269  -7.423  -1.196  1.00 94.78           C  
ATOM   3296  HA  PHE A 227      16.046  -6.777  -0.787  1.00 94.78           H  
ATOM   3297  C   PHE A 227      15.860  -8.822  -1.293  1.00 94.78           C  
ATOM   3298  CB  PHE A 227      14.074  -7.394  -0.231  1.00 94.78           C  
ATOM   3299  HB2 PHE A 227      14.414  -7.761   0.738  1.00 94.78           H  
ATOM   3300  HB3 PHE A 227      13.319  -8.089  -0.596  1.00 94.78           H  
ATOM   3301  O   PHE A 227      15.270  -9.706  -1.918  1.00 94.78           O  
ATOM   3302  CG  PHE A 227      13.439  -6.034  -0.009  1.00 94.78           C  
ATOM   3303  CD1 PHE A 227      14.231  -4.902   0.252  1.00 94.78           C  
ATOM   3304  HD1 PHE A 227      15.308  -4.973   0.273  1.00 94.78           H  
ATOM   3305  CD2 PHE A 227      12.039  -5.903  -0.030  1.00 94.78           C  
ATOM   3306  HD2 PHE A 227      11.433  -6.780  -0.205  1.00 94.78           H  
ATOM   3307  CE1 PHE A 227      13.621  -3.657   0.473  1.00 94.78           C  
ATOM   3308  HE1 PHE A 227      14.236  -2.793   0.676  1.00 94.78           H  
ATOM   3309  CE2 PHE A 227      11.432  -4.651   0.177  1.00 94.78           C  
ATOM   3310  HE2 PHE A 227      10.356  -4.559   0.155  1.00 94.78           H  
ATOM   3311  CZ  PHE A 227      12.226  -3.521   0.424  1.00 94.78           C  
ATOM   3312  HZ  PHE A 227      11.776  -2.554   0.587  1.00 94.78           H  
ATOM   3313  N   ASP A 228      16.995  -9.019  -0.631  1.00 92.45           N  
ATOM   3314  H   ASP A 228      17.412  -8.242  -0.137  1.00 92.45           H  
ATOM   3315  CA  ASP A 228      17.408 -10.339  -0.174  1.00 92.45           C  
ATOM   3316  HA  ASP A 228      17.134 -11.075  -0.930  1.00 92.45           H  
ATOM   3317  C   ASP A 228      16.651 -10.721   1.115  1.00 92.45           C  
ATOM   3318  CB  ASP A 228      18.942 -10.385  -0.033  1.00 92.45           C  
ATOM   3319  HB2 ASP A 228      19.238 -11.405   0.215  1.00 92.45           H  
ATOM   3320  HB3 ASP A 228      19.381 -10.149  -1.002  1.00 92.45           H  
ATOM   3321  O   ASP A 228      15.847  -9.947   1.650  1.00 92.45           O  
ATOM   3322  CG  ASP A 228      19.532  -9.440   1.022  1.00 92.45           C  
ATOM   3323  OD1 ASP A 228      18.790  -9.025   1.938  1.00 92.45           O  
ATOM   3324  OD2 ASP A 228      20.741  -9.154   0.912  1.00 92.45           O  
ATOM   3325  N   ASP A 229      16.882 -11.937   1.614  1.00 91.75           N  
ATOM   3326  H   ASP A 229      17.508 -12.557   1.120  1.00 91.75           H  
ATOM   3327  CA  ASP A 229      16.176 -12.458   2.789  1.00 91.75           C  
ATOM   3328  HA  ASP A 229      15.105 -12.456   2.587  1.00 91.75           H  
ATOM   3329  C   ASP A 229      16.408 -11.608   4.049  1.00 91.75           C  
ATOM   3330  CB  ASP A 229      16.627 -13.902   3.067  1.00 91.75           C  
ATOM   3331  HB2 ASP A 229      16.264 -14.191   4.053  1.00 91.75           H  
ATOM   3332  HB3 ASP A 229      17.716 -13.938   3.092  1.00 91.75           H  
ATOM   3333  O   ASP A 229      15.491 -11.441   4.862  1.00 91.75           O  
ATOM   3334  CG  ASP A 229      16.105 -14.938   2.068  1.00 91.75           C  
ATOM   3335  OD1 ASP A 229      15.165 -14.620   1.306  1.00 91.75           O  
ATOM   3336  OD2 ASP A 229      16.622 -16.076   2.129  1.00 91.75           O  
ATOM   3337  N   ASP A 230      17.611 -11.056   4.219  1.00 93.40           N  
ATOM   3338  H   ASP A 230      18.277 -11.112   3.462  1.00 93.40           H  
ATOM   3339  CA  ASP A 230      17.973 -10.261   5.392  1.00 93.40           C  
ATOM   3340  HA  ASP A 230      17.578 -10.749   6.283  1.00 93.40           H  
ATOM   3341  C   ASP A 230      17.327  -8.872   5.336  1.00 93.40           C  
ATOM   3342  CB  ASP A 230      19.505 -10.185   5.534  1.00 93.40           C  
ATOM   3343  HB2 ASP A 230      19.743  -9.384   6.234  1.00 93.40           H  
ATOM   3344  HB3 ASP A 230      19.945  -9.928   4.571  1.00 93.40           H  
ATOM   3345  O   ASP A 230      16.704  -8.442   6.314  1.00 93.40           O  
ATOM   3346  CG  ASP A 230      20.147 -11.475   6.073  1.00 93.40           C  
ATOM   3347  OD1 ASP A 230      19.423 -12.303   6.685  1.00 93.40           O  
ATOM   3348  OD2 ASP A 230      21.386 -11.602   5.949  1.00 93.40           O  
ATOM   3349  N   ALA A 231      17.371  -8.199   4.184  1.00 94.90           N  
ATOM   3350  H   ALA A 231      17.889  -8.595   3.412  1.00 94.90           H  
ATOM   3351  CA  ALA A 231      16.677  -6.936   3.954  1.00 94.90           C  
ATOM   3352  HA  ALA A 231      17.005  -6.218   4.706  1.00 94.90           H  
ATOM   3353  C   ALA A 231      15.156  -7.102   4.084  1.00 94.90           C  
ATOM   3354  CB  ALA A 231      17.067  -6.398   2.572  1.00 94.90           C  
ATOM   3355  HB1 ALA A 231      18.149  -6.285   2.513  1.00 94.90           H  
ATOM   3356  HB2 ALA A 231      16.748  -7.097   1.798  1.00 94.90           H  
ATOM   3357  HB3 ALA A 231      16.597  -5.429   2.403  1.00 94.90           H  
ATOM   3358  O   ALA A 231      14.489  -6.263   4.697  1.00 94.90           O  
ATOM   3359  N   LEU A 232      14.590  -8.211   3.596  1.00 96.65           N  
ATOM   3360  H   LEU A 232      15.169  -8.854   3.076  1.00 96.65           H  
ATOM   3361  CA  LEU A 232      13.160  -8.488   3.722  1.00 96.65           C  
ATOM   3362  HA  LEU A 232      12.627  -7.625   3.322  1.00 96.65           H  
ATOM   3363  C   LEU A 232      12.739  -8.664   5.188  1.00 96.65           C  
ATOM   3364  CB  LEU A 232      12.814  -9.730   2.885  1.00 96.65           C  
ATOM   3365  HB2 LEU A 232      13.175  -9.585   1.867  1.00 96.65           H  
ATOM   3366  HB3 LEU A 232      13.335 -10.593   3.299  1.00 96.65           H  
ATOM   3367  O   LEU A 232      11.729  -8.098   5.620  1.00 96.65           O  
ATOM   3368  CG  LEU A 232      11.308 -10.029   2.834  1.00 96.65           C  
ATOM   3369  HG  LEU A 232      10.922 -10.165   3.845  1.00 96.65           H  
ATOM   3370  CD1 LEU A 232      10.541  -8.885   2.173  1.00 96.65           C  
ATOM   3371 HD11 LEU A 232      10.529  -8.010   2.824  1.00 96.65           H  
ATOM   3372 HD12 LEU A 232      11.022  -8.630   1.229  1.00 96.65           H  
ATOM   3373 HD13 LEU A 232       9.517  -9.198   1.971  1.00 96.65           H  
ATOM   3374  CD2 LEU A 232      11.056 -11.316   2.053  1.00 96.65           C  
ATOM   3375 HD21 LEU A 232      11.425 -11.207   1.033  1.00 96.65           H  
ATOM   3376 HD22 LEU A 232      11.591 -12.141   2.524  1.00 96.65           H  
ATOM   3377 HD23 LEU A 232       9.992 -11.549   2.038  1.00 96.65           H  
ATOM   3378  N   LYS A 233      13.520  -9.410   5.979  1.00 96.95           N  
ATOM   3379  H   LYS A 233      14.325  -9.853   5.560  1.00 96.95           H  
ATOM   3380  CA  LYS A 233      13.288  -9.576   7.425  1.00 96.95           C  
ATOM   3381  HA  LYS A 233      12.258  -9.894   7.587  1.00 96.95           H  
ATOM   3382  C   LYS A 233      13.474  -8.268   8.190  1.00 96.95           C  
ATOM   3383  CB  LYS A 233      14.235 -10.645   7.981  1.00 96.95           C  
ATOM   3384  HB2 LYS A 233      15.248 -10.451   7.628  1.00 96.95           H  
ATOM   3385  HB3 LYS A 233      14.237 -10.586   9.070  1.00 96.95           H  
ATOM   3386  O   LYS A 233      12.681  -7.970   9.091  1.00 96.95           O  
ATOM   3387  CG  LYS A 233      13.807 -12.059   7.575  1.00 96.95           C  
ATOM   3388  HG2 LYS A 233      12.825 -12.283   7.991  1.00 96.95           H  
ATOM   3389  HG3 LYS A 233      13.736 -12.140   6.491  1.00 96.95           H  
ATOM   3390  CD  LYS A 233      14.818 -13.075   8.101  1.00 96.95           C  
ATOM   3391  HD2 LYS A 233      15.785 -12.863   7.644  1.00 96.95           H  
ATOM   3392  HD3 LYS A 233      14.902 -12.990   9.185  1.00 96.95           H  
ATOM   3393  CE  LYS A 233      14.360 -14.481   7.720  1.00 96.95           C  
ATOM   3394  HE2 LYS A 233      13.481 -14.746   8.307  1.00 96.95           H  
ATOM   3395  HE3 LYS A 233      14.079 -14.467   6.667  1.00 96.95           H  
ATOM   3396  NZ  LYS A 233      15.455 -15.457   7.919  1.00 96.95           N  
ATOM   3397  HZ1 LYS A 233      15.177 -16.373   7.596  1.00 96.95           H  
ATOM   3398  HZ2 LYS A 233      16.250 -15.170   7.367  1.00 96.95           H  
ATOM   3399  HZ3 LYS A 233      15.737 -15.496   8.888  1.00 96.95           H  
ATOM   3400  N   ALA A 234      14.472  -7.466   7.824  1.00 96.61           N  
ATOM   3401  H   ALA A 234      15.121  -7.788   7.121  1.00 96.61           H  
ATOM   3402  CA  ALA A 234      14.670  -6.136   8.390  1.00 96.61           C  
ATOM   3403  HA  ALA A 234      14.770  -6.226   9.472  1.00 96.61           H  
ATOM   3404  C   ALA A 234      13.458  -5.237   8.106  1.00 96.61           C  
ATOM   3405  CB  ALA A 234      15.973  -5.544   7.842  1.00 96.61           C  
ATOM   3406  HB1 ALA A 234      16.811  -6.191   8.100  1.00 96.61           H  
ATOM   3407  HB2 ALA A 234      16.141  -4.557   8.272  1.00 96.61           H  
ATOM   3408  HB3 ALA A 234      15.923  -5.456   6.756  1.00 96.61           H  
ATOM   3409  O   ALA A 234      12.933  -4.606   9.026  1.00 96.61           O  
ATOM   3410  N   PHE A 235      12.930  -5.257   6.879  1.00 97.89           N  
ATOM   3411  H   PHE A 235      13.411  -5.758   6.145  1.00 97.89           H  
ATOM   3412  CA  PHE A 235      11.750  -4.470   6.536  1.00 97.89           C  
ATOM   3413  HA  PHE A 235      11.977  -3.450   6.846  1.00 97.89           H  
ATOM   3414  C   PHE A 235      10.499  -4.938   7.284  1.00 97.89           C  
ATOM   3415  CB  PHE A 235      11.491  -4.508   5.025  1.00 97.89           C  
ATOM   3416  HB2 PHE A 235      12.437  -4.423   4.490  1.00 97.89           H  
ATOM   3417  HB3 PHE A 235      11.091  -5.488   4.764  1.00 97.89           H  
ATOM   3418  O   PHE A 235       9.760  -4.135   7.850  1.00 97.89           O  
ATOM   3419  CG  PHE A 235      10.532  -3.441   4.512  1.00 97.89           C  
ATOM   3420  CD1 PHE A 235       9.922  -3.628   3.259  1.00 97.89           C  
ATOM   3421  HD1 PHE A 235      10.150  -4.511   2.680  1.00 97.89           H  
ATOM   3422  CD2 PHE A 235      10.259  -2.258   5.237  1.00 97.89           C  
ATOM   3423  HD2 PHE A 235      10.739  -2.036   6.179  1.00 97.89           H  
ATOM   3424  CE1 PHE A 235       9.037  -2.662   2.748  1.00 97.89           C  
ATOM   3425  HE1 PHE A 235       8.597  -2.799   1.771  1.00 97.89           H  
ATOM   3426  CE2 PHE A 235       9.364  -1.306   4.735  1.00 97.89           C  
ATOM   3427  HE2 PHE A 235       9.180  -0.393   5.283  1.00 97.89           H  
ATOM   3428  CZ  PHE A 235       8.744  -1.512   3.499  1.00 97.89           C  
ATOM   3429  HZ  PHE A 235       8.073  -0.758   3.115  1.00 97.89           H  
ATOM   3430  N   ALA A 236      10.285  -6.250   7.355  1.00 98.24           N  
ATOM   3431  H   ALA A 236      10.903  -6.857   6.835  1.00 98.24           H  
ATOM   3432  CA  ALA A 236       9.192  -6.862   8.102  1.00 98.24           C  
ATOM   3433  HA  ALA A 236       8.242  -6.508   7.701  1.00 98.24           H  
ATOM   3434  C   ALA A 236       9.238  -6.500   9.606  1.00 98.24           C  
ATOM   3435  CB  ALA A 236       9.314  -8.367   7.843  1.00 98.24           C  
ATOM   3436  HB1 ALA A 236       8.504  -8.914   8.325  1.00 98.24           H  
ATOM   3437  HB2 ALA A 236       9.269  -8.561   6.772  1.00 98.24           H  
ATOM   3438  HB3 ALA A 236      10.265  -8.736   8.227  1.00 98.24           H  
ATOM   3439  O   ALA A 236       8.209  -6.219  10.236  1.00 98.24           O  
ATOM   3440  N   THR A 237      10.443  -6.425  10.174  1.00 97.59           N  
ATOM   3441  H   THR A 237      11.244  -6.684   9.616  1.00 97.59           H  
ATOM   3442  CA  THR A 237      10.670  -5.959  11.549  1.00 97.59           C  
ATOM   3443  HA  THR A 237      10.001  -6.500  12.218  1.00 97.59           H  
ATOM   3444  C   THR A 237      10.368  -4.468  11.690  1.00 97.59           C  
ATOM   3445  CB  THR A 237      12.108  -6.252  11.996  1.00 97.59           C  
ATOM   3446  HB  THR A 237      12.814  -5.695  11.380  1.00 97.59           H  
ATOM   3447  O   THR A 237       9.674  -4.072  12.627  1.00 97.59           O  
ATOM   3448  CG2 THR A 237      12.336  -5.896  13.466  1.00 97.59           C  
ATOM   3449 HG21 THR A 237      11.600  -6.405  14.089  1.00 97.59           H  
ATOM   3450 HG22 THR A 237      13.335  -6.215  13.761  1.00 97.59           H  
ATOM   3451 HG23 THR A 237      12.260  -4.818  13.609  1.00 97.59           H  
ATOM   3452  OG1 THR A 237      12.364  -7.631  11.857  1.00 97.59           O  
ATOM   3453  HG1 THR A 237      12.494  -7.809  10.923  1.00 97.59           H  
ATOM   3454  N   TRP A 238      10.803  -3.641  10.737  1.00 97.20           N  
ATOM   3455  H   TRP A 238      11.395  -4.003  10.003  1.00 97.20           H  
ATOM   3456  CA  TRP A 238      10.485  -2.213  10.723  1.00 97.20           C  
ATOM   3457  HA  TRP A 238      10.845  -1.766  11.650  1.00 97.20           H  
ATOM   3458  C   TRP A 238       8.970  -1.971  10.665  1.00 97.20           C  
ATOM   3459  CB  TRP A 238      11.220  -1.530   9.566  1.00 97.20           C  
ATOM   3460  HB2 TRP A 238      12.293  -1.672   9.695  1.00 97.20           H  
ATOM   3461  HB3 TRP A 238      10.937  -2.001   8.624  1.00 97.20           H  
ATOM   3462  O   TRP A 238       8.453  -1.201  11.473  1.00 97.20           O  
ATOM   3463  CG  TRP A 238      10.940  -0.067   9.456  1.00 97.20           C  
ATOM   3464  CD1 TRP A 238      11.654   0.921  10.041  1.00 97.20           C  
ATOM   3465  HD1 TRP A 238      12.543   0.781  10.637  1.00 97.20           H  
ATOM   3466  CD2 TRP A 238       9.859   0.596   8.733  1.00 97.20           C  
ATOM   3467  CE2 TRP A 238       9.969   2.001   8.946  1.00 97.20           C  
ATOM   3468  CE3 TRP A 238       8.799   0.145   7.918  1.00 97.20           C  
ATOM   3469  HE3 TRP A 238       8.724  -0.910   7.700  1.00 97.20           H  
ATOM   3470  NE1 TRP A 238      11.088   2.142   9.737  1.00 97.20           N  
ATOM   3471  HE1 TRP A 238      11.519   3.016  10.004  1.00 97.20           H  
ATOM   3472  CH2 TRP A 238       8.001   2.426   7.609  1.00 97.20           C  
ATOM   3473  HH2 TRP A 238       7.296   3.115   7.168  1.00 97.20           H  
ATOM   3474  CZ2 TRP A 238       9.055   2.912   8.399  1.00 97.20           C  
ATOM   3475  HZ2 TRP A 238       9.172   3.970   8.579  1.00 97.20           H  
ATOM   3476  CZ3 TRP A 238       7.882   1.050   7.354  1.00 97.20           C  
ATOM   3477  HZ3 TRP A 238       7.099   0.693   6.701  1.00 97.20           H  
ATOM   3478  N   ILE A 239       8.230  -2.687   9.806  1.00 97.59           N  
ATOM   3479  H   ILE A 239       8.727  -3.286   9.163  1.00 97.59           H  
ATOM   3480  CA  ILE A 239       6.756  -2.605   9.693  1.00 97.59           C  
ATOM   3481  HA  ILE A 239       6.484  -1.592   9.396  1.00 97.59           H  
ATOM   3482  C   ILE A 239       6.075  -2.881  11.038  1.00 97.59           C  
ATOM   3483  CB  ILE A 239       6.252  -3.588   8.610  1.00 97.59           C  
ATOM   3484  HB  ILE A 239       6.707  -4.560   8.803  1.00 97.59           H  
ATOM   3485  O   ILE A 239       5.146  -2.168  11.431  1.00 97.59           O  
ATOM   3486  CG1 ILE A 239       6.702  -3.143   7.204  1.00 97.59           C  
ATOM   3487 HG12 ILE A 239       7.751  -2.849   7.225  1.00 97.59           H  
ATOM   3488 HG13 ILE A 239       6.646  -4.010   6.545  1.00 97.59           H  
ATOM   3489  CG2 ILE A 239       4.724  -3.792   8.633  1.00 97.59           C  
ATOM   3490 HG21 ILE A 239       4.418  -4.399   7.781  1.00 97.59           H  
ATOM   3491 HG22 ILE A 239       4.207  -2.833   8.602  1.00 97.59           H  
ATOM   3492 HG23 ILE A 239       4.429  -4.320   9.540  1.00 97.59           H  
ATOM   3493  CD1 ILE A 239       5.911  -1.985   6.584  1.00 97.59           C  
ATOM   3494 HD11 ILE A 239       6.425  -1.652   5.682  1.00 97.59           H  
ATOM   3495 HD12 ILE A 239       5.843  -1.152   7.284  1.00 97.59           H  
ATOM   3496 HD13 ILE A 239       4.908  -2.314   6.311  1.00 97.59           H  
ATOM   3497  N   THR A 240       6.582  -3.867  11.781  1.00 96.26           N  
ATOM   3498  H   THR A 240       7.361  -4.380  11.395  1.00 96.26           H  
ATOM   3499  CA  THR A 240       6.073  -4.246  13.108  1.00 96.26           C  
ATOM   3500  HA  THR A 240       5.030  -4.546  13.007  1.00 96.26           H  
ATOM   3501  C   THR A 240       6.126  -3.082  14.101  1.00 96.26           C  
ATOM   3502  CB  THR A 240       6.870  -5.445  13.646  1.00 96.26           C  
ATOM   3503  HB  THR A 240       7.920  -5.177  13.763  1.00 96.26           H  
ATOM   3504  O   THR A 240       5.238  -2.942  14.944  1.00 96.26           O  
ATOM   3505  CG2 THR A 240       6.372  -5.963  14.995  1.00 96.26           C  
ATOM   3506 HG21 THR A 240       6.571  -5.227  15.774  1.00 96.26           H  
ATOM   3507 HG22 THR A 240       5.302  -6.168  14.955  1.00 96.26           H  
ATOM   3508 HG23 THR A 240       6.906  -6.880  15.246  1.00 96.26           H  
ATOM   3509  OG1 THR A 240       6.765  -6.509  12.727  1.00 96.26           O  
ATOM   3510  HG1 THR A 240       7.308  -6.311  11.960  1.00 96.26           H  
ATOM   3511  N   GLN A 241       7.123  -2.204  13.972  1.00 95.29           N  
ATOM   3512  H   GLN A 241       7.789  -2.343  13.226  1.00 95.29           H  
ATOM   3513  CA  GLN A 241       7.331  -1.045  14.845  1.00 95.29           C  
ATOM   3514  HA  GLN A 241       7.056  -1.322  15.863  1.00 95.29           H  
ATOM   3515  C   GLN A 241       6.456   0.163  14.469  1.00 95.29           C  
ATOM   3516  CB  GLN A 241       8.822  -0.685  14.845  1.00 95.29           C  
ATOM   3517  HB2 GLN A 241       9.133  -0.445  13.828  1.00 95.29           H  
ATOM   3518  HB3 GLN A 241       8.976   0.200  15.462  1.00 95.29           H  
ATOM   3519  O   GLN A 241       6.352   1.114  15.242  1.00 95.29           O  
ATOM   3520  CG  GLN A 241       9.701  -1.825  15.397  1.00 95.29           C  
ATOM   3521  HG2 GLN A 241       9.480  -1.968  16.454  1.00 95.29           H  
ATOM   3522  HG3 GLN A 241       9.486  -2.757  14.876  1.00 95.29           H  
ATOM   3523  CD  GLN A 241      11.190  -1.547  15.239  1.00 95.29           C  
ATOM   3524  NE2 GLN A 241      12.049  -2.434  15.691  1.00 95.29           N  
ATOM   3525 HE21 GLN A 241      13.016  -2.212  15.503  1.00 95.29           H  
ATOM   3526 HE22 GLN A 241      11.742  -3.325  16.054  1.00 95.29           H  
ATOM   3527  OE1 GLN A 241      11.619  -0.539  14.715  1.00 95.29           O  
ATOM   3528  N   GLN A 242       5.741   0.120  13.340  1.00 92.72           N  
ATOM   3529  H   GLN A 242       5.851  -0.685  12.739  1.00 92.72           H  
ATOM   3530  CA  GLN A 242       4.935   1.245  12.847  1.00 92.72           C  
ATOM   3531  HA  GLN A 242       5.419   2.163  13.180  1.00 92.72           H  
ATOM   3532  C   GLN A 242       3.518   1.297  13.436  1.00 92.72           C  
ATOM   3533  CB  GLN A 242       4.919   1.282  11.309  1.00 92.72           C  
ATOM   3534  HB2 GLN A 242       4.319   0.455  10.929  1.00 92.72           H  
ATOM   3535  HB3 GLN A 242       4.450   2.215  10.997  1.00 92.72           H  
ATOM   3536  O   GLN A 242       2.592   1.817  12.809  1.00 92.72           O  
ATOM   3537  CG  GLN A 242       6.311   1.217  10.667  1.00 92.72           C  
ATOM   3538  HG2 GLN A 242       6.670   0.190  10.727  1.00 92.72           H  
ATOM   3539  HG3 GLN A 242       6.239   1.471   9.609  1.00 92.72           H  
ATOM   3540  CD  GLN A 242       7.311   2.160  11.324  1.00 92.72           C  
ATOM   3541  NE2 GLN A 242       8.426   1.659  11.805  1.00 92.72           N  
ATOM   3542 HE21 GLN A 242       9.119   2.308  12.150  1.00 92.72           H  
ATOM   3543 HE22 GLN A 242       8.654   0.689  11.642  1.00 92.72           H  
ATOM   3544  OE1 GLN A 242       7.055   3.345  11.472  1.00 92.72           O  
ATOM   3545  N   ASN A 243       3.300   0.729  14.628  1.00 89.89           N  
ATOM   3546  H   ASN A 243       4.109   0.370  15.114  1.00 89.89           H  
ATOM   3547  CA  ASN A 243       2.006   0.733  15.323  1.00 89.89           C  
ATOM   3548  HA  ASN A 243       2.076   0.007  16.133  1.00 89.89           H  
ATOM   3549  C   ASN A 243       0.830   0.265  14.439  1.00 89.89           C  
ATOM   3550  CB  ASN A 243       1.777   2.116  15.962  1.00 89.89           C  
ATOM   3551  HB2 ASN A 243       0.802   2.137  16.450  1.00 89.89           H  
ATOM   3552  HB3 ASN A 243       1.799   2.889  15.194  1.00 89.89           H  
ATOM   3553  O   ASN A 243      -0.258   0.854  14.464  1.00 89.89           O  
ATOM   3554  CG  ASN A 243       2.806   2.416  17.031  1.00 89.89           C  
ATOM   3555  ND2 ASN A 243       3.512   3.517  16.937  1.00 89.89           N  
ATOM   3556 HD21 ASN A 243       3.488   4.081  16.100  1.00 89.89           H  
ATOM   3557 HD22 ASN A 243       4.259   3.607  17.611  1.00 89.89           H  
ATOM   3558  OD1 ASN A 243       2.971   1.658  17.966  1.00 89.89           O  
ATOM   3559  N   SER A 244       1.057  -0.773  13.621  1.00 91.06           N  
ATOM   3560  H   SER A 244       1.987  -1.166  13.616  1.00 91.06           H  
ATOM   3561  CA  SER A 244       0.080  -1.307  12.656  1.00 91.06           C  
ATOM   3562  HA  SER A 244       0.611  -2.027  12.032  1.00 91.06           H  
ATOM   3563  C   SER A 244      -0.488  -0.251  11.688  1.00 91.06           C  
ATOM   3564  CB  SER A 244      -1.037  -2.081  13.375  1.00 91.06           C  
ATOM   3565  HB2 SER A 244      -1.614  -1.399  13.999  1.00 91.06           H  
ATOM   3566  HB3 SER A 244      -1.708  -2.521  12.637  1.00 91.06           H  
ATOM   3567  O   SER A 244      -1.672  -0.289  11.358  1.00 91.06           O  
ATOM   3568  OG  SER A 244      -0.507  -3.120  14.179  1.00 91.06           O  
ATOM   3569  HG  SER A 244       0.138  -2.743  14.783  1.00 91.06           H  
ATOM   3570  N   ARG A 245       0.320   0.733  11.262  1.00 91.28           N  
ATOM   3571  H   ARG A 245       1.240   0.809  11.673  1.00 91.28           H  
ATOM   3572  CA  ARG A 245      -0.066   1.733  10.245  1.00 91.28           C  
ATOM   3573  HA  ARG A 245      -1.133   1.932  10.346  1.00 91.28           H  
ATOM   3574  C   ARG A 245       0.133   1.237   8.812  1.00 91.28           C  
ATOM   3575  CB  ARG A 245       0.714   3.039  10.497  1.00 91.28           C  
ATOM   3576  HB2 ARG A 245       1.782   2.818  10.485  1.00 91.28           H  
ATOM   3577  HB3 ARG A 245       0.462   3.412  11.490  1.00 91.28           H  
ATOM   3578  O   ARG A 245      -0.572   1.705   7.919  1.00 91.28           O  
ATOM   3579  CG  ARG A 245       0.467   4.162   9.472  1.00 91.28           C  
ATOM   3580  HG2 ARG A 245       0.872   3.852   8.509  1.00 91.28           H  
ATOM   3581  HG3 ARG A 245       1.025   5.045   9.785  1.00 91.28           H  
ATOM   3582  CD  ARG A 245      -1.017   4.545   9.313  1.00 91.28           C  
ATOM   3583  HD2 ARG A 245      -1.616   3.660   9.099  1.00 91.28           H  
ATOM   3584  HD3 ARG A 245      -1.372   4.969  10.252  1.00 91.28           H  
ATOM   3585  NE  ARG A 245      -1.220   5.523   8.227  1.00 91.28           N  
ATOM   3586  HE  ARG A 245      -1.388   6.484   8.489  1.00 91.28           H  
ATOM   3587  NH1 ARG A 245      -0.937   4.094   6.443  1.00 91.28           N  
ATOM   3588 HH11 ARG A 245      -0.809   3.293   7.045  1.00 91.28           H  
ATOM   3589 HH12 ARG A 245      -0.774   4.010   5.449  1.00 91.28           H  
ATOM   3590  NH2 ARG A 245      -1.259   6.235   6.059  1.00 91.28           N  
ATOM   3591 HH21 ARG A 245      -1.352   7.204   6.328  1.00 91.28           H  
ATOM   3592 HH22 ARG A 245      -1.072   6.043   5.086  1.00 91.28           H  
ATOM   3593  CZ  ARG A 245      -1.151   5.275   6.928  1.00 91.28           C  
ATOM   3594  N   PHE A 246       1.073   0.322   8.599  1.00 95.78           N  
ATOM   3595  H   PHE A 246       1.585  -0.043   9.389  1.00 95.78           H  
ATOM   3596  CA  PHE A 246       1.453  -0.178   7.280  1.00 95.78           C  
ATOM   3597  HA  PHE A 246       0.759   0.205   6.532  1.00 95.78           H  
ATOM   3598  C   PHE A 246       1.384  -1.702   7.226  1.00 95.78           C  
ATOM   3599  CB  PHE A 246       2.857   0.325   6.920  1.00 95.78           C  
ATOM   3600  HB2 PHE A 246       3.116  -0.044   5.928  1.00 95.78           H  
ATOM   3601  HB3 PHE A 246       3.575  -0.095   7.625  1.00 95.78           H  
ATOM   3602  O   PHE A 246       1.513  -2.364   8.258  1.00 95.78           O  
ATOM   3603  CG  PHE A 246       2.984   1.836   6.911  1.00 95.78           C  
ATOM   3604  CD1 PHE A 246       2.376   2.590   5.891  1.00 95.78           C  
ATOM   3605  HD1 PHE A 246       1.851   2.090   5.090  1.00 95.78           H  
ATOM   3606  CD2 PHE A 246       3.718   2.491   7.916  1.00 95.78           C  
ATOM   3607  HD2 PHE A 246       4.214   1.913   8.682  1.00 95.78           H  
ATOM   3608  CE1 PHE A 246       2.495   3.991   5.880  1.00 95.78           C  
ATOM   3609  HE1 PHE A 246       2.066   4.561   5.070  1.00 95.78           H  
ATOM   3610  CE2 PHE A 246       3.840   3.891   7.909  1.00 95.78           C  
ATOM   3611  HE2 PHE A 246       4.436   4.383   8.662  1.00 95.78           H  
ATOM   3612  CZ  PHE A 246       3.225   4.641   6.891  1.00 95.78           C  
ATOM   3613  HZ  PHE A 246       3.351   5.714   6.861  1.00 95.78           H  
ATOM   3614  N   LYS A 247       1.195  -2.239   6.019  1.00 96.63           N  
ATOM   3615  H   LYS A 247       1.131  -1.608   5.233  1.00 96.63           H  
ATOM   3616  CA  LYS A 247       1.303  -3.665   5.714  1.00 96.63           C  
ATOM   3617  HA  LYS A 247       1.557  -4.190   6.635  1.00 96.63           H  
ATOM   3618  C   LYS A 247       2.410  -3.912   4.709  1.00 96.63           C  
ATOM   3619  CB  LYS A 247       0.001  -4.238   5.143  1.00 96.63           C  
ATOM   3620  HB2 LYS A 247       0.196  -5.250   4.790  1.00 96.63           H  
ATOM   3621  HB3 LYS A 247      -0.304  -3.634   4.288  1.00 96.63           H  
ATOM   3622  O   LYS A 247       2.552  -3.131   3.776  1.00 96.63           O  
ATOM   3623  CG  LYS A 247      -1.123  -4.304   6.176  1.00 96.63           C  
ATOM   3624  HG2 LYS A 247      -1.361  -3.283   6.474  1.00 96.63           H  
ATOM   3625  HG3 LYS A 247      -0.786  -4.876   7.040  1.00 96.63           H  
ATOM   3626  CD  LYS A 247      -2.376  -4.968   5.586  1.00 96.63           C  
ATOM   3627  HD2 LYS A 247      -2.085  -5.863   5.037  1.00 96.63           H  
ATOM   3628  HD3 LYS A 247      -3.060  -5.257   6.383  1.00 96.63           H  
ATOM   3629  CE  LYS A 247      -3.072  -3.975   4.655  1.00 96.63           C  
ATOM   3630  HE2 LYS A 247      -2.316  -3.431   4.090  1.00 96.63           H  
ATOM   3631  HE3 LYS A 247      -3.614  -3.243   5.254  1.00 96.63           H  
ATOM   3632  NZ  LYS A 247      -4.014  -4.610   3.710  1.00 96.63           N  
ATOM   3633  HZ1 LYS A 247      -3.586  -5.144   2.968  1.00 96.63           H  
ATOM   3634  HZ2 LYS A 247      -4.760  -5.126   4.155  1.00 96.63           H  
ATOM   3635  HZ3 LYS A 247      -4.572  -3.882   3.286  1.00 96.63           H  
ATOM   3636  N   LEU A 248       3.116  -5.026   4.842  1.00 98.23           N  
ATOM   3637  H   LEU A 248       2.909  -5.623   5.629  1.00 98.23           H  
ATOM   3638  CA  LEU A 248       4.066  -5.506   3.841  1.00 98.23           C  
ATOM   3639  HA  LEU A 248       4.178  -4.763   3.051  1.00 98.23           H  
ATOM   3640  C   LEU A 248       3.547  -6.790   3.201  1.00 98.23           C  
ATOM   3641  CB  LEU A 248       5.438  -5.676   4.503  1.00 98.23           C  
ATOM   3642  HB2 LEU A 248       5.795  -4.677   4.754  1.00 98.23           H  
ATOM   3643  HB3 LEU A 248       5.319  -6.253   5.419  1.00 98.23           H  
ATOM   3644  O   LEU A 248       3.371  -7.793   3.888  1.00 98.23           O  
ATOM   3645  CG  LEU A 248       6.507  -6.356   3.631  1.00 98.23           C  
ATOM   3646  HG  LEU A 248       6.156  -7.345   3.337  1.00 98.23           H  
ATOM   3647  CD1 LEU A 248       6.819  -5.547   2.372  1.00 98.23           C  
ATOM   3648 HD11 LEU A 248       5.970  -5.566   1.690  1.00 98.23           H  
ATOM   3649 HD12 LEU A 248       7.676  -5.985   1.859  1.00 98.23           H  
ATOM   3650 HD13 LEU A 248       7.051  -4.517   2.642  1.00 98.23           H  
ATOM   3651  CD2 LEU A 248       7.786  -6.529   4.446  1.00 98.23           C  
ATOM   3652 HD21 LEU A 248       8.546  -7.025   3.842  1.00 98.23           H  
ATOM   3653 HD22 LEU A 248       7.588  -7.146   5.323  1.00 98.23           H  
ATOM   3654 HD23 LEU A 248       8.167  -5.558   4.762  1.00 98.23           H  
ATOM   3655  N   TYR A 249       3.339  -6.759   1.889  1.00 98.39           N  
ATOM   3656  H   TYR A 249       3.527  -5.898   1.394  1.00 98.39           H  
ATOM   3657  CA  TYR A 249       3.069  -7.940   1.078  1.00 98.39           C  
ATOM   3658  HA  TYR A 249       2.584  -8.704   1.685  1.00 98.39           H  
ATOM   3659  C   TYR A 249       4.384  -8.506   0.561  1.00 98.39           C  
ATOM   3660  CB  TYR A 249       2.126  -7.580  -0.071  1.00 98.39           C  
ATOM   3661  HB2 TYR A 249       2.097  -8.410  -0.777  1.00 98.39           H  
ATOM   3662  HB3 TYR A 249       2.509  -6.710  -0.604  1.00 98.39           H  
ATOM   3663  O   TYR A 249       5.062  -7.867  -0.251  1.00 98.39           O  
ATOM   3664  CG  TYR A 249       0.721  -7.305   0.404  1.00 98.39           C  
ATOM   3665  CD1 TYR A 249      -0.161  -8.382   0.581  1.00 98.39           C  
ATOM   3666  HD1 TYR A 249       0.194  -9.385   0.401  1.00 98.39           H  
ATOM   3667  CD2 TYR A 249       0.318  -5.999   0.729  1.00 98.39           C  
ATOM   3668  HD2 TYR A 249       1.016  -5.183   0.616  1.00 98.39           H  
ATOM   3669  CE1 TYR A 249      -1.467  -8.161   1.043  1.00 98.39           C  
ATOM   3670  HE1 TYR A 249      -2.142  -8.993   1.174  1.00 98.39           H  
ATOM   3671  CE2 TYR A 249      -0.979  -5.777   1.226  1.00 98.39           C  
ATOM   3672  HE2 TYR A 249      -1.298  -4.784   1.509  1.00 98.39           H  
ATOM   3673  OH  TYR A 249      -3.095  -6.666   1.913  1.00 98.39           O  
ATOM   3674  HH  TYR A 249      -3.619  -7.469   1.875  1.00 98.39           H  
ATOM   3675  CZ  TYR A 249      -1.867  -6.858   1.379  1.00 98.39           C  
ATOM   3676  N   THR A 250       4.725  -9.704   1.027  1.00 98.02           N  
ATOM   3677  H   THR A 250       4.080 -10.197   1.628  1.00 98.02           H  
ATOM   3678  CA  THR A 250       5.863 -10.473   0.516  1.00 98.02           C  
ATOM   3679  HA  THR A 250       6.489  -9.820  -0.093  1.00 98.02           H  
ATOM   3680  C   THR A 250       5.359 -11.569  -0.401  1.00 98.02           C  
ATOM   3681  CB  THR A 250       6.773 -11.030   1.620  1.00 98.02           C  
ATOM   3682  HB  THR A 250       7.725 -11.307   1.167  1.00 98.02           H  
ATOM   3683  O   THR A 250       4.203 -11.984  -0.306  1.00 98.02           O  
ATOM   3684  CG2 THR A 250       7.027 -10.009   2.724  1.00 98.02           C  
ATOM   3685 HG21 THR A 250       6.139  -9.894   3.345  1.00 98.02           H  
ATOM   3686 HG22 THR A 250       7.280  -9.047   2.277  1.00 98.02           H  
ATOM   3687 HG23 THR A 250       7.864 -10.337   3.341  1.00 98.02           H  
ATOM   3688  OG1 THR A 250       6.240 -12.166   2.248  1.00 98.02           O  
ATOM   3689  HG1 THR A 250       6.985 -12.622   2.646  1.00 98.02           H  
ATOM   3690  N   TRP A 251       6.203 -12.010  -1.323  1.00 97.69           N  
ATOM   3691  H   TRP A 251       7.151 -11.664  -1.361  1.00 97.69           H  
ATOM   3692  CA  TRP A 251       5.821 -12.993  -2.326  1.00 97.69           C  
ATOM   3693  HA  TRP A 251       5.064 -13.650  -1.898  1.00 97.69           H  
ATOM   3694  C   TRP A 251       7.011 -13.862  -2.722  1.00 97.69           C  
ATOM   3695  CB  TRP A 251       5.185 -12.280  -3.521  1.00 97.69           C  
ATOM   3696  HB2 TRP A 251       4.300 -11.750  -3.167  1.00 97.69           H  
ATOM   3697  HB3 TRP A 251       4.843 -13.029  -4.235  1.00 97.69           H  
ATOM   3698  O   TRP A 251       8.164 -13.458  -2.578  1.00 97.69           O  
ATOM   3699  CG  TRP A 251       6.085 -11.319  -4.232  1.00 97.69           C  
ATOM   3700  CD1 TRP A 251       6.307 -10.023  -3.902  1.00 97.69           C  
ATOM   3701  HD1 TRP A 251       5.842  -9.501  -3.079  1.00 97.69           H  
ATOM   3702  CD2 TRP A 251       6.944 -11.593  -5.375  1.00 97.69           C  
ATOM   3703  CE2 TRP A 251       7.671 -10.407  -5.685  1.00 97.69           C  
ATOM   3704  CE3 TRP A 251       7.190 -12.735  -6.169  1.00 97.69           C  
ATOM   3705  HE3 TRP A 251       6.671 -13.653  -5.939  1.00 97.69           H  
ATOM   3706  NE1 TRP A 251       7.237  -9.478  -4.765  1.00 97.69           N  
ATOM   3707  HE1 TRP A 251       7.577  -8.529  -4.715  1.00 97.69           H  
ATOM   3708  CH2 TRP A 251       8.833 -11.508  -7.495  1.00 97.69           C  
ATOM   3709  HH2 TRP A 251       9.571 -11.496  -8.284  1.00 97.69           H  
ATOM   3710  CZ2 TRP A 251       8.595 -10.351  -6.733  1.00 97.69           C  
ATOM   3711  HZ2 TRP A 251       9.131  -9.433  -6.925  1.00 97.69           H  
ATOM   3712  CZ3 TRP A 251       8.129 -12.693  -7.218  1.00 97.69           C  
ATOM   3713  HZ3 TRP A 251       8.337 -13.585  -7.791  1.00 97.69           H  
ATOM   3714  N   GLY A 252       6.719 -15.064  -3.206  1.00 96.80           N  
ATOM   3715  H   GLY A 252       5.750 -15.344  -3.261  1.00 96.80           H  
ATOM   3716  CA  GLY A 252       7.716 -16.026  -3.654  1.00 96.80           C  
ATOM   3717  HA2 GLY A 252       8.528 -16.079  -2.928  1.00 96.80           H  
ATOM   3718  HA3 GLY A 252       8.126 -15.690  -4.606  1.00 96.80           H  
ATOM   3719  C   GLY A 252       7.127 -17.423  -3.830  1.00 96.80           C  
ATOM   3720  O   GLY A 252       6.028 -17.719  -3.364  1.00 96.80           O  
ATOM   3721  N   LEU A 253       7.881 -18.292  -4.501  1.00 96.44           N  
ATOM   3722  H   LEU A 253       8.776 -17.971  -4.842  1.00 96.44           H  
ATOM   3723  CA  LEU A 253       7.545 -19.705  -4.715  1.00 96.44           C  
ATOM   3724  HA  LEU A 253       6.602 -19.932  -4.218  1.00 96.44           H  
ATOM   3725  C   LEU A 253       8.579 -20.631  -4.054  1.00 96.44           C  
ATOM   3726  CB  LEU A 253       7.378 -19.983  -6.222  1.00 96.44           C  
ATOM   3727  HB2 LEU A 253       8.276 -19.640  -6.738  1.00 96.44           H  
ATOM   3728  HB3 LEU A 253       7.306 -21.060  -6.370  1.00 96.44           H  
ATOM   3729  O   LEU A 253       8.921 -21.678  -4.599  1.00 96.44           O  
ATOM   3730  CG  LEU A 253       6.143 -19.357  -6.890  1.00 96.44           C  
ATOM   3731  HG  LEU A 253       6.142 -18.276  -6.753  1.00 96.44           H  
ATOM   3732  CD1 LEU A 253       6.211 -19.670  -8.386  1.00 96.44           C  
ATOM   3733 HD11 LEU A 253       7.032 -19.117  -8.842  1.00 96.44           H  
ATOM   3734 HD12 LEU A 253       5.273 -19.397  -8.868  1.00 96.44           H  
ATOM   3735 HD13 LEU A 253       6.362 -20.739  -8.536  1.00 96.44           H  
ATOM   3736  CD2 LEU A 253       4.837 -19.939  -6.348  1.00 96.44           C  
ATOM   3737 HD21 LEU A 253       4.848 -21.026  -6.428  1.00 96.44           H  
ATOM   3738 HD22 LEU A 253       3.994 -19.552  -6.921  1.00 96.44           H  
ATOM   3739 HD23 LEU A 253       4.704 -19.656  -5.304  1.00 96.44           H  
ATOM   3740  N   ASP A 254       9.116 -20.231  -2.897  1.00 93.87           N  
ATOM   3741  H   ASP A 254       8.776 -19.383  -2.467  1.00 93.87           H  
ATOM   3742  CA  ASP A 254      10.125 -21.012  -2.177  1.00 93.87           C  
ATOM   3743  HA  ASP A 254      10.990 -21.132  -2.828  1.00 93.87           H  
ATOM   3744  C   ASP A 254       9.565 -22.396  -1.780  1.00 93.87           C  
ATOM   3745  CB  ASP A 254      10.622 -20.238  -0.947  1.00 93.87           C  
ATOM   3746  HB2 ASP A 254      11.047 -19.290  -1.278  1.00 93.87           H  
ATOM   3747  HB3 ASP A 254       9.775 -20.020  -0.297  1.00 93.87           H  
ATOM   3748  O   ASP A 254       8.601 -22.463  -1.009  1.00 93.87           O  
ATOM   3749  CG  ASP A 254      11.685 -20.998  -0.137  1.00 93.87           C  
ATOM   3750  OD1 ASP A 254      12.068 -22.124  -0.537  1.00 93.87           O  
ATOM   3751  OD2 ASP A 254      12.056 -20.483   0.934  1.00 93.87           O  
ATOM   3752  N   PRO A 255      10.157 -23.511  -2.251  1.00 95.41           N  
ATOM   3753  CA  PRO A 255       9.731 -24.857  -1.878  1.00 95.41           C  
ATOM   3754  HA  PRO A 255       8.724 -25.020  -2.263  1.00 95.41           H  
ATOM   3755  C   PRO A 255       9.729 -25.121  -0.367  1.00 95.41           C  
ATOM   3756  CB  PRO A 255      10.708 -25.799  -2.588  1.00 95.41           C  
ATOM   3757  HB2 PRO A 255      11.555 -26.019  -1.939  1.00 95.41           H  
ATOM   3758  HB3 PRO A 255      10.219 -26.722  -2.900  1.00 95.41           H  
ATOM   3759  O   PRO A 255       8.961 -25.966   0.092  1.00 95.41           O  
ATOM   3760  CG  PRO A 255      11.195 -24.986  -3.784  1.00 95.41           C  
ATOM   3761  HG2 PRO A 255      12.174 -25.316  -4.131  1.00 95.41           H  
ATOM   3762  HG3 PRO A 255      10.460 -25.036  -4.588  1.00 95.41           H  
ATOM   3763  CD  PRO A 255      11.241 -23.573  -3.223  1.00 95.41           C  
ATOM   3764  HD2 PRO A 255      11.109 -22.856  -4.034  1.00 95.41           H  
ATOM   3765  HD3 PRO A 255      12.194 -23.404  -2.722  1.00 95.41           H  
ATOM   3766  N   VAL A 256      10.541 -24.407   0.425  1.00 96.37           N  
ATOM   3767  H   VAL A 256      11.126 -23.696   0.011  1.00 96.37           H  
ATOM   3768  CA  VAL A 256      10.556 -24.547   1.893  1.00 96.37           C  
ATOM   3769  HA  VAL A 256      10.738 -25.595   2.136  1.00 96.37           H  
ATOM   3770  C   VAL A 256       9.198 -24.178   2.501  1.00 96.37           C  
ATOM   3771  CB  VAL A 256      11.689 -23.707   2.522  1.00 96.37           C  
ATOM   3772  HB  VAL A 256      11.517 -22.654   2.298  1.00 96.37           H  
ATOM   3773  O   VAL A 256       8.798 -24.780   3.497  1.00 96.37           O  
ATOM   3774  CG1 VAL A 256      11.761 -23.868   4.048  1.00 96.37           C  
ATOM   3775 HG11 VAL A 256      12.591 -23.276   4.434  1.00 96.37           H  
ATOM   3776 HG12 VAL A 256      10.847 -23.501   4.516  1.00 96.37           H  
ATOM   3777 HG13 VAL A 256      11.903 -24.917   4.305  1.00 96.37           H  
ATOM   3778  CG2 VAL A 256      13.064 -24.130   1.983  1.00 96.37           C  
ATOM   3779 HG21 VAL A 256      13.261 -25.177   2.213  1.00 96.37           H  
ATOM   3780 HG22 VAL A 256      13.108 -23.981   0.904  1.00 96.37           H  
ATOM   3781 HG23 VAL A 256      13.836 -23.501   2.425  1.00 96.37           H  
ATOM   3782  N   ALA A 257       8.439 -23.268   1.877  1.00 96.89           N  
ATOM   3783  H   ALA A 257       8.783 -22.864   1.018  1.00 96.89           H  
ATOM   3784  CA  ALA A 257       7.091 -22.894   2.314  1.00 96.89           C  
ATOM   3785  HA  ALA A 257       7.137 -22.598   3.362  1.00 96.89           H  
ATOM   3786  C   ALA A 257       6.067 -24.042   2.218  1.00 96.89           C  
ATOM   3787  CB  ALA A 257       6.632 -21.689   1.486  1.00 96.89           C  
ATOM   3788  HB1 ALA A 257       7.368 -20.887   1.545  1.00 96.89           H  
ATOM   3789  HB2 ALA A 257       5.673 -21.330   1.857  1.00 96.89           H  
ATOM   3790  HB3 ALA A 257       6.511 -21.988   0.444  1.00 96.89           H  
ATOM   3791  O   ALA A 257       5.041 -23.989   2.898  1.00 96.89           O  
ATOM   3792  N   LEU A 258       6.350 -25.074   1.411  1.00 96.65           N  
ATOM   3793  H   LEU A 258       7.225 -25.052   0.907  1.00 96.65           H  
ATOM   3794  CA  LEU A 258       5.516 -26.272   1.242  1.00 96.65           C  
ATOM   3795  HA  LEU A 258       4.478 -26.008   1.441  1.00 96.65           H  
ATOM   3796  C   LEU A 258       5.867 -27.400   2.232  1.00 96.65           C  
ATOM   3797  CB  LEU A 258       5.613 -26.768  -0.214  1.00 96.65           C  
ATOM   3798  HB2 LEU A 258       4.947 -27.624  -0.323  1.00 96.65           H  
ATOM   3799  HB3 LEU A 258       6.628 -27.122  -0.394  1.00 96.65           H  
ATOM   3800  O   LEU A 258       5.240 -28.458   2.216  1.00 96.65           O  
ATOM   3801  CG  LEU A 258       5.252 -25.743  -1.305  1.00 96.65           C  
ATOM   3802  HG  LEU A 258       5.949 -24.906  -1.272  1.00 96.65           H  
ATOM   3803  CD1 LEU A 258       5.375 -26.415  -2.672  1.00 96.65           C  
ATOM   3804 HD11 LEU A 258       5.092 -25.717  -3.459  1.00 96.65           H  
ATOM   3805 HD12 LEU A 258       4.703 -27.273  -2.720  1.00 96.65           H  
ATOM   3806 HD13 LEU A 258       6.401 -26.747  -2.832  1.00 96.65           H  
ATOM   3807  CD2 LEU A 258       3.830 -25.210  -1.138  1.00 96.65           C  
ATOM   3808 HD21 LEU A 258       3.136 -26.048  -1.074  1.00 96.65           H  
ATOM   3809 HD22 LEU A 258       3.565 -24.583  -1.989  1.00 96.65           H  
ATOM   3810 HD23 LEU A 258       3.763 -24.613  -0.228  1.00 96.65           H  
ATOM   3811  N   GLY A 259       6.859 -27.197   3.104  1.00 93.65           N  
ATOM   3812  H   GLY A 259       7.319 -26.298   3.086  1.00 93.65           H  
ATOM   3813  CA  GLY A 259       7.176 -28.082   4.229  1.00 93.65           C  
ATOM   3814  HA2 GLY A 259       8.246 -28.292   4.219  1.00 93.65           H  
ATOM   3815  HA3 GLY A 259       6.639 -29.026   4.133  1.00 93.65           H  
ATOM   3816  C   GLY A 259       6.821 -27.448   5.577  1.00 93.65           C  
ATOM   3817  O   GLY A 259       6.519 -26.269   5.649  1.00 93.65           O  
ATOM   3818  N   GLN A 260       6.878 -28.214   6.669  1.00 87.94           N  
ATOM   3819  H   GLN A 260       7.128 -29.187   6.558  1.00 87.94           H  
ATOM   3820  CA  GLN A 260       6.722 -27.701   8.046  1.00 87.94           C  
ATOM   3821  HA  GLN A 260       6.487 -26.637   8.032  1.00 87.94           H  
ATOM   3822  C   GLN A 260       8.053 -27.834   8.795  1.00 87.94           C  
ATOM   3823  CB  GLN A 260       5.566 -28.420   8.764  1.00 87.94           C  
ATOM   3824  HB2 GLN A 260       5.589 -28.162   9.823  1.00 87.94           H  
ATOM   3825  HB3 GLN A 260       5.693 -29.499   8.668  1.00 87.94           H  
ATOM   3826  O   GLN A 260       8.203 -28.677   9.681  1.00 87.94           O  
ATOM   3827  CG  GLN A 260       4.197 -28.010   8.208  1.00 87.94           C  
ATOM   3828  HG2 GLN A 260       4.198 -28.156   7.128  1.00 87.94           H  
ATOM   3829  HG3 GLN A 260       4.019 -26.954   8.411  1.00 87.94           H  
ATOM   3830  CD  GLN A 260       3.066 -28.831   8.816  1.00 87.94           C  
ATOM   3831  NE2 GLN A 260       2.268 -29.490   8.001  1.00 87.94           N  
ATOM   3832 HE21 GLN A 260       2.420 -29.425   7.005  1.00 87.94           H  
ATOM   3833 HE22 GLN A 260       1.683 -30.192   8.431  1.00 87.94           H  
ATOM   3834  OE1 GLN A 260       2.870 -28.936  10.017  1.00 87.94           O  
ATOM   3835  N   SER A 261       9.061 -27.085   8.346  1.00 90.87           N  
ATOM   3836  H   SER A 261       8.865 -26.378   7.653  1.00 90.87           H  
ATOM   3837  CA  SER A 261      10.430 -27.154   8.874  1.00 90.87           C  
ATOM   3838  HA  SER A 261      10.577 -28.114   9.369  1.00 90.87           H  
ATOM   3839  C   SER A 261      10.741 -26.077   9.917  1.00 90.87           C  
ATOM   3840  CB  SER A 261      11.434 -27.072   7.720  1.00 90.87           C  
ATOM   3841  HB2 SER A 261      11.253 -27.896   7.029  1.00 90.87           H  
ATOM   3842  HB3 SER A 261      12.449 -27.150   8.109  1.00 90.87           H  
ATOM   3843  O   SER A 261      11.790 -26.161  10.556  1.00 90.87           O  
ATOM   3844  OG  SER A 261      11.278 -25.843   7.040  1.00 90.87           O  
ATOM   3845  HG  SER A 261      11.776 -25.854   6.219  1.00 90.87           H  
ATOM   3846  N   GLY A 262       9.879 -25.068  10.084  1.00 89.26           N  
ATOM   3847  H   GLY A 262       9.005 -25.054   9.579  1.00 89.26           H  
ATOM   3848  CA  GLY A 262      10.164 -23.867  10.873  1.00 89.26           C  
ATOM   3849  HA2 GLY A 262       9.230 -23.343  11.074  1.00 89.26           H  
ATOM   3850  HA3 GLY A 262      10.605 -24.156  11.827  1.00 89.26           H  
ATOM   3851  C   GLY A 262      11.119 -22.885  10.186  1.00 89.26           C  
ATOM   3852  O   GLY A 262      11.530 -21.909  10.808  1.00 89.26           O  
ATOM   3853  N   ALA A 263      11.518 -23.146   8.936  1.00 91.92           N  
ATOM   3854  H   ALA A 263      11.110 -23.942   8.468  1.00 91.92           H  
ATOM   3855  CA  ALA A 263      12.547 -22.374   8.238  1.00 91.92           C  
ATOM   3856  HA  ALA A 263      13.078 -21.754   8.960  1.00 91.92           H  
ATOM   3857  C   ALA A 263      11.988 -21.412   7.180  1.00 91.92           C  
ATOM   3858  CB  ALA A 263      13.568 -23.348   7.637  1.00 91.92           C  
ATOM   3859  HB1 ALA A 263      13.941 -24.019   8.411  1.00 91.92           H  
ATOM   3860  HB2 ALA A 263      14.402 -22.785   7.220  1.00 91.92           H  
ATOM   3861  HB3 ALA A 263      13.104 -23.929   6.839  1.00 91.92           H  
ATOM   3862  O   ALA A 263      12.733 -20.563   6.689  1.00 91.92           O  
ATOM   3863  N   SER A 264      10.709 -21.531   6.809  1.00 96.00           N  
ATOM   3864  H   SER A 264      10.104 -22.175   7.298  1.00 96.00           H  
ATOM   3865  CA  SER A 264      10.133 -20.671   5.774  1.00 96.00           C  
ATOM   3866  HA  SER A 264      10.833 -20.645   4.939  1.00 96.00           H  
ATOM   3867  C   SER A 264       9.951 -19.229   6.267  1.00 96.00           C  
ATOM   3868  CB  SER A 264       8.826 -21.267   5.245  1.00 96.00           C  
ATOM   3869  HB2 SER A 264       8.971 -22.321   5.007  1.00 96.00           H  
ATOM   3870  HB3 SER A 264       8.549 -20.749   4.327  1.00 96.00           H  
ATOM   3871  O   SER A 264       9.739 -18.979   7.458  1.00 96.00           O  
ATOM   3872  OG  SER A 264       7.780 -21.144   6.183  1.00 96.00           O  
ATOM   3873  HG  SER A 264       7.937 -21.821   6.845  1.00 96.00           H  
ATOM   3874  N   PHE A 265       9.978 -18.258   5.345  1.00 96.73           N  
ATOM   3875  H   PHE A 265      10.239 -18.486   4.396  1.00 96.73           H  
ATOM   3876  CA  PHE A 265       9.750 -16.848   5.688  1.00 96.73           C  
ATOM   3877  HA  PHE A 265      10.535 -16.524   6.371  1.00 96.73           H  
ATOM   3878  C   PHE A 265       8.409 -16.629   6.404  1.00 96.73           C  
ATOM   3879  CB  PHE A 265       9.822 -15.978   4.423  1.00 96.73           C  
ATOM   3880  HB2 PHE A 265      10.817 -16.068   3.986  1.00 96.73           H  
ATOM   3881  HB3 PHE A 265       9.105 -16.345   3.689  1.00 96.73           H  
ATOM   3882  O   PHE A 265       8.347 -15.878   7.372  1.00 96.73           O  
ATOM   3883  CG  PHE A 265       9.535 -14.513   4.704  1.00 96.73           C  
ATOM   3884  CD1 PHE A 265       8.221 -14.013   4.597  1.00 96.73           C  
ATOM   3885  HD1 PHE A 265       7.422 -14.664   4.274  1.00 96.73           H  
ATOM   3886  CD2 PHE A 265      10.569 -13.667   5.144  1.00 96.73           C  
ATOM   3887  HD2 PHE A 265      11.580 -14.039   5.214  1.00 96.73           H  
ATOM   3888  CE1 PHE A 265       7.943 -12.679   4.944  1.00 96.73           C  
ATOM   3889  HE1 PHE A 265       6.932 -12.302   4.886  1.00 96.73           H  
ATOM   3890  CE2 PHE A 265      10.292 -12.331   5.483  1.00 96.73           C  
ATOM   3891  HE2 PHE A 265      11.092 -11.683   5.810  1.00 96.73           H  
ATOM   3892  CZ  PHE A 265       8.980 -11.838   5.386  1.00 96.73           C  
ATOM   3893  HZ  PHE A 265       8.773 -10.811   5.648  1.00 96.73           H  
ATOM   3894  N   GLY A 266       7.340 -17.292   5.956  1.00 96.94           N  
ATOM   3895  H   GLY A 266       7.449 -17.854   5.124  1.00 96.94           H  
ATOM   3896  CA  GLY A 266       6.012 -17.192   6.561  1.00 96.94           C  
ATOM   3897  HA2 GLY A 266       5.295 -17.775   5.983  1.00 96.94           H  
ATOM   3898  HA3 GLY A 266       5.702 -16.147   6.552  1.00 96.94           H  
ATOM   3899  C   GLY A 266       5.967 -17.686   8.005  1.00 96.94           C  
ATOM   3900  O   GLY A 266       5.400 -16.994   8.852  1.00 96.94           O  
ATOM   3901  N   GLU A 267       6.617 -18.814   8.313  1.00 96.92           N  
ATOM   3902  H   GLU A 267       7.099 -19.321   7.585  1.00 96.92           H  
ATOM   3903  CA  GLU A 267       6.739 -19.310   9.692  1.00 96.92           C  
ATOM   3904  HA  GLU A 267       5.745 -19.427  10.124  1.00 96.92           H  
ATOM   3905  C   GLU A 267       7.494 -18.299  10.562  1.00 96.92           C  
ATOM   3906  CB  GLU A 267       7.449 -20.675   9.717  1.00 96.92           C  
ATOM   3907  HB2 GLU A 267       7.723 -20.915  10.745  1.00 96.92           H  
ATOM   3908  HB3 GLU A 267       8.368 -20.603   9.135  1.00 96.92           H  
ATOM   3909  O   GLU A 267       6.994 -17.895  11.614  1.00 96.92           O  
ATOM   3910  CG  GLU A 267       6.579 -21.821   9.178  1.00 96.92           C  
ATOM   3911  HG2 GLU A 267       5.784 -22.032   9.894  1.00 96.92           H  
ATOM   3912  HG3 GLU A 267       6.108 -21.512   8.245  1.00 96.92           H  
ATOM   3913  CD  GLU A 267       7.423 -23.079   8.919  1.00 96.92           C  
ATOM   3914  OE1 GLU A 267       7.229 -24.104   9.610  1.00 96.92           O  
ATOM   3915  OE2 GLU A 267       8.305 -23.003   8.027  1.00 96.92           O  
ATOM   3916  N   TRP A 268       8.639 -17.805  10.077  1.00 96.92           N  
ATOM   3917  H   TRP A 268       8.989 -18.174   9.204  1.00 96.92           H  
ATOM   3918  CA  TRP A 268       9.411 -16.772  10.767  1.00 96.92           C  
ATOM   3919  HA  TRP A 268       9.692 -17.152  11.749  1.00 96.92           H  
ATOM   3920  C   TRP A 268       8.587 -15.494  11.002  1.00 96.92           C  
ATOM   3921  CB  TRP A 268      10.694 -16.478   9.976  1.00 96.92           C  
ATOM   3922  HB2 TRP A 268      10.437 -16.279   8.936  1.00 96.92           H  
ATOM   3923  HB3 TRP A 268      11.328 -17.364   9.994  1.00 96.92           H  
ATOM   3924  O   TRP A 268       8.523 -14.997  12.127  1.00 96.92           O  
ATOM   3925  CG  TRP A 268      11.471 -15.307  10.493  1.00 96.92           C  
ATOM   3926  CD1 TRP A 268      12.368 -15.340  11.504  1.00 96.92           C  
ATOM   3927  HD1 TRP A 268      12.646 -16.232  12.046  1.00 96.92           H  
ATOM   3928  CD2 TRP A 268      11.329 -13.899  10.129  1.00 96.92           C  
ATOM   3929  CE2 TRP A 268      12.164 -13.127  10.991  1.00 96.92           C  
ATOM   3930  CE3 TRP A 268      10.543 -13.195   9.191  1.00 96.92           C  
ATOM   3931  HE3 TRP A 268       9.912 -13.745   8.509  1.00 96.92           H  
ATOM   3932  NE1 TRP A 268      12.796 -14.057  11.787  1.00 96.92           N  
ATOM   3933  HE1 TRP A 268      13.392 -13.833  12.570  1.00 96.92           H  
ATOM   3934  CH2 TRP A 268      11.373 -11.056  10.028  1.00 96.92           C  
ATOM   3935  HH2 TRP A 268      11.365  -9.976  10.005  1.00 96.92           H  
ATOM   3936  CZ2 TRP A 268      12.199 -11.727  10.944  1.00 96.92           C  
ATOM   3937  HZ2 TRP A 268      12.826 -11.168  11.624  1.00 96.92           H  
ATOM   3938  CZ3 TRP A 268      10.552 -11.788   9.151  1.00 96.92           C  
ATOM   3939  HZ3 TRP A 268       9.924 -11.270   8.440  1.00 96.92           H  
ATOM   3940  N   ALA A 269       7.913 -14.969   9.977  1.00 97.65           N  
ATOM   3941  H   ALA A 269       7.993 -15.420   9.076  1.00 97.65           H  
ATOM   3942  CA  ALA A 269       7.134 -13.735  10.066  1.00 97.65           C  
ATOM   3943  HA  ALA A 269       7.773 -12.938  10.446  1.00 97.65           H  
ATOM   3944  C   ALA A 269       5.952 -13.893  11.035  1.00 97.65           C  
ATOM   3945  CB  ALA A 269       6.668 -13.356   8.653  1.00 97.65           C  
ATOM   3946  HB1 ALA A 269       7.532 -13.236   7.999  1.00 97.65           H  
ATOM   3947  HB2 ALA A 269       6.022 -14.135   8.248  1.00 97.65           H  
ATOM   3948  HB3 ALA A 269       6.123 -12.412   8.685  1.00 97.65           H  
ATOM   3949  O   ALA A 269       5.670 -13.017  11.854  1.00 97.65           O  
ATOM   3950  N   LYS A 270       5.274 -15.043  11.005  1.00 95.39           N  
ATOM   3951  H   LYS A 270       5.561 -15.744  10.338  1.00 95.39           H  
ATOM   3952  CA  LYS A 270       4.158 -15.348  11.908  1.00 95.39           C  
ATOM   3953  HA  LYS A 270       3.369 -14.611  11.757  1.00 95.39           H  
ATOM   3954  C   LYS A 270       4.553 -15.263  13.384  1.00 95.39           C  
ATOM   3955  CB  LYS A 270       3.639 -16.737  11.532  1.00 95.39           C  
ATOM   3956  HB2 LYS A 270       4.448 -17.457  11.653  1.00 95.39           H  
ATOM   3957  HB3 LYS A 270       3.351 -16.724  10.481  1.00 95.39           H  
ATOM   3958  O   LYS A 270       3.728 -14.842  14.194  1.00 95.39           O  
ATOM   3959  CG  LYS A 270       2.435 -17.197  12.359  1.00 95.39           C  
ATOM   3960  HG2 LYS A 270       2.697 -17.238  13.416  1.00 95.39           H  
ATOM   3961  HG3 LYS A 270       1.597 -16.515  12.212  1.00 95.39           H  
ATOM   3962  CD  LYS A 270       2.064 -18.601  11.884  1.00 95.39           C  
ATOM   3963  HD2 LYS A 270       1.784 -18.567  10.831  1.00 95.39           H  
ATOM   3964  HD3 LYS A 270       2.942 -19.240  11.982  1.00 95.39           H  
ATOM   3965  CE  LYS A 270       0.919 -19.197  12.698  1.00 95.39           C  
ATOM   3966  HE2 LYS A 270       1.157 -19.094  13.756  1.00 95.39           H  
ATOM   3967  HE3 LYS A 270       0.006 -18.642  12.480  1.00 95.39           H  
ATOM   3968  NZ  LYS A 270       0.766 -20.630  12.346  1.00 95.39           N  
ATOM   3969  HZ1 LYS A 270       1.608 -21.136  12.579  1.00 95.39           H  
ATOM   3970  HZ2 LYS A 270      -0.019 -21.070  12.805  1.00 95.39           H  
ATOM   3971  HZ3 LYS A 270       0.682 -20.771  11.350  1.00 95.39           H  
ATOM   3972  N   GLU A 271       5.779 -15.651  13.721  1.00 94.83           N  
ATOM   3973  H   GLU A 271       6.368 -16.047  13.002  1.00 94.83           H  
ATOM   3974  CA  GLU A 271       6.301 -15.618  15.091  1.00 94.83           C  
ATOM   3975  HA  GLU A 271       5.488 -15.794  15.796  1.00 94.83           H  
ATOM   3976  C   GLU A 271       6.920 -14.268  15.476  1.00 94.83           C  
ATOM   3977  CB  GLU A 271       7.325 -16.746  15.266  1.00 94.83           C  
ATOM   3978  HB2 GLU A 271       8.088 -16.665  14.492  1.00 94.83           H  
ATOM   3979  HB3 GLU A 271       7.798 -16.637  16.242  1.00 94.83           H  
ATOM   3980  O   GLU A 271       6.870 -13.892  16.647  1.00 94.83           O  
ATOM   3981  CG  GLU A 271       6.659 -18.129  15.192  1.00 94.83           C  
ATOM   3982  HG2 GLU A 271       6.186 -18.255  14.218  1.00 94.83           H  
ATOM   3983  HG3 GLU A 271       5.872 -18.169  15.945  1.00 94.83           H  
ATOM   3984  CD  GLU A 271       7.635 -19.290  15.428  1.00 94.83           C  
ATOM   3985  OE1 GLU A 271       7.119 -20.428  15.525  1.00 94.83           O  
ATOM   3986  OE2 GLU A 271       8.854 -19.037  15.569  1.00 94.83           O  
ATOM   3987  N   ASN A 272       7.478 -13.529  14.512  1.00 96.39           N  
ATOM   3988  H   ASN A 272       7.493 -13.913  13.578  1.00 96.39           H  
ATOM   3989  CA  ASN A 272       8.353 -12.387  14.796  1.00 96.39           C  
ATOM   3990  HA  ASN A 272       8.504 -12.315  15.873  1.00 96.39           H  
ATOM   3991  C   ASN A 272       7.789 -11.018  14.382  1.00 96.39           C  
ATOM   3992  CB  ASN A 272       9.736 -12.660  14.178  1.00 96.39           C  
ATOM   3993  HB2 ASN A 272       9.646 -12.832  13.105  1.00 96.39           H  
ATOM   3994  HB3 ASN A 272      10.372 -11.786  14.324  1.00 96.39           H  
ATOM   3995  O   ASN A 272       8.364 -10.000  14.767  1.00 96.39           O  
ATOM   3996  CG  ASN A 272      10.426 -13.839  14.841  1.00 96.39           C  
ATOM   3997  ND2 ASN A 272      10.327 -15.020  14.281  1.00 96.39           N  
ATOM   3998 HD21 ASN A 272       9.747 -15.125  13.461  1.00 96.39           H  
ATOM   3999 HD22 ASN A 272      10.655 -15.817  14.807  1.00 96.39           H  
ATOM   4000  OD1 ASN A 272      11.044 -13.713  15.884  1.00 96.39           O  
ATOM   4001  N   THR A 273       6.693 -10.947  13.615  1.00 97.40           N  
ATOM   4002  H   THR A 273       6.277 -11.804  13.278  1.00 97.40           H  
ATOM   4003  CA  THR A 273       6.257  -9.682  12.994  1.00 97.40           C  
ATOM   4004  HA  THR A 273       6.774  -8.866  13.500  1.00 97.40           H  
ATOM   4005  C   THR A 273       4.768  -9.370  13.155  1.00 97.40           C  
ATOM   4006  CB  THR A 273       6.689  -9.596  11.514  1.00 97.40           C  
ATOM   4007  HB  THR A 273       6.477  -8.591  11.148  1.00 97.40           H  
ATOM   4008  O   THR A 273       3.927 -10.241  13.374  1.00 97.40           O  
ATOM   4009  CG2 THR A 273       8.185  -9.860  11.339  1.00 97.40           C  
ATOM   4010 HG21 THR A 273       8.430 -10.889  11.602  1.00 97.40           H  
ATOM   4011 HG22 THR A 273       8.467  -9.706  10.298  1.00 97.40           H  
ATOM   4012 HG23 THR A 273       8.760  -9.178  11.966  1.00 97.40           H  
ATOM   4013  OG1 THR A 273       6.025 -10.510  10.671  1.00 97.40           O  
ATOM   4014  HG1 THR A 273       5.073 -10.400  10.721  1.00 97.40           H  
ATOM   4015  N   SER A 274       4.391  -8.106  12.952  1.00 96.02           N  
ATOM   4016  H   SER A 274       5.122  -7.437  12.760  1.00 96.02           H  
ATOM   4017  CA  SER A 274       3.005  -7.626  12.846  1.00 96.02           C  
ATOM   4018  HA  SER A 274       2.327  -8.479  12.818  1.00 96.02           H  
ATOM   4019  C   SER A 274       2.823  -6.819  11.562  1.00 96.02           C  
ATOM   4020  CB  SER A 274       2.636  -6.780  14.068  1.00 96.02           C  
ATOM   4021  HB2 SER A 274       3.261  -5.887  14.099  1.00 96.02           H  
ATOM   4022  HB3 SER A 274       2.814  -7.367  14.969  1.00 96.02           H  
ATOM   4023  O   SER A 274       3.656  -5.974  11.259  1.00 96.02           O  
ATOM   4024  OG  SER A 274       1.271  -6.391  14.033  1.00 96.02           O  
ATOM   4025  HG  SER A 274       1.202  -5.599  13.496  1.00 96.02           H  
ATOM   4026  N   GLY A 275       1.722  -7.032  10.836  1.00 96.92           N  
ATOM   4027  H   GLY A 275       1.081  -7.752  11.137  1.00 96.92           H  
ATOM   4028  CA  GLY A 275       1.434  -6.317   9.584  1.00 96.92           C  
ATOM   4029  HA2 GLY A 275       0.357  -6.319   9.417  1.00 96.92           H  
ATOM   4030  HA3 GLY A 275       1.759  -5.280   9.670  1.00 96.92           H  
ATOM   4031  C   GLY A 275       2.098  -6.910   8.336  1.00 96.92           C  
ATOM   4032  O   GLY A 275       2.114  -6.264   7.295  1.00 96.92           O  
ATOM   4033  N   VAL A 276       2.637  -8.127   8.399  1.00 98.18           N  
ATOM   4034  H   VAL A 276       2.603  -8.643   9.266  1.00 98.18           H  
ATOM   4035  CA  VAL A 276       3.252  -8.791   7.238  1.00 98.18           C  
ATOM   4036  HA  VAL A 276       3.466  -8.051   6.467  1.00 98.18           H  
ATOM   4037  C   VAL A 276       2.268  -9.795   6.646  1.00 98.18           C  
ATOM   4038  CB  VAL A 276       4.599  -9.425   7.619  1.00 98.18           C  
ATOM   4039  HB  VAL A 276       4.431 -10.193   8.375  1.00 98.18           H  
ATOM   4040  O   VAL A 276       1.554 -10.481   7.378  1.00 98.18           O  
ATOM   4041  CG1 VAL A 276       5.305 -10.069   6.420  1.00 98.18           C  
ATOM   4042 HG11 VAL A 276       6.280 -10.446   6.729  1.00 98.18           H  
ATOM   4043 HG12 VAL A 276       5.443  -9.335   5.626  1.00 98.18           H  
ATOM   4044 HG13 VAL A 276       4.725 -10.910   6.040  1.00 98.18           H  
ATOM   4045  CG2 VAL A 276       5.538  -8.356   8.194  1.00 98.18           C  
ATOM   4046 HG21 VAL A 276       6.440  -8.850   8.554  1.00 98.18           H  
ATOM   4047 HG22 VAL A 276       5.091  -7.850   9.050  1.00 98.18           H  
ATOM   4048 HG23 VAL A 276       5.796  -7.620   7.433  1.00 98.18           H  
ATOM   4049  N   VAL A 277       2.207  -9.874   5.321  1.00 98.21           N  
ATOM   4050  H   VAL A 277       2.785  -9.244   4.783  1.00 98.21           H  
ATOM   4051  CA  VAL A 277       1.370 -10.811   4.569  1.00 98.21           C  
ATOM   4052  HA  VAL A 277       0.858 -11.489   5.252  1.00 98.21           H  
ATOM   4053  C   VAL A 277       2.274 -11.634   3.653  1.00 98.21           C  
ATOM   4054  CB  VAL A 277       0.278 -10.082   3.763  1.00 98.21           C  
ATOM   4055  HB  VAL A 277       0.742  -9.428   3.025  1.00 98.21           H  
ATOM   4056  O   VAL A 277       2.587 -11.187   2.547  1.00 98.21           O  
ATOM   4057  CG1 VAL A 277      -0.613 -11.106   3.044  1.00 98.21           C  
ATOM   4058 HG11 VAL A 277      -1.053 -11.796   3.764  1.00 98.21           H  
ATOM   4059 HG12 VAL A 277      -0.032 -11.675   2.319  1.00 98.21           H  
ATOM   4060 HG13 VAL A 277      -1.409 -10.593   2.504  1.00 98.21           H  
ATOM   4061  CG2 VAL A 277      -0.618  -9.215   4.657  1.00 98.21           C  
ATOM   4062 HG21 VAL A 277      -1.100  -9.839   5.410  1.00 98.21           H  
ATOM   4063 HG22 VAL A 277      -0.023  -8.442   5.144  1.00 98.21           H  
ATOM   4064 HG23 VAL A 277      -1.376  -8.726   4.046  1.00 98.21           H  
ATOM   4065  N   PRO A 278       2.703 -12.827   4.096  1.00 98.12           N  
ATOM   4066  CA  PRO A 278       3.405 -13.768   3.239  1.00 98.12           C  
ATOM   4067  HA  PRO A 278       4.234 -13.254   2.752  1.00 98.12           H  
ATOM   4068  C   PRO A 278       2.470 -14.323   2.162  1.00 98.12           C  
ATOM   4069  CB  PRO A 278       3.960 -14.855   4.172  1.00 98.12           C  
ATOM   4070  HB2 PRO A 278       3.311 -15.730   4.171  1.00 98.12           H  
ATOM   4071  HB3 PRO A 278       4.976 -15.139   3.897  1.00 98.12           H  
ATOM   4072  O   PRO A 278       1.414 -14.872   2.483  1.00 98.12           O  
ATOM   4073  CG  PRO A 278       3.914 -14.217   5.561  1.00 98.12           C  
ATOM   4074  HG2 PRO A 278       4.809 -13.617   5.724  1.00 98.12           H  
ATOM   4075  HG3 PRO A 278       3.793 -14.962   6.348  1.00 98.12           H  
ATOM   4076  CD  PRO A 278       2.694 -13.311   5.467  1.00 98.12           C  
ATOM   4077  HD2 PRO A 278       2.780 -12.504   6.194  1.00 98.12           H  
ATOM   4078  HD3 PRO A 278       1.786 -13.889   5.643  1.00 98.12           H  
ATOM   4079  N   ILE A 279       2.847 -14.201   0.891  1.00 98.34           N  
ATOM   4080  H   ILE A 279       3.657 -13.638   0.673  1.00 98.34           H  
ATOM   4081  CA  ILE A 279       2.126 -14.795  -0.239  1.00 98.34           C  
ATOM   4082  HA  ILE A 279       1.223 -15.271   0.143  1.00 98.34           H  
ATOM   4083  C   ILE A 279       2.992 -15.874  -0.880  1.00 98.34           C  
ATOM   4084  CB  ILE A 279       1.660 -13.740  -1.268  1.00 98.34           C  
ATOM   4085  HB  ILE A 279       2.533 -13.229  -1.674  1.00 98.34           H  
ATOM   4086  O   ILE A 279       4.123 -15.620  -1.280  1.00 98.34           O  
ATOM   4087  CG1 ILE A 279       0.727 -12.704  -0.602  1.00 98.34           C  
ATOM   4088 HG12 ILE A 279      -0.233 -13.170  -0.381  1.00 98.34           H  
ATOM   4089 HG13 ILE A 279       1.160 -12.358   0.337  1.00 98.34           H  
ATOM   4090  CG2 ILE A 279       0.927 -14.426  -2.441  1.00 98.34           C  
ATOM   4091 HG21 ILE A 279       0.076 -15.000  -2.074  1.00 98.34           H  
ATOM   4092 HG22 ILE A 279       0.580 -13.690  -3.166  1.00 98.34           H  
ATOM   4093 HG23 ILE A 279       1.606 -15.090  -2.974  1.00 98.34           H  
ATOM   4094  CD1 ILE A 279       0.499 -11.460  -1.462  1.00 98.34           C  
ATOM   4095 HD11 ILE A 279      -0.270 -10.853  -0.986  1.00 98.34           H  
ATOM   4096 HD12 ILE A 279       0.141 -11.719  -2.458  1.00 98.34           H  
ATOM   4097 HD13 ILE A 279       1.425 -10.891  -1.545  1.00 98.34           H  
ATOM   4098  N   TYR A 280       2.445 -17.076  -1.019  1.00 98.26           N  
ATOM   4099  H   TYR A 280       1.503 -17.217  -0.685  1.00 98.26           H  
ATOM   4100  CA  TYR A 280       2.995 -18.085  -1.909  1.00 98.26           C  
ATOM   4101  HA  TYR A 280       4.079 -17.973  -1.952  1.00 98.26           H  
ATOM   4102  C   TYR A 280       2.417 -17.864  -3.306  1.00 98.26           C  
ATOM   4103  CB  TYR A 280       2.712 -19.476  -1.360  1.00 98.26           C  
ATOM   4104  HB2 TYR A 280       1.641 -19.678  -1.393  1.00 98.26           H  
ATOM   4105  HB3 TYR A 280       3.035 -19.498  -0.319  1.00 98.26           H  
ATOM   4106  O   TYR A 280       1.221 -18.070  -3.538  1.00 98.26           O  
ATOM   4107  CG  TYR A 280       3.458 -20.547  -2.122  1.00 98.26           C  
ATOM   4108  CD1 TYR A 280       2.874 -21.158  -3.249  1.00 98.26           C  
ATOM   4109  HD1 TYR A 280       1.878 -20.879  -3.561  1.00 98.26           H  
ATOM   4110  CD2 TYR A 280       4.764 -20.890  -1.729  1.00 98.26           C  
ATOM   4111  HD2 TYR A 280       5.221 -20.403  -0.881  1.00 98.26           H  
ATOM   4112  CE1 TYR A 280       3.598 -22.118  -3.980  1.00 98.26           C  
ATOM   4113  HE1 TYR A 280       3.169 -22.586  -4.854  1.00 98.26           H  
ATOM   4114  CE2 TYR A 280       5.487 -21.850  -2.457  1.00 98.26           C  
ATOM   4115  HE2 TYR A 280       6.494 -22.108  -2.164  1.00 98.26           H  
ATOM   4116  OH  TYR A 280       5.641 -23.328  -4.330  1.00 98.26           O  
ATOM   4117  HH  TYR A 280       6.536 -23.412  -3.994  1.00 98.26           H  
ATOM   4118  CZ  TYR A 280       4.911 -22.456  -3.591  1.00 98.26           C  
ATOM   4119  N   GLY A 281       3.250 -17.363  -4.210  1.00 97.69           N  
ATOM   4120  H   GLY A 281       4.218 -17.240  -3.950  1.00 97.69           H  
ATOM   4121  CA  GLY A 281       2.844 -16.941  -5.544  1.00 97.69           C  
ATOM   4122  HA2 GLY A 281       1.896 -16.406  -5.492  1.00 97.69           H  
ATOM   4123  HA3 GLY A 281       2.693 -17.821  -6.170  1.00 97.69           H  
ATOM   4124  C   GLY A 281       3.870 -16.030  -6.206  1.00 97.69           C  
ATOM   4125  O   GLY A 281       4.788 -15.516  -5.563  1.00 97.69           O  
ATOM   4126  N   THR A 282       3.708 -15.825  -7.508  1.00 97.09           N  
ATOM   4127  H   THR A 282       2.957 -16.298  -7.990  1.00 97.09           H  
ATOM   4128  CA  THR A 282       4.535 -14.907  -8.300  1.00 97.09           C  
ATOM   4129  HA  THR A 282       5.570 -15.014  -7.975  1.00 97.09           H  
ATOM   4130  C   THR A 282       4.169 -13.434  -8.069  1.00 97.09           C  
ATOM   4131  CB  THR A 282       4.476 -15.296  -9.790  1.00 97.09           C  
ATOM   4132  HB  THR A 282       4.854 -14.487 -10.415  1.00 97.09           H  
ATOM   4133  O   THR A 282       3.228 -13.103  -7.346  1.00 97.09           O  
ATOM   4134  CG2 THR A 282       5.303 -16.547 -10.054  1.00 97.09           C  
ATOM   4135 HG21 THR A 282       5.289 -16.775 -11.120  1.00 97.09           H  
ATOM   4136 HG22 THR A 282       4.866 -17.384  -9.510  1.00 97.09           H  
ATOM   4137 HG23 THR A 282       6.334 -16.395  -9.734  1.00 97.09           H  
ATOM   4138  OG1 THR A 282       3.185 -15.655 -10.199  1.00 97.09           O  
ATOM   4139  HG1 THR A 282       2.623 -14.877 -10.221  1.00 97.09           H  
ATOM   4140  N   PHE A 283       4.932 -12.522  -8.679  1.00 97.39           N  
ATOM   4141  H   PHE A 283       5.733 -12.842  -9.205  1.00 97.39           H  
ATOM   4142  CA  PHE A 283       4.796 -11.071  -8.495  1.00 97.39           C  
ATOM   4143  HA  PHE A 283       4.996 -10.850  -7.447  1.00 97.39           H  
ATOM   4144  C   PHE A 283       3.394 -10.520  -8.829  1.00 97.39           C  
ATOM   4145  CB  PHE A 283       5.865 -10.400  -9.371  1.00 97.39           C  
ATOM   4146  HB2 PHE A 283       5.633 -10.611 -10.415  1.00 97.39           H  
ATOM   4147  HB3 PHE A 283       6.832 -10.856  -9.159  1.00 97.39           H  
ATOM   4148  O   PHE A 283       2.920  -9.570  -8.205  1.00 97.39           O  
ATOM   4149  CG  PHE A 283       6.025  -8.902  -9.199  1.00 97.39           C  
ATOM   4150  CD1 PHE A 283       6.269  -8.097 -10.328  1.00 97.39           C  
ATOM   4151  HD1 PHE A 283       6.319  -8.540 -11.311  1.00 97.39           H  
ATOM   4152  CD2 PHE A 283       5.984  -8.309  -7.921  1.00 97.39           C  
ATOM   4153  HD2 PHE A 283       5.811  -8.906  -7.038  1.00 97.39           H  
ATOM   4154  CE1 PHE A 283       6.466  -6.715 -10.180  1.00 97.39           C  
ATOM   4155  HE1 PHE A 283       6.655  -6.101 -11.049  1.00 97.39           H  
ATOM   4156  CE2 PHE A 283       6.166  -6.925  -7.776  1.00 97.39           C  
ATOM   4157  HE2 PHE A 283       6.124  -6.475  -6.795  1.00 97.39           H  
ATOM   4158  CZ  PHE A 283       6.400  -6.127  -8.908  1.00 97.39           C  
ATOM   4159  HZ  PHE A 283       6.529  -5.060  -8.808  1.00 97.39           H  
ATOM   4160  N   ASP A 284       2.680 -11.152  -9.762  1.00 97.48           N  
ATOM   4161  H   ASP A 284       3.047 -12.016 -10.134  1.00 97.48           H  
ATOM   4162  CA  ASP A 284       1.273 -10.866 -10.066  1.00 97.48           C  
ATOM   4163  HA  ASP A 284       1.181  -9.811 -10.323  1.00 97.48           H  
ATOM   4164  C   ASP A 284       0.341 -11.136  -8.870  1.00 97.48           C  
ATOM   4165  CB  ASP A 284       0.829 -11.698 -11.287  1.00 97.48           C  
ATOM   4166  HB2 ASP A 284      -0.168 -11.372 -11.583  1.00 97.48           H  
ATOM   4167  HB3 ASP A 284       1.509 -11.511 -12.118  1.00 97.48           H  
ATOM   4168  O   ASP A 284      -0.642 -10.421  -8.685  1.00 97.48           O  
ATOM   4169  CG  ASP A 284       0.786 -13.201 -10.995  1.00 97.48           C  
ATOM   4170  OD1 ASP A 284       1.690 -13.669 -10.276  1.00 97.48           O  
ATOM   4171  OD2 ASP A 284      -0.164 -13.899 -11.410  1.00 97.48           O  
ATOM   4172  N   LYS A 285       0.645 -12.108  -8.002  1.00 97.87           N  
ATOM   4173  H   LYS A 285       1.459 -12.677  -8.185  1.00 97.87           H  
ATOM   4174  CA  LYS A 285      -0.150 -12.350  -6.790  1.00 97.87           C  
ATOM   4175  HA  LYS A 285      -1.205 -12.282  -7.059  1.00 97.87           H  
ATOM   4176  C   LYS A 285       0.068 -11.260  -5.757  1.00 97.87           C  
ATOM   4177  CB  LYS A 285       0.105 -13.742  -6.200  1.00 97.87           C  
ATOM   4178  HB2 LYS A 285       1.129 -13.806  -5.830  1.00 97.87           H  
ATOM   4179  HB3 LYS A 285      -0.565 -13.875  -5.350  1.00 97.87           H  
ATOM   4180  O   LYS A 285      -0.909 -10.813  -5.163  1.00 97.87           O  
ATOM   4181  CG  LYS A 285      -0.137 -14.895  -7.178  1.00 97.87           C  
ATOM   4182  HG2 LYS A 285      -0.198 -15.808  -6.585  1.00 97.87           H  
ATOM   4183  HG3 LYS A 285       0.721 -14.968  -7.847  1.00 97.87           H  
ATOM   4184  CD  LYS A 285      -1.424 -14.757  -8.010  1.00 97.87           C  
ATOM   4185  HD2 LYS A 285      -1.353 -13.891  -8.668  1.00 97.87           H  
ATOM   4186  HD3 LYS A 285      -2.274 -14.614  -7.343  1.00 97.87           H  
ATOM   4187  CE  LYS A 285      -1.669 -15.985  -8.885  1.00 97.87           C  
ATOM   4188  HE2 LYS A 285      -1.701 -16.872  -8.253  1.00 97.87           H  
ATOM   4189  HE3 LYS A 285      -2.626 -15.876  -9.395  1.00 97.87           H  
ATOM   4190  NZ  LYS A 285      -0.598 -16.184  -9.884  1.00 97.87           N  
ATOM   4191  HZ1 LYS A 285       0.227 -16.535  -9.419  1.00 97.87           H  
ATOM   4192  HZ2 LYS A 285      -0.364 -15.346 -10.398  1.00 97.87           H  
ATOM   4193  HZ3 LYS A 285      -0.862 -16.916 -10.528  1.00 97.87           H  
ATOM   4194  N   ALA A 286       1.291 -10.754  -5.597  1.00 97.82           N  
ATOM   4195  H   ALA A 286       2.053 -11.145  -6.132  1.00 97.82           H  
ATOM   4196  CA  ALA A 286       1.514  -9.556  -4.785  1.00 97.82           C  
ATOM   4197  HA  ALA A 286       1.195  -9.759  -3.763  1.00 97.82           H  
ATOM   4198  C   ALA A 286       0.675  -8.381  -5.311  1.00 97.82           C  
ATOM   4199  CB  ALA A 286       3.005  -9.216  -4.762  1.00 97.82           C  
ATOM   4200  HB1 ALA A 286       3.181  -8.385  -4.079  1.00 97.82           H  
ATOM   4201  HB2 ALA A 286       3.358  -8.938  -5.755  1.00 97.82           H  
ATOM   4202  HB3 ALA A 286       3.569 -10.083  -4.417  1.00 97.82           H  
ATOM   4203  O   ALA A 286      -0.056  -7.754  -4.543  1.00 97.82           O  
ATOM   4204  N   ALA A 287       0.689  -8.160  -6.631  1.00 98.26           N  
ATOM   4205  H   ALA A 287       1.324  -8.699  -7.203  1.00 98.26           H  
ATOM   4206  CA  ALA A 287      -0.128  -7.138  -7.282  1.00 98.26           C  
ATOM   4207  HA  ALA A 287       0.170  -6.160  -6.903  1.00 98.26           H  
ATOM   4208  C   ALA A 287      -1.623  -7.313  -6.995  1.00 98.26           C  
ATOM   4209  CB  ALA A 287       0.124  -7.176  -8.791  1.00 98.26           C  
ATOM   4210  HB1 ALA A 287      -0.381  -8.030  -9.242  1.00 98.26           H  
ATOM   4211  HB2 ALA A 287       1.188  -7.270  -9.009  1.00 98.26           H  
ATOM   4212  HB3 ALA A 287      -0.264  -6.260  -9.236  1.00 98.26           H  
ATOM   4213  O   ALA A 287      -2.304  -6.346  -6.653  1.00 98.26           O  
ATOM   4214  N   PHE A 288      -2.129  -8.545  -7.087  1.00 98.36           N  
ATOM   4215  H   PHE A 288      -1.527  -9.278  -7.433  1.00 98.36           H  
ATOM   4216  CA  PHE A 288      -3.531  -8.861  -6.837  1.00 98.36           C  
ATOM   4217  HA  PHE A 288      -4.149  -8.220  -7.465  1.00 98.36           H  
ATOM   4218  C   PHE A 288      -3.934  -8.594  -5.384  1.00 98.36           C  
ATOM   4219  CB  PHE A 288      -3.803 -10.318  -7.224  1.00 98.36           C  
ATOM   4220  HB2 PHE A 288      -3.643 -10.433  -8.296  1.00 98.36           H  
ATOM   4221  HB3 PHE A 288      -3.090 -10.965  -6.713  1.00 98.36           H  
ATOM   4222  O   PHE A 288      -4.918  -7.901  -5.143  1.00 98.36           O  
ATOM   4223  CG  PHE A 288      -5.209 -10.763  -6.874  1.00 98.36           C  
ATOM   4224  CD1 PHE A 288      -5.420 -11.706  -5.850  1.00 98.36           C  
ATOM   4225  HD1 PHE A 288      -4.580 -12.154  -5.341  1.00 98.36           H  
ATOM   4226  CD2 PHE A 288      -6.312 -10.170  -7.518  1.00 98.36           C  
ATOM   4227  HD2 PHE A 288      -6.158  -9.434  -8.292  1.00 98.36           H  
ATOM   4228  CE1 PHE A 288      -6.730 -12.047  -5.476  1.00 98.36           C  
ATOM   4229  HE1 PHE A 288      -6.908 -12.758  -4.682  1.00 98.36           H  
ATOM   4230  CE2 PHE A 288      -7.619 -10.513  -7.136  1.00 98.36           C  
ATOM   4231  HE2 PHE A 288      -8.462 -10.033  -7.609  1.00 98.36           H  
ATOM   4232  CZ  PHE A 288      -7.825 -11.450  -6.115  1.00 98.36           C  
ATOM   4233  HZ  PHE A 288      -8.832 -11.692  -5.808  1.00 98.36           H  
ATOM   4234  N   PHE A 289      -3.174  -9.082  -4.401  1.00 98.20           N  
ATOM   4235  H   PHE A 289      -2.346  -9.606  -4.648  1.00 98.20           H  
ATOM   4236  CA  PHE A 289      -3.489  -8.881  -2.981  1.00 98.20           C  
ATOM   4237  HA  PHE A 289      -4.518  -9.191  -2.799  1.00 98.20           H  
ATOM   4238  C   PHE A 289      -3.390  -7.400  -2.562  1.00 98.20           C  
ATOM   4239  CB  PHE A 289      -2.564  -9.762  -2.136  1.00 98.20           C  
ATOM   4240  HB2 PHE A 289      -1.566  -9.755  -2.575  1.00 98.20           H  
ATOM   4241  HB3 PHE A 289      -2.477  -9.306  -1.150  1.00 98.20           H  
ATOM   4242  O   PHE A 289      -4.250  -6.903  -1.823  1.00 98.20           O  
ATOM   4243  CG  PHE A 289      -3.026 -11.199  -1.938  1.00 98.20           C  
ATOM   4244  CD1 PHE A 289      -3.587 -11.590  -0.709  1.00 98.20           C  
ATOM   4245  HD1 PHE A 289      -3.698 -10.868   0.087  1.00 98.20           H  
ATOM   4246  CD2 PHE A 289      -2.875 -12.163  -2.952  1.00 98.20           C  
ATOM   4247  HD2 PHE A 289      -2.471 -11.885  -3.914  1.00 98.20           H  
ATOM   4248  CE1 PHE A 289      -3.994 -12.921  -0.504  1.00 98.20           C  
ATOM   4249  HE1 PHE A 289      -4.427 -13.210   0.442  1.00 98.20           H  
ATOM   4250  CE2 PHE A 289      -3.249 -13.499  -2.742  1.00 98.20           C  
ATOM   4251  HE2 PHE A 289      -3.109 -14.230  -3.525  1.00 98.20           H  
ATOM   4252  CZ  PHE A 289      -3.814 -13.880  -1.516  1.00 98.20           C  
ATOM   4253  HZ  PHE A 289      -4.110 -14.906  -1.356  1.00 98.20           H  
ATOM   4254  N   CYS A 290      -2.399  -6.670  -3.084  1.00 98.08           N  
ATOM   4255  H   CYS A 290      -1.681  -7.136  -3.619  1.00 98.08           H  
ATOM   4256  CA  CYS A 290      -2.320  -5.211  -2.979  1.00 98.08           C  
ATOM   4257  HA  CYS A 290      -2.294  -4.915  -1.930  1.00 98.08           H  
ATOM   4258  C   CYS A 290      -3.542  -4.536  -3.624  1.00 98.08           C  
ATOM   4259  CB  CYS A 290      -1.026  -4.751  -3.665  1.00 98.08           C  
ATOM   4260  HB2 CYS A 290      -0.877  -5.308  -4.591  1.00 98.08           H  
ATOM   4261  HB3 CYS A 290      -1.087  -3.692  -3.915  1.00 98.08           H  
ATOM   4262  O   CYS A 290      -4.154  -3.649  -3.027  1.00 98.08           O  
ATOM   4263  SG  CYS A 290       0.393  -5.012  -2.569  1.00 98.08           S  
ATOM   4264  HG  CYS A 290       0.329  -3.819  -1.970  1.00 98.08           H  
ATOM   4265  N   GLY A 291      -3.933  -4.992  -4.816  1.00 96.84           N  
ATOM   4266  H   GLY A 291      -3.374  -5.707  -5.259  1.00 96.84           H  
ATOM   4267  CA  GLY A 291      -5.084  -4.495  -5.565  1.00 96.84           C  
ATOM   4268  HA2 GLY A 291      -5.121  -5.004  -6.528  1.00 96.84           H  
ATOM   4269  HA3 GLY A 291      -4.970  -3.426  -5.743  1.00 96.84           H  
ATOM   4270  C   GLY A 291      -6.409  -4.737  -4.845  1.00 96.84           C  
ATOM   4271  O   GLY A 291      -7.274  -3.864  -4.865  1.00 96.84           O  
ATOM   4272  N   VAL A 292      -6.562  -5.863  -4.137  1.00 96.64           N  
ATOM   4273  H   VAL A 292      -5.848  -6.571  -4.228  1.00 96.64           H  
ATOM   4274  CA  VAL A 292      -7.731  -6.136  -3.284  1.00 96.64           C  
ATOM   4275  HA  VAL A 292      -8.626  -6.044  -3.898  1.00 96.64           H  
ATOM   4276  C   VAL A 292      -7.849  -5.085  -2.186  1.00 96.64           C  
ATOM   4277  CB  VAL A 292      -7.705  -7.560  -2.687  1.00 96.64           C  
ATOM   4278  HB  VAL A 292      -6.744  -7.735  -2.204  1.00 96.64           H  
ATOM   4279  O   VAL A 292      -8.911  -4.483  -2.047  1.00 96.64           O  
ATOM   4280  CG1 VAL A 292      -8.820  -7.765  -1.647  1.00 96.64           C  
ATOM   4281 HG11 VAL A 292      -8.878  -8.816  -1.364  1.00 96.64           H  
ATOM   4282 HG12 VAL A 292      -8.614  -7.178  -0.752  1.00 96.64           H  
ATOM   4283 HG13 VAL A 292      -9.779  -7.455  -2.062  1.00 96.64           H  
ATOM   4284  CG2 VAL A 292      -7.918  -8.631  -3.762  1.00 96.64           C  
ATOM   4285 HG21 VAL A 292      -7.271  -8.457  -4.622  1.00 96.64           H  
ATOM   4286 HG22 VAL A 292      -8.955  -8.617  -4.099  1.00 96.64           H  
ATOM   4287 HG23 VAL A 292      -7.688  -9.615  -3.355  1.00 96.64           H  
ATOM   4288  N   SER A 293      -6.760  -4.814  -1.462  1.00 95.92           N  
ATOM   4289  H   SER A 293      -5.909  -5.319  -1.668  1.00 95.92           H  
ATOM   4290  CA  SER A 293      -6.743  -3.788  -0.406  1.00 95.92           C  
ATOM   4291  HA  SER A 293      -7.511  -4.018   0.333  1.00 95.92           H  
ATOM   4292  C   SER A 293      -7.030  -2.394  -0.968  1.00 95.92           C  
ATOM   4293  CB  SER A 293      -5.392  -3.764   0.307  1.00 95.92           C  
ATOM   4294  HB2 SER A 293      -4.614  -3.456  -0.391  1.00 95.92           H  
ATOM   4295  HB3 SER A 293      -5.439  -3.051   1.130  1.00 95.92           H  
ATOM   4296  O   SER A 293      -7.809  -1.638  -0.393  1.00 95.92           O  
ATOM   4297  OG  SER A 293      -5.078  -5.039   0.817  1.00 95.92           O  
ATOM   4298  HG  SER A 293      -4.748  -5.585   0.099  1.00 95.92           H  
ATOM   4299  N   GLY A 294      -6.463  -2.069  -2.134  1.00 94.17           N  
ATOM   4300  H   GLY A 294      -5.801  -2.712  -2.543  1.00 94.17           H  
ATOM   4301  CA  GLY A 294      -6.709  -0.802  -2.828  1.00 94.17           C  
ATOM   4302  HA2 GLY A 294      -6.553   0.023  -2.132  1.00 94.17           H  
ATOM   4303  HA3 GLY A 294      -5.986  -0.703  -3.637  1.00 94.17           H  
ATOM   4304  C   GLY A 294      -8.116  -0.662  -3.425  1.00 94.17           C  
ATOM   4305  O   GLY A 294      -8.515   0.445  -3.772  1.00 94.17           O  
ATOM   4306  N   SER A 295      -8.885  -1.750  -3.529  1.00 94.75           N  
ATOM   4307  H   SER A 295      -8.504  -2.628  -3.208  1.00 94.75           H  
ATOM   4308  CA  SER A 295     -10.230  -1.771  -4.132  1.00 94.75           C  
ATOM   4309  HA  SER A 295     -10.348  -0.883  -4.752  1.00 94.75           H  
ATOM   4310  C   SER A 295     -11.367  -1.742  -3.105  1.00 94.75           C  
ATOM   4311  CB  SER A 295     -10.394  -2.981  -5.053  1.00 94.75           C  
ATOM   4312  HB2 SER A 295     -10.287  -3.896  -4.470  1.00 94.75           H  
ATOM   4313  HB3 SER A 295     -11.384  -2.959  -5.508  1.00 94.75           H  
ATOM   4314  O   SER A 295     -12.518  -2.012  -3.452  1.00 94.75           O  
ATOM   4315  OG  SER A 295      -9.433  -2.968  -6.080  1.00 94.75           O  
ATOM   4316  HG  SER A 295      -8.590  -3.175  -5.669  1.00 94.75           H  
ATOM   4317  N   ILE A 296     -11.073  -1.444  -1.838  1.00 92.89           N  
ATOM   4318  H   ILE A 296     -10.111  -1.247  -1.600  1.00 92.89           H  
ATOM   4319  CA  ILE A 296     -12.081  -1.369  -0.777  1.00 92.89           C  
ATOM   4320  HA  ILE A 296     -12.838  -2.130  -0.966  1.00 92.89           H  
ATOM   4321  C   ILE A 296     -12.783  -0.010  -0.805  1.00 92.89           C  
ATOM   4322  CB  ILE A 296     -11.453  -1.668   0.599  1.00 92.89           C  
ATOM   4323  HB  ILE A 296     -10.706  -0.903   0.808  1.00 92.89           H  
ATOM   4324  O   ILE A 296     -12.166   1.033  -0.584  1.00 92.89           O  
ATOM   4325  CG1 ILE A 296     -10.739  -3.039   0.648  1.00 92.89           C  
ATOM   4326 HG12 ILE A 296     -10.312  -3.176   1.641  1.00 92.89           H  
ATOM   4327 HG13 ILE A 296      -9.906  -3.031  -0.054  1.00 92.89           H  
ATOM   4328  CG2 ILE A 296     -12.519  -1.594   1.703  1.00 92.89           C  
ATOM   4329 HG21 ILE A 296     -13.349  -2.262   1.470  1.00 92.89           H  
ATOM   4330 HG22 ILE A 296     -12.074  -1.879   2.656  1.00 92.89           H  
ATOM   4331 HG23 ILE A 296     -12.894  -0.576   1.806  1.00 92.89           H  
ATOM   4332  CD1 ILE A 296     -11.610  -4.257   0.321  1.00 92.89           C  
ATOM   4333 HD11 ILE A 296     -10.995  -5.156   0.379  1.00 92.89           H  
ATOM   4334 HD12 ILE A 296     -12.017  -4.183  -0.687  1.00 92.89           H  
ATOM   4335 HD13 ILE A 296     -12.417  -4.339   1.049  1.00 92.89           H  
ATOM   4336  N   ASN A 297     -14.097  -0.022  -1.032  1.00 91.17           N  
ATOM   4337  H   ASN A 297     -14.550  -0.905  -1.223  1.00 91.17           H  
ATOM   4338  CA  ASN A 297     -14.926   1.174  -0.985  1.00 91.17           C  
ATOM   4339  HA  ASN A 297     -14.306   2.048  -1.187  1.00 91.17           H  
ATOM   4340  C   ASN A 297     -15.560   1.355   0.402  1.00 91.17           C  
ATOM   4341  CB  ASN A 297     -15.976   1.096  -2.099  1.00 91.17           C  
ATOM   4342  HB2 ASN A 297     -16.654   0.264  -1.910  1.00 91.17           H  
ATOM   4343  HB3 ASN A 297     -15.489   0.919  -3.058  1.00 91.17           H  
ATOM   4344  O   ASN A 297     -16.596   0.772   0.710  1.00 91.17           O  
ATOM   4345  CG  ASN A 297     -16.790   2.368  -2.219  1.00 91.17           C  
ATOM   4346  ND2 ASN A 297     -17.643   2.422  -3.211  1.00 91.17           N  
ATOM   4347 HD21 ASN A 297     -17.761   1.598  -3.783  1.00 91.17           H  
ATOM   4348 HD22 ASN A 297     -18.197   3.259  -3.320  1.00 91.17           H  
ATOM   4349  OD1 ASN A 297     -16.665   3.311  -1.448  1.00 91.17           O  
ATOM   4350  N   TYR A 298     -14.982   2.225   1.229  1.00 91.67           N  
ATOM   4351  H   TYR A 298     -14.093   2.620   0.957  1.00 91.67           H  
ATOM   4352  CA  TYR A 298     -15.507   2.520   2.569  1.00 91.67           C  
ATOM   4353  HA  TYR A 298     -15.741   1.573   3.055  1.00 91.67           H  
ATOM   4354  C   TYR A 298     -16.810   3.335   2.592  1.00 91.67           C  
ATOM   4355  CB  TYR A 298     -14.418   3.203   3.396  1.00 91.67           C  
ATOM   4356  HB2 TYR A 298     -14.846   3.533   4.343  1.00 91.67           H  
ATOM   4357  HB3 TYR A 298     -14.053   4.086   2.872  1.00 91.67           H  
ATOM   4358  O   TYR A 298     -17.340   3.604   3.669  1.00 91.67           O  
ATOM   4359  CG  TYR A 298     -13.272   2.276   3.716  1.00 91.67           C  
ATOM   4360  CD1 TYR A 298     -13.453   1.293   4.705  1.00 91.67           C  
ATOM   4361  HD1 TYR A 298     -14.399   1.209   5.219  1.00 91.67           H  
ATOM   4362  CD2 TYR A 298     -12.051   2.372   3.020  1.00 91.67           C  
ATOM   4363  HD2 TYR A 298     -11.917   3.116   2.248  1.00 91.67           H  
ATOM   4364  CE1 TYR A 298     -12.406   0.412   5.012  1.00 91.67           C  
ATOM   4365  HE1 TYR A 298     -12.532  -0.371   5.745  1.00 91.67           H  
ATOM   4366  CE2 TYR A 298     -10.996   1.495   3.335  1.00 91.67           C  
ATOM   4367  HE2 TYR A 298     -10.058   1.563   2.805  1.00 91.67           H  
ATOM   4368  OH  TYR A 298     -10.194  -0.338   4.675  1.00 91.67           O  
ATOM   4369  HH  TYR A 298      -9.411  -0.217   4.133  1.00 91.67           H  
ATOM   4370  CZ  TYR A 298     -11.180   0.520   4.339  1.00 91.67           C  
ATOM   4371  N   GLN A 299     -17.320   3.764   1.436  1.00 91.06           N  
ATOM   4372  H   GLN A 299     -16.845   3.528   0.577  1.00 91.06           H  
ATOM   4373  CA  GLN A 299     -18.638   4.399   1.317  1.00 91.06           C  
ATOM   4374  HA  GLN A 299     -18.940   4.804   2.282  1.00 91.06           H  
ATOM   4375  C   GLN A 299     -19.729   3.397   0.917  1.00 91.06           C  
ATOM   4376  CB  GLN A 299     -18.572   5.557   0.307  1.00 91.06           C  
ATOM   4377  HB2 GLN A 299     -19.550   6.035   0.256  1.00 91.06           H  
ATOM   4378  HB3 GLN A 299     -18.352   5.155  -0.683  1.00 91.06           H  
ATOM   4379  O   GLN A 299     -20.917   3.696   1.030  1.00 91.06           O  
ATOM   4380  CG  GLN A 299     -17.521   6.629   0.643  1.00 91.06           C  
ATOM   4381  HG2 GLN A 299     -17.525   7.376  -0.151  1.00 91.06           H  
ATOM   4382  HG3 GLN A 299     -16.528   6.178   0.660  1.00 91.06           H  
ATOM   4383  CD  GLN A 299     -17.766   7.350   1.966  1.00 91.06           C  
ATOM   4384  NE2 GLN A 299     -16.814   8.125   2.435  1.00 91.06           N  
ATOM   4385 HE21 GLN A 299     -17.031   8.591   3.304  1.00 91.06           H  
ATOM   4386 HE22 GLN A 299     -15.982   8.315   1.895  1.00 91.06           H  
ATOM   4387  OE1 GLN A 299     -18.801   7.255   2.599  1.00 91.06           O  
ATOM   4388  N   GLU A 300     -19.348   2.204   0.458  1.00 89.78           N  
ATOM   4389  H   GLU A 300     -18.368   1.958   0.462  1.00 89.78           H  
ATOM   4390  CA  GLU A 300     -20.294   1.171   0.058  1.00 89.78           C  
ATOM   4391  HA  GLU A 300     -21.059   1.626  -0.571  1.00 89.78           H  
ATOM   4392  C   GLU A 300     -20.984   0.565   1.285  1.00 89.78           C  
ATOM   4393  CB  GLU A 300     -19.571   0.118  -0.787  1.00 89.78           C  
ATOM   4394  HB2 GLU A 300     -19.164   0.612  -1.670  1.00 89.78           H  
ATOM   4395  HB3 GLU A 300     -18.746  -0.299  -0.210  1.00 89.78           H  
ATOM   4396  O   GLU A 300     -20.337   0.078   2.216  1.00 89.78           O  
ATOM   4397  CG  GLU A 300     -20.494  -1.020  -1.243  1.00 89.78           C  
ATOM   4398  HG2 GLU A 300     -20.901  -1.524  -0.366  1.00 89.78           H  
ATOM   4399  HG3 GLU A 300     -21.323  -0.589  -1.804  1.00 89.78           H  
ATOM   4400  CD  GLU A 300     -19.773  -2.060  -2.112  1.00 89.78           C  
ATOM   4401  OE1 GLU A 300     -20.462  -2.988  -2.581  1.00 89.78           O  
ATOM   4402  OE2 GLU A 300     -18.555  -1.902  -2.367  1.00 89.78           O  
ATOM   4403  N   THR A 301     -22.318   0.560   1.274  1.00 94.07           N  
ATOM   4404  H   THR A 301     -22.809   1.003   0.510  1.00 94.07           H  
ATOM   4405  CA  THR A 301     -23.108  -0.132   2.292  1.00 94.07           C  
ATOM   4406  HA  THR A 301     -22.814   0.252   3.269  1.00 94.07           H  
ATOM   4407  C   THR A 301     -22.837  -1.633   2.237  1.00 94.07           C  
ATOM   4408  CB  THR A 301     -24.606   0.127   2.109  1.00 94.07           C  
ATOM   4409  HB  THR A 301     -24.926  -0.259   1.141  1.00 94.07           H  
ATOM   4410  O   THR A 301     -23.052  -2.267   1.210  1.00 94.07           O  
ATOM   4411  CG2 THR A 301     -25.446  -0.523   3.208  1.00 94.07           C  
ATOM   4412 HG21 THR A 301     -26.483  -0.201   3.107  1.00 94.07           H  
ATOM   4413 HG22 THR A 301     -25.408  -1.608   3.111  1.00 94.07           H  
ATOM   4414 HG23 THR A 301     -25.071  -0.228   4.188  1.00 94.07           H  
ATOM   4415  OG1 THR A 301     -24.872   1.509   2.152  1.00 94.07           O  
ATOM   4416  HG1 THR A 301     -24.613   1.831   3.018  1.00 94.07           H  
ATOM   4417  N   ASN A 302     -22.418  -2.217   3.360  1.00 92.34           N  
ATOM   4418  H   ASN A 302     -22.275  -1.614   4.158  1.00 92.34           H  
ATOM   4419  CA  ASN A 302     -21.896  -3.582   3.449  1.00 92.34           C  
ATOM   4420  HA  ASN A 302     -21.468  -3.682   4.447  1.00 92.34           H  
ATOM   4421  C   ASN A 302     -20.719  -3.862   2.490  1.00 92.34           C  
ATOM   4422  CB  ASN A 302     -23.028  -4.623   3.330  1.00 92.34           C  
ATOM   4423  HB2 ASN A 302     -22.600  -5.624   3.392  1.00 92.34           H  
ATOM   4424  HB3 ASN A 302     -23.494  -4.539   2.348  1.00 92.34           H  
ATOM   4425  O   ASN A 302     -20.521  -5.011   2.105  1.00 92.34           O  
ATOM   4426  CG  ASN A 302     -24.074  -4.525   4.417  1.00 92.34           C  
ATOM   4427  ND2 ASN A 302     -25.297  -4.216   4.054  1.00 92.34           N  
ATOM   4428 HD21 ASN A 302     -25.987  -4.094   4.782  1.00 92.34           H  
ATOM   4429 HD22 ASN A 302     -25.470  -3.978   3.088  1.00 92.34           H  
ATOM   4430  OD1 ASN A 302     -23.821  -4.787   5.589  1.00 92.34           O  
ATOM   4431  N   GLY A 303     -19.920  -2.847   2.143  1.00 91.88           N  
ATOM   4432  H   GLY A 303     -20.159  -1.912   2.440  1.00 91.88           H  
ATOM   4433  CA  GLY A 303     -18.755  -2.986   1.259  1.00 91.88           C  
ATOM   4434  HA2 GLY A 303     -18.364  -1.993   1.038  1.00 91.88           H  
ATOM   4435  HA3 GLY A 303     -19.068  -3.450   0.323  1.00 91.88           H  
ATOM   4436  C   GLY A 303     -17.600  -3.808   1.834  1.00 91.88           C  
ATOM   4437  O   GLY A 303     -16.620  -4.082   1.137  1.00 91.88           O  
ATOM   4438  N   ARG A 304     -17.675  -4.212   3.107  1.00 91.90           N  
ATOM   4439  H   ARG A 304     -18.448  -3.877   3.665  1.00 91.90           H  
ATOM   4440  CA  ARG A 304     -16.674  -5.086   3.711  1.00 91.90           C  
ATOM   4441  HA  ARG A 304     -15.716  -4.571   3.650  1.00 91.90           H  
ATOM   4442  C   ARG A 304     -16.545  -6.394   2.935  1.00 91.90           C  
ATOM   4443  CB  ARG A 304     -17.002  -5.342   5.182  1.00 91.90           C  
ATOM   4444  HB2 ARG A 304     -17.044  -4.392   5.714  1.00 91.90           H  
ATOM   4445  HB3 ARG A 304     -17.964  -5.847   5.266  1.00 91.90           H  
ATOM   4446  O   ARG A 304     -17.508  -7.136   2.763  1.00 91.90           O  
ATOM   4447  CG  ARG A 304     -15.897  -6.213   5.782  1.00 91.90           C  
ATOM   4448  HG2 ARG A 304     -14.939  -5.702   5.678  1.00 91.90           H  
ATOM   4449  HG3 ARG A 304     -15.846  -7.177   5.277  1.00 91.90           H  
ATOM   4450  CD  ARG A 304     -16.161  -6.480   7.244  1.00 91.90           C  
ATOM   4451  HD2 ARG A 304     -17.106  -7.013   7.351  1.00 91.90           H  
ATOM   4452  HD3 ARG A 304     -16.213  -5.527   7.771  1.00 91.90           H  
ATOM   4453  NE  ARG A 304     -15.068  -7.283   7.786  1.00 91.90           N  
ATOM   4454  HE  ARG A 304     -14.284  -7.530   7.199  1.00 91.90           H  
ATOM   4455  NH1 ARG A 304     -15.893  -7.403   9.899  1.00 91.90           N  
ATOM   4456 HH11 ARG A 304     -15.608  -7.534  10.859  1.00 91.90           H  
ATOM   4457 HH12 ARG A 304     -16.710  -6.881   9.618  1.00 91.90           H  
ATOM   4458  NH2 ARG A 304     -13.843  -8.128   9.452  1.00 91.90           N  
ATOM   4459 HH21 ARG A 304     -13.126  -8.371   8.784  1.00 91.90           H  
ATOM   4460 HH22 ARG A 304     -13.665  -8.072  10.445  1.00 91.90           H  
ATOM   4461  CZ  ARG A 304     -14.947  -7.617   9.038  1.00 91.90           C  
ATOM   4462  N   THR A 305     -15.306  -6.742   2.607  1.00 92.89           N  
ATOM   4463  H   THR A 305     -14.557  -6.086   2.772  1.00 92.89           H  
ATOM   4464  CA  THR A 305     -14.959  -8.031   2.016  1.00 92.89           C  
ATOM   4465  HA  THR A 305     -15.791  -8.722   2.154  1.00 92.89           H  
ATOM   4466  C   THR A 305     -13.745  -8.633   2.705  1.00 92.89           C  
ATOM   4467  CB  THR A 305     -14.747  -7.893   0.505  1.00 92.89           C  
ATOM   4468  HB  THR A 305     -15.672  -7.515   0.067  1.00 92.89           H  
ATOM   4469  O   THR A 305     -12.798  -7.926   3.032  1.00 92.89           O  
ATOM   4470  CG2 THR A 305     -13.612  -6.966   0.081  1.00 92.89           C  
ATOM   4471 HG21 THR A 305     -13.499  -6.999  -1.003  1.00 92.89           H  
ATOM   4472 HG22 THR A 305     -13.870  -5.946   0.366  1.00 92.89           H  
ATOM   4473 HG23 THR A 305     -12.668  -7.255   0.543  1.00 92.89           H  
ATOM   4474  OG1 THR A 305     -14.501  -9.162  -0.045  1.00 92.89           O  
ATOM   4475  HG1 THR A 305     -13.624  -9.457   0.211  1.00 92.89           H  
ATOM   4476  N   THR A 306     -13.750  -9.953   2.887  1.00 94.52           N  
ATOM   4477  H   THR A 306     -14.540 -10.476   2.538  1.00 94.52           H  
ATOM   4478  CA  THR A 306     -12.513 -10.690   3.174  1.00 94.52           C  
ATOM   4479  HA  THR A 306     -11.926 -10.116   3.890  1.00 94.52           H  
ATOM   4480  C   THR A 306     -11.690 -10.806   1.889  1.00 94.52           C  
ATOM   4481  CB  THR A 306     -12.812 -12.047   3.832  1.00 94.52           C  
ATOM   4482  HB  THR A 306     -13.374 -11.856   4.746  1.00 94.52           H  
ATOM   4483  O   THR A 306     -12.259 -10.812   0.794  1.00 94.52           O  
ATOM   4484  CG2 THR A 306     -13.634 -13.005   2.968  1.00 94.52           C  
ATOM   4485 HG21 THR A 306     -13.807 -13.932   3.515  1.00 94.52           H  
ATOM   4486 HG22 THR A 306     -14.592 -12.559   2.701  1.00 94.52           H  
ATOM   4487 HG23 THR A 306     -13.079 -13.237   2.059  1.00 94.52           H  
ATOM   4488  OG1 THR A 306     -11.616 -12.700   4.194  1.00 94.52           O  
ATOM   4489  HG1 THR A 306     -11.239 -12.219   4.934  1.00 94.52           H  
ATOM   4490  N   THR A 307     -10.361 -10.870   2.004  1.00 95.87           N  
ATOM   4491  H   THR A 307      -9.938 -10.740   2.911  1.00 95.87           H  
ATOM   4492  CA  THR A 307      -9.474 -11.138   0.858  1.00 95.87           C  
ATOM   4493  HA  THR A 307      -9.736 -10.465   0.041  1.00 95.87           H  
ATOM   4494  C   THR A 307      -9.638 -12.566   0.347  1.00 95.87           C  
ATOM   4495  CB  THR A 307      -8.006 -10.901   1.238  1.00 95.87           C  
ATOM   4496  HB  THR A 307      -7.721 -11.618   2.008  1.00 95.87           H  
ATOM   4497  O   THR A 307      -9.484 -12.806  -0.850  1.00 95.87           O  
ATOM   4498  CG2 THR A 307      -7.032 -11.024   0.069  1.00 95.87           C  
ATOM   4499 HG21 THR A 307      -6.051 -10.662   0.376  1.00 95.87           H  
ATOM   4500 HG22 THR A 307      -6.936 -12.068  -0.230  1.00 95.87           H  
ATOM   4501 HG23 THR A 307      -7.375 -10.442  -0.786  1.00 95.87           H  
ATOM   4502  OG1 THR A 307      -7.861  -9.609   1.772  1.00 95.87           O  
ATOM   4503  HG1 THR A 307      -7.927  -8.967   1.062  1.00 95.87           H  
ATOM   4504  N   ALA A 308     -10.007 -13.506   1.225  1.00 95.42           N  
ATOM   4505  H   ALA A 308     -10.177 -13.251   2.187  1.00 95.42           H  
ATOM   4506  CA  ALA A 308     -10.389 -14.842   0.795  1.00 95.42           C  
ATOM   4507  HA  ALA A 308      -9.525 -15.282   0.297  1.00 95.42           H  
ATOM   4508  C   ALA A 308     -11.556 -14.780  -0.207  1.00 95.42           C  
ATOM   4509  CB  ALA A 308     -10.726 -15.710   2.009  1.00 95.42           C  
ATOM   4510  HB1 ALA A 308     -11.576 -15.290   2.546  1.00 95.42           H  
ATOM   4511  HB2 ALA A 308      -9.865 -15.765   2.675  1.00 95.42           H  
ATOM   4512  HB3 ALA A 308     -10.978 -16.719   1.682  1.00 95.42           H  
ATOM   4513  O   ALA A 308     -12.412 -13.892  -0.152  1.00 95.42           O  
ATOM   4514  N   PHE A 309     -11.604 -15.722  -1.142  1.00 95.05           N  
ATOM   4515  H   PHE A 309     -10.850 -16.393  -1.166  1.00 95.05           H  
ATOM   4516  CA  PHE A 309     -12.645 -15.817  -2.174  1.00 95.05           C  
ATOM   4517  HA  PHE A 309     -12.429 -16.716  -2.751  1.00 95.05           H  
ATOM   4518  C   PHE A 309     -12.680 -14.662  -3.182  1.00 95.05           C  
ATOM   4519  CB  PHE A 309     -14.027 -16.044  -1.539  1.00 95.05           C  
ATOM   4520  HB2 PHE A 309     -14.432 -15.090  -1.203  1.00 95.05           H  
ATOM   4521  HB3 PHE A 309     -14.703 -16.429  -2.303  1.00 95.05           H  
ATOM   4522  O   PHE A 309     -13.540 -14.655  -4.063  1.00 95.05           O  
ATOM   4523  CG  PHE A 309     -14.017 -17.012  -0.379  1.00 95.05           C  
ATOM   4524  CD1 PHE A 309     -13.681 -18.355  -0.609  1.00 95.05           C  
ATOM   4525  HD1 PHE A 309     -13.480 -18.690  -1.616  1.00 95.05           H  
ATOM   4526  CD2 PHE A 309     -14.294 -16.568   0.926  1.00 95.05           C  
ATOM   4527  HD2 PHE A 309     -14.538 -15.532   1.109  1.00 95.05           H  
ATOM   4528  CE1 PHE A 309     -13.602 -19.256   0.463  1.00 95.05           C  
ATOM   4529  HE1 PHE A 309     -13.327 -20.286   0.287  1.00 95.05           H  
ATOM   4530  CE2 PHE A 309     -14.243 -17.475   1.996  1.00 95.05           C  
ATOM   4531  HE2 PHE A 309     -14.474 -17.132   2.994  1.00 95.05           H  
ATOM   4532  CZ  PHE A 309     -13.885 -18.815   1.766  1.00 95.05           C  
ATOM   4533  HZ  PHE A 309     -13.819 -19.512   2.588  1.00 95.05           H  
ATOM   4534  N   ARG A 310     -11.785 -13.671  -3.083  1.00 96.97           N  
ATOM   4535  H   ARG A 310     -11.102 -13.708  -2.339  1.00 96.97           H  
ATOM   4536  CA  ARG A 310     -11.623 -12.657  -4.130  1.00 96.97           C  
ATOM   4537  HA  ARG A 310     -12.606 -12.365  -4.498  1.00 96.97           H  
ATOM   4538  C   ARG A 310     -10.877 -13.271  -5.307  1.00 96.97           C  
ATOM   4539  CB  ARG A 310     -10.897 -11.411  -3.599  1.00 96.97           C  
ATOM   4540  HB2 ARG A 310     -10.790 -10.695  -4.413  1.00 96.97           H  
ATOM   4541  HB3 ARG A 310      -9.895 -11.692  -3.276  1.00 96.97           H  
ATOM   4542  O   ARG A 310      -9.905 -13.998  -5.115  1.00 96.97           O  
ATOM   4543  CG  ARG A 310     -11.609 -10.713  -2.432  1.00 96.97           C  
ATOM   4544  HG2 ARG A 310     -11.037  -9.820  -2.180  1.00 96.97           H  
ATOM   4545  HG3 ARG A 310     -11.609 -11.368  -1.561  1.00 96.97           H  
ATOM   4546  CD  ARG A 310     -13.045 -10.283  -2.754  1.00 96.97           C  
ATOM   4547  HD2 ARG A 310     -13.240  -9.348  -2.229  1.00 96.97           H  
ATOM   4548  HD3 ARG A 310     -13.126 -10.101  -3.825  1.00 96.97           H  
ATOM   4549  NE  ARG A 310     -14.038 -11.301  -2.361  1.00 96.97           N  
ATOM   4550  HE  ARG A 310     -13.670 -12.198  -2.080  1.00 96.97           H  
ATOM   4551  NH1 ARG A 310     -15.901  -9.960  -2.500  1.00 96.97           N  
ATOM   4552 HH11 ARG A 310     -15.278  -9.166  -2.544  1.00 96.97           H  
ATOM   4553 HH12 ARG A 310     -16.890  -9.813  -2.361  1.00 96.97           H  
ATOM   4554  NH2 ARG A 310     -16.124 -12.121  -1.987  1.00 96.97           N  
ATOM   4555 HH21 ARG A 310     -15.713 -13.034  -1.852  1.00 96.97           H  
ATOM   4556 HH22 ARG A 310     -17.124 -11.984  -1.934  1.00 96.97           H  
ATOM   4557  CZ  ARG A 310     -15.344 -11.121  -2.284  1.00 96.97           C  
ATOM   4558  N   SER A 311     -11.314 -12.947  -6.515  1.00 97.38           N  
ATOM   4559  H   SER A 311     -12.123 -12.350  -6.607  1.00 97.38           H  
ATOM   4560  CA  SER A 311     -10.716 -13.411  -7.765  1.00 97.38           C  
ATOM   4561  HA  SER A 311      -9.725 -13.820  -7.568  1.00 97.38           H  
ATOM   4562  C   SER A 311     -10.540 -12.260  -8.746  1.00 97.38           C  
ATOM   4563  CB  SER A 311     -11.564 -14.534  -8.368  1.00 97.38           C  
ATOM   4564  HB2 SER A 311     -11.080 -14.918  -9.266  1.00 97.38           H  
ATOM   4565  HB3 SER A 311     -11.641 -15.341  -7.640  1.00 97.38           H  
ATOM   4566  O   SER A 311     -11.123 -11.189  -8.565  1.00 97.38           O  
ATOM   4567  OG  SER A 311     -12.868 -14.091  -8.698  1.00 97.38           O  
ATOM   4568  HG  SER A 311     -13.293 -14.819  -9.157  1.00 97.38           H  
ATOM   4569  N   GLN A 312      -9.735 -12.476  -9.777  1.00 97.12           N  
ATOM   4570  H   GLN A 312      -9.266 -13.368  -9.853  1.00 97.12           H  
ATOM   4571  CA  GLN A 312      -9.609 -11.583 -10.923  1.00 97.12           C  
ATOM   4572  HA  GLN A 312     -10.506 -10.971 -11.014  1.00 97.12           H  
ATOM   4573  C   GLN A 312      -9.478 -12.433 -12.186  1.00 97.12           C  
ATOM   4574  CB  GLN A 312      -8.404 -10.654 -10.726  1.00 97.12           C  
ATOM   4575  HB2 GLN A 312      -7.517 -11.275 -10.602  1.00 97.12           H  
ATOM   4576  HB3 GLN A 312      -8.554 -10.066  -9.821  1.00 97.12           H  
ATOM   4577  O   GLN A 312      -8.789 -13.457 -12.188  1.00 97.12           O  
ATOM   4578  CG  GLN A 312      -8.140  -9.689 -11.886  1.00 97.12           C  
ATOM   4579  HG2 GLN A 312      -8.966  -8.982 -11.965  1.00 97.12           H  
ATOM   4580  HG3 GLN A 312      -8.062 -10.241 -12.822  1.00 97.12           H  
ATOM   4581  CD  GLN A 312      -6.834  -8.926 -11.698  1.00 97.12           C  
ATOM   4582  NE2 GLN A 312      -6.809  -7.886 -10.904  1.00 97.12           N  
ATOM   4583 HE21 GLN A 312      -5.935  -7.392 -10.798  1.00 97.12           H  
ATOM   4584 HE22 GLN A 312      -7.585  -7.684 -10.290  1.00 97.12           H  
ATOM   4585  OE1 GLN A 312      -5.809  -9.242 -12.269  1.00 97.12           O  
ATOM   4586  N   ASP A 313     -10.142 -12.003 -13.254  1.00 94.60           N  
ATOM   4587  H   ASP A 313     -10.733 -11.187 -13.177  1.00 94.60           H  
ATOM   4588  CA  ASP A 313     -10.085 -12.691 -14.540  1.00 94.60           C  
ATOM   4589  HA  ASP A 313     -10.360 -13.733 -14.378  1.00 94.60           H  
ATOM   4590  C   ASP A 313      -8.664 -12.659 -15.124  1.00 94.60           C  
ATOM   4591  CB  ASP A 313     -11.103 -12.083 -15.517  1.00 94.60           C  
ATOM   4592  HB2 ASP A 313     -10.991 -12.573 -16.484  1.00 94.60           H  
ATOM   4593  HB3 ASP A 313     -10.882 -11.024 -15.647  1.00 94.60           H  
ATOM   4594  O   ASP A 313      -7.989 -11.631 -15.111  1.00 94.60           O  
ATOM   4595  CG  ASP A 313     -12.558 -12.247 -15.063  1.00 94.60           C  
ATOM   4596  OD1 ASP A 313     -12.825 -13.127 -14.210  1.00 94.60           O  
ATOM   4597  OD2 ASP A 313     -13.407 -11.482 -15.566  1.00 94.60           O  
ATOM   4598  N   GLY A 314      -8.209 -13.799 -15.648  1.00 93.74           N  
ATOM   4599  H   GLY A 314      -8.802 -14.614 -15.596  1.00 93.74           H  
ATOM   4600  CA  GLY A 314      -6.877 -13.948 -16.244  1.00 93.74           C  
ATOM   4601  HA2 GLY A 314      -6.599 -13.015 -16.735  1.00 93.74           H  
ATOM   4602  HA3 GLY A 314      -6.915 -14.730 -17.003  1.00 93.74           H  
ATOM   4603  C   GLY A 314      -5.753 -14.303 -15.263  1.00 93.74           C  
ATOM   4604  O   GLY A 314      -4.678 -14.688 -15.719  1.00 93.74           O  
ATOM   4605  N   LEU A 315      -5.985 -14.254 -13.944  1.00 96.10           N  
ATOM   4606  H   LEU A 315      -6.882 -13.926 -13.615  1.00 96.10           H  
ATOM   4607  CA  LEU A 315      -5.009 -14.734 -12.960  1.00 96.10           C  
ATOM   4608  HA  LEU A 315      -4.014 -14.436 -13.292  1.00 96.10           H  
ATOM   4609  C   LEU A 315      -5.007 -16.261 -12.868  1.00 96.10           C  
ATOM   4610  CB  LEU A 315      -5.258 -14.123 -11.573  1.00 96.10           C  
ATOM   4611  HB2 LEU A 315      -6.310 -14.255 -11.318  1.00 96.10           H  
ATOM   4612  HB3 LEU A 315      -4.670 -14.678 -10.842  1.00 96.10           H  
ATOM   4613  O   LEU A 315      -6.036 -16.893 -12.621  1.00 96.10           O  
ATOM   4614  CG  LEU A 315      -4.886 -12.639 -11.447  1.00 96.10           C  
ATOM   4615  HG  LEU A 315      -5.493 -12.051 -12.135  1.00 96.10           H  
ATOM   4616  CD1 LEU A 315      -5.169 -12.193 -10.015  1.00 96.10           C  
ATOM   4617 HD11 LEU A 315      -6.130 -12.576  -9.671  1.00 96.10           H  
ATOM   4618 HD12 LEU A 315      -5.167 -11.104  -9.982  1.00 96.10           H  
ATOM   4619 HD13 LEU A 315      -4.400 -12.578  -9.345  1.00 96.10           H  
ATOM   4620  CD2 LEU A 315      -3.400 -12.372 -11.698  1.00 96.10           C  
ATOM   4621 HD21 LEU A 315      -3.158 -12.533 -12.749  1.00 96.10           H  
ATOM   4622 HD22 LEU A 315      -3.173 -11.331 -11.468  1.00 96.10           H  
ATOM   4623 HD23 LEU A 315      -2.776 -13.019 -11.081  1.00 96.10           H  
ATOM   4624  N   VAL A 316      -3.820 -16.851 -13.007  1.00 95.77           N  
ATOM   4625  H   VAL A 316      -3.016 -16.264 -13.180  1.00 95.77           H  
ATOM   4626  CA  VAL A 316      -3.610 -18.302 -12.930  1.00 95.77           C  
ATOM   4627  HA  VAL A 316      -4.539 -18.787 -13.227  1.00 95.77           H  
ATOM   4628  C   VAL A 316      -3.253 -18.702 -11.492  1.00 95.77           C  
ATOM   4629  CB  VAL A 316      -2.523 -18.753 -13.922  1.00 95.77           C  
ATOM   4630  HB  VAL A 316      -1.581 -18.266 -13.671  1.00 95.77           H  
ATOM   4631  O   VAL A 316      -2.392 -18.058 -10.896  1.00 95.77           O  
ATOM   4632  CG1 VAL A 316      -2.312 -20.273 -13.898  1.00 95.77           C  
ATOM   4633 HG11 VAL A 316      -3.234 -20.792 -14.163  1.00 95.77           H  
ATOM   4634 HG12 VAL A 316      -1.532 -20.543 -14.609  1.00 95.77           H  
ATOM   4635 HG13 VAL A 316      -1.978 -20.595 -12.911  1.00 95.77           H  
ATOM   4636  CG2 VAL A 316      -2.904 -18.370 -15.360  1.00 95.77           C  
ATOM   4637 HG21 VAL A 316      -2.968 -17.286 -15.460  1.00 95.77           H  
ATOM   4638 HG22 VAL A 316      -2.141 -18.725 -16.052  1.00 95.77           H  
ATOM   4639 HG23 VAL A 316      -3.867 -18.807 -15.625  1.00 95.77           H  
ATOM   4640  N   PRO A 317      -3.883 -19.737 -10.910  1.00 96.68           N  
ATOM   4641  CA  PRO A 317      -3.552 -20.225  -9.572  1.00 96.68           C  
ATOM   4642  HA  PRO A 317      -3.482 -19.400  -8.864  1.00 96.68           H  
ATOM   4643  C   PRO A 317      -2.202 -20.930  -9.512  1.00 96.68           C  
ATOM   4644  CB  PRO A 317      -4.709 -21.141  -9.172  1.00 96.68           C  
ATOM   4645  HB2 PRO A 317      -5.494 -20.547  -8.704  1.00 96.68           H  
ATOM   4646  HB3 PRO A 317      -4.392 -21.946  -8.509  1.00 96.68           H  
ATOM   4647  O   PRO A 317      -1.896 -21.774 -10.351  1.00 96.68           O  
ATOM   4648  CG  PRO A 317      -5.204 -21.667 -10.518  1.00 96.68           C  
ATOM   4649  HG2 PRO A 317      -4.592 -22.513 -10.832  1.00 96.68           H  
ATOM   4650  HG3 PRO A 317      -6.259 -21.939 -10.477  1.00 96.68           H  
ATOM   4651  CD  PRO A 317      -4.991 -20.495 -11.466  1.00 96.68           C  
ATOM   4652  HD2 PRO A 317      -5.881 -19.865 -11.484  1.00 96.68           H  
ATOM   4653  HD3 PRO A 317      -4.767 -20.865 -12.466  1.00 96.68           H  
ATOM   4654  N   ASP A 318      -1.445 -20.609  -8.464  1.00 96.84           N  
ATOM   4655  H   ASP A 318      -1.787 -19.912  -7.817  1.00 96.84           H  
ATOM   4656  CA  ASP A 318      -0.142 -21.210  -8.168  1.00 96.84           C  
ATOM   4657  HA  ASP A 318       0.347 -21.496  -9.099  1.00 96.84           H  
ATOM   4658  C   ASP A 318      -0.295 -22.476  -7.309  1.00 96.84           C  
ATOM   4659  CB  ASP A 318       0.745 -20.167  -7.469  1.00 96.84           C  
ATOM   4660  HB2 ASP A 318       1.723 -20.608  -7.275  1.00 96.84           H  
ATOM   4661  HB3 ASP A 318       0.298 -19.902  -6.511  1.00 96.84           H  
ATOM   4662  O   ASP A 318       0.542 -23.374  -7.358  1.00 96.84           O  
ATOM   4663  CG  ASP A 318       0.929 -18.904  -8.317  1.00 96.84           C  
ATOM   4664  OD1 ASP A 318       1.384 -19.010  -9.471  1.00 96.84           O  
ATOM   4665  OD2 ASP A 318       0.554 -17.809  -7.842  1.00 96.84           O  
ATOM   4666  N   VAL A 319      -1.396 -22.584  -6.553  1.00 96.90           N  
ATOM   4667  H   VAL A 319      -2.049 -21.814  -6.569  1.00 96.90           H  
ATOM   4668  CA  VAL A 319      -1.685 -23.724  -5.671  1.00 96.90           C  
ATOM   4669  HA  VAL A 319      -0.827 -24.396  -5.668  1.00 96.90           H  
ATOM   4670  C   VAL A 319      -2.891 -24.495  -6.196  1.00 96.90           C  
ATOM   4671  CB  VAL A 319      -1.892 -23.268  -4.217  1.00 96.90           C  
ATOM   4672  HB  VAL A 319      -2.766 -22.618  -4.168  1.00 96.90           H  
ATOM   4673  O   VAL A 319      -3.988 -23.955  -6.339  1.00 96.90           O  
ATOM   4674  CG1 VAL A 319      -2.115 -24.463  -3.280  1.00 96.90           C  
ATOM   4675 HG11 VAL A 319      -2.218 -24.107  -2.255  1.00 96.90           H  
ATOM   4676 HG12 VAL A 319      -1.265 -25.143  -3.328  1.00 96.90           H  
ATOM   4677 HG13 VAL A 319      -3.026 -25.000  -3.546  1.00 96.90           H  
ATOM   4678  CG2 VAL A 319      -0.675 -22.491  -3.702  1.00 96.90           C  
ATOM   4679 HG21 VAL A 319      -0.513 -21.592  -4.297  1.00 96.90           H  
ATOM   4680 HG22 VAL A 319      -0.844 -22.190  -2.669  1.00 96.90           H  
ATOM   4681 HG23 VAL A 319       0.218 -23.115  -3.752  1.00 96.90           H  
ATOM   4682  N   THR A 320      -2.699 -25.779  -6.493  1.00 95.88           N  
ATOM   4683  H   THR A 320      -1.768 -26.154  -6.382  1.00 95.88           H  
ATOM   4684  CA  THR A 320      -3.724 -26.621  -7.143  1.00 95.88           C  
ATOM   4685  HA  THR A 320      -4.684 -26.104  -7.122  1.00 95.88           H  
ATOM   4686  C   THR A 320      -3.979 -27.949  -6.431  1.00 95.88           C  
ATOM   4687  CB  THR A 320      -3.375 -26.873  -8.617  1.00 95.88           C  
ATOM   4688  HB  THR A 320      -4.122 -27.535  -9.054  1.00 95.88           H  
ATOM   4689  O   THR A 320      -4.807 -28.735  -6.888  1.00 95.88           O  
ATOM   4690  CG2 THR A 320      -3.332 -25.588  -9.446  1.00 95.88           C  
ATOM   4691 HG21 THR A 320      -2.578 -24.901  -9.063  1.00 95.88           H  
ATOM   4692 HG22 THR A 320      -4.304 -25.096  -9.411  1.00 95.88           H  
ATOM   4693 HG23 THR A 320      -3.093 -25.829 -10.482  1.00 95.88           H  
ATOM   4694  OG1 THR A 320      -2.108 -27.480  -8.725  1.00 95.88           O  
ATOM   4695  HG1 THR A 320      -1.461 -26.777  -8.816  1.00 95.88           H  
ATOM   4696  N   ASN A 321      -3.300 -28.205  -5.310  1.00 94.76           N  
ATOM   4697  H   ASN A 321      -2.696 -27.492  -4.928  1.00 94.76           H  
ATOM   4698  CA  ASN A 321      -3.490 -29.407  -4.505  1.00 94.76           C  
ATOM   4699  HA  ASN A 321      -4.400 -29.906  -4.838  1.00 94.76           H  
ATOM   4700  C   ASN A 321      -3.708 -29.068  -3.022  1.00 94.76           C  
ATOM   4701  CB  ASN A 321      -2.326 -30.383  -4.735  1.00 94.76           C  
ATOM   4702  HB2 ASN A 321      -2.167 -30.526  -5.804  1.00 94.76           H  
ATOM   4703  HB3 ASN A 321      -2.576 -31.350  -4.298  1.00 94.76           H  
ATOM   4704  O   ASN A 321      -3.322 -28.006  -2.535  1.00 94.76           O  
ATOM   4705  CG  ASN A 321      -1.049 -29.905  -4.082  1.00 94.76           C  
ATOM   4706  ND2 ASN A 321      -0.198 -29.259  -4.838  1.00 94.76           N  
ATOM   4707 HD21 ASN A 321       0.636 -28.905  -4.392  1.00 94.76           H  
ATOM   4708 HD22 ASN A 321      -0.354 -29.106  -5.824  1.00 94.76           H  
ATOM   4709  OD1 ASN A 321      -0.856 -30.104  -2.895  1.00 94.76           O  
ATOM   4710  N   GLU A 322      -4.361 -29.996  -2.325  1.00 94.78           N  
ATOM   4711  H   GLU A 322      -4.643 -30.843  -2.796  1.00 94.78           H  
ATOM   4712  CA  GLU A 322      -4.805 -29.836  -0.939  1.00 94.78           C  
ATOM   4713  HA  GLU A 322      -5.350 -28.897  -0.838  1.00 94.78           H  
ATOM   4714  C   GLU A 322      -3.644 -29.797   0.062  1.00 94.78           C  
ATOM   4715  CB  GLU A 322      -5.770 -30.993  -0.648  1.00 94.78           C  
ATOM   4716  HB2 GLU A 322      -6.579 -30.946  -1.376  1.00 94.78           H  
ATOM   4717  HB3 GLU A 322      -5.235 -31.932  -0.793  1.00 94.78           H  
ATOM   4718  O   GLU A 322      -3.639 -28.952   0.953  1.00 94.78           O  
ATOM   4719  CG  GLU A 322      -6.385 -30.983   0.760  1.00 94.78           C  
ATOM   4720  HG2 GLU A 322      -5.594 -31.121   1.497  1.00 94.78           H  
ATOM   4721  HG3 GLU A 322      -6.849 -30.011   0.926  1.00 94.78           H  
ATOM   4722  CD  GLU A 322      -7.437 -32.095   0.931  1.00 94.78           C  
ATOM   4723  OE1 GLU A 322      -8.304 -31.954   1.821  1.00 94.78           O  
ATOM   4724  OE2 GLU A 322      -7.410 -33.067   0.136  1.00 94.78           O  
ATOM   4725  N   ALA A 323      -2.638 -30.663  -0.101  1.00 95.77           N  
ATOM   4726  H   ALA A 323      -2.646 -31.268  -0.910  1.00 95.77           H  
ATOM   4727  CA  ALA A 323      -1.517 -30.772   0.834  1.00 95.77           C  
ATOM   4728  HA  ALA A 323      -1.912 -30.959   1.832  1.00 95.77           H  
ATOM   4729  C   ALA A 323      -0.687 -29.479   0.910  1.00 95.77           C  
ATOM   4730  CB  ALA A 323      -0.657 -31.970   0.414  1.00 95.77           C  
ATOM   4731  HB1 ALA A 323      -0.347 -31.861  -0.625  1.00 95.77           H  
ATOM   4732  HB2 ALA A 323      -1.225 -32.892   0.533  1.00 95.77           H  
ATOM   4733  HB3 ALA A 323       0.234 -32.015   1.041  1.00 95.77           H  
ATOM   4734  O   ALA A 323      -0.341 -29.028   2.009  1.00 95.77           O  
ATOM   4735  N   ASP A 324      -0.426 -28.857  -0.241  1.00 96.54           N  
ATOM   4736  H   ASP A 324      -0.643 -29.325  -1.109  1.00 96.54           H  
ATOM   4737  CA  ASP A 324       0.260 -27.568  -0.318  1.00 96.54           C  
ATOM   4738  HA  ASP A 324       1.197 -27.621   0.237  1.00 96.54           H  
ATOM   4739  C   ASP A 324      -0.598 -26.468   0.310  1.00 96.54           C  
ATOM   4740  CB  ASP A 324       0.579 -27.227  -1.781  1.00 96.54           C  
ATOM   4741  HB2 ASP A 324      -0.329 -27.319  -2.377  1.00 96.54           H  
ATOM   4742  HB3 ASP A 324       0.899 -26.186  -1.833  1.00 96.54           H  
ATOM   4743  O   ASP A 324      -0.118 -25.718   1.158  1.00 96.54           O  
ATOM   4744  CG  ASP A 324       1.682 -28.096  -2.399  1.00 96.54           C  
ATOM   4745  OD1 ASP A 324       2.330 -28.876  -1.670  1.00 96.54           O  
ATOM   4746  OD2 ASP A 324       1.854 -27.983  -3.634  1.00 96.54           O  
ATOM   4747  N   ALA A 325      -1.890 -26.410  -0.032  1.00 96.34           N  
ATOM   4748  H   ALA A 325      -2.240 -27.082  -0.700  1.00 96.34           H  
ATOM   4749  CA  ALA A 325      -2.814 -25.424   0.524  1.00 96.34           C  
ATOM   4750  HA  ALA A 325      -2.455 -24.429   0.264  1.00 96.34           H  
ATOM   4751  C   ALA A 325      -2.882 -25.499   2.061  1.00 96.34           C  
ATOM   4752  CB  ALA A 325      -4.193 -25.628  -0.116  1.00 96.34           C  
ATOM   4753  HB1 ALA A 325      -4.896 -24.896   0.279  1.00 96.34           H  
ATOM   4754  HB2 ALA A 325      -4.565 -26.629   0.105  1.00 96.34           H  
ATOM   4755  HB3 ALA A 325      -4.120 -25.509  -1.197  1.00 96.34           H  
ATOM   4756  O   ALA A 325      -2.762 -24.475   2.737  1.00 96.34           O  
ATOM   4757  N   GLU A 326      -3.028 -26.695   2.636  1.00 95.73           N  
ATOM   4758  H   GLU A 326      -3.126 -27.506   2.043  1.00 95.73           H  
ATOM   4759  CA  GLU A 326      -3.052 -26.877   4.089  1.00 95.73           C  
ATOM   4760  HA  GLU A 326      -3.844 -26.264   4.520  1.00 95.73           H  
ATOM   4761  C   GLU A 326      -1.737 -26.473   4.761  1.00 95.73           C  
ATOM   4762  CB  GLU A 326      -3.298 -28.342   4.451  1.00 95.73           C  
ATOM   4763  HB2 GLU A 326      -3.076 -28.434   5.514  1.00 95.73           H  
ATOM   4764  HB3 GLU A 326      -2.605 -28.981   3.903  1.00 95.73           H  
ATOM   4765  O   GLU A 326      -1.749 -25.873   5.842  1.00 95.73           O  
ATOM   4766  CG  GLU A 326      -4.734 -28.827   4.226  1.00 95.73           C  
ATOM   4767  HG2 GLU A 326      -5.414 -28.087   4.648  1.00 95.73           H  
ATOM   4768  HG3 GLU A 326      -4.940 -28.910   3.159  1.00 95.73           H  
ATOM   4769  CD  GLU A 326      -4.977 -30.176   4.923  1.00 95.73           C  
ATOM   4770  OE1 GLU A 326      -6.150 -30.597   4.941  1.00 95.73           O  
ATOM   4771  OE2 GLU A 326      -4.039 -30.694   5.589  1.00 95.73           O  
ATOM   4772  N   THR A 327      -0.606 -26.819   4.146  1.00 97.21           N  
ATOM   4773  H   THR A 327      -0.663 -27.309   3.265  1.00 97.21           H  
ATOM   4774  CA  THR A 327       0.721 -26.509   4.689  1.00 97.21           C  
ATOM   4775  HA  THR A 327       0.753 -26.821   5.733  1.00 97.21           H  
ATOM   4776  C   THR A 327       0.978 -25.007   4.669  1.00 97.21           C  
ATOM   4777  CB  THR A 327       1.812 -27.286   3.946  1.00 97.21           C  
ATOM   4778  HB  THR A 327       1.792 -27.053   2.881  1.00 97.21           H  
ATOM   4779  O   THR A 327       1.363 -24.437   5.690  1.00 97.21           O  
ATOM   4780  CG2 THR A 327       3.198 -26.975   4.508  1.00 97.21           C  
ATOM   4781 HG21 THR A 327       3.883 -27.790   4.279  1.00 97.21           H  
ATOM   4782 HG22 THR A 327       3.578 -26.059   4.055  1.00 97.21           H  
ATOM   4783 HG23 THR A 327       3.152 -26.836   5.588  1.00 97.21           H  
ATOM   4784  OG1 THR A 327       1.558 -28.665   4.125  1.00 97.21           O  
ATOM   4785  HG1 THR A 327       1.044 -28.931   3.360  1.00 97.21           H  
ATOM   4786  N   LEU A 328       0.641 -24.336   3.569  1.00 97.69           N  
ATOM   4787  H   LEU A 328       0.321 -24.860   2.767  1.00 97.69           H  
ATOM   4788  CA  LEU A 328       0.752 -22.886   3.436  1.00 97.69           C  
ATOM   4789  HA  LEU A 328       1.789 -22.597   3.602  1.00 97.69           H  
ATOM   4790  C   LEU A 328      -0.082 -22.143   4.488  1.00 97.69           C  
ATOM   4791  CB  LEU A 328       0.334 -22.502   2.008  1.00 97.69           C  
ATOM   4792  HB2 LEU A 328       0.172 -21.425   1.953  1.00 97.69           H  
ATOM   4793  HB3 LEU A 328      -0.617 -22.984   1.779  1.00 97.69           H  
ATOM   4794  O   LEU A 328       0.432 -21.231   5.138  1.00 97.69           O  
ATOM   4795  CG  LEU A 328       1.370 -22.898   0.939  1.00 97.69           C  
ATOM   4796  HG  LEU A 328       1.629 -23.953   1.027  1.00 97.69           H  
ATOM   4797  CD1 LEU A 328       0.766 -22.657  -0.442  1.00 97.69           C  
ATOM   4798 HD11 LEU A 328      -0.115 -23.287  -0.565  1.00 97.69           H  
ATOM   4799 HD12 LEU A 328       0.491 -21.609  -0.557  1.00 97.69           H  
ATOM   4800 HD13 LEU A 328       1.492 -22.929  -1.208  1.00 97.69           H  
ATOM   4801  CD2 LEU A 328       2.656 -22.087   1.077  1.00 97.69           C  
ATOM   4802 HD21 LEU A 328       2.427 -21.023   1.130  1.00 97.69           H  
ATOM   4803 HD22 LEU A 328       3.305 -22.281   0.223  1.00 97.69           H  
ATOM   4804 HD23 LEU A 328       3.195 -22.386   1.976  1.00 97.69           H  
ATOM   4805  N   VAL A 329      -1.329 -22.568   4.735  1.00 95.95           N  
ATOM   4806  H   VAL A 329      -1.701 -23.311   4.161  1.00 95.95           H  
ATOM   4807  CA  VAL A 329      -2.168 -21.977   5.797  1.00 95.95           C  
ATOM   4808  HA  VAL A 329      -2.242 -20.905   5.614  1.00 95.95           H  
ATOM   4809  C   VAL A 329      -1.526 -22.151   7.177  1.00 95.95           C  
ATOM   4810  CB  VAL A 329      -3.594 -22.569   5.794  1.00 95.95           C  
ATOM   4811  HB  VAL A 329      -3.537 -23.657   5.835  1.00 95.95           H  
ATOM   4812  O   VAL A 329      -1.486 -21.197   7.961  1.00 95.95           O  
ATOM   4813  CG1 VAL A 329      -4.434 -22.082   6.985  1.00 95.95           C  
ATOM   4814 HG11 VAL A 329      -4.434 -20.992   7.018  1.00 95.95           H  
ATOM   4815 HG12 VAL A 329      -5.459 -22.438   6.886  1.00 95.95           H  
ATOM   4816 HG13 VAL A 329      -4.032 -22.474   7.919  1.00 95.95           H  
ATOM   4817  CG2 VAL A 329      -4.360 -22.159   4.534  1.00 95.95           C  
ATOM   4818 HG21 VAL A 329      -5.369 -22.570   4.552  1.00 95.95           H  
ATOM   4819 HG22 VAL A 329      -4.402 -21.072   4.462  1.00 95.95           H  
ATOM   4820 HG23 VAL A 329      -3.853 -22.548   3.651  1.00 95.95           H  
ATOM   4821  N   LYS A 330      -0.995 -23.342   7.492  1.00 95.53           N  
ATOM   4822  H   LYS A 330      -1.020 -24.072   6.794  1.00 95.53           H  
ATOM   4823  CA  LYS A 330      -0.303 -23.602   8.771  1.00 95.53           C  
ATOM   4824  HA  LYS A 330      -0.976 -23.358   9.593  1.00 95.53           H  
ATOM   4825  C   LYS A 330       0.920 -22.695   8.936  1.00 95.53           C  
ATOM   4826  CB  LYS A 330       0.088 -25.087   8.871  1.00 95.53           C  
ATOM   4827  HB2 LYS A 330       0.587 -25.391   7.951  1.00 95.53           H  
ATOM   4828  HB3 LYS A 330       0.793 -25.222   9.692  1.00 95.53           H  
ATOM   4829  O   LYS A 330       1.095 -22.109  10.013  1.00 95.53           O  
ATOM   4830  CG  LYS A 330      -1.133 -25.988   9.126  1.00 95.53           C  
ATOM   4831  HG2 LYS A 330      -1.484 -25.839  10.147  1.00 95.53           H  
ATOM   4832  HG3 LYS A 330      -1.937 -25.708   8.445  1.00 95.53           H  
ATOM   4833  CD  LYS A 330      -0.798 -27.471   8.905  1.00 95.53           C  
ATOM   4834  HD2 LYS A 330      -0.368 -27.576   7.909  1.00 95.53           H  
ATOM   4835  HD3 LYS A 330      -0.068 -27.806   9.642  1.00 95.53           H  
ATOM   4836  CE  LYS A 330      -2.082 -28.312   8.992  1.00 95.53           C  
ATOM   4837  HE2 LYS A 330      -2.871 -27.758   8.483  1.00 95.53           H  
ATOM   4838  HE3 LYS A 330      -2.369 -28.429  10.037  1.00 95.53           H  
ATOM   4839  NZ  LYS A 330      -1.940 -29.634   8.324  1.00 95.53           N  
ATOM   4840  HZ1 LYS A 330      -1.267 -30.229   8.786  1.00 95.53           H  
ATOM   4841  HZ2 LYS A 330      -1.654 -29.507   7.364  1.00 95.53           H  
ATOM   4842  HZ3 LYS A 330      -2.827 -30.110   8.241  1.00 95.53           H  
ATOM   4843  N   ASN A 331       1.666 -22.494   7.854  1.00 96.63           N  
ATOM   4844  H   ASN A 331       1.462 -23.059   7.043  1.00 96.63           H  
ATOM   4845  CA  ASN A 331       2.864 -21.658   7.783  1.00 96.63           C  
ATOM   4846  HA  ASN A 331       3.450 -21.805   8.690  1.00 96.63           H  
ATOM   4847  C   ASN A 331       2.569 -20.148   7.703  1.00 96.63           C  
ATOM   4848  CB  ASN A 331       3.707 -22.152   6.599  1.00 96.63           C  
ATOM   4849  HB2 ASN A 331       4.542 -21.470   6.437  1.00 96.63           H  
ATOM   4850  HB3 ASN A 331       3.098 -22.179   5.695  1.00 96.63           H  
ATOM   4851  O   ASN A 331       3.494 -19.346   7.702  1.00 96.63           O  
ATOM   4852  CG  ASN A 331       4.292 -23.533   6.819  1.00 96.63           C  
ATOM   4853  ND2 ASN A 331       4.924 -24.063   5.807  1.00 96.63           N  
ATOM   4854 HD21 ASN A 331       4.943 -23.648   4.887  1.00 96.63           H  
ATOM   4855 HD22 ASN A 331       5.438 -24.918   5.968  1.00 96.63           H  
ATOM   4856  OD1 ASN A 331       4.169 -24.139   7.873  1.00 96.63           O  
ATOM   4857  N   GLY A 332       1.297 -19.734   7.676  1.00 95.57           N  
ATOM   4858  H   GLY A 332       0.572 -20.431   7.585  1.00 95.57           H  
ATOM   4859  CA  GLY A 332       0.904 -18.320   7.696  1.00 95.57           C  
ATOM   4860  HA2 GLY A 332       1.591 -17.760   8.331  1.00 95.57           H  
ATOM   4861  HA3 GLY A 332      -0.098 -18.247   8.117  1.00 95.57           H  
ATOM   4862  C   GLY A 332       0.875 -17.633   6.328  1.00 95.57           C  
ATOM   4863  O   GLY A 332       0.756 -16.408   6.276  1.00 95.57           O  
ATOM   4864  N   TYR A 333       0.948 -18.397   5.238  1.00 97.74           N  
ATOM   4865  H   TYR A 333       0.978 -19.401   5.347  1.00 97.74           H  
ATOM   4866  CA  TYR A 333       0.869 -17.873   3.880  1.00 97.74           C  
ATOM   4867  HA  TYR A 333       1.347 -16.893   3.869  1.00 97.74           H  
ATOM   4868  C   TYR A 333      -0.574 -17.685   3.402  1.00 97.74           C  
ATOM   4869  CB  TYR A 333       1.646 -18.765   2.904  1.00 97.74           C  
ATOM   4870  HB2 TYR A 333       1.326 -19.799   3.036  1.00 97.74           H  
ATOM   4871  HB3 TYR A 333       1.395 -18.478   1.883  1.00 97.74           H  
ATOM   4872  O   TYR A 333      -1.491 -18.444   3.727  1.00 97.74           O  
ATOM   4873  CG  TYR A 333       3.151 -18.689   3.049  1.00 97.74           C  
ATOM   4874  CD1 TYR A 333       3.887 -17.757   2.293  1.00 97.74           C  
ATOM   4875  HD1 TYR A 333       3.378 -17.088   1.615  1.00 97.74           H  
ATOM   4876  CD2 TYR A 333       3.816 -19.570   3.919  1.00 97.74           C  
ATOM   4877  HD2 TYR A 333       3.245 -20.285   4.493  1.00 97.74           H  
ATOM   4878  CE1 TYR A 333       5.289 -17.707   2.404  1.00 97.74           C  
ATOM   4879  HE1 TYR A 333       5.864 -17.014   1.809  1.00 97.74           H  
ATOM   4880  CE2 TYR A 333       5.219 -19.539   4.022  1.00 97.74           C  
ATOM   4881  HE2 TYR A 333       5.728 -20.229   4.678  1.00 97.74           H  
ATOM   4882  OH  TYR A 333       7.308 -18.603   3.338  1.00 97.74           O  
ATOM   4883  HH  TYR A 333       7.625 -19.406   3.756  1.00 97.74           H  
ATOM   4884  CZ  TYR A 333       5.955 -18.609   3.257  1.00 97.74           C  
ATOM   4885  N   SER A 334      -0.745 -16.682   2.549  1.00 97.87           N  
ATOM   4886  H   SER A 334       0.065 -16.107   2.366  1.00 97.87           H  
ATOM   4887  CA  SER A 334      -1.840 -16.596   1.586  1.00 97.87           C  
ATOM   4888  HA  SER A 334      -2.637 -17.279   1.880  1.00 97.87           H  
ATOM   4889  C   SER A 334      -1.356 -17.036   0.199  1.00 97.87           C  
ATOM   4890  CB  SER A 334      -2.410 -15.178   1.576  1.00 97.87           C  
ATOM   4891  HB2 SER A 334      -1.635 -14.468   1.289  1.00 97.87           H  
ATOM   4892  HB3 SER A 334      -3.226 -15.133   0.855  1.00 97.87           H  
ATOM   4893  O   SER A 334      -0.161 -17.120  -0.045  1.00 97.87           O  
ATOM   4894  OG  SER A 334      -2.912 -14.856   2.864  1.00 97.87           O  
ATOM   4895  HG  SER A 334      -2.146 -14.810   3.440  1.00 97.87           H  
ATOM   4896  N   PHE A 335      -2.263 -17.358  -0.711  1.00 98.06           N  
ATOM   4897  H   PHE A 335      -3.240 -17.301  -0.458  1.00 98.06           H  
ATOM   4898  CA  PHE A 335      -1.992 -17.873  -2.049  1.00 98.06           C  
ATOM   4899  HA  PHE A 335      -1.155 -17.331  -2.490  1.00 98.06           H  
ATOM   4900  C   PHE A 335      -3.220 -17.689  -2.949  1.00 98.06           C  
ATOM   4901  CB  PHE A 335      -1.613 -19.360  -1.958  1.00 98.06           C  
ATOM   4902  HB2 PHE A 335      -0.658 -19.441  -1.440  1.00 98.06           H  
ATOM   4903  HB3 PHE A 335      -1.451 -19.741  -2.967  1.00 98.06           H  
ATOM   4904  O   PHE A 335      -4.340 -17.486  -2.473  1.00 98.06           O  
ATOM   4905  CG  PHE A 335      -2.620 -20.249  -1.247  1.00 98.06           C  
ATOM   4906  CD1 PHE A 335      -2.509 -20.464   0.139  1.00 98.06           C  
ATOM   4907  HD1 PHE A 335      -1.707 -20.003   0.695  1.00 98.06           H  
ATOM   4908  CD2 PHE A 335      -3.649 -20.882  -1.969  1.00 98.06           C  
ATOM   4909  HD2 PHE A 335      -3.725 -20.737  -3.037  1.00 98.06           H  
ATOM   4910  CE1 PHE A 335      -3.427 -21.296   0.798  1.00 98.06           C  
ATOM   4911  HE1 PHE A 335      -3.316 -21.470   1.858  1.00 98.06           H  
ATOM   4912  CE2 PHE A 335      -4.564 -21.722  -1.310  1.00 98.06           C  
ATOM   4913  HE2 PHE A 335      -5.336 -22.225  -1.874  1.00 98.06           H  
ATOM   4914  CZ  PHE A 335      -4.456 -21.924   0.077  1.00 98.06           C  
ATOM   4915  HZ  PHE A 335      -5.149 -22.576   0.588  1.00 98.06           H  
ATOM   4916  N   TYR A 336      -3.030 -17.791  -4.263  1.00 97.99           N  
ATOM   4917  H   TYR A 336      -2.098 -17.983  -4.602  1.00 97.99           H  
ATOM   4918  CA  TYR A 336      -4.138 -17.906  -5.214  1.00 97.99           C  
ATOM   4919  HA  TYR A 336      -5.062 -17.574  -4.741  1.00 97.99           H  
ATOM   4920  C   TYR A 336      -4.308 -19.372  -5.607  1.00 97.99           C  
ATOM   4921  CB  TYR A 336      -3.898 -16.990  -6.411  1.00 97.99           C  
ATOM   4922  HB2 TYR A 336      -3.188 -17.469  -7.085  1.00 97.99           H  
ATOM   4923  HB3 TYR A 336      -3.449 -16.065  -6.050  1.00 97.99           H  
ATOM   4924  O   TYR A 336      -3.392 -19.981  -6.167  1.00 97.99           O  
ATOM   4925  CG  TYR A 336      -5.160 -16.622  -7.168  1.00 97.99           C  
ATOM   4926  CD1 TYR A 336      -5.500 -17.271  -8.368  1.00 97.99           C  
ATOM   4927  HD1 TYR A 336      -4.864 -18.046  -8.769  1.00 97.99           H  
ATOM   4928  CD2 TYR A 336      -5.978 -15.583  -6.690  1.00 97.99           C  
ATOM   4929  HD2 TYR A 336      -5.716 -15.064  -5.779  1.00 97.99           H  
ATOM   4930  CE1 TYR A 336      -6.637 -16.890  -9.101  1.00 97.99           C  
ATOM   4931  HE1 TYR A 336      -6.861 -17.368 -10.043  1.00 97.99           H  
ATOM   4932  CE2 TYR A 336      -7.119 -15.196  -7.415  1.00 97.99           C  
ATOM   4933  HE2 TYR A 336      -7.722 -14.371  -7.064  1.00 97.99           H  
ATOM   4934  OH  TYR A 336      -8.524 -15.438  -9.349  1.00 97.99           O  
ATOM   4935  HH  TYR A 336      -8.545 -15.868 -10.207  1.00 97.99           H  
ATOM   4936  CZ  TYR A 336      -7.449 -15.844  -8.625  1.00 97.99           C  
ATOM   4937  N   GLY A 337      -5.456 -19.947  -5.255  1.00 97.11           N  
ATOM   4938  H   GLY A 337      -6.200 -19.365  -4.898  1.00 97.11           H
[truncated: 189,144 more chars]
