# Supplementary material for: Evolution of Phage Tail Sheath Protein
Source: Viruses. 2022 May 26;14(6):1148. doi: 10.3390/v14061148 (PMC9230969; doi:10.3390/v14061148)
Supplement: Supplementary file 1 [file viruses-14-01148-s001.zip › Supplementary_File_S2/AF_models/Aeromonas__phage__pAh6_2TG.pdb]

ATOM      1  N   MET A   1     -17.099  57.632 -41.408  1.00 43.15           N  
ATOM      2  H   MET A   1     -17.365  58.449 -40.877  1.00 43.15           H  
ATOM      3  H2  MET A   1     -17.733  57.517 -42.185  1.00 43.15           H  
ATOM      4  H3  MET A   1     -16.166  57.756 -41.774  1.00 43.15           H  
ATOM      5  CA  MET A   1     -17.160  56.422 -40.561  1.00 43.15           C  
ATOM      6  HA  MET A   1     -16.428  56.486 -39.755  1.00 43.15           H  
ATOM      7  C   MET A   1     -16.795  55.234 -41.435  1.00 43.15           C  
ATOM      8  CB  MET A   1     -18.558  56.237 -39.944  1.00 43.15           C  
ATOM      9  HB2 MET A   1     -18.624  55.231 -39.531  1.00 43.15           H  
ATOM     10  HB3 MET A   1     -19.328  56.346 -40.708  1.00 43.15           H  
ATOM     11  O   MET A   1     -17.529  54.963 -42.375  1.00 43.15           O  
ATOM     12  CG  MET A   1     -18.816  57.231 -38.805  1.00 43.15           C  
ATOM     13  HG2 MET A   1     -17.984  57.165 -38.104  1.00 43.15           H  
ATOM     14  HG3 MET A   1     -18.853  58.248 -39.195  1.00 43.15           H  
ATOM     15  SD  MET A   1     -20.330  56.901 -37.867  1.00 43.15           S  
ATOM     16  CE  MET A   1     -21.552  57.893 -38.767  1.00 43.15           C  
ATOM     17  HE1 MET A   1     -21.266  58.945 -38.743  1.00 43.15           H  
ATOM     18  HE2 MET A   1     -22.526  57.780 -38.289  1.00 43.15           H  
ATOM     19  HE3 MET A   1     -21.621  57.552 -39.800  1.00 43.15           H  
ATOM     20  N   SER A   2     -15.635  54.612 -41.221  1.00 49.64           N  
ATOM     21  H   SER A   2     -15.052  54.845 -40.429  1.00 49.64           H  
ATOM     22  CA  SER A   2     -15.222  53.409 -41.956  1.00 49.64           C  
ATOM     23  HA  SER A   2     -15.625  53.442 -42.968  1.00 49.64           H  
ATOM     24  C   SER A   2     -15.773  52.166 -41.261  1.00 49.64           C  
ATOM     25  CB  SER A   2     -13.694  53.337 -42.072  1.00 49.64           C  
ATOM     26  HB2 SER A   2     -13.350  54.141 -42.722  1.00 49.64           H  
ATOM     27  HB3 SER A   2     -13.400  52.384 -42.512  1.00 49.64           H  
ATOM     28  O   SER A   2     -15.693  52.060 -40.038  1.00 49.64           O  
ATOM     29  OG  SER A   2     -13.093  53.486 -40.801  1.00 49.64           O  
ATOM     30  HG  SER A   2     -13.183  52.662 -40.316  1.00 49.64           H  
ATOM     31  N   LEU A   3     -16.345  51.243 -42.034  1.00 45.63           N  
ATOM     32  H   LEU A   3     -16.341  51.373 -43.035  1.00 45.63           H  
ATOM     33  CA  LEU A   3     -16.836  49.965 -41.521  1.00 45.63           C  
ATOM     34  HA  LEU A   3     -17.459  50.152 -40.646  1.00 45.63           H  
ATOM     35  C   LEU A   3     -15.654  49.098 -41.068  1.00 45.63           C  
ATOM     36  CB  LEU A   3     -17.679  49.267 -42.606  1.00 45.63           C  
ATOM     37  HB2 LEU A   3     -17.088  49.227 -43.521  1.00 45.63           H  
ATOM     38  HB3 LEU A   3     -17.875  48.239 -42.303  1.00 45.63           H  
ATOM     39  O   LEU A   3     -14.593  49.118 -41.691  1.00 45.63           O  
ATOM     40  CG  LEU A   3     -19.021  49.969 -42.892  1.00 45.63           C  
ATOM     41  HG  LEU A   3     -18.863  51.044 -42.975  1.00 45.63           H  
ATOM     42  CD1 LEU A   3     -19.602  49.479 -44.217  1.00 45.63           C  
ATOM     43 HD11 LEU A   3     -18.910  49.701 -45.030  1.00 45.63           H  
ATOM     44 HD12 LEU A   3     -19.775  48.403 -44.180  1.00 45.63           H  
ATOM     45 HD13 LEU A   3     -20.546  49.985 -44.418  1.00 45.63           H  
ATOM     46  CD2 LEU A   3     -20.053  49.703 -41.793  1.00 45.63           C  
ATOM     47 HD21 LEU A   3     -19.682  50.050 -40.828  1.00 45.63           H  
ATOM     48 HD22 LEU A   3     -20.970  50.246 -42.020  1.00 45.63           H  
ATOM     49 HD23 LEU A   3     -20.284  48.640 -41.736  1.00 45.63           H  
ATOM     50  N   SER A   4     -15.842  48.352 -39.978  1.00 66.99           N  
ATOM     51  H   SER A   4     -16.745  48.363 -39.527  1.00 66.99           H  
ATOM     52  CA  SER A   4     -14.821  47.433 -39.469  1.00 66.99           C  
ATOM     53  HA  SER A   4     -13.908  47.997 -39.275  1.00 66.99           H  
ATOM     54  C   SER A   4     -14.513  46.340 -40.495  1.00 66.99           C  
ATOM     55  CB  SER A   4     -15.272  46.783 -38.156  1.00 66.99           C  
ATOM     56  HB2 SER A   4     -15.497  47.552 -37.417  1.00 66.99           H  
ATOM     57  HB3 SER A   4     -16.159  46.174 -38.333  1.00 66.99           H  
ATOM     58  O   SER A   4     -15.430  45.807 -41.123  1.00 66.99           O  
ATOM     59  OG  SER A   4     -14.216  45.968 -37.691  1.00 66.99           O  
ATOM     60  HG  SER A   4     -14.526  45.339 -37.035  1.00 66.99           H  
ATOM     61  N   ILE A   5     -13.239  45.951 -40.613  1.00 72.08           N  
ATOM     62  H   ILE A   5     -12.550  46.407 -40.032  1.00 72.08           H  
ATOM     63  CA  ILE A   5     -12.806  44.814 -41.441  1.00 72.08           C  
ATOM     64  HA  ILE A   5     -13.154  45.007 -42.456  1.00 72.08           H  
ATOM     65  C   ILE A   5     -13.455  43.492 -40.995  1.00 72.08           C  
ATOM     66  CB  ILE A   5     -11.262  44.741 -41.461  1.00 72.08           C  
ATOM     67  HB  ILE A   5     -10.894  45.766 -41.519  1.00 72.08           H  
ATOM     68  O   ILE A   5     -13.613  42.589 -41.812  1.00 72.08           O  
ATOM     69  CG1 ILE A   5     -10.758  44.013 -42.725  1.00 72.08           C  
ATOM     70 HG12 ILE A   5     -10.948  42.944 -42.636  1.00 72.08           H  
ATOM     71 HG13 ILE A   5     -11.309  44.382 -43.591  1.00 72.08           H  
ATOM     72  CG2 ILE A   5     -10.698  44.110 -40.173  1.00 72.08           C  
ATOM     73 HG21 ILE A   5     -11.130  44.587 -39.294  1.00 72.08           H  
ATOM     74 HG22 ILE A   5      -9.617  44.245 -40.134  1.00 72.08           H  
ATOM     75 HG23 ILE A   5     -10.914  43.042 -40.143  1.00 72.08           H  
ATOM     76  CD1 ILE A   5      -9.266  44.243 -42.999  1.00 72.08           C  
ATOM     77 HD11 ILE A   5      -9.058  45.311 -43.071  1.00 72.08           H  
ATOM     78 HD12 ILE A   5      -8.661  43.806 -42.204  1.00 72.08           H  
ATOM     79 HD13 ILE A   5      -8.997  43.767 -43.942  1.00 72.08           H  
ATOM     80  N   THR A   6     -13.923  43.414 -39.741  1.00 69.67           N  
ATOM     81  H   THR A   6     -13.720  44.171 -39.104  1.00 69.67           H  
ATOM     82  CA  THR A   6     -14.708  42.290 -39.201  1.00 69.67           C  
ATOM     83  HA  THR A   6     -14.112  41.381 -39.277  1.00 69.67           H  
ATOM     84  C   THR A   6     -16.011  42.049 -39.975  1.00 69.67           C  
ATOM     85  CB  THR A   6     -15.038  42.520 -37.715  1.00 69.67           C  
ATOM     86  HB  THR A   6     -15.850  43.245 -37.642  1.00 69.67           H  
ATOM     87  O   THR A   6     -16.506  40.931 -39.995  1.00 69.67           O  
ATOM     88  CG2 THR A   6     -15.436  41.244 -36.979  1.00 69.67           C  
ATOM     89 HG21 THR A   6     -15.574  41.452 -35.918  1.00 69.67           H  
ATOM     90 HG22 THR A   6     -14.673  40.476 -37.101  1.00 69.67           H  
ATOM     91 HG23 THR A   6     -16.377  40.860 -37.373  1.00 69.67           H  
ATOM     92  OG1 THR A   6     -13.922  43.046 -37.029  1.00 69.67           O  
ATOM     93  HG1 THR A   6     -13.388  42.289 -36.775  1.00 69.67           H  
ATOM     94  N   ASN A   7     -16.546  43.062 -40.675  1.00 64.52           N  
ATOM     95  H   ASN A   7     -16.094  43.964 -40.652  1.00 64.52           H  
ATOM     96  CA  ASN A   7     -17.718  42.897 -41.548  1.00 64.52           C  
ATOM     97  HA  ASN A   7     -18.460  42.289 -41.030  1.00 64.52           H  
ATOM     98  C   ASN A   7     -17.395  42.167 -42.864  1.00 64.52           C  
ATOM     99  CB  ASN A   7     -18.330  44.276 -41.855  1.00 64.52           C  
ATOM    100  HB2 ASN A   7     -17.566  44.931 -42.272  1.00 64.52           H  
ATOM    101  HB3 ASN A   7     -19.108  44.148 -42.608  1.00 64.52           H  
ATOM    102  O   ASN A   7     -18.311  41.761 -43.573  1.00 64.52           O  
ATOM    103  CG  ASN A   7     -18.980  44.950 -40.663  1.00 64.52           C  
ATOM    104  ND2 ASN A   7     -19.345  46.202 -40.800  1.00 64.52           N  
ATOM    105 HD21 ASN A   7     -19.869  46.577 -40.022  1.00 64.52           H  
ATOM    106 HD22 ASN A   7     -19.247  46.654 -41.698  1.00 64.52           H  
ATOM    107  OD1 ASN A   7     -19.200  44.391 -39.607  1.00 64.52           O  
ATOM    108  N   VAL A   8     -16.110  42.046 -43.214  1.00 65.40           N  
ATOM    109  H   VAL A   8     -15.414  42.388 -42.566  1.00 65.40           H  
ATOM    110  CA  VAL A   8     -15.629  41.365 -44.426  1.00 65.40           C  
ATOM    111  HA  VAL A   8     -16.479  41.121 -45.064  1.00 65.40           H  
ATOM    112  C   VAL A   8     -14.954  40.038 -44.072  1.00 65.40           C  
ATOM    113  CB  VAL A   8     -14.682  42.280 -45.232  1.00 65.40           C  
ATOM    114  HB  VAL A   8     -13.781  42.467 -44.648  1.00 65.40           H  
ATOM    115  O   VAL A   8     -15.118  39.062 -44.800  1.00 65.40           O  
ATOM    116  CG1 VAL A   8     -14.271  41.645 -46.567  1.00 65.40           C  
ATOM    117 HG11 VAL A   8     -13.728  40.716 -46.396  1.00 65.40           H  
ATOM    118 HG12 VAL A   8     -15.157  41.429 -47.164  1.00 65.40           H  
ATOM    119 HG13 VAL A   8     -13.620  42.323 -47.119  1.00 65.40           H  
ATOM    120  CG2 VAL A   8     -15.335  43.634 -45.555  1.00 65.40           C  
ATOM    121 HG21 VAL A   8     -14.666  44.233 -46.173  1.00 65.40           H  
ATOM    122 HG22 VAL A   8     -16.274  43.474 -46.086  1.00 65.40           H  
ATOM    123 HG23 VAL A   8     -15.532  44.185 -44.635  1.00 65.40           H  
ATOM    124  N   VAL A   9     -14.216  39.979 -42.958  1.00 40.90           N  
ATOM    125  H   VAL A   9     -14.108  40.819 -42.406  1.00 40.90           H  
ATOM    126  CA  VAL A   9     -13.541  38.769 -42.469  1.00 40.90           C  
ATOM    127  HA  VAL A   9     -14.040  37.892 -42.883  1.00 40.90           H  
ATOM    128  C   VAL A   9     -13.644  38.703 -40.945  1.00 40.90           C  
ATOM    129  CB  VAL A   9     -12.060  38.731 -42.910  1.00 40.90           C  
ATOM    130  HB  VAL A   9     -11.512  39.535 -42.419  1.00 40.90           H  
ATOM    131  O   VAL A   9     -13.028  39.506 -40.246  1.00 40.90           O  
ATOM    132  CG1 VAL A   9     -11.411  37.394 -42.531  1.00 40.90           C  
ATOM    133 HG11 VAL A   9     -11.477  37.237 -41.454  1.00 40.90           H  
ATOM    134 HG12 VAL A   9     -10.358  37.397 -42.812  1.00 40.90           H  
ATOM    135 HG13 VAL A   9     -11.920  36.574 -43.038  1.00 40.90           H  
ATOM    136  CG2 VAL A   9     -11.881  38.902 -44.426  1.00 40.90           C  
ATOM    137 HG21 VAL A   9     -12.181  39.906 -44.723  1.00 40.90           H  
ATOM    138 HG22 VAL A   9     -12.488  38.170 -44.959  1.00 40.90           H  
ATOM    139 HG23 VAL A   9     -10.833  38.769 -44.696  1.00 40.90           H  
ATOM    140  N   ASP A  10     -14.387  37.721 -40.437  1.00 60.96           N  
ATOM    141  H   ASP A  10     -14.878  37.103 -41.068  1.00 60.96           H  
ATOM    142  CA  ASP A  10     -14.452  37.385 -39.013  1.00 60.96           C  
ATOM    143  HA  ASP A  10     -14.094  38.235 -38.432  1.00 60.96           H  
ATOM    144  C   ASP A  10     -13.538  36.185 -38.717  1.00 60.96           C  
ATOM    145  CB  ASP A  10     -15.911  37.139 -38.596  1.00 60.96           C  
ATOM    146  HB2 ASP A  10     -16.510  38.004 -38.883  1.00 60.96           H  
ATOM    147  HB3 ASP A  10     -16.293  36.268 -39.127  1.00 60.96           H  
ATOM    148  O   ASP A  10     -13.610  35.151 -39.387  1.00 60.96           O  
ATOM    149  CG  ASP A  10     -16.066  36.926 -37.085  1.00 60.96           C  
ATOM    150  OD1 ASP A  10     -15.139  37.326 -36.342  1.00 60.96           O  
ATOM    151  OD2 ASP A  10     -17.104  36.356 -36.687  1.00 60.96           O  
ATOM    152  N   VAL A  11     -12.640  36.334 -37.740  1.00 62.36           N  
ATOM    153  H   VAL A  11     -12.763  37.130 -37.131  1.00 62.36           H  
ATOM    154  CA  VAL A  11     -11.669  35.304 -37.347  1.00 62.36           C  
ATOM    155  HA  VAL A  11     -11.863  34.397 -37.920  1.00 62.36           H  
ATOM    156  C   VAL A  11     -11.870  34.979 -35.874  1.00 62.36           C  
ATOM    157  CB  VAL A  11     -10.208  35.716 -37.633  1.00 62.36           C  
ATOM    158  HB  VAL A  11      -9.954  36.598 -37.044  1.00 62.36           H  
ATOM    159  O   VAL A  11     -11.511  35.761 -34.997  1.00 62.36           O  
ATOM    160  CG1 VAL A  11      -9.233  34.585 -37.267  1.00 62.36           C  
ATOM    161 HG11 VAL A  11      -8.210  34.898 -37.479  1.00 62.36           H  
ATOM    162 HG12 VAL A  11      -9.304  34.356 -36.204  1.00 62.36           H  
ATOM    163 HG13 VAL A  11      -9.465  33.690 -37.844  1.00 62.36           H  
ATOM    164  CG2 VAL A  11      -9.984  36.047 -39.113  1.00 62.36           C  
ATOM    165 HG21 VAL A  11     -10.310  35.216 -39.739  1.00 62.36           H  
ATOM    166 HG22 VAL A  11      -8.932  36.260 -39.298  1.00 62.36           H  
ATOM    167 HG23 VAL A  11     -10.562  36.936 -39.370  1.00 62.36           H  
ATOM    168  N   SER A  12     -12.382  33.780 -35.603  1.00 64.53           N  
ATOM    169  H   SER A  12     -12.688  33.208 -36.377  1.00 64.53           H  
ATOM    170  CA  SER A  12     -12.459  33.222 -34.253  1.00 64.53           C  
ATOM    171  HA  SER A  12     -12.509  34.040 -33.534  1.00 64.53           H  
ATOM    172  C   SER A  12     -11.212  32.383 -33.958  1.00 64.53           C  
ATOM    173  CB  SER A  12     -13.739  32.402 -34.101  1.00 64.53           C  
ATOM    174  HB2 SER A  12     -13.695  31.535 -34.761  1.00 64.53           H  
ATOM    175  HB3 SER A  12     -14.600  33.012 -34.374  1.00 64.53           H  
ATOM    176  O   SER A  12     -10.924  31.411 -34.660  1.00 64.53           O  
ATOM    177  OG  SER A  12     -13.878  31.966 -32.763  1.00 64.53           O  
ATOM    178  HG  SER A  12     -14.397  32.620 -32.291  1.00 64.53           H  
ATOM    179  N   ILE A  13     -10.459  32.762 -32.922  1.00 64.86           N  
ATOM    180  H   ILE A  13     -10.759  33.569 -32.392  1.00 64.86           H  
ATOM    181  CA  ILE A  13      -9.284  32.030 -32.435  1.00 64.86           C  
ATOM    182  HA  ILE A  13      -9.024  31.252 -33.153  1.00 64.86           H  
ATOM    183  C   ILE A  13      -9.663  31.353 -31.117  1.00 64.86           C  
ATOM    184  CB  ILE A  13      -8.049  32.953 -32.293  1.00 64.86           C  
ATOM    185  HB  ILE A  13      -8.274  33.722 -31.553  1.00 64.86           H  
ATOM    186  O   ILE A  13      -9.920  32.020 -30.117  1.00 64.86           O  
ATOM    187  CG1 ILE A  13      -7.727  33.652 -33.636  1.00 64.86           C  
ATOM    188 HG12 ILE A  13      -8.600  34.221 -33.955  1.00 64.86           H  
ATOM    189 HG13 ILE A  13      -7.518  32.900 -34.397  1.00 64.86           H  
ATOM    190  CG2 ILE A  13      -6.836  32.140 -31.795  1.00 64.86           C  
ATOM    191 HG21 ILE A  13      -6.561  31.384 -32.530  1.00 64.86           H  
ATOM    192 HG22 ILE A  13      -5.986  32.799 -31.619  1.00 64.86           H  
ATOM    193 HG23 ILE A  13      -7.064  31.653 -30.846  1.00 64.86           H  
ATOM    194  CD1 ILE A  13      -6.557  34.643 -33.579  1.00 64.86           C  
ATOM    195 HD11 ILE A  13      -5.615  34.115 -33.431  1.00 64.86           H  
ATOM    196 HD12 ILE A  13      -6.503  35.186 -34.522  1.00 64.86           H  
ATOM    197 HD13 ILE A  13      -6.713  35.355 -32.769  1.00 64.86           H  
ATOM    198  N   LEU A  14      -9.689  30.021 -31.113  1.00 58.64           N  
ATOM    199  H   LEU A  14      -9.474  29.537 -31.973  1.00 58.64           H  
ATOM    200  CA  LEU A  14      -9.912  29.221 -29.908  1.00 58.64           C  
ATOM    201  HA  LEU A  14     -10.544  29.780 -29.219  1.00 58.64           H  
ATOM    202  C   LEU A  14      -8.574  28.957 -29.206  1.00 58.64           C  
ATOM    203  CB  LEU A  14     -10.634  27.913 -30.281  1.00 58.64           C  
ATOM    204  HB2 LEU A  14     -10.077  27.436 -31.088  1.00 58.64           H  
ATOM    205  HB3 LEU A  14     -10.612  27.237 -29.426  1.00 58.64           H  
ATOM    206  O   LEU A  14      -7.627  28.462 -29.821  1.00 58.64           O  
ATOM    207  CG  LEU A  14     -12.099  28.110 -30.719  1.00 58.64           C  
ATOM    208  HG  LEU A  14     -12.171  28.953 -31.407  1.00 58.64           H  
ATOM    209  CD1 LEU A  14     -12.595  26.861 -31.449  1.00 58.64           C  
ATOM    210 HD11 LEU A  14     -12.541  25.996 -30.789  1.00 58.64           H  
ATOM    211 HD12 LEU A  14     -13.628  27.011 -31.764  1.00 58.64           H  
ATOM    212 HD13 LEU A  14     -11.984  26.686 -32.334  1.00 58.64           H  
ATOM    213  CD2 LEU A  14     -13.019  28.360 -29.521  1.00 58.64           C  
ATOM    214 HD21 LEU A  14     -14.046  28.474 -29.867  1.00 58.64           H  
ATOM    215 HD22 LEU A  14     -12.729  29.281 -29.014  1.00 58.64           H  
ATOM    216 HD23 LEU A  14     -12.966  27.527 -28.820  1.00 58.64           H  
ATOM    217  N   ILE A  15      -8.505  29.255 -27.908  1.00 59.89           N  
ATOM    218  H   ILE A  15      -9.318  29.656 -27.463  1.00 59.89           H  
ATOM    219  CA  ILE A  15      -7.364  28.886 -27.061  1.00 59.89           C  
ATOM    220  HA  ILE A  15      -6.446  29.120 -27.599  1.00 59.89           H  
ATOM    221  C   ILE A  15      -7.416  27.369 -26.838  1.00 59.89           C  
ATOM    222  CB  ILE A  15      -7.359  29.698 -25.743  1.00 59.89           C  
ATOM    223  HB  ILE A  15      -8.300  29.519 -25.223  1.00 59.89           H  
ATOM    224  O   ILE A  15      -8.440  26.829 -26.422  1.00 59.89           O  
ATOM    225  CG1 ILE A  15      -7.242  31.212 -26.052  1.00 59.89           C  
ATOM    226 HG12 ILE A  15      -6.296  31.407 -26.557  1.00 59.89           H  
ATOM    227 HG13 ILE A  15      -8.046  31.506 -26.728  1.00 59.89           H  
ATOM    228  CG2 ILE A  15      -6.206  29.243 -24.828  1.00 59.89           C  
ATOM    229 HG21 ILE A  15      -6.308  28.187 -24.581  1.00 59.89           H  
ATOM    230 HG22 ILE A  15      -5.245  29.412 -25.313  1.00 59.89           H  
ATOM    231 HG23 ILE A  15      -6.232  29.789 -23.884  1.00 59.89           H  
ATOM    232  CD1 ILE A  15      -7.343  32.124 -24.823  1.00 59.89           C  
ATOM    233 HD11 ILE A  15      -6.466  32.008 -24.186  1.00 59.89           H  
ATOM    234 HD12 ILE A  15      -8.243  31.887 -24.256  1.00 59.89           H  
ATOM    235 HD13 ILE A  15      -7.394  33.162 -25.150  1.00 59.89           H  
ATOM    236  N   SER A  16      -6.321  26.672 -27.152  1.00 66.35           N  
ATOM    237  H   SER A  16      -5.494  27.182 -27.425  1.00 66.35           H  
ATOM    238  CA  SER A  16      -6.226  25.217 -26.967  1.00 66.35           C  
ATOM    239  HA  SER A  16      -7.108  24.763 -27.420  1.00 66.35           H  
ATOM    240  C   SER A  16      -6.203  24.850 -25.478  1.00 66.35           C  
ATOM    241  CB  SER A  16      -4.989  24.662 -27.674  1.00 66.35           C  
ATOM    242  HB2 SER A  16      -4.097  25.167 -27.303  1.00 66.35           H  
ATOM    243  HB3 SER A  16      -4.894  23.593 -27.484  1.00 66.35           H  
ATOM    244  O   SER A  16      -5.681  25.622 -24.669  1.00 66.35           O  
ATOM    245  OG  SER A  16      -5.121  24.879 -29.066  1.00 66.35           O  
ATOM    246  HG  SER A  16      -5.540  25.732 -29.198  1.00 66.35           H  
ATOM    247  N   PRO A  17      -6.751  23.689 -25.087  1.00 68.09           N  
ATOM    248  CA  PRO A  17      -6.869  23.340 -23.680  1.00 68.09           C  
ATOM    249  HA  PRO A  17      -7.306  24.176 -23.133  1.00 68.09           H  
ATOM    250  C   PRO A  17      -5.506  23.001 -23.048  1.00 68.09           C  
ATOM    251  CB  PRO A  17      -7.851  22.176 -23.663  1.00 68.09           C  
ATOM    252  HB2 PRO A  17      -7.653  21.537 -22.802  1.00 68.09           H  
ATOM    253  HB3 PRO A  17      -8.872  22.558 -23.624  1.00 68.09           H  
ATOM    254  O   PRO A  17      -4.613  22.473 -23.714  1.00 68.09           O  
ATOM    255  CG  PRO A  17      -7.620  21.474 -25.001  1.00 68.09           C  
ATOM    256  HG2 PRO A  17      -6.743  20.830 -24.930  1.00 68.09           H  
ATOM    257  HG3 PRO A  17      -8.493  20.904 -25.319  1.00 68.09           H  
ATOM    258  CD  PRO A  17      -7.331  22.651 -25.933  1.00 68.09           C  
ATOM    259  HD2 PRO A  17      -8.265  23.013 -26.363  1.00 68.09           H  
ATOM    260  HD3 PRO A  17      -6.646  22.342 -26.722  1.00 68.09           H  
ATOM    261  N   LYS A  18      -5.341  23.293 -21.746  1.00 72.64           N  
ATOM    262  H   LYS A  18      -6.113  23.719 -21.254  1.00 72.64           H  
ATOM    263  CA  LYS A  18      -4.111  22.984 -20.992  1.00 72.64           C  
ATOM    264  HA  LYS A  18      -3.271  23.369 -21.570  1.00 72.64           H  
ATOM    265  C   LYS A  18      -3.941  21.463 -20.875  1.00 72.64           C  
ATOM    266  CB  LYS A  18      -4.112  23.682 -19.609  1.00 72.64           C  
ATOM    267  HB2 LYS A  18      -4.358  24.736 -19.742  1.00 72.64           H  
ATOM    268  HB3 LYS A  18      -4.877  23.226 -18.982  1.00 72.64           H  
ATOM    269  O   LYS A  18      -4.878  20.762 -20.498  1.00 72.64           O  
ATOM    270  CG  LYS A  18      -2.744  23.587 -18.896  1.00 72.64           C  
ATOM    271  HG2 LYS A  18      -1.999  24.112 -19.494  1.00 72.64           H  
ATOM    272  HG3 LYS A  18      -2.456  22.538 -18.848  1.00 72.64           H  
ATOM    273  CD  LYS A  18      -2.714  24.146 -17.456  1.00 72.64           C  
ATOM    274  HD2 LYS A  18      -3.510  23.670 -16.883  1.00 72.64           H  
ATOM    275  HD3 LYS A  18      -2.866  25.225 -17.465  1.00 72.64           H  
ATOM    276  CE  LYS A  18      -1.347  23.797 -16.819  1.00 72.64           C  
ATOM    277  HE2 LYS A  18      -1.133  22.759 -17.074  1.00 72.64           H  
ATOM    278  HE3 LYS A  18      -0.565  24.403 -17.276  1.00 72.64           H  
ATOM    279  NZ  LYS A  18      -1.290  23.907 -15.333  1.00 72.64           N  
ATOM    280  HZ1 LYS A  18      -0.537  23.341 -14.968  1.00 72.64           H  
ATOM    281  HZ2 LYS A  18      -2.100  23.488 -14.899  1.00 72.64           H  
ATOM    282  HZ3 LYS A  18      -1.166  24.854 -15.004  1.00 72.64           H  
ATOM    283  N   ALA A  19      -2.742  20.972 -21.183  1.00 71.07           N  
ATOM    284  H   ALA A  19      -2.027  21.610 -21.501  1.00 71.07           H  
ATOM    285  CA  ALA A  19      -2.381  19.568 -21.023  1.00 71.07           C  
ATOM    286  HA  ALA A  19      -3.079  18.961 -21.600  1.00 71.07           H  
ATOM    287  C   ALA A  19      -2.470  19.127 -19.550  1.00 71.07           C  
ATOM    288  CB  ALA A  19      -0.974  19.366 -21.596  1.00 71.07           C  
ATOM    289  HB1 ALA A  19      -0.960  19.630 -22.654  1.00 71.07           H  
ATOM    290  HB2 ALA A  19      -0.675  18.323 -21.489  1.00 71.07           H  
ATOM    291  HB3 ALA A  19      -0.259  19.986 -21.055  1.00 71.07           H  
ATOM    292  O   ALA A  19      -2.189  19.906 -18.635  1.00 71.07           O  
ATOM    293  N   LYS A  20      -2.843  17.866 -19.334  1.00 77.22           N  
ATOM    294  H   LYS A  20      -3.003  17.276 -20.138  1.00 77.22           H  
ATOM    295  CA  LYS A  20      -2.812  17.212 -18.028  1.00 77.22           C  
ATOM    296  HA  LYS A  20      -3.301  17.863 -17.304  1.00 77.22           H  
ATOM    297  C   LYS A  20      -1.359  17.012 -17.591  1.00 77.22           C  
ATOM    298  CB  LYS A  20      -3.586  15.887 -18.122  1.00 77.22           C  
ATOM    299  HB2 LYS A  20      -3.053  15.203 -18.783  1.00 77.22           H  
ATOM    300  HB3 LYS A  20      -4.570  16.083 -18.548  1.00 77.22           H  
ATOM    301  O   LYS A  20      -0.531  16.559 -18.381  1.00 77.22           O  
ATOM    302  CG  LYS A  20      -3.767  15.226 -16.751  1.00 77.22           C  
ATOM    303  HG2 LYS A  20      -4.287  15.914 -16.085  1.00 77.22           H  
ATOM    304  HG3 LYS A  20      -2.789  14.994 -16.330  1.00 77.22           H  
ATOM    305  CD  LYS A  20      -4.568  13.925 -16.864  1.00 77.22           C  
ATOM    306  HD2 LYS A  20      -5.558  14.139 -17.269  1.00 77.22           H  
ATOM    307  HD3 LYS A  20      -4.044  13.243 -17.533  1.00 77.22           H  
ATOM    308  CE  LYS A  20      -4.691  13.292 -15.474  1.00 77.22           C  
ATOM    309  HE2 LYS A  20      -5.209  13.988 -14.814  1.00 77.22           H  
ATOM    310  HE3 LYS A  20      -3.685  13.148 -15.078  1.00 77.22           H  
ATOM    311  NZ  LYS A  20      -5.407  11.994 -15.523  1.00 77.22           N  
ATOM    312  HZ1 LYS A  20      -4.897  11.344 -16.105  1.00 77.22           H  
ATOM    313  HZ2 LYS A  20      -6.338  12.105 -15.899  1.00 77.22           H  
ATOM    314  HZ3 LYS A  20      -5.469  11.591 -14.599  1.00 77.22           H  
ATOM    315  N   GLU A  21      -1.067  17.354 -16.342  1.00 77.38           N  
ATOM    316  H   GLU A  21      -1.802  17.716 -15.751  1.00 77.38           H  
ATOM    317  CA  GLU A  21       0.243  17.134 -15.723  1.00 77.38           C  
ATOM    318  HA  GLU A  21       1.019  17.411 -16.436  1.00 77.38           H  
ATOM    319  C   GLU A  21       0.446  15.645 -15.397  1.00 77.38           C  
ATOM    320  CB  GLU A  21       0.395  18.041 -14.484  1.00 77.38           C  
ATOM    321  HB2 GLU A  21       1.304  17.766 -13.949  1.00 77.38           H  
ATOM    322  HB3 GLU A  21      -0.462  17.894 -13.826  1.00 77.38           H  
ATOM    323  O   GLU A  21      -0.520  14.906 -15.186  1.00 77.38           O  
ATOM    324  CG  GLU A  21       0.492  19.524 -14.903  1.00 77.38           C  
ATOM    325  HG2 GLU A  21      -0.339  19.756 -15.569  1.00 77.38           H  
ATOM    326  HG3 GLU A  21       1.410  19.660 -15.474  1.00 77.38           H  
ATOM    327  CD  GLU A  21       0.463  20.546 -13.753  1.00 77.38           C  
ATOM    328  OE1 GLU A  21       0.229  21.747 -14.077  1.00 77.38           O  
ATOM    329  OE2 GLU A  21       0.615  20.137 -12.583  1.00 77.38           O  
ATOM    330  N   LEU A  22       1.706  15.203 -15.382  1.00 76.17           N  
ATOM    331  H   LEU A  22       2.459  15.868 -15.490  1.00 76.17           H  
ATOM    332  CA  LEU A  22       2.059  13.836 -15.000  1.00 76.17           C  
ATOM    333  HA  LEU A  22       1.440  13.145 -15.573  1.00 76.17           H  
ATOM    334  C   LEU A  22       1.736  13.587 -13.531  1.00 76.17           C  
ATOM    335  CB  LEU A  22       3.549  13.566 -15.279  1.00 76.17           C  
ATOM    336  HB2 LEU A  22       3.838  12.621 -14.818  1.00 76.17           H  
ATOM    337  HB3 LEU A  22       4.136  14.355 -14.810  1.00 76.17           H  
ATOM    338  O   LEU A  22       1.830  14.490 -12.697  1.00 76.17           O  
ATOM    339  CG  LEU A  22       3.876  13.499 -16.775  1.00 76.17           C  
ATOM    340  HG  LEU A  22       3.432  14.357 -17.280  1.00 76.17           H  
ATOM    341  CD1 LEU A  22       5.387  13.556 -16.987  1.00 76.17           C  
ATOM    342 HD11 LEU A  22       5.794  14.464 -16.543  1.00 76.17           H  
ATOM    343 HD12 LEU A  22       5.873  12.697 -16.524  1.00 76.17           H  
ATOM    344 HD13 LEU A  22       5.618  13.569 -18.053  1.00 76.17           H  
ATOM    345  CD2 LEU A  22       3.329  12.219 -17.405  1.00 76.17           C  
ATOM    346 HD21 LEU A  22       3.332  12.332 -18.489  1.00 76.17           H  
ATOM    347 HD22 LEU A  22       2.301  12.032 -17.095  1.00 76.17           H  
ATOM    348 HD23 LEU A  22       3.931  11.368 -17.088  1.00 76.17           H  
ATOM    349  N   GLN A  23       1.380  12.346 -13.205  1.00 80.17           N  
ATOM    350  H   GLN A  23       1.420  11.615 -13.901  1.00 80.17           H  
ATOM    351  CA  GLN A  23       1.198  11.971 -11.812  1.00 80.17           C  
ATOM    352  HA  GLN A  23       0.522  12.693 -11.354  1.00 80.17           H  
ATOM    353  C   GLN A  23       2.543  12.036 -11.077  1.00 80.17           C  
ATOM    354  CB  GLN A  23       0.547  10.588 -11.732  1.00 80.17           C  
ATOM    355  HB2 GLN A  23       1.221   9.845 -12.159  1.00 80.17           H  
ATOM    356  HB3 GLN A  23      -0.375  10.611 -12.313  1.00 80.17           H  
ATOM    357  O   GLN A  23       3.563  11.563 -11.577  1.00 80.17           O  
ATOM    358  CG  GLN A  23       0.216  10.183 -10.289  1.00 80.17           C  
ATOM    359  HG2 GLN A  23      -0.357  10.975  -9.808  1.00 80.17           H  
ATOM    360  HG3 GLN A  23       1.143  10.038  -9.734  1.00 80.17           H  
ATOM    361  CD  GLN A  23      -0.588   8.891 -10.204  1.00 80.17           C  
ATOM    362  NE2 GLN A  23      -0.844   8.410  -9.008  1.00 80.17           N  
ATOM    363 HE21 GLN A  23      -0.422   8.827  -8.191  1.00 80.17           H  
ATOM    364 HE22 GLN A  23      -1.310   7.514  -8.986  1.00 80.17           H  
ATOM    365  OE1 GLN A  23      -1.031   8.320 -11.188  1.00 80.17           O  
ATOM    366  N   SER A  24       2.539  12.604  -9.869  1.00 81.04           N  
ATOM    367  H   SER A  24       1.675  12.984  -9.511  1.00 81.04           H  
ATOM    368  CA  SER A  24       3.697  12.521  -8.978  1.00 81.04           C  
ATOM    369  HA  SER A  24       4.600  12.702  -9.561  1.00 81.04           H  
ATOM    370  C   SER A  24       3.773  11.122  -8.377  1.00 81.04           C  
ATOM    371  CB  SER A  24       3.646  13.583  -7.875  1.00 81.04           C  
ATOM    372  HB2 SER A  24       3.671  14.575  -8.327  1.00 81.04           H  
ATOM    373  HB3 SER A  24       2.723  13.472  -7.306  1.00 81.04           H  
ATOM    374  O   SER A  24       2.843  10.671  -7.710  1.00 81.04           O  
ATOM    375  OG  SER A  24       4.758  13.430  -7.008  1.00 81.04           O  
ATOM    376  HG  SER A  24       4.777  14.147  -6.370  1.00 81.04           H  
ATOM    377  N   PHE A  25       4.910  10.463  -8.570  1.00 86.51           N  
ATOM    378  H   PHE A  25       5.598  10.871  -9.187  1.00 86.51           H  
ATOM    379  CA  PHE A  25       5.251   9.202  -7.910  1.00 86.51           C  
ATOM    380  HA  PHE A  25       4.332   8.677  -7.651  1.00 86.51           H  
ATOM    381  C   PHE A  25       6.002   9.419  -6.592  1.00 86.51           C  
ATOM    382  CB  PHE A  25       6.019   8.314  -8.890  1.00 86.51           C  
ATOM    383  HB2 PHE A  25       6.888   8.840  -9.285  1.00 86.51           H  
ATOM    384  HB3 PHE A  25       6.360   7.430  -8.351  1.00 86.51           H  
ATOM    385  O   PHE A  25       6.637   8.497  -6.086  1.00 86.51           O  
ATOM    386  CG  PHE A  25       5.148   7.815 -10.009  1.00 86.51           C  
ATOM    387  CD1 PHE A  25       4.423   6.628  -9.814  1.00 86.51           C  
ATOM    388  HD1 PHE A  25       4.538   6.057  -8.905  1.00 86.51           H  
ATOM    389  CD2 PHE A  25       4.993   8.561 -11.190  1.00 86.51           C  
ATOM    390  HD2 PHE A  25       5.535   9.484 -11.333  1.00 86.51           H  
ATOM    391  CE1 PHE A  25       3.526   6.194 -10.794  1.00 86.51           C  
ATOM    392  HE1 PHE A  25       2.936   5.304 -10.629  1.00 86.51           H  
ATOM    393  CE2 PHE A  25       4.099   8.118 -12.178  1.00 86.51           C  
ATOM    394  HE2 PHE A  25       3.965   8.692 -13.083  1.00 86.51           H  
ATOM    395  CZ  PHE A  25       3.377   6.929 -11.976  1.00 86.51           C  
ATOM    396  HZ  PHE A  25       2.693   6.558 -12.726  1.00 86.51           H  
ATOM    397  N   GLY A  26       5.958  10.649  -6.064  1.00 88.14           N  
ATOM    398  H   GLY A  26       5.452  11.364  -6.567  1.00 88.14           H  
ATOM    399  CA  GLY A  26       6.676  11.066  -4.866  1.00 88.14           C  
ATOM    400  HA2 GLY A  26       7.387  10.282  -4.606  1.00 88.14           H  
ATOM    401  HA3 GLY A  26       7.234  11.977  -5.082  1.00 88.14           H  
ATOM    402  C   GLY A  26       5.800  11.325  -3.643  1.00 88.14           C  
ATOM    403  O   GLY A  26       6.318  11.771  -2.626  1.00 88.14           O  
ATOM    404  N   LYS A  27       4.490  11.070  -3.721  1.00 93.83           N  
ATOM    405  H   LYS A  27       4.139  10.680  -4.584  1.00 93.83           H  
ATOM    406  CA  LYS A  27       3.541  11.353  -2.637  1.00 93.83           C  
ATOM    407  HA  LYS A  27       3.915  12.184  -2.039  1.00 93.83           H  
ATOM    408  C   LYS A  27       3.393  10.163  -1.694  1.00 93.83           C  
ATOM    409  CB  LYS A  27       2.193  11.765  -3.228  1.00 93.83           C  
ATOM    410  HB2 LYS A  27       1.494  11.913  -2.405  1.00 93.83           H  
ATOM    411  HB3 LYS A  27       1.837  10.959  -3.870  1.00 93.83           H  
ATOM    412  O   LYS A  27       2.986   9.087  -2.138  1.00 93.83           O  
ATOM    413  CG  LYS A  27       2.260  13.035  -4.084  1.00 93.83           C  
ATOM    414  HG2 LYS A  27       2.713  12.805  -5.048  1.00 93.83           H  
ATOM    415  HG3 LYS A  27       2.860  13.796  -3.586  1.00 93.83           H  
ATOM    416  CD  LYS A  27       0.848  13.575  -4.289  1.00 93.83           C  
ATOM    417  HD2 LYS A  27       0.391  13.741  -3.314  1.00 93.83           H  
ATOM    418  HD3 LYS A  27       0.265  12.828  -4.828  1.00 93.83           H  
ATOM    419  CE  LYS A  27       0.851  14.889  -5.068  1.00 93.83           C  
ATOM    420  HE2 LYS A  27       1.172  14.691  -6.090  1.00 93.83           H  
ATOM    421  HE3 LYS A  27       1.567  15.570  -4.608  1.00 93.83           H  
ATOM    422  NZ  LYS A  27      -0.511  15.473  -5.042  1.00 93.83           N  
ATOM    423  HZ1 LYS A  27      -0.749  15.748  -4.100  1.00 93.83           H  
ATOM    424  HZ2 LYS A  27      -0.601  16.273  -5.652  1.00 93.83           H  
ATOM    425  HZ3 LYS A  27      -1.198  14.770  -5.274  1.00 93.83           H  
ATOM    426  N   LEU A  28       3.686  10.361  -0.410  1.00 97.12           N  
ATOM    427  H   LEU A  28       3.957  11.292  -0.126  1.00 97.12           H  
ATOM    428  CA  LEU A  28       3.525   9.356   0.642  1.00 97.12           C  
ATOM    429  HA  LEU A  28       3.420   8.369   0.191  1.00 97.12           H  
ATOM    430  C   LEU A  28       2.271   9.652   1.462  1.00 97.12           C  
ATOM    431  CB  LEU A  28       4.777   9.368   1.541  1.00 97.12           C  
ATOM    432  HB2 LEU A  28       4.843  10.339   2.033  1.00 97.12           H  
ATOM    433  HB3 LEU A  28       5.669   9.253   0.924  1.00 97.12           H  
ATOM    434  O   LEU A  28       2.159  10.748   1.997  1.00 97.12           O  
ATOM    435  CG  LEU A  28       4.766   8.267   2.618  1.00 97.12           C  
ATOM    436  HG  LEU A  28       3.857   8.337   3.216  1.00 97.12           H  
ATOM    437  CD1 LEU A  28       4.832   6.886   1.963  1.00 97.12           C  
ATOM    438 HD11 LEU A  28       5.364   6.930   1.012  1.00 97.12           H  
ATOM    439 HD12 LEU A  28       5.375   6.194   2.606  1.00 97.12           H  
ATOM    440 HD13 LEU A  28       3.818   6.514   1.814  1.00 97.12           H  
ATOM    441  CD2 LEU A  28       5.951   8.418   3.568  1.00 97.12           C  
ATOM    442 HD21 LEU A  28       5.966   9.426   3.982  1.00 97.12           H  
ATOM    443 HD22 LEU A  28       5.858   7.706   4.388  1.00 97.12           H  
ATOM    444 HD23 LEU A  28       6.880   8.230   3.030  1.00 97.12           H  
ATOM    445  N   VAL A  29       1.371   8.681   1.620  1.00 97.28           N  
ATOM    446  H   VAL A  29       1.511   7.801   1.144  1.00 97.28           H  
ATOM    447  CA  VAL A  29       0.303   8.754   2.622  1.00 97.28           C  
ATOM    448  HA  VAL A  29       0.234   9.792   2.948  1.00 97.28           H  
ATOM    449  C   VAL A  29       0.663   7.932   3.857  1.00 97.28           C  
ATOM    450  CB  VAL A  29      -1.085   8.426   2.041  1.00 97.28           C  
ATOM    451  HB  VAL A  29      -1.199   8.976   1.107  1.00 97.28           H  
ATOM    452  O   VAL A  29       1.042   6.763   3.762  1.00 97.28           O  
ATOM    453  CG1 VAL A  29      -1.310   6.940   1.749  1.00 97.28           C  
ATOM    454 HG11 VAL A  29      -0.550   6.580   1.055  1.00 97.28           H  
ATOM    455 HG12 VAL A  29      -1.271   6.355   2.667  1.00 97.28           H  
ATOM    456 HG13 VAL A  29      -2.291   6.809   1.292  1.00 97.28           H  
ATOM    457  CG2 VAL A  29      -2.195   8.903   2.984  1.00 97.28           C  
ATOM    458 HG21 VAL A  29      -2.126   8.382   3.939  1.00 97.28           H  
ATOM    459 HG22 VAL A  29      -2.103   9.976   3.156  1.00 97.28           H  
ATOM    460 HG23 VAL A  29      -3.170   8.707   2.537  1.00 97.28           H  
ATOM    461  N   PHE A  30       0.526   8.548   5.024  1.00 97.05           N  
ATOM    462  H   PHE A  30       0.295   9.531   5.017  1.00 97.05           H  
ATOM    463  CA  PHE A  30       0.614   7.906   6.323  1.00 97.05           C  
ATOM    464  HA  PHE A  30       1.129   6.951   6.220  1.00 97.05           H  
ATOM    465  C   PHE A  30      -0.792   7.651   6.865  1.00 97.05           C  
ATOM    466  CB  PHE A  30       1.440   8.783   7.261  1.00 97.05           C  
ATOM    467  HB2 PHE A  30       2.388   9.010   6.774  1.00 97.05           H  
ATOM    468  HB3 PHE A  30       0.921   9.726   7.432  1.00 97.05           H  
ATOM    469  O   PHE A  30      -1.594   8.577   7.006  1.00 97.05           O  
ATOM    470  CG  PHE A  30       1.735   8.115   8.585  1.00 97.05           C  
ATOM    471  CD1 PHE A  30       0.996   8.437   9.737  1.00 97.05           C  
ATOM    472  HD1 PHE A  30       0.199   9.164   9.675  1.00 97.05           H  
ATOM    473  CD2 PHE A  30       2.758   7.157   8.657  1.00 97.05           C  
ATOM    474  HD2 PHE A  30       3.327   6.912   7.773  1.00 97.05           H  
ATOM    475  CE1 PHE A  30       1.311   7.832  10.968  1.00 97.05           C  
ATOM    476  HE1 PHE A  30       0.779   8.109  11.866  1.00 97.05           H  
ATOM    477  CE2 PHE A  30       3.056   6.537   9.880  1.00 97.05           C  
ATOM    478  HE2 PHE A  30       3.857   5.814   9.927  1.00 97.05           H  
ATOM    479  CZ  PHE A  30       2.348   6.889  11.041  1.00 97.05           C  
ATOM    480  HZ  PHE A  30       2.614   6.455  11.994  1.00 97.05           H  
ATOM    481  N   VAL A  31      -1.102   6.391   7.161  1.00 95.56           N  
ATOM    482  H   VAL A  31      -0.400   5.678   7.016  1.00 95.56           H  
ATOM    483  CA  VAL A  31      -2.372   6.011   7.786  1.00 95.56           C  
ATOM    484  HA  VAL A  31      -3.123   6.761   7.539  1.00 95.56           H  
ATOM    485  C   VAL A  31      -2.181   5.978   9.293  1.00 95.56           C  
ATOM    486  CB  VAL A  31      -2.896   4.659   7.285  1.00 95.56           C  
ATOM    487  HB  VAL A  31      -2.254   3.873   7.683  1.00 95.56           H  
ATOM    488  O   VAL A  31      -1.317   5.248   9.781  1.00 95.56           O  
ATOM    489  CG1 VAL A  31      -4.323   4.414   7.793  1.00 95.56           C  
ATOM    490 HG11 VAL A  31      -4.957   5.274   7.579  1.00 95.56           H  
ATOM    491 HG12 VAL A  31      -4.309   4.237   8.868  1.00 95.56           H  
ATOM    492 HG13 VAL A  31      -4.745   3.538   7.301  1.00 95.56           H  
ATOM    493  CG2 VAL A  31      -2.895   4.548   5.755  1.00 95.56           C  
ATOM    494 HG21 VAL A  31      -3.558   5.297   5.321  1.00 95.56           H  
ATOM    495 HG22 VAL A  31      -3.238   3.554   5.466  1.00 95.56           H  
ATOM    496 HG23 VAL A  31      -1.888   4.685   5.363  1.00 95.56           H  
ATOM    497  N   THR A  32      -3.007   6.724  10.025  1.00 92.41           N  
ATOM    498  H   THR A  32      -3.678   7.303   9.540  1.00 92.41           H  
ATOM    499  CA  THR A  32      -2.958   6.819  11.492  1.00 92.41           C  
ATOM    500  HA  THR A  32      -2.326   6.021  11.883  1.00 92.41           H  
ATOM    501  C   THR A  32      -4.332   6.633  12.129  1.00 92.41           C  
ATOM    502  CB  THR A  32      -2.308   8.140  11.928  1.00 92.41           C  
ATOM    503  HB  THR A  32      -1.386   8.273  11.361  1.00 92.41           H  
ATOM    504  O   THR A  32      -5.362   6.809  11.480  1.00 92.41           O  
ATOM    505  CG2 THR A  32      -3.196   9.358  11.695  1.00 92.41           C  
ATOM    506 HG21 THR A  32      -2.634  10.266  11.913  1.00 92.41           H  
ATOM    507 HG22 THR A  32      -4.064   9.326  12.355  1.00 92.41           H  
ATOM    508 HG23 THR A  32      -3.525   9.395  10.657  1.00 92.41           H  
ATOM    509  OG1 THR A  32      -1.989   8.061  13.296  1.00 92.41           O  
ATOM    510  HG1 THR A  32      -1.551   8.871  13.566  1.00 92.41           H  
ATOM    511  N   ASP A  33      -4.368   6.244  13.397  1.00 86.65           N  
ATOM    512  H   ASP A  33      -3.502   6.038  13.874  1.00 86.65           H  
ATOM    513  CA  ASP A  33      -5.554   6.312  14.257  1.00 86.65           C  
ATOM    514  HA  ASP A  33      -6.435   6.526  13.652  1.00 86.65           H  
ATOM    515  C   ASP A  33      -5.460   7.429  15.300  1.00 86.65           C  
ATOM    516  CB  ASP A  33      -5.775   4.973  14.955  1.00 86.65           C  
ATOM    517  HB2 ASP A  33      -6.740   4.997  15.461  1.00 86.65           H  
ATOM    518  HB3 ASP A  33      -5.824   4.175  14.214  1.00 86.65           H  
ATOM    519  O   ASP A  33      -6.407   7.630  16.059  1.00 86.65           O  
ATOM    520  CG  ASP A  33      -4.681   4.651  15.975  1.00 86.65           C  
ATOM    521  OD1 ASP A  33      -3.490   4.737  15.614  1.00 86.65           O  
ATOM    522  OD2 ASP A  33      -5.046   4.086  17.030  1.00 86.65           O  
ATOM    523  N   GLU A  34      -4.338   8.151  15.340  1.00 85.88           N  
ATOM    524  H   GLU A  34      -3.579   7.923  14.714  1.00 85.88           H  
ATOM    525  CA  GLU A  34      -4.200   9.327  16.188  1.00 85.88           C  
ATOM    526  HA  GLU A  34      -4.366   9.016  17.219  1.00 85.88           H  
ATOM    527  C   GLU A  34      -5.291  10.350  15.837  1.00 85.88           C  
ATOM    528  CB  GLU A  34      -2.779   9.918  16.097  1.00 85.88           C  
ATOM    529  HB2 GLU A  34      -2.755  10.863  16.639  1.00 85.88           H  
ATOM    530  HB3 GLU A  34      -2.536  10.113  15.053  1.00 85.88           H  
ATOM    531  O   GLU A  34      -5.752  10.458  14.696  1.00 85.88           O  
ATOM    532  CG  GLU A  34      -1.729   8.974  16.715  1.00 85.88           C  
ATOM    533  HG2 GLU A  34      -1.756   8.017  16.194  1.00 85.88           H  
ATOM    534  HG3 GLU A  34      -1.995   8.796  17.757  1.00 85.88           H  
ATOM    535  CD  GLU A  34      -0.297   9.529  16.636  1.00 85.88           C  
ATOM    536  OE1 GLU A  34       0.437   9.498  17.651  1.00 85.88           O  
ATOM    537  OE2 GLU A  34       0.130   9.951  15.537  1.00 85.88           O  
ATOM    538  N   THR A  35      -5.733  11.091  16.849  1.00 78.41           N  
ATOM    539  H   THR A  35      -5.259  11.029  17.738  1.00 78.41           H  
ATOM    540  CA  THR A  35      -6.678  12.191  16.658  1.00 78.41           C  
ATOM    541  HA  THR A  35      -7.259  12.004  15.754  1.00 78.41           H  
ATOM    542  C   THR A  35      -5.876  13.478  16.514  1.00 78.41           C  
ATOM    543  CB  THR A  35      -7.670  12.283  17.818  1.00 78.41           C  
ATOM    544  HB  THR A  35      -7.137  12.506  18.743  1.00 78.41           H  
ATOM    545  O   THR A  35      -5.029  13.740  17.369  1.00 78.41           O  
ATOM    546  CG2 THR A  35      -8.766  13.323  17.589  1.00 78.41           C  
ATOM    547 HG21 THR A  35      -9.306  13.102  16.668  1.00 78.41           H  
ATOM    548 HG22 THR A  35      -9.461  13.302  18.428  1.00 78.41           H  
ATOM    549 HG23 THR A  35      -8.329  14.320  17.528  1.00 78.41           H  
ATOM    550  OG1 THR A  35      -8.321  11.039  17.942  1.00 78.41           O  
ATOM    551  HG1 THR A  35      -7.679  10.362  17.715  1.00 78.41           H  
ATOM    552  N   PRO A  36      -6.110  14.276  15.464  1.00 77.53           N  
ATOM    553  CA  PRO A  36      -5.419  15.546  15.328  1.00 77.53           C  
ATOM    554  HA  PRO A  36      -4.340  15.393  15.364  1.00 77.53           H  
ATOM    555  C   PRO A  36      -5.817  16.529  16.434  1.00 77.53           C  
ATOM    556  CB  PRO A  36      -5.805  16.054  13.952  1.00 77.53           C  
ATOM    557  HB2 PRO A  36      -5.074  15.683  13.234  1.00 77.53           H  
ATOM    558  HB3 PRO A  36      -5.852  17.143  13.948  1.00 77.53           H  
ATOM    559  O   PRO A  36      -6.928  16.474  16.965  1.00 77.53           O  
ATOM    560  CG  PRO A  36      -7.170  15.424  13.680  1.00 77.53           C  
ATOM    561  HG2 PRO A  36      -7.355  15.302  12.613  1.00 77.53           H  
ATOM    562  HG3 PRO A  36      -7.952  16.024  14.147  1.00 77.53           H  
ATOM    563  CD  PRO A  36      -7.066  14.078  14.383  1.00 77.53           C  
ATOM    564  HD2 PRO A  36      -6.678  13.328  13.694  1.00 77.53           H  
ATOM    565  HD3 PRO A  36      -8.046  13.783  14.758  1.00 77.53           H  
ATOM    566  N   LEU A  37      -4.919  17.464  16.747  1.00 65.12           N  
ATOM    567  H   LEU A  37      -4.058  17.484  16.219  1.00 65.12           H  
ATOM    568  CA  LEU A  37      -5.150  18.550  17.704  1.00 65.12           C  
ATOM    569  HA  LEU A  37      -5.551  18.135  18.628  1.00 65.12           H  
ATOM    570  C   LEU A  37      -6.179  19.562  17.183  1.00 65.12           C  
ATOM    571  CB  LEU A  37      -3.813  19.264  17.991  1.00 65.12           C  
ATOM    572  HB2 LEU A  37      -3.434  19.679  17.057  1.00 65.12           H  
ATOM    573  HB3 LEU A  37      -4.008  20.099  18.663  1.00 65.12           H  
ATOM    574  O   LEU A  37      -6.878  20.204  17.968  1.00 65.12           O  
ATOM    575  CG  LEU A  37      -2.715  18.383  18.615  1.00 65.12           C  
ATOM    576  HG  LEU A  37      -2.493  17.545  17.954  1.00 65.12           H  
ATOM    577  CD1 LEU A  37      -1.440  19.207  18.791  1.00 65.12           C  
ATOM    578 HD11 LEU A  37      -0.651  18.578  19.202  1.00 65.12           H  
ATOM    579 HD12 LEU A  37      -1.116  19.584  17.821  1.00 65.12           H  
ATOM    580 HD13 LEU A  37      -1.622  20.051  19.457  1.00 65.12           H  
ATOM    581  CD2 LEU A  37      -3.124  17.841  19.988  1.00 65.12           C  
ATOM    582 HD21 LEU A  37      -3.967  17.158  19.878  1.00 65.12           H  
ATOM    583 HD22 LEU A  37      -2.293  17.283  20.418  1.00 65.12           H  
ATOM    584 HD23 LEU A  37      -3.396  18.661  20.651  1.00 65.12           H  
ATOM    585  N   VAL A  38      -6.286  19.698  15.860  1.00 59.55           N  
ATOM    586  H   VAL A  38      -5.672  19.141  15.283  1.00 59.55           H  
ATOM    587  CA  VAL A  38      -7.236  20.597  15.198  1.00 59.55           C  
ATOM    588  HA  VAL A  38      -7.514  21.384  15.900  1.00 59.55           H  
ATOM    589  C   VAL A  38      -8.505  19.823  14.829  1.00 59.55           C  
ATOM    590  CB  VAL A  38      -6.583  21.286  13.983  1.00 59.55           C  
ATOM    591  HB  VAL A  38      -6.321  20.533  13.240  1.00 59.55           H  
ATOM    592  O   VAL A  38      -8.449  18.785  14.177  1.00 59.55           O  
ATOM    593  CG1 VAL A  38      -7.537  22.299  13.340  1.00 59.55           C  
ATOM    594 HG11 VAL A  38      -7.030  22.792  12.510  1.00 59.55           H  
ATOM    595 HG12 VAL A  38      -7.844  23.049  14.069  1.00 59.55           H  
ATOM    596 HG13 VAL A  38      -8.415  21.790  12.941  1.00 59.55           H  
ATOM    597  CG2 VAL A  38      -5.308  22.040  14.388  1.00 59.55           C  
ATOM    598 HG21 VAL A  38      -4.862  22.506  13.509  1.00 59.55           H  
ATOM    599 HG22 VAL A  38      -4.567  21.353  14.797  1.00 59.55           H  
ATOM    600 HG23 VAL A  38      -5.534  22.806  15.130  1.00 59.55           H  
ATOM    601  N   MET A  39      -9.681  20.319  15.225  1.00 42.74           N  
ATOM    602  H   MET A  39      -9.688  21.180  15.753  1.00 42.74           H  
ATOM    603  CA  MET A  39     -10.955  19.724  14.803  1.00 42.74           C  
ATOM    604  HA  MET A  39     -10.876  18.642  14.906  1.00 42.74           H  
ATOM    605  C   MET A  39     -11.256  20.020  13.326  1.00 42.74           C  
ATOM    606  CB  MET A  39     -12.123  20.203  15.678  1.00 42.74           C  
ATOM    607  HB2 MET A  39     -13.050  19.993  15.145  1.00 42.74           H  
ATOM    608  HB3 MET A  39     -12.064  21.280  15.834  1.00 42.74           H  
ATOM    609  O   MET A  39     -11.042  21.132  12.853  1.00 42.74           O  
ATOM    610  CG  MET A  39     -12.202  19.482  17.026  1.00 42.74           C  
ATOM    611  HG2 MET A  39     -11.455  19.898  17.703  1.00 42.74           H  
ATOM    612  HG3 MET A  39     -11.980  18.425  16.877  1.00 42.74           H  
ATOM    613  SD  MET A  39     -13.849  19.605  17.779  1.00 42.74           S  
ATOM    614  CE  MET A  39     -13.596  18.587  19.256  1.00 42.74           C  
ATOM    615  HE1 MET A  39     -14.517  18.558  19.839  1.00 42.74           H  
ATOM    616  HE2 MET A  39     -12.798  19.014  19.863  1.00 42.74           H  
ATOM    617  HE3 MET A  39     -13.323  17.574  18.962  1.00 42.74           H  
ATOM    618  N   GLY A  40     -11.838  19.045  12.618  1.00 49.96           N  
ATOM    619  H   GLY A  40     -11.979  18.151  13.065  1.00 49.96           H  
ATOM    620  CA  GLY A  40     -12.330  19.223  11.244  1.00 49.96           C  
ATOM    621  HA2 GLY A  40     -12.621  20.262  11.091  1.00 49.96           H  
ATOM    622  HA3 GLY A  40     -13.218  18.604  11.110  1.00 49.96           H  
ATOM    623  C   GLY A  40     -11.345  18.851  10.133  1.00 49.96           C  
ATOM    624  O   GLY A  40     -11.617  19.139   8.970  1.00 49.96           O  
ATOM    625  N   ILE A  41     -10.226  18.198  10.462  1.00 56.31           N  
ATOM    626  H   ILE A  41     -10.016  18.049  11.439  1.00 56.31           H  
ATOM    627  CA  ILE A  41      -9.276  17.695   9.461  1.00 56.31           C  
ATOM    628  HA  ILE A  41      -8.923  18.549   8.885  1.00 56.31           H  
ATOM    629  C   ILE A  41      -9.995  16.736   8.498  1.00 56.31           C  
ATOM    630  CB  ILE A  41      -8.045  17.051  10.140  1.00 56.31           C  
ATOM    631  HB  ILE A  41      -8.380  16.166  10.680  1.00 56.31           H  
ATOM    632  O   ILE A  41     -10.713  15.824   8.919  1.00 56.31           O  
ATOM    633  CG1 ILE A  41      -7.443  18.046  11.160  1.00 56.31           C  
ATOM    634 HG12 ILE A  41      -7.669  19.071  10.867  1.00 56.31           H  
ATOM    635 HG13 ILE A  41      -7.945  17.842  12.106  1.00 56.31           H  
ATOM    636  CG2 ILE A  41      -6.994  16.596   9.122  1.00 56.31           C  
ATOM    637 HG21 ILE A  41      -7.446  16.009   8.322  1.00 56.31           H  
ATOM    638 HG22 ILE A  41      -6.485  17.473   8.722  1.00 56.31           H  
ATOM    639 HG23 ILE A  41      -6.255  15.958   9.605  1.00 56.31           H  
ATOM    640  CD1 ILE A  41      -5.931  17.982  11.403  1.00 56.31           C  
ATOM    641 HD11 ILE A  41      -5.596  16.950  11.516  1.00 56.31           H  
ATOM    642 HD12 ILE A  41      -5.668  18.567  12.284  1.00 56.31           H  
ATOM    643 HD13 ILE A  41      -5.405  18.419  10.555  1.00 56.31           H  
ATOM    644  N   ASN A  42      -9.821  16.975   7.194  1.00 63.10           N  
ATOM    645  H   ASN A  42      -9.237  17.759   6.940  1.00 63.10           H  
ATOM    646  CA  ASN A  42     -10.378  16.144   6.126  1.00 63.10           C  
ATOM    647  HA  ASN A  42     -11.464  16.150   6.219  1.00 63.10           H  
ATOM    648  C   ASN A  42      -9.906  14.687   6.247  1.00 63.10           C  
ATOM    649  CB  ASN A  42      -9.976  16.734   4.759  1.00 63.10           C  
ATOM    650  HB2 ASN A  42     -10.173  16.011   3.967  1.00 63.10           H  
ATOM    651  HB3 ASN A  42      -8.905  16.937   4.755  1.00 63.10           H  
ATOM    652  O   ASN A  42      -8.905  14.389   6.893  1.00 63.10           O  
ATOM    653  CG  ASN A  42     -10.739  17.992   4.396  1.00 63.10           C  
ATOM    654  ND2 ASN A  42     -10.131  18.885   3.653  1.00 63.10           N  
ATOM    655 HD21 ASN A  42      -9.171  18.749   3.370  1.00 63.10           H  
ATOM    656 HD22 ASN A  42     -10.654  19.725   3.451  1.00 63.10           H  
ATOM    657  OD1 ASN A  42     -11.900  18.162   4.722  1.00 63.10           O  
ATOM    658  N   ARG A  43     -10.590  13.763   5.554  1.00 75.06           N  
ATOM    659  H   ARG A  43     -11.394  14.066   5.024  1.00 75.06           H  
ATOM    660  CA  ARG A  43     -10.188  12.343   5.543  1.00 75.06           C  
ATOM    661  HA  ARG A  43     -10.205  11.963   6.564  1.00 75.06           H  
ATOM    662  C   ARG A  43      -8.748  12.140   5.068  1.00 75.06           C  
ATOM    663  CB  ARG A  43     -11.114  11.501   4.663  1.00 75.06           C  
ATOM    664  HB2 ARG A  43     -11.103  11.926   3.660  1.00 75.06           H  
ATOM    665  HB3 ARG A  43     -10.709  10.491   4.608  1.00 75.06           H  
ATOM    666  O   ARG A  43      -8.107  11.225   5.561  1.00 75.06           O  
ATOM    667  CG  ARG A  43     -12.554  11.421   5.177  1.00 75.06           C  
ATOM    668  HG2 ARG A  43     -13.013  12.409   5.144  1.00 75.06           H  
ATOM    669  HG3 ARG A  43     -12.552  11.056   6.204  1.00 75.06           H  
ATOM    670  CD  ARG A  43     -13.349  10.455   4.291  1.00 75.06           C  
ATOM    671  HD2 ARG A  43     -12.881   9.472   4.343  1.00 75.06           H  
ATOM    672  HD3 ARG A  43     -13.294  10.803   3.260  1.00 75.06           H  
ATOM    673  NE  ARG A  43     -14.759  10.356   4.715  1.00 75.06           N  
ATOM    674  HE  ARG A  43     -15.004  10.820   5.578  1.00 75.06           H  
ATOM    675  NH1 ARG A  43     -15.540   9.352   2.804  1.00 75.06           N  
ATOM    676 HH11 ARG A  43     -16.289   8.974   2.242  1.00 75.06           H  
ATOM    677 HH12 ARG A  43     -14.632   9.441   2.371  1.00 75.06           H  
ATOM    678  NH2 ARG A  43     -16.942   9.742   4.494  1.00 75.06           N  
ATOM    679 HH21 ARG A  43     -17.181  10.231   5.345  1.00 75.06           H  
ATOM    680 HH22 ARG A  43     -17.678   9.371   3.911  1.00 75.06           H  
ATOM    681  CZ  ARG A  43     -15.736   9.820   4.003  1.00 75.06           C  
ATOM    682  N   ILE A  44      -8.263  12.982   4.151  1.00 89.23           N  
ATOM    683  H   ILE A  44      -8.857  13.735   3.836  1.00 89.23           H  
ATOM    684  CA  ILE A  44      -6.862  13.046   3.735  1.00 89.23           C  
ATOM    685  HA  ILE A  44      -6.279  12.548   4.510  1.00 89.23           H  
ATOM    686  C   ILE A  44      -6.396  14.506   3.675  1.00 89.23           C  
ATOM    687  CB  ILE A  44      -6.626  12.267   2.420  1.00 89.23           C  
ATOM    688  HB  ILE A  44      -6.989  11.252   2.586  1.00 89.23           H  
ATOM    689  O   ILE A  44      -7.111  15.364   3.151  1.00 89.23           O  
ATOM    690  CG1 ILE A  44      -5.113  12.183   2.126  1.00 89.23           C  
ATOM    691 HG12 ILE A  44      -4.757  13.177   1.854  1.00 89.23           H  
ATOM    692 HG13 ILE A  44      -4.592  11.881   3.035  1.00 89.23           H  
ATOM    693  CG2 ILE A  44      -7.406  12.860   1.229  1.00 89.23           C  
ATOM    694 HG21 ILE A  44      -7.341  12.193   0.369  1.00 89.23           H  
ATOM    695 HG22 ILE A  44      -7.000  13.832   0.949  1.00 89.23           H  
ATOM    696 HG23 ILE A  44      -8.461  12.972   1.482  1.00 89.23           H  
ATOM    697  CD1 ILE A  44      -4.712  11.192   1.024  1.00 89.23           C  
ATOM    698 HD11 ILE A  44      -5.223  11.415   0.088  1.00 89.23           H  
ATOM    699 HD12 ILE A  44      -3.636  11.253   0.860  1.00 89.23           H  
ATOM    700 HD13 ILE A  44      -4.935  10.173   1.340  1.00 89.23           H  
ATOM    701  N   VAL A  45      -5.207  14.785   4.212  1.00 90.77           N  
ATOM    702  H   VAL A  45      -4.713  14.039   4.682  1.00 90.77           H  
ATOM    703  CA  VAL A  45      -4.578  16.116   4.205  1.00 90.77           C  
ATOM    704  HA  VAL A  45      -5.107  16.753   3.496  1.00 90.77           H  
ATOM    705  C   VAL A  45      -3.144  16.012   3.720  1.00 90.77           C  
ATOM    706  CB  VAL A  45      -4.662  16.786   5.591  1.00 90.77           C  
ATOM    707  HB  VAL A  45      -4.254  16.125   6.354  1.00 90.77           H  
ATOM    708  O   VAL A  45      -2.426  15.103   4.120  1.00 90.77           O  
ATOM    709  CG1 VAL A  45      -3.922  18.129   5.651  1.00 90.77           C  
ATOM    710 HG11 VAL A  45      -4.297  18.814   4.890  1.00 90.77           H  
ATOM    711 HG12 VAL A  45      -4.054  18.581   6.634  1.00 90.77           H  
ATOM    712 HG13 VAL A  45      -2.851  17.984   5.514  1.00 90.77           H  
ATOM    713  CG2 VAL A  45      -6.140  17.062   5.885  1.00 90.77           C  
ATOM    714 HG21 VAL A  45      -6.647  16.134   6.153  1.00 90.77           H  
ATOM    715 HG22 VAL A  45      -6.227  17.788   6.693  1.00 90.77           H  
ATOM    716 HG23 VAL A  45      -6.619  17.498   5.008  1.00 90.77           H  
ATOM    717  N   ALA A  46      -2.744  16.933   2.843  1.00 92.58           N  
ATOM    718  H   ALA A  46      -3.373  17.696   2.633  1.00 92.58           H  
ATOM    719  CA  ALA A  46      -1.380  17.063   2.351  1.00 92.58           C  
ATOM    720  HA  ALA A  46      -0.841  16.132   2.524  1.00 92.58           H  
ATOM    721  C   ALA A  46      -0.648  18.178   3.106  1.00 92.58           C  
ATOM    722  CB  ALA A  46      -1.412  17.319   0.840  1.00 92.58           C  
ATOM    723  HB1 ALA A  46      -1.945  16.511   0.338  1.00 92.58           H  
ATOM    724  HB2 ALA A  46      -1.913  18.265   0.635  1.00 92.58           H  
ATOM    725  HB3 ALA A  46      -0.392  17.365   0.460  1.00 92.58           H  
ATOM    726  O   ALA A  46      -1.191  19.268   3.278  1.00 92.58           O  
ATOM    727  N   TYR A  47       0.590  17.900   3.490  1.00 93.29           N  
ATOM    728  H   TYR A  47       0.961  16.987   3.271  1.00 93.29           H  
ATOM    729  CA  TYR A  47       1.492  18.785   4.213  1.00 93.29           C  
ATOM    730  HA  TYR A  47       0.981  19.710   4.480  1.00 93.29           H  
ATOM    731  C   TYR A  47       2.692  19.125   3.334  1.00 93.29           C  
ATOM    732  CB  TYR A  47       1.940  18.083   5.500  1.00 93.29           C  
ATOM    733  HB2 TYR A  47       2.691  18.702   5.991  1.00 93.29           H  
ATOM    734  HB3 TYR A  47       2.407  17.130   5.253  1.00 93.29           H  
ATOM    735  O   TYR A  47       3.181  18.269   2.592  1.00 93.29           O  
ATOM    736  CG  TYR A  47       0.802  17.850   6.470  1.00 93.29           C  
ATOM    737  CD1 TYR A  47       0.412  18.906   7.305  1.00 93.29           C  
ATOM    738  HD1 TYR A  47       0.927  19.853   7.241  1.00 93.29           H  
ATOM    739  CD2 TYR A  47       0.101  16.628   6.509  1.00 93.29           C  
ATOM    740  HD2 TYR A  47       0.379  15.825   5.842  1.00 93.29           H  
ATOM    741  CE1 TYR A  47      -0.671  18.762   8.183  1.00 93.29           C  
ATOM    742  HE1 TYR A  47      -0.967  19.594   8.804  1.00 93.29           H  
ATOM    743  CE2 TYR A  47      -0.998  16.483   7.383  1.00 93.29           C  
ATOM    744  HE2 TYR A  47      -1.582  15.574   7.390  1.00 93.29           H  
ATOM    745  OH  TYR A  47      -2.494  17.456   9.004  1.00 93.29           O  
ATOM    746  HH  TYR A  47      -2.715  18.320   9.359  1.00 93.29           H  
ATOM    747  CZ  TYR A  47      -1.393  17.556   8.214  1.00 93.29           C  
ATOM    748  N   LYS A  48       3.183  20.364   3.427  1.00 83.85           N  
ATOM    749  H   LYS A  48       2.706  21.016   4.032  1.00 83.85           H  
ATOM    750  CA  LYS A  48       4.375  20.818   2.685  1.00 83.85           C  
ATOM    751  HA  LYS A  48       4.571  20.136   1.857  1.00 83.85           H  
ATOM    752  C   LYS A  48       5.656  20.807   3.511  1.00 83.85           C  
ATOM    753  CB  LYS A  48       4.124  22.218   2.124  1.00 83.85           C  
ATOM    754  HB2 LYS A  48       5.059  22.613   1.727  1.00 83.85           H  
ATOM    755  HB3 LYS A  48       3.783  22.876   2.924  1.00 83.85           H  
ATOM    756  O   LYS A  48       6.741  20.981   2.957  1.00 83.85           O  
ATOM    757  CG  LYS A  48       3.092  22.181   0.996  1.00 83.85           C  
ATOM    758  HG2 LYS A  48       2.122  21.869   1.384  1.00 83.85           H  
ATOM    759  HG3 LYS A  48       3.415  21.475   0.231  1.00 83.85           H  
ATOM    760  CD  LYS A  48       2.977  23.576   0.387  1.00 83.85           C  
ATOM    761  HD2 LYS A  48       3.956  23.899   0.034  1.00 83.85           H  
ATOM    762  HD3 LYS A  48       2.624  24.264   1.155  1.00 83.85           H  
ATOM    763  CE  LYS A  48       1.990  23.533  -0.775  1.00 83.85           C  
ATOM    764  HE2 LYS A  48       2.354  22.820  -1.516  1.00 83.85           H  
ATOM    765  HE3 LYS A  48       1.036  23.168  -0.396  1.00 83.85           H  
ATOM    766  NZ  LYS A  48       1.836  24.880  -1.365  1.00 83.85           N  
ATOM    767  HZ1 LYS A  48       2.729  25.213  -1.700  1.00 83.85           H  
ATOM    768  HZ2 LYS A  48       1.504  25.512  -0.651  1.00 83.85           H  
ATOM    769  HZ3 LYS A  48       1.169  24.859  -2.123  1.00 83.85           H  
ATOM    770  N   GLY A  49       5.543  20.647   4.824  1.00 90.96           N  
ATOM    771  H   GLY A  49       4.621  20.547   5.222  1.00 90.96           H  
ATOM    772  CA  GLY A  49       6.687  20.657   5.722  1.00 90.96           C  
ATOM    773  HA2 GLY A  49       7.078  21.672   5.797  1.00 90.96           H  
ATOM    774  HA3 GLY A  49       7.467  20.016   5.312  1.00 90.96           H  
ATOM    775  C   GLY A  49       6.342  20.163   7.116  1.00 90.96           C  
ATOM    776  O   GLY A  49       5.179  19.931   7.449  1.00 90.96           O  
ATOM    777  N   LEU A  50       7.382  19.995   7.929  1.00 94.04           N  
ATOM    778  H   LEU A  50       8.307  20.218   7.590  1.00 94.04           H  
ATOM    779  CA  LEU A  50       7.264  19.427   9.268  1.00 94.04           C  
ATOM    780  HA  LEU A  50       6.662  18.523   9.182  1.00 94.04           H  
ATOM    781  C   LEU A  50       6.526  20.357  10.247  1.00 94.04           C  
ATOM    782  CB  LEU A  50       8.679  19.055   9.747  1.00 94.04           C  
ATOM    783  HB2 LEU A  50       9.211  19.973   9.997  1.00 94.04           H  
ATOM    784  HB3 LEU A  50       9.216  18.561   8.937  1.00 94.04           H  
ATOM    785  O   LEU A  50       5.799  19.864  11.102  1.00 94.04           O  
ATOM    786  CG  LEU A  50       8.692  18.122  10.968  1.00 94.04           C  
ATOM    787  HG  LEU A  50       8.111  18.578  11.770  1.00 94.04           H  
ATOM    788  CD1 LEU A  50       8.118  16.742  10.632  1.00 94.04           C  
ATOM    789 HD11 LEU A  50       8.186  16.110  11.517  1.00 94.04           H  
ATOM    790 HD12 LEU A  50       7.061  16.821  10.378  1.00 94.04           H  
ATOM    791 HD13 LEU A  50       8.673  16.288   9.811  1.00 94.04           H  
ATOM    792  CD2 LEU A  50      10.132  17.935  11.449  1.00 94.04           C  
ATOM    793 HD21 LEU A  50      10.739  17.478  10.669  1.00 94.04           H  
ATOM    794 HD22 LEU A  50      10.550  18.903  11.727  1.00 94.04           H  
ATOM    795 HD23 LEU A  50      10.133  17.295  12.331  1.00 94.04           H  
ATOM    796  N   ASP A  51       6.638  21.678  10.077  1.00 94.66           N  
ATOM    797  H   ASP A  51       7.326  22.024   9.424  1.00 94.66           H  
ATOM    798  CA  ASP A  51       5.987  22.670  10.948  1.00 94.66           C  
ATOM    799  HA  ASP A  51       6.304  22.501  11.978  1.00 94.66           H  
ATOM    800  C   ASP A  51       4.452  22.574  10.907  1.00 94.66           C  
ATOM    801  CB  ASP A  51       6.421  24.088  10.534  1.00 94.66           C  
ATOM    802  HB2 ASP A  51       5.880  24.808  11.148  1.00 94.66           H  
ATOM    803  HB3 ASP A  51       6.134  24.255   9.496  1.00 94.66           H  
ATOM    804  O   ASP A  51       3.785  22.649  11.942  1.00 94.66           O  
ATOM    805  CG  ASP A  51       7.921  24.365  10.692  1.00 94.66           C  
ATOM    806  OD1 ASP A  51       8.575  23.667  11.496  1.00 94.66           O  
ATOM    807  OD2 ASP A  51       8.410  25.261   9.969  1.00 94.66           O  
ATOM    808  N   GLU A  52       3.880  22.352   9.718  1.00 92.16           N  
ATOM    809  H   GLU A  52       4.477  22.280   8.906  1.00 92.16           H  
ATOM    810  CA  GLU A  52       2.435  22.154   9.548  1.00 92.16           C  
ATOM    811  HA  GLU A  52       1.893  22.969  10.027  1.00 92.16           H  
ATOM    812  C   GLU A  52       1.985  20.846  10.218  1.00 92.16           C  
ATOM    813  CB  GLU A  52       2.069  22.131   8.053  1.00 92.16           C  
ATOM    814  HB2 GLU A  52       2.629  21.323   7.582  1.00 92.16           H  
ATOM    815  HB3 GLU A  52       1.003  21.919   7.973  1.00 92.16           H  
ATOM    816  O   GLU A  52       0.975  20.816  10.919  1.00 92.16           O  
ATOM    817  CG  GLU A  52       2.340  23.435   7.281  1.00 92.16           C  
ATOM    818  HG2 GLU A  52       3.391  23.699   7.395  1.00 92.16           H  
ATOM    819  HG3 GLU A  52       1.741  24.232   7.723  1.00 92.16           H  
ATOM    820  CD  GLU A  52       2.025  23.326   5.772  1.00 92.16           C  
ATOM    821  OE1 GLU A  52       2.018  24.381   5.095  1.00 92.16           O  
ATOM    822  OE2 GLU A  52       1.880  22.191   5.250  1.00 92.16           O  
ATOM    823  N   VAL A  53       2.777  19.775  10.081  1.00 93.34           N  
ATOM    824  H   VAL A  53       3.621  19.874   9.534  1.00 93.34           H  
ATOM    825  CA  VAL A  53       2.499  18.489  10.741  1.00 93.34           C  
ATOM    826  HA  VAL A  53       1.484  18.186  10.482  1.00 93.34           H  
ATOM    827  C   VAL A  53       2.556  18.636  12.264  1.00 93.34           C  
ATOM    828  CB  VAL A  53       3.471  17.387  10.274  1.00 93.34           C  
ATOM    829  HB  VAL A  53       4.496  17.672  10.512  1.00 93.34           H  
ATOM    830  O   VAL A  53       1.673  18.144  12.962  1.00 93.34           O  
ATOM    831  CG1 VAL A  53       3.169  16.053  10.966  1.00 93.34           C  
ATOM    832 HG11 VAL A  53       2.119  15.799  10.821  1.00 93.34           H  
ATOM    833 HG12 VAL A  53       3.795  15.264  10.550  1.00 93.34           H  
ATOM    834 HG13 VAL A  53       3.370  16.123  12.035  1.00 93.34           H  
ATOM    835  CG2 VAL A  53       3.377  17.141   8.764  1.00 93.34           C  
ATOM    836 HG21 VAL A  53       4.099  16.381   8.464  1.00 93.34           H  
ATOM    837 HG22 VAL A  53       2.372  16.803   8.511  1.00 93.34           H  
ATOM    838 HG23 VAL A  53       3.591  18.060   8.218  1.00 93.34           H  
ATOM    839  N   ALA A  54       3.572  19.325  12.789  1.00 93.66           N  
ATOM    840  H   ALA A  54       4.271  19.706  12.168  1.00 93.66           H  
ATOM    841  CA  ALA A  54       3.724  19.571  14.221  1.00 93.66           C  
ATOM    842  HA  ALA A  54       3.745  18.616  14.745  1.00 93.66           H  
ATOM    843  C   ALA A  54       2.558  20.392  14.789  1.00 93.66           C  
ATOM    844  CB  ALA A  54       5.056  20.293  14.452  1.00 93.66           C  
ATOM    845  HB1 ALA A  54       5.210  20.443  15.521  1.00 93.66           H  
ATOM    846  HB2 ALA A  54       5.048  21.264  13.957  1.00 93.66           H  
ATOM    847  HB3 ALA A  54       5.882  19.705  14.052  1.00 93.66           H  
ATOM    848  O   ALA A  54       2.117  20.128  15.905  1.00 93.66           O  
ATOM    849  N   THR A  55       2.043  21.349  14.014  1.00 88.49           N  
ATOM    850  H   THR A  55       2.473  21.515  13.115  1.00 88.49           H  
ATOM    851  CA  THR A  55       0.889  22.173  14.397  1.00 88.49           C  
ATOM    852  HA  THR A  55       1.076  22.609  15.378  1.00 88.49           H  
ATOM    853  C   THR A  55      -0.389  21.339  14.507  1.00 88.49           C  
ATOM    854  CB  THR A  55       0.700  23.322  13.395  1.00 88.49           C  
ATOM    855  HB  THR A  55       0.521  22.920  12.398  1.00 88.49           H  
ATOM    856  O   THR A  55      -1.106  21.446  15.500  1.00 88.49           O  
ATOM    857  CG2 THR A  55      -0.460  24.245  13.767  1.00 88.49           C  
ATOM    858 HG21 THR A  55      -0.475  25.096  13.086  1.00 88.49           H  
ATOM    859 HG22 THR A  55      -0.341  24.599  14.791  1.00 88.49           H  
ATOM    860 HG23 THR A  55      -1.405  23.711  13.672  1.00 88.49           H  
ATOM    861  OG1 THR A  55       1.867  24.120  13.365  1.00 88.49           O  
ATOM    862  HG1 THR A  55       2.551  23.623  12.909  1.00 88.49           H  
ATOM    863  N   ASP A  56      -0.656  20.475  13.525  1.00 85.53           N  
ATOM    864  H   ASP A  56      -0.067  20.478  12.705  1.00 85.53           H  
ATOM    865  CA  ASP A  56      -1.901  19.700  13.471  1.00 85.53           C  
ATOM    866  HA  ASP A  56      -2.731  20.334  13.785  1.00 85.53           H  
ATOM    867  C   ASP A  56      -1.904  18.472  14.391  1.00 85.53           C  
ATOM    868  CB  ASP A  56      -2.157  19.252  12.027  1.00 85.53           C  
ATOM    869  HB2 ASP A  56      -2.856  18.416  12.044  1.00 85.53           H  
ATOM    870  HB3 ASP A  56      -1.225  18.894  11.589  1.00 85.53           H  
ATOM    871  O   ASP A  56      -2.963  18.075  14.880  1.00 85.53           O  
ATOM    872  CG  ASP A  56      -2.757  20.323  11.116  1.00 85.53           C  
ATOM    873  OD1 ASP A  56      -2.961  21.475  11.559  1.00 85.53           O  
ATOM    874  OD2 ASP A  56      -3.051  19.927   9.962  1.00 85.53           O  
ATOM    875  N   TRP A  57      -0.743  17.854  14.625  1.00 89.18           N  
ATOM    876  H   TRP A  57       0.070  18.203  14.139  1.00 89.18           H  
ATOM    877  CA  TRP A  57      -0.637  16.551  15.300  1.00 89.18           C  
ATOM    878  HA  TRP A  57      -1.630  16.196  15.575  1.00 89.18           H  
ATOM    879  C   TRP A  57       0.174  16.582  16.596  1.00 89.18           C  
ATOM    880  CB  TRP A  57      -0.048  15.535  14.315  1.00 89.18           C  
ATOM    881  HB2 TRP A  57       0.050  14.579  14.829  1.00 89.18           H  
ATOM    882  HB3 TRP A  57       0.950  15.851  14.010  1.00 89.18           H  
ATOM    883  O   TRP A  57       0.055  15.673  17.415  1.00 89.18           O  
ATOM    884  CG  TRP A  57      -0.891  15.305  13.105  1.00 89.18           C  
ATOM    885  CD1 TRP A  57      -0.857  16.011  11.954  1.00 89.18           C  
ATOM    886  HD1 TRP A  57      -0.193  16.841  11.765  1.00 89.18           H  
ATOM    887  CD2 TRP A  57      -1.968  14.345  12.950  1.00 89.18           C  
ATOM    888  CE2 TRP A  57      -2.570  14.540  11.673  1.00 89.18           C  
ATOM    889  CE3 TRP A  57      -2.498  13.338  13.780  1.00 89.18           C  
ATOM    890  HE3 TRP A  57      -2.062  13.166  14.753  1.00 89.18           H  
ATOM    891  NE1 TRP A  57      -1.854  15.570  11.108  1.00 89.18           N  
ATOM    892  HE1 TRP A  57      -2.091  16.051  10.253  1.00 89.18           H  
ATOM    893  CH2 TRP A  57      -4.162  12.783  12.087  1.00 89.18           C  
ATOM    894  HH2 TRP A  57      -5.012  12.191  11.784  1.00 89.18           H  
ATOM    895  CZ2 TRP A  57      -3.666  13.785  11.239  1.00 89.18           C  
ATOM    896  HZ2 TRP A  57      -4.115  13.978  10.277  1.00 89.18           H  
ATOM    897  CZ3 TRP A  57      -3.574  12.556  13.340  1.00 89.18           C  
ATOM    898  HZ3 TRP A  57      -3.952  11.775  13.983  1.00 89.18           H  
ATOM    899  N   GLY A  58       0.990  17.613  16.809  1.00 88.57           N  
ATOM    900  H   GLY A  58       1.000  18.369  16.139  1.00 88.57           H  
ATOM    901  CA  GLY A  58       1.948  17.674  17.909  1.00 88.57           C  
ATOM    902  HA2 GLY A  58       1.498  17.272  18.817  1.00 88.57           H  
ATOM    903  HA3 GLY A  58       2.198  18.719  18.090  1.00 88.57           H  
ATOM    904  C   GLY A  58       3.233  16.894  17.619  1.00 88.57           C  
ATOM    905  O   GLY A  58       3.239  15.878  16.919  1.00 88.57           O  
ATOM    906  N   VAL A  59       4.344  17.362  18.190  1.00 93.49           N  
ATOM    907  H   VAL A  59       4.272  18.201  18.747  1.00 93.49           H  
ATOM    908  CA  VAL A  59       5.696  16.823  17.939  1.00 93.49           C  
ATOM    909  HA  VAL A  59       5.846  16.793  16.860  1.00 93.49           H  
ATOM    910  C   VAL A  59       5.904  15.389  18.442  1.00 93.49           C  
ATOM    911  CB  VAL A  59       6.778  17.747  18.529  1.00 93.49           C  
ATOM    912  HB  VAL A  59       7.752  17.290  18.352  1.00 93.49           H  
ATOM    913  O   VAL A  59       6.752  14.666  17.917  1.00 93.49           O  
ATOM    914  CG1 VAL A  59       6.772  19.106  17.820  1.00 93.49           C  
ATOM    915 HG11 VAL A  59       5.835  19.634  17.996  1.00 93.49           H  
ATOM    916 HG12 VAL A  59       6.904  18.959  16.748  1.00 93.49           H  
ATOM    917 HG13 VAL A  59       7.597  19.716  18.187  1.00 93.49           H  
ATOM    918  CG2 VAL A  59       6.623  17.975  20.040  1.00 93.49           C  
ATOM    919 HG21 VAL A  59       7.437  18.606  20.398  1.00 93.49           H  
ATOM    920 HG22 VAL A  59       6.678  17.027  20.575  1.00 93.49           H  
ATOM    921 HG23 VAL A  59       5.675  18.462  20.271  1.00 93.49           H  
ATOM    922  N   ASP A  60       5.111  14.961  19.426  1.00 92.07           N  
ATOM    923  H   ASP A  60       4.483  15.628  19.853  1.00 92.07           H  
ATOM    924  CA  ASP A  60       5.194  13.624  20.022  1.00 92.07           C  
ATOM    925  HA  ASP A  60       6.239  13.313  20.028  1.00 92.07           H  
ATOM    926  C   ASP A  60       4.415  12.555  19.242  1.00 92.07           C  
ATOM    927  CB  ASP A  60       4.718  13.692  21.479  1.00 92.07           C  
ATOM    928  HB2 ASP A  60       4.693  12.685  21.894  1.00 92.07           H  
ATOM    929  HB3 ASP A  60       3.707  14.098  21.511  1.00 92.07           H  
ATOM    930  O   ASP A  60       4.627  11.351  19.466  1.00 92.07           O  
ATOM    931  CG  ASP A  60       5.655  14.539  22.341  1.00 92.07           C  
ATOM    932  OD1 ASP A  60       6.882  14.319  22.230  1.00 92.07           O  
ATOM    933  OD2 ASP A  60       5.134  15.384  23.098  1.00 92.07           O  
ATOM    934  N   SER A  61       3.549  12.985  18.316  1.00 92.73           N  
ATOM    935  H   SER A  61       3.494  13.978  18.139  1.00 92.73           H  
ATOM    936  CA  SER A  61       2.711  12.101  17.507  1.00 92.73           C  
ATOM    937  HA  SER A  61       2.120  11.486  18.187  1.00 92.73           H  
ATOM    938  C   SER A  61       3.538  11.163  16.635  1.00 92.73           C  
ATOM    939  CB  SER A  61       1.721  12.884  16.639  1.00 92.73           C  
ATOM    940  HB2 SER A  61       1.122  13.532  17.279  1.00 92.73           H  
ATOM    941  HB3 SER A  61       1.049  12.187  16.139  1.00 92.73           H  
ATOM    942  O   SER A  61       4.657  11.459  16.197  1.00 92.73           O  
ATOM    943  OG  SER A  61       2.395  13.650  15.658  1.00 92.73           O  
ATOM    944  HG  SER A  61       2.638  14.483  16.069  1.00 92.73           H  
ATOM    945  N   GLN A  62       2.967  10.000  16.353  1.00 95.37           N  
ATOM    946  H   GLN A  62       2.025   9.839  16.680  1.00 95.37           H  
ATOM    947  CA  GLN A  62       3.535   9.061  15.398  1.00 95.37           C  
ATOM    948  HA  GLN A  62       4.581   8.883  15.646  1.00 95.37           H  
ATOM    949  C   GLN A  62       3.509   9.622  13.975  1.00 95.37           C  
ATOM    950  CB  GLN A  62       2.767   7.744  15.488  1.00 95.37           C  
ATOM    951  HB2 GLN A  62       1.712   7.930  15.287  1.00 95.37           H  
ATOM    952  HB3 GLN A  62       3.135   7.073  14.712  1.00 95.37           H  
ATOM    953  O   GLN A  62       4.445   9.370  13.214  1.00 95.37           O  
ATOM    954  CG  GLN A  62       2.901   7.081  16.866  1.00 95.37           C  
ATOM    955  HG2 GLN A  62       2.389   7.684  17.616  1.00 95.37           H  
ATOM    956  HG3 GLN A  62       2.433   6.097  16.856  1.00 95.37           H  
ATOM    957  CD  GLN A  62       4.328   6.825  17.290  1.00 95.37           C  
ATOM    958  NE2 GLN A  62       4.702   7.206  18.491  1.00 95.37           N  
ATOM    959 HE21 GLN A  62       4.029   7.694  19.064  1.00 95.37           H  
ATOM    960 HE22 GLN A  62       5.619   6.897  18.781  1.00 95.37           H  
ATOM    961  OE1 GLN A  62       5.116   6.215  16.585  1.00 95.37           O  
ATOM    962  N   VAL A  63       2.506  10.443  13.642  1.00 95.16           N  
ATOM    963  H   VAL A  63       1.745  10.546  14.298  1.00 95.16           H  
ATOM    964  CA  VAL A  63       2.474  11.207  12.386  1.00 95.16           C  
ATOM    965  HA  VAL A  63       2.481  10.506  11.551  1.00 95.16           H  
ATOM    966  C   VAL A  63       3.715  12.093  12.246  1.00 95.16           C  
ATOM    967  CB  VAL A  63       1.202  12.070  12.286  1.00 95.16           C  
ATOM    968  HB  VAL A  63       1.169  12.777  13.115  1.00 95.16           H  
ATOM    969  O   VAL A  63       4.403  12.027  11.226  1.00 95.16           O  
ATOM    970  CG1 VAL A  63       1.165  12.841  10.967  1.00 95.16           C  
ATOM    971 HG11 VAL A  63       0.267  13.459  10.940  1.00 95.16           H  
ATOM    972 HG12 VAL A  63       2.027  13.503  10.880  1.00 95.16           H  
ATOM    973 HG13 VAL A  63       1.162  12.142  10.131  1.00 95.16           H  
ATOM    974  CG2 VAL A  63      -0.062  11.210  12.308  1.00 95.16           C  
ATOM    975 HG21 VAL A  63      -0.019  10.452  11.525  1.00 95.16           H  
ATOM    976 HG22 VAL A  63      -0.934  11.843  12.140  1.00 95.16           H  
ATOM    977 HG23 VAL A  63      -0.178  10.730  13.280  1.00 95.16           H  
ATOM    978  N   HIS A  64       4.046  12.880  13.274  1.00 96.08           N  
ATOM    979  H   HIS A  64       3.443  12.913  14.083  1.00 96.08           H  
ATOM    980  CA  HIS A  64       5.209  13.767  13.244  1.00 96.08           C  
ATOM    981  HA  HIS A  64       5.146  14.390  12.352  1.00 96.08           H  
ATOM    982  C   HIS A  64       6.531  12.992  13.156  1.00 96.08           C  
ATOM    983  CB  HIS A  64       5.168  14.690  14.464  1.00 96.08           C  
ATOM    984  HB2 HIS A  64       4.231  15.246  14.453  1.00 96.08           H  
ATOM    985  HB3 HIS A  64       5.208  14.098  15.378  1.00 96.08           H  
ATOM    986  O   HIS A  64       7.428  13.383  12.407  1.00 96.08           O  
ATOM    987  CG  HIS A  64       6.298  15.679  14.472  1.00 96.08           C  
ATOM    988  CD2 HIS A  64       6.321  16.897  13.852  1.00 96.08           C  
ATOM    989  HD2 HIS A  64       5.527  17.328  13.259  1.00 96.08           H  
ATOM    990  ND1 HIS A  64       7.505  15.521  15.112  1.00 96.08           N  
ATOM    991  HD1 HIS A  64       7.716  14.811  15.799  1.00 96.08           H  
ATOM    992  CE1 HIS A  64       8.247  16.612  14.868  1.00 96.08           C  
ATOM    993  HE1 HIS A  64       9.234  16.796  15.268  1.00 96.08           H  
ATOM    994  NE2 HIS A  64       7.559  17.485  14.122  1.00 96.08           N  
ATOM    995  N   LYS A  65       6.650  11.850  13.846  1.00 96.89           N  
ATOM    996  H   LYS A  65       5.893  11.602  14.468  1.00 96.89           H  
ATOM    997  CA  LYS A  65       7.825  10.963  13.749  1.00 96.89           C  
ATOM    998  HA  LYS A  65       8.726  11.541  13.958  1.00 96.89           H  
ATOM    999  C   LYS A  65       8.007  10.410  12.335  1.00 96.89           C  
ATOM   1000  CB  LYS A  65       7.715   9.834  14.783  1.00 96.89           C  
ATOM   1001  HB2 LYS A  65       8.474   9.077  14.585  1.00 96.89           H  
ATOM   1002  HB3 LYS A  65       6.733   9.367  14.708  1.00 96.89           H  
ATOM   1003  O   LYS A  65       9.094  10.529  11.775  1.00 96.89           O  
ATOM   1004  CG  LYS A  65       7.932  10.388  16.197  1.00 96.89           C  
ATOM   1005  HG2 LYS A  65       7.342  11.295  16.328  1.00 96.89           H  
ATOM   1006  HG3 LYS A  65       8.983  10.647  16.317  1.00 96.89           H  
ATOM   1007  CD  LYS A  65       7.521   9.394  17.285  1.00 96.89           C  
ATOM   1008  HD2 LYS A  65       8.116   8.483  17.218  1.00 96.89           H  
ATOM   1009  HD3 LYS A  65       6.464   9.159  17.157  1.00 96.89           H  
ATOM   1010  CE  LYS A  65       7.746  10.098  18.626  1.00 96.89           C  
ATOM   1011  HE2 LYS A  65       7.508  11.153  18.494  1.00 96.89           H  
ATOM   1012  HE3 LYS A  65       8.801  10.032  18.894  1.00 96.89           H  
ATOM   1013  NZ  LYS A  65       6.883   9.570  19.702  1.00 96.89           N  
ATOM   1014  HZ1 LYS A  65       5.927   9.812  19.485  1.00 96.89           H  
ATOM   1015  HZ2 LYS A  65       6.997   8.574  19.825  1.00 96.89           H  
ATOM   1016  HZ3 LYS A  65       7.078  10.059  20.563  1.00 96.89           H  
ATOM   1017  N   ALA A  66       6.946   9.882  11.723  1.00 97.26           N  
ATOM   1018  H   ALA A  66       6.073   9.820  12.227  1.00 97.26           H  
ATOM   1019  CA  ALA A  66       6.994   9.388  10.348  1.00 97.26           C  
ATOM   1020  HA  ALA A  66       7.784   8.640  10.277  1.00 97.26           H  
ATOM   1021  C   ALA A  66       7.326  10.503   9.340  1.00 97.26           C  
ATOM   1022  CB  ALA A  66       5.659   8.712  10.025  1.00 97.26           C  
ATOM   1023  HB1 ALA A  66       4.843   9.431  10.093  1.00 97.26           H  
ATOM   1024  HB2 ALA A  66       5.691   8.299   9.017  1.00 97.26           H  
ATOM   1025  HB3 ALA A  66       5.476   7.905  10.735  1.00 97.26           H  
ATOM   1026  O   ALA A  66       8.166  10.304   8.460  1.00 97.26           O  
ATOM   1027  N   ALA A  67       6.726  11.689   9.498  1.00 97.40           N  
ATOM   1028  H   ALA A  67       6.015  11.781  10.209  1.00 97.40           H  
ATOM   1029  CA  ALA A  67       7.017  12.857   8.671  1.00 97.40           C  
ATOM   1030  HA  ALA A  67       6.840  12.603   7.626  1.00 97.40           H  
ATOM   1031  C   ALA A  67       8.481  13.304   8.808  1.00 97.40           C  
ATOM   1032  CB  ALA A  67       6.060  13.987   9.062  1.00 97.40           C  
ATOM   1033  HB1 ALA A  67       6.222  14.847   8.412  1.00 97.40           H  
ATOM   1034  HB2 ALA A  67       6.231  14.285  10.097  1.00 97.40           H  
ATOM   1035  HB3 ALA A  67       5.028  13.652   8.959  1.00 97.40           H  
ATOM   1036  O   ALA A  67       9.144  13.544   7.801  1.00 97.40           O  
ATOM   1037  N   THR A  68       9.009  13.353  10.037  1.00 97.14           N  
ATOM   1038  H   THR A  68       8.397  13.171  10.820  1.00 97.14           H  
ATOM   1039  CA  THR A  68      10.414  13.699  10.315  1.00 97.14           C  
ATOM   1040  HA  THR A  68      10.602  14.720   9.983  1.00 97.14           H  
ATOM   1041  C   THR A  68      11.352  12.771   9.552  1.00 97.14           C  
ATOM   1042  CB  THR A  68      10.737  13.611  11.817  1.00 97.14           C  
ATOM   1043  HB  THR A  68      10.570  12.595  12.176  1.00 97.14           H  
ATOM   1044  O   THR A  68      12.251  13.230   8.847  1.00 97.14           O  
ATOM   1045  CG2 THR A  68      12.179  14.018  12.127  1.00 97.14           C  
ATOM   1046 HG21 THR A  68      12.882  13.310  11.688  1.00 97.14           H  
ATOM   1047 HG22 THR A  68      12.328  14.030  13.206  1.00 97.14           H  
ATOM   1048 HG23 THR A  68      12.372  15.016  11.732  1.00 97.14           H  
ATOM   1049  OG1 THR A  68       9.926  14.487  12.555  1.00 97.14           O  
ATOM   1050  HG1 THR A  68       9.017  14.180  12.509  1.00 97.14           H  
ATOM   1051  N   THR A  69      11.110  11.462   9.635  1.00 96.67           N  
ATOM   1052  H   THR A  69      10.390  11.134  10.263  1.00 96.67           H  
ATOM   1053  CA  THR A  69      11.910  10.463   8.928  1.00 96.67           C  
ATOM   1054  HA  THR A  69      12.959  10.626   9.176  1.00 96.67           H  
ATOM   1055  C   THR A  69      11.777  10.590   7.403  1.00 96.67           C  
ATOM   1056  CB  THR A  69      11.517   9.058   9.403  1.00 96.67           C  
ATOM   1057  HB  THR A  69      10.486   8.848   9.115  1.00 96.67           H  
ATOM   1058  O   THR A  69      12.784  10.530   6.697  1.00 96.67           O  
ATOM   1059  CG2 THR A  69      12.430   8.001   8.819  1.00 96.67           C  
ATOM   1060 HG21 THR A  69      13.476   8.264   8.979  1.00 96.67           H  
ATOM   1061 HG22 THR A  69      12.227   7.035   9.283  1.00 96.67           H  
ATOM   1062 HG23 THR A  69      12.224   7.936   7.751  1.00 96.67           H  
ATOM   1063  OG1 THR A  69      11.633   8.933  10.799  1.00 96.67           O  
ATOM   1064  HG1 THR A  69      12.565   8.874  11.023  1.00 96.67           H  
ATOM   1065  N   TYR A  70      10.568  10.816   6.880  1.00 97.08           N  
ATOM   1066  H   TYR A  70       9.775  10.859   7.504  1.00 97.08           H  
ATOM   1067  CA  TYR A  70      10.320  10.982   5.443  1.00 97.08           C  
ATOM   1068  HA  TYR A  70      10.718  10.115   4.916  1.00 97.08           H  
ATOM   1069  C   TYR A  70      11.021  12.222   4.862  1.00 97.08           C  
ATOM   1070  CB  TYR A  70       8.804  11.028   5.207  1.00 97.08           C  
ATOM   1071  HB2 TYR A  70       8.365  10.077   5.509  1.00 97.08           H  
ATOM   1072  HB3 TYR A  70       8.367  11.799   5.841  1.00 97.08           H  
ATOM   1073  O   TYR A  70      11.784  12.108   3.898  1.00 97.08           O  
ATOM   1074  CG  TYR A  70       8.406  11.290   3.771  1.00 97.08           C  
ATOM   1075  CD1 TYR A  70       7.848  12.532   3.424  1.00 97.08           C  
ATOM   1076  HD1 TYR A  70       7.706  13.295   4.175  1.00 97.08           H  
ATOM   1077  CD2 TYR A  70       8.601  10.305   2.783  1.00 97.08           C  
ATOM   1078  HD2 TYR A  70       9.031   9.353   3.059  1.00 97.08           H  
ATOM   1079  CE1 TYR A  70       7.490  12.789   2.093  1.00 97.08           C  
ATOM   1080  HE1 TYR A  70       7.068  13.747   1.825  1.00 97.08           H  
ATOM   1081  CE2 TYR A  70       8.241  10.556   1.443  1.00 97.08           C  
ATOM   1082  HE2 TYR A  70       8.417   9.809   0.684  1.00 97.08           H  
ATOM   1083  OH  TYR A  70       7.452  12.182  -0.182  1.00 97.08           O  
ATOM   1084  HH  TYR A  70       7.388  11.475  -0.829  1.00 97.08           H  
ATOM   1085  CZ  TYR A  70       7.697  11.815   1.100  1.00 97.08           C  
ATOM   1086  N   TYR A  71      10.832  13.394   5.477  1.00 96.56           N  
ATOM   1087  H   TYR A  71      10.207  13.430   6.270  1.00 96.56           H  
ATOM   1088  CA  TYR A  71      11.479  14.641   5.052  1.00 96.56           C  
ATOM   1089  HA  TYR A  71      11.301  14.784   3.986  1.00 96.56           H  
ATOM   1090  C   TYR A  71      13.000  14.598   5.247  1.00 96.56           C  
ATOM   1091  CB  TYR A  71      10.876  15.832   5.812  1.00 96.56           C  
ATOM   1092  HB2 TYR A  71      11.490  16.711   5.615  1.00 96.56           H  
ATOM   1093  HB3 TYR A  71      10.928  15.635   6.883  1.00 96.56           H  
ATOM   1094  O   TYR A  71      13.744  15.048   4.376  1.00 96.56           O  
ATOM   1095  CG  TYR A  71       9.451  16.185   5.424  1.00 96.56           C  
ATOM   1096  CD1 TYR A  71       9.160  16.538   4.094  1.00 96.56           C  
ATOM   1097  HD1 TYR A  71       9.949  16.565   3.357  1.00 96.56           H  
ATOM   1098  CD2 TYR A  71       8.430  16.229   6.394  1.00 96.56           C  
ATOM   1099  HD2 TYR A  71       8.655  15.991   7.423  1.00 96.56           H  
ATOM   1100  CE1 TYR A  71       7.854  16.905   3.728  1.00 96.56           C  
ATOM   1101  HE1 TYR A  71       7.627  17.210   2.717  1.00 96.56           H  
ATOM   1102  CE2 TYR A  71       7.120  16.599   6.033  1.00 96.56           C  
ATOM   1103  HE2 TYR A  71       6.341  16.646   6.780  1.00 96.56           H  
ATOM   1104  OH  TYR A  71       5.587  17.331   4.338  1.00 96.56           O  
ATOM   1105  HH  TYR A  71       4.975  17.354   5.077  1.00 96.56           H  
ATOM   1106  CZ  TYR A  71       6.832  16.936   4.694  1.00 96.56           C  
ATOM   1107  N   GLY A  72      13.484  13.985   6.335  1.00 95.49           N  
ATOM   1108  H   GLY A  72      12.836  13.663   7.039  1.00 95.49           H  
ATOM   1109  CA  GLY A  72      14.917  13.789   6.590  1.00 95.49           C  
ATOM   1110  HA2 GLY A  72      15.415  14.758   6.624  1.00 95.49           H  
ATOM   1111  HA3 GLY A  72      15.033  13.302   7.558  1.00 95.49           H  
ATOM   1112  C   GLY A  72      15.619  12.921   5.538  1.00 95.49           C  
ATOM   1113  O   GLY A  72      16.828  13.028   5.347  1.00 95.49           O  
ATOM   1114  N   ASN A  73      14.852  12.113   4.802  1.00 95.34           N  
ATOM   1115  H   ASN A  73      13.868  12.069   5.026  1.00 95.34           H  
ATOM   1116  CA  ASN A  73      15.322  11.308   3.678  1.00 95.34           C  
ATOM   1117  HA  ASN A  73      16.412  11.297   3.690  1.00 95.34           H  
ATOM   1118  C   ASN A  73      14.945  11.921   2.318  1.00 95.34           C  
ATOM   1119  CB  ASN A  73      14.862   9.855   3.878  1.00 95.34           C  
ATOM   1120  HB2 ASN A  73      13.800   9.823   4.122  1.00 95.34           H  
ATOM   1121  HB3 ASN A  73      15.018   9.286   2.961  1.00 95.34           H  
ATOM   1122  O   ASN A  73      14.939  11.221   1.310  1.00 95.34           O  
ATOM   1123  CG  ASN A  73      15.671   9.176   4.964  1.00 95.34           C  
ATOM   1124  ND2 ASN A  73      15.292   9.309   6.211  1.00 95.34           N  
ATOM   1125 HD21 ASN A  73      14.453   9.828   6.430  1.00 95.34           H  
ATOM   1126 HD22 ASN A  73      15.924   8.994   6.933  1.00 95.34           H  
ATOM   1127  OD1 ASN A  73      16.675   8.546   4.691  1.00 95.34           O  
ATOM   1128  N   GLY A  74      14.656  13.227   2.269  1.00 93.53           N  
ATOM   1129  H   GLY A  74      14.613  13.726   3.146  1.00 93.53           H  
ATOM   1130  CA  GLY A  74      14.407  14.020   1.058  1.00 93.53           C  
ATOM   1131  HA2 GLY A  74      14.452  15.070   1.347  1.00 93.53           H  
ATOM   1132  HA3 GLY A  74      15.191  13.855   0.319  1.00 93.53           H  
ATOM   1133  C   GLY A  74      13.045  13.816   0.393  1.00 93.53           C  
ATOM   1134  O   GLY A  74      12.862  14.247  -0.749  1.00 93.53           O  
ATOM   1135  N   GLY A  75      12.096  13.199   1.101  1.00 93.76           N  
ATOM   1136  H   GLY A  75      12.322  12.878   2.032  1.00 93.76           H  
ATOM   1137  CA  GLY A  75      10.684  13.248   0.743  1.00 93.76           C  
ATOM   1138  HA2 GLY A  75      10.536  12.773  -0.227  1.00 93.76           H  
ATOM   1139  HA3 GLY A  75      10.122  12.699   1.499  1.00 93.76           H  
ATOM   1140  C   GLY A  75      10.158  14.689   0.694  1.00 93.76           C  
ATOM   1141  O   GLY A  75      10.739  15.586   1.305  1.00 93.76           O  
ATOM   1142  N   LYS A  76       9.077  14.927  -0.058  1.00 92.54           N  
ATOM   1143  H   LYS A  76       8.615  14.131  -0.474  1.00 92.54           H  
ATOM   1144  CA  LYS A  76       8.527  16.282  -0.283  1.00 92.54           C  
ATOM   1145  HA  LYS A  76       8.972  16.982   0.424  1.00 92.54           H  
ATOM   1146  C   LYS A  76       7.026  16.391  -0.056  1.00 92.54           C  
ATOM   1147  CB  LYS A  76       8.840  16.766  -1.705  1.00 92.54           C  
ATOM   1148  HB2 LYS A  76       8.425  16.061  -2.424  1.00 92.54           H  
ATOM   1149  HB3 LYS A  76       8.351  17.729  -1.853  1.00 92.54           H  
ATOM   1150  O   LYS A  76       6.581  17.385   0.498  1.00 92.54           O  
ATOM   1151  CG  LYS A  76      10.341  16.937  -1.964  1.00 92.54           C  
ATOM   1152  HG2 LYS A  76      10.766  17.610  -1.219  1.00 92.54           H  
ATOM   1153  HG3 LYS A  76      10.837  15.969  -1.897  1.00 92.54           H  
ATOM   1154  CD  LYS A  76      10.555  17.518  -3.363  1.00 92.54           C  
ATOM   1155  HD2 LYS A  76      10.091  18.503  -3.419  1.00 92.54           H  
ATOM   1156  HD3 LYS A  76      10.089  16.857  -4.094  1.00 92.54           H  
ATOM   1157  CE  LYS A  76      12.053  17.625  -3.643  1.00 92.54           C  
ATOM   1158  HE2 LYS A  76      12.498  18.294  -2.906  1.00 92.54           H  
ATOM   1159  HE3 LYS A  76      12.496  16.639  -3.505  1.00 92.54           H  
ATOM   1160  NZ  LYS A  76      12.298  18.116  -5.019  1.00 92.54           N  
ATOM   1161  HZ1 LYS A  76      11.882  19.028  -5.141  1.00 92.54           H  
ATOM   1162  HZ2 LYS A  76      13.290  18.169  -5.198  1.00 92.54           H  
ATOM   1163  HZ3 LYS A  76      11.882  17.477  -5.681  1.00 92.54           H  
ATOM   1164  N   ASP A  77       6.266  15.388  -0.485  1.00 92.77           N  
ATOM   1165  H   ASP A  77       6.701  14.580  -0.908  1.00 92.77           H  
ATOM   1166  CA  ASP A  77       4.807  15.409  -0.432  1.00 92.77           C  
ATOM   1167  HA  ASP A  77       4.447  16.389  -0.123  1.00 92.77           H  
ATOM   1168  C   ASP A  77       4.324  14.373   0.588  1.00 92.77           C  
ATOM   1169  CB  ASP A  77       4.236  15.121  -1.824  1.00 92.77           C  
ATOM   1170  HB2 ASP A  77       4.667  14.187  -2.184  1.00 92.77           H  
ATOM   1171  HB3 ASP A  77       3.159  14.990  -1.719  1.00 92.77           H  
ATOM   1172  O   ASP A  77       4.189  13.184   0.276  1.00 92.77           O  
ATOM   1173  CG  ASP A  77       4.475  16.202  -2.883  1.00 92.77           C  
ATOM   1174  OD1 ASP A  77       4.162  17.380  -2.612  1.00 92.77           O  
ATOM   1175  OD2 ASP A  77       4.864  15.819  -4.014  1.00 92.77           O  
ATOM   1176  N   PHE A  78       4.083  14.824   1.819  1.00 95.90           N  
ATOM   1177  H   PHE A  78       4.190  15.810   2.008  1.00 95.90           H  
ATOM   1178  CA  PHE A  78       3.578  13.979   2.896  1.00 95.90           C  
ATOM   1179  HA  PHE A  78       3.743  12.931   2.644  1.00 95.90           H  
ATOM   1180  C   PHE A  78       2.079  14.197   3.076  1.00 95.90           C  
ATOM   1181  CB  PHE A  78       4.346  14.268   4.186  1.00 95.90           C  
ATOM   1182  HB2 PHE A  78       4.092  15.273   4.522  1.00 95.90           H  
ATOM   1183  HB3 PHE A  78       5.415  14.245   3.977  1.00 95.90           H  
ATOM   1184  O   PHE A  78       1.611  15.324   3.203  1.00 95.90           O  
ATOM   1185  CG  PHE A  78       4.055  13.295   5.308  1.00 95.90           C  
ATOM   1186  CD1 PHE A  78       3.187  13.662   6.353  1.00 95.90           C  
ATOM   1187  HD1 PHE A  78       2.709  14.631   6.351  1.00 95.90           H  
ATOM   1188  CD2 PHE A  78       4.675  12.031   5.323  1.00 95.90           C  
ATOM   1189  HD2 PHE A  78       5.338  11.748   4.519  1.00 95.90           H  
ATOM   1190  CE1 PHE A  78       2.963  12.777   7.420  1.00 95.90           C  
ATOM   1191  HE1 PHE A  78       2.332  13.080   8.242  1.00 95.90           H  
ATOM   1192  CE2 PHE A  78       4.442  11.143   6.389  1.00 95.90           C  
ATOM   1193  HE2 PHE A  78       4.928  10.179   6.407  1.00 95.90           H  
ATOM   1194  CZ  PHE A  78       3.590  11.520   7.442  1.00 95.90           C  
ATOM   1195  HZ  PHE A  78       3.428  10.855   8.277  1.00 95.90           H  
ATOM   1196  N   MET A  79       1.316  13.116   3.096  1.00 95.91           N  
ATOM   1197  H   MET A  79       1.756  12.214   2.980  1.00 95.91           H  
ATOM   1198  CA  MET A  79      -0.126  13.131   3.282  1.00 95.91           C  
ATOM   1199  HA  MET A  79      -0.435  14.156   3.488  1.00 95.91           H  
ATOM   1200  C   MET A  79      -0.492  12.282   4.491  1.00 95.91           C  
ATOM   1201  CB  MET A  79      -0.851  12.652   2.015  1.00 95.91           C  
ATOM   1202  HB2 MET A  79      -0.621  11.600   1.846  1.00 95.91           H  
ATOM   1203  HB3 MET A  79      -1.926  12.746   2.173  1.00 95.91           H  
ATOM   1204  O   MET A  79       0.176  11.295   4.787  1.00 95.91           O  
ATOM   1205  CG  MET A  79      -0.454  13.436   0.757  1.00 95.91           C  
ATOM   1206  HG2 MET A  79       0.621  13.336   0.611  1.00 95.91           H  
ATOM   1207  HG3 MET A  79      -0.677  14.493   0.903  1.00 95.91           H  
ATOM   1208  SD  MET A  79      -1.258  12.860  -0.763  1.00 95.91           S  
ATOM   1209  CE  MET A  79      -2.889  13.623  -0.572  1.00 95.91           C  
ATOM   1210  HE1 MET A  79      -3.616  13.083  -1.179  1.00 95.91           H  
ATOM   1211  HE2 MET A  79      -3.193  13.600   0.475  1.00 95.91           H  
ATOM   1212  HE3 MET A  79      -2.849  14.660  -0.904  1.00 95.91           H  
ATOM   1213  N   VAL A  80      -1.575  12.628   5.174  1.00 94.56           N  
ATOM   1214  H   VAL A  80      -2.065  13.470   4.904  1.00 94.56           H  
ATOM   1215  CA  VAL A  80      -2.077  11.870   6.322  1.00 94.56           C  
ATOM   1216  HA  VAL A  80      -1.532  10.929   6.397  1.00 94.56           H  
ATOM   1217  C   VAL A  80      -3.538  11.547   6.098  1.00 94.56           C  
ATOM   1218  CB  VAL A  80      -1.873  12.617   7.649  1.00 94.56           C  
ATOM   1219  HB  VAL A  80      -2.487  13.518   7.658  1.00 94.56           H  
ATOM   1220  O   VAL A  80      -4.315  12.422   5.724  1.00 94.56           O  
ATOM   1221  CG1 VAL A  80      -2.266  11.736   8.842  1.00 94.56           C  
ATOM   1222 HG11 VAL A  80      -1.754  10.776   8.789  1.00 94.56           H  
ATOM   1223 HG12 VAL A  80      -3.344  11.575   8.857  1.00 94.56           H  
ATOM   1224 HG13 VAL A  80      -1.983  12.229   9.772  1.00 94.56           H  
ATOM   1225  CG2 VAL A  80      -0.406  13.011   7.833  1.00 94.56           C  
ATOM   1226 HG21 VAL A  80      -0.304  13.599   8.745  1.00 94.56           H  
ATOM   1227 HG22 VAL A  80      -0.060  13.634   7.008  1.00 94.56           H  
ATOM   1228 HG23 VAL A  80       0.211  12.115   7.887  1.00 94.56           H  
ATOM   1229  N   THR A  81      -3.908  10.292   6.339  1.00 91.83           N  
ATOM   1230  H   THR A  81      -3.200   9.647   6.659  1.00 91.83           H  
ATOM   1231  CA  THR A  81      -5.301   9.848   6.395  1.00 91.83           C  
ATOM   1232  HA  THR A  81      -5.940  10.730   6.357  1.00 91.83           H  
ATOM   1233  C   THR A  81      -5.561   9.157   7.720  1.00 91.83           C  
ATOM   1234  CB  THR A  81      -5.676   8.953   5.200  1.00 91.83           C  
ATOM   1235  HB  THR A  81      -5.449   9.493   4.281  1.00 91.83           H  
ATOM   1236  O   THR A  81      -4.716   8.420   8.233  1.00 91.83           O  
ATOM   1237  CG2 THR A  81      -4.942   7.617   5.171  1.00 91.83           C  
ATOM   1238 HG21 THR A  81      -5.138   7.124   4.218  1.00 91.83           H  
ATOM   1239 HG22 THR A  81      -5.293   6.976   5.980  1.00 91.83           H  
ATOM   1240 HG23 THR A  81      -3.869   7.775   5.279  1.00 91.83           H  
ATOM   1241  OG1 THR A  81      -7.043   8.614   5.193  1.00 91.83           O  
ATOM   1242  HG1 THR A  81      -7.341   8.444   6.089  1.00 91.83           H  
ATOM   1243  N   THR A  82      -6.755   9.356   8.269  1.00 86.61           N  
ATOM   1244  H   THR A  82      -7.410   9.994   7.841  1.00 86.61           H  
ATOM   1245  CA  THR A  82      -7.150   8.703   9.516  1.00 86.61           C  
ATOM   1246  HA  THR A  82      -6.245   8.386  10.034  1.00 86.61           H  
ATOM   1247  C   THR A  82      -7.989   7.462   9.246  1.00 86.61           C  
ATOM   1248  CB  THR A  82      -7.854   9.660  10.481  1.00 86.61           C  
ATOM   1249  HB  THR A  82      -8.189   9.103  11.357  1.00 86.61           H  
ATOM   1250  O   THR A  82      -8.979   7.497   8.515  1.00 86.61           O  
ATOM   1251  CG2 THR A  82      -6.916  10.763  10.940  1.00 86.61           C  
ATOM   1252 HG21 THR A  82      -7.418  11.399  11.669  1.00 86.61           H  
ATOM   1253 HG22 THR A  82      -6.585  11.367  10.095  1.00 86.61           H  
ATOM   1254 HG23 THR A  82      -6.054  10.302  11.424  1.00 86.61           H  
ATOM   1255  OG1 THR A  82      -8.959  10.279   9.874  1.00 86.61           O  
ATOM   1256  HG1 THR A  82      -9.211  11.017  10.435  1.00 86.61           H  
ATOM   1257  N   ALA A  83      -7.629   6.353   9.887  1.00 81.91           N  
ATOM   1258  H   ALA A  83      -6.781   6.375  10.437  1.00 81.91           H  
ATOM   1259  CA  ALA A  83      -8.506   5.192  10.023  1.00 81.91           C  
ATOM   1260  HA  ALA A  83      -9.111   5.114   9.120  1.00 81.91           H  
ATOM   1261  C   ALA A  83      -9.518   5.361  11.176  1.00 81.91           C  
ATOM   1262  CB  ALA A  83      -7.651   3.927  10.121  1.00 81.91           C  
ATOM   1263  HB1 ALA A  83      -7.224   3.864  11.122  1.00 81.91           H  
ATOM   1264  HB2 ALA A  83      -6.858   3.943   9.373  1.00 81.91           H  
ATOM   1265  HB3 ALA A  83      -8.276   3.051   9.951  1.00 81.91           H  
ATOM   1266  O   ALA A  83     -10.286   4.457  11.497  1.00 81.91           O  
ATOM   1267  N   ALA A  84      -9.565   6.546  11.784  1.00 65.04           N  
ATOM   1268  H   ALA A  84      -8.934   7.271  11.472  1.00 65.04           H  
ATOM   1269  CA  ALA A  84     -10.452   6.864  12.886  1.00 65.04           C  
ATOM   1270  HA  ALA A  84     -10.623   5.959  13.470  1.00 65.04           H  
ATOM   1271  C   ALA A  84     -11.815   7.379  12.387  1.00 65.04           C  
ATOM   1272  CB  ALA A  84      -9.733   7.857  13.807  1.00 65.04           C  
ATOM   1273  HB1 ALA A  84      -9.541   8.793  13.283  1.00 65.04           H  
ATOM   1274  HB2 ALA A  84      -8.787   7.438  14.149  1.00 65.04           H  
ATOM   1275  HB3 ALA A  84     -10.354   8.065  14.678  1.00 65.04           H  
ATOM   1276  O   ALA A  84     -11.944   8.469  11.834  1.00 65.04           O  
ATOM   1277  N   ALA A  85     -12.867   6.608  12.648  1.00 53.60           N  
ATOM   1278  H   ALA A  85     -12.674   5.683  13.003  1.00 53.60           H  
ATOM   1279  CA  ALA A  85     -14.115   7.178  13.139  1.00 53.60           C  
ATOM   1280  HA  ALA A  85     -14.004   8.252  13.292  1.00 53.60           H  
ATOM   1281  C   ALA A  85     -14.340   6.511  14.496  1.00 53.60           C  
ATOM   1282  CB  ALA A  85     -15.253   6.936  12.139  1.00 53.60           C  
ATOM   1283  HB1 ALA A  85     -16.181   7.338  12.545  1.00 53.60           H  
ATOM   1284  HB2 ALA A  85     -15.375   5.866  11.973  1.00 53.60           H  
ATOM   1285  HB3 ALA A  85     -15.023   7.433  11.197  1.00 53.60           H  
ATOM   1286  O   ALA A  85     -14.214   5.288  14.572  1.00 53.60           O  
ATOM   1287  N   ALA A  86     -14.572   7.301  15.549  1.00 62.78           N  
ATOM   1288  H   ALA A  86     -14.648   8.299  15.413  1.00 62.78           H  
ATOM   1289  CA  ALA A  86     -14.837   6.782  16.886  1.00 62.78           C  
ATOM   1290  HA  ALA A  86     -13.910   6.400  17.314  1.00 62.78           H  
ATOM   1291  C   ALA A  86     -15.851   5.638  16.795  1.00 62.78           C  
ATOM   1292  CB  ALA A  86     -15.362   7.923  17.766  1.00 62.78           C  
ATOM   1293  HB1 ALA A  86     -14.617   8.715  17.837  1.00 62.78           H  
ATOM   1294  HB2 ALA A  86     -15.568   7.542  18.767  1.00 62.78           H  
ATOM   1295  HB3 ALA A  86     -16.286   8.324  17.349  1.00 62.78           H  
ATOM   1296  O   ALA A  86     -16.894   5.794  16.154  1.00 62.78           O  
ATOM   1297  N   GLU A  87     -15.514   4.490  17.379  1.00 75.51           N  
ATOM   1298  H   GLU A  87     -14.645   4.415  17.888  1.00 75.51           H  
ATOM   1299  CA  GLU A  87     -16.431   3.360  17.420  1.00 75.51           C  
ATOM   1300  HA  GLU A  87     -16.630   3.029  16.400  1.00 75.51           H  
ATOM   1301  C   GLU A  87     -17.738   3.827  18.058  1.00 75.51           C  
ATOM   1302  CB  GLU A  87     -15.829   2.198  18.215  1.00 75.51           C  
ATOM   1303  HB2 GLU A  87     -15.675   2.511  19.248  1.00 75.51           H  
ATOM   1304  HB3 GLU A  87     -16.539   1.370  18.191  1.00 75.51           H  
ATOM   1305  O   GLU A  87     -17.729   4.439  19.128  1.00 75.51           O  
ATOM   1306  CG  GLU A  87     -14.500   1.710  17.642  1.00 75.51           C  
ATOM   1307  HG2 GLU A  87     -13.728   2.460  17.814  1.00 75.51           H  
ATOM   1308  HG3 GLU A  87     -14.619   1.588  16.565  1.00 75.51           H  
ATOM   1309  CD  GLU A  87     -14.075   0.381  18.267  1.00 75.51           C  
ATOM   1310  OE1 GLU A  87     -13.858  -0.562  17.470  1.00 75.51           O  
ATOM   1311  OE2 GLU A  87     -13.989   0.318  19.512  1.00 75.51           O  
ATOM   1312  N   THR A  88     -18.862   3.593  17.389  1.00 78.25           N  
ATOM   1313  H   THR A  88     -18.828   3.091  16.514  1.00 78.25           H  
ATOM   1314  CA  THR A  88     -20.160   3.995  17.927  1.00 78.25           C  
ATOM   1315  HA  THR A  88     -19.998   4.757  18.690  1.00 78.25           H  
ATOM   1316  C   THR A  88     -20.821   2.820  18.631  1.00 78.25           C  
ATOM   1317  CB  THR A  88     -21.078   4.656  16.889  1.00 78.25           C  
ATOM   1318  HB  THR A  88     -21.966   5.019  17.406  1.00 78.25           H  
ATOM   1319  O   THR A  88     -20.608   1.658  18.283  1.00 78.25           O  
ATOM   1320  CG2 THR A  88     -20.412   5.842  16.189  1.00 78.25           C  
ATOM   1321 HG21 THR A  88     -21.138   6.345  15.550  1.00 78.25           H  
ATOM   1322 HG22 THR A  88     -20.036   6.545  16.932  1.00 78.25           H  
ATOM   1323 HG23 THR A  88     -19.579   5.495  15.578  1.00 78.25           H  
ATOM   1324  OG1 THR A  88     -21.490   3.758  15.892  1.00 78.25           O  
ATOM   1325  HG1 THR A  88     -22.440   3.853  15.786  1.00 78.25           H  
ATOM   1326  N   SER A  89     -21.627   3.123  19.644  1.00 87.41           N  
ATOM   1327  H   SER A  89     -21.656   4.073  19.984  1.00 87.41           H  
ATOM   1328  CA  SER A  89     -22.544   2.163  20.256  1.00 87.41           C  
ATOM   1329  HA  SER A  89     -22.010   1.244  20.498  1.00 87.41           H  
ATOM   1330  C   SER A  89     -23.698   1.840  19.311  1.00 87.41           C  
ATOM   1331  CB  SER A  89     -23.134   2.745  21.540  1.00 87.41           C  
ATOM   1332  HB2 SER A  89     -23.835   2.032  21.973  1.00 87.41           H  
ATOM   1333  HB3 SER A  89     -23.676   3.662  21.307  1.00 87.41           H  
ATOM   1334  O   SER A  89     -24.152   2.712  18.562  1.00 87.41           O  
ATOM   1335  OG  SER A  89     -22.117   3.032  22.471  1.00 87.41           O  
ATOM   1336  HG  SER A  89     -22.265   2.467  23.232  1.00 87.41           H  
ATOM   1337  N   ALA A  90     -24.254   0.635  19.426  1.00 90.94           N  
ATOM   1338  H   ALA A  90     -23.900  -0.006  20.121  1.00 90.94           H  
ATOM   1339  CA  ALA A  90     -25.571   0.363  18.868  1.00 90.94           C  
ATOM   1340  HA  ALA A  90     -25.613   0.763  17.854  1.00 90.94           H  
ATOM   1341  C   ALA A  90     -26.612   1.091  19.724  1.00 90.94           C  
ATOM   1342  CB  ALA A  90     -25.812  -1.144  18.783  1.00 90.94           C  
ATOM   1343  HB1 ALA A  90     -26.785  -1.332  18.328  1.00 90.94           H  
ATOM   1344  HB2 ALA A  90     -25.051  -1.593  18.145  1.00 90.94           H  
ATOM   1345  HB3 ALA A  90     -25.772  -1.596  19.774  1.00 90.94           H  
ATOM   1346  O   ALA A  90     -26.509   1.123  20.953  1.00 90.94           O  
ATOM   1347  N   THR A  91     -27.589   1.723  19.083  1.00 93.47           N  
ATOM   1348  H   THR A  91     -27.641   1.625  18.079  1.00 93.47           H  
ATOM   1349  CA  THR A  91     -28.586   2.556  19.759  1.00 93.47           C  
ATOM   1350  HA  THR A  91     -28.494   2.434  20.838  1.00 93.47           H  
ATOM   1351  C   THR A  91     -29.987   2.124  19.359  1.00 93.47           C  
ATOM   1352  CB  THR A  91     -28.360   4.044  19.451  1.00 93.47           C  
ATOM   1353  HB  THR A  91     -28.431   4.206  18.376  1.00 93.47           H  
ATOM   1354  O   THR A  91     -30.334   2.165  18.185  1.00 93.47           O  
ATOM   1355  CG2 THR A  91     -29.382   4.946  20.143  1.00 93.47           C  
ATOM   1356 HG21 THR A  91     -29.065   5.985  20.062  1.00 93.47           H  
ATOM   1357 HG22 THR A  91     -30.353   4.840  19.658  1.00 93.47           H  
ATOM   1358 HG23 THR A  91     -29.479   4.665  21.192  1.00 93.47           H  
ATOM   1359  OG1 THR A  91     -27.070   4.454  19.870  1.00 93.47           O  
ATOM   1360  HG1 THR A  91     -26.451   3.867  19.429  1.00 93.47           H  
ATOM   1361  N   LEU A  92     -30.825   1.774  20.330  1.00 96.77           N  
ATOM   1362  H   LEU A  92     -30.481   1.767  21.280  1.00 96.77           H  
ATOM   1363  CA  LEU A  92     -32.267   1.712  20.138  1.00 96.77           C  
ATOM   1364  HA  LEU A  92     -32.478   1.416  19.110  1.00 96.77           H  
ATOM   1365  C   LEU A  92     -32.829   3.115  20.371  1.00 96.77           C  
ATOM   1366  CB  LEU A  92     -32.871   0.653  21.070  1.00 96.77           C  
ATOM   1367  HB2 LEU A  92     -32.410  -0.312  20.862  1.00 96.77           H  
ATOM   1368  HB3 LEU A  92     -32.631   0.929  22.096  1.00 96.77           H  
ATOM   1369  O   LEU A  92     -32.771   3.653  21.480  1.00 96.77           O  
ATOM   1370  CG  LEU A  92     -34.398   0.512  20.960  1.00 96.77           C  
ATOM   1371  HG  LEU A  92     -34.875   1.479  21.118  1.00 96.77           H  
ATOM   1372  CD1 LEU A  92     -34.814  -0.035  19.599  1.00 96.77           C  
ATOM   1373 HD11 LEU A  92     -34.300  -0.975  19.400  1.00 96.77           H  
ATOM   1374 HD12 LEU A  92     -34.590   0.687  18.814  1.00 96.77           H  
ATOM   1375 HD13 LEU A  92     -35.890  -0.211  19.611  1.00 96.77           H  
ATOM   1376  CD2 LEU A  92     -34.909  -0.455  22.025  1.00 96.77           C  
ATOM   1377 HD21 LEU A  92     -34.655  -0.071  23.013  1.00 96.77           H  
ATOM   1378 HD22 LEU A  92     -34.452  -1.436  21.896  1.00 96.77           H  
ATOM   1379 HD23 LEU A  92     -35.993  -0.548  21.953  1.00 96.77           H  
ATOM   1380  N   ARG A  93     -33.352   3.714  19.305  1.00 93.90           N  
ATOM   1381  H   ARG A  93     -33.360   3.198  18.436  1.00 93.90           H  
ATOM   1382  CA  ARG A  93     -34.106   4.961  19.345  1.00 93.90           C  
ATOM   1383  HA  ARG A  93     -33.795   5.557  20.204  1.00 93.90           H  
ATOM   1384  C   ARG A  93     -35.577   4.621  19.527  1.00 93.90           C  
ATOM   1385  CB  ARG A  93     -33.819   5.748  18.058  1.00 93.90           C  
ATOM   1386  HB2 ARG A  93     -32.768   6.037  18.058  1.00 93.90           H  
ATOM   1387  HB3 ARG A  93     -34.001   5.113  17.191  1.00 93.90           H  
ATOM   1388  O   ARG A  93     -36.192   4.094  18.602  1.00 93.90           O  
ATOM   1389  CG  ARG A  93     -34.690   7.003  17.949  1.00 93.90           C  
ATOM   1390  HG2 ARG A  93     -35.737   6.722  17.837  1.00 93.90           H  
ATOM   1391  HG3 ARG A  93     -34.583   7.599  18.855  1.00 93.90           H  
ATOM   1392  CD  ARG A  93     -34.282   7.855  16.753  1.00 93.90           C  
ATOM   1393  HD2 ARG A  93     -33.212   8.056  16.811  1.00 93.90           H  
ATOM   1394  HD3 ARG A  93     -34.499   7.298  15.841  1.00 93.90           H  
ATOM   1395  NE  ARG A  93     -35.022   9.127  16.768  1.00 93.90           N  
ATOM   1396  HE  ARG A  93     -35.593   9.292  17.584  1.00 93.90           H  
ATOM   1397  NH1 ARG A  93     -34.310   9.907  14.736  1.00 93.90           N  
ATOM   1398 HH11 ARG A  93     -33.811   9.039  14.608  1.00 93.90           H  
ATOM   1399 HH12 ARG A  93     -34.338  10.605  14.007  1.00 93.90           H  
ATOM   1400  NH2 ARG A  93     -35.718  11.134  15.971  1.00 93.90           N  
ATOM   1401 HH21 ARG A  93     -36.293  11.232  16.795  1.00 93.90           H  
ATOM   1402 HH22 ARG A  93     -35.730  11.845  15.255  1.00 93.90           H  
ATOM   1403  CZ  ARG A  93     -35.012  10.048  15.827  1.00 93.90           C  
ATOM   1404  N   GLY A  94     -36.125   4.915  20.703  1.00 94.84           N  
ATOM   1405  H   GLY A  94     -35.548   5.261  21.457  1.00 94.84           H  
ATOM   1406  CA  GLY A  94     -37.554   4.772  20.951  1.00 94.84           C  
ATOM   1407  HA2 GLY A  94     -37.836   3.737  20.757  1.00 94.84           H  
ATOM   1408  HA3 GLY A  94     -37.776   4.995  21.995  1.00 94.84           H  
ATOM   1409  C   GLY A  94     -38.406   5.691  20.067  1.00 94.84           C  
ATOM   1410  O   GLY A  94     -37.932   6.708  19.553  1.00 94.84           O  
ATOM   1411  N   GLY A  95     -39.672   5.325  19.899  1.00 93.50           N  
ATOM   1412  H   GLY A  95     -39.958   4.452  20.319  1.00 93.50           H  
ATOM   1413  CA  GLY A  95     -40.733   6.229  19.478  1.00 93.50           C  
ATOM   1414  HA2 GLY A  95     -40.378   6.873  18.674  1.00 93.50           H  
ATOM   1415  HA3 GLY A  95     -41.571   5.643  19.101  1.00 93.50           H  
ATOM   1416  C   GLY A  95     -41.226   7.107  20.631  1.00 93.50           C  
ATOM   1417  O   GLY A  95     -40.569   7.233  21.667  1.00 93.50           O  
ATOM   1418  N   MET A  96     -42.390   7.729  20.442  1.00 95.51           N  
ATOM   1419  H   MET A  96     -42.933   7.500  19.621  1.00 95.51           H  
ATOM   1420  CA  MET A  96     -43.006   8.582  21.459  1.00 95.51           C  
ATOM   1421  HA  MET A  96     -42.238   9.251  21.848  1.00 95.51           H  
ATOM   1422  C   MET A  96     -43.568   7.714  22.597  1.00 95.51           C  
ATOM   1423  CB  MET A  96     -44.091   9.449  20.803  1.00 95.51           C  
ATOM   1424  HB2 MET A  96     -44.887   8.815  20.412  1.00 95.51           H  
ATOM   1425  HB3 MET A  96     -43.644   9.994  19.973  1.00 95.51           H  
ATOM   1426  O   MET A  96     -44.433   6.880  22.323  1.00 95.51           O  
ATOM   1427  CG  MET A  96     -44.694  10.467  21.775  1.00 95.51           C  
ATOM   1428  HG2 MET A  96     -43.885  11.015  22.258  1.00 95.51           H  
ATOM   1429  HG3 MET A  96     -45.255   9.934  22.543  1.00 95.51           H  
ATOM   1430  SD  MET A  96     -45.796  11.662  20.968  1.00 95.51           S  
ATOM   1431  CE  MET A  96     -46.323  12.597  22.426  1.00 95.51           C  
ATOM   1432  HE1 MET A  96     -45.455  13.052  22.902  1.00 95.51           H  
ATOM   1433  HE2 MET A  96     -46.808  11.924  23.132  1.00 95.51           H  
ATOM   1434  HE3 MET A  96     -47.025  13.376  22.124  1.00 95.51           H  
ATOM   1435  N   PRO A  97     -43.108   7.879  23.851  1.00 96.64           N  
ATOM   1436  CA  PRO A  97     -43.649   7.125  24.969  1.00 96.64           C  
ATOM   1437  HA  PRO A  97     -43.729   6.071  24.704  1.00 96.64           H  
ATOM   1438  C   PRO A  97     -45.039   7.642  25.357  1.00 96.64           C  
ATOM   1439  CB  PRO A  97     -42.631   7.285  26.097  1.00 96.64           C  
ATOM   1440  HB2 PRO A  97     -43.085   7.203  27.085  1.00 96.64           H  
ATOM   1441  HB3 PRO A  97     -41.841   6.542  25.978  1.00 96.64           H  
ATOM   1442  O   PRO A  97     -45.423   8.773  25.039  1.00 96.64           O  
ATOM   1443  CG  PRO A  97     -42.061   8.676  25.846  1.00 96.64           C  
ATOM   1444  HG2 PRO A  97     -42.716   9.427  26.288  1.00 96.64           H  
ATOM   1445  HG3 PRO A  97     -41.051   8.756  26.248  1.00 96.64           H  
ATOM   1446  CD  PRO A  97     -42.084   8.801  24.321  1.00 96.64           C  
ATOM   1447  HD2 PRO A  97     -41.120   8.501  23.912  1.00 96.64           H  
ATOM   1448  HD3 PRO A  97     -42.324   9.827  24.040  1.00 96.64           H  
ATOM   1449  N   ALA A  98     -45.777   6.814  26.089  1.00 96.92           N  
ATOM   1450  H   ALA A  98     -45.391   5.905  26.301  1.00 96.92           H  
ATOM   1451  CA  ALA A  98     -47.005   7.199  26.763  1.00 96.92           C  
ATOM   1452  HA  ALA A  98     -47.698   7.594  26.021  1.00 96.92           H  
ATOM   1453  C   ALA A  98     -46.745   8.299  27.806  1.00 96.92           C  
ATOM   1454  CB  ALA A  98     -47.627   5.946  27.385  1.00 96.92           C  
ATOM   1455  HB1 ALA A  98     -47.749   5.181  26.618  1.00 96.92           H  
ATOM   1456  HB2 ALA A  98     -48.610   6.184  27.792  1.00 96.92           H  
ATOM   1457  HB3 ALA A  98     -46.987   5.564  28.181  1.00 96.92           H  
ATOM   1458  O   ALA A  98     -45.608   8.551  28.218  1.00 96.92           O  
ATOM   1459  N   GLN A  99     -47.812   8.964  28.249  1.00 96.01           N  
ATOM   1460  H   GLN A  99     -48.730   8.654  27.964  1.00 96.01           H  
ATOM   1461  CA  GLN A  99     -47.707   9.993  29.284  1.00 96.01           C  
ATOM   1462  HA  GLN A  99     -46.989  10.745  28.955  1.00 96.01           H  
ATOM   1463  C   GLN A  99     -47.180   9.393  30.596  1.00 96.01           C  
ATOM   1464  CB  GLN A  99     -49.076  10.660  29.490  1.00 96.01           C  
ATOM   1465  HB2 GLN A  99     -49.814   9.889  29.708  1.00 96.01           H  
ATOM   1466  HB3 GLN A  99     -49.029  11.327  30.350  1.00 96.01           H  
ATOM   1467  O   GLN A  99     -47.446   8.233  30.906  1.00 96.01           O  
ATOM   1468  CG  GLN A  99     -49.539  11.460  28.260  1.00 96.01           C  
ATOM   1469  HG2 GLN A  99     -50.559  11.806  28.432  1.00 96.01           H  
ATOM   1470  HG3 GLN A  99     -49.560  10.809  27.386  1.00 96.01           H  
ATOM   1471  CD  GLN A  99     -48.672  12.683  27.969  1.00 96.01           C  
ATOM   1472  NE2 GLN A  99     -48.567  13.099  26.727  1.00 96.01           N  
ATOM   1473 HE21 GLN A  99     -48.999  12.574  25.980  1.00 96.01           H  
ATOM   1474 HE22 GLN A  99     -47.948  13.883  26.577  1.00 96.01           H  
ATOM   1475  OE1 GLN A  99     -48.080  13.295  28.843  1.00 96.01           O  
ATOM   1476  N   LEU A 100     -46.482  10.198  31.408  1.00 96.46           N  
ATOM   1477  H   LEU A 100     -46.293  11.141  31.100  1.00 96.46           H  
ATOM   1478  CA  LEU A 100     -45.879   9.736  32.669  1.00 96.46           C  
ATOM   1479  HA  LEU A 100     -45.096   9.018  32.427  1.00 96.46           H  
ATOM   1480  C   LEU A 100     -46.894   9.018  33.577  1.00 96.46           C  
ATOM   1481  CB  LEU A 100     -45.249  10.943  33.389  1.00 96.46           C  
ATOM   1482  HB2 LEU A 100     -46.038  11.662  33.609  1.00 96.46           H  
ATOM   1483  HB3 LEU A 100     -44.532  11.423  32.723  1.00 96.46           H  
ATOM   1484  O   LEU A 100     -46.563   7.998  34.168  1.00 96.46           O  
ATOM   1485  CG  LEU A 100     -44.533  10.588  34.707  1.00 96.46           C  
ATOM   1486  HG  LEU A 100     -45.227  10.091  35.385  1.00 96.46           H  
ATOM   1487  CD1 LEU A 100     -43.316   9.689  34.485  1.00 96.46           C  
ATOM   1488 HD11 LEU A 100     -43.636   8.699  34.161  1.00 96.46           H  
ATOM   1489 HD12 LEU A 100     -42.775   9.577  35.425  1.00 96.46           H  
ATOM   1490 HD13 LEU A 100     -42.648  10.120  33.740  1.00 96.46           H  
ATOM   1491  CD2 LEU A 100     -44.063  11.872  35.383  1.00 96.46           C  
ATOM   1492 HD21 LEU A 100     -43.293  12.363  34.788  1.00 96.46           H  
ATOM   1493 HD22 LEU A 100     -44.905  12.548  35.530  1.00 96.46           H  
ATOM   1494 HD23 LEU A 100     -43.661  11.620  36.364  1.00 96.46           H  
ATOM   1495  N   ALA A 101     -48.141   9.498  33.624  1.00 96.46           N  
ATOM   1496  H   ALA A 101     -48.351  10.334  33.098  1.00 96.46           H  
ATOM   1497  CA  ALA A 101     -49.214   8.881  34.404  1.00 96.46           C  
ATOM   1498  HA  ALA A 101     -48.892   8.803  35.442  1.00 96.46           H  
ATOM   1499  C   ALA A 101     -49.581   7.460  33.931  1.00 96.46           C  
ATOM   1500  CB  ALA A 101     -50.433   9.809  34.340  1.00 96.46           C  
ATOM   1501  HB1 ALA A 101     -50.171  10.791  34.735  1.00 96.46           H  
ATOM   1502  HB2 ALA A 101     -51.235   9.389  34.947  1.00 96.46           H  
ATOM   1503  HB3 ALA A 101     -50.779   9.906  33.311  1.00 96.46           H  
ATOM   1504  O   ALA A 101     -49.914   6.606  34.749  1.00 96.46           O  
ATOM   1505  N   GLU A 102     -49.507   7.185  32.625  1.00 96.93           N  
ATOM   1506  H   GLU A 102     -49.123   7.879  32.000  1.00 96.93           H  
ATOM   1507  CA  GLU A 102     -49.729   5.839  32.081  1.00 96.93           C  
ATOM   1508  HA  GLU A 102     -50.613   5.397  32.541  1.00 96.93           H  
ATOM   1509  C   GLU A 102     -48.549   4.917  32.400  1.00 96.93           C  
ATOM   1510  CB  GLU A 102     -49.944   5.895  30.562  1.00 96.93           C  
ATOM   1511  HB2 GLU A 102     -49.110   6.422  30.098  1.00 96.93           H  
ATOM   1512  HB3 GLU A 102     -49.956   4.876  30.176  1.00 96.93           H  
ATOM   1513  O   GLU A 102     -48.753   3.750  32.729  1.00 96.93           O  
ATOM   1514  CG  GLU A 102     -51.257   6.579  30.166  1.00 96.93           C  
ATOM   1515  HG2 GLU A 102     -51.286   7.581  30.593  1.00 96.93           H  
ATOM   1516  HG3 GLU A 102     -52.094   6.013  30.574  1.00 96.93           H  
ATOM   1517  CD  GLU A 102     -51.381   6.664  28.639  1.00 96.93           C  
ATOM   1518  OE1 GLU A 102     -51.303   7.801  28.117  1.00 96.93           O  
ATOM   1519  OE2 GLU A 102     -51.530   5.596  28.004  1.00 96.93           O  
ATOM   1520  N   LEU A 103     -47.321   5.445  32.370  1.00 97.32           N  
ATOM   1521  H   LEU A 103     -47.223   6.411  32.090  1.00 97.32           H  
ATOM   1522  CA  LEU A 103     -46.131   4.700  32.784  1.00 97.32           C  
ATOM   1523  HA  LEU A 103     -46.120   3.744  32.262  1.00 97.32           H  
ATOM   1524  C   LEU A 103     -46.175   4.359  34.281  1.00 97.32           C  
ATOM   1525  CB  LEU A 103     -44.863   5.491  32.415  1.00 97.32           C  
ATOM   1526  HB2 LEU A 103     -44.917   6.476  32.879  1.00 97.32           H  
ATOM   1527  HB3 LEU A 103     -44.000   4.979  32.840  1.00 97.32           H  
ATOM   1528  O   LEU A 103     -45.906   3.220  34.644  1.00 97.32           O  
ATOM   1529  CG  LEU A 103     -44.633   5.665  30.902  1.00 97.32           C  
ATOM   1530  HG  LEU A 103     -45.499   6.147  30.449  1.00 97.32           H  
ATOM   1531  CD1 LEU A 103     -43.411   6.550  30.673  1.00 97.32           C  
ATOM   1532 HD11 LEU A 103     -42.513   6.059  31.046  1.00 97.32           H  
ATOM   1533 HD12 LEU A 103     -43.303   6.755  29.608  1.00 97.32           H  
ATOM   1534 HD13 LEU A 103     -43.546   7.496  31.198  1.00 97.32           H  
ATOM   1535  CD2 LEU A 103     -44.378   4.328  30.203  1.00 97.32           C  
ATOM   1536 HD21 LEU A 103     -43.539   3.813  30.671  1.00 97.32           H  
ATOM   1537 HD22 LEU A 103     -44.161   4.503  29.150  1.00 97.32           H  
ATOM   1538 HD23 LEU A 103     -45.266   3.699  30.274  1.00 97.32           H  
ATOM   1539  N   GLN A 104     -46.596   5.295  35.138  1.00 97.57           N  
ATOM   1540  H   GLN A 104     -46.772   6.221  34.775  1.00 97.57           H  
ATOM   1541  CA  GLN A 104     -46.761   5.083  36.584  1.00 97.57           C  
ATOM   1542  HA  GLN A 104     -45.813   4.751  37.006  1.00 97.57           H  
ATOM   1543  C   GLN A 104     -47.808   4.011  36.933  1.00 97.57           C  
ATOM   1544  CB  GLN A 104     -47.167   6.407  37.248  1.00 97.57           C  
ATOM   1545  HB2 GLN A 104     -47.548   6.203  38.249  1.00 97.57           H  
ATOM   1546  HB3 GLN A 104     -47.972   6.860  36.669  1.00 97.57           H  
ATOM   1547  O   GLN A 104     -47.759   3.431  38.017  1.00 97.57           O  
ATOM   1548  CG  GLN A 104     -46.004   7.399  37.392  1.00 97.57           C  
ATOM   1549  HG2 GLN A 104     -45.504   7.551  36.435  1.00 97.57           H  
ATOM   1550  HG3 GLN A 104     -45.276   6.982  38.087  1.00 97.57           H  
ATOM   1551  CD  GLN A 104     -46.480   8.754  37.914  1.00 97.57           C  
ATOM   1552  NE2 GLN A 104     -45.729   9.401  38.771  1.00 97.57           N  
ATOM   1553 HE21 GLN A 104     -44.822   9.036  39.024  1.00 97.57           H  
ATOM   1554 HE22 GLN A 104     -46.070  10.288  39.112  1.00 97.57           H  
ATOM   1555  OE1 GLN A 104     -47.528   9.277  37.562  1.00 97.57           O  
ATOM   1556  N   ALA A 105     -48.749   3.714  36.032  1.00 96.65           N  
ATOM   1557  H   ALA A 105     -48.767   4.221  35.159  1.00 96.65           H  
ATOM   1558  CA  ALA A 105     -49.716   2.637  36.236  1.00 96.65           C  
ATOM   1559  HA  ALA A 105     -50.099   2.711  37.254  1.00 96.65           H  
ATOM   1560  C   ALA A 105     -49.091   1.231  36.097  1.00 96.65           C  
ATOM   1561  CB  ALA A 105     -50.892   2.848  35.274  1.00 96.65           C  
ATOM   1562  HB1 ALA A 105     -51.291   3.855  35.392  1.00 96.65           H  
ATOM   1563  HB2 ALA A 105     -50.560   2.710  34.245  1.00 96.65           H  
ATOM   1564  HB3 ALA A 105     -51.675   2.122  35.493  1.00 96.65           H  
ATOM   1565  O   ALA A 105     -49.708   0.240  36.497  1.00 96.65           O  
ATOM   1566  N   VAL A 106     -47.873   1.126  35.551  1.00 96.54           N  
ATOM   1567  H   VAL A 106     -47.393   1.971  35.275  1.00 96.54           H  
ATOM   1568  CA  VAL A 106     -47.152  -0.140  35.393  1.00 96.54           C  
ATOM   1569  HA  VAL A 106     -47.879  -0.928  35.198  1.00 96.54           H  
ATOM   1570  C   VAL A 106     -46.408  -0.484  36.686  1.00 96.54           C  
ATOM   1571  CB  VAL A 106     -46.196  -0.098  34.185  1.00 96.54           C  
ATOM   1572  HB  VAL A 106     -45.401   0.629  34.356  1.00 96.54           H  
ATOM   1573  O   VAL A 106     -45.395   0.126  37.016  1.00 96.54           O  
ATOM   1574  CG1 VAL A 106     -45.559  -1.478  33.989  1.00 96.54           C  
ATOM   1575 HG11 VAL A 106     -44.992  -1.500  33.058  1.00 96.54           H  
ATOM   1576 HG12 VAL A 106     -44.881  -1.694  34.814  1.00 96.54           H  
ATOM   1577 HG13 VAL A 106     -46.334  -2.243  33.933  1.00 96.54           H  
ATOM   1578  CG2 VAL A 106     -46.925   0.271  32.885  1.00 96.54           C  
ATOM   1579 HG21 VAL A 106     -47.338   1.277  32.959  1.00 96.54           H  
ATOM   1580 HG22 VAL A 106     -46.223   0.259  32.051  1.00 96.54           H  
ATOM   1581 HG23 VAL A 106     -47.731  -0.436  32.689  1.00 96.54           H  
ATOM   1582  N   THR A 107     -46.895  -1.501  37.401  1.00 96.12           N  
ATOM   1583  H   THR A 107     -47.751  -1.929  37.077  1.00 96.12           H  
ATOM   1584  CA  THR A 107     -46.332  -1.969  38.688  1.00 96.12           C  
ATOM   1585  HA  THR A 107     -45.599  -1.247  39.048  1.00 96.12           H  
ATOM   1586  C   THR A 107     -45.596  -3.307  38.589  1.00 96.12           C  
ATOM   1587  CB  THR A 107     -47.428  -2.076  39.759  1.00 96.12           C  
ATOM   1588  HB  THR A 107     -47.042  -2.609  40.628  1.00 96.12           H  
ATOM   1589  O   THR A 107     -44.882  -3.695  39.508  1.00 96.12           O  
ATOM   1590  CG2 THR A 107     -47.928  -0.706  40.211  1.00 96.12           C  
ATOM   1591 HG21 THR A 107     -48.263  -0.111  39.361  1.00 96.12           H  
ATOM   1592 HG22 THR A 107     -47.107  -0.188  40.705  1.00 96.12           H  
ATOM   1593 HG23 THR A 107     -48.741  -0.824  40.927  1.00 96.12           H  
ATOM   1594  OG1 THR A 107     -48.555  -2.763  39.250  1.00 96.12           O  
ATOM   1595  HG1 THR A 107     -49.139  -2.075  38.923  1.00 96.12           H  
ATOM   1596  N   ALA A 108     -45.761  -4.040  37.482  1.00 95.87           N  
ATOM   1597  H   ALA A 108     -46.363  -3.674  36.759  1.00 95.87           H  
ATOM   1598  CA  ALA A 108     -45.076  -5.310  37.233  1.00 95.87           C  
ATOM   1599  HA  ALA A 108     -44.073  -5.239  37.654  1.00 95.87           H  
ATOM   1600  C   ALA A 108     -44.910  -5.562  35.725  1.00 95.87           C  
ATOM   1601  CB  ALA A 108     -45.824  -6.443  37.953  1.00 95.87           C  
ATOM   1602  HB1 ALA A 108     -45.874  -6.229  39.021  1.00 95.87           H  
ATOM   1603  HB2 ALA A 108     -46.835  -6.532  37.555  1.00 95.87           H  
ATOM   1604  HB3 ALA A 108     -45.293  -7.384  37.808  1.00 95.87           H  
ATOM   1605  O   ALA A 108     -45.278  -6.616  35.198  1.00 95.87           O  
ATOM   1606  N   GLY A 109     -44.388  -4.564  35.016  1.00 97.03           N  
ATOM   1607  H   GLY A 109     -44.048  -3.755  35.517  1.00 97.03           H  
ATOM   1608  CA  GLY A 109     -44.140  -4.632  33.582  1.00 97.03           C  
ATOM   1609  HA2 GLY A 109     -44.005  -3.623  33.193  1.00 97.03           H  
ATOM   1610  HA3 GLY A 109     -45.005  -5.071  33.086  1.00 97.03           H  
ATOM   1611  C   GLY A 109     -42.909  -5.458  33.225  1.00 97.03           C  
ATOM   1612  O   GLY A 109     -42.172  -5.959  34.078  1.00 97.03           O  
ATOM   1613  N   GLY A 110     -42.673  -5.619  31.932  1.00 96.99           N  
ATOM   1614  H   GLY A 110     -43.326  -5.253  31.255  1.00 96.99           H  
ATOM   1615  CA  GLY A 110     -41.533  -6.379  31.442  1.00 96.99           C  
ATOM   1616  HA2 GLY A 110     -40.608  -5.902  31.766  1.00 96.99           H  
ATOM   1617  HA3 GLY A 110     -41.575  -7.384  31.862  1.00 96.99           H  
ATOM   1618  C   GLY A 110     -41.526  -6.496  29.930  1.00 96.99           C  
ATOM   1619  O   GLY A 110     -42.515  -6.186  29.280  1.00 96.99           O  
ATOM   1620  N   PHE A 111     -40.404  -6.933  29.375  1.00 97.93           N  
ATOM   1621  H   PHE A 111     -39.662  -7.231  29.993  1.00 97.93           H  
ATOM   1622  CA  PHE A 111     -40.222  -7.205  27.952  1.00 97.93           C  
ATOM   1623  HA  PHE A 111     -41.056  -7.811  27.597  1.00 97.93           H  
ATOM   1624  C   PHE A 111     -38.929  -8.000  27.736  1.00 97.93           C  
ATOM   1625  CB  PHE A 111     -40.199  -5.894  27.142  1.00 97.93           C  
ATOM   1626  HB2 PHE A 111     -39.948  -6.130  26.108  1.00 97.93           H  
ATOM   1627  HB3 PHE A 111     -41.208  -5.481  27.122  1.00 97.93           H  
ATOM   1628  O   PHE A 111     -38.067  -8.093  28.609  1.00 97.93           O  
ATOM   1629  CG  PHE A 111     -39.254  -4.822  27.651  1.00 97.93           C  
ATOM   1630  CD1 PHE A 111     -39.754  -3.755  28.422  1.00 97.93           C  
ATOM   1631  HD1 PHE A 111     -40.809  -3.701  28.645  1.00 97.93           H  
ATOM   1632  CD2 PHE A 111     -37.879  -4.886  27.356  1.00 97.93           C  
ATOM   1633  HD2 PHE A 111     -37.487  -5.700  26.765  1.00 97.93           H  
ATOM   1634  CE1 PHE A 111     -38.881  -2.762  28.903  1.00 97.93           C  
ATOM   1635  HE1 PHE A 111     -39.263  -1.948  29.501  1.00 97.93           H  
ATOM   1636  CE2 PHE A 111     -37.011  -3.882  27.818  1.00 97.93           C  
ATOM   1637  HE2 PHE A 111     -35.957  -3.925  27.587  1.00 97.93           H  
ATOM   1638  CZ  PHE A 111     -37.511  -2.825  28.598  1.00 97.93           C  
ATOM   1639  HZ  PHE A 111     -36.844  -2.058  28.962  1.00 97.93           H  
ATOM   1640  N   THR A 112     -38.759  -8.563  26.546  1.00 98.23           N  
ATOM   1641  H   THR A 112     -39.504  -8.442  25.876  1.00 98.23           H  
ATOM   1642  CA  THR A 112     -37.489  -9.112  26.062  1.00 98.23           C  
ATOM   1643  HA  THR A 112     -36.873  -9.388  26.918  1.00 98.23           H  
ATOM   1644  C   THR A 112     -36.742  -8.080  25.222  1.00 98.23           C  
ATOM   1645  CB  THR A 112     -37.716 -10.371  25.219  1.00 98.23           C  
ATOM   1646  HB  THR A 112     -38.366 -10.123  24.380  1.00 98.23           H  
ATOM   1647  O   THR A 112     -37.323  -7.516  24.297  1.00 98.23           O  
ATOM   1648  CG2 THR A 112     -36.424 -10.987  24.686  1.00 98.23           C  
ATOM   1649 HG21 THR A 112     -35.783 -11.284  25.517  1.00 98.23           H  
ATOM   1650 HG22 THR A 112     -35.893 -10.277  24.052  1.00 98.23           H  
ATOM   1651 HG23 THR A 112     -36.681 -11.844  24.064  1.00 98.23           H  
ATOM   1652  OG1 THR A 112     -38.324 -11.391  25.971  1.00 98.23           O  
ATOM   1653  HG1 THR A 112     -39.106 -10.994  26.362  1.00 98.23           H  
ATOM   1654  N   ILE A 113     -35.441  -7.915  25.463  1.00 97.89           N  
ATOM   1655  H   ILE A 113     -35.041  -8.403  26.252  1.00 97.89           H  
ATOM   1656  CA  ILE A 113     -34.503  -7.176  24.604  1.00 97.89           C  
ATOM   1657  HA  ILE A 113     -34.953  -7.067  23.617  1.00 97.89           H  
ATOM   1658  C   ILE A 113     -33.213  -7.987  24.435  1.00 97.89           C  
ATOM   1659  CB  ILE A 113     -34.254  -5.756  25.165  1.00 97.89           C  
ATOM   1660  HB  ILE A 113     -35.232  -5.289  25.287  1.00 97.89           H  
ATOM   1661  O   ILE A 113     -32.770  -8.646  25.372  1.00 97.89           O  
ATOM   1662  CG1 ILE A 113     -33.463  -4.908  24.147  1.00 97.89           C  
ATOM   1663 HG12 ILE A 113     -33.930  -5.031  23.170  1.00 97.89           H  
ATOM   1664 HG13 ILE A 113     -32.434  -5.261  24.080  1.00 97.89           H  
ATOM   1665  CG2 ILE A 113     -33.570  -5.768  26.546  1.00 97.89           C  
ATOM   1666 HG21 ILE A 113     -32.550  -6.145  26.468  1.00 97.89           H  
ATOM   1667 HG22 ILE A 113     -33.540  -4.759  26.957  1.00 97.89           H  
ATOM   1668 HG23 ILE A 113     -34.128  -6.393  27.242  1.00 97.89           H  
ATOM   1669  CD1 ILE A 113     -33.450  -3.410  24.474  1.00 97.89           C  
ATOM   1670 HD11 ILE A 113     -34.467  -3.053  24.634  1.00 97.89           H  
ATOM   1671 HD12 ILE A 113     -33.019  -2.864  23.635  1.00 97.89           H  
ATOM   1672 HD13 ILE A 113     -32.850  -3.218  25.364  1.00 97.89           H  
ATOM   1673  N   THR A 114     -32.603  -7.984  23.250  1.00 98.02           N  
ATOM   1674  H   THR A 114     -32.978  -7.425  22.497  1.00 98.02           H  
ATOM   1675  CA  THR A 114     -31.298  -8.627  23.030  1.00 98.02           C  
ATOM   1676  HA  THR A 114     -31.052  -9.261  23.883  1.00 98.02           H  
ATOM   1677  C   THR A 114     -30.225  -7.556  22.927  1.00 98.02           C  
ATOM   1678  CB  THR A 114     -31.310  -9.540  21.800  1.00 98.02           C  
ATOM   1679  HB  THR A 114     -31.494  -8.943  20.907  1.00 98.02           H  
ATOM   1680  O   THR A 114     -30.340  -6.649  22.108  1.00 98.02           O  
ATOM   1681  CG2 THR A 114     -30.008 -10.318  21.613  1.00 98.02           C  
ATOM   1682 HG21 THR A 114     -29.175  -9.631  21.465  1.00 98.02           H  
ATOM   1683 HG22 THR A 114     -30.093 -10.955  20.733  1.00 98.02           H  
ATOM   1684 HG23 THR A 114     -29.818 -10.944  22.486  1.00 98.02           H  
ATOM   1685  OG1 THR A 114     -32.351 -10.483  21.938  1.00 98.02           O  
ATOM   1686  HG1 THR A 114     -33.157 -10.004  21.731  1.00 98.02           H  
ATOM   1687  N   VAL A 115     -29.187  -7.664  23.757  1.00 97.55           N  
ATOM   1688  H   VAL A 115     -29.160  -8.455  24.383  1.00 97.55           H  
ATOM   1689  CA  VAL A 115     -28.049  -6.735  23.801  1.00 97.55           C  
ATOM   1690  HA  VAL A 115     -28.128  -6.012  22.989  1.00 97.55           H  
ATOM   1691  C   VAL A 115     -26.770  -7.544  23.613  1.00 97.55           C  
ATOM   1692  CB  VAL A 115     -28.013  -5.954  25.131  1.00 97.55           C  
ATOM   1693  HB  VAL A 115     -27.894  -6.662  25.951  1.00 97.55           H  
ATOM   1694  O   VAL A 115     -26.514  -8.471  24.377  1.00 97.55           O  
ATOM   1695  CG1 VAL A 115     -26.833  -4.978  25.160  1.00 97.55           C  
ATOM   1696 HG11 VAL A 115     -26.906  -4.308  24.303  1.00 97.55           H  
ATOM   1697 HG12 VAL A 115     -25.888  -5.519  25.122  1.00 97.55           H  
ATOM   1698 HG13 VAL A 115     -26.854  -4.397  26.082  1.00 97.55           H  
ATOM   1699  CG2 VAL A 115     -29.297  -5.148  25.370  1.00 97.55           C  
ATOM   1700 HG21 VAL A 115     -29.231  -4.626  26.325  1.00 97.55           H  
ATOM   1701 HG22 VAL A 115     -29.436  -4.417  24.574  1.00 97.55           H  
ATOM   1702 HG23 VAL A 115     -30.161  -5.811  25.410  1.00 97.55           H  
ATOM   1703  N   ASN A 116     -25.970  -7.208  22.599  1.00 95.03           N  
ATOM   1704  H   ASN A 116     -26.213  -6.380  22.074  1.00 95.03           H  
ATOM   1705  CA  ASN A 116     -24.720  -7.897  22.241  1.00 95.03           C  
ATOM   1706  HA  ASN A 116     -24.436  -7.579  21.237  1.00 95.03           H  
ATOM   1707  C   ASN A 116     -24.872  -9.430  22.160  1.00 95.03           C  
ATOM   1708  CB  ASN A 116     -23.602  -7.434  23.188  1.00 95.03           C  
ATOM   1709  HB2 ASN A 116     -22.663  -7.903  22.895  1.00 95.03           H  
ATOM   1710  HB3 ASN A 116     -23.839  -7.751  24.204  1.00 95.03           H  
ATOM   1711  O   ASN A 116     -24.105 -10.176  22.765  1.00 95.03           O  
ATOM   1712  CG  ASN A 116     -23.402  -5.933  23.155  1.00 95.03           C  
ATOM   1713  ND2 ASN A 116     -23.046  -5.334  24.265  1.00 95.03           N  
ATOM   1714 HD21 ASN A 116     -23.002  -4.326  24.222  1.00 95.03           H  
ATOM   1715 HD22 ASN A 116     -22.960  -5.862  25.122  1.00 95.03           H  
ATOM   1716  OD1 ASN A 116     -23.571  -5.270  22.147  1.00 95.03           O  
ATOM   1717  N   GLY A 117     -25.922  -9.899  21.478  1.00 94.08           N  
ATOM   1718  H   GLY A 117     -26.472  -9.235  20.950  1.00 94.08           H  
ATOM   1719  CA  GLY A 117     -26.253 -11.325  21.352  1.00 94.08           C  
ATOM   1720  HA2 GLY A 117     -26.969 -11.451  20.539  1.00 94.08           H  
ATOM   1721  HA3 GLY A 117     -25.347 -11.872  21.092  1.00 94.08           H  
ATOM   1722  C   GLY A 117     -26.846 -11.985  22.607  1.00 94.08           C  
ATOM   1723  O   GLY A 117     -27.314 -13.119  22.530  1.00 94.08           O  
ATOM   1724  N   VAL A 118     -26.892 -11.294  23.752  1.00 96.84           N  
ATOM   1725  H   VAL A 118     -26.488 -10.369  23.778  1.00 96.84           H  
ATOM   1726  CA  VAL A 118     -27.473 -11.818  24.995  1.00 96.84           C  
ATOM   1727  HA  VAL A 118     -27.416 -12.906  24.972  1.00 96.84           H  
ATOM   1728  C   VAL A 118     -28.939 -11.417  25.088  1.00 96.84           C  
ATOM   1729  CB  VAL A 118     -26.691 -11.360  26.240  1.00 96.84           C  
ATOM   1730  HB  VAL A 118     -26.754 -10.276  26.340  1.00 96.84           H  
ATOM   1731  O   VAL A 118     -29.272 -10.239  25.231  1.00 96.84           O  
ATOM   1732  CG1 VAL A 118     -27.269 -12.000  27.511  1.00 96.84           C  
ATOM   1733 HG11 VAL A 118     -26.680 -11.693  28.375  1.00 96.84           H  
ATOM   1734 HG12 VAL A 118     -28.297 -11.675  27.671  1.00 96.84           H  
ATOM   1735 HG13 VAL A 118     -27.242 -13.087  27.432  1.00 96.84           H  
ATOM   1736  CG2 VAL A 118     -25.213 -11.758  26.141  1.00 96.84           C  
ATOM   1737 HG21 VAL A 118     -24.741 -11.244  25.304  1.00 96.84           H  
ATOM   1738 HG22 VAL A 118     -25.120 -12.834  25.997  1.00 96.84           H  
ATOM   1739 HG23 VAL A 118     -24.689 -11.469  27.052  1.00 96.84           H  
ATOM   1740  N   ARG A 119     -29.829 -12.410  25.028  1.00 97.68           N  
ATOM   1741  H   ARG A 119     -29.479 -13.346  24.882  1.00 97.68           H  
ATOM   1742  CA  ARG A 119     -31.268 -12.216  25.223  1.00 97.68           C  
ATOM   1743  HA  ARG A 119     -31.579 -11.335  24.662  1.00 97.68           H  
ATOM   1744  C   ARG A 119     -31.566 -11.965  26.704  1.00 97.68           C  
ATOM   1745  CB  ARG A 119     -32.019 -13.432  24.664  1.00 97.68           C  
ATOM   1746  HB2 ARG A 119     -31.749 -14.321  25.233  1.00 97.68           H  
ATOM   1747  HB3 ARG A 119     -31.723 -13.580  23.625  1.00 97.68           H  
ATOM   1748  O   ARG A 119     -31.326 -12.834  27.536  1.00 97.68           O  
ATOM   1749  CG  ARG A 119     -33.538 -13.230  24.718  1.00 97.68           C  
ATOM   1750  HG2 ARG A 119     -33.801 -12.339  24.149  1.00 97.68           H  
ATOM   1751  HG3 ARG A 119     -33.852 -13.099  25.753  1.00 97.68           H  
ATOM   1752  CD  ARG A 119     -34.265 -14.441  24.128  1.00 97.68           C  
ATOM   1753  HD2 ARG A 119     -33.994 -14.530  23.076  1.00 97.68           H  
ATOM   1754  HD3 ARG A 119     -33.943 -15.338  24.657  1.00 97.68           H  
ATOM   1755  NE  ARG A 119     -35.724 -14.290  24.263  1.00 97.68           N  
ATOM   1756  HE  ARG A 119     -36.046 -13.520  24.831  1.00 97.68           H  
ATOM   1757  NH1 ARG A 119     -36.362 -16.080  22.978  1.00 97.68           N  
ATOM   1758 HH11 ARG A 119     -35.389 -16.307  22.835  1.00 97.68           H  
ATOM   1759 HH12 ARG A 119     -37.091 -16.636  22.553  1.00 97.68           H  
ATOM   1760  NH2 ARG A 119     -37.913 -14.747  23.894  1.00 97.68           N  
ATOM   1761 HH21 ARG A 119     -38.161 -13.945  24.455  1.00 97.68           H  
ATOM   1762 HH22 ARG A 119     -38.641 -15.313  23.483  1.00 97.68           H  
ATOM   1763  CZ  ARG A 119     -36.656 -15.041  23.710  1.00 97.68           C  
ATOM   1764  N   GLN A 120     -32.129 -10.804  27.019  1.00 97.58           N  
ATOM   1765  H   GLN A 120     -32.276 -10.124  26.286  1.00 97.58           H  
ATOM   1766  CA  GLN A 120     -32.534 -10.400  28.365  1.00 97.58           C  
ATOM   1767  HA  GLN A 120     -32.151 -11.112  29.095  1.00 97.58           H  
ATOM   1768  C   GLN A 120     -34.061 -10.388  28.448  1.00 97.58           C  
ATOM   1769  CB  GLN A 120     -31.952  -9.018  28.706  1.00 97.58           C  
ATOM   1770  HB2 GLN A 120     -32.219  -8.779  29.735  1.00 97.58           H  
ATOM   1771  HB3 GLN A 120     -32.393  -8.262  28.055  1.00 97.58           H  
ATOM   1772  O   GLN A 120     -34.713  -9.647  27.715  1.00 97.58           O  
ATOM   1773  CG  GLN A 120     -30.423  -8.967  28.555  1.00 97.58           C  
ATOM   1774  HG2 GLN A 120     -29.968  -9.747  29.166  1.00 97.58           H  
ATOM   1775  HG3 GLN A 120     -30.158  -9.149  27.513  1.00 97.58           H  
ATOM   1776  CD  GLN A 120     -29.829  -7.626  28.962  1.00 97.58           C  
ATOM   1777  NE2 GLN A 120     -28.670  -7.288  28.444  1.00 97.58           N  
ATOM   1778 HE21 GLN A 120     -28.306  -6.371  28.662  1.00 97.58           H  
ATOM   1779 HE22 GLN A 120     -28.234  -7.870  27.744  1.00 97.58           H  
ATOM   1780  OE1 GLN A 120     -30.370  -6.881  29.761  1.00 97.58           O  
ATOM   1781  N   PHE A 121     -34.634 -11.224  29.316  1.00 97.25           N  
ATOM   1782  H   PHE A 121     -34.041 -11.784  29.912  1.00 97.25           H  
ATOM   1783  CA  PHE A 121     -36.069 -11.243  29.605  1.00 97.25           C  
ATOM   1784  HA  PHE A 121     -36.604 -10.691  28.832  1.00 97.25           H  
ATOM   1785  C   PHE A 121     -36.321 -10.541  30.937  1.00 97.25           C  
ATOM   1786  CB  PHE A 121     -36.587 -12.687  29.600  1.00 97.25           C  
ATOM   1787  HB2 PHE A 121     -36.026 -13.264  30.336  1.00 97.25           H  
ATOM   1788  HB3 PHE A 121     -36.392 -13.122  28.620  1.00 97.25           H  
ATOM   1789  O   PHE A 121     -35.942 -11.051  31.990  1.00 97.25           O  
ATOM   1790  CG  PHE A 121     -38.073 -12.824  29.887  1.00 97.25           C  
ATOM   1791  CD1 PHE A 121     -38.528 -13.668  30.918  1.00 97.25           C  
ATOM   1792  HD1 PHE A 121     -37.819 -14.195  31.540  1.00 97.25           H  
ATOM   1793  CD2 PHE A 121     -39.012 -12.109  29.119  1.00 97.25           C  
ATOM   1794  HD2 PHE A 121     -38.674 -11.402  28.376  1.00 97.25           H  
ATOM   1795  CE1 PHE A 121     -39.907 -13.823  31.148  1.00 97.25           C  
ATOM   1796  HE1 PHE A 121     -40.251 -14.463  31.946  1.00 97.25           H  
ATOM   1797  CE2 PHE A 121     -40.390 -12.268  29.340  1.00 97.25           C  
ATOM   1798  HE2 PHE A 121     -41.103 -11.701  28.759  1.00 97.25           H  
ATOM   1799  CZ  PHE A 121     -40.837 -13.136  30.350  1.00 97.25           C  
ATOM   1800  HZ  PHE A 121     -41.895 -13.253  30.533  1.00 97.25           H  
ATOM   1801  N   LEU A 122     -36.913  -9.351  30.874  1.00 96.89           N  
ATOM   1802  H   LEU A 122     -37.225  -9.006  29.978  1.00 96.89           H  
ATOM   1803  CA  LEU A 122     -37.192  -8.504  32.026  1.00 96.89           C  
ATOM   1804  HA  LEU A 122     -36.541  -8.789  32.852  1.00 96.89           H  
ATOM   1805  C   LEU A 122     -38.636  -8.703  32.472  1.00 96.89           C  
ATOM   1806  CB  LEU A 122     -36.916  -7.033  31.672  1.00 96.89           C  
ATOM   1807  HB2 LEU A 122     -37.071  -6.426  32.563  1.00 96.89           H  
ATOM   1808  HB3 LEU A 122     -37.638  -6.711  30.921  1.00 96.89           H  
ATOM   1809  O   LEU A 122     -39.549  -8.699  31.649  1.00 96.89           O  
ATOM   1810  CG  LEU A 122     -35.502  -6.772  31.127  1.00 96.89           C  
ATOM   1811  HG  LEU A 122     -35.342  -7.342  30.212  1.00 96.89           H  
ATOM   1812  CD1 LEU A 122     -35.366  -5.299  30.789  1.00 96.89           C  
ATOM   1813 HD11 LEU A 122     -34.348  -5.132  30.438  1.00 96.89           H  
ATOM   1814 HD12 LEU A 122     -35.556  -4.690  31.672  1.00 96.89           H  
ATOM   1815 HD13 LEU A 122     -36.078  -5.036  30.007  1.00 96.89           H  
ATOM   1816  CD2 LEU A 122     -34.404  -7.132  32.128  1.00 96.89           C  
ATOM   1817 HD21 LEU A 122     -33.429  -6.874  31.715  1.00 96.89           H  
ATOM   1818 HD22 LEU A 122     -34.549  -6.585  33.059  1.00 96.89           H  
ATOM   1819 HD23 LEU A 122     -34.414  -8.203  32.330  1.00 96.89           H  
ATOM   1820  N   THR A 123     -38.840  -8.843  33.779  1.00 96.51           N  
ATOM   1821  H   THR A 123     -38.042  -8.816  34.398  1.00 96.51           H  
ATOM   1822  CA  THR A 123     -40.153  -9.014  34.412  1.00 96.51           C  
ATOM   1823  HA  THR A 123     -40.931  -8.601  33.770  1.00 96.51           H  
ATOM   1824  C   THR A 123     -40.180  -8.274  35.743  1.00 96.51           C  
ATOM   1825  CB  THR A 123     -40.469 -10.496  34.685  1.00 96.51           C  
ATOM   1826  HB  THR A 123     -41.482 -10.561  35.083  1.00 96.51           H  
ATOM   1827  O   THR A 123     -39.149  -8.216  36.410  1.00 96.51           O  
ATOM   1828  CG2 THR A 123     -40.377 -11.385  33.445  1.00 96.51           C  
ATOM   1829 HG21 THR A 123     -40.788 -12.368  33.676  1.00 96.51           H  
ATOM   1830 HG22 THR A 123     -39.337 -11.497  33.139  1.00 96.51           H  
ATOM   1831 HG23 THR A 123     -40.938 -10.942  32.623  1.00 96.51           H  
ATOM   1832  OG1 THR A 123     -39.576 -11.045  35.630  1.00 96.51           O  
ATOM   1833  HG1 THR A 123     -39.290 -10.343  36.219  1.00 96.51           H  
ATOM   1834  N   GLY A 124     -41.346  -7.791  36.170  1.00 96.20           N  
ATOM   1835  H   GLY A 124     -42.130  -7.762  35.534  1.00 96.20           H  
ATOM   1836  CA  GLY A 124     -41.495  -7.133  37.472  1.00 96.20           C  
ATOM   1837  HA2 GLY A 124     -41.022  -7.737  38.247  1.00 96.20           H  
ATOM   1838  HA3 GLY A 124     -42.557  -7.046  37.706  1.00 96.20           H  
ATOM   1839  C   GLY A 124     -40.888  -5.729  37.532  1.00 96.20           C  
ATOM   1840  O   GLY A 124     -40.485  -5.289  38.602  1.00 96.20           O  
ATOM   1841  N   VAL A 125     -40.790  -5.039  36.393  1.00 97.13           N  
ATOM   1842  H   VAL A 125     -41.177  -5.446  35.553  1.00 97.13           H  
ATOM   1843  CA  VAL A 125     -40.379  -3.632  36.338  1.00 97.13           C  
ATOM   1844  HA  VAL A 125     -39.511  -3.494  36.983  1.00 97.13           H  
ATOM   1845  C   VAL A 125     -41.524  -2.772  36.873  1.00 97.13           C  
ATOM   1846  CB  VAL A 125     -39.990  -3.210  34.909  1.00 97.13           C  
ATOM   1847  HB  VAL A 125     -40.859  -3.319  34.261  1.00 97.13           H  
ATOM   1848  O   VAL A 125     -42.620  -2.780  36.310  1.00 97.13           O  
ATOM   1849  CG1 VAL A 125     -39.517  -1.751  34.866  1.00 97.13           C  
ATOM   1850 HG11 VAL A 125     -38.690  -1.604  35.561  1.00 97.13           H  
ATOM   1851 HG12 VAL A 125     -40.333  -1.082  35.141  1.00 97.13           H  
ATOM   1852 HG13 VAL A 125     -39.188  -1.489  33.861  1.00 97.13           H  
ATOM   1853  CG2 VAL A 125     -38.864  -4.090  34.343  1.00 97.13           C  
ATOM   1854 HG21 VAL A 125     -38.590  -3.742  33.347  1.00 97.13           H  
ATOM   1855 HG22 VAL A 125     -39.201  -5.124  34.266  1.00 97.13           H  
ATOM   1856 HG23 VAL A 125     -37.993  -4.042  34.997  1.00 97.13           H  
ATOM   1857  N   ASP A 126     -41.259  -2.042  37.950  1.00 97.18           N  
ATOM   1858  H   ASP A 126     -40.342  -2.103  38.369  1.00 97.18           H  
ATOM   1859  CA  ASP A 126     -42.207  -1.143  38.609  1.00 97.18           C  
ATOM   1860  HA  ASP A 126     -43.210  -1.312  38.217  1.00 97.18           H  
ATOM   1861  C   ASP A 126     -41.817   0.315  38.334  1.00 97.18           C  
ATOM   1862  CB  ASP A 126     -42.241  -1.467  40.111  1.00 97.18           C  
ATOM   1863  HB2 ASP A 126     -42.457  -2.528  40.233  1.00 97.18           H  
ATOM   1864  HB3 ASP A 126     -41.258  -1.275  40.541  1.00 97.18           H  
ATOM   1865  O   ASP A 126     -40.692   0.731  38.620  1.00 97.18           O  
ATOM   1866  CG  ASP A 126     -43.291  -0.668  40.895  1.00 97.18           C  
ATOM   1867  OD1 ASP A 126     -44.021   0.154  40.292  1.00 97.18           O  
ATOM   1868  OD2 ASP A 126     -43.374  -0.870  42.122  1.00 97.18           O  
ATOM   1869  N   LEU A 127     -42.742   1.080  37.754  1.00 97.62           N  
ATOM   1870  H   LEU A 127     -43.650   0.671  37.587  1.00 97.62           H  
ATOM   1871  CA  LEU A 127     -42.589   2.503  37.448  1.00 97.62           C  
ATOM   1872  HA  LEU A 127     -41.571   2.819  37.677  1.00 97.62           H  
ATOM   1873  C   LEU A 127     -43.491   3.388  38.317  1.00 97.62           C  
ATOM   1874  CB  LEU A 127     -42.856   2.732  35.950  1.00 97.62           C  
ATOM   1875  HB2 LEU A 127     -43.852   2.347  35.731  1.00 97.62           H  
ATOM   1876  HB3 LEU A 127     -42.862   3.804  35.755  1.00 97.62           H  
ATOM   1877  O   LEU A 127     -43.504   4.602  38.141  1.00 97.62           O  
ATOM   1878  CG  LEU A 127     -41.865   2.070  34.980  1.00 97.62           C  
ATOM   1879  HG  LEU A 127     -41.939   0.985  35.059  1.00 97.62           H  
ATOM   1880  CD1 LEU A 127     -42.225   2.481  33.552  1.00 97.62           C  
ATOM   1881 HD11 LEU A 127     -42.190   3.567  33.460  1.00 97.62           H  
ATOM   1882 HD12 LEU A 127     -41.512   2.047  32.852  1.00 97.62           H  
ATOM   1883 HD13 LEU A 127     -43.232   2.134  33.317  1.00 97.62           H  
ATOM   1884  CD2 LEU A 127     -40.414   2.487  35.233  1.00 97.62           C  
ATOM   1885 HD21 LEU A 127     -40.330   3.574  35.223  1.00 97.62           H  
ATOM   1886 HD22 LEU A 127     -39.761   2.059  34.472  1.00 97.62           H  
ATOM   1887 HD23 LEU A 127     -40.094   2.115  36.206  1.00 97.62           H  
ATOM   1888  N   SER A 128     -44.231   2.827  39.274  1.00 97.05           N  
ATOM   1889  H   SER A 128     -44.166   1.831  39.423  1.00 97.05           H  
ATOM   1890  CA  SER A 128     -45.182   3.591  40.093  1.00 97.05           C  
ATOM   1891  HA  SER A 128     -45.865   4.116  39.425  1.00 97.05           H  
ATOM   1892  C   SER A 128     -44.528   4.663  40.973  1.00 97.05           C  
ATOM   1893  CB  SER A 128     -46.010   2.635  40.949  1.00 97.05           C  
ATOM   1894  HB2 SER A 128     -46.520   1.928  40.295  1.00 97.05           H  
ATOM   1895  HB3 SER A 128     -46.758   3.208  41.495  1.00 97.05           H  
ATOM   1896  O   SER A 128     -45.167   5.661  41.304  1.00 97.05           O  
ATOM   1897  OG  SER A 128     -45.200   1.931  41.871  1.00 97.05           O  
ATOM   1898  HG  SER A 128     -44.759   1.216  41.407  1.00 97.05           H  
ATOM   1899  N   GLY A 129     -43.250   4.486  41.324  1.00 96.06           N  
ATOM   1900  H   GLY A 129     -42.819   3.616  41.045  1.00 96.06           H  
ATOM   1901  CA  GLY A 129     -42.485   5.418  42.156  1.00 96.06           C  
ATOM   1902  HA2 GLY A 129     -41.730   4.852  42.701  1.00 96.06           H  
ATOM   1903  HA3 GLY A 129     -43.152   5.878  42.885  1.00 96.06           H  
ATOM   1904  C   GLY A 129     -41.766   6.545  41.406  1.00 96.06           C  
ATOM   1905  O   GLY A 129     -41.173   7.400  42.060  1.00 96.06           O  
ATOM   1906  N   VAL A 130     -41.774   6.555  40.068  1.00 96.72           N  
ATOM   1907  H   VAL A 130     -42.342   5.880  39.576  1.00 96.72           H  
ATOM   1908  CA  VAL A 130     -41.042   7.564  39.280  1.00 96.72           C  
ATOM   1909  HA  VAL A 130     -40.119   7.795  39.810  1.00 96.72           H  
ATOM   1910  C   VAL A 130     -41.831   8.872  39.177  1.00 96.72           C  
ATOM   1911  CB  VAL A 130     -40.627   7.046  37.888  1.00 96.72           C  
ATOM   1912  HB  VAL A 130     -39.989   7.804  37.432  1.00 96.72           H  
ATOM   1913  O   VAL A 130     -43.052   8.864  39.052  1.00 96.72           O  
ATOM   1914  CG1 VAL A 130     -39.787   5.766  37.994  1.00 96.72           C  
ATOM   1915 HG11 VAL A 130     -40.398   4.942  38.364  1.00 96.72           H  
ATOM   1916 HG12 VAL A 130     -38.952   5.930  38.675  1.00 96.72           H  
ATOM   1917 HG13 VAL A 130     -39.390   5.504  37.013  1.00 96.72           H  
ATOM   1918  CG2 VAL A 130     -41.813   6.825  36.939  1.00 96.72           C  
ATOM   1919 HG21 VAL A 130     -41.841   7.629  36.205  1.00 96.72           H  
ATOM   1920 HG22 VAL A 130     -42.759   6.836  37.482  1.00 96.72           H  
ATOM   1921 HG23 VAL A 130     -41.727   5.870  36.420  1.00 96.72           H  
ATOM   1922  N   SER A 131     -41.140  10.008  39.196  1.00 97.23           N  
ATOM   1923  H   SER A 131     -40.156   9.930  39.407  1.00 97.23           H  
ATOM   1924  CA  SER A 131     -41.708  11.364  39.129  1.00 97.23           C  
ATOM   1925  HA  SER A 131     -42.796  11.312  39.175  1.00 97.23           H  
ATOM   1926  C   SER A 131     -41.345  12.108  37.841  1.00 97.23           C  
ATOM   1927  CB  SER A 131     -41.225  12.177  40.332  1.00 97.23           C  
ATOM   1928  HB2 SER A 131     -41.667  13.173  40.297  1.00 97.23           H  
ATOM   1929  HB3 SER A 131     -40.140  12.271  40.299  1.00 97.23           H  
ATOM   1930  O   SER A 131     -41.929  13.148  37.539  1.00 97.23           O  
ATOM   1931  OG  SER A 131     -41.604  11.544  41.538  1.00 97.23           O  
ATOM   1932  HG  SER A 131     -41.115  10.719  41.586  1.00 97.23           H  
ATOM   1933  N   THR A 132     -40.387  11.594  37.066  1.00 97.32           N  
ATOM   1934  H   THR A 132     -39.953  10.730  37.360  1.00 97.32           H  
ATOM   1935  CA  THR A 132     -39.920  12.191  35.807  1.00 97.32           C  
ATOM   1936  HA  THR A 132     -40.707  12.827  35.402  1.00 97.32           H  
ATOM   1937  C   THR A 132     -39.615  11.112  34.765  1.00 97.32           C  
ATOM   1938  CB  THR A 132     -38.670  13.064  36.023  1.00 97.32           C  
ATOM   1939  HB  THR A 132     -38.406  13.519  35.068  1.00 97.32           H  
ATOM   1940  O   THR A 132     -39.398   9.949  35.104  1.00 97.32           O  
ATOM   1941  CG2 THR A 132     -38.857  14.183  37.047  1.00 97.32           C  
ATOM   1942 HG21 THR A 132     -37.970  14.817  37.050  1.00 97.32           H  
ATOM   1943 HG22 THR A 132     -39.724  14.786  36.779  1.00 97.32           H  
ATOM   1944 HG23 THR A 132     -38.999  13.770  38.046  1.00 97.32           H  
ATOM   1945  OG1 THR A 132     -37.588  12.278  36.449  1.00 97.32           O  
ATOM   1946  HG1 THR A 132     -37.551  12.321  37.407  1.00 97.32           H  
ATOM   1947  N   MET A 133     -39.565  11.487  33.481  1.00 97.27           N  
ATOM   1948  H   MET A 133     -39.734  12.453  33.240  1.00 97.27           H  
ATOM   1949  CA  MET A 133     -39.130  10.564  32.421  1.00 97.27           C  
ATOM   1950  HA  MET A 133     -39.703   9.640  32.496  1.00 97.27           H  
ATOM   1951  C   MET A 133     -37.649  10.173  32.564  1.00 97.27           C  
ATOM   1952  CB  MET A 133     -39.376  11.183  31.039  1.00 97.27           C  
ATOM   1953  HB2 MET A 133     -38.913  12.169  31.003  1.00 97.27           H  
ATOM   1954  HB3 MET A 133     -38.904  10.549  30.288  1.00 97.27           H  
ATOM   1955  O   MET A 133     -37.276   9.054  32.223  1.00 97.27           O  
ATOM   1956  CG  MET A 133     -40.858  11.310  30.675  1.00 97.27           C  
ATOM   1957  HG2 MET A 133     -41.364  11.917  31.426  1.00 97.27           H  
ATOM   1958  HG3 MET A 133     -40.928  11.827  29.718  1.00 97.27           H  
ATOM   1959  SD  MET A 133     -41.716   9.722  30.524  1.00 97.27           S  
ATOM   1960  CE  MET A 133     -43.330  10.286  29.927  1.00 97.27           C  
ATOM   1961  HE1 MET A 133     -43.720  11.060  30.588  1.00 97.27           H  
ATOM   1962  HE2 MET A 133     -43.229  10.682  28.917  1.00 97.27           H  
ATOM   1963  HE3 MET A 133     -44.019   9.441  29.910  1.00 97.27           H  
ATOM   1964  N   ASP A 134     -36.808  11.044  33.124  1.00 97.55           N  
ATOM   1965  H   ASP A 134     -37.120  11.979  33.346  1.00 97.55           H  
ATOM   1966  CA  ASP A 134     -35.413  10.714  33.434  1.00 97.55           C  
ATOM   1967  HA  ASP A 134     -34.933  10.319  32.538  1.00 97.55           H  
ATOM   1968  C   ASP A 134     -35.299   9.640  34.528  1.00 97.55           C  
ATOM   1969  CB  ASP A 134     -34.671  11.991  33.839  1.00 97.55           C  
ATOM   1970  HB2 ASP A 134     -35.189  12.470  34.671  1.00 97.55           H  
ATOM   1971  HB3 ASP A 134     -33.666  11.729  34.169  1.00 97.55           H  
ATOM   1972  O   ASP A 134     -34.442   8.760  34.450  1.00 97.55           O  
ATOM   1973  CG  ASP A 134     -34.567  12.950  32.656  1.00 97.55           C  
ATOM   1974  OD1 ASP A 134     -33.791  12.628  31.729  1.00 97.55           O  
ATOM   1975  OD2 ASP A 134     -35.305  13.962  32.668  1.00 97.55           O  
ATOM   1976  N   GLU A 135     -36.201   9.633  35.513  1.00 98.11           N  
ATOM   1977  H   GLU A 135     -36.863  10.394  35.577  1.00 98.11           H  
ATOM   1978  CA  GLU A 135     -36.273   8.550  36.501  1.00 98.11           C  
ATOM   1979  HA  GLU A 135     -35.277   8.376  36.909  1.00 98.11           H  
ATOM   1980  C   GLU A 135     -36.721   7.223  35.874  1.00 98.11           C  
ATOM   1981  CB  GLU A 135     -37.197   8.941  37.657  1.00 98.11           C  
ATOM   1982  HB2 GLU A 135     -38.113   9.379  37.259  1.00 98.11           H  
ATOM   1983  HB3 GLU A 135     -37.459   8.044  38.217  1.00 98.11           H  
ATOM   1984  O   GLU A 135     -36.173   6.176  36.223  1.00 98.11           O  
ATOM   1985  CG  GLU A 135     -36.525   9.931  38.619  1.00 98.11           C  
ATOM   1986  HG2 GLU A 135     -35.720   9.419  39.147  1.00 98.11           H  
ATOM   1987  HG3 GLU A 135     -36.084  10.749  38.050  1.00 98.11           H  
ATOM   1988  CD  GLU A 135     -37.523  10.497  39.633  1.00 98.11           C  
ATOM   1989  OE1 GLU A 135     -37.323  11.649  40.069  1.00 98.11           O  
ATOM   1990  OE2 GLU A 135     -38.536   9.820  39.912  1.00 98.11           O  
ATOM   1991  N   VAL A 136     -37.631   7.249  34.889  1.00 98.05           N  
ATOM   1992  H   VAL A 136     -38.053   8.137  34.657  1.00 98.05           H  
ATOM   1993  CA  VAL A 136     -37.966   6.055  34.087  1.00 98.05           C  
ATOM   1994  HA  VAL A 136     -38.304   5.269  34.762  1.00 98.05           H  
ATOM   1995  C   VAL A 136     -36.721   5.531  33.366  1.00 98.05           C  
ATOM   1996  CB  VAL A 136     -39.090   6.329  33.065  1.00 98.05           C  
ATOM   1997  HB  VAL A 136     -38.781   7.127  32.390  1.00 98.05           H  
ATOM   1998  O   VAL A 136     -36.445   4.331  33.415  1.00 98.05           O  
ATOM   1999  CG1 VAL A 136     -39.408   5.092  32.216  1.00 98.05           C  
ATOM   2000 HG11 VAL A 136     -38.558   4.835  31.584  1.00 98.05           H  
ATOM   2001 HG12 VAL A 136     -39.649   4.245  32.858  1.00 98.05           H  
ATOM   2002 HG13 VAL A 136     -40.256   5.304  31.565  1.00 98.05           H  
ATOM   2003  CG2 VAL A 136     -40.395   6.762  33.737  1.00 98.05           C  
ATOM   2004 HG21 VAL A 136     -40.785   5.944  34.344  1.00 98.05           H  
ATOM   2005 HG22 VAL A 136     -41.132   7.029  32.979  1.00 98.05           H  
ATOM   2006 HG23 VAL A 136     -40.227   7.633  34.370  1.00 98.05           H  
ATOM   2007  N   ALA A 137     -35.928   6.415  32.749  1.00 97.81           N  
ATOM   2008  H   ALA A 137     -36.191   7.390  32.759  1.00 97.81           H  
ATOM   2009  CA  ALA A 137     -34.661   6.033  32.123  1.00 97.81           C  
ATOM   2010  HA  ALA A 137     -34.868   5.280  31.363  1.00 97.81           H  
ATOM   2011  C   ALA A 137     -33.693   5.399  33.140  1.00 97.81           C  
ATOM   2012  CB  ALA A 137     -34.042   7.256  31.430  1.00 97.81           C  
ATOM   2013  HB1 ALA A 137     -33.857   8.054  32.149  1.00 97.81           H  
ATOM   2014  HB2 ALA A 137     -33.086   6.979  30.985  1.00 97.81           H  
ATOM   2015  HB3 ALA A 137     -34.707   7.629  30.651  1.00 97.81           H  
ATOM   2016  O   ALA A 137     -33.097   4.362  32.847  1.00 97.81           O  
ATOM   2017  N   GLY A 138     -33.597   5.952  34.353  1.00 97.74           N  
ATOM   2018  H   GLY A 138     -34.084   6.822  34.514  1.00 97.74           H  
ATOM   2019  CA  GLY A 138     -32.792   5.391  35.442  1.00 97.74           C  
ATOM   2020  HA2 GLY A 138     -32.882   6.043  36.310  1.00 97.74           H  
ATOM   2021  HA3 GLY A 138     -31.746   5.357  35.134  1.00 97.74           H  
ATOM   2022  C   GLY A 138     -33.222   3.980  35.861  1.00 97.74           C  
ATOM   2023  O   GLY A 138     -32.373   3.098  36.020  1.00 97.74           O  
ATOM   2024  N   VAL A 139     -34.533   3.726  35.973  1.00 97.84           N  
ATOM   2025  H   VAL A 139     -35.182   4.492  35.862  1.00 97.84           H  
ATOM   2026  CA  VAL A 139     -35.058   2.375  36.241  1.00 97.84           C  
ATOM   2027  HA  VAL A 139     -34.588   2.001  37.151  1.00 97.84           H  
ATOM   2028  C   VAL A 139     -34.668   1.422  35.111  1.00 97.84           C  
ATOM   2029  CB  VAL A 139     -36.585   2.376  36.470  1.00 97.84           C  
ATOM   2030  HB  VAL A 139     -37.083   2.853  35.626  1.00 97.84           H  
ATOM   2031  O   VAL A 139     -34.135   0.345  35.386  1.00 97.84           O  
ATOM   2032  CG1 VAL A 139     -37.132   0.947  36.617  1.00 97.84           C  
ATOM   2033 HG11 VAL A 139     -38.182   0.978  36.909  1.00 97.84           H  
ATOM   2034 HG12 VAL A 139     -36.574   0.409  37.383  1.00 97.84           H  
ATOM   2035 HG13 VAL A 139     -37.062   0.413  35.669  1.00 97.84           H  
ATOM   2036  CG2 VAL A 139     -36.945   3.134  37.753  1.00 97.84           C  
ATOM   2037 HG21 VAL A 139     -38.028   3.146  37.882  1.00 97.84           H  
ATOM   2038 HG22 VAL A 139     -36.599   4.166  37.700  1.00 97.84           H  
ATOM   2039 HG23 VAL A 139     -36.490   2.651  38.618  1.00 97.84           H  
ATOM   2040  N   LEU A 140     -34.852   1.825  33.850  1.00 97.55           N  
ATOM   2041  H   LEU A 140     -35.261   2.736  33.699  1.00 97.55           H  
ATOM   2042  CA  LEU A 140     -34.498   1.012  32.682  1.00 97.55           C  
ATOM   2043  HA  LEU A 140     -35.013   0.054  32.758  1.00 97.55           H  
ATOM   2044  C   LEU A 140     -32.999   0.689  32.607  1.00 97.55           C  
ATOM   2045  CB  LEU A 140     -34.972   1.709  31.400  1.00 97.55           C  
ATOM   2046  HB2 LEU A 140     -34.568   2.722  31.395  1.00 97.55           H  
ATOM   2047  HB3 LEU A 140     -34.562   1.178  30.540  1.00 97.55           H  
ATOM   2048  O   LEU A 140     -32.646  -0.462  32.348  1.00 97.55           O  
ATOM   2049  CG  LEU A 140     -36.499   1.785  31.241  1.00 97.55           C  
ATOM   2050  HG  LEU A 140     -36.945   2.270  32.109  1.00 97.55           H  
ATOM   2051  CD1 LEU A 140     -36.817   2.614  29.997  1.00 97.55           C  
ATOM   2052 HD11 LEU A 140     -36.434   2.127  29.100  1.00 97.55           H  
ATOM   2053 HD12 LEU A 140     -37.896   2.742  29.921  1.00 97.55           H  
ATOM   2054 HD13 LEU A 140     -36.372   3.605  30.094  1.00 97.55           H  
ATOM   2055  CD2 LEU A 140     -37.137   0.402  31.094  1.00 97.55           C  
ATOM   2056 HD21 LEU A 140     -38.215   0.518  30.982  1.00 97.55           H  
ATOM   2057 HD22 LEU A 140     -36.725  -0.109  30.224  1.00 97.55           H  
ATOM   2058 HD23 LEU A 140     -36.969  -0.194  31.992  1.00 97.55           H  
ATOM   2059  N   GLU A 141     -32.119   1.658  32.882  1.00 97.46           N  
ATOM   2060  H   GLU A 141     -32.471   2.589  33.058  1.00 97.46           H  
ATOM   2061  CA  GLU A 141     -30.662   1.449  32.920  1.00 97.46           C  
ATOM   2062  HA  GLU A 141     -30.349   1.022  31.967  1.00 97.46           H  
ATOM   2063  C   GLU A 141     -30.258   0.436  34.005  1.00 97.46           C  
ATOM   2064  CB  GLU A 141     -29.934   2.803  33.105  1.00 97.46           C  
ATOM   2065  HB2 GLU A 141     -30.313   3.505  32.362  1.00 97.46           H  
ATOM   2066  HB3 GLU A 141     -30.154   3.207  34.093  1.00 97.46           H  
ATOM   2067  O   GLU A 141     -29.314  -0.332  33.823  1.00 97.46           O  
ATOM   2068  CG  GLU A 141     -28.406   2.696  32.925  1.00 97.46           C  
ATOM   2069  HG2 GLU A 141     -27.989   2.136  33.762  1.00 97.46           H  
ATOM   2070  HG3 GLU A 141     -28.210   2.131  32.014  1.00 97.46           H  
ATOM   2071  CD  GLU A 141     -27.686   4.057  32.808  1.00 97.46           C  
ATOM   2072  OE1 GLU A 141     -26.750   4.365  33.585  1.00 97.46           O  
ATOM   2073  OE2 GLU A 141     -27.951   4.817  31.853  1.00 97.46           O  
ATOM   2074  N   SER A 142     -30.994   0.368  35.120  1.00 97.02           N  
ATOM   2075  H   SER A 142     -31.735   1.043  35.242  1.00 97.02           H  
ATOM   2076  CA  SER A 142     -30.703  -0.591  36.195  1.00 97.02           C  
ATOM   2077  HA  SER A 142     -29.628  -0.563  36.375  1.00 97.02           H  
ATOM   2078  C   SER A 142     -31.059  -2.045  35.831  1.00 97.02           C  
ATOM   2079  CB  SER A 142     -31.389  -0.143  37.491  1.00 97.02           C  
ATOM   2080  HB2 SER A 142     -30.900  -0.637  38.331  1.00 97.02           H  
ATOM   2081  HB3 SER A 142     -31.270   0.934  37.614  1.00 97.02           H  
ATOM   2082  O   SER A 142     -30.347  -2.990  36.224  1.00 97.02           O  
ATOM   2083  OG  SER A 142     -32.761  -0.475  37.522  1.00 97.02           O  
ATOM   2084  HG  SER A 142     -33.215  -0.063  36.784  1.00 97.02           H  
ATOM   2085  N   VAL A 143     -32.138  -2.234  35.056  1.00 96.88           N  
ATOM   2086  H   VAL A 143     -32.650  -1.413  34.767  1.00 96.88           H  
ATOM   2087  CA  VAL A 143     -32.681  -3.557  34.708  1.00 96.88           C  
ATOM   2088  HA  VAL A 143     -32.372  -4.257  35.484  1.00 96.88           H  
ATOM   2089  C   VAL A 143     -32.108  -4.114  33.404  1.00 96.88           C  
ATOM   2090  CB  VAL A 143     -34.225  -3.587  34.712  1.00 96.88           C  
ATOM   2091  HB  VAL A 143     -34.541  -4.602  34.471  1.00 96.88           H  
ATOM   2092  O   VAL A 143     -31.864  -5.318  33.333  1.00 96.88           O  
ATOM   2093  CG1 VAL A 143     -34.785  -3.251  36.099  1.00 96.88           C  
ATOM   2094 HG11 VAL A 143     -34.346  -3.909  36.848  1.00 96.88           H  
ATOM   2095 HG12 VAL A 143     -34.562  -2.216  36.361  1.00 96.88           H  
ATOM   2096 HG13 VAL A 143     -35.867  -3.384  36.107  1.00 96.88           H  
ATOM   2097  CG2 VAL A 143     -34.873  -2.643  33.700  1.00 96.88           C  
ATOM   2098 HG21 VAL A 143     -34.538  -2.877  32.689  1.00 96.88           H  
ATOM   2099 HG22 VAL A 143     -34.601  -1.616  33.944  1.00 96.88           H  
ATOM   2100 HG23 VAL A 143     -35.958  -2.740  33.741  1.00 96.88           H  
ATOM   2101  N   ILE A 144     -31.820  -3.273  32.405  1.00 97.30           N  
ATOM   2102  H   ILE A 144     -31.998  -2.287  32.533  1.00 97.30           H  
ATOM   2103  CA  ILE A 144     -31.191  -3.700  31.147  1.00 97.30           C  
ATOM   2104  HA  ILE A 144     -31.521  -4.713  30.921  1.00 97.30           H  
ATOM   2105  C   ILE A 144     -29.668  -3.717  31.336  1.00 97.30           C  
ATOM   2106  CB  ILE A 144     -31.600  -2.800  29.958  1.00 97.30           C  
ATOM   2107  HB  ILE A 144     -31.176  -1.810  30.128  1.00 97.30           H  
ATOM   2108  O   ILE A 144     -29.037  -2.695  31.587  1.00 97.30           O  
ATOM   2109  CG1 ILE A 144     -33.128  -2.637  29.791  1.00 97.30           C  
ATOM   2110 HG12 ILE A 144     -33.542  -3.550  29.363  1.00 97.30           H  
ATOM   2111 HG13 ILE A 144     -33.597  -2.447  30.756  1.00 97.30           H  
ATOM   2112  CG2 ILE A 144     -31.025  -3.404  28.656  1.00 97.30           C  
ATOM   2113 HG21 ILE A 144     -31.442  -4.397  28.488  1.00 97.30           H  
ATOM   2114 HG22 ILE A 144     -29.940  -3.489  28.717  1.00 97.30           H  
ATOM   2115 HG23 ILE A 144     -31.258  -2.768  27.802  1.00 97.30           H  
ATOM   2116  CD1 ILE A 144     -33.526  -1.484  28.870  1.00 97.30           C  
ATOM   2117 HD11 ILE A 144     -33.043  -0.562  29.197  1.00 97.30           H  
ATOM   2118 HD12 ILE A 144     -33.237  -1.711  27.844  1.00 97.30           H  
ATOM   2119 HD13 ILE A 144     -34.607  -1.346  28.906  1.00 97.30           H  
ATOM   2120  N   LYS A 145     -29.029  -4.882  31.200  1.00 97.28           N  
ATOM   2121  H   LYS A 145     -29.575  -5.682  30.915  1.00 97.28           H  
ATOM   2122  CA  LYS A 145     -27.573  -5.011  31.368  1.00 97.28           C  
ATOM   2123  HA  LYS A 145     -27.270  -4.307  32.142  1.00 97.28           H  
ATOM   2124  C   LYS A 145     -26.814  -4.579  30.115  1.00 97.28           C  
ATOM   2125  CB  LYS A 145     -27.192  -6.434  31.821  1.00 97.28           C  
ATOM   2126  HB2 LYS A 145     -26.108  -6.487  31.925  1.00 97.28           H  
ATOM   2127  HB3 LYS A 145     -27.486  -7.146  31.050  1.00 97.28           H  
ATOM   2128  O   LYS A 145     -27.187  -4.931  28.998  1.00 97.28           O  
ATOM   2129  CG  LYS A 145     -27.827  -6.869  33.155  1.00 97.28           C  
ATOM   2130  HG2 LYS A 145     -27.428  -7.846  33.427  1.00 97.28           H  
ATOM   2131  HG3 LYS A 145     -28.905  -6.969  33.022  1.00 97.28           H  
ATOM   2132  CD  LYS A 145     -27.555  -5.879  34.299  1.00 97.28           C  
ATOM   2133  HD2 LYS A 145     -26.481  -5.742  34.428  1.00 97.28           H  
ATOM   2134  HD3 LYS A 145     -28.008  -4.921  34.043  1.00 97.28           H  
ATOM   2135  CE  LYS A 145     -28.182  -6.345  35.615  1.00 97.28           C  
ATOM   2136  HE2 LYS A 145     -27.578  -7.147  36.039  1.00 97.28           H  
ATOM   2137  HE3 LYS A 145     -29.173  -6.743  35.396  1.00 97.28           H  
ATOM   2138  NZ  LYS A 145     -28.317  -5.211  36.568  1.00 97.28           N  
ATOM   2139  HZ1 LYS A 145     -28.950  -4.513  36.204  1.00 97.28           H  
ATOM   2140  HZ2 LYS A 145     -28.722  -5.507  37.444  1.00 97.28           H  
ATOM   2141  HZ3 LYS A 145     -27.436  -4.748  36.739  1.00 97.28           H  
ATOM   2142  N   GLY A 146     -25.695  -3.882  30.319  1.00 95.76           N  
ATOM   2143  H   GLY A 146     -25.486  -3.585  31.261  1.00 95.76           H  
ATOM   2144  CA  GLY A 146     -24.764  -3.508  29.250  1.00 95.76           C  
ATOM   2145  HA2 GLY A 146     -23.805  -3.246  29.696  1.00 95.76           H  
ATOM   2146  HA3 GLY A 146     -24.615  -4.360  28.586  1.00 95.76           H  
ATOM   2147  C   GLY A 146     -25.215  -2.321  28.398  1.00 95.76           C  
ATOM   2148  O   GLY A 146     -24.737  -2.188  27.269  1.00 95.76           O  
ATOM   2149  N   VAL A 147     -26.109  -1.474  28.919  1.00 97.16           N  
ATOM   2150  H   VAL A 147     -26.446  -1.613  29.860  1.00 97.16           H  
ATOM   2151  CA  VAL A 147     -26.604  -0.281  28.223  1.00 97.16           C  
ATOM   2152  HA  VAL A 147     -25.955  -0.115  27.363  1.00 97.16           H  
ATOM   2153  C   VAL A 147     -26.512   0.984  29.080  1.00 97.16           C  
ATOM   2154  CB  VAL A 147     -28.040  -0.468  27.687  1.00 97.16           C  
ATOM   2155  HB  VAL A 147     -28.307   0.414  27.105  1.00 97.16           H  
ATOM   2156  O   VAL A 147     -26.404   0.911  30.300  1.00 97.16           O  
ATOM   2157  CG1 VAL A 147     -28.154  -1.685  26.759  1.00 97.16           C  
ATOM   2158 HG11 VAL A 147     -27.434  -1.595  25.945  1.00 97.16           H  
ATOM   2159 HG12 VAL A 147     -27.967  -2.604  27.313  1.00 97.16           H  
ATOM   2160 HG13 VAL A 147     -29.158  -1.730  26.335  1.00 97.16           H  
ATOM   2161  CG2 VAL A 147     -29.063  -0.602  28.813  1.00 97.16           C  
ATOM   2162 HG21 VAL A 147     -30.065  -0.681  28.392  1.00 97.16           H  
ATOM   2163 HG22 VAL A 147     -29.039   0.272  29.464  1.00 97.16           H  
ATOM   2164 HG23 VAL A 147     -28.841  -1.487  29.410  1.00 97.16           H  
ATOM   2165  N   LYS A 148     -26.575   2.133  28.410  1.00 97.10           N  
ATOM   2166  H   LYS A 148     -26.613   2.055  27.404  1.00 97.10           H  
ATOM   2167  CA  LYS A 148     -26.866   3.462  28.945  1.00 97.10           C  
ATOM   2168  HA  LYS A 148     -26.860   3.432  30.035  1.00 97.10           H  
ATOM   2169  C   LYS A 148     -28.268   3.858  28.473  1.00 97.10           C  
ATOM   2170  CB  LYS A 148     -25.792   4.435  28.419  1.00 97.10           C  
ATOM   2171  HB2 LYS A 148     -24.801   4.014  28.591  1.00 97.10           H  
ATOM   2172  HB3 LYS A 148     -25.919   4.543  27.342  1.00 97.10           H  
ATOM   2173  O   LYS A 148     -28.555   3.683  27.286  1.00 97.10           O  
ATOM   2174  CG  LYS A 148     -25.855   5.832  29.052  1.00 97.10           C  
ATOM   2175  HG2 LYS A 148     -25.315   6.537  28.420  1.00 97.10           H  
ATOM   2176  HG3 LYS A 148     -26.893   6.157  29.116  1.00 97.10           H  
ATOM   2177  CD  LYS A 148     -25.211   5.827  30.442  1.00 97.10           C  
ATOM   2178  HD2 LYS A 148     -25.529   4.929  30.972  1.00 97.10           H  
ATOM   2179  HD3 LYS A 148     -24.125   5.801  30.352  1.00 97.10           H  
ATOM   2180  CE  LYS A 148     -25.649   7.057  31.234  1.00 97.10           C  
ATOM   2181  HE2 LYS A 148     -26.672   7.295  30.942  1.00 97.10           H  
ATOM   2182  HE3 LYS A 148     -25.009   7.907  30.998  1.00 97.10           H  
ATOM   2183  NZ  LYS A 148     -25.648   6.742  32.678  1.00 97.10           N  
ATOM   2184  HZ1 LYS A 148     -24.739   6.476  33.029  1.00 97.10           H  
ATOM   2185  HZ2 LYS A 148     -26.239   5.936  32.827  1.00 97.10           H  
ATOM   2186  HZ3 LYS A 148     -26.066   7.478  33.229  1.00 97.10           H  
ATOM   2187  N   VAL A 149     -29.124   4.375  29.353  1.00 97.48           N  
ATOM   2188  H   VAL A 149     -28.803   4.550  30.295  1.00 97.48           H  
ATOM   2189  CA  VAL A 149     -30.482   4.822  29.005  1.00 97.48           C  
ATOM   2190  HA  VAL A 149     -30.609   4.706  27.929  1.00 97.48           H  
ATOM   2191  C   VAL A 149     -30.648   6.303  29.331  1.00 97.48           C  
ATOM   2192  CB  VAL A 149     -31.591   3.979  29.666  1.00 97.48           C  
ATOM   2193  HB  VAL A 149     -31.605   4.175  30.738  1.00 97.48           H  
ATOM   2194  O   VAL A 149     -30.372   6.734  30.446  1.00 97.48           O  
ATOM   2195  CG1 VAL A 149     -32.966   4.343  29.087  1.00 97.48           C  
ATOM   2196 HG11 VAL A 149     -32.949   4.289  27.999  1.00 97.48           H  
ATOM   2197 HG12 VAL A 149     -33.234   5.360  29.373  1.00 97.48           H  
ATOM   2198 HG13 VAL A 149     -33.731   3.669  29.473  1.00 97.48           H  
ATOM   2199  CG2 VAL A 149     -31.373   2.476  29.443  1.00 97.48           C  
ATOM   2200 HG21 VAL A 149     -30.446   2.162  29.923  1.00 97.48           H  
ATOM   2201 HG22 VAL A 149     -32.195   1.912  29.884  1.00 97.48           H  
ATOM   2202 HG23 VAL A 149     -31.318   2.274  28.374  1.00 97.48           H  
ATOM   2203  N   THR A 150     -31.116   7.087  28.362  1.00 96.41           N  
ATOM   2204  H   THR A 150     -31.300   6.679  27.456  1.00 96.41           H  
ATOM   2205  CA  THR A 150     -31.425   8.517  28.526  1.00 96.41           C  
ATOM   2206  HA  THR A 150     -31.472   8.750  29.589  1.00 96.41           H  
ATOM   2207  C   THR A 150     -32.796   8.843  27.946  1.00 96.41           C  
ATOM   2208  CB  THR A 150     -30.350   9.434  27.902  1.00 96.41           C  
ATOM   2209  HB  THR A 150     -30.682  10.469  27.977  1.00 96.41           H  
ATOM   2210  O   THR A 150     -33.267   8.176  27.021  1.00 96.41           O  
ATOM   2211  CG2 THR A 150     -29.014   9.299  28.635  1.00 96.41           C  
ATOM   2212 HG21 THR A 150     -28.615   8.293  28.506  1.00 96.41           H  
ATOM   2213 HG22 THR A 150     -29.157   9.498  29.697  1.00 96.41           H  
ATOM   2214 HG23 THR A 150     -28.306  10.021  28.228  1.00 96.41           H  
ATOM   2215  OG1 THR A 150     -30.102   9.132  26.546  1.00 96.41           O  
ATOM   2216  HG1 THR A 150     -30.165   9.933  26.021  1.00 96.41           H  
ATOM   2217  N   PHE A 151     -33.455   9.874  28.477  1.00 96.56           N  
ATOM   2218  H   PHE A 151     -33.050  10.391  29.245  1.00 96.56           H  
ATOM   2219  CA  PHE A 151     -34.650  10.447  27.868  1.00 96.56           C  
ATOM   2220  HA  PHE A 151     -35.076   9.736  27.161  1.00 96.56           H  
ATOM   2221  C   PHE A 151     -34.273  11.710  27.085  1.00 96.56           C  
ATOM   2222  CB  PHE A 151     -35.710  10.705  28.941  1.00 96.56           C  
ATOM   2223  HB2 PHE A 151     -35.317  11.411  29.672  1.00 96.56           H  
ATOM   2224  HB3 PHE A 151     -35.923   9.773  29.465  1.00 96.56           H  
ATOM   2225  O   PHE A 151     -33.739  12.669  27.629  1.00 96.56           O  
ATOM   2226  CG  PHE A 151     -37.005  11.234  28.363  1.00 96.56           C  
ATOM   2227  CD1 PHE A 151     -37.436  12.538  28.668  1.00 96.56           C  
ATOM   2228  HD1 PHE A 151     -36.845  13.159  29.326  1.00 96.56           H  
ATOM   2229  CD2 PHE A 151     -37.775  10.423  27.507  1.00 96.56           C  
ATOM   2230  HD2 PHE A 151     -37.453   9.418  27.278  1.00 96.56           H  
ATOM   2231  CE1 PHE A 151     -38.649  13.016  28.143  1.00 96.56           C  
ATOM   2232  HE1 PHE A 151     -38.991  14.010  28.392  1.00 96.56           H  
ATOM   2233  CE2 PHE A 151     -38.968  10.917  26.956  1.00 96.56           C  
ATOM   2234  HE2 PHE A 151     -39.549  10.300  26.286  1.00 96.56           H  
ATOM   2235  CZ  PHE A 151     -39.416  12.205  27.288  1.00 96.56           C  
ATOM   2236  HZ  PHE A 151     -40.344  12.578  26.881  1.00 96.56           H  
ATOM   2237  N   GLU A 152     -34.551  11.728  25.785  1.00 91.23           N  
ATOM   2238  H   GLU A 152     -35.000  10.915  25.387  1.00 91.23           H  
ATOM   2239  CA  GLU A 152     -34.133  12.796  24.862  1.00 91.23           C  
ATOM   2240  HA  GLU A 152     -33.285  13.327  25.293  1.00 91.23           H  
ATOM   2241  C   GLU A 152     -35.255  13.835  24.663  1.00 91.23           C  
ATOM   2242  CB  GLU A 152     -33.667  12.173  23.537  1.00 91.23           C  
ATOM   2243  HB2 GLU A 152     -33.340  12.956  22.853  1.00 91.23           H  
ATOM   2244  HB3 GLU A 152     -34.529  11.682  23.085  1.00 91.23           H  
ATOM   2245  O   GLU A 152     -35.454  14.382  23.577  1.00 91.23           O  
ATOM   2246  CG  GLU A 152     -32.551  11.124  23.680  1.00 91.23           C  
ATOM   2247  HG2 GLU A 152     -32.759  10.444  24.506  1.00 91.23           H  
ATOM   2248  HG3 GLU A 152     -32.574  10.513  22.777  1.00 91.23           H  
ATOM   2249  CD  GLU A 152     -31.131  11.683  23.795  1.00 91.23           C  
ATOM   2250  OE1 GLU A 152     -30.338  11.085  24.557  1.00 91.23           O  
ATOM   2251  OE2 GLU A 152     -30.728  12.475  22.912  1.00 91.23           O  
ATOM   2252  N   GLY A 153     -36.078  14.042  25.693  1.00 90.26           N  
ATOM   2253  H   GLY A 153     -35.857  13.565  26.555  1.00 90.26           H  
ATOM   2254  CA  GLY A 153     -37.229  14.950  25.695  1.00 90.26           C  
ATOM   2255  HA2 GLY A 153     -37.477  15.200  26.727  1.00 90.26           H  
ATOM   2256  HA3 GLY A 153     -36.948  15.871  25.185  1.00 90.26           H  
ATOM   2257  C   GLY A 153     -38.494  14.406  25.019  1.00 90.26           C  
ATOM   2258  O   GLY A 153     -39.594  14.727  25.455  1.00 90.26           O  
ATOM   2259  N   THR A 154     -38.369  13.573  23.981  1.00 92.89           N  
ATOM   2260  H   THR A 154     -37.432  13.380  23.658  1.00 92.89           H  
ATOM   2261  CA  THR A 154     -39.528  12.992  23.259  1.00 92.89           C  
ATOM   2262  HA  THR A 154     -40.435  13.173  23.837  1.00 92.89           H  
ATOM   2263  C   THR A 154     -39.479  11.476  23.090  1.00 92.89           C  
ATOM   2264  CB  THR A 154     -39.732  13.651  21.884  1.00 92.89           C  
ATOM   2265  HB  THR A 154     -40.463  13.082  21.309  1.00 92.89           H  
ATOM   2266  O   THR A 154     -40.465  10.890  22.657  1.00 92.89           O  
ATOM   2267  CG2 THR A 154     -40.230  15.089  21.998  1.00 92.89           C  
ATOM   2268 HG21 THR A 154     -40.393  15.498  21.001  1.00 92.89           H  
ATOM   2269 HG22 THR A 154     -39.506  15.706  22.530  1.00 92.89           H  
ATOM   2270 HG23 THR A 154     -41.174  15.103  22.542  1.00 92.89           H  
ATOM   2271  OG1 THR A 154     -38.522  13.714  21.164  1.00 92.89           O  
ATOM   2272  HG1 THR A 154     -37.941  14.294  21.662  1.00 92.89           H  
ATOM   2273  N   TRP A 155     -38.357  10.834  23.418  1.00 95.48           N  
ATOM   2274  H   TRP A 155     -37.590  11.356  23.817  1.00 95.48           H  
ATOM   2275  CA  TRP A 155     -38.153   9.393  23.266  1.00 95.48           C  
ATOM   2276  HA  TRP A 155     -39.061   8.864  23.555  1.00 95.48           H  
ATOM   2277  C   TRP A 155     -37.018   8.903  24.171  1.00 95.48           C  
ATOM   2278  CB  TRP A 155     -37.860   9.064  21.794  1.00 95.48           C  
ATOM   2279  HB2 TRP A 155     -37.644   7.997  21.726  1.00 95.48           H  
ATOM   2280  HB3 TRP A 155     -38.763   9.244  21.210  1.00 95.48           H  
ATOM   2281  O   TRP A 155     -36.155   9.685  24.575  1.00 95.48           O  
ATOM   2282  CG  TRP A 155     -36.732   9.818  21.154  1.00 95.48           C  
ATOM   2283  CD1 TRP A 155     -36.827  11.027  20.563  1.00 95.48           C  
ATOM   2284  HD1 TRP A 155     -37.748  11.586  20.494  1.00 95.48           H  
ATOM   2285  CD2 TRP A 155     -35.337   9.433  21.025  1.00 95.48           C  
ATOM   2286  CE2 TRP A 155     -34.626  10.483  20.374  1.00 95.48           C  
ATOM   2287  CE3 TRP A 155     -34.611   8.280  21.360  1.00 95.48           C  
ATOM   2288  HE3 TRP A 155     -35.151   7.463  21.814  1.00 95.48           H  
ATOM   2289  NE1 TRP A 155     -35.578  11.453  20.155  1.00 95.48           N  
ATOM   2290  HE1 TRP A 155     -35.387  12.407  19.883  1.00 95.48           H  
ATOM   2291  CH2 TRP A 155     -32.572   9.212  20.406  1.00 95.48           C  
ATOM   2292  HH2 TRP A 155     -31.526   9.102  20.163  1.00 95.48           H  
ATOM   2293  CZ2 TRP A 155     -33.259  10.393  20.078  1.00 95.48           C  
ATOM   2294  HZ2 TRP A 155     -32.744  11.220  19.612  1.00 95.48           H  
ATOM   2295  CZ3 TRP A 155     -33.247   8.161  21.045  1.00 95.48           C  
ATOM   2296  HZ3 TRP A 155     -32.721   7.246  21.273  1.00 95.48           H  
ATOM   2297  N   PHE A 156     -37.008   7.603  24.473  1.00 96.67           N  
ATOM   2298  H   PHE A 156     -37.754   7.019  24.125  1.00 96.67           H  
ATOM   2299  CA  PHE A 156     -35.925   6.953  25.215  1.00 96.67           C  
ATOM   2300  HA  PHE A 156     -35.483   7.672  25.905  1.00 96.67           H  
ATOM   2301  C   PHE A 156     -34.825   6.457  24.278  1.00 96.67           C  
ATOM   2302  CB  PHE A 156     -36.470   5.789  26.048  1.00 96.67           C  
ATOM   2303  HB2 PHE A 156     -35.632   5.212  26.438  1.00 96.67           H  
ATOM   2304  HB3 PHE A 156     -37.054   5.130  25.406  1.00 96.67           H  
ATOM   2305  O   PHE A 156     -35.085   5.702  23.336  1.00 96.67           O  
ATOM   2306  CG  PHE A 156     -37.315   6.234  27.218  1.00 96.67           C  
ATOM   2307  CD1 PHE A 156     -36.692   6.707  28.387  1.00 96.67           C  
ATOM   2308  HD1 PHE A 156     -35.615   6.744  28.455  1.00 96.67           H  
ATOM   2309  CD2 PHE A 156     -38.719   6.196  27.135  1.00 96.67           C  
ATOM   2310  HD2 PHE A 156     -39.201   5.836  26.239  1.00 96.67           H  
ATOM   2311  CE1 PHE A 156     -37.477   7.144  29.465  1.00 96.67           C  
ATOM   2312  HE1 PHE A 156     -37.004   7.516  30.362  1.00 96.67           H  
ATOM   2313  CE2 PHE A 156     -39.501   6.633  28.218  1.00 96.67           C  
ATOM   2314  HE2 PHE A 156     -40.579   6.605  28.159  1.00 96.67           H  
ATOM   2315  CZ  PHE A 156     -38.879   7.116  29.380  1.00 96.67           C  
ATOM   2316  HZ  PHE A 156     -39.480   7.472  30.203  1.00 96.67           H  
ATOM   2317  N   ARG A 157     -33.583   6.844  24.560  1.00 95.96           N  
ATOM   2318  H   ARG A 157     -33.450   7.437  25.367  1.00 95.96           H  
ATOM   2319  CA  ARG A 157     -32.383   6.320  23.913  1.00 95.96           C  
ATOM   2320  HA  ARG A 157     -32.640   5.901  22.940  1.00 95.96           H  
ATOM   2321  C   ARG A 157     -31.802   5.209  24.771  1.00 95.96           C  
ATOM   2322  CB  ARG A 157     -31.379   7.468  23.752  1.00 95.96           C  
ATOM   2323  HB2 ARG A 157     -31.861   8.325  23.281  1.00 95.96           H  
ATOM   2324  HB3 ARG A 157     -31.062   7.779  24.748  1.00 95.96           H  
ATOM   2325  O   ARG A 157     -31.481   5.445  25.929  1.00 95.96           O  
ATOM   2326  CG  ARG A 157     -30.147   7.063  22.937  1.00 95.96           C  
ATOM   2327  HG2 ARG A 157     -29.766   6.112  23.310  1.00 95.96           H  
ATOM   2328  HG3 ARG A 157     -30.431   6.937  21.892  1.00 95.96           H  
ATOM   2329  CD  ARG A 157     -29.028   8.103  23.050  1.00 95.96           C  
ATOM   2330  HD2 ARG A 157     -28.125   7.708  22.585  1.00 95.96           H  
ATOM   2331  HD3 ARG A 157     -28.809   8.274  24.104  1.00 95.96           H  
ATOM   2332  NE  ARG A 157     -29.383   9.380  22.422  1.00 95.96           N  
ATOM   2333  HE  ARG A 157     -29.733  10.082  23.058  1.00 95.96           H  
ATOM   2334  NH1 ARG A 157     -28.585   8.958  20.312  1.00 95.96           N  
ATOM   2335 HH11 ARG A 157     -28.380   9.283  19.378  1.00 95.96           H  
ATOM   2336 HH12 ARG A 157     -28.216   8.085  20.663  1.00 95.96           H  
ATOM   2337  NH2 ARG A 157     -29.570  10.925  20.793  1.00 95.96           N  
ATOM   2338 HH21 ARG A 157     -29.964  11.527  21.502  1.00 95.96           H  
ATOM   2339 HH22 ARG A 157     -29.347  11.310  19.886  1.00 95.96           H  
ATOM   2340  CZ  ARG A 157     -29.176   9.746  21.177  1.00 95.96           C  
ATOM   2341  N   ILE A 158     -31.602   4.028  24.191  1.00 97.30           N  
ATOM   2342  H   ILE A 158     -31.947   3.891  23.252  1.00 97.30           H  
ATOM   2343  CA  ILE A 158     -30.872   2.928  24.835  1.00 97.30           C  
ATOM   2344  HA  ILE A 158     -30.554   3.235  25.831  1.00 97.30           H  
ATOM   2345  C   ILE A 158     -29.623   2.641  24.010  1.00 97.30           C  
ATOM   2346  CB  ILE A 158     -31.762   1.678  25.009  1.00 97.30           C  
ATOM   2347  HB  ILE A 158     -32.000   1.277  24.023  1.00 97.30           H  
ATOM   2348  O   ILE A 158     -29.731   2.200  22.869  1.00 97.30           O  
ATOM   2349  CG1 ILE A 158     -33.094   2.047  25.698  1.00 97.30           C  
ATOM   2350 HG12 ILE A 158     -33.656   2.725  25.056  1.00 97.30           H  
ATOM   2351 HG13 ILE A 158     -32.878   2.566  26.632  1.00 97.30           H  
ATOM   2352  CG2 ILE A 158     -30.983   0.590  25.767  1.00 97.30           C  
ATOM   2353 HG21 ILE A 158     -30.728   0.941  26.768  1.00 97.30           H  
ATOM   2354 HG22 ILE A 158     -30.062   0.344  25.238  1.00 97.30           H  
ATOM   2355 HG23 ILE A 158     -31.575  -0.322  25.845  1.00 97.30           H  
ATOM   2356  CD1 ILE A 158     -34.013   0.869  26.014  1.00 97.30           C  
ATOM   2357 HD11 ILE A 158     -34.968   1.255  26.372  1.00 97.30           H  
ATOM   2358 HD12 ILE A 158     -33.572   0.264  26.806  1.00 97.30           H  
ATOM   2359 HD13 ILE A 158     -34.173   0.256  25.127  1.00 97.30           H  
ATOM   2360  N   GLN A 159     -28.440   2.901  24.563  1.00 95.11           N  
ATOM   2361  H   GLN A 159     -28.422   3.240  25.514  1.00 95.11           H  
ATOM   2362  CA  GLN A 159     -27.159   2.686  23.885  1.00 95.11           C  
ATOM   2363  HA  GLN A 159     -27.337   2.430  22.840  1.00 95.11           H  
ATOM   2364  C   GLN A 159     -26.393   1.542  24.524  1.00 95.11           C  
ATOM   2365  CB  GLN A 159     -26.286   3.944  23.910  1.00 95.11           C  
ATOM   2366  HB2 GLN A 159     -25.397   3.756  23.308  1.00 95.11           H  
ATOM   2367  HB3 GLN A 159     -25.972   4.160  24.931  1.00 95.11           H  
ATOM   2368  O   GLN A 159     -26.315   1.467  25.743  1.00 95.11           O  
ATOM   2369  CG  GLN A 159     -27.019   5.159  23.350  1.00 95.11           C  
ATOM   2370  HG2 GLN A 159     -27.553   4.878  22.442  1.00 95.11           H  
ATOM   2371  HG3 GLN A 159     -27.738   5.506  24.092  1.00 95.11           H  
ATOM   2372  CD  GLN A 159     -26.062   6.293  23.043  1.00 95.11           C  
ATOM   2373  NE2 GLN A 159     -25.669   6.462  21.799  1.00 95.11           N  
ATOM   2374 HE21 GLN A 159     -25.948   5.793  21.096  1.00 95.11           H  
ATOM   2375 HE22 GLN A 159     -24.949   7.157  21.662  1.00 95.11           H  
ATOM   2376  OE1 GLN A 159     -25.684   7.065  23.901  1.00 95.11           O  
ATOM   2377  N   THR A 160     -25.764   0.682  23.733  1.00 95.97           N  
ATOM   2378  H   THR A 160     -25.843   0.774  22.731  1.00 95.97           H  
ATOM   2379  CA  THR A 160     -24.833  -0.313  24.272  1.00 95.97           C  
ATOM   2380  HA  THR A 160     -25.341  -0.869  25.060  1.00 95.97           H  
ATOM   2381  C   THR A 160     -23.608   0.361  24.892  1.00 95.97           C  
ATOM   2382  CB  THR A 160     -24.402  -1.315  23.194  1.00 95.97           C  
ATOM   2383  HB  THR A 160     -23.693  -2.024  23.621  1.00 95.97           H  
ATOM   2384  O   THR A 160     -23.065   1.315  24.341  1.00 95.97           O  
ATOM   2385  CG2 THR A 160     -25.609  -2.084  22.662  1.00 95.97           C  
ATOM   2386 HG21 THR A 160     -26.241  -1.427  22.065  1.00 95.97           H  
ATOM   2387 HG22 THR A 160     -25.270  -2.916  22.045  1.00 95.97           H  
ATOM   2388 HG23 THR A 160     -26.198  -2.462  23.498  1.00 95.97           H  
ATOM   2389  OG1 THR A 160     -23.813  -0.663  22.094  1.00 95.97           O  
ATOM   2390  HG1 THR A 160     -22.874  -0.567  22.266  1.00 95.97           H  
ATOM   2391  N   VAL A 161     -23.120  -0.163  26.019  1.00 94.28           N  
ATOM   2392  H   VAL A 161     -23.655  -0.878  26.492  1.00 94.28           H  
ATOM   2393  CA  VAL A 161     -21.821   0.256  26.583  1.00 94.28           C  
ATOM   2394  HA  VAL A 161     -21.774   1.345  26.597  1.00 94.28           H  
ATOM   2395  C   VAL A 161     -20.671  -0.229  25.694  1.00 94.28           C  
ATOM   2396  CB  VAL A 161     -21.659  -0.251  28.029  1.00 94.28           C  
ATOM   2397  HB  VAL A 161     -21.778  -1.335  28.040  1.00 94.28           H  
ATOM   2398  O   VAL A 161     -19.675   0.467  25.528  1.00 94.28           O  
ATOM   2399  CG1 VAL A 161     -20.288   0.091  28.625  1.00 94.28           C  
ATOM   2400 HG11 VAL A 161     -19.496  -0.434  28.090  1.00 94.28           H  
ATOM   2401 HG12 VAL A 161     -20.248  -0.212  29.671  1.00 94.28           H  
ATOM   2402 HG13 VAL A 161     -20.108   1.164  28.556  1.00 94.28           H  
ATOM   2403  CG2 VAL A 161     -22.723   0.365  28.947  1.00 94.28           C  
ATOM   2404 HG21 VAL A 161     -22.623  -0.031  29.958  1.00 94.28           H  
ATOM   2405 HG22 VAL A 161     -22.607   1.448  28.978  1.00 94.28           H  
ATOM   2406 HG23 VAL A 161     -23.725   0.135  28.585  1.00 94.28           H  
ATOM   2407  N   LYS A 162     -20.824  -1.414  25.082  1.00 90.95           N  
ATOM   2408  H   LYS A 162     -21.694  -1.902  25.240  1.00 90.95           H  
ATOM   2409  CA  LYS A 162     -19.919  -1.903  24.032  1.00 90.95           C  
ATOM   2410  HA  LYS A 162     -18.896  -1.810  24.398  1.00 90.95           H  
ATOM   2411  C   LYS A 162     -20.050  -1.009  22.795  1.00 90.95           C  
ATOM   2412  CB  LYS A 162     -20.206  -3.387  23.711  1.00 90.95           C  
ATOM   2413  HB2 LYS A 162     -21.178  -3.463  23.224  1.00 90.95           H  
ATOM   2414  HB3 LYS A 162     -20.238  -3.947  24.645  1.00 90.95           H  
ATOM   2415  O   LYS A 162     -21.169  -0.678  22.400  1.00 90.95           O  
ATOM   2416  CG  LYS A 162     -19.138  -4.024  22.800  1.00 90.95           C  
ATOM   2417  HG2 LYS A 162     -19.122  -3.494  21.847  1.00 90.95           H  
ATOM   2418  HG3 LYS A 162     -18.162  -3.914  23.273  1.00 90.95           H  
ATOM   2419  CD  LYS A 162     -19.388  -5.517  22.511  1.00 90.95           C  
ATOM   2420  HD2 LYS A 162     -20.347  -5.623  22.004  1.00 90.95           H  
ATOM   2421  HD3 LYS A 162     -19.412  -6.070  23.450  1.00 90.95           H  
ATOM   2422  CE  LYS A 162     -18.267  -6.069  21.608  1.00 90.95           C  
ATOM   2423  HE2 LYS A 162     -18.229  -5.458  20.706  1.00 90.95           H  
ATOM   2424  HE3 LYS A 162     -17.309  -5.948  22.115  1.00 90.95           H  
ATOM   2425  NZ  LYS A 162     -18.457  -7.496  21.224  1.00 90.95           N  
ATOM   2426  HZ1 LYS A 162     -19.330  -7.633  20.735  1.00 90.95           H  
ATOM   2427  HZ2 LYS A 162     -18.392  -8.131  22.007  1.00 90.95           H  
ATOM   2428  HZ3 LYS A 162     -17.758  -7.793  20.558  1.00 90.95           H  
ATOM   2429  N   VAL A 163     -18.923  -0.685  22.178  1.00 85.59           N  
ATOM   2430  H   VAL A 163     -18.051  -1.016  22.567  1.00 85.59           H  
ATOM   2431  CA  VAL A 163     -18.825   0.015  20.892  1.00 85.59           C  
ATOM   2432  HA  VAL A 163     -19.817   0.322  20.563  1.00 85.59           H  
ATOM   2433  C   VAL A 163     -18.275  -0.930  19.818  1.00 85.59           C  
ATOM   2434  CB  VAL A 163     -17.971   1.293  21.026  1.00 85.59           C  
ATOM   2435  HB  VAL A 163     -17.888   1.745  20.038  1.00 85.59           H  
ATOM   2436  O   VAL A 163     -17.776  -2.014  20.128  1.00 85.59           O  
ATOM   2437  CG1 VAL A 163     -18.641   2.323  21.939  1.00 85.59           C  
ATOM   2438 HG11 VAL A 163     -18.716   1.948  22.960  1.00 85.59           H  
ATOM   2439 HG12 VAL A 163     -19.640   2.548  21.566  1.00 85.59           H  
ATOM   2440 HG13 VAL A 163     -18.057   3.244  21.936  1.00 85.59           H  
ATOM   2441  CG2 VAL A 163     -16.564   1.013  21.568  1.00 85.59           C  
ATOM   2442 HG21 VAL A 163     -16.068   0.258  20.958  1.00 85.59           H  
ATOM   2443 HG22 VAL A 163     -15.968   1.925  21.529  1.00 85.59           H  
ATOM   2444 HG23 VAL A 163     -16.605   0.668  22.601  1.00 85.59           H  
ATOM   2445  N   GLY A 164     -18.384  -0.529  18.554  1.00 81.09           N  
ATOM   2446  H   GLY A 164     -18.907   0.314  18.364  1.00 81.09           H  
ATOM   2447  CA  GLY A 164     -17.766  -1.226  17.426  1.00 81.09           C  
ATOM   2448  HA2 GLY A 164     -16.865  -1.747  17.751  1.00 81.09           H  
ATOM   2449  HA3 GLY A 164     -17.474  -0.455  16.714  1.00 81.09           H  
ATOM   2450  C   GLY A 164     -18.694  -2.212  16.712  1.00 81.09           C  
ATOM   2451  O   GLY A 164     -19.817  -2.433  17.145  1.00 81.09           O  
ATOM   2452  N   ARG A 165     -18.237  -2.823  15.605  1.00 81.05           N  
ATOM   2453  H   ARG A 165     -17.275  -2.648  15.350  1.00 81.05           H  
ATOM   2454  CA  ARG A 165     -19.075  -3.649  14.693  1.00 81.05           C  
ATOM   2455  HA  ARG A 165     -19.862  -3.026  14.267  1.00 81.05           H  
ATOM   2456  C   ARG A 165     -19.832  -4.798  15.365  1.00 81.05           C  
ATOM   2457  CB  ARG A 165     -18.216  -4.250  13.561  1.00 81.05           C  
ATOM   2458  HB2 ARG A 165     -18.722  -5.121  13.145  1.00 81.05           H  
ATOM   2459  HB3 ARG A 165     -17.261  -4.583  13.967  1.00 81.05           H  
ATOM   2460  O   ARG A 165     -20.801  -5.294  14.807  1.00 81.05           O  
ATOM   2461  CG  ARG A 165     -17.986  -3.268  12.410  1.00 81.05           C  
ATOM   2462  HG2 ARG A 165     -18.945  -2.997  11.967  1.00 81.05           H  
ATOM   2463  HG3 ARG A 165     -17.520  -2.366  12.806  1.00 81.05           H  
ATOM   2464  CD  ARG A 165     -17.075  -3.863  11.330  1.00 81.05           C  
ATOM   2465  HD2 ARG A 165     -17.613  -4.658  10.813  1.00 81.05           H  
ATOM   2466  HD3 ARG A 165     -16.189  -4.286  11.804  1.00 81.05           H  
ATOM   2467  NE  ARG A 165     -16.655  -2.824  10.372  1.00 81.05           N  
ATOM   2468  HE  ARG A 165     -16.830  -1.864  10.633  1.00 81.05           H  
ATOM   2469  NH1 ARG A 165     -15.712  -4.148   8.730  1.00 81.05           N  
ATOM   2470 HH11 ARG A 165     -15.231  -4.163   7.842  1.00 81.05           H  
ATOM   2471 HH12 ARG A 165     -15.926  -4.992   9.242  1.00 81.05           H  
ATOM   2472  NH2 ARG A 165     -15.712  -1.938   8.527  1.00 81.05           N  
ATOM   2473 HH21 ARG A 165     -15.214  -2.018   7.652  1.00 81.05           H  
ATOM   2474 HH22 ARG A 165     -15.739  -1.009   8.923  1.00 81.05           H  
ATOM   2475  CZ  ARG A 165     -16.032  -2.985   9.219  1.00 81.05           C  
ATOM   2476  N   GLU A 166     -19.371  -5.245  16.526  1.00 86.27           N  
ATOM   2477  H   GLU A 166     -18.570  -4.777  16.924  1.00 86.27           H  
ATOM   2478  CA  GLU A 166     -20.004  -6.324  17.285  1.00 86.27           C  
ATOM   2479  HA  GLU A 166     -20.543  -6.988  16.609  1.00 86.27           H  
ATOM   2480  C   GLU A 166     -21.009  -5.840  18.339  1.00 86.27           C  
ATOM   2481  CB  GLU A 166     -18.926  -7.127  17.999  1.00 86.27           C  
ATOM   2482  HB2 GLU A 166     -18.410  -6.459  18.688  1.00 86.27           H  
ATOM   2483  HB3 GLU A 166     -19.423  -7.909  18.573  1.00 86.27           H  
ATOM   2484  O   GLU A 166     -21.601  -6.661  19.043  1.00 86.27           O  
ATOM   2485  CG  GLU A 166     -17.888  -7.798  17.098  1.00 86.27           C  
ATOM   2486  HG2 GLU A 166     -18.406  -8.340  16.307  1.00 86.27           H  
ATOM   2487  HG3 GLU A 166     -17.251  -7.038  16.646  1.00 86.27           H  
ATOM   2488  CD  GLU A 166     -17.037  -8.771  17.925  1.00 86.27           C  
ATOM   2489  OE1 GLU A 166     -16.429  -9.665  17.306  1.00 86.27           O  
ATOM   2490  OE2 GLU A 166     -17.035  -8.624  19.180  1.00 86.27           O  
ATOM   2491  N   ALA A 167     -21.153  -4.529  18.533  1.00 90.66           N  
ATOM   2492  H   ALA A 167     -20.688  -3.883  17.912  1.00 90.66           H  
ATOM   2493  CA  ALA A 167     -22.185  -3.987  19.397  1.00 90.66           C  
ATOM   2494  HA  ALA A 167     -22.240  -4.606  20.292  1.00 90.66           H  
ATOM   2495  C   ALA A 167     -23.538  -4.060  18.679  1.00 90.66           C  
ATOM   2496  CB  ALA A 167     -21.797  -2.577  19.839  1.00 90.66           C  
ATOM   2497  HB1 ALA A 167     -22.600  -2.157  20.446  1.00 90.66           H  
ATOM   2498  HB2 ALA A 167     -20.877  -2.615  20.422  1.00 90.66           H  
ATOM   2499  HB3 ALA A 167     -21.631  -1.939  18.971  1.00 90.66           H  
ATOM   2500  O   ALA A 167     -23.668  -3.633  17.536  1.00 90.66           O  
ATOM   2501  N   SER A 168     -24.548  -4.610  19.351  1.00 94.91           N  
ATOM   2502  H   SER A 168     -24.374  -4.923  20.295  1.00 94.91           H  
ATOM   2503  CA  SER A 168     -25.871  -4.847  18.758  1.00 94.91           C  
ATOM   2504  HA  SER A 168     -26.038  -4.137  17.947  1.00 94.91           H  
ATOM   2505  C   SER A 168     -26.974  -4.665  19.794  1.00 94.91           C  
ATOM   2506  CB  SER A 168     -25.944  -6.264  18.168  1.00 94.91           C  
ATOM   2507  HB2 SER A 168     -26.858  -6.358  17.581  1.00 94.91           H  
ATOM   2508  HB3 SER A 168     -25.090  -6.438  17.513  1.00 94.91           H  
ATOM   2509  O   SER A 168     -26.799  -5.072  20.947  1.00 94.91           O  
ATOM   2510  OG  SER A 168     -25.961  -7.224  19.215  1.00 94.91           O  
ATOM   2511  HG  SER A 168     -26.257  -6.747  19.994  1.00 94.91           H  
ATOM   2512  N   ILE A 169     -28.135  -4.160  19.386  1.00 96.07           N  
ATOM   2513  H   ILE A 169     -28.242  -3.886  18.420  1.00 96.07           H  
ATOM   2514  CA  ILE A 169     -29.329  -4.063  20.234  1.00 96.07           C  
ATOM   2515  HA  ILE A 169     -29.270  -4.850  20.985  1.00 96.07           H  
ATOM   2516  C   ILE A 169     -30.590  -4.310  19.403  1.00 96.07           C  
ATOM   2517  CB  ILE A 169     -29.352  -2.709  20.977  1.00 96.07           C  
ATOM   2518  HB  ILE A 169     -28.381  -2.597  21.459  1.00 96.07           H  
ATOM   2519  O   ILE A 169     -30.639  -3.931  18.239  1.00 96.07           O  
ATOM   2520  CG1 ILE A 169     -30.422  -2.715  22.087  1.00 96.07           C  
ATOM   2521 HG12 ILE A 169     -31.415  -2.637  21.646  1.00 96.07           H  
ATOM   2522 HG13 ILE A 169     -30.368  -3.658  22.629  1.00 96.07           H  
ATOM   2523  CG2 ILE A 169     -29.547  -1.513  20.028  1.00 96.07           C  
ATOM   2524 HG21 ILE A 169     -29.329  -0.585  20.557  1.00 96.07           H  
ATOM   2525 HG22 ILE A 169     -30.570  -1.484  19.652  1.00 96.07           H  
ATOM   2526 HG23 ILE A 169     -28.871  -1.586  19.177  1.00 96.07           H  
ATOM   2527  CD1 ILE A 169     -30.238  -1.576  23.096  1.00 96.07           C  
ATOM   2528 HD11 ILE A 169     -29.231  -1.605  23.513  1.00 96.07           H  
ATOM   2529 HD12 ILE A 169     -30.406  -0.611  22.618  1.00 96.07           H  
ATOM   2530 HD13 ILE A 169     -30.958  -1.696  23.905  1.00 96.07           H  
ATOM   2531  N   THR A 170     -31.612  -4.943  19.977  1.00 97.15           N  
ATOM   2532  H   THR A 170     -31.504  -5.282  20.922  1.00 97.15           H  
ATOM   2533  CA  THR A 170     -32.901  -5.159  19.296  1.00 97.15           C  
ATOM   2534  HA  THR A 170     -32.794  -4.905  18.242  1.00 97.15           H  
ATOM   2535  C   THR A 170     -33.996  -4.257  19.853  1.00 97.15           C  
ATOM   2536  CB  THR A 170     -33.351  -6.629  19.346  1.00 97.15           C  
ATOM   2537  HB  THR A 170     -34.251  -6.728  18.739  1.00 97.15           H  
ATOM   2538  O   THR A 170     -33.907  -3.780  20.981  1.00 97.15           O  
ATOM   2539  CG2 THR A 170     -32.297  -7.566  18.753  1.00 97.15           C  
ATOM   2540 HG21 THR A 170     -32.121  -7.299  17.711  1.00 97.15           H  
ATOM   2541 HG22 THR A 170     -31.357  -7.481  19.297  1.00 97.15           H  
ATOM   2542 HG23 THR A 170     -32.656  -8.594  18.798  1.00 97.15           H  
ATOM   2543  OG1 THR A 170     -33.681  -7.038  20.661  1.00 97.15           O  
ATOM   2544  HG1 THR A 170     -34.516  -6.609  20.861  1.00 97.15           H  
ATOM   2545  N   VAL A 171     -35.084  -4.096  19.097  1.00 96.42           N  
ATOM   2546  H   VAL A 171     -35.086  -4.472  18.160  1.00 96.42           H  
ATOM   2547  CA  VAL A 171     -36.366  -3.626  19.650  1.00 96.42           C  
ATOM   2548  HA  VAL A 171     -36.204  -2.667  20.142  1.00 96.42           H  
ATOM   2549  C   VAL A 171     -36.892  -4.599  20.715  1.00 96.42           C  
ATOM   2550  CB  VAL A 171     -37.423  -3.416  18.546  1.00 96.42           C  
ATOM   2551  HB  VAL A 171     -38.337  -3.041  19.007  1.00 96.42           H  
ATOM   2552  O   VAL A 171     -36.460  -5.760  20.783  1.00 96.42           O  
ATOM   2553  CG1 VAL A 171     -36.970  -2.382  17.509  1.00 96.42           C  
ATOM   2554 HG11 VAL A 171     -36.091  -2.732  16.968  1.00 96.42           H  
ATOM   2555 HG12 VAL A 171     -36.739  -1.436  18.001  1.00 96.42           H  
ATOM   2556 HG13 VAL A 171     -37.774  -2.196  16.797  1.00 96.42           H  
ATOM   2557  CG2 VAL A 171     -37.766  -4.717  17.806  1.00 96.42           C  
ATOM   2558 HG21 VAL A 171     -38.178  -5.447  18.503  1.00 96.42           H  
ATOM   2559 HG22 VAL A 171     -36.882  -5.134  17.325  1.00 96.42           H  
ATOM   2560 HG23 VAL A 171     -38.518  -4.516  17.042  1.00 96.42           H  
ATOM   2561  N   THR A 172     -37.837  -4.143  21.537  1.00 97.43           N  
ATOM   2562  H   THR A 172     -38.169  -3.193  21.444  1.00 97.43           H  
ATOM   2563  CA  THR A 172     -38.468  -4.987  22.556  1.00 97.43           C  
ATOM   2564  HA  THR A 172     -37.674  -5.587  23.002  1.00 97.43           H  
ATOM   2565  C   THR A 172     -39.489  -5.956  21.953  1.00 97.43           C  
ATOM   2566  CB  THR A 172     -39.088  -4.173  23.698  1.00 97.43           C  
ATOM   2567  HB  THR A 172     -39.527  -4.858  24.422  1.00 97.43           H  
ATOM   2568  O   THR A 172     -40.151  -5.672  20.953  1.00 97.43           O  
ATOM   2569  CG2 THR A 172     -38.038  -3.322  24.406  1.00 97.43           C  
ATOM   2570 HG21 THR A 172     -38.496  -2.768  25.226  1.00 97.43           H  
ATOM   2571 HG22 THR A 172     -37.257  -3.968  24.808  1.00 97.43           H  
ATOM   2572 HG23 THR A 172     -37.576  -2.628  23.704  1.00 97.43           H  
ATOM   2573  OG1 THR A 172     -40.096  -3.324  23.218  1.00 97.43           O  
ATOM   2574  HG1 THR A 172     -40.357  -2.744  23.937  1.00 97.43           H  
ATOM   2575  N   THR A 173     -39.603  -7.139  22.558  1.00 96.81           N  
ATOM   2576  H   THR A 173     -39.033  -7.293  23.377  1.00 96.81           H  
ATOM   2577  CA  THR A 173     -40.553  -8.208  22.195  1.00 96.81           C  
ATOM   2578  HA  THR A 173     -41.396  -7.774  21.657  1.00 96.81           H  
ATOM   2579  C   THR A 173     -41.100  -8.879  23.458  1.00 96.81           C  
ATOM   2580  CB  THR A 173     -39.891  -9.267  21.294  1.00 96.81           C  
ATOM   2581  HB  THR A 173     -40.612 -10.059  21.093  1.00 96.81           H  
ATOM   2582  O   THR A 173     -40.608  -8.598  24.543  1.00 96.81           O  
ATOM   2583  CG2 THR A 173     -39.416  -8.712  19.954  1.00 96.81           C  
ATOM   2584 HG21 THR A 173     -39.049  -9.528  19.331  1.00 96.81           H  
ATOM   2585 HG22 THR A 173     -40.246  -8.223  19.445  1.00 96.81           H  
ATOM   2586 HG23 THR A 173     -38.615  -7.987  20.098  1.00 96.81           H  
ATOM   2587  OG1 THR A 173     -38.767  -9.829  21.928  1.00 96.81           O  
ATOM   2588  HG1 THR A 173     -38.151  -9.104  22.056  1.00 96.81           H  
ATOM   2589  N   ALA A 174     -42.085  -9.781  23.343  1.00 95.14           N  
ATOM   2590  H   ALA A 174     -42.463  -9.968  22.425  1.00 95.14           H  
ATOM   2591  CA  ALA A 174     -42.663 -10.515  24.485  1.00 95.14           C  
ATOM   2592  HA  ALA A 174     -43.595 -10.968  24.146  1.00 95.14           H  
ATOM   2593  C   ALA A 174     -43.049  -9.587  25.654  1.00 95.14           C  
ATOM   2594  CB  ALA A 174     -41.725 -11.662  24.887  1.00 95.14           C  
ATOM   2595  HB1 ALA A 174     -41.525 -12.301  24.027  1.00 95.14           H  
ATOM   2596  HB2 ALA A 174     -40.789 -11.249  25.262  1.00 95.14           H  
ATOM   2597  HB3 ALA A 174     -42.191 -12.253  25.675  1.00 95.14           H  
ATOM   2598  O   ALA A 174     -42.551  -9.718  26.772  1.00 95.14           O  
ATOM   2599  N   ASP A 175     -43.884  -8.605  25.330  1.00 95.07           N  
ATOM   2600  H   ASP A 175     -44.275  -8.578  24.399  1.00 95.07           H  
ATOM   2601  CA  ASP A 175     -44.212  -7.488  26.203  1.00 95.07           C  
ATOM   2602  HA  ASP A 175     -43.275  -7.145  26.642  1.00 95.07           H  
ATOM   2603  C   ASP A 175     -45.149  -7.903  27.354  1.00 95.07           C  
ATOM   2604  CB  ASP A 175     -44.809  -6.371  25.321  1.00 95.07           C  
ATOM   2605  HB2 ASP A 175     -44.458  -6.490  24.296  1.00 95.07           H  
ATOM   2606  HB3 ASP A 175     -45.896  -6.453  25.308  1.00 95.07           H  
ATOM   2607  O   ASP A 175     -46.093  -8.669  27.150  1.00 95.07           O  
ATOM   2608  CG  ASP A 175     -44.407  -4.971  25.764  1.00 95.07           C  
ATOM   2609  OD1 ASP A 175     -43.683  -4.860  26.770  1.00 95.07           O  
ATOM   2610  OD2 ASP A 175     -44.814  -4.002  25.094  1.00 95.07           O  
ATOM   2611  N   ILE A 176     -44.908  -7.389  28.561  1.00 96.17           N  
ATOM   2612  H   ILE A 176     -44.139  -6.740  28.638  1.00 96.17           H  
ATOM   2613  CA  ILE A 176     -45.688  -7.649  29.781  1.00 96.17           C  
ATOM   2614  HA  ILE A 176     -46.527  -8.299  29.534  1.00 96.17           H  
ATOM   2615  C   ILE A 176     -46.234  -6.317  30.282  1.00 96.17           C  
ATOM   2616  CB  ILE A 176     -44.854  -8.351  30.876  1.00 96.17           C  
ATOM   2617  HB  ILE A 176     -44.018  -7.701  31.132  1.00 96.17           H  
ATOM   2618  O   ILE A 176     -45.492  -5.350  30.447  1.00 96.17           O  
ATOM   2619  CG1 ILE A 176     -44.268  -9.687  30.377  1.00 96.17           C  
ATOM   2620 HG12 ILE A 176     -43.703  -9.512  29.461  1.00 96.17           H  
ATOM   2621 HG13 ILE A 176     -45.073 -10.386  30.150  1.00 96.17           H  
ATOM   2622  CG2 ILE A 176     -45.699  -8.557  32.151  1.00 96.17           C  
ATOM   2623 HG21 ILE A 176     -45.113  -9.050  32.927  1.00 96.17           H  
ATOM   2624 HG22 ILE A 176     -45.995  -7.595  32.567  1.00 96.17           H  
ATOM   2625 HG23 ILE A 176     -46.582  -9.157  31.930  1.00 96.17           H  
ATOM   2626  CD1 ILE A 176     -43.304 -10.328  31.380  1.00 96.17           C  
ATOM   2627 HD11 ILE A 176     -43.848 -10.754  32.223  1.00 96.17           H  
ATOM   2628 HD12 ILE A 176     -42.757 -11.128  30.880  1.00 96.17           H  
ATOM   2629 HD13 ILE A 176     -42.593  -9.583  31.735  1.00 96.17           H  
ATOM   2630  N   GLN A 177     -47.551  -6.264  30.504  1.00 94.35           N  
ATOM   2631  H   GLN A 177     -48.084  -7.114  30.383  1.00 94.35           H  
ATOM   2632  CA  GLN A 177     -48.284  -5.020  30.785  1.00 94.35           C  
ATOM   2633  HA  GLN A 177     -49.346  -5.250  30.700  1.00 94.35           H  
ATOM   2634  C   GLN A 177     -48.033  -3.917  29.736  1.00 94.35           C  
ATOM   2635  CB  GLN A 177     -48.052  -4.537  32.232  1.00 94.35           C  
ATOM   2636  HB2 GLN A 177     -47.001  -4.289  32.376  1.00 94.35           H  
ATOM   2637  HB3 GLN A 177     -48.632  -3.627  32.388  1.00 94.35           H  
ATOM   2638  O   GLN A 177     -48.150  -2.736  30.043  1.00 94.35           O  
ATOM   2639  CG  GLN A 177     -48.494  -5.554  33.295  1.00 94.35           C  
ATOM   2640  HG2 GLN A 177     -47.856  -6.437  33.252  1.00 94.35           H  
ATOM   2641  HG3 GLN A 177     -49.519  -5.860  33.087  1.00 94.35           H  
ATOM   2642  CD  GLN A 177     -48.441  -4.997  34.719  1.00 94.35           C  
ATOM   2643  NE2 GLN A 177     -49.015  -5.687  35.679  1.00 94.35           N  
ATOM   2644 HE21 GLN A 177     -48.947  -5.282  36.602  1.00 94.35           H  
ATOM   2645 HE22 GLN A 177     -49.441  -6.584  35.498  1.00 94.35           H  
ATOM   2646  OE1 GLN A 177     -47.897  -3.946  35.016  1.00 94.35           O  
ATOM   2647  N   ARG A 178     -47.708  -4.307  28.490  1.00 94.38           N  
ATOM   2648  H   ARG A 178     -47.583  -5.297  28.332  1.00 94.38           H  
ATOM   2649  CA  ARG A 178     -47.414  -3.400  27.363  1.00 94.38           C  
ATOM   2650  HA  ARG A 178     -47.057  -3.989  26.518  1.00 94.38           H  
ATOM   2651  C   ARG A 178     -46.269  -2.419  27.645  1.00 94.38           C  
ATOM   2652  CB  ARG A 178     -48.693  -2.666  26.907  1.00 94.38           C  
ATOM   2653  HB2 ARG A 178     -49.029  -2.002  27.704  1.00 94.38           H  
ATOM   2654  HB3 ARG A 178     -48.452  -2.047  26.043  1.00 94.38           H  
ATOM   2655  O   ARG A 178     -46.230  -1.349  27.048  1.00 94.38           O  
ATOM   2656  CG  ARG A 178     -49.838  -3.606  26.509  1.00 94.38           C  
ATOM   2657  HG2 ARG A 178     -50.049  -4.300  27.323  1.00 94.38           H  
ATOM   2658  HG3 ARG A 178     -49.554  -4.175  25.625  1.00 94.38           H  
ATOM   2659  CD  ARG A 178     -51.118  -2.815  26.226  1.00 94.38           C  
ATOM   2660  HD2 ARG A 178     -51.931  -3.523  26.066  1.00 94.38           H  
ATOM   2661  HD3 ARG A 178     -51.347  -2.212  27.105  1.00 94.38           H  
ATOM   2662  NE  ARG A 178     -50.998  -1.951  25.037  1.00 94.38           N  
ATOM   2663  HE  ARG A 178     -50.229  -2.107  24.401  1.00 94.38           H  
ATOM   2664  NH1 ARG A 178     -52.848  -0.654  25.436  1.00 94.38           N  
ATOM   2665 HH11 ARG A 178     -52.960  -1.120  26.325  1.00 94.38           H  
ATOM   2666 HH12 ARG A 178     -53.379   0.174  25.208  1.00 94.38           H  
ATOM   2667  NH2 ARG A 178     -51.601  -0.266  23.635  1.00 94.38           N  
ATOM   2668 HH21 ARG A 178     -50.817  -0.485  23.037  1.00 94.38           H  
ATOM   2669 HH22 ARG A 178     -52.137   0.559  23.406  1.00 94.38           H  
ATOM   2670  CZ  ARG A 178     -51.809  -0.965  24.707  1.00 94.38           C  
ATOM   2671  N   LEU A 179     -45.357  -2.742  28.565  1.00 96.65           N  
ATOM   2672  H   LEU A 179     -45.410  -3.647  29.010  1.00 96.65           H  
ATOM   2673  CA  LEU A 179     -44.325  -1.805  29.003  1.00 96.65           C  
ATOM   2674  HA  LEU A 179     -44.824  -0.919  29.395  1.00 96.65           H  
ATOM   2675  C   LEU A 179     -43.427  -1.343  27.842  1.00 96.65           C  
ATOM   2676  CB  LEU A 179     -43.518  -2.461  30.137  1.00 96.65           C  
ATOM   2677  HB2 LEU A 179     -43.115  -3.407  29.776  1.00 96.65           H  
ATOM   2678  HB3 LEU A 179     -44.190  -2.670  30.969  1.00 96.65           H  
ATOM   2679  O   LEU A 179     -43.173  -0.153  27.693  1.00 96.65           O  
ATOM   2680  CG  LEU A 179     -42.354  -1.587  30.633  1.00 96.65           C  
ATOM   2681  HG  LEU A 179     -41.664  -1.418  29.806  1.00 96.65           H  
ATOM   2682  CD1 LEU A 179     -42.812  -0.238  31.184  1.00 96.65           C  
ATOM   2683 HD11 LEU A 179     -43.281   0.360  30.403  1.00 96.65           H  
ATOM   2684 HD12 LEU A 179     -41.947   0.310  31.558  1.00 96.65           H  
ATOM   2685 HD13 LEU A 179     -43.515  -0.367  32.007  1.00 96.65           H  
ATOM   2686  CD2 LEU A 179     -41.570  -2.304  31.727  1.00 96.65           C  
ATOM   2687 HD21 LEU A 179     -41.224  -3.272  31.365  1.00 96.65           H  
ATOM   2688 HD22 LEU A 179     -40.702  -1.702  31.998  1.00 96.65           H  
ATOM   2689 HD23 LEU A 179     -42.199  -2.430  32.608  1.00 96.65           H  
ATOM   2690  N   GLY A 180     -42.963  -2.261  27.001  1.00 96.14           N  
ATOM   2691  H   GLY A 180     -43.277  -3.214  27.121  1.00 96.14           H  
ATOM   2692  CA  GLY A 180     -42.160  -1.972  25.818  1.00 96.14           C  
ATOM   2693  HA2 GLY A 180     -41.238  -1.475  26.119  1.00 96.14           H  
ATOM   2694  HA3 GLY A 180     -41.923  -2.920  25.334  1.00 96.14           H  
ATOM   2695  C   GLY A 180     -42.889  -1.091  24.801  1.00 96.14           C  
ATOM   2696  O   GLY A 180     -42.276  -0.183  24.247  1.00 96.14           O  
ATOM   2697  N   GLU A 181     -44.182  -1.317  24.570  1.00 96.55           N  
ATOM   2698  H   GLU A 181     -44.595  -2.137  24.991  1.00 96.55           H  
ATOM   2699  CA  GLU A 181     -45.034  -0.460  23.739  1.00 96.55           C  
ATOM   2700  HA  GLU A 181     -44.547  -0.314  22.775  1.00 96.55           H  
ATOM   2701  C   GLU A 181     -45.223   0.934  24.359  1.00 96.55           C  
ATOM   2702  CB  GLU A 181     -46.382  -1.166  23.508  1.00 96.55           C  
ATOM   2703  HB2 GLU A 181     -46.195  -2.201  23.222  1.00 96.55           H  
ATOM   2704  HB3 GLU A 181     -46.940  -1.164  24.444  1.00 96.55           H  
ATOM   2705  O   GLU A 181     -44.997   1.932  23.679  1.00 96.55           O  
ATOM   2706  CG  GLU A 181     -47.240  -0.518  22.409  1.00 96.55           C  
ATOM   2707  HG2 GLU A 181     -47.282   0.558  22.579  1.00 96.55           H  
ATOM   2708  HG3 GLU A 181     -46.761  -0.690  21.445  1.00 96.55           H  
ATOM   2709  CD  GLU A 181     -48.680  -1.065  22.375  1.00 96.55           C  
ATOM   2710  OE1 GLU A 181     -49.564  -0.393  21.800  1.00 96.55           O  
ATOM   2711  OE2 GLU A 181     -48.986  -2.109  22.997  1.00 96.55           O  
ATOM   2712  N   LEU A 182     -45.555   1.014  25.654  1.00 97.14           N  
ATOM   2713  H   LEU A 182     -45.701   0.150  26.156  1.00 97.14           H  
ATOM   2714  CA  LEU A 182     -45.760   2.273  26.382  1.00 97.14           C  
ATOM   2715  HA  LEU A 182     -46.498   2.874  25.852  1.00 97.14           H  
ATOM   2716  C   LEU A 182     -44.483   3.117  26.463  1.00 97.14           C  
ATOM   2717  CB  LEU A 182     -46.263   1.976  27.808  1.00 97.14           C  
ATOM   2718  HB2 LEU A 182     -46.210   2.899  28.384  1.00 97.14           H  
ATOM   2719  HB3 LEU A 182     -45.585   1.258  28.270  1.00 97.14           H  
ATOM   2720  O   LEU A 182     -44.552   4.339  26.421  1.00 97.14           O  
ATOM   2721  CG  LEU A 182     -47.705   1.452  27.916  1.00 97.14           C  
ATOM   2722  HG  LEU A 182     -47.848   0.600  27.251  1.00 97.14           H  
ATOM   2723  CD1 LEU A 182     -47.973   1.003  29.354  1.00 97.14           C  
ATOM   2724 HD11 LEU A 182     -48.993   0.630  29.443  1.00 97.14           H  
ATOM   2725 HD12 LEU A 182     -47.290   0.196  29.620  1.00 97.14           H  
ATOM   2726 HD13 LEU A 182     -47.836   1.835  30.043  1.00 97.14           H  
ATOM   2727  CD2 LEU A 182     -48.738   2.519  27.554  1.00 97.14           C  
ATOM   2728 HD21 LEU A 182     -48.636   3.381  28.213  1.00 97.14           H  
ATOM   2729 HD22 LEU A 182     -48.612   2.835  26.519  1.00 97.14           H  
ATOM   2730 HD23 LEU A 182     -49.744   2.115  27.670  1.00 97.14           H  
ATOM   2731  N   LEU A 183     -43.309   2.493  26.546  1.00 97.55           N  
ATOM   2732  H   LEU A 183     -43.316   1.489  26.662  1.00 97.55           H  
ATOM   2733  CA  LEU A 183     -42.021   3.190  26.517  1.00 97.55           C  
ATOM   2734  HA  LEU A 183     -42.100   4.110  27.097  1.00 97.55           H  
ATOM   2735  C   LEU A 183     -41.592   3.608  25.102  1.00 97.55           C  
ATOM   2736  CB  LEU A 183     -40.956   2.287  27.151  1.00 97.55           C  
ATOM   2737  HB2 LEU A 183     -39.974   2.731  26.989  1.00 97.55           H  
ATOM   2738  HB3 LEU A 183     -40.982   1.325  26.641  1.00 97.55           H  
ATOM   2739  O   LEU A 183     -40.547   4.238  24.942  1.00 97.55           O  
ATOM   2740  CG  LEU A 183     -41.119   2.072  28.661  1.00 97.55           C  
ATOM   2741  HG  LEU A 183     -42.143   1.790  28.905  1.00 97.55           H  
ATOM   2742  CD1 LEU A 183     -40.181   0.938  29.067  1.00 97.55           C  
ATOM   2743 HD11 LEU A 183     -39.153   1.194  28.811  1.00 97.55           H  
ATOM   2744 HD12 LEU A 183     -40.265   0.769  30.140  1.00 97.55           H  
ATOM   2745 HD13 LEU A 183     -40.466   0.031  28.534  1.00 97.55           H  
ATOM   2746  CD2 LEU A 183     -40.771   3.330  29.457  1.00 97.55           C  
ATOM   2747 HD21 LEU A 183     -39.788   3.706  29.173  1.00 97.55           H  
ATOM   2748 HD22 LEU A 183     -41.510   4.107  29.262  1.00 97.55           H  
ATOM   2749 HD23 LEU A 183     -40.786   3.103  30.523  1.00 97.55           H  
ATOM   2750  N   GLY A 184     -42.341   3.234  24.062  1.00 97.15           N  
ATOM   2751  H   GLY A 184     -43.224   2.773  24.228  1.00 97.15           H  
ATOM   2752  CA  GLY A 184     -41.942   3.490  22.683  1.00 97.15           C  
ATOM   2753  HA2 GLY A 184     -42.804   3.336  22.034  1.00 97.15           H  
ATOM   2754  HA3 GLY A 184     -41.635   4.531  22.585  1.00 97.15           H  
ATOM   2755  C   GLY A 184     -40.790   2.601  22.200  1.00 97.15           C  
ATOM   2756  O   GLY A 184     -40.104   2.971  21.259  1.00 97.15           O  
ATOM   2757  N   LEU A 185     -40.520   1.455  22.831  1.00 97.32           N  
ATOM   2758  H   LEU A 185     -41.145   1.173  23.572  1.00 97.32           H  
ATOM   2759  CA  LEU A 185     -39.346   0.608  22.554  1.00 97.32           C  
ATOM   2760  HA  LEU A 185     -38.599   1.204  22.029  1.00 97.32           H  
ATOM   2761  C   LEU A 185     -39.634  -0.593  21.635  1.00 97.32           C  
ATOM   2762  CB  LEU A 185     -38.725   0.149  23.882  1.00 97.32           C  
ATOM   2763  HB2 LEU A 185     -37.853  -0.464  23.652  1.00 97.32           H  
ATOM   2764  HB3 LEU A 185     -39.454  -0.468  24.406  1.00 97.32           H  
ATOM   2765  O   LEU A 185     -38.705  -1.305  21.239  1.00 97.32           O  
ATOM   2766  CG  LEU A 185     -38.259   1.273  24.820  1.00 97.32           C  
ATOM   2767  HG  LEU A 185     -39.100   1.927  25.052  1.00 97.32           H  
ATOM   2768  CD1 LEU A 185     -37.760   0.641  26.121  1.00 97.32           C  
ATOM   2769 HD11 LEU A 185     -36.926  -0.030  25.920  1.00 97.32           H  
ATOM   2770 HD12 LEU A 185     -38.568   0.078  26.588  1.00 97.32           H  
ATOM   2771 HD13 LEU A 185     -37.446   1.426  26.809  1.00 97.32           H  
ATOM   2772  CD2 LEU A 185     -37.137   2.115  24.210  1.00 97.32           C  
ATOM   2773 HD21 LEU A 185     -36.313   1.478  23.891  1.00 97.32           H  
ATOM   2774 HD22 LEU A 185     -37.520   2.679  23.359  1.00 97.32           H  
ATOM   2775 HD23 LEU A 185     -36.774   2.827  24.951  1.00 97.32           H  
ATOM   2776  N   SER A 186     -40.900  -0.822  21.279  1.00 96.11           N  
ATOM   2777  H   SER A 186     -41.610  -0.200  21.640  1.00 96.11           H  
ATOM   2778  CA  SER A 186     -41.310  -1.872  20.342  1.00 96.11           C  
ATOM   2779  HA  SER A 186     -40.568  -2.669  20.380  1.00 96.11           H  
ATOM   2780  C   SER A 186     -41.370  -1.356  18.898  1.00 96.11           C  
ATOM   2781  CB  SER A 186     -42.639  -2.497  20.788  1.00 96.11           C  
ATOM   2782  HB2 SER A 186     -42.747  -3.474  20.318  1.00 96.11           H  
ATOM   2783  HB3 SER A 186     -42.627  -2.636  21.869  1.00 96.11           H  
ATOM   2784  O   SER A 186     -41.547  -0.162  18.650  1.00 96.11           O  
ATOM   2785  OG  SER A 186     -43.744  -1.690  20.420  1.00 96.11           O  
ATOM   2786  HG  SER A 186     -44.446  -1.838  21.059  1.00 96.11           H  
ATOM   2787  N   ALA A 187     -41.272  -2.261  17.918  1.00 93.25           N  
ATOM   2788  H   ALA A 187     -41.091  -3.225  18.161  1.00 93.25           H  
ATOM   2789  CA  ALA A 187     -41.384  -1.895  16.501  1.00 93.25           C  
ATOM   2790  HA  ALA A 187     -40.601  -1.176  16.259  1.00 93.25           H  
ATOM   2791  C   ALA A 187     -42.735  -1.233  16.166  1.00 93.25           C  
ATOM   2792  CB  ALA A 187     -41.177  -3.154  15.651  1.00 93.25           C  
ATOM   2793  HB1 ALA A 187     -41.272  -2.895  14.596  1.00 93.25           H  
ATOM   2794  HB2 ALA A 187     -40.176  -3.554  15.819  1.00 93.25           H  
ATOM   2795  HB3 ALA A 187     -41.921  -3.909  15.901  1.00 93.25           H  
ATOM   2796  O   ALA A 187     -42.786  -0.295  15.375  1.00 93.25           O  
ATOM   2797  N   ILE A 188     -43.823  -1.691  16.798  1.00 92.28           N  
ATOM   2798  H   ILE A 188     -43.701  -2.416  17.491  1.00 92.28           H  
ATOM   2799  CA  ILE A 188     -45.170  -1.128  16.608  1.00 92.28           C  
ATOM   2800  HA  ILE A 188     -45.368  -1.044  15.539  1.00 92.28           H  
ATOM   2801  C   ILE A 188     -45.251   0.295  17.175  1.00 92.28           C  
ATOM   2802  CB  ILE A 188     -46.236  -2.064  17.226  1.00 92.28           C  
ATOM   2803  HB  ILE A 188     -45.965  -2.257  18.264  1.00 92.28           H  
ATOM   2804  O   ILE A 188     -45.925   1.142  16.597  1.00 92.28           O  
ATOM   2805  CG1 ILE A 188     -46.255  -3.408  16.457  1.00 92.28           C  
ATOM   2806 HG12 ILE A 188     -45.245  -3.815  16.413  1.00 92.28           H  
ATOM   2807 HG13 ILE A 188     -46.589  -3.235  15.434  1.00 92.28           H  
ATOM   2808  CG2 ILE A 188     -47.635  -1.419  17.212  1.00 92.28           C  
ATOM   2809 HG21 ILE A 188     -47.925  -1.163  16.193  1.00 92.28           H  
ATOM   2810 HG22 ILE A 188     -48.377  -2.090  17.645  1.00 92.28           H  
ATOM   2811 HG23 ILE A 188     -47.648  -0.515  17.821  1.00 92.28           H  
ATOM   2812  CD1 ILE A 188     -47.140  -4.488  17.093  1.00 92.28           C  
ATOM   2813 HD11 ILE A 188     -46.981  -5.433  16.573  1.00 92.28           H  
ATOM   2814 HD12 ILE A 188     -46.877  -4.614  18.143  1.00 92.28           H  
ATOM   2815 HD13 ILE A 188     -48.193  -4.223  17.007  1.00 92.28           H  
ATOM   2816  N   ALA A 189     -44.520   0.581  18.255  1.00 93.64           N  
ATOM   2817  H   ALA A 189     -43.968  -0.146  18.687  1.00 93.64           H  
ATOM   2818  CA  ALA A 189     -44.450   1.911  18.851  1.00 93.64           C  
ATOM   2819  HA  ALA A 189     -45.428   2.380  18.744  1.00 93.64           H  
ATOM   2820  C   ALA A 189     -43.442   2.851  18.151  1.00 93.64           C  
ATOM   2821  CB  ALA A 189     -44.196   1.745  20.350  1.00 93.64           C  
ATOM   2822  HB1 ALA A 189     -44.379   2.701  20.840  1.00 93.64           H  
ATOM   2823  HB2 ALA A 189     -43.172   1.416  20.528  1.00 93.64           H  
ATOM   2824  HB3 ALA A 189     -44.895   1.020  20.769  1.00 93.64           H  
ATOM   2825  O   ALA A 189     -43.198   3.959  18.624  1.00 93.64           O  
ATOM   2826  N   GLY A 190     -42.863   2.435  17.015  1.00 91.09           N  
ATOM   2827  H   GLY A 190     -43.105   1.519  16.668  1.00 91.09           H  
ATOM   2828  CA  GLY A 190     -41.973   3.261  16.193  1.00 91.09           C  
ATOM   2829  HA2 GLY A 190     -42.051   2.922  15.160  1.00 91.09           H  
ATOM   2830  HA3 GLY A 190     -42.297   4.300  16.237  1.00 91.09           H  
ATOM   2831  C   GLY A 190     -40.495   3.210  16.584  1.00 91.09           C  
ATOM   2832  O   GLY A 190     -39.721   4.049  16.120  1.00 91.09           O  
ATOM   2833  N   ALA A 191     -40.083   2.245  17.412  1.00 95.25           N  
ATOM   2834  H   ALA A 191     -40.753   1.585  17.780  1.00 95.25           H  
ATOM   2835  CA  ALA A 191     -38.681   2.092  17.781  1.00 95.25           C  
ATOM   2836  HA  ALA A 191     -38.337   3.064  18.135  1.00 95.25           H  
ATOM   2837  C   ALA A 191     -37.819   1.669  16.581  1.00 95.25           C  
ATOM   2838  CB  ALA A 191     -38.554   1.100  18.934  1.00 95.25           C  
ATOM   2839  HB1 ALA A 191     -39.341   1.291  19.664  1.00 95.25           H  
ATOM   2840  HB2 ALA A 191     -38.662   0.079  18.567  1.00 95.25           H  
ATOM   2841  HB3 ALA A 191     -37.585   1.225  19.417  1.00 95.25           H  
ATOM   2842  O   ALA A 191     -38.192   0.787  15.804  1.00 95.25           O  
ATOM   2843  N   THR A 192     -36.634   2.264  16.456  1.00 93.02           N  
ATOM   2844  H   THR A 192     -36.363   2.918  17.176  1.00 93.02           H  
ATOM   2845  CA  THR A 192     -35.670   1.980  15.382  1.00 93.02           C  
ATOM   2846  HA  THR A 192     -35.995   1.093  14.838  1.00 93.02           H  
ATOM   2847  C   THR A 192     -34.297   1.668  15.961  1.00 93.02           C  
ATOM   2848  CB  THR A 192     -35.578   3.128  14.363  1.00 93.02           C  
ATOM   2849  HB  THR A 192     -34.743   2.941  13.687  1.00 93.02           H  
ATOM   2850  O   THR A 192     -33.846   2.312  16.907  1.00 93.02           O  
ATOM   2851  CG2 THR A 192     -36.853   3.248  13.530  1.00 93.02           C  
ATOM   2852 HG21 THR A 192     -36.734   4.047  12.798  1.00 93.02           H  
ATOM   2853 HG22 THR A 192     -37.040   2.312  13.005  1.00 93.02           H  
ATOM   2854 HG23 THR A 192     -37.706   3.472  14.169  1.00 93.02           H  
ATOM   2855  OG1 THR A 192     -35.384   4.370  15.000  1.00 93.02           O  
ATOM   2856  HG1 THR A 192     -36.069   4.430  15.670  1.00 93.02           H  
ATOM   2857  N   VAL A 193     -33.623   0.669  15.395  1.00 93.52           N  
ATOM   2858  H   VAL A 193     -34.023   0.190  14.601  1.00 93.52           H  
ATOM   2859  CA  VAL A 193     -32.243   0.329  15.756  1.00 93.52           C  
ATOM   2860  HA  VAL A 193     -32.048   0.646  16.780  1.00 93.52           H  
ATOM   2861  C   VAL A 193     -31.293   1.093  14.839  1.00 93.52           C  
ATOM   2862  CB  VAL A 193     -31.999  -1.191  15.702  1.00 93.52           C  
ATOM   2863  HB  VAL A 193     -32.240  -1.557  14.704  1.00 93.52           H  
ATOM   2864  O   VAL A 193     -31.431   1.064  13.617  1.00 93.52           O  
ATOM   2865  CG1 VAL A 193     -30.542  -1.538  16.019  1.00 93.52           C  
ATOM   2866 HG11 VAL A 193     -30.261  -1.170  17.006  1.00 93.52           H  
ATOM   2867 HG12 VAL A 193     -30.405  -2.619  15.982  1.00 93.52           H  
ATOM   2868 HG13 VAL A 193     -29.875  -1.118  15.266  1.00 93.52           H  
ATOM   2869  CG2 VAL A 193     -32.893  -1.917  16.721  1.00 93.52           C  
ATOM   2870 HG21 VAL A 193     -32.642  -1.592  17.730  1.00 93.52           H  
ATOM   2871 HG22 VAL A 193     -32.721  -2.990  16.641  1.00 93.52           H  
ATOM   2872 HG23 VAL A 193     -33.945  -1.713  16.520  1.00 93.52           H  
ATOM   2873  N   VAL A 194     -30.332   1.782  15.443  1.00 88.28           N  
ATOM   2874  H   VAL A 194     -30.323   1.776  16.453  1.00 88.28           H  
ATOM   2875  CA  VAL A 194     -29.161   2.356  14.783  1.00 88.28           C  
ATOM   2876  HA  VAL A 194     -29.318   2.370  13.705  1.00 88.28           H  
ATOM   2877  C   VAL A 194     -27.982   1.446  15.098  1.00 88.28           C  
ATOM   2878  CB  VAL A 194     -28.896   3.799  15.250  1.00 88.28           C  
ATOM   2879  HB  VAL A 194     -28.677   3.797  16.318  1.00 88.28           H  
ATOM   2880  O   VAL A 194     -27.566   1.339  16.253  1.00 88.28           O  
ATOM   2881  CG1 VAL A 194     -27.696   4.408  14.514  1.00 88.28           C  
ATOM   2882 HG11 VAL A 194     -27.875   4.409  13.438  1.00 88.28           H  
ATOM   2883 HG12 VAL A 194     -27.530   5.430  14.855  1.00 88.28           H  
ATOM   2884 HG13 VAL A 194     -26.795   3.831  14.722  1.00 88.28           H  
ATOM   2885  CG2 VAL A 194     -30.112   4.707  15.016  1.00 88.28           C  
ATOM   2886 HG21 VAL A 194     -30.388   4.692  13.962  1.00 88.28           H  
ATOM   2887 HG22 VAL A 194     -29.876   5.728  15.319  1.00 88.28           H  
ATOM   2888 HG23 VAL A 194     -30.956   4.357  15.610  1.00 88.28           H  
ATOM   2889  N   GLU A 195     -27.470   0.778  14.070  1.00 87.56           N  
ATOM   2890  H   GLU A 195     -27.904   0.866  13.162  1.00 87.56           H  
ATOM   2891  CA  GLU A 195     -26.346  -0.149  14.194  1.00 87.56           C  
ATOM   2892  HA  GLU A 195     -26.583  -0.882  14.965  1.00 87.56           H  
ATOM   2893  C   GLU A 195     -25.058   0.563  14.624  1.00 87.56           C  
ATOM   2894  CB  GLU A 195     -26.125  -0.899  12.870  1.00 87.56           C  
ATOM   2895  HB2 GLU A 195     -25.230  -1.516  12.954  1.00 87.56           H  
ATOM   2896  HB3 GLU A 195     -25.950  -0.172  12.077  1.00 87.56           H  
ATOM   2897  O   GLU A 195     -24.814   1.729  14.292  1.00 87.56           O  
ATOM   2898  CG  GLU A 195     -27.309  -1.794  12.463  1.00 87.56           C  
ATOM   2899  HG2 GLU A 195     -28.181  -1.164  12.289  1.00 87.56           H  
ATOM   2900  HG3 GLU A 195     -27.062  -2.276  11.517  1.00 87.56           H  
ATOM   2901  CD  GLU A 195     -27.645  -2.877  13.502  1.00 87.56           C  
ATOM   2902  OE1 GLU A 195     -28.841  -3.231  13.597  1.00 87.56           O  
ATOM   2903  OE2 GLU A 195     -26.718  -3.324  14.213  1.00 87.56           O  
ATOM   2904  N   ALA A 196     -24.216  -0.163  15.354  1.00 82.95           N  
ATOM   2905  H   ALA A 196     -24.438  -1.132  15.532  1.00 82.95           H  
ATOM   2906  CA  ALA A 196     -22.886   0.299  15.706  1.00 82.95           C  
ATOM   2907  HA  ALA A 196     -22.959   1.292  16.150  1.00 82.95           H  
ATOM   2908  C   ALA A 196     -21.977   0.370  14.473  1.00 82.95           C  
ATOM   2909  CB  ALA A 196     -22.306  -0.654  16.739  1.00 82.95           C  
ATOM   2910  HB1 ALA A 196     -22.253  -1.660  16.322  1.00 82.95           H  
ATOM   2911  HB2 ALA A 196     -21.300  -0.336  17.012  1.00 82.95           H  
ATOM   2912  HB3 ALA A 196     -22.938  -0.673  17.627  1.00 82.95           H  
ATOM   2913  O   ALA A 196     -22.004  -0.488  13.589  1.00 82.95           O  
ATOM   2914  N   VAL A 197     -21.106   1.371  14.445  1.00 70.67           N  
ATOM   2915  H   VAL A 197     -21.118   2.037  15.204  1.00 70.67           H  
ATOM   2916  CA  VAL A 197     -20.063   1.524  13.435  1.00 70.67           C  
ATOM   2917  HA  VAL A 197     -20.223   0.798  12.639  1.00 70.67           H  
ATOM   2918  C   VAL A 197     -18.734   1.218  14.110  1.00 70.67           C  
ATOM   2919  CB  VAL A 197     -20.100   2.924  12.793  1.00 70.67           C  
ATOM   2920  HB  VAL A 197     -19.849   3.679  13.539  1.00 70.67           H  
ATOM   2921  O   VAL A 197     -18.372   1.840  15.107  1.00 70.67           O  
ATOM   2922  CG1 VAL A 197     -19.094   3.018  11.639  1.00 70.67           C  
ATOM   2923 HG11 VAL A 197     -19.295   2.245  10.898  1.00 70.67           H  
ATOM   2924 HG12 VAL A 197     -19.165   4.000  11.170  1.00 70.67           H  
ATOM   2925 HG13 VAL A 197     -18.081   2.903  12.025  1.00 70.67           H  
ATOM   2926  CG2 VAL A 197     -21.487   3.246  12.216  1.00 70.67           C  
ATOM   2927 HG21 VAL A 197     -21.782   2.481  11.497  1.00 70.67           H  
ATOM   2928 HG22 VAL A 197     -21.474   4.222  11.729  1.00 70.67           H  
ATOM   2929 HG23 VAL A 197     -22.228   3.278  13.015  1.00 70.67           H  
ATOM   2930  N   GLY A 198     -18.006   0.232  13.588  1.00 71.40           N  
ATOM   2931  H   GLY A 198     -18.370  -0.250  12.779  1.00 71.40           H  
ATOM   2932  CA  GLY A 198     -16.634  -0.034  14.029  1.00 71.40           C  
ATOM   2933  HA2 GLY A 198     -16.563   0.069  15.112  1.00 71.40           H  
ATOM   2934  HA3 GLY A 198     -16.307  -1.040  13.769  1.00 71.40           H  
ATOM   2935  C   GLY A 198     -15.632   0.945  13.456  1.00 71.40           C  
ATOM   2936  O   GLY A 198     -15.902   1.619  12.458  1.00 71.40           O  
ATOM   2937  N   ALA A 199     -14.451   0.965  14.071  1.00 72.86           N  
ATOM   2938  H   ALA A 199     -14.307   0.414  14.905  1.00 72.86           H  
ATOM   2939  CA  ALA A 199     -13.309   1.678  13.530  1.00 72.86           C  
ATOM   2940  HA  ALA A 199     -13.525   2.746  13.556  1.00 72.86           H  
ATOM   2941  C   ALA A 199     -13.087   1.249  12.074  1.00 72.86           C  
ATOM   2942  CB  ALA A 199     -12.082   1.403  14.404  1.00 72.86           C  
ATOM   2943  HB1 ALA A 199     -11.865   0.334  14.416  1.00 72.86           H  
ATOM   2944  HB2 ALA A 199     -11.221   1.939  14.005  1.00 72.86           H  
ATOM   2945  HB3 ALA A 199     -12.270   1.739  15.423  1.00 72.86           H  
ATOM   2946  O   ALA A 199     -13.205   0.067  11.728  1.00 72.86           O  
ATOM   2947  N   LYS A 200     -12.788   2.219  11.210  1.00 80.24           N  
ATOM   2948  H   LYS A 200     -12.578   3.139  11.570  1.00 80.24           H  
ATOM   2949  CA  LYS A 200     -12.431   1.902   9.831  1.00 80.24           C  
ATOM   2950  HA  LYS A 200     -13.176   1.225   9.412  1.00 80.24           H  
ATOM   2951  C   LYS A 200     -11.106   1.163   9.847  1.00 80.24           C  
ATOM   2952  CB  LYS A 200     -12.354   3.155   8.961  1.00 80.24           C  
ATOM   2953  HB2 LYS A 200     -11.669   3.869   9.418  1.00 80.24           H  
ATOM   2954  HB3 LYS A 200     -11.961   2.883   7.982  1.00 80.24           H  
ATOM   2955  O   LYS A 200     -10.186   1.507  10.588  1.00 80.24           O  
ATOM   2956  CG  LYS A 200     -13.737   3.789   8.783  1.00 80.24           C  
ATOM   2957  HG2 LYS A 200     -14.377   3.120   8.208  1.00 80.24           H  
ATOM   2958  HG3 LYS A 200     -14.191   3.975   9.757  1.00 80.24           H  
ATOM   2959  CD  LYS A 200     -13.574   5.116   8.052  1.00 80.24           C  
ATOM   2960  HD2 LYS A 200     -12.893   5.744   8.627  1.00 80.24           H  
ATOM   2961  HD3 LYS A 200     -13.145   4.936   7.066  1.00 80.24           H  
ATOM   2962  CE  LYS A 200     -14.930   5.803   7.932  1.00 80.24           C  
ATOM   2963  HE2 LYS A 200     -15.530   5.276   7.190  1.00 80.24           H  
ATOM   2964  HE3 LYS A 200     -15.437   5.730   8.894  1.00 80.24           H  
ATOM   2965  NZ  LYS A 200     -14.739   7.222   7.567  1.00 80.24           N  
ATOM   2966  HZ1 LYS A 200     -14.155   7.664   8.262  1.00 80.24           H  
ATOM   2967  HZ2 LYS A 200     -14.266   7.278   6.677  1.00 80.24           H  
ATOM   2968  HZ3 LYS A 200     -15.630   7.697   7.531  1.00 80.24           H  
ATOM   2969  N   THR A 201     -10.995   0.149   9.009  1.00 88.49           N  
ATOM   2970  H   THR A 201     -11.790  -0.088   8.433  1.00 88.49           H  
ATOM   2971  CA  THR A 201      -9.700  -0.483   8.773  1.00 88.49           C  
ATOM   2972  HA  THR A 201      -9.249  -0.694   9.743  1.00 88.49           H  
ATOM   2973  C   THR A 201      -8.790   0.481   7.999  1.00 88.49           C  
ATOM   2974  CB  THR A 201      -9.839  -1.813   8.031  1.00 88.49           C  
ATOM   2975  HB  THR A 201      -8.854  -2.269   7.936  1.00 88.49           H  
ATOM   2976  O   THR A 201      -9.285   1.339   7.260  1.00 88.49           O  
ATOM   2977  CG2 THR A 201     -10.768  -2.792   8.748  1.00 88.49           C  
ATOM   2978 HG21 THR A 201     -10.768  -3.743   8.215  1.00 88.49           H  
ATOM   2979 HG22 THR A 201     -11.786  -2.407   8.785  1.00 88.49           H  
ATOM   2980 HG23 THR A 201     -10.411  -2.959   9.765  1.00 88.49           H  
ATOM   2981  OG1 THR A 201     -10.356  -1.586   6.748  1.00 88.49           O  
ATOM   2982  HG1 THR A 201     -11.290  -1.400   6.867  1.00 88.49           H  
ATOM   2983  N   PRO A 202      -7.456   0.346   8.098  1.00 93.13           N  
ATOM   2984  CA  PRO A 202      -6.529   1.114   7.267  1.00 93.13           C  
ATOM   2985  HA  PRO A 202      -6.568   2.160   7.573  1.00 93.13           H  
ATOM   2986  C   PRO A 202      -6.821   1.032   5.763  1.00 93.13           C  
ATOM   2987  CB  PRO A 202      -5.153   0.538   7.601  1.00 93.13           C  
ATOM   2988  HB2 PRO A 202      -4.971  -0.370   7.026  1.00 93.13           H  
ATOM   2989  HB3 PRO A 202      -4.356   1.265   7.446  1.00 93.13           H  
ATOM   2990  O   PRO A 202      -6.743   2.041   5.069  1.00 93.13           O  
ATOM   2991  CG  PRO A 202      -5.308   0.156   9.066  1.00 93.13           C  
ATOM   2992  HG2 PRO A 202      -4.556  -0.567   9.383  1.00 93.13           H  
ATOM   2993  HG3 PRO A 202      -5.259   1.062   9.671  1.00 93.13           H  
ATOM   2994  CD  PRO A 202      -6.725  -0.413   9.104  1.00 93.13           C  
ATOM   2995  HD2 PRO A 202      -6.721  -1.469   8.832  1.00 93.13           H  
ATOM   2996  HD3 PRO A 202      -7.146  -0.275  10.100  1.00 93.13           H  
ATOM   2997  N   ALA A 203      -7.217  -0.142   5.258  1.00 94.49           N  
ATOM   2998  H   ALA A 203      -7.283  -0.942   5.870  1.00 94.49           H  
ATOM   2999  CA  ALA A 203      -7.578  -0.322   3.852  1.00 94.49           C  
ATOM   3000  HA  ALA A 203      -6.771   0.060   3.228  1.00 94.49           H  
ATOM   3001  C   ALA A 203      -8.853   0.457   3.469  1.00 94.49           C  
ATOM   3002  CB  ALA A 203      -7.716  -1.825   3.580  1.00 94.49           C  
ATOM   3003  HB1 ALA A 203      -6.778  -2.333   3.805  1.00 94.49           H  
ATOM   3004  HB2 ALA A 203      -8.512  -2.251   4.191  1.00 94.49           H  
ATOM   3005  HB3 ALA A 203      -7.952  -1.986   2.528  1.00 94.49           H  
ATOM   3006  O   ALA A 203      -8.883   1.122   2.435  1.00 94.49           O  
ATOM   3007  N   GLU A 204      -9.883   0.450   4.323  1.00 91.05           N  
ATOM   3008  H   GLU A 204      -9.819  -0.110   5.161  1.00 91.05           H  
ATOM   3009  CA  GLU A 204     -11.090   1.267   4.118  1.00 91.05           C  
ATOM   3010  HA  GLU A 204     -11.514   1.056   3.136  1.00 91.05           H  
ATOM   3011  C   GLU A 204     -10.774   2.766   4.170  1.00 91.05           C  
ATOM   3012  CB  GLU A 204     -12.135   0.946   5.196  1.00 91.05           C  
ATOM   3013  HB2 GLU A 204     -11.641   0.999   6.166  1.00 91.05           H  
ATOM   3014  HB3 GLU A 204     -12.916   1.706   5.177  1.00 91.05           H  
ATOM   3015  O   GLU A 204     -11.303   3.541   3.374  1.00 91.05           O  
ATOM   3016  CG  GLU A 204     -12.803  -0.426   5.006  1.00 91.05           C  
ATOM   3017  HG2 GLU A 204     -13.487  -0.361   4.160  1.00 91.05           H  
ATOM   3018  HG3 GLU A 204     -12.046  -1.172   4.761  1.00 91.05           H  
ATOM   3019  CD  GLU A 204     -13.563  -0.891   6.257  1.00 91.05           C  
ATOM   3020  OE1 GLU A 204     -14.442  -1.774   6.146  1.00 91.05           O  
ATOM   3021  OE2 GLU A 204     -13.236  -0.433   7.375  1.00 91.05           O  
ATOM   3022  N   ALA A 205      -9.892   3.186   5.081  1.00 91.07           N  
ATOM   3023  H   ALA A 205      -9.501   2.508   5.720  1.00 91.07           H  
ATOM   3024  CA  ALA A 205      -9.444   4.571   5.173  1.00 91.07           C  
ATOM   3025  HA  ALA A 205     -10.313   5.211   5.325  1.00 91.07           H  
ATOM   3026  C   ALA A 205      -8.752   5.022   3.881  1.00 91.07           C  
ATOM   3027  CB  ALA A 205      -8.523   4.705   6.386  1.00 91.07           C  
ATOM   3028  HB1 ALA A 205      -7.571   4.208   6.203  1.00 91.07           H  
ATOM   3029  HB2 ALA A 205      -8.335   5.760   6.588  1.00 91.07           H  
ATOM   3030  HB3 ALA A 205      -9.001   4.238   7.248  1.00 91.07           H  
ATOM   3031  O   ALA A 205      -9.086   6.074   3.342  1.00 91.07           O  
ATOM   3032  N   LEU A 206      -7.856   4.190   3.342  1.00 94.27           N  
ATOM   3033  H   LEU A 206      -7.629   3.345   3.847  1.00 94.27           H  
ATOM   3034  CA  LEU A 206      -7.163   4.448   2.081  1.00 94.27           C  
ATOM   3035  HA  LEU A 206      -6.666   5.416   2.145  1.00 94.27           H  
ATOM   3036  C   LEU A 206      -8.112   4.512   0.882  1.00 94.27           C  
ATOM   3037  CB  LEU A 206      -6.118   3.351   1.850  1.00 94.27           C  
ATOM   3038  HB2 LEU A 206      -6.591   2.380   1.997  1.00 94.27           H  
ATOM   3039  HB3 LEU A 206      -5.786   3.402   0.813  1.00 94.27           H  
ATOM   3040  O   LEU A 206      -7.922   5.367   0.020  1.00 94.27           O  
ATOM   3041  CG  LEU A 206      -4.882   3.467   2.752  1.00 94.27           C  
ATOM   3042  HG  LEU A 206      -5.180   3.672   3.781  1.00 94.27           H  
ATOM   3043  CD1 LEU A 206      -4.115   2.148   2.715  1.00 94.27           C  
ATOM   3044 HD11 LEU A 206      -3.264   2.201   3.394  1.00 94.27           H  
ATOM   3045 HD12 LEU A 206      -3.775   1.938   1.701  1.00 94.27           H  
ATOM   3046 HD13 LEU A 206      -4.773   1.344   3.044  1.00 94.27           H  
ATOM   3047  CD2 LEU A 206      -3.952   4.582   2.273  1.00 94.27           C  
ATOM   3048 HD21 LEU A 206      -4.452   5.548   2.344  1.00 94.27           H  
ATOM   3049 HD22 LEU A 206      -3.061   4.609   2.899  1.00 94.27           H  
ATOM   3050 HD23 LEU A 206      -3.653   4.405   1.240  1.00 94.27           H  
ATOM   3051  N   ALA A 207      -9.132   3.651   0.828  1.00 93.10           N  
ATOM   3052  H   ALA A 207      -9.197   2.927   1.530  1.00 93.10           H  
ATOM   3053  CA  ALA A 207     -10.140   3.697  -0.229  1.00 93.10           C  
ATOM   3054  HA  ALA A 207      -9.638   3.639  -1.195  1.00 93.10           H  
ATOM   3055  C   ALA A 207     -10.917   5.024  -0.195  1.00 93.10           C  
ATOM   3056  CB  ALA A 207     -11.060   2.478  -0.088  1.00 93.10           C  
ATOM   3057  HB1 ALA A 207     -11.581   2.506   0.869  1.00 93.10           H  
ATOM   3058  HB2 ALA A 207     -10.472   1.563  -0.149  1.00 93.10           H  
ATOM   3059  HB3 ALA A 207     -11.795   2.485  -0.893  1.00 93.10           H  
ATOM   3060  O   ALA A 207     -10.991   5.727  -1.200  1.00 93.10           O  
ATOM   3061  N   LEU A 208     -11.396   5.431   0.986  1.00 88.78           N  
ATOM   3062  H   LEU A 208     -11.273   4.825   1.784  1.00 88.78           H  
ATOM   3063  CA  LEU A 208     -12.089   6.713   1.154  1.00 88.78           C  
ATOM   3064  HA  LEU A 208     -12.892   6.776   0.420  1.00 88.78           H  
ATOM   3065  C   LEU A 208     -11.178   7.923   0.913  1.00 88.78           C  
ATOM   3066  CB  LEU A 208     -12.660   6.803   2.576  1.00 88.78           C  
ATOM   3067  HB2 LEU A 208     -13.071   7.803   2.710  1.00 88.78           H  
ATOM   3068  HB3 LEU A 208     -11.837   6.681   3.279  1.00 88.78           H  
ATOM   3069  O   LEU A 208     -11.663   8.984   0.521  1.00 88.78           O  
ATOM   3070  CG  LEU A 208     -13.757   5.781   2.914  1.00 88.78           C  
ATOM   3071  HG  LEU A 208     -13.377   4.766   2.803  1.00 88.78           H  
ATOM   3072  CD1 LEU A 208     -14.162   5.994   4.376  1.00 88.78           C  
ATOM   3073 HD11 LEU A 208     -14.877   5.219   4.654  1.00 88.78           H  
ATOM   3074 HD12 LEU A 208     -13.269   5.891   4.991  1.00 88.78           H  
ATOM   3075 HD13 LEU A 208     -14.606   6.982   4.493  1.00 88.78           H  
ATOM   3076  CD2 LEU A 208     -15.002   5.917   2.038  1.00 88.78           C  
ATOM   3077 HD21 LEU A 208     -14.746   5.679   1.005  1.00 88.78           H  
ATOM   3078 HD22 LEU A 208     -15.409   6.927   2.070  1.00 88.78           H  
ATOM   3079 HD23 LEU A 208     -15.758   5.199   2.358  1.00 88.78           H  
ATOM   3080  N   ALA A 209      -9.881   7.792   1.192  1.00 91.48           N  
ATOM   3081  H   ALA A 209      -9.561   6.937   1.624  1.00 91.48           H  
ATOM   3082  CA  ALA A 209      -8.893   8.814   0.888  1.00 91.48           C  
ATOM   3083  HA  ALA A 209      -9.252   9.778   1.248  1.00 91.48           H  
ATOM   3084  C   ALA A 209      -8.668   8.937  -0.624  1.00 91.48           C  
ATOM   3085  CB  ALA A 209      -7.599   8.477   1.626  1.00 91.48           C  
ATOM   3086  HB1 ALA A 209      -7.786   8.436   2.699  1.00 91.48           H  
ATOM   3087  HB2 ALA A 209      -6.862   9.253   1.420  1.00 91.48           H  
ATOM   3088  HB3 ALA A 209      -7.201   7.519   1.289  1.00 91.48           H  
ATOM   3089  O   ALA A 209      -8.605  10.053  -1.131  1.00 91.48           O  
ATOM   3090  N   ALA A 210      -8.608   7.816  -1.350  1.00 92.62           N  
ATOM   3091  H   ALA A 210      -8.683   6.928  -0.875  1.00 92.62           H  
ATOM   3092  CA  ALA A 210      -8.439   7.801  -2.801  1.00 92.62           C  
ATOM   3093  HA  ALA A 210      -7.570   8.409  -3.051  1.00 92.62           H  
ATOM   3094  C   ALA A 210      -9.631   8.410  -3.555  1.00 92.62           C  
ATOM   3095  CB  ALA A 210      -8.172   6.361  -3.252  1.00 92.62           C  
ATOM   3096  HB1 ALA A 210      -7.284   5.974  -2.751  1.00 92.62           H  
ATOM   3097  HB2 ALA A 210      -8.021   6.341  -4.331  1.00 92.62           H  
ATOM   3098  HB3 ALA A 210      -9.026   5.730  -3.006  1.00 92.62           H  
ATOM   3099  O   ALA A 210      -9.420   9.009  -4.607  1.00 92.62           O  
ATOM   3100  N   ASP A 211     -10.846   8.317  -3.006  1.00 90.41           N  
ATOM   3101  H   ASP A 211     -10.979   7.679  -2.235  1.00 90.41           H  
ATOM   3102  CA  ASP A 211     -12.028   8.998  -3.555  1.00 90.41           C  
ATOM   3103  HA  ASP A 211     -12.153   8.716  -4.601  1.00 90.41           H  
ATOM   3104  C   ASP A 211     -11.909  10.533  -3.500  1.00 90.41           C  
ATOM   3105  CB  ASP A 211     -13.286   8.578  -2.776  1.00 90.41           C  
ATOM   3106  HB2 ASP A 211     -14.109   9.229  -3.072  1.00 90.41           H  
ATOM   3107  HB3 ASP A 211     -13.115   8.734  -1.711  1.00 90.41           H  
ATOM   3108  O   ASP A 211     -12.531  11.235  -4.296  1.00 90.41           O  
ATOM   3109  CG  ASP A 211     -13.744   7.136  -3.012  1.00 90.41           C  
ATOM   3110  OD1 ASP A 211     -13.381   6.554  -4.059  1.00 90.41           O  
ATOM   3111  OD2 ASP A 211     -14.510   6.654  -2.143  1.00 90.41           O  
ATOM   3112  N   ILE A 212     -11.121  11.061  -2.557  1.00 87.68           N  
ATOM   3113  H   ILE A 212     -10.607  10.420  -1.970  1.00 87.68           H  
ATOM   3114  CA  ILE A 212     -10.907  12.503  -2.371  1.00 87.68           C  
ATOM   3115  HA  ILE A 212     -11.741  13.050  -2.811  1.00 87.68           H  
ATOM   3116  C   ILE A 212      -9.650  12.961  -3.108  1.00 87.68           C  
ATOM   3117  CB  ILE A 212     -10.854  12.844  -0.865  1.00 87.68           C  
ATOM   3118  HB  ILE A 212     -10.120  12.194  -0.388  1.00 87.68           H  
ATOM   3119  O   ILE A 212      -9.697  13.915  -3.883  1.00 87.68           O  
ATOM   3120  CG1 ILE A 212     -12.237  12.590  -0.227  1.00 87.68           C  
ATOM   3121 HG12 ILE A 212     -12.640  11.637  -0.571  1.00 87.68           H  
ATOM   3122 HG13 ILE A 212     -12.929  13.373  -0.535  1.00 87.68           H  
ATOM   3123  CG2 ILE A 212     -10.429  14.309  -0.636  1.00 87.68           C  
ATOM   3124 HG21 ILE A 212     -10.423  14.555   0.426  1.00 87.68           H  
ATOM   3125 HG22 ILE A 212      -9.416  14.472  -1.004  1.00 87.68           H  
ATOM   3126 HG23 ILE A 212     -11.107  14.982  -1.161  1.00 87.68           H  
ATOM   3127  CD1 ILE A 212     -12.191  12.525   1.297  1.00 87.68           C  
ATOM   3128 HD11 ILE A 212     -11.558  11.683   1.579  1.00 87.68           H  
ATOM   3129 HD12 ILE A 212     -11.804  13.449   1.725  1.00 87.68           H  
ATOM   3130 HD13 ILE A 212     -13.201  12.362   1.673  1.00 87.68           H  
ATOM   3131  N   ASP A 213      -8.526  12.289  -2.866  1.00 90.21           N  
ATOM   3132  H   ASP A 213      -8.564  11.505  -2.230  1.00 90.21           H  
ATOM   3133  CA  ASP A 213      -7.256  12.548  -3.531  1.00 90.21           C  
ATOM   3134  HA  ASP A 213      -7.447  13.127  -4.434  1.00 90.21           H  
ATOM   3135  C   ASP A 213      -6.582  11.218  -3.920  1.00 90.21           C  
ATOM   3136  CB  ASP A 213      -6.350  13.432  -2.655  1.00 90.21           C  
ATOM   3137  HB2 ASP A 213      -6.056  12.890  -1.757  1.00 90.21           H  
ATOM   3138  HB3 ASP A 213      -6.909  14.317  -2.351  1.00 90.21           H  
ATOM   3139  O   ASP A 213      -5.927  10.579  -3.093  1.00 90.21           O  
ATOM   3140  CG  ASP A 213      -5.096  13.884  -3.417  1.00 90.21           C  
ATOM   3141  OD1 ASP A 213      -4.772  13.288  -4.475  1.00 90.21           O  
ATOM   3142  OD2 ASP A 213      -4.414  14.829  -2.971  1.00 90.21           O  
ATOM   3143  N   PRO A 214      -6.686  10.786  -5.191  1.00 91.01           N  
ATOM   3144  CA  PRO A 214      -6.074   9.548  -5.662  1.00 91.01           C  
ATOM   3145  HA  PRO A 214      -6.206   8.772  -4.908  1.00 91.01           H  
ATOM   3146  C   PRO A 214      -4.568   9.679  -5.952  1.00 91.01           C  
ATOM   3147  CB  PRO A 214      -6.877   9.174  -6.914  1.00 91.01           C  
ATOM   3148  HB2 PRO A 214      -6.300   8.589  -7.630  1.00 91.01           H  
ATOM   3149  HB3 PRO A 214      -7.773   8.626  -6.623  1.00 91.01           H  
ATOM   3150  O   PRO A 214      -3.971   8.727  -6.465  1.00 91.01           O  
ATOM   3151  CG  PRO A 214      -7.276  10.533  -7.486  1.00 91.01           C  
ATOM   3152  HG2 PRO A 214      -6.447  10.949  -8.058  1.00 91.01           H  
ATOM   3153  HG3 PRO A 214      -8.175  10.465  -8.100  1.00 91.01           H  
ATOM   3154  CD  PRO A 214      -7.511  11.379  -6.237  1.00 91.01           C  
ATOM   3155  HD2 PRO A 214      -8.559  11.322  -5.943  1.00 91.01           H  
ATOM   3156  HD3 PRO A 214      -7.228  12.413  -6.431  1.00 91.01           H  
ATOM   3157  N   SER A 215      -3.939  10.829  -5.692  1.00 90.91           N  
ATOM   3158  H   SER A 215      -4.445  11.571  -5.229  1.00 90.91           H  
ATOM   3159  CA  SER A 215      -2.579  11.112  -6.165  1.00 90.91           C  
ATOM   3160  HA  SER A 215      -2.491  10.685  -7.164  1.00 90.91           H  
ATOM   3161  C   SER A 215      -1.453  10.470  -5.345  1.00 90.91           C  
ATOM   3162  CB  SER A 215      -2.362  12.619  -6.327  1.00 90.91           C  
ATOM   3163  HB2 SER A 215      -3.167  13.034  -6.934  1.00 90.91           H  
ATOM   3164  HB3 SER A 215      -1.420  12.776  -6.854  1.00 90.91           H  
ATOM   3165  O   SER A 215      -0.336  10.388  -5.853  1.00 90.91           O  
ATOM   3166  OG  SER A 215      -2.310  13.304  -5.094  1.00 90.91           O  
ATOM   3167  HG  SER A 215      -3.207  13.342  -4.755  1.00 90.91           H  
ATOM   3168  N   PHE A 216      -1.714   9.981  -4.127  1.00 93.42           N  
ATOM   3169  H   PHE A 216      -2.652  10.064  -3.763  1.00 93.42           H  
ATOM   3170  CA  PHE A 216      -0.690   9.351  -3.279  1.00 93.42           C  
ATOM   3171  HA  PHE A 216       0.147  10.044  -3.193  1.00 93.42           H  
ATOM   3172  C   PHE A 216      -0.154   8.043  -3.875  1.00 93.42           C  
ATOM   3173  CB  PHE A 216      -1.211   9.134  -1.854  1.00 93.42           C  
ATOM   3174  HB2 PHE A 216      -0.399   8.728  -1.251  1.00 93.42           H  
ATOM   3175  HB3 PHE A 216      -1.466  10.104  -1.426  1.00 93.42           H  
ATOM   3176  O   PHE A 216      -0.926   7.162  -4.219  1.00 93.42           O  
ATOM   3177  CG  PHE A 216      -2.416   8.222  -1.727  1.00 93.42           C  
ATOM   3178  CD1 PHE A 216      -3.710   8.765  -1.778  1.00 93.42           C  
ATOM   3179  HD1 PHE A 216      -3.849   9.828  -1.913  1.00 93.42           H  
ATOM   3180  CD2 PHE A 216      -2.250   6.843  -1.501  1.00 93.42           C  
ATOM   3181  HD2 PHE A 216      -1.256   6.425  -1.438  1.00 93.42           H  
ATOM   3182  CE1 PHE A 216      -4.832   7.939  -1.605  1.00 93.42           C  
ATOM   3183  HE1 PHE A 216      -5.817   8.380  -1.608  1.00 93.42           H  
ATOM   3184  CE2 PHE A 216      -3.373   6.017  -1.312  1.00 93.42           C  
ATOM   3185  HE2 PHE A 216      -3.235   4.969  -1.090  1.00 93.42           H  
ATOM   3186  CZ  PHE A 216      -4.667   6.565  -1.364  1.00 93.42           C  
ATOM   3187  HZ  PHE A 216      -5.534   5.952  -1.168  1.00 93.42           H  
ATOM   3188  N   TYR A 217       1.157   7.854  -3.982  1.00 96.00           N  
ATOM   3189  H   TYR A 217       1.785   8.550  -3.605  1.00 96.00           H  
ATOM   3190  CA  TYR A 217       1.730   6.626  -4.550  1.00 96.00           C  
ATOM   3191  HA  TYR A 217       0.975   6.087  -5.124  1.00 96.00           H  
ATOM   3192  C   TYR A 217       2.219   5.655  -3.471  1.00 96.00           C  
ATOM   3193  CB  TYR A 217       2.839   7.001  -5.534  1.00 96.00           C  
ATOM   3194  HB2 TYR A 217       3.555   7.654  -5.034  1.00 96.00           H  
ATOM   3195  HB3 TYR A 217       2.404   7.561  -6.362  1.00 96.00           H  
ATOM   3196  O   TYR A 217       1.940   4.458  -3.540  1.00 96.00           O  
ATOM   3197  CG  TYR A 217       3.568   5.796  -6.092  1.00 96.00           C  
ATOM   3198  CD1 TYR A 217       4.902   5.561  -5.716  1.00 96.00           C  
ATOM   3199  HD1 TYR A 217       5.410   6.264  -5.071  1.00 96.00           H  
ATOM   3200  CD2 TYR A 217       2.912   4.900  -6.961  1.00 96.00           C  
ATOM   3201  HD2 TYR A 217       1.887   5.069  -7.257  1.00 96.00           H  
ATOM   3202  CE1 TYR A 217       5.589   4.436  -6.201  1.00 96.00           C  
ATOM   3203  HE1 TYR A 217       6.618   4.263  -5.925  1.00 96.00           H  
ATOM   3204  CE2 TYR A 217       3.602   3.780  -7.462  1.00 96.00           C  
ATOM   3205  HE2 TYR A 217       3.125   3.091  -8.143  1.00 96.00           H  
ATOM   3206  OH  TYR A 217       5.620   2.488  -7.575  1.00 96.00           O  
ATOM   3207  HH  TYR A 217       6.516   2.414  -7.237  1.00 96.00           H  
ATOM   3208  CZ  TYR A 217       4.942   3.551  -7.086  1.00 96.00           C  
ATOM   3209  N   GLY A 218       2.922   6.177  -2.464  1.00 97.46           N  
ATOM   3210  H   GLY A 218       3.038   7.179  -2.433  1.00 97.46           H  
ATOM   3211  CA  GLY A 218       3.416   5.402  -1.332  1.00 97.46           C  
ATOM   3212  HA2 GLY A 218       4.322   5.859  -0.937  1.00 97.46           H  
ATOM   3213  HA3 GLY A 218       3.660   4.391  -1.659  1.00 97.46           H  
ATOM   3214  C   GLY A 218       2.414   5.346  -0.193  1.00 97.46           C  
ATOM   3215  O   GLY A 218       1.727   6.329   0.073  1.00 97.46           O  
ATOM   3216  N   ILE A 219       2.383   4.223   0.516  1.00 98.45           N  
ATOM   3217  H   ILE A 219       2.926   3.440   0.179  1.00 98.45           H  
ATOM   3218  CA  ILE A 219       1.592   4.020   1.732  1.00 98.45           C  
ATOM   3219  HA  ILE A 219       1.114   4.956   2.021  1.00 98.45           H  
ATOM   3220  C   ILE A 219       2.531   3.593   2.860  1.00 98.45           C  
ATOM   3221  CB  ILE A 219       0.485   2.971   1.482  1.00 98.45           C  
ATOM   3222  HB  ILE A 219       0.966   2.043   1.176  1.00 98.45           H  
ATOM   3223  O   ILE A 219       3.370   2.716   2.657  1.00 98.45           O  
ATOM   3224  CG1 ILE A 219      -0.486   3.407   0.357  1.00 98.45           C  
ATOM   3225 HG12 ILE A 219       0.057   3.885  -0.458  1.00 98.45           H  
ATOM   3226 HG13 ILE A 219      -1.201   4.131   0.748  1.00 98.45           H  
ATOM   3227  CG2 ILE A 219      -0.306   2.698   2.776  1.00 98.45           C  
ATOM   3228 HG21 ILE A 219       0.339   2.260   3.538  1.00 98.45           H  
ATOM   3229 HG22 ILE A 219      -1.104   1.981   2.582  1.00 98.45           H  
ATOM   3230 HG23 ILE A 219      -0.738   3.623   3.158  1.00 98.45           H  
ATOM   3231  CD1 ILE A 219      -1.241   2.226  -0.263  1.00 98.45           C  
ATOM   3232 HD11 ILE A 219      -0.528   1.529  -0.704  1.00 98.45           H  
ATOM   3233 HD12 ILE A 219      -1.900   2.595  -1.049  1.00 98.45           H  
ATOM   3234 HD13 ILE A 219      -1.836   1.704   0.486  1.00 98.45           H  
ATOM   3235  N   VAL A 220       2.359   4.175   4.046  1.00 98.20           N  
ATOM   3236  H   VAL A 220       1.702   4.940   4.103  1.00 98.20           H  
ATOM   3237  CA  VAL A 220       2.979   3.736   5.307  1.00 98.20           C  
ATOM   3238  HA  VAL A 220       3.392   2.736   5.175  1.00 98.20           H  
ATOM   3239  C   VAL A 220       1.903   3.658   6.385  1.00 98.20           C  
ATOM   3240  CB  VAL A 220       4.134   4.671   5.722  1.00 98.20           C  
ATOM   3241  HB  VAL A 220       3.801   5.707   5.659  1.00 98.20           H  
ATOM   3242  O   VAL A 220       0.999   4.492   6.439  1.00 98.20           O  
ATOM   3243  CG1 VAL A 220       4.666   4.405   7.139  1.00 98.20           C  
ATOM   3244 HG11 VAL A 220       3.891   4.591   7.882  1.00 98.20           H  
ATOM   3245 HG12 VAL A 220       5.002   3.372   7.227  1.00 98.20           H  
ATOM   3246 HG13 VAL A 220       5.505   5.068   7.347  1.00 98.20           H  
ATOM   3247  CG2 VAL A 220       5.328   4.466   4.791  1.00 98.20           C  
ATOM   3248 HG21 VAL A 220       6.090   5.225   4.971  1.00 98.20           H  
ATOM   3249 HG22 VAL A 220       5.009   4.500   3.749  1.00 98.20           H  
ATOM   3250 HG23 VAL A 220       5.749   3.476   4.966  1.00 98.20           H  
ATOM   3251  N   LEU A 221       1.999   2.649   7.252  1.00 97.36           N  
ATOM   3252  H   LEU A 221       2.800   2.038   7.192  1.00 97.36           H  
ATOM   3253  CA  LEU A 221       1.087   2.468   8.378  1.00 97.36           C  
ATOM   3254  HA  LEU A 221       0.204   3.090   8.233  1.00 97.36           H  
ATOM   3255  C   LEU A 221       1.711   2.920   9.693  1.00 97.36           C  
ATOM   3256  CB  LEU A 221       0.633   1.001   8.480  1.00 97.36           C  
ATOM   3257  HB2 LEU A 221       1.513   0.369   8.600  1.00 97.36           H  
ATOM   3258  HB3 LEU A 221       0.026   0.892   9.378  1.00 97.36           H  
ATOM   3259  O   LEU A 221       2.900   2.713   9.951  1.00 97.36           O  
ATOM   3260  CG  LEU A 221      -0.184   0.491   7.283  1.00 97.36           C  
ATOM   3261  HG  LEU A 221       0.442   0.496   6.391  1.00 97.36           H  
ATOM   3262  CD1 LEU A 221      -0.635  -0.941   7.552  1.00 97.36           C  
ATOM   3263 HD11 LEU A 221      -1.378  -0.965   8.349  1.00 97.36           H  
ATOM   3264 HD12 LEU A 221       0.222  -1.550   7.839  1.00 97.36           H  
ATOM   3265 HD13 LEU A 221      -1.061  -1.358   6.639  1.00 97.36           H  
ATOM   3266  CD2 LEU A 221      -1.406   1.362   7.009  1.00 97.36           C  
ATOM   3267 HD21 LEU A 221      -2.013   0.923   6.216  1.00 97.36           H  
ATOM   3268 HD22 LEU A 221      -1.070   2.330   6.638  1.00 97.36           H  
ATOM   3269 HD23 LEU A 221      -1.999   1.480   7.916  1.00 97.36           H  
ATOM   3270  N   HIS A 222       0.856   3.446  10.564  1.00 95.89           N  
ATOM   3271  H   HIS A 222      -0.051   3.744  10.236  1.00 95.89           H  
ATOM   3272  CA  HIS A 222       1.137   3.590  11.982  1.00 95.89           C  
ATOM   3273  HA  HIS A 222       1.928   4.329  12.108  1.00 95.89           H  
ATOM   3274  C   HIS A 222       1.600   2.266  12.604  1.00 95.89           C  
ATOM   3275  CB  HIS A 222      -0.129   4.107  12.661  1.00 95.89           C  
ATOM   3276  HB2 HIS A 222      -0.928   3.372  12.559  1.00 95.89           H  
ATOM   3277  HB3 HIS A 222      -0.431   5.032  12.170  1.00 95.89           H  
ATOM   3278  O   HIS A 222       1.095   1.189  12.265  1.00 95.89           O  
ATOM   3279  CG  HIS A 222       0.046   4.401  14.114  1.00 95.89           C  
ATOM   3280  CD2 HIS A 222       0.233   5.636  14.661  1.00 95.89           C  
ATOM   3281  HD2 HIS A 222       0.296   6.572  14.125  1.00 95.89           H  
ATOM   3282  ND1 HIS A 222      -0.079   3.501  15.145  1.00 95.89           N  
ATOM   3283  HD1 HIS A 222      -0.609   2.644  15.077  1.00 95.89           H  
ATOM   3284  CE1 HIS A 222       0.056   4.180  16.293  1.00 95.89           C  
ATOM   3285  HE1 HIS A 222      -0.134   3.786  17.281  1.00 95.89           H  
ATOM   3286  NE2 HIS A 222       0.262   5.473  16.043  1.00 95.89           N  
ATOM   3287  N   LYS A 223       2.536   2.350  13.560  1.00 95.67           N  
ATOM   3288  H   LYS A 223       2.895   3.264  13.795  1.00 95.67           H  
ATOM   3289  CA  LYS A 223       3.196   1.172  14.142  1.00 95.67           C  
ATOM   3290  HA  LYS A 223       3.718   0.666  13.330  1.00 95.67           H  
ATOM   3291  C   LYS A 223       2.243   0.118  14.706  1.00 95.67           C  
ATOM   3292  CB  LYS A 223       4.261   1.589  15.164  1.00 95.67           C  
ATOM   3293  HB2 LYS A 223       4.846   0.700  15.399  1.00 95.67           H  
ATOM   3294  HB3 LYS A 223       4.940   2.307  14.702  1.00 95.67           H  
ATOM   3295  O   LYS A 223       2.532  -1.066  14.625  1.00 95.67           O  
ATOM   3296  CG  LYS A 223       3.712   2.184  16.475  1.00 95.67           C  
ATOM   3297  HG2 LYS A 223       3.242   3.149  16.287  1.00 95.67           H  
ATOM   3298  HG3 LYS A 223       2.986   1.504  16.920  1.00 95.67           H  
ATOM   3299  CD  LYS A 223       4.882   2.347  17.451  1.00 95.67           C  
ATOM   3300  HD2 LYS A 223       5.568   3.102  17.068  1.00 95.67           H  
ATOM   3301  HD3 LYS A 223       5.411   1.395  17.497  1.00 95.67           H  
ATOM   3302  CE  LYS A 223       4.463   2.706  18.876  1.00 95.67           C  
ATOM   3303  HE2 LYS A 223       4.122   3.741  18.901  1.00 95.67           H  
ATOM   3304  HE3 LYS A 223       3.639   2.056  19.171  1.00 95.67           H  
ATOM   3305  NZ  LYS A 223       5.615   2.494  19.796  1.00 95.67           N  
ATOM   3306  HZ1 LYS A 223       5.954   1.543  19.774  1.00 95.67           H  
ATOM   3307  HZ2 LYS A 223       6.430   3.020  19.513  1.00 95.67           H  
ATOM   3308  HZ3 LYS A 223       5.396   2.681  20.764  1.00 95.67           H  
ATOM   3309  N   LYS A 224       1.074   0.533  15.202  1.00 93.49           N  
ATOM   3310  H   LYS A 224       0.929   1.533  15.227  1.00 93.49           H  
ATOM   3311  CA  LYS A 224       0.078  -0.374  15.796  1.00 93.49           C  
ATOM   3312  HA  LYS A 224       0.577  -0.937  16.585  1.00 93.49           H  
ATOM   3313  C   LYS A 224      -0.476  -1.438  14.841  1.00 93.49           C  
ATOM   3314  CB  LYS A 224      -1.070   0.420  16.437  1.00 93.49           C  
ATOM   3315  HB2 LYS A 224      -1.496  -0.220  17.211  1.00 93.49           H  
ATOM   3316  HB3 LYS A 224      -0.682   1.309  16.933  1.00 93.49           H  
ATOM   3317  O   LYS A 224      -1.020  -2.429  15.309  1.00 93.49           O  
ATOM   3318  CG  LYS A 224      -2.204   0.804  15.465  1.00 93.49           C  
ATOM   3319  HG2 LYS A 224      -2.585  -0.088  14.967  1.00 93.49           H  
ATOM   3320  HG3 LYS A 224      -1.859   1.507  14.707  1.00 93.49           H  
ATOM   3321  CD  LYS A 224      -3.364   1.399  16.258  1.00 93.49           C  
ATOM   3322  HD2 LYS A 224      -3.102   2.400  16.600  1.00 93.49           H  
ATOM   3323  HD3 LYS A 224      -3.566   0.774  17.128  1.00 93.49           H  
ATOM   3324  CE  LYS A 224      -4.611   1.424  15.380  1.00 93.49           C  
ATOM   3325  HE2 LYS A 224      -4.710   0.455  14.892  1.00 93.49           H  
ATOM   3326  HE3 LYS A 224      -4.458   2.195  14.625  1.00 93.49           H  
ATOM   3327  NZ  LYS A 224      -5.827   1.721  16.168  1.00 93.49           N  
ATOM   3328  HZ1 LYS A 224      -6.018   1.008  16.858  1.00 93.49           H  
ATOM   3329  HZ2 LYS A 224      -6.633   1.893  15.584  1.00 93.49           H  
ATOM   3330  HZ3 LYS A 224      -5.656   2.573  16.682  1.00 93.49           H  
ATOM   3331  N   TRP A 225      -0.431  -1.193  13.529  1.00 95.07           N  
ATOM   3332  H   TRP A 225       0.019  -0.348  13.208  1.00 95.07           H  
ATOM   3333  CA  TRP A 225      -0.954  -2.123  12.521  1.00 95.07           C  
ATOM   3334  HA  TRP A 225      -1.617  -2.844  13.000  1.00 95.07           H  
ATOM   3335  C   TRP A 225       0.136  -2.948  11.846  1.00 95.07           C  
ATOM   3336  CB  TRP A 225      -1.765  -1.366  11.472  1.00 95.07           C  
ATOM   3337  HB2 TRP A 225      -2.055  -2.056  10.679  1.00 95.07           H  
ATOM   3338  HB3 TRP A 225      -1.126  -0.607  11.019  1.00 95.07           H  
ATOM   3339  O   TRP A 225      -0.188  -3.796  11.012  1.00 95.07           O  
ATOM   3340  CG  TRP A 225      -3.016  -0.720  11.962  1.00 95.07           C  
ATOM   3341  CD1 TRP A 225      -4.072  -1.352  12.519  1.00 95.07           C  
ATOM   3342  HD1 TRP A 225      -4.122  -2.416  12.697  1.00 95.07           H  
ATOM   3343  CD2 TRP A 225      -3.380   0.682  11.880  1.00 95.07           C  
ATOM   3344  CE2 TRP A 225      -4.711   0.829  12.369  1.00 95.07           C  
ATOM   3345  CE3 TRP A 225      -2.729   1.833  11.400  1.00 95.07           C  
ATOM   3346  HE3 TRP A 225      -1.725   1.754  11.010  1.00 95.07           H  
ATOM   3347  NE1 TRP A 225      -5.087  -0.444  12.744  1.00 95.07           N  
ATOM   3348  HE1 TRP A 225      -6.005  -0.714  13.067  1.00 95.07           H  
ATOM   3349  CH2 TRP A 225      -4.681   3.197  11.926  1.00 95.07           C  
ATOM   3350  HH2 TRP A 225      -5.168   4.160  11.927  1.00 95.07           H  
ATOM   3351  CZ2 TRP A 225      -5.368   2.065  12.387  1.00 95.07           C  
ATOM   3352  HZ2 TRP A 225      -6.388   2.147  12.733  1.00 95.07           H  
ATOM   3353  CZ3 TRP A 225      -3.372   3.080  11.438  1.00 95.07           C  
ATOM   3354  HZ3 TRP A 225      -2.859   3.961  11.084  1.00 95.07           H  
ATOM   3355  N   ARG A 226       1.408  -2.719  12.184  1.00 95.15           N  
ATOM   3356  H   ARG A 226       1.599  -2.102  12.960  1.00 95.15           H  
ATOM   3357  CA  ARG A 226       2.502  -3.574  11.721  1.00 95.15           C  
ATOM   3358  HA  ARG A 226       2.524  -3.589  10.631  1.00 95.15           H  
ATOM   3359  C   ARG A 226       2.255  -5.004  12.195  1.00 95.15           C  
ATOM   3360  CB  ARG A 226       3.843  -3.045  12.237  1.00 95.15           C  
ATOM   3361  HB2 ARG A 226       3.820  -3.018  13.327  1.00 95.15           H  
ATOM   3362  HB3 ARG A 226       4.635  -3.731  11.939  1.00 95.15           H  
ATOM   3363  O   ARG A 226       1.626  -5.210  13.230  1.00 95.15           O  
ATOM   3364  CG  ARG A 226       4.147  -1.646  11.682  1.00 95.15           C  
ATOM   3365  HG2 ARG A 226       4.239  -1.688  10.596  1.00 95.15           H  
ATOM   3366  HG3 ARG A 226       3.341  -0.958  11.936  1.00 95.15           H  
ATOM   3367  CD  ARG A 226       5.453  -1.152  12.296  1.00 95.15           C  
ATOM   3368  HD2 ARG A 226       6.262  -1.810  11.981  1.00 95.15           H  
ATOM   3369  HD3 ARG A 226       5.364  -1.217  13.380  1.00 95.15           H  
ATOM   3370  NE  ARG A 226       5.763   0.241  11.925  1.00 95.15           N  
ATOM   3371  HE  ARG A 226       5.147   0.704  11.272  1.00 95.15           H  
ATOM   3372  NH1 ARG A 226       7.677   0.399  13.195  1.00 95.15           N  
ATOM   3373 HH11 ARG A 226       7.547  -0.541  13.542  1.00 95.15           H  
ATOM   3374 HH12 ARG A 226       8.418   0.979  13.562  1.00 95.15           H  
ATOM   3375  NH2 ARG A 226       6.966   2.159  12.075  1.00 95.15           N  
ATOM   3376 HH21 ARG A 226       6.271   2.695  11.575  1.00 95.15           H  
ATOM   3377 HH22 ARG A 226       7.776   2.619  12.465  1.00 95.15           H  
ATOM   3378  CZ  ARG A 226       6.793   0.917  12.394  1.00 95.15           C  
ATOM   3379  N   ASP A 227       2.682  -5.971  11.389  1.00 96.51           N  
ATOM   3380  H   ASP A 227       3.294  -5.711  10.629  1.00 96.51           H  
ATOM   3381  CA  ASP A 227       2.578  -7.403  11.711  1.00 96.51           C  
ATOM   3382  HA  ASP A 227       2.869  -7.947  10.813  1.00 96.51           H  
ATOM   3383  C   ASP A 227       1.152  -7.886  12.033  1.00 96.51           C  
ATOM   3384  CB  ASP A 227       3.620  -7.762  12.781  1.00 96.51           C  
ATOM   3385  HB2 ASP A 227       3.658  -8.845  12.904  1.00 96.51           H  
ATOM   3386  HB3 ASP A 227       3.347  -7.310  13.735  1.00 96.51           H  
ATOM   3387  O   ASP A 227       0.946  -8.846  12.771  1.00 96.51           O  
ATOM   3388  CG  ASP A 227       4.988  -7.263  12.340  1.00 96.51           C  
ATOM   3389  OD1 ASP A 227       5.401  -7.644  11.224  1.00 96.51           O  
ATOM   3390  OD2 ASP A 227       5.586  -6.404  13.021  1.00 96.51           O  
ATOM   3391  N   SER A 228       0.143  -7.223  11.460  1.00 95.18           N  
ATOM   3392  H   SER A 228       0.376  -6.441  10.865  1.00 95.18           H  
ATOM   3393  CA  SER A 228      -1.270  -7.540  11.669  1.00 95.18           C  
ATOM   3394  HA  SER A 228      -1.345  -8.439  12.281  1.00 95.18           H  
ATOM   3395  C   SER A 228      -1.997  -7.832  10.357  1.00 95.18           C  
ATOM   3396  CB  SER A 228      -1.953  -6.409  12.449  1.00 95.18           C  
ATOM   3397  HB2 SER A 228      -1.308  -6.079  13.263  1.00 95.18           H  
ATOM   3398  HB3 SER A 228      -2.880  -6.790  12.879  1.00 95.18           H  
ATOM   3399  O   SER A 228      -1.540  -7.478   9.267  1.00 95.18           O  
ATOM   3400  OG  SER A 228      -2.264  -5.317  11.602  1.00 95.18           O  
ATOM   3401  HG  SER A 228      -1.438  -4.875  11.392  1.00 95.18           H  
ATOM   3402  N   GLU A 229      -3.196  -8.403  10.460  1.00 94.51           N  
ATOM   3403  H   GLU A 229      -3.498  -8.744  11.362  1.00 94.51           H  
ATOM   3404  CA  GLU A 229      -4.086  -8.609   9.310  1.00 94.51           C  
ATOM   3405  HA  GLU A 229      -3.575  -9.219   8.565  1.00 94.51           H  
ATOM   3406  C   GLU A 229      -4.463  -7.286   8.613  1.00 94.51           C  
ATOM   3407  CB  GLU A 229      -5.343  -9.365   9.774  1.00 94.51           C  
ATOM   3408  HB2 GLU A 229      -6.049  -9.421   8.946  1.00 94.51           H  
ATOM   3409  HB3 GLU A 229      -5.819  -8.804  10.578  1.00 94.51           H  
ATOM   3410  O   GLU A 229      -4.721  -7.267   7.411  1.00 94.51           O  
ATOM   3411  CG  GLU A 229      -5.043 -10.795  10.272  1.00 94.51           C  
ATOM   3412  HG2 GLU A 229      -4.402 -10.738  11.152  1.00 94.51           H  
ATOM   3413  HG3 GLU A 229      -5.982 -11.252  10.585  1.00 94.51           H  
ATOM   3414  CD  GLU A 229      -4.385 -11.684   9.197  1.00 94.51           C  
ATOM   3415  OE1 GLU A 229      -3.362 -12.357   9.498  1.00 94.51           O  
ATOM   3416  OE2 GLU A 229      -4.886 -11.661   8.053  1.00 94.51           O  
ATOM   3417  N   ALA A 230      -4.417  -6.148   9.318  1.00 94.89           N  
ATOM   3418  H   ALA A 230      -4.105  -6.184  10.279  1.00 94.89           H  
ATOM   3419  CA  ALA A 230      -4.630  -4.841   8.699  1.00 94.89           C  
ATOM   3420  HA  ALA A 230      -5.555  -4.881   8.124  1.00 94.89           H  
ATOM   3421  C   ALA A 230      -3.502  -4.468   7.721  1.00 94.89           C  
ATOM   3422  CB  ALA A 230      -4.791  -3.786   9.798  1.00 94.89           C  
ATOM   3423  HB1 ALA A 230      -5.616  -4.057  10.457  1.00 94.89           H  
ATOM   3424  HB2 ALA A 230      -5.000  -2.822   9.335  1.00 94.89           H  
ATOM   3425  HB3 ALA A 230      -3.873  -3.702  10.379  1.00 94.89           H  
ATOM   3426  O   ALA A 230      -3.780  -3.907   6.662  1.00 94.89           O  
ATOM   3427  N   ALA A 231      -2.246  -4.803   8.034  1.00 97.43           N  
ATOM   3428  H   ALA A 231      -2.072  -5.324   8.881  1.00 97.43           H  
ATOM   3429  CA  ALA A 231      -1.131  -4.594   7.112  1.00 97.43           C  
ATOM   3430  HA  ALA A 231      -1.188  -3.580   6.716  1.00 97.43           H  
ATOM   3431  C   ALA A 231      -1.216  -5.534   5.900  1.00 97.43           C  
ATOM   3432  CB  ALA A 231       0.186  -4.720   7.879  1.00 97.43           C  
ATOM   3433  HB1 ALA A 231       1.024  -4.702   7.183  1.00 97.43           H  
ATOM   3434  HB2 ALA A 231       0.294  -3.874   8.557  1.00 97.43           H  
ATOM   3435  HB3 ALA A 231       0.200  -5.643   8.460  1.00 97.43           H  
ATOM   3436  O   ALA A 231      -0.941  -5.106   4.780  1.00 97.43           O  
ATOM   3437  N   MET A 232      -1.693  -6.769   6.093  1.00 97.77           N  
ATOM   3438  H   MET A 232      -1.879  -7.071   7.038  1.00 97.77           H  
ATOM   3439  CA  MET A 232      -1.979  -7.690   4.988  1.00 97.77           C  
ATOM   3440  HA  MET A 232      -1.070  -7.803   4.398  1.00 97.77           H  
ATOM   3441  C   MET A 232      -3.072  -7.138   4.053  1.00 97.77           C  
ATOM   3442  CB  MET A 232      -2.361  -9.063   5.564  1.00 97.77           C  
ATOM   3443  HB2 MET A 232      -3.337  -9.002   6.045  1.00 97.77           H  
ATOM   3444  HB3 MET A 232      -1.626  -9.358   6.313  1.00 97.77           H  
ATOM   3445  O   MET A 232      -2.890  -7.111   2.836  1.00 97.77           O  
ATOM   3446  CG  MET A 232      -2.415 -10.144   4.486  1.00 97.77           C  
ATOM   3447  HG2 MET A 232      -3.109  -9.831   3.706  1.00 97.77           H  
ATOM   3448  HG3 MET A 232      -2.816 -11.051   4.937  1.00 97.77           H  
ATOM   3449  SD  MET A 232      -0.805 -10.546   3.752  1.00 97.77           S  
ATOM   3450  CE  MET A 232      -1.291 -10.454   2.023  1.00 97.77           C  
ATOM   3451  HE1 MET A 232      -0.495 -10.863   1.402  1.00 97.77           H  
ATOM   3452  HE2 MET A 232      -1.474  -9.410   1.768  1.00 97.77           H  
ATOM   3453  HE3 MET A 232      -2.216 -11.013   1.879  1.00 97.77           H  
ATOM   3454  N   ALA A 233      -4.169  -6.609   4.606  1.00 97.61           N  
ATOM   3455  H   ALA A 233      -4.305  -6.712   5.601  1.00 97.61           H  
ATOM   3456  CA  ALA A 233      -5.232  -5.976   3.820  1.00 97.61           C  
ATOM   3457  HA  ALA A 233      -5.598  -6.695   3.087  1.00 97.61           H  
ATOM   3458  C   ALA A 233      -4.742  -4.734   3.049  1.00 97.61           C  
ATOM   3459  CB  ALA A 233      -6.382  -5.621   4.770  1.00 97.61           C  
ATOM   3460  HB1 ALA A 233      -7.208  -5.198   4.198  1.00 97.61           H  
ATOM   3461  HB2 ALA A 233      -6.048  -4.896   5.513  1.00 97.61           H  
ATOM   3462  HB3 ALA A 233      -6.729  -6.521   5.278  1.00 97.61           H  
ATOM   3463  O   ALA A 233      -5.171  -4.479   1.925  1.00 97.61           O  
ATOM   3464  N   VAL A 234      -3.814  -3.962   3.625  1.00 98.35           N  
ATOM   3465  H   VAL A 234      -3.524  -4.191   4.565  1.00 98.35           H  
ATOM   3466  CA  VAL A 234      -3.198  -2.803   2.956  1.00 98.35           C  
ATOM   3467  HA  VAL A 234      -3.987  -2.210   2.491  1.00 98.35           H  
ATOM   3468  C   VAL A 234      -2.254  -3.234   1.834  1.00 98.35           C  
ATOM   3469  CB  VAL A 234      -2.490  -1.909   3.983  1.00 98.35           C  
ATOM   3470  HB  VAL A 234      -1.851  -2.524   4.615  1.00 98.35           H  
ATOM   3471  O   VAL A 234      -2.238  -2.591   0.785  1.00 98.35           O  
ATOM   3472  CG1 VAL A 234      -1.632  -0.807   3.346  1.00 98.35           C  
ATOM   3473 HG11 VAL A 234      -1.236  -0.152   4.122  1.00 98.35           H  
ATOM   3474 HG12 VAL A 234      -0.786  -1.251   2.822  1.00 98.35           H  
ATOM   3475 HG13 VAL A 234      -2.228  -0.228   2.641  1.00 98.35           H  
ATOM   3476  CG2 VAL A 234      -3.554  -1.229   4.854  1.00 98.35           C  
ATOM   3477 HG21 VAL A 234      -4.037  -0.420   4.306  1.00 98.35           H  
ATOM   3478 HG22 VAL A 234      -4.320  -1.941   5.162  1.00 98.35           H  
ATOM   3479 HG23 VAL A 234      -3.086  -0.841   5.759  1.00 98.35           H  
ATOM   3480  N   ALA A 235      -1.520  -4.334   2.008  1.00 98.43           N  
ATOM   3481  H   ALA A 235      -1.544  -4.800   2.905  1.00 98.43           H  
ATOM   3482  CA  ALA A 235      -0.695  -4.923   0.956  1.00 98.43           C  
ATOM   3483  HA  ALA A 235       0.020  -4.178   0.609  1.00 98.43           H  
ATOM   3484  C   ALA A 235      -1.548  -5.348  -0.256  1.00 98.43           C  
ATOM   3485  CB  ALA A 235       0.084  -6.098   1.566  1.00 98.43           C  
ATOM   3486  HB1 ALA A 235      -0.593  -6.905   1.846  1.00 98.43           H  
ATOM   3487  HB2 ALA A 235       0.628  -5.770   2.452  1.00 98.43           H  
ATOM   3488  HB3 ALA A 235       0.800  -6.483   0.841  1.00 98.43           H  
ATOM   3489  O   ALA A 235      -1.209  -5.044  -1.402  1.00 98.43           O  
ATOM   3490  N   GLU A 236      -2.699  -5.979  -0.013  1.00 98.09           N  
ATOM   3491  H   GLU A 236      -2.908  -6.240   0.940  1.00 98.09           H  
ATOM   3492  CA  GLU A 236      -3.659  -6.349  -1.063  1.00 98.09           C  
ATOM   3493  HA  GLU A 236      -3.142  -6.905  -1.845  1.00 98.09           H  
ATOM   3494  C   GLU A 236      -4.297  -5.124  -1.728  1.00 98.09           C  
ATOM   3495  CB  GLU A 236      -4.752  -7.246  -0.470  1.00 98.09           C  
ATOM   3496  HB2 GLU A 236      -5.180  -6.764   0.409  1.00 98.09           H  
ATOM   3497  HB3 GLU A 236      -5.535  -7.384  -1.214  1.00 98.09           H  
ATOM   3498  O   GLU A 236      -4.404  -5.063  -2.957  1.00 98.09           O  
ATOM   3499  CG  GLU A 236      -4.189  -8.618  -0.088  1.00 98.09           C  
ATOM   3500  HG2 GLU A 236      -3.814  -9.103  -0.989  1.00 98.09           H  
ATOM   3501  HG3 GLU A 236      -3.345  -8.492   0.591  1.00 98.09           H  
ATOM   3502  CD  GLU A 236      -5.219  -9.533   0.579  1.00 98.09           C  
ATOM   3503  OE1 GLU A 236      -4.790 -10.636   0.992  1.00 98.09           O  
ATOM   3504  OE2 GLU A 236      -6.417  -9.190   0.643  1.00 98.09           O  
ATOM   3505  N   TYR A 237      -4.655  -4.107  -0.940  1.00 97.94           N  
ATOM   3506  H   TYR A 237      -4.605  -4.232   0.061  1.00 97.94           H  
ATOM   3507  CA  TYR A 237      -5.132  -2.832  -1.469  1.00 97.94           C  
ATOM   3508  HA  TYR A 237      -6.019  -3.016  -2.075  1.00 97.94           H  
ATOM   3509  C   TYR A 237      -4.087  -2.170  -2.380  1.00 97.94           C  
ATOM   3510  CB  TYR A 237      -5.521  -1.903  -0.314  1.00 97.94           C  
ATOM   3511  HB2 TYR A 237      -4.713  -1.878   0.416  1.00 97.94           H  
ATOM   3512  HB3 TYR A 237      -6.403  -2.304   0.185  1.00 97.94           H  
ATOM   3513  O   TYR A 237      -4.426  -1.726  -3.479  1.00 97.94           O  
ATOM   3514  CG  TYR A 237      -5.800  -0.485  -0.768  1.00 97.94           C  
ATOM   3515  CD1 TYR A 237      -4.782   0.485  -0.696  1.00 97.94           C  
ATOM   3516  HD1 TYR A 237      -3.820   0.223  -0.281  1.00 97.94           H  
ATOM   3517  CD2 TYR A 237      -7.050  -0.157  -1.325  1.00 97.94           C  
ATOM   3518  HD2 TYR A 237      -7.827  -0.904  -1.385  1.00 97.94           H  
ATOM   3519  CE1 TYR A 237      -5.017   1.788  -1.170  1.00 97.94           C  
ATOM   3520  HE1 TYR A 237      -4.238   2.534  -1.107  1.00 97.94           H  
ATOM   3521  CE2 TYR A 237      -7.285   1.144  -1.809  1.00 97.94           C  
ATOM   3522  HE2 TYR A 237      -8.245   1.411  -2.227  1.00 97.94           H  
ATOM   3523  OH  TYR A 237      -6.506   3.383  -2.158  1.00 97.94           O  
ATOM   3524  HH  TYR A 237      -5.884   4.004  -1.772  1.00 97.94           H  
ATOM   3525  CZ  TYR A 237      -6.271   2.118  -1.727  1.00 97.94           C  
ATOM   3526  N   ALA A 238      -2.817  -2.118  -1.968  1.00 97.94           N  
ATOM   3527  H   ALA A 238      -2.590  -2.491  -1.058  1.00 97.94           H  
ATOM   3528  CA  ALA A 238      -1.733  -1.551  -2.771  1.00 97.94           C  
ATOM   3529  HA  ALA A 238      -1.987  -0.522  -3.026  1.00 97.94           H  
ATOM   3530  C   ALA A 238      -1.545  -2.323  -4.087  1.00 97.94           C  
ATOM   3531  CB  ALA A 238      -0.455  -1.535  -1.925  1.00 97.94           C  
ATOM   3532  HB1 ALA A 238      -0.628  -0.955  -1.018  1.00 97.94           H  
ATOM   3533  HB2 ALA A 238      -0.169  -2.550  -1.650  1.00 97.94           H  
ATOM   3534  HB3 ALA A 238       0.360  -1.080  -2.489  1.00 97.94           H  
ATOM   3535  O   ALA A 238      -1.421  -1.708  -5.152  1.00 97.94           O  
ATOM   3536  N   GLN A 239      -1.635  -3.659  -4.028  1.00 96.74           N  
ATOM   3537  H   GLN A 239      -1.716  -4.093  -3.120  1.00 96.74           H  
ATOM   3538  CA  GLN A 239      -1.593  -4.526  -5.204  1.00 96.74           C  
ATOM   3539  HA  GLN A 239      -0.632  -4.366  -5.692  1.00 96.74           H  
ATOM   3540  C   GLN A 239      -2.702  -4.186  -6.212  1.00 96.74           C  
ATOM   3541  CB  GLN A 239      -1.622  -6.004  -4.781  1.00 96.74           C  
ATOM   3542  HB2 GLN A 239      -0.859  -6.172  -4.020  1.00 96.74           H  
ATOM   3543  HB3 GLN A 239      -2.592  -6.244  -4.346  1.00 96.74           H  
ATOM   3544  O   GLN A 239      -2.419  -4.004  -7.397  1.00 96.74           O  
ATOM   3545  CG  GLN A 239      -1.365  -6.958  -5.962  1.00 96.74           C  
ATOM   3546  HG2 GLN A 239      -2.131  -6.809  -6.723  1.00 96.74           H  
ATOM   3547  HG3 GLN A 239      -1.451  -7.986  -5.610  1.00 96.74           H  
ATOM   3548  CD  GLN A 239       0.019  -6.793  -6.592  1.00 96.74           C  
ATOM   3549  NE2 GLN A 239       0.142  -6.933  -7.894  1.00 96.74           N  
ATOM   3550 HE21 GLN A 239       1.081  -6.902  -8.266  1.00 96.74           H  
ATOM   3551 HE22 GLN A 239      -0.653  -7.191  -8.460  1.00 96.74           H  
ATOM   3552  OE1 GLN A 239       1.014  -6.532  -5.932  1.00 96.74           O  
ATOM   3553  N   GLY A 240      -3.949  -4.060  -5.748  1.00 95.31           N  
ATOM   3554  H   GLY A 240      -4.110  -4.246  -4.768  1.00 95.31           H  
ATOM   3555  CA  GLY A 240      -5.105  -3.773  -6.604  1.00 95.31           C  
ATOM   3556  HA2 GLY A 240      -5.083  -4.429  -7.474  1.00 95.31           H  
ATOM   3557  HA3 GLY A 240      -6.012  -3.985  -6.038  1.00 95.31           H  
ATOM   3558  C   GLY A 240      -5.190  -2.323  -7.098  1.00 95.31           C  
ATOM   3559  O   GLY A 240      -5.699  -2.072  -8.189  1.00 95.31           O  
ATOM   3560  N   SER A 241      -4.673  -1.363  -6.327  1.00 94.48           N  
ATOM   3561  H   SER A 241      -4.293  -1.638  -5.432  1.00 94.48           H  
ATOM   3562  CA  SER A 241      -4.769   0.078  -6.623  1.00 94.48           C  
ATOM   3563  HA  SER A 241      -5.624   0.231  -7.280  1.00 94.48           H  
ATOM   3564  C   SER A 241      -3.565   0.659  -7.372  1.00 94.48           C  
ATOM   3565  CB  SER A 241      -5.060   0.877  -5.347  1.00 94.48           C  
ATOM   3566  HB2 SER A 241      -5.992   0.526  -4.903  1.00 94.48           H  
ATOM   3567  HB3 SER A 241      -5.177   1.931  -5.601  1.00 94.48           H  
ATOM   3568  O   SER A 241      -3.542   1.858  -7.644  1.00 94.48           O  
ATOM   3569  OG  SER A 241      -4.019   0.742  -4.402  1.00 94.48           O  
ATOM   3570  HG  SER A 241      -4.146  -0.107  -3.972  1.00 94.48           H  
ATOM   3571  N   ARG A 242      -2.576  -0.172  -7.731  1.00 92.69           N  
ATOM   3572  H   ARG A 242      -2.675  -1.138  -7.451  1.00 92.69           H  
ATOM   3573  CA  ARG A 242      -1.293   0.248  -8.324  1.00 92.69           C  
ATOM   3574  HA  ARG A 242      -0.653  -0.634  -8.291  1.00 92.69           H  
ATOM   3575  C   ARG A 242      -0.543   1.293  -7.489  1.00 92.69           C  
ATOM   3576  CB  ARG A 242      -1.426   0.660  -9.799  1.00 92.69           C  
ATOM   3577  HB2 ARG A 242      -0.446   0.979 -10.154  1.00 92.69           H  
ATOM   3578  HB3 ARG A 242      -2.105   1.509  -9.876  1.00 92.69           H  
ATOM   3579  O   ARG A 242      -0.059   2.301  -7.999  1.00 92.69           O  
ATOM   3580  CG  ARG A 242      -1.905  -0.475 -10.712  1.00 92.69           C  
ATOM   3581  HG2 ARG A 242      -2.933  -0.744 -10.468  1.00 92.69           H  
ATOM   3582  HG3 ARG A 242      -1.271  -1.349 -10.563  1.00 92.69           H  
ATOM   3583  CD  ARG A 242      -1.813  -0.044 -12.182  1.00 92.69           C  
ATOM   3584  HD2 ARG A 242      -0.798   0.298 -12.386  1.00 92.69           H  
ATOM   3585  HD3 ARG A 242      -1.988  -0.911 -12.818  1.00 92.69           H  
ATOM   3586  NE  ARG A 242      -2.763   1.043 -12.498  1.00 92.69           N  
ATOM   3587  HE  ARG A 242      -2.449   1.976 -12.273  1.00 92.69           H  
ATOM   3588  NH1 ARG A 242      -4.430  -0.229 -13.434  1.00 92.69           N  
ATOM   3589 HH11 ARG A 242      -5.343  -0.301 -13.858  1.00 92.69           H  
ATOM   3590 HH12 ARG A 242      -3.882  -1.054 -13.236  1.00 92.69           H  
ATOM   3591  NH2 ARG A 242      -4.668   1.985 -13.309  1.00 92.69           N  
ATOM   3592 HH21 ARG A 242      -4.274   2.897 -13.128  1.00 92.69           H  
ATOM   3593 HH22 ARG A 242      -5.536   1.907 -13.820  1.00 92.69           H  
ATOM   3594  CZ  ARG A 242      -3.946   0.927 -13.073  1.00 92.69           C  
ATOM   3595  N   ARG A 243      -0.451   1.037  -6.187  1.00 95.62           N  
ATOM   3596  H   ARG A 243      -0.848   0.167  -5.859  1.00 95.62           H  
ATOM   3597  CA  ARG A 243       0.317   1.836  -5.218  1.00 95.62           C  
ATOM   3598  HA  ARG A 243       0.812   2.668  -5.718  1.00 95.62           H  
ATOM   3599  C   ARG A 243       1.413   0.983  -4.610  1.00 95.62           C  
ATOM   3600  CB  ARG A 243      -0.636   2.387  -4.154  1.00 95.62           C  
ATOM   3601  HB2 ARG A 243      -0.072   2.941  -3.404  1.00 95.62           H  
ATOM   3602  HB3 ARG A 243      -1.152   1.565  -3.657  1.00 95.62           H  
ATOM   3603  O   ARG A 243       1.363  -0.228  -4.768  1.00 95.62           O  
ATOM   3604  CG  ARG A 243      -1.662   3.315  -4.811  1.00 95.62           C  
ATOM   3605  HG2 ARG A 243      -1.142   4.038  -5.440  1.00 95.62           H  
ATOM   3606  HG3 ARG A 243      -2.347   2.732  -5.425  1.00 95.62           H  
ATOM   3607  CD  ARG A 243      -2.458   4.046  -3.737  1.00 95.62           C  
ATOM   3608  HD2 ARG A 243      -2.797   3.312  -3.006  1.00 95.62           H  
ATOM   3609  HD3 ARG A 243      -1.802   4.760  -3.239  1.00 95.62           H  
ATOM   3610  NE  ARG A 243      -3.644   4.734  -4.272  1.00 95.62           N  
ATOM   3611  HE  ARG A 243      -4.536   4.408  -3.928  1.00 95.62           H  
ATOM   3612  NH1 ARG A 243      -2.689   6.186  -5.812  1.00 95.62           N  
ATOM   3613 HH11 ARG A 243      -1.790   6.059  -5.369  1.00 95.62           H  
ATOM   3614 HH12 ARG A 243      -2.836   7.055  -6.305  1.00 95.62           H  
ATOM   3615  NH2 ARG A 243      -4.821   6.301  -5.407  1.00 95.62           N  
ATOM   3616 HH21 ARG A 243      -4.793   7.111  -6.010  1.00 95.62           H  
ATOM   3617 HH22 ARG A 243      -5.661   6.045  -4.907  1.00 95.62           H  
ATOM   3618  CZ  ARG A 243      -3.695   5.718  -5.151  1.00 95.62           C  
ATOM   3619  N   VAL A 244       2.380   1.577  -3.919  1.00 97.71           N  
ATOM   3620  H   VAL A 244       2.351   2.580  -3.803  1.00 97.71           H  
ATOM   3621  CA  VAL A 244       3.401   0.807  -3.194  1.00 97.71           C  
ATOM   3622  HA  VAL A 244       3.271  -0.252  -3.419  1.00 97.71           H  
ATOM   3623  C   VAL A 244       3.204   0.951  -1.697  1.00 97.71           C  
ATOM   3624  CB  VAL A 244       4.832   1.145  -3.638  1.00 97.71           C  
ATOM   3625  HB  VAL A 244       4.998   2.221  -3.591  1.00 97.71           H  
ATOM   3626  O   VAL A 244       3.198   2.057  -1.159  1.00 97.71           O  
ATOM   3627  CG1 VAL A 244       5.866   0.432  -2.754  1.00 97.71           C  
ATOM   3628 HG11 VAL A 244       6.866   0.525  -3.179  1.00 97.71           H  
ATOM   3629 HG12 VAL A 244       5.621  -0.627  -2.667  1.00 97.71           H  
ATOM   3630 HG13 VAL A 244       5.884   0.875  -1.758  1.00 97.71           H  
ATOM   3631  CG2 VAL A 244       5.041   0.655  -5.075  1.00 97.71           C  
ATOM   3632 HG21 VAL A 244       4.912  -0.426  -5.128  1.00 97.71           H  
ATOM   3633 HG22 VAL A 244       6.048   0.905  -5.410  1.00 97.71           H  
ATOM   3634 HG23 VAL A 244       4.318   1.124  -5.742  1.00 97.71           H  
ATOM   3635  N   PHE A 245       3.066  -0.184  -1.018  1.00 98.47           N  
ATOM   3636  H   PHE A 245       3.097  -1.057  -1.525  1.00 98.47           H  
ATOM   3637  CA  PHE A 245       3.062  -0.237   0.434  1.00 98.47           C  
ATOM   3638  HA  PHE A 245       2.714   0.724   0.814  1.00 98.47           H  
ATOM   3639  C   PHE A 245       4.487  -0.452   0.956  1.00 98.47           C  
ATOM   3640  CB  PHE A 245       2.069  -1.307   0.906  1.00 98.47           C  
ATOM   3641  HB2 PHE A 245       1.070  -1.027   0.573  1.00 98.47           H  
ATOM   3642  HB3 PHE A 245       2.327  -2.253   0.430  1.00 98.47           H  
ATOM   3643  O   PHE A 245       5.099  -1.489   0.699  1.00 98.47           O  
ATOM   3644  CG  PHE A 245       2.014  -1.513   2.408  1.00 98.47           C  
ATOM   3645  CD1 PHE A 245       1.793  -2.801   2.927  1.00 98.47           C  
ATOM   3646  HD1 PHE A 245       1.656  -3.636   2.256  1.00 98.47           H  
ATOM   3647  CD2 PHE A 245       2.179  -0.433   3.296  1.00 98.47           C  
ATOM   3648  HD2 PHE A 245       2.321   0.571   2.924  1.00 98.47           H  
ATOM   3649  CE1 PHE A 245       1.757  -3.008   4.316  1.00 98.47           C  
ATOM   3650  HE1 PHE A 245       1.587  -4.001   4.707  1.00 98.47           H  
ATOM   3651  CE2 PHE A 245       2.198  -0.647   4.681  1.00 98.47           C  
ATOM   3652  HE2 PHE A 245       2.400   0.179   5.348  1.00 98.47           H  
ATOM   3653  CZ  PHE A 245       1.980  -1.935   5.195  1.00 98.47           C  
ATOM   3654  HZ  PHE A 245       2.004  -2.111   6.260  1.00 98.47           H  
ATOM   3655  N   PHE A 246       5.006   0.531   1.694  1.00 98.26           N  
ATOM   3656  H   PHE A 246       4.437   1.343   1.887  1.00 98.26           H  
ATOM   3657  CA  PHE A 246       6.265   0.429   2.427  1.00 98.26           C  
ATOM   3658  HA  PHE A 246       6.927  -0.279   1.930  1.00 98.26           H  
ATOM   3659  C   PHE A 246       5.955  -0.100   3.827  1.00 98.26           C  
ATOM   3660  CB  PHE A 246       6.978   1.786   2.458  1.00 98.26           C  
ATOM   3661  HB2 PHE A 246       7.878   1.690   3.065  1.00 98.26           H  
ATOM   3662  HB3 PHE A 246       6.330   2.522   2.935  1.00 98.26           H  
ATOM   3663  O   PHE A 246       5.530   0.636   4.721  1.00 98.26           O  
ATOM   3664  CG  PHE A 246       7.374   2.307   1.095  1.00 98.26           C  
ATOM   3665  CD1 PHE A 246       8.652   2.030   0.576  1.00 98.26           C  
ATOM   3666  HD1 PHE A 246       9.353   1.450   1.158  1.00 98.26           H  
ATOM   3667  CD2 PHE A 246       6.456   3.059   0.337  1.00 98.26           C  
ATOM   3668  HD2 PHE A 246       5.470   3.260   0.729  1.00 98.26           H  
ATOM   3669  CE1 PHE A 246       9.013   2.508  -0.697  1.00 98.26           C  
ATOM   3670  HE1 PHE A 246       9.990   2.290  -1.104  1.00 98.26           H  
ATOM   3671  CE2 PHE A 246       6.817   3.527  -0.936  1.00 98.26           C  
ATOM   3672  HE2 PHE A 246       6.099   4.073  -1.531  1.00 98.26           H  
ATOM   3673  CZ  PHE A 246       8.098   3.262  -1.449  1.00 98.26           C  
ATOM   3674  HZ  PHE A 246       8.376   3.627  -2.427  1.00 98.26           H  
ATOM   3675  N   ASN A 247       6.125  -1.404   3.998  1.00 98.04           N  
ATOM   3676  H   ASN A 247       6.549  -1.929   3.247  1.00 98.04           H  
ATOM   3677  CA  ASN A 247       5.803  -2.113   5.222  1.00 98.04           C  
ATOM   3678  HA  ASN A 247       5.001  -1.585   5.738  1.00 98.04           H  
ATOM   3679  C   ASN A 247       7.020  -2.170   6.152  1.00 98.04           C  
ATOM   3680  CB  ASN A 247       5.286  -3.507   4.852  1.00 98.04           C  
ATOM   3681  HB2 ASN A 247       4.417  -3.422   4.200  1.00 98.04           H  
ATOM   3682  HB3 ASN A 247       6.062  -4.042   4.305  1.00 98.04           H  
ATOM   3683  O   ASN A 247       8.127  -2.503   5.733  1.00 98.04           O  
ATOM   3684  CG  ASN A 247       4.891  -4.301   6.081  1.00 98.04           C  
ATOM   3685  ND2 ASN A 247       5.280  -5.552   6.149  1.00 98.04           N  
ATOM   3686 HD21 ASN A 247       5.037  -6.063   6.986  1.00 98.04           H  
ATOM   3687 HD22 ASN A 247       5.791  -5.966   5.384  1.00 98.04           H  
ATOM   3688  OD1 ASN A 247       4.260  -3.791   6.994  1.00 98.04           O  
ATOM   3689  N   THR A 248       6.810  -1.907   7.437  1.00 97.91           N  
ATOM   3690  H   THR A 248       5.856  -1.767   7.738  1.00 97.91           H  
ATOM   3691  CA  THR A 248       7.797  -2.210   8.478  1.00 97.91           C  
ATOM   3692  HA  THR A 248       8.733  -2.537   8.025  1.00 97.91           H  
ATOM   3693  C   THR A 248       7.261  -3.355   9.315  1.00 97.91           C  
ATOM   3694  CB  THR A 248       8.111  -0.993   9.354  1.00 97.91           C  
ATOM   3695  HB  THR A 248       7.196  -0.635   9.826  1.00 97.91           H  
ATOM   3696  O   THR A 248       6.137  -3.274   9.798  1.00 97.91           O  
ATOM   3697  CG2 THR A 248       9.154  -1.299  10.430  1.00 97.91           C  
ATOM   3698 HG21 THR A 248      10.041  -1.754   9.989  1.00 97.91           H  
ATOM   3699 HG22 THR A 248       8.740  -1.986  11.168  1.00 97.91           H  
ATOM   3700 HG23 THR A 248       9.437  -0.382  10.946  1.00 97.91           H  
ATOM   3701  OG1 THR A 248       8.644   0.037   8.548  1.00 97.91           O  
ATOM   3702  HG1 THR A 248       9.347  -0.382   8.047  1.00 97.91           H  
ATOM   3703  N   SER A 249       8.075  -4.387   9.496  1.00 97.72           N  
ATOM   3704  H   SER A 249       8.996  -4.356   9.083  1.00 97.72           H  
ATOM   3705  CA  SER A 249       7.831  -5.456  10.452  1.00 97.72           C  
ATOM   3706  HA  SER A 249       6.793  -5.437  10.785  1.00 97.72           H  
ATOM   3707  C   SER A 249       8.743  -5.279  11.656  1.00 97.72           C  
ATOM   3708  CB  SER A 249       8.095  -6.804   9.804  1.00 97.72           C  
ATOM   3709  HB2 SER A 249       7.456  -6.934   8.931  1.00 97.72           H  
ATOM   3710  HB3 SER A 249       9.144  -6.834   9.508  1.00 97.72           H  
ATOM   3711  O   SER A 249       9.941  -5.022  11.505  1.00 97.72           O  
ATOM   3712  OG  SER A 249       7.858  -7.832  10.728  1.00 97.72           O  
ATOM   3713  HG  SER A 249       6.919  -7.832  10.929  1.00 97.72           H  
ATOM   3714  N   ASN A 250       8.159  -5.421  12.837  1.00 97.08           N  
ATOM   3715  H   ASN A 250       7.176  -5.655  12.850  1.00 97.08           H  
ATOM   3716  CA  ASN A 250       8.853  -5.515  14.111  1.00 97.08           C  
ATOM   3717  HA  ASN A 250       9.905  -5.272  13.963  1.00 97.08           H  
ATOM   3718  C   ASN A 250       8.850  -6.960  14.655  1.00 97.08           C  
ATOM   3719  CB  ASN A 250       8.234  -4.479  15.070  1.00 97.08           C  
ATOM   3720  HB2 ASN A 250       7.173  -4.694  15.193  1.00 97.08           H  
ATOM   3721  HB3 ASN A 250       8.717  -4.573  16.043  1.00 97.08           H  
ATOM   3722  O   ASN A 250       9.389  -7.210  15.732  1.00 97.08           O  
ATOM   3723  CG  ASN A 250       8.394  -3.035  14.605  1.00 97.08           C  
ATOM   3724  ND2 ASN A 250       9.599  -2.527  14.566  1.00 97.08           N  
ATOM   3725 HD21 ASN A 250      10.392  -3.145  14.665  1.00 97.08           H  
ATOM   3726 HD22 ASN A 250       9.744  -1.562  14.306  1.00 97.08           H  
ATOM   3727  OD1 ASN A 250       7.454  -2.314  14.290  1.00 97.08           O  
ATOM   3728  N   ASP A 251       8.271  -7.917  13.920  1.00 96.68           N  
ATOM   3729  H   ASP A 251       7.827  -7.656  13.051  1.00 96.68           H  
ATOM   3730  CA  ASP A 251       8.241  -9.330  14.292  1.00 96.68           C  
ATOM   3731  HA  ASP A 251       8.002  -9.394  15.354  1.00 96.68           H  
ATOM   3732  C   ASP A 251       9.609  -9.994  14.072  1.00 96.68           C  
ATOM   3733  CB  ASP A 251       7.119 -10.062  13.538  1.00 96.68           C  
ATOM   3734  HB2 ASP A 251       6.179  -9.541  13.718  1.00 96.68           H  
ATOM   3735  HB3 ASP A 251       7.324 -10.038  12.468  1.00 96.68           H  
ATOM   3736  O   ASP A 251      10.090 -10.143  12.943  1.00 96.68           O  
ATOM   3737  CG  ASP A 251       6.953 -11.521  13.984  1.00 96.68           C  
ATOM   3738  OD1 ASP A 251       7.684 -11.959  14.904  1.00 96.68           O  
ATOM   3739  OD2 ASP A 251       6.111 -12.225  13.390  1.00 96.68           O  
ATOM   3740  N   HIS A 252      10.225 -10.441  15.167  1.00 95.55           N  
ATOM   3741  H   HIS A 252       9.739 -10.337  16.046  1.00 95.55           H  
ATOM   3742  CA  HIS A 252      11.513 -11.132  15.156  1.00 95.55           C  
ATOM   3743  HA  HIS A 252      12.241 -10.484  14.668  1.00 95.55           H  
ATOM   3744  C   HIS A 252      11.478 -12.453  14.371  1.00 95.55           C  
ATOM   3745  CB  HIS A 252      11.960 -11.364  16.604  1.00 95.55           C  
ATOM   3746  HB2 HIS A 252      11.690 -10.495  17.204  1.00 95.55           H  
ATOM   3747  HB3 HIS A 252      11.440 -12.229  17.014  1.00 95.55           H  
ATOM   3748  O   HIS A 252      12.517 -12.909  13.892  1.00 95.55           O  
ATOM   3749  CG  HIS A 252      13.447 -11.552  16.731  1.00 95.55           C  
ATOM   3750  CD2 HIS A 252      14.131 -12.732  16.848  1.00 95.55           C  
ATOM   3751  HD2 HIS A 252      13.693 -13.719  16.853  1.00 95.55           H  
ATOM   3752  ND1 HIS A 252      14.376 -10.539  16.740  1.00 95.55           N  
ATOM   3753  HD1 HIS A 252      14.188  -9.571  16.523  1.00 95.55           H  
ATOM   3754  CE1 HIS A 252      15.591 -11.093  16.888  1.00 95.55           C  
ATOM   3755  HE1 HIS A 252      16.524 -10.550  16.885  1.00 95.55           H  
ATOM   3756  NE2 HIS A 252      15.494 -12.430  16.964  1.00 95.55           N  
ATOM   3757  N   ASN A 253      10.296 -13.048  14.172  1.00 96.88           N  
ATOM   3758  H   ASN A 253       9.461 -12.630  14.557  1.00 96.88           H  
ATOM   3759  CA  ASN A 253      10.141 -14.249  13.352  1.00 96.88           C  
ATOM   3760  HA  ASN A 253      10.827 -15.011  13.719  1.00 96.88           H  
ATOM   3761  C   ASN A 253      10.496 -14.010  11.874  1.00 96.88           C  
ATOM   3762  CB  ASN A 253       8.716 -14.786  13.504  1.00 96.88           C  
ATOM   3763  HB2 ASN A 253       8.589 -15.655  12.857  1.00 96.88           H  
ATOM   3764  HB3 ASN A 253       8.001 -14.029  13.182  1.00 96.88           H  
ATOM   3765  O   ASN A 253      10.834 -14.963  11.176  1.00 96.88           O  
ATOM   3766  CG  ASN A 253       8.394 -15.230  14.917  1.00 96.88           C  
ATOM   3767  ND2 ASN A 253       7.219 -14.900  15.389  1.00 96.88           N  
ATOM   3768 HD21 ASN A 253       6.697 -14.204  14.876  1.00 96.88           H  
ATOM   3769 HD22 ASN A 253       7.016 -15.136  16.350  1.00 96.88           H  
ATOM   3770  OD1 ASN A 253       9.193 -15.844  15.612  1.00 96.88           O  
ATOM   3771  N   CYS A 254      10.550 -12.753  11.409  1.00 96.21           N  
ATOM   3772  H   CYS A 254      10.257 -11.996  12.010  1.00 96.21           H  
ATOM   3773  CA  CYS A 254      11.104 -12.416  10.090  1.00 96.21           C  
ATOM   3774  HA  CYS A 254      10.537 -12.946   9.325  1.00 96.21           H  
ATOM   3775  C   CYS A 254      12.579 -12.830   9.928  1.00 96.21           C  
ATOM   3776  CB  CYS A 254      10.976 -10.908   9.844  1.00 96.21           C  
ATOM   3777  HB2 CYS A 254      11.469 -10.352  10.641  1.00 96.21           H  
ATOM   3778  HB3 CYS A 254      11.454 -10.667   8.895  1.00 96.21           H  
ATOM   3779  O   CYS A 254      13.061 -12.954   8.804  1.00 96.21           O  
ATOM   3780  SG  CYS A 254       9.234 -10.434   9.749  1.00 96.21           S  
ATOM   3781  HG  CYS A 254       9.086 -10.121  11.039  1.00 96.21           H  
ATOM   3782  N   LEU A 255      13.301 -13.050  11.033  1.00 96.76           N  
ATOM   3783  H   LEU A 255      12.850 -12.917  11.927  1.00 96.76           H  
ATOM   3784  CA  LEU A 255      14.694 -13.506  11.050  1.00 96.76           C  
ATOM   3785  HA  LEU A 255      15.161 -13.243  10.101  1.00 96.76           H  
ATOM   3786  C   LEU A 255      14.824 -15.035  11.176  1.00 96.76           C  
ATOM   3787  CB  LEU A 255      15.454 -12.777  12.170  1.00 96.76           C  
ATOM   3788  HB2 LEU A 255      15.076 -13.126  13.131  1.00 96.76           H  
ATOM   3789  HB3 LEU A 255      16.504 -13.066  12.106  1.00 96.76           H  
ATOM   3790  O   LEU A 255      15.933 -15.557  11.308  1.00 96.76           O  
ATOM   3791  CG  LEU A 255      15.369 -11.240  12.140  1.00 96.76           C  
ATOM   3792  HG  LEU A 255      14.341 -10.920  12.312  1.00 96.76           H  
ATOM   3793  CD1 LEU A 255      16.235 -10.695  13.272  1.00 96.76           C  
ATOM   3794 HD11 LEU A 255      15.832 -11.048  14.222  1.00 96.76           H  
ATOM   3795 HD12 LEU A 255      16.224  -9.605  13.262  1.00 96.76           H  
ATOM   3796 HD13 LEU A 255      17.262 -11.047  13.169  1.00 96.76           H  
ATOM   3797  CD2 LEU A 255      15.854 -10.645  10.816  1.00 96.76           C  
ATOM   3798 HD21 LEU A 255      15.852  -9.557  10.881  1.00 96.76           H  
ATOM   3799 HD22 LEU A 255      15.181 -10.941  10.012  1.00 96.76           H  
ATOM   3800 HD23 LEU A 255      16.862 -10.995  10.592  1.00 96.76           H  
ATOM   3801  N   VAL A 256      13.709 -15.771  11.124  1.00 96.98           N  
ATOM   3802  H   VAL A 256      12.826 -15.292  11.017  1.00 96.98           H  
ATOM   3803  CA  VAL A 256      13.669 -17.234  11.199  1.00 96.98           C  
ATOM   3804  HA  VAL A 256      14.668 -17.604  11.432  1.00 96.98           H  
ATOM   3805  C   VAL A 256      13.255 -17.801   9.843  1.00 96.98           C  
ATOM   3806  CB  VAL A 256      12.742 -17.711  12.334  1.00 96.98           C  
ATOM   3807  HB  VAL A 256      11.722 -17.379  12.143  1.00 96.98           H  
ATOM   3808  O   VAL A 256      12.111 -17.689   9.413  1.00 96.98           O  
ATOM   3809  CG1 VAL A 256      12.755 -19.244  12.436  1.00 96.98           C  
ATOM   3810 HG11 VAL A 256      13.771 -19.607  12.593  1.00 96.98           H  
ATOM   3811 HG12 VAL A 256      12.129 -19.551  13.273  1.00 96.98           H  
ATOM   3812 HG13 VAL A 256      12.331 -19.684  11.533  1.00 96.98           H  
ATOM   3813  CG2 VAL A 256      13.191 -17.149  13.691  1.00 96.98           C  
ATOM   3814 HG21 VAL A 256      14.220 -17.440  13.905  1.00 96.98           H  
ATOM   3815 HG22 VAL A 256      12.533 -17.518  14.477  1.00 96.98           H  
ATOM   3816 HG23 VAL A 256      13.122 -16.061  13.688  1.00 96.98           H  
ATOM   3817  N   LYS A 257      14.194 -18.466   9.160  1.00 94.80           N  
ATOM   3818  H   LYS A 257      15.127 -18.458   9.546  1.00 94.80           H  
ATOM   3819  CA  LYS A 257      14.005 -18.958   7.781  1.00 94.80           C  
ATOM   3820  HA  LYS A 257      13.794 -18.105   7.135  1.00 94.80           H  
ATOM   3821  C   LYS A 257      12.811 -19.908   7.612  1.00 94.80           C  
ATOM   3822  CB  LYS A 257      15.312 -19.622   7.322  1.00 94.80           C  
ATOM   3823  HB2 LYS A 257      15.542 -20.466   7.972  1.00 94.80           H  
ATOM   3824  HB3 LYS A 257      16.116 -18.891   7.407  1.00 94.80           H  
ATOM   3825  O   LYS A 257      12.192 -19.920   6.557  1.00 94.80           O  
ATOM   3826  CG  LYS A 257      15.238 -20.110   5.869  1.00 94.80           C  
ATOM   3827  HG2 LYS A 257      14.853 -19.306   5.241  1.00 94.80           H  
ATOM   3828  HG3 LYS A 257      14.565 -20.965   5.798  1.00 94.80           H  
ATOM   3829  CD  LYS A 257      16.617 -20.522   5.357  1.00 94.80           C  
ATOM   3830  HD2 LYS A 257      16.979 -21.376   5.930  1.00 94.80           H  
ATOM   3831  HD3 LYS A 257      17.303 -19.684   5.480  1.00 94.80           H  
ATOM   3832  CE  LYS A 257      16.511 -20.881   3.874  1.00 94.80           C  
ATOM   3833  HE2 LYS A 257      15.853 -21.743   3.766  1.00 94.80           H  
ATOM   3834  HE3 LYS A 257      16.048 -20.041   3.358  1.00 94.80           H  
ATOM   3835  NZ  LYS A 257      17.850 -21.158   3.301  1.00 94.80           N  
ATOM   3836  HZ1 LYS A 257      17.776 -21.369   2.316  1.00 94.80           H  
ATOM   3837  HZ2 LYS A 257      18.288 -21.931   3.780  1.00 94.80           H  
ATOM   3838  HZ3 LYS A 257      18.435 -20.342   3.407  1.00 94.80           H  
ATOM   3839  N   ALA A 258      12.532 -20.729   8.623  1.00 95.54           N  
ATOM   3840  H   ALA A 258      13.050 -20.616   9.482  1.00 95.54           H  
ATOM   3841  CA  ALA A 258      11.451 -21.715   8.592  1.00 95.54           C  
ATOM   3842  HA  ALA A 258      11.311 -22.058   7.567  1.00 95.54           H  
ATOM   3843  C   ALA A 258      10.093 -21.152   9.046  1.00 95.54           C  
ATOM   3844  CB  ALA A 258      11.876 -22.918   9.444  1.00 95.54           C  
ATOM   3845  HB1 ALA A 258      11.110 -23.691   9.383  1.00 95.54           H  
ATOM   3846  HB2 ALA A 258      11.988 -22.616  10.486  1.00 95.54           H  
ATOM   3847  HB3 ALA A 258      12.817 -23.325   9.074  1.00 95.54           H  
ATOM   3848  O   ALA A 258       9.098 -21.868   8.974  1.00 95.54           O  
ATOM   3849  N   ASP A 259      10.047 -19.915   9.549  1.00 95.80           N  
ATOM   3850  H   ASP A 259      10.848 -19.303   9.487  1.00 95.80           H  
ATOM   3851  CA  ASP A 259       8.791 -19.304   9.964  1.00 95.80           C  
ATOM   3852  HA  ASP A 259       8.163 -20.070  10.420  1.00 95.80           H  
ATOM   3853  C   ASP A 259       8.051 -18.740   8.747  1.00 95.80           C  
ATOM   3854  CB  ASP A 259       9.029 -18.235  11.033  1.00 95.80           C  
ATOM   3855  HB2 ASP A 259       9.589 -18.666  11.862  1.00 95.80           H  
ATOM   3856  HB3 ASP A 259       9.601 -17.407  10.613  1.00 95.80           H  
ATOM   3857  O   ASP A 259       8.569 -17.884   8.032  1.00 95.80           O  
ATOM   3858  CG  ASP A 259       7.677 -17.734  11.532  1.00 95.80           C  
ATOM   3859  OD1 ASP A 259       7.062 -16.896  10.833  1.00 95.80           O  
ATOM   3860  OD2 ASP A 259       7.181 -18.270  12.539  1.00 95.80           O  
ATOM   3861  N   GLU A 260       6.826 -19.213   8.528  1.00 94.72           N  
ATOM   3862  H   GLU A 260       6.504 -19.979   9.103  1.00 94.72           H  
ATOM   3863  CA  GLU A 260       5.929 -18.728   7.470  1.00 94.72           C  
ATOM   3864  HA  GLU A 260       6.490 -18.061   6.815  1.00 94.72           H  
ATOM   3865  C   GLU A 260       4.754 -17.904   8.029  1.00 94.72           C  
ATOM   3866  CB  GLU A 260       5.437 -19.906   6.614  1.00 94.72           C  
ATOM   3867  HB2 GLU A 260       4.758 -19.523   5.853  1.00 94.72           H  
ATOM   3868  HB3 GLU A 260       4.891 -20.601   7.252  1.00 94.72           H  
ATOM   3869  O   GLU A 260       3.840 -17.520   7.297  1.00 94.72           O  
ATOM   3870  CG  GLU A 260       6.581 -20.649   5.902  1.00 94.72           C  
ATOM   3871  HG2 GLU A 260       7.248 -21.084   6.646  1.00 94.72           H  
ATOM   3872  HG3 GLU A 260       7.151 -19.926   5.319  1.00 94.72           H  
ATOM   3873  CD  GLU A 260       6.089 -21.770   4.969  1.00 94.72           C  
ATOM   3874  OE1 GLU A 260       6.929 -22.273   4.185  1.00 94.72           O  
ATOM   3875  OE2 GLU A 260       4.888 -22.124   5.024  1.00 94.72           O  
ATOM   3876  N   THR A 261       4.747 -17.648   9.341  1.00 95.70           N  
ATOM   3877  H   THR A 261       5.592 -17.827   9.863  1.00 95.70           H  
ATOM   3878  CA  THR A 261       3.647 -16.967  10.038  1.00 95.70           C  
ATOM   3879  HA  THR A 261       2.728 -17.157   9.484  1.00 95.70           H  
ATOM   3880  C   THR A 261       3.824 -15.451  10.070  1.00 95.70           C  
ATOM   3881  CB  THR A 261       3.434 -17.519  11.455  1.00 95.70           C  
ATOM   3882  HB  THR A 261       2.493 -17.104  11.817  1.00 95.70           H  
ATOM   3883  O   THR A 261       2.828 -14.720  10.118  1.00 95.70           O  
ATOM   3884  CG2 THR A 261       3.303 -19.042  11.490  1.00 95.70           C  
ATOM   3885 HG21 THR A 261       3.017 -19.352  12.495  1.00 95.70           H  
ATOM   3886 HG22 THR A 261       2.542 -19.366  10.780  1.00 95.70           H  
ATOM   3887 HG23 THR A 261       4.257 -19.505  11.239  1.00 95.70           H  
ATOM   3888  OG1 THR A 261       4.432 -17.135  12.370  1.00 95.70           O  
ATOM   3889  HG1 THR A 261       5.300 -17.471  12.135  1.00 95.70           H  
ATOM   3890  N   ASN A 262       5.070 -14.983   9.973  1.00 96.17           N  
ATOM   3891  H   ASN A 262       5.820 -15.653  10.063  1.00 96.17           H  
ATOM   3892  CA  ASN A 262       5.417 -13.572   9.877  1.00 96.17           C  
ATOM   3893  HA  ASN A 262       4.987 -13.075  10.746  1.00 96.17           H  
ATOM   3894  C   ASN A 262       4.841 -12.904   8.614  1.00 96.17           C  
ATOM   3895  CB  ASN A 262       6.941 -13.407   9.966  1.00 96.17           C  
ATOM   3896  HB2 ASN A 262       7.313 -13.944  10.839  1.00 96.17           H  
ATOM   3897  HB3 ASN A 262       7.179 -12.353  10.107  1.00 96.17           H  
ATOM   3898  O   ASN A 262       4.559 -13.535   7.588  1.00 96.17           O  
ATOM   3899  CG  ASN A 262       7.656 -13.901   8.724  1.00 96.17           C  
ATOM   3900  ND2 ASN A 262       8.098 -15.133   8.743  1.00 96.17           N  
ATOM   3901 HD21 ASN A 262       7.912 -15.726   9.540  1.00 96.17           H  
ATOM   3902 HD22 ASN A 262       8.552 -15.529   7.933  1.00 96.17           H  
ATOM   3903  OD1 ASN A 262       7.776 -13.193   7.731  1.00 96.17           O  
ATOM   3904  N   ILE A 263       4.682 -11.581   8.677  1.00 97.15           N  
ATOM   3905  H   ILE A 263       4.951 -11.105   9.526  1.00 97.15           H  
ATOM   3906  CA  ILE A 263       4.011 -10.824   7.617  1.00 97.15           C  
ATOM   3907  HA  ILE A 263       3.048 -11.306   7.448  1.00 97.15           H  
ATOM   3908  C   ILE A 263       4.758 -10.864   6.277  1.00 97.15           C  
ATOM   3909  CB  ILE A 263       3.739  -9.383   8.090  1.00 97.15           C  
ATOM   3910  HB  ILE A 263       3.305  -9.443   9.088  1.00 97.15           H  
ATOM   3911  O   ILE A 263       4.117 -10.876   5.226  1.00 97.15           O  
ATOM   3912  CG1 ILE A 263       2.693  -8.738   7.162  1.00 97.15           C  
ATOM   3913 HG12 ILE A 263       3.127  -8.577   6.176  1.00 97.15           H  
ATOM   3914 HG13 ILE A 263       1.848  -9.418   7.052  1.00 97.15           H  
ATOM   3915  CG2 ILE A 263       5.026  -8.541   8.177  1.00 97.15           C  
ATOM   3916 HG21 ILE A 263       5.438  -8.349   7.186  1.00 97.15           H  
ATOM   3917 HG22 ILE A 263       5.770  -9.055   8.785  1.00 97.15           H  
ATOM   3918 HG23 ILE A 263       4.816  -7.592   8.671  1.00 97.15           H  
ATOM   3919  CD1 ILE A 263       2.149  -7.407   7.673  1.00 97.15           C  
ATOM   3920 HD11 ILE A 263       1.709  -7.541   8.661  1.00 97.15           H  
ATOM   3921 HD12 ILE A 263       1.379  -7.072   6.978  1.00 97.15           H  
ATOM   3922 HD13 ILE A 263       2.937  -6.656   7.716  1.00 97.15           H  
ATOM   3923  N   MET A 264       6.094 -10.913   6.284  1.00 97.69           N  
ATOM   3924  H   MET A 264       6.573 -11.032   7.165  1.00 97.69           H  
ATOM   3925  CA  MET A 264       6.882 -10.921   5.048  1.00 97.69           C  
ATOM   3926  HA  MET A 264       6.524 -10.125   4.395  1.00 97.69           H  
ATOM   3927  C   MET A 264       6.713 -12.238   4.295  1.00 97.69           C  
ATOM   3928  CB  MET A 264       8.364 -10.670   5.332  1.00 97.69           C  
ATOM   3929  HB2 MET A 264       8.782 -11.486   5.922  1.00 97.69           H  
ATOM   3930  HB3 MET A 264       8.890 -10.632   4.378  1.00 97.69           H  
ATOM   3931  O   MET A 264       6.460 -12.227   3.090  1.00 97.69           O  
ATOM   3932  CG  MET A 264       8.598  -9.357   6.072  1.00 97.69           C  
ATOM   3933  HG2 MET A 264       8.311  -9.486   7.115  1.00 97.69           H  
ATOM   3934  HG3 MET A 264       7.977  -8.576   5.633  1.00 97.69           H  
ATOM   3935  SD  MET A 264      10.327  -8.853   5.990  1.00 97.69           S  
ATOM   3936  CE  MET A 264      10.344  -7.638   7.307  1.00 97.69           C  
ATOM   3937  HE1 MET A 264      11.354  -7.231   7.362  1.00 97.69           H  
ATOM   3938  HE2 MET A 264       9.620  -6.847   7.112  1.00 97.69           H  
ATOM   3939  HE3 MET A 264      10.120  -8.142   8.247  1.00 97.69           H  
ATOM   3940  N   ALA A 265       6.745 -13.362   5.014  1.00 97.34           N  
ATOM   3941  H   ALA A 265       6.982 -13.309   5.994  1.00 97.34           H  
ATOM   3942  CA  ALA A 265       6.457 -14.674   4.452  1.00 97.34           C  
ATOM   3943  HA  ALA A 265       7.163 -14.869   3.644  1.00 97.34           H  
ATOM   3944  C   ALA A 265       5.036 -14.740   3.868  1.00 97.34           C  
ATOM   3945  CB  ALA A 265       6.671 -15.729   5.535  1.00 97.34           C  
ATOM   3946  HB1 ALA A 265       6.505 -16.716   5.103  1.00 97.34           H  
ATOM   3947  HB2 ALA A 265       5.979 -15.574   6.363  1.00 97.34           H  
ATOM   3948  HB3 ALA A 265       7.694 -15.677   5.909  1.00 97.34           H  
ATOM   3949  O   ALA A 265       4.861 -15.204   2.740  1.00 97.34           O  
ATOM   3950  N   LYS A 266       4.031 -14.192   4.570  1.00 97.77           N  
ATOM   3951  H   LYS A 266       4.236 -13.881   5.508  1.00 97.77           H  
ATOM   3952  CA  LYS A 266       2.646 -14.098   4.066  1.00 97.77           C  
ATOM   3953  HA  LYS A 266       2.299 -15.099   3.810  1.00 97.77           H  
ATOM   3954  C   LYS A 266       2.534 -13.258   2.784  1.00 97.77           C  
ATOM   3955  CB  LYS A 266       1.729 -13.519   5.156  1.00 97.77           C  
ATOM   3956  HB2 LYS A 266       2.168 -12.598   5.540  1.00 97.77           H  
ATOM   3957  HB3 LYS A 266       0.773 -13.263   4.698  1.00 97.77           H  
ATOM   3958  O   LYS A 266       1.886 -13.680   1.825  1.00 97.77           O  
ATOM   3959  CG  LYS A 266       1.448 -14.475   6.329  1.00 97.77           C  
ATOM   3960  HG2 LYS A 266       2.381 -14.803   6.787  1.00 97.77           H  
ATOM   3961  HG3 LYS A 266       0.910 -15.347   5.958  1.00 97.77           H  
ATOM   3962  CD  LYS A 266       0.590 -13.743   7.375  1.00 97.77           C  
ATOM   3963  HD2 LYS A 266       1.188 -12.941   7.809  1.00 97.77           H  
ATOM   3964  HD3 LYS A 266      -0.277 -13.303   6.882  1.00 97.77           H  
ATOM   3965  CE  LYS A 266       0.102 -14.662   8.499  1.00 97.77           C  
ATOM   3966  HE2 LYS A 266      -0.493 -15.465   8.062  1.00 97.77           H  
ATOM   3967  HE3 LYS A 266       0.972 -15.113   8.976  1.00 97.77           H  
ATOM   3968  NZ  LYS A 266      -0.705 -13.912   9.505  1.00 97.77           N  
ATOM   3969  HZ1 LYS A 266      -0.142 -13.187   9.928  1.00 97.77           H  
ATOM   3970  HZ2 LYS A 266      -1.019 -14.519  10.248  1.00 97.77           H  
ATOM   3971  HZ3 LYS A 266      -1.527 -13.469   9.122  1.00 97.77           H  
ATOM   3972  N   ILE A 267       3.180 -12.090   2.740  1.00 98.00           N  
ATOM   3973  H   ILE A 267       3.667 -11.798   3.575  1.00 98.00           H  
ATOM   3974  CA  ILE A 267       3.228 -11.208   1.558  1.00 98.00           C  
ATOM   3975  HA  ILE A 267       2.211 -10.957   1.258  1.00 98.00           H  
ATOM   3976  C   ILE A 267       3.881 -11.933   0.372  1.00 98.00           C  
ATOM   3977  CB  ILE A 267       3.971  -9.900   1.931  1.00 98.00           C  
ATOM   3978  HB  ILE A 267       4.862 -10.168   2.498  1.00 98.00           H  
ATOM   3979  O   ILE A 267       3.360 -11.886  -0.748  1.00 98.00           O  
ATOM   3980  CG1 ILE A 267       3.066  -9.008   2.812  1.00 98.00           C  
ATOM   3981 HG12 ILE A 267       2.559  -9.614   3.563  1.00 98.00           H  
ATOM   3982 HG13 ILE A 267       2.294  -8.548   2.195  1.00 98.00           H  
ATOM   3983  CG2 ILE A 267       4.430  -9.082   0.710  1.00 98.00           C  
ATOM   3984 HG21 ILE A 267       3.568  -8.637   0.213  1.00 98.00           H  
ATOM   3985 HG22 ILE A 267       4.987  -9.706   0.011  1.00 98.00           H  
ATOM   3986 HG23 ILE A 267       5.105  -8.285   1.023  1.00 98.00           H  
ATOM   3987  CD1 ILE A 267       3.841  -7.909   3.549  1.00 98.00           C  
ATOM   3988 HD11 ILE A 267       4.398  -7.285   2.849  1.00 98.00           H  
ATOM   3989 HD12 ILE A 267       3.144  -7.282   4.104  1.00 98.00           H  
ATOM   3990 HD13 ILE A 267       4.550  -8.359   4.244  1.00 98.00           H  
ATOM   3991  N   LYS A 268       4.988 -12.641   0.622  1.00 97.38           N  
ATOM   3992  H   LYS A 268       5.380 -12.597   1.552  1.00 97.38           H  
ATOM   3993  CA  LYS A 268       5.697 -13.439  -0.382  1.00 97.38           C  
ATOM   3994  HA  LYS A 268       5.896 -12.806  -1.247  1.00 97.38           H  
ATOM   3995  C   LYS A 268       4.855 -14.597  -0.903  1.00 97.38           C  
ATOM   3996  CB  LYS A 268       7.033 -13.908   0.211  1.00 97.38           C  
ATOM   3997  HB2 LYS A 268       7.642 -13.038   0.456  1.00 97.38           H  
ATOM   3998  HB3 LYS A 268       6.841 -14.461   1.131  1.00 97.38           H  
ATOM   3999  O   LYS A 268       4.785 -14.799  -2.115  1.00 97.38           O  
ATOM   4000  CG  LYS A 268       7.808 -14.807  -0.761  1.00 97.38           C  
ATOM   4001  HG2 LYS A 268       7.185 -15.653  -1.053  1.00 97.38           H  
ATOM   4002  HG3 LYS A 268       8.075 -14.243  -1.655  1.00 97.38           H  
ATOM   4003  CD  LYS A 268       9.063 -15.367  -0.096  1.00 97.38           C  
ATOM   4004  HD2 LYS A 268       9.776 -14.564   0.095  1.00 97.38           H  
ATOM   4005  HD3 LYS A 268       8.782 -15.829   0.850  1.00 97.38           H  
ATOM   4006  CE  LYS A 268       9.678 -16.413  -1.026  1.00 97.38           C  
ATOM   4007  HE2 LYS A 268      10.230 -15.898  -1.812  1.00 97.38           H  
ATOM   4008  HE3 LYS A 268       8.873 -16.985  -1.487  1.00 97.38           H  
ATOM   4009  NZ  LYS A 268      10.561 -17.322  -0.267  1.00 97.38           N  
ATOM   4010  HZ1 LYS A 268      10.992 -18.017  -0.860  1.00 97.38           H  
ATOM   4011  HZ2 LYS A 268      10.052 -17.772   0.480  1.00 97.38           H  
ATOM   4012  HZ3 LYS A 268      11.285 -16.784   0.189  1.00 97.38           H  
ATOM   4013  N   ALA A 269       4.177 -15.325  -0.019  1.00 97.16           N  
ATOM   4014  H   ALA A 269       4.313 -15.133   0.963  1.00 97.16           H  
ATOM   4015  CA  ALA A 269       3.317 -16.448  -0.386  1.00 97.16           C  
ATOM   4016  HA  ALA A 269       3.917 -17.194  -0.906  1.00 97.16           H  
ATOM   4017  C   ALA A 269       2.179 -16.034  -1.335  1.00 97.16           C  
ATOM   4018  CB  ALA A 269       2.772 -17.079   0.901  1.00 97.16           C  
ATOM   4019  HB1 ALA A 269       3.597 -17.407   1.533  1.00 97.16           H  
ATOM   4020  HB2 ALA A 269       2.157 -17.944   0.652  1.00 97.16           H  
ATOM   4021  HB3 ALA A 269       2.167 -16.358   1.450  1.00 97.16           H  
ATOM   4022  O   ALA A 269       1.766 -16.824  -2.181  1.00 97.16           O  
ATOM   4023  N   LYS A 270       1.709 -14.781  -1.246  1.00 97.02           N  
ATOM   4024  H   LYS A 270       2.056 -14.204  -0.494  1.00 97.02           H  
ATOM   4025  CA  LYS A 270       0.724 -14.205  -2.179  1.00 97.02           C  
ATOM   4026  HA  LYS A 270       0.140 -15.017  -2.610  1.00 97.02           H  
ATOM   4027  C   LYS A 270       1.335 -13.493  -3.393  1.00 97.02           C  
ATOM   4028  CB  LYS A 270      -0.243 -13.287  -1.419  1.00 97.02           C  
ATOM   4029  HB2 LYS A 270       0.319 -12.512  -0.898  1.00 97.02           H  
ATOM   4030  HB3 LYS A 270      -0.906 -12.810  -2.141  1.00 97.02           H  
ATOM   4031  O   LYS A 270       0.586 -12.960  -4.205  1.00 97.02           O  
ATOM   4032  CG  LYS A 270      -1.098 -14.046  -0.397  1.00 97.02           C  
ATOM   4033  HG2 LYS A 270      -1.380 -15.020  -0.795  1.00 97.02           H  
ATOM   4034  HG3 LYS A 270      -0.520 -14.191   0.516  1.00 97.02           H  
ATOM   4035  CD  LYS A 270      -2.374 -13.255  -0.092  1.00 97.02           C  
ATOM   4036  HD2 LYS A 270      -3.027 -13.289  -0.964  1.00 97.02           H  
ATOM   4037  HD3 LYS A 270      -2.123 -12.211   0.101  1.00 97.02           H  
ATOM   4038  CE  LYS A 270      -3.098 -13.854   1.117  1.00 97.02           C  
ATOM   4039  HE2 LYS A 270      -3.256 -14.918   0.943  1.00 97.02           H  
ATOM   4040  HE3 LYS A 270      -2.451 -13.747   1.987  1.00 97.02           H  
ATOM   4041  NZ  LYS A 270      -4.393 -13.179   1.369  1.00 97.02           N  
ATOM   4042  HZ1 LYS A 270      -4.830 -13.466   2.233  1.00 97.02           H  
ATOM   4043  HZ2 LYS A 270      -4.284 -12.176   1.427  1.00 97.02           H  
ATOM   4044  HZ3 LYS A 270      -5.042 -13.281   0.601  1.00 97.02           H  
ATOM   4045  N   SER A 271       2.664 -13.466  -3.520  1.00 96.81           N  
ATOM   4046  H   SER A 271       3.213 -13.941  -2.818  1.00 96.81           H  
ATOM   4047  CA  SER A 271       3.386 -12.789  -4.609  1.00 96.81           C  
ATOM   4048  HA  SER A 271       4.438 -12.755  -4.326  1.00 96.81           H  
ATOM   4049  C   SER A 271       2.953 -11.327  -4.796  1.00 96.81           C  
ATOM   4050  CB  SER A 271       3.295 -13.596  -5.912  1.00 96.81           C  
ATOM   4051  HB2 SER A 271       3.916 -13.122  -6.673  1.00 96.81           H  
ATOM   4052  HB3 SER A 271       2.264 -13.615  -6.264  1.00 96.81           H  
ATOM   4053  O   SER A 271       2.710 -10.866  -5.911  1.00 96.81           O  
ATOM   4054  OG  SER A 271       3.750 -14.921  -5.706  1.00 96.81           O  
ATOM   4055  HG  SER A 271       4.053 -15.004  -4.800  1.00 96.81           H  
ATOM   4056  N   LEU A 272       2.825 -10.582  -3.692  1.00 97.32           N  
ATOM   4057  H   LEU A 272       3.025 -11.003  -2.796  1.00 97.32           H  
ATOM   4058  CA  LEU A 272       2.414  -9.178  -3.744  1.00 97.32           C  
ATOM   4059  HA  LEU A 272       1.634  -9.072  -4.498  1.00 97.32           H  
ATOM   4060  C   LEU A 272       3.577  -8.280  -4.191  1.00 97.32           C  
ATOM   4061  CB  LEU A 272       1.820  -8.734  -2.402  1.00 97.32           C  
ATOM   4062  HB2 LEU A 272       1.557  -7.679  -2.479  1.00 97.32           H  
ATOM   4063  HB3 LEU A 272       2.596  -8.836  -1.643  1.00 97.32           H  
ATOM   4064  O   LEU A 272       4.335  -7.751  -3.377  1.00 97.32           O  
ATOM   4065  CG  LEU A 272       0.586  -9.520  -1.938  1.00 97.32           C  
ATOM   4066  HG  LEU A 272       0.867 -10.556  -1.750  1.00 97.32           H  
ATOM   4067  CD1 LEU A 272       0.071  -8.906  -0.644  1.00 97.32           C  
ATOM   4068 HD11 LEU A 272      -0.859  -9.401  -0.362  1.00 97.32           H  
ATOM   4069 HD12 LEU A 272      -0.142  -7.848  -0.800  1.00 97.32           H  
ATOM   4070 HD13 LEU A 272       0.812  -9.023   0.147  1.00 97.32           H  
ATOM   4071  CD2 LEU A 272      -0.567  -9.490  -2.942  1.00 97.32           C  
ATOM   4072 HD21 LEU A 272      -0.835  -8.458  -3.171  1.00 97.32           H  
ATOM   4073 HD22 LEU A 272      -1.434 -10.005  -2.527  1.00 97.32           H  
ATOM   4074 HD23 LEU A 272      -0.276 -10.011  -3.854  1.00 97.32           H  
ATOM   4075  N   GLN A 273       3.675  -8.079  -5.504  1.00 96.91           N  
ATOM   4076  H   GLN A 273       3.073  -8.642  -6.088  1.00 96.91           H  
ATOM   4077  CA  GLN A 273       4.673  -7.244  -6.180  1.00 96.91           C  
ATOM   4078  HA  GLN A 273       5.663  -7.674  -6.029  1.00 96.91           H  
ATOM   4079  C   GLN A 273       4.724  -5.793  -5.684  1.00 96.91           C  
ATOM   4080  CB  GLN A 273       4.337  -7.266  -7.677  1.00 96.91           C  
ATOM   4081  HB2 GLN A 273       4.324  -8.300  -8.021  1.00 96.91           H  
ATOM   4082  HB3 GLN A 273       3.342  -6.848  -7.833  1.00 96.91           H  
ATOM   4083  O   GLN A 273       5.732  -5.113  -5.833  1.00 96.91           O  
ATOM   4084  CG  GLN A 273       5.343  -6.465  -8.512  1.00 96.91           C  
ATOM   4085  HG2 GLN A 273       6.358  -6.736  -8.221  1.00 96.91           H  
ATOM   4086  HG3 GLN A 273       5.208  -5.397  -8.342  1.00 96.91           H  
ATOM   4087  CD  GLN A 273       5.156  -6.724  -9.991  1.00 96.91           C  
ATOM   4088  NE2 GLN A 273       5.954  -7.589 -10.564  1.00 96.91           N  
ATOM   4089 HE21 GLN A 273       5.781  -7.822 -11.532  1.00 96.91           H  
ATOM   4090 HE22 GLN A 273       6.481  -8.191  -9.948  1.00 96.91           H  
ATOM   4091  OE1 GLN A 273       4.255  -6.193 -10.625  1.00 96.91           O  
ATOM   4092  N   ARG A 274       3.638  -5.291  -5.096  1.00 97.42           N  
ATOM   4093  H   ARG A 274       2.819  -5.882  -5.081  1.00 97.42           H  
ATOM   4094  CA  ARG A 274       3.494  -3.886  -4.691  1.00 97.42           C  
ATOM   4095  HA  ARG A 274       4.266  -3.296  -5.186  1.00 97.42           H  
ATOM   4096  C   ARG A 274       3.728  -3.618  -3.207  1.00 97.42           C  
ATOM   4097  CB  ARG A 274       2.142  -3.398  -5.196  1.00 97.42           C  
ATOM   4098  HB2 ARG A 274       1.363  -4.103  -4.906  1.00 97.42           H  
ATOM   4099  HB3 ARG A 274       1.911  -2.441  -4.729  1.00 97.42           H  
ATOM   4100  O   ARG A 274       3.345  -2.566  -2.698  1.00 97.42           O  
ATOM   4101  CG  ARG A 274       2.195  -3.235  -6.718  1.00 97.42           C  
ATOM   4102  HG2 ARG A 274       3.045  -2.605  -6.979  1.00 97.42           H  
ATOM   4103  HG3 ARG A 274       2.327  -4.210  -7.189  1.00 97.42           H  
ATOM   4104  CD  ARG A 274       0.925  -2.592  -7.265  1.00 97.42           C  
ATOM   4105  HD2 ARG A 274       0.743  -1.643  -6.759  1.00 97.42           H  
ATOM   4106  HD3 ARG A 274       0.070  -3.242  -7.083  1.00 97.42           H  
ATOM   4107  NE  ARG A 274       1.036  -2.410  -8.716  1.00 97.42           N  
ATOM   4108  HE  ARG A 274       0.736  -3.178  -9.300  1.00 97.42           H  
ATOM   4109  NH1 ARG A 274       2.011  -0.357  -8.640  1.00 97.42           N  
ATOM   4110 HH11 ARG A 274       2.110  -0.419  -7.637  1.00 97.42           H  
ATOM   4111 HH12 ARG A 274       2.597   0.310  -9.122  1.00 97.42           H  
ATOM   4112  NH2 ARG A 274       1.630  -1.344 -10.608  1.00 97.42           N  
ATOM   4113 HH21 ARG A 274       1.538  -2.188 -11.155  1.00 97.42           H  
ATOM   4114 HH22 ARG A 274       2.163  -0.589 -11.016  1.00 97.42           H  
ATOM   4115  CZ  ARG A 274       1.567  -1.369  -9.317  1.00 97.42           C  
ATOM   4116  N   THR A 275       4.366  -4.552  -2.510  1.00 98.27           N  
ATOM   4117  H   THR A 275       4.664  -5.392  -2.985  1.00 98.27           H  
ATOM   4118  CA  THR A 275       4.746  -4.371  -1.105  1.00 98.27           C  
ATOM   4119  HA  THR A 275       4.479  -3.364  -0.783  1.00 98.27           H  
ATOM   4120  C   THR A 275       6.247  -4.523  -0.932  1.00 98.27           C  
ATOM   4121  CB  THR A 275       3.982  -5.336  -0.199  1.00 98.27           C  
ATOM   4122  HB  THR A 275       4.279  -6.363  -0.408  1.00 98.27           H  
ATOM   4123  O   THR A 275       6.809  -5.555  -1.289  1.00 98.27           O  
ATOM   4124  CG2 THR A 275       4.210  -5.016   1.277  1.00 98.27           C  
ATOM   4125 HG21 THR A 275       5.210  -5.330   1.578  1.00 98.27           H  
ATOM   4126 HG22 THR A 275       4.105  -3.945   1.450  1.00 98.27           H  
ATOM   4127 HG23 THR A 275       3.465  -5.534   1.879  1.00 98.27           H  
ATOM   4128  OG1 THR A 275       2.602  -5.196  -0.436  1.00 98.27           O  
ATOM   4129  HG1 THR A 275       2.442  -5.426  -1.354  1.00 98.27           H  
ATOM   4130  N   LEU A 276       6.884  -3.503  -0.363  1.00 97.94           N  
ATOM   4131  H   LEU A 276       6.338  -2.711  -0.056  1.00 97.94           H  
ATOM   4132  CA  LEU A 276       8.288  -3.519   0.024  1.00 97.94           C  
ATOM   4133  HA  LEU A 276       8.774  -4.387  -0.421  1.00 97.94           H  
ATOM   4134  C   LEU A 276       8.352  -3.635   1.549  1.00 97.94           C  
ATOM   4135  CB  LEU A 276       8.958  -2.241  -0.516  1.00 97.94           C  
ATOM   4136  HB2 LEU A 276       8.768  -2.158  -1.585  1.00 97.94           H  
ATOM   4137  HB3 LEU A 276       8.505  -1.377  -0.031  1.00 97.94           H  
ATOM   4138  O   LEU A 276       7.877  -2.741   2.245  1.00 97.94           O  
ATOM   4139  CG  LEU A 276      10.474  -2.196  -0.280  1.00 97.94           C  
ATOM   4140  HG  LEU A 276      10.646  -2.309   0.791  1.00 97.94           H  
ATOM   4141  CD1 LEU A 276      11.239  -3.314  -0.971  1.00 97.94           C  
ATOM   4142 HD11 LEU A 276      10.929  -4.264  -0.537  1.00 97.94           H  
ATOM   4143 HD12 LEU A 276      11.043  -3.315  -2.043  1.00 97.94           H  
ATOM   4144 HD13 LEU A 276      12.310  -3.205  -0.794  1.00 97.94           H  
ATOM   4145  CD2 LEU A 276      11.051  -0.866  -0.765  1.00 97.94           C  
ATOM   4146 HD21 LEU A 276      10.596  -0.050  -0.204  1.00 97.94           H  
ATOM   4147 HD22 LEU A 276      12.132  -0.842  -0.622  1.00 97.94           H  
ATOM   4148 HD23 LEU A 276      10.832  -0.735  -1.825  1.00 97.94           H  
ATOM   4149  N   SER A 277       8.881  -4.748   2.065  1.00 97.83           N  
ATOM   4150  H   SER A 277       9.299  -5.425   1.444  1.00 97.83           H  
ATOM   4151  CA  SER A 277       8.917  -5.006   3.511  1.00 97.83           C  
ATOM   4152  HA  SER A 277       8.286  -4.275   4.016  1.00 97.83           H  
ATOM   4153  C   SER A 277      10.314  -4.856   4.088  1.00 97.83           C  
ATOM   4154  CB  SER A 277       8.353  -6.380   3.872  1.00 97.83           C  
ATOM   4155  HB2 SER A 277       8.879  -7.161   3.323  1.00 97.83           H  
ATOM   4156  HB3 SER A 277       8.498  -6.543   4.940  1.00 97.83           H  
ATOM   4157  O   SER A 277      11.295  -5.326   3.506  1.00 97.83           O  
ATOM   4158  OG  SER A 277       6.966  -6.428   3.596  1.00 97.83           O  
ATOM   4159  HG  SER A 277       6.867  -6.604   2.658  1.00 97.83           H  
ATOM   4160  N   HIS A 278      10.381  -4.240   5.266  1.00 96.46           N  
ATOM   4161  H   HIS A 278       9.542  -3.814   5.633  1.00 96.46           H  
ATOM   4162  CA  HIS A 278      11.623  -4.015   5.991  1.00 96.46           C  
ATOM   4163  HA  HIS A 278      12.395  -4.588   5.479  1.00 96.46           H  
ATOM   4164  C   HIS A 278      11.514  -4.483   7.435  1.00 96.46           C  
ATOM   4165  CB  HIS A 278      12.025  -2.539   5.969  1.00 96.46           C  
ATOM   4166  HB2 HIS A 278      11.522  -2.020   6.785  1.00 96.46           H  
ATOM   4167  HB3 HIS A 278      13.098  -2.460   6.139  1.00 96.46           H  
ATOM   4168  O   HIS A 278      10.520  -4.182   8.095  1.00 96.46           O  
ATOM   4169  CG  HIS A 278      11.664  -1.835   4.698  1.00 96.46           C  
ATOM   4170  CD2 HIS A 278      10.583  -1.027   4.481  1.00 96.46           C  
ATOM   4171  HD2 HIS A 278       9.827  -0.774   5.210  1.00 96.46           H  
ATOM   4172  ND1 HIS A 278      12.338  -1.901   3.521  1.00 96.46           N  
ATOM   4173  HD1 HIS A 278      13.155  -2.451   3.299  1.00 96.46           H  
ATOM   4174  CE1 HIS A 278      11.729  -1.095   2.645  1.00 96.46           C  
ATOM   4175  HE1 HIS A 278      12.065  -0.915   1.635  1.00 96.46           H  
ATOM   4176  NE2 HIS A 278      10.638  -0.546   3.173  1.00 96.46           N  
ATOM   4177  N   TYR A 279      12.535  -5.166   7.939  1.00 97.56           N  
ATOM   4178  H   TYR A 279      13.340  -5.340   7.355  1.00 97.56           H  
ATOM   4179  CA  TYR A 279      12.618  -5.532   9.348  1.00 97.56           C  
ATOM   4180  HA  TYR A 279      11.615  -5.677   9.750  1.00 97.56           H  
ATOM   4181  C   TYR A 279      13.283  -4.403  10.127  1.00 97.56           C  
ATOM   4182  CB  TYR A 279      13.374  -6.853   9.522  1.00 97.56           C  
ATOM   4183  HB2 TYR A 279      14.326  -6.794   8.995  1.00 97.56           H  
ATOM   4184  HB3 TYR A 279      12.793  -7.661   9.077  1.00 97.56           H  
ATOM   4185  O   TYR A 279      14.306  -3.868   9.685  1.00 97.56           O  
ATOM   4186  CG  TYR A 279      13.633  -7.191  10.975  1.00 97.56           C  
ATOM   4187  CD1 TYR A 279      14.887  -6.900  11.545  1.00 97.56           C  
ATOM   4188  HD1 TYR A 279      15.670  -6.462  10.943  1.00 97.56           H  
ATOM   4189  CD2 TYR A 279      12.601  -7.721  11.775  1.00 97.56           C  
ATOM   4190  HD2 TYR A 279      11.624  -7.917  11.357  1.00 97.56           H  
ATOM   4191  CE1 TYR A 279      15.118  -7.151  12.908  1.00 97.56           C  
ATOM   4192  HE1 TYR A 279      16.075  -6.904  13.345  1.00 97.56           H  
ATOM   4193  CE2 TYR A 279      12.835  -7.988  13.137  1.00 97.56           C  
ATOM   4194  HE2 TYR A 279      12.043  -8.384  13.756  1.00 97.56           H  
ATOM   4195  OH  TYR A 279      14.350  -7.984  15.013  1.00 97.56           O  
ATOM   4196  HH  TYR A 279      15.229  -7.661  15.227  1.00 97.56           H  
ATOM   4197  CZ  TYR A 279      14.097  -7.715  13.704  1.00 97.56           C  
ATOM   4198  N   SER A 280      12.728  -4.079  11.291  1.00 96.86           N  
ATOM   4199  H   SER A 280      11.869  -4.534  11.567  1.00 96.86           H  
ATOM   4200  CA  SER A 280      13.443  -3.331  12.315  1.00 96.86           C  
ATOM   4201  HA  SER A 280      14.503  -3.549  12.192  1.00 96.86           H  
ATOM   4202  C   SER A 280      13.025  -3.768  13.714  1.00 96.86           C  
ATOM   4203  CB  SER A 280      13.234  -1.830  12.136  1.00 96.86           C  
ATOM   4204  HB2 SER A 280      13.597  -1.538  11.151  1.00 96.86           H  
ATOM   4205  HB3 SER A 280      12.174  -1.590  12.220  1.00 96.86           H  
ATOM   4206  O   SER A 280      11.842  -3.942  13.983  1.00 96.86           O  
ATOM   4207  OG  SER A 280      13.959  -1.130  13.122  1.00 96.86           O  
ATOM   4208  HG  SER A 280      14.853  -1.479  13.142  1.00 96.86           H  
ATOM   4209  N   SER A 281      13.976  -3.900  14.632  1.00 96.24           N  
ATOM   4210  H   SER A 281      14.925  -3.676  14.369  1.00 96.24           H  
ATOM   4211  CA  SER A 281      13.703  -4.155  16.048  1.00 96.24           C  
ATOM   4212  HA  SER A 281      12.880  -4.866  16.118  1.00 96.24           H  
ATOM   4213  C   SER A 281      13.258  -2.895  16.811  1.00 96.24           C  
ATOM   4214  CB  SER A 281      14.925  -4.811  16.699  1.00 96.24           C  
ATOM   4215  HB2 SER A 281      15.097  -5.784  16.239  1.00 96.24           H  
ATOM   4216  HB3 SER A 281      14.719  -4.965  17.758  1.00 96.24           H  
ATOM   4217  O   SER A 281      12.751  -2.998  17.928  1.00 96.24           O  
ATOM   4218  OG  SER A 281      16.101  -4.036  16.566  1.00 96.24           O  
ATOM   4219  HG  SER A 281      16.483  -4.163  15.694  1.00 96.24           H  
ATOM   4220  N   TYR A 282      13.385  -1.710  16.205  1.00 95.71           N  
ATOM   4221  H   TYR A 282      13.821  -1.691  15.294  1.00 95.71           H  
ATOM   4222  CA  TYR A 282      13.038  -0.419  16.802  1.00 95.71           C  
ATOM   4223  HA  TYR A 282      13.130  -0.504  17.884  1.00 95.71           H  
ATOM   4224  C   TYR A 282      11.583  -0.030  16.485  1.00 95.71           C  
ATOM   4225  CB  TYR A 282      14.062   0.633  16.344  1.00 95.71           C  
ATOM   4226  HB2 TYR A 282      13.825   1.585  16.819  1.00 95.71           H  
ATOM   4227  HB3 TYR A 282      13.977   0.777  15.267  1.00 95.71           H  
ATOM   4228  O   TYR A 282      11.271   0.561  15.449  1.00 95.71           O  
ATOM   4229  CG  TYR A 282      15.499   0.264  16.678  1.00 95.71           C  
ATOM   4230  CD1 TYR A 282      16.012   0.517  17.964  1.00 95.71           C  
ATOM   4231  HD1 TYR A 282      15.392   1.013  18.697  1.00 95.71           H  
ATOM   4232  CD2 TYR A 282      16.311  -0.369  15.716  1.00 95.71           C  
ATOM   4233  HD2 TYR A 282      15.933  -0.555  14.721  1.00 95.71           H  
ATOM   4234  CE1 TYR A 282      17.326   0.129  18.290  1.00 95.71           C  
ATOM   4235  HE1 TYR A 282      17.715   0.335  19.276  1.00 95.71           H  
ATOM   4236  CE2 TYR A 282      17.618  -0.774  16.039  1.00 95.71           C  
ATOM   4237  HE2 TYR A 282      18.228  -1.273  15.301  1.00 95.71           H  
ATOM   4238  OH  TYR A 282      19.404  -0.872  17.648  1.00 95.71           O  
ATOM   4239  HH  TYR A 282      19.588  -0.636  18.560  1.00 95.71           H  
ATOM   4240  CZ  TYR A 282      18.128  -0.525  17.328  1.00 95.71           C  
ATOM   4241  N   ASP A 283      10.657  -0.350  17.393  1.00 92.96           N  
ATOM   4242  H   ASP A 283      10.958  -0.826  18.231  1.00 92.96           H  
ATOM   4243  CA  ASP A 283       9.207  -0.183  17.189  1.00 92.96           C  
ATOM   4244  HA  ASP A 283       8.937  -0.689  16.262  1.00 92.96           H  
ATOM   4245  C   ASP A 283       8.752   1.283  17.045  1.00 92.96           C  
ATOM   4246  CB  ASP A 283       8.442  -0.881  18.330  1.00 92.96           C  
ATOM   4247  HB2 ASP A 283       8.896  -1.849  18.544  1.00 92.96           H  
ATOM   4248  HB3 ASP A 283       7.422  -1.061  17.990  1.00 92.96           H  
ATOM   4249  O   ASP A 283       7.731   1.565  16.415  1.00 92.96           O  
ATOM   4250  CG  ASP A 283       8.395  -0.034  19.606  1.00 92.96           C  
ATOM   4251  OD1 ASP A 283       9.467   0.437  20.039  1.00 92.96           O  
ATOM   4252  OD2 ASP A 283       7.267   0.276  20.069  1.00 92.96           O  
ATOM   4253  N   VAL A 284       9.503   2.227  17.617  1.00 91.51           N  
ATOM   4254  H   VAL A 284      10.265   1.901  18.194  1.00 91.51           H  
ATOM   4255  CA  VAL A 284       9.217   3.671  17.559  1.00 91.51           C  
ATOM   4256  HA  VAL A 284       8.136   3.803  17.595  1.00 91.51           H  
ATOM   4257  C   VAL A 284       9.661   4.346  16.259  1.00 91.51           C  
ATOM   4258  CB  VAL A 284       9.820   4.418  18.766  1.00 91.51           C  
ATOM   4259  HB  VAL A 284       9.623   5.482  18.641  1.00 91.51           H  
ATOM   4260  O   VAL A 284       9.254   5.480  16.007  1.00 91.51           O  
ATOM   4261  CG1 VAL A 284       9.142   4.000  20.076  1.00 91.51           C  
ATOM   4262 HG11 VAL A 284       9.322   2.943  20.276  1.00 91.51           H  
ATOM   4263 HG12 VAL A 284       8.070   4.185  20.014  1.00 91.51           H  
ATOM   4264 HG13 VAL A 284       9.556   4.581  20.901  1.00 91.51           H  
ATOM   4265  CG2 VAL A 284      11.337   4.236  18.895  1.00 91.51           C  
ATOM   4266 HG21 VAL A 284      11.586   3.190  19.076  1.00 91.51           H  
ATOM   4267 HG22 VAL A 284      11.834   4.569  17.984  1.00 91.51           H  
ATOM   4268 HG23 VAL A 284      11.711   4.833  19.726  1.00 91.51           H  
ATOM   4269  N   GLU A 285      10.478   3.682  15.439  1.00 94.94           N  
ATOM   4270  H   GLU A 285      10.727   2.730  15.664  1.00 94.94           H  
ATOM   4271  CA  GLU A 285      11.025   4.248  14.204  1.00 94.94           C  
ATOM   4272  HA  GLU A 285      11.012   5.335  14.281  1.00 94.94           H  
ATOM   4273  C   GLU A 285      10.186   3.876  12.974  1.00 94.94           C  
ATOM   4274  CB  GLU A 285      12.491   3.830  14.014  1.00 94.94           C  
ATOM   4275  HB2 GLU A 285      12.563   2.742  14.007  1.00 94.94           H  
ATOM   4276  HB3 GLU A 285      12.823   4.206  13.046  1.00 94.94           H  
ATOM   4277  O   GLU A 285       9.450   2.885  12.966  1.00 94.94           O  
ATOM   4278  CG  GLU A 285      13.409   4.404  15.105  1.00 94.94           C  
ATOM   4279  HG2 GLU A 285      13.248   5.480  15.164  1.00 94.94           H  
ATOM   4280  HG3 GLU A 285      13.133   3.968  16.065  1.00 94.94           H  
ATOM   4281  CD  GLU A 285      14.900   4.136  14.847  1.00 94.94           C  
ATOM   4282  OE1 GLU A 285      15.697   4.400  15.773  1.00 94.94           O  
ATOM   4283  OE2 GLU A 285      15.268   3.696  13.733  1.00 94.94           O  
ATOM   4284  N   TYR A 286      10.304   4.672  11.904  1.00 96.81           N  
ATOM   4285  H   TYR A 286      10.935   5.457  11.974  1.00 96.81           H  
ATOM   4286  CA  TYR A 286       9.613   4.469  10.623  1.00 96.81           C  
ATOM   4287  HA  TYR A 286       9.038   3.544  10.664  1.00 96.81           H  
ATOM   4288  C   TYR A 286      10.611   4.297   9.462  1.00 96.81           C  
ATOM   4289  CB  TYR A 286       8.600   5.603  10.378  1.00 96.81           C  
ATOM   4290  HB2 TYR A 286       8.231   5.528   9.355  1.00 96.81           H  
ATOM   4291  HB3 TYR A 286       9.099   6.567  10.479  1.00 96.81           H  
ATOM   4292  O   TYR A 286      10.665   5.149   8.571  1.00 96.81           O  
ATOM   4293  CG  TYR A 286       7.398   5.551  11.296  1.00 96.81           C  
ATOM   4294  CD1 TYR A 286       6.254   4.821  10.915  1.00 96.81           C  
ATOM   4295  HD1 TYR A 286       6.208   4.363   9.937  1.00 96.81           H  
ATOM   4296  CD2 TYR A 286       7.440   6.191  12.548  1.00 96.81           C  
ATOM   4297  HD2 TYR A 286       8.314   6.754  12.841  1.00 96.81           H  
ATOM   4298  CE1 TYR A 286       5.185   4.669  11.820  1.00 96.81           C  
ATOM   4299  HE1 TYR A 286       4.312   4.093  11.550  1.00 96.81           H  
ATOM   4300  CE2 TYR A 286       6.365   6.057  13.445  1.00 96.81           C  
ATOM   4301  HE2 TYR A 286       6.422   6.517  14.420  1.00 96.81           H  
ATOM   4302  OH  TYR A 286       4.259   5.045  13.994  1.00 96.81           O  
ATOM   4303  HH  TYR A 286       4.486   5.469  14.825  1.00 96.81           H  
ATOM   4304  CZ  TYR A 286       5.247   5.274  13.092  1.00 96.81           C  
ATOM   4305  N   PRO A 287      11.385   3.194   9.409  1.00 96.17           N  
ATOM   4306  CA  PRO A 287      12.305   2.940   8.296  1.00 96.17           C  
ATOM   4307  HA  PRO A 287      13.062   3.723   8.257  1.00 96.17           H  
ATOM   4308  C   PRO A 287      11.585   2.899   6.942  1.00 96.17           C  
ATOM   4309  CB  PRO A 287      12.980   1.603   8.619  1.00 96.17           C  
ATOM   4310  HB2 PRO A 287      13.905   1.788   9.166  1.00 96.17           H  
ATOM   4311  HB3 PRO A 287      13.184   1.009   7.728  1.00 96.17           H  
ATOM   4312  O   PRO A 287      12.123   3.362   5.943  1.00 96.17           O  
ATOM   4313  CG  PRO A 287      12.000   0.905   9.557  1.00 96.17           C  
ATOM   4314  HG2 PRO A 287      11.237   0.394   8.970  1.00 96.17           H  
ATOM   4315  HG3 PRO A 287      12.506   0.205  10.222  1.00 96.17           H  
ATOM   4316  CD  PRO A 287      11.383   2.066  10.332  1.00 96.17           C  
ATOM   4317  HD2 PRO A 287      12.006   2.301  11.195  1.00 96.17           H  
ATOM   4318  HD3 PRO A 287      10.376   1.801  10.657  1.00 96.17           H  
ATOM   4319  N   SER A 288      10.332   2.441   6.909  1.00 96.93           N  
ATOM   4320  H   SER A 288       9.917   2.111   7.768  1.00 96.93           H  
ATOM   4321  CA  SER A 288       9.465   2.509   5.724  1.00 96.93           C  
ATOM   4322  HA  SER A 288       9.903   1.916   4.922  1.00 96.93           H  
ATOM   4323  C   SER A 288       9.285   3.935   5.188  1.00 96.93           C  
ATOM   4324  CB  SER A 288       8.092   1.925   6.064  1.00 96.93           C  
ATOM   4325  HB2 SER A 288       7.381   2.221   5.293  1.00 96.93           H  
ATOM   4326  HB3 SER A 288       8.157   0.837   6.061  1.00 96.93           H  
ATOM   4327  O   SER A 288       9.352   4.151   3.979  1.00 96.93           O  
ATOM   4328  OG  SER A 288       7.642   2.361   7.340  1.00 96.93           O  
ATOM   4329  HG  SER A 288       7.717   1.596   7.915  1.00 96.93           H  
ATOM   4330  N   ALA A 289       9.125   4.925   6.071  1.00 97.44           N  
ATOM   4331  H   ALA A 289       9.138   4.698   7.055  1.00 97.44           H  
ATOM   4332  CA  ALA A 289       9.038   6.330   5.685  1.00 97.44           C  
ATOM   4333  HA  ALA A 289       8.318   6.422   4.872  1.00 97.44           H  
ATOM   4334  C   ALA A 289      10.385   6.864   5.166  1.00 97.44           C  
ATOM   4335  CB  ALA A 289       8.514   7.138   6.878  1.00 97.44           C  
ATOM   4336  HB1 ALA A 289       8.344   8.171   6.576  1.00 97.44           H  
ATOM   4337  HB2 ALA A 289       7.570   6.719   7.227  1.00 97.44           H  
ATOM   4338  HB3 ALA A 289       9.239   7.132   7.692  1.00 97.44           H  
ATOM   4339  O   ALA A 289      10.401   7.625   4.199  1.00 97.44           O  
ATOM   4340  N   ALA A 290      11.515   6.433   5.743  1.00 96.81           N  
ATOM   4341  H   ALA A 290      11.445   5.808   6.533  1.00 96.81           H  
ATOM   4342  CA  ALA A 290      12.849   6.791   5.245  1.00 96.81           C  
ATOM   4343  HA  ALA A 290      12.939   7.877   5.217  1.00 96.81           H  
ATOM   4344  C   ALA A 290      13.082   6.253   3.831  1.00 96.81           C  
ATOM   4345  CB  ALA A 290      13.937   6.225   6.165  1.00 96.81           C  
ATOM   4346  HB1 ALA A 290      14.917   6.484   5.763  1.00 96.81           H  
ATOM   4347  HB2 ALA A 290      13.870   6.633   7.174  1.00 96.81           H  
ATOM   4348  HB3 ALA A 290      13.868   5.138   6.220  1.00 96.81           H  
ATOM   4349  O   ALA A 290      13.496   6.992   2.936  1.00 96.81           O  
ATOM   4350  N   VAL A 291      12.780   4.968   3.628  1.00 96.95           N  
ATOM   4351  H   VAL A 291      12.466   4.422   4.419  1.00 96.95           H  
ATOM   4352  CA  VAL A 291      12.919   4.297   2.335  1.00 96.95           C  
ATOM   4353  HA  VAL A 291      13.953   4.389   2.004  1.00 96.95           H  
ATOM   4354  C   VAL A 291      12.043   4.979   1.287  1.00 96.95           C  
ATOM   4355  CB  VAL A 291      12.580   2.799   2.450  1.00 96.95           C  
ATOM   4356  HB  VAL A 291      11.587   2.673   2.882  1.00 96.95           H  
ATOM   4357  O   VAL A 291      12.539   5.303   0.209  1.00 96.95           O  
ATOM   4358  CG1 VAL A 291      12.618   2.156   1.064  1.00 96.95           C  
ATOM   4359 HG11 VAL A 291      11.782   2.503   0.456  1.00 96.95           H  
ATOM   4360 HG12 VAL A 291      12.554   1.071   1.147  1.00 96.95           H  
ATOM   4361 HG13 VAL A 291      13.558   2.424   0.582  1.00 96.95           H  
ATOM   4362  CG2 VAL A 291      13.605   2.046   3.306  1.00 96.95           C  
ATOM   4363 HG21 VAL A 291      14.558   1.986   2.781  1.00 96.95           H  
ATOM   4364 HG22 VAL A 291      13.247   1.035   3.501  1.00 96.95           H  
ATOM   4365 HG23 VAL A 291      13.754   2.542   4.266  1.00 96.95           H  
ATOM   4366  N   ALA A 292      10.779   5.270   1.615  1.00 96.84           N  
ATOM   4367  H   ALA A 292      10.413   4.941   2.497  1.00 96.84           H  
ATOM   4368  CA  ALA A 292       9.884   6.012   0.732  1.00 96.84           C  
ATOM   4369  HA  ALA A 292       9.779   5.463  -0.203  1.00 96.84           H  
ATOM   4370  C   ALA A 292      10.442   7.404   0.399  1.00 96.84           C  
ATOM   4371  CB  ALA A 292       8.504   6.107   1.392  1.00 96.84           C  
ATOM   4372  HB1 ALA A 292       8.575   6.642   2.339  1.00 96.84           H  
ATOM   4373  HB2 ALA A 292       7.820   6.633   0.727  1.00 96.84           H  
ATOM   4374  HB3 ALA A 292       8.117   5.106   1.579  1.00 96.84           H  
ATOM   4375  O   ALA A 292      10.493   7.780  -0.769  1.00 96.84           O  
ATOM   4376  N   GLY A 293      10.926   8.148   1.400  1.00 95.86           N  
ATOM   4377  H   GLY A 293      10.869   7.784   2.341  1.00 95.86           H  
ATOM   4378  CA  GLY A 293      11.545   9.461   1.204  1.00 95.86           C  
ATOM   4379  HA2 GLY A 293      11.919   9.828   2.161  1.00 95.86           H  
ATOM   4380  HA3 GLY A 293      10.811  10.168   0.819  1.00 95.86           H  
ATOM   4381  C   GLY A 293      12.710   9.403   0.222  1.00 95.86           C  
ATOM   4382  O   GLY A 293      12.762  10.189  -0.723  1.00 95.86           O  
ATOM   4383  N   ARG A 294      13.595   8.412   0.382  1.00 95.38           N  
ATOM   4384  H   ARG A 294      13.477   7.800   1.177  1.00 95.38           H  
ATOM   4385  CA  ARG A 294      14.756   8.231  -0.492  1.00 95.38           C  
ATOM   4386  HA  ARG A 294      15.229   9.209  -0.580  1.00 95.38           H  
ATOM   4387  C   ARG A 294      14.363   7.808  -1.906  1.00 95.38           C  
ATOM   4388  CB  ARG A 294      15.726   7.237   0.167  1.00 95.38           C  
ATOM   4389  HB2 ARG A 294      15.921   7.564   1.188  1.00 95.38           H  
ATOM   4390  HB3 ARG A 294      15.260   6.254   0.220  1.00 95.38           H  
ATOM   4391  O   ARG A 294      14.906   8.356  -2.864  1.00 95.38           O  
ATOM   4392  CG  ARG A 294      17.071   7.113  -0.563  1.00 95.38           C  
ATOM   4393  HG2 ARG A 294      16.923   6.660  -1.543  1.00 95.38           H  
ATOM   4394  HG3 ARG A 294      17.713   6.458   0.026  1.00 95.38           H  
ATOM   4395  CD  ARG A 294      17.751   8.479  -0.728  1.00 95.38           C  
ATOM   4396  HD2 ARG A 294      17.695   9.017   0.218  1.00 95.38           H  
ATOM   4397  HD3 ARG A 294      17.211   9.046  -1.487  1.00 95.38           H  
ATOM   4398  NE  ARG A 294      19.164   8.337  -1.113  1.00 95.38           N  
ATOM   4399  HE  ARG A 294      19.638   7.533  -0.725  1.00 95.38           H  
ATOM   4400  NH1 ARG A 294      19.406  10.327  -2.264  1.00 95.38           N  
ATOM   4401 HH11 ARG A 294      19.963  10.976  -2.801  1.00 95.38           H  
ATOM   4402 HH12 ARG A 294      18.425  10.556  -2.185  1.00 95.38           H  
ATOM   4403  NH2 ARG A 294      21.150   8.999  -1.998  1.00 95.38           N  
ATOM   4404 HH21 ARG A 294      21.600   8.239  -1.508  1.00 95.38           H  
ATOM   4405 HH22 ARG A 294      21.695   9.720  -2.449  1.00 95.38           H  
ATOM   4406  CZ  ARG A 294      19.882   9.215  -1.790  1.00 95.38           C  
ATOM   4407  N   ALA A 295      13.426   6.871  -2.036  1.00 94.53           N  
ATOM   4408  H   ALA A 295      13.037   6.471  -1.194  1.00 94.53           H  
ATOM   4409  CA  ALA A 295      12.902   6.398  -3.316  1.00 94.53           C  
ATOM   4410  HA  ALA A 295      13.708   5.974  -3.915  1.00 94.53           H  
ATOM   4411  C   ALA A 295      12.243   7.522  -4.127  1.00 94.53           C  
ATOM   4412  CB  ALA A 295      11.866   5.314  -3.023  1.00 94.53           C  
ATOM   4413  HB1 ALA A 295      11.397   5.018  -3.961  1.00 94.53           H  
ATOM   4414  HB2 ALA A 295      12.342   4.450  -2.558  1.00 94.53           H  
ATOM   4415  HB3 ALA A 295      11.091   5.694  -2.357  1.00 94.53           H  
ATOM   4416  O   ALA A 295      12.394   7.611  -5.343  1.00 94.53           O  
ATOM   4417  N   PHE A 296      11.526   8.412  -3.446  1.00 94.53           N  
ATOM   4418  H   PHE A 296      11.401   8.262  -2.455  1.00 94.53           H  
ATOM   4419  CA  PHE A 296      10.709   9.453  -4.066  1.00 94.53           C  
ATOM   4420  HA  PHE A 296      10.266   9.062  -4.982  1.00 94.53           H  
ATOM   4421  C   PHE A 296      11.501  10.676  -4.541  1.00 94.53           C  
ATOM   4422  CB  PHE A 296       9.570   9.777  -3.096  1.00 94.53           C  
ATOM   4423  HB2 PHE A 296       9.070  10.687  -3.430  1.00 94.53           H  
ATOM   4424  HB3 PHE A 296       9.996  10.010  -2.120  1.00 94.53           H  
ATOM   4425  O   PHE A 296      10.923  11.620  -5.074  1.00 94.53           O  
ATOM   4426  CG  PHE A 296       8.526   8.673  -2.928  1.00 94.53           C  
ATOM   4427  CD1 PHE A 296       8.561   7.474  -3.678  1.00 94.53           C  
ATOM   4428  HD1 PHE A 296       9.337   7.274  -4.402  1.00 94.53           H  
ATOM   4429  CD2 PHE A 296       7.480   8.861  -2.006  1.00 94.53           C  
ATOM   4430  HD2 PHE A 296       7.436   9.770  -1.424  1.00 94.53           H  
ATOM   4431  CE1 PHE A 296       7.574   6.496  -3.509  1.00 94.53           C  
ATOM   4432  HE1 PHE A 296       7.613   5.588  -4.092  1.00 94.53           H  
ATOM   4433  CE2 PHE A 296       6.473   7.895  -1.854  1.00 94.53           C  
ATOM   4434  HE2 PHE A 296       5.655   8.065  -1.169  1.00 94.53           H  
ATOM   4435  CZ  PHE A 296       6.521   6.716  -2.613  1.00 94.53           C  
ATOM   4436  HZ  PHE A 296       5.739   5.975  -2.534  1.00 94.53           H  
ATOM   4437  N   GLN A 297      12.830  10.645  -4.423  1.00 91.82           N  
ATOM   4438  H   GLN A 297      13.247   9.855  -3.951  1.00 91.82           H  
ATOM   4439  CA  GLN A 297      13.710  11.663  -4.998  1.00 91.82           C  
ATOM   4440  HA  GLN A 297      13.253  12.642  -4.861  1.00 91.82           H  
ATOM   4441  C   GLN A 297      13.956  11.482  -6.501  1.00 91.82           C  
ATOM   4442  CB  GLN A 297      15.057  11.651  -4.275  1.00 91.82           C  
ATOM   4443  HB2 GLN A 297      15.536  10.683  -4.420  1.00 91.82           H  
ATOM   4444  HB3 GLN A 297      15.690  12.418  -4.721  1.00 91.82           H  
ATOM   4445  O   GLN A 297      14.501  12.389  -7.135  1.00 91.82           O  
ATOM   4446  CG  GLN A 297      14.934  11.935  -2.776  1.00 91.82           C  
ATOM   4447  HG2 GLN A 297      14.401  12.872  -2.615  1.00 91.82           H  
ATOM   4448  HG3 GLN A 297      14.378  11.127  -2.301  1.00 91.82           H  
ATOM   4449  CD  GLN A 297      16.298  12.024  -2.113  1.00 91.82           C  
ATOM   4450  NE2 GLN A 297      16.383  12.030  -0.813  1.00 91.82           N  
ATOM   4451 HE21 GLN A 297      17.283  12.185  -0.381  1.00 91.82           H  
ATOM   4452 HE22 GLN A 297      15.562  11.854  -0.250  1.00 91.82           H  
ATOM   4453  OE1 GLN A 297      17.350  12.047  -2.731  1.00 91.82           O  
ATOM   4454  N   VAL A 298      13.600  10.326  -7.074  1.00 92.86           N  
ATOM   4455  H   VAL A 298      13.152   9.618  -6.511  1.00 92.86           H  
ATOM   4456  CA  VAL A 298      13.823  10.046  -8.496  1.00 92.86           C  
ATOM   4457  HA  VAL A 298      14.885  10.174  -8.706  1.00 92.86           H  
ATOM   4458  C   VAL A 298      13.043  11.044  -9.350  1.00 92.86           C  
ATOM   4459  CB  VAL A 298      13.456   8.597  -8.866  1.00 92.86           C  
ATOM   4460  HB  VAL A 298      12.421   8.395  -8.589  1.00 92.86           H  
ATOM   4461  O   VAL A 298      11.814  11.073  -9.355  1.00 92.86           O  
ATOM   4462  CG1 VAL A 298      13.637   8.341 -10.368  1.00 92.86           C  
ATOM   4463 HG11 VAL A 298      12.895   8.901 -10.938  1.00 92.86           H  
ATOM   4464 HG12 VAL A 298      13.479   7.284 -10.581  1.00 92.86           H  
ATOM   4465 HG13 VAL A 298      14.637   8.629 -10.690  1.00 92.86           H  
ATOM   4466  CG2 VAL A 298      14.372   7.612  -8.132  1.00 92.86           C  
ATOM   4467 HG21 VAL A 298      15.405   7.764  -8.444  1.00 92.86           H  
ATOM   4468 HG22 VAL A 298      14.066   6.591  -8.362  1.00 92.86           H  
ATOM   4469 HG23 VAL A 298      14.299   7.752  -7.054  1.00 92.86           H  
ATOM   4470  N   ASN A 299      13.772  11.857 -10.113  1.00 91.58           N  
ATOM   4471  H   ASN A 299      14.777  11.815 -10.021  1.00 91.58           H  
ATOM   4472  CA  ASN A 299      13.193  12.717 -11.135  1.00 91.58           C  
ATOM   4473  HA  ASN A 299      12.157  12.944 -10.883  1.00 91.58           H  
ATOM   4474  C   ASN A 299      13.194  11.985 -12.479  1.00 91.58           C  
ATOM   4475  CB  ASN A 299      13.964  14.046 -11.193  1.00 91.58           C  
ATOM   4476  HB2 ASN A 299      13.843  14.578 -10.249  1.00 91.58           H  
ATOM   4477  HB3 ASN A 299      15.024  13.847 -11.350  1.00 91.58           H  
ATOM   4478  O   ASN A 299      14.165  12.085 -13.226  1.00 91.58           O  
ATOM   4479  CG  ASN A 299      13.461  14.933 -12.323  1.00 91.58           C  
ATOM   4480  ND2 ASN A 299      14.194  15.961 -12.673  1.00 91.58           N  
ATOM   4481 HD21 ASN A 299      13.855  16.484 -13.469  1.00 91.58           H  
ATOM   4482 HD22 ASN A 299      15.086  16.136 -12.232  1.00 91.58           H  
ATOM   4483  OD1 ASN A 299      12.413  14.720 -12.910  1.00 91.58           O  
ATOM   4484  N   PHE A 300      12.116  11.284 -12.812  1.00 92.47           N  
ATOM   4485  H   PHE A 300      11.374  11.180 -12.135  1.00 92.47           H  
ATOM   4486  CA  PHE A 300      12.031  10.514 -14.057  1.00 92.47           C  
ATOM   4487  HA  PHE A 300      12.871   9.821 -14.095  1.00 92.47           H  
ATOM   4488  C   PHE A 300      12.097  11.354 -15.350  1.00 92.47           C  
ATOM   4489  CB  PHE A 300      10.747   9.695 -14.038  1.00 92.47           C  
ATOM   4490  HB2 PHE A 300      10.667   9.215 -15.013  1.00 92.47           H  
ATOM   4491  HB3 PHE A 300       9.896  10.364 -13.911  1.00 92.47           H  
ATOM   4492  O   PHE A 300      12.372  10.803 -16.416  1.00 92.47           O  
ATOM   4493  CG  PHE A 300      10.696   8.592 -13.004  1.00 92.47           C  
ATOM   4494  CD1 PHE A 300      11.401   7.397 -13.237  1.00 92.47           C  
ATOM   4495  HD1 PHE A 300      11.986   7.276 -14.137  1.00 92.47           H  
ATOM   4496  CD2 PHE A 300       9.919   8.733 -11.838  1.00 92.47           C  
ATOM   4497  HD2 PHE A 300       9.362   9.641 -11.660  1.00 92.47           H  
ATOM   4498  CE1 PHE A 300      11.333   6.346 -12.308  1.00 92.47           C  
ATOM   4499  HE1 PHE A 300      11.867   5.425 -12.489  1.00 92.47           H  
ATOM   4500  CE2 PHE A 300       9.851   7.680 -10.911  1.00 92.47           C  
ATOM   4501  HE2 PHE A 300       9.249   7.777 -10.020  1.00 92.47           H  
ATOM   4502  CZ  PHE A 300      10.555   6.486 -11.146  1.00 92.47           C  
ATOM   4503  HZ  PHE A 300      10.491   5.673 -10.437  1.00 92.47           H  
ATOM   4504  N   GLU A 301      11.904  12.674 -15.277  1.00 91.58           N  
ATOM   4505  H   GLU A 301      11.697  13.090 -14.380  1.00 91.58           H  
ATOM   4506  CA  GLU A 301      12.086  13.584 -16.421  1.00 91.58           C  
ATOM   4507  HA  GLU A 301      11.894  13.039 -17.345  1.00 91.58           H  
ATOM   4508  C   GLU A 301      13.533  14.117 -16.529  1.00 91.58           C  
ATOM   4509  CB  GLU A 301      11.058  14.727 -16.364  1.00 91.58           C  
ATOM   4510  HB2 GLU A 301      11.226  15.398 -17.206  1.00 91.58           H  
ATOM   4511  HB3 GLU A 301      11.224  15.298 -15.450  1.00 91.58           H  
ATOM   4512  O   GLU A 301      13.858  14.870 -17.445  1.00 91.58           O  
ATOM   4513  CG  GLU A 301       9.585  14.273 -16.395  1.00 91.58           C  
ATOM   4514  HG2 GLU A 301       8.961  15.158 -16.267  1.00 91.58           H  
ATOM   4515  HG3 GLU A 301       9.393  13.629 -15.537  1.00 91.58           H  
ATOM   4516  CD  GLU A 301       9.146  13.559 -17.693  1.00 91.58           C  
ATOM   4517  OE1 GLU A 301       8.544  12.464 -17.596  1.00 91.58           O  
ATOM   4518  OE2 GLU A 301       9.307  14.124 -18.800  1.00 91.58           O  
ATOM   4519  N   GLY A 302      14.420  13.742 -15.603  1.00 90.60           N  
ATOM   4520  H   GLY A 302      14.112  13.087 -14.898  1.00 90.60           H  
ATOM   4521  CA  GLY A 302      15.849  14.055 -15.660  1.00 90.60           C  
ATOM   4522  HA2 GLY A 302      16.233  14.149 -14.644  1.00 90.60           H  
ATOM   4523  HA3 GLY A 302      15.995  15.011 -16.162  1.00 90.60           H  
ATOM   4524  C   GLY A 302      16.678  12.997 -16.396  1.00 90.60           C  
ATOM   4525  O   GLY A 302      16.170  11.966 -16.828  1.00 90.60           O  
ATOM   4526  N   THR A 303      17.982  13.254 -16.510  1.00 92.78           N  
ATOM   4527  H   THR A 303      18.336  14.131 -16.156  1.00 92.78           H  
ATOM   4528  CA  THR A 303      18.956  12.337 -17.122  1.00 92.78           C  
ATOM   4529  HA  THR A 303      18.429  11.663 -17.797  1.00 92.78           H  
ATOM   4530  C   THR A 303      19.669  11.508 -16.054  1.00 92.78           C  
ATOM   4531  CB  THR A 303      19.990  13.115 -17.950  1.00 92.78           C  
ATOM   4532  HB  THR A 303      20.594  13.732 -17.285  1.00 92.78           H  
ATOM   4533  O   THR A 303      20.203  12.088 -15.110  1.00 92.78           O  
ATOM   4534  CG2 THR A 303      20.919  12.209 -18.756  1.00 92.78           C  
ATOM   4535 HG21 THR A 303      20.335  11.542 -19.390  1.00 92.78           H  
ATOM   4536 HG22 THR A 303      21.528  11.609 -18.081  1.00 92.78           H  
ATOM   4537 HG23 THR A 303      21.585  12.812 -19.374  1.00 92.78           H  
ATOM   4538  OG1 THR A 303      19.344  13.960 -18.873  1.00 92.78           O  
ATOM   4539  HG1 THR A 303      19.871  13.968 -19.676  1.00 92.78           H  
ATOM   4540  N   ASN A 304      19.728  10.182 -16.220  1.00 92.09           N  
ATOM   4541  H   ASN A 304      19.332   9.795 -17.065  1.00 92.09           H  
ATOM   4542  CA  ASN A 304      20.392   9.233 -15.309  1.00 92.09           C  
ATOM   4543  HA  ASN A 304      20.049   8.233 -15.574  1.00 92.09           H  
ATOM   4544  C   ASN A 304      20.010   9.420 -13.827  1.00 92.09           C  
ATOM   4545  CB  ASN A 304      21.911   9.270 -15.543  1.00 92.09           C  
ATOM   4546  HB2 ASN A 304      22.397   8.573 -14.859  1.00 92.09           H  
ATOM   4547  HB3 ASN A 304      22.283  10.272 -15.328  1.00 92.09           H  
ATOM   4548  O   ASN A 304      20.867   9.491 -12.946  1.00 92.09           O  
ATOM   4549  CG  ASN A 304      22.302   8.863 -16.946  1.00 92.09           C  
ATOM   4550  ND2 ASN A 304      23.338   9.454 -17.492  1.00 92.09           N  
ATOM   4551 HD21 ASN A 304      23.865  10.143 -16.976  1.00 92.09           H  
ATOM   4552 HD22 ASN A 304      23.571   9.130 -18.421  1.00 92.09           H  
ATOM   4553  OD1 ASN A 304      21.707   8.008 -17.571  1.00 92.09           O  
ATOM   4554  N   THR A 305      18.716   9.561 -13.557  1.00 93.64           N  
ATOM   4555  H   THR A 305      18.052   9.421 -14.305  1.00 93.64           H  
ATOM   4556  CA  THR A 305      18.174   9.890 -12.232  1.00 93.64           C  
ATOM   4557  HA  THR A 305      18.959  10.313 -11.606  1.00 93.64           H  
ATOM   4558  C   THR A 305      17.607   8.691 -11.487  1.00 93.64           C  
ATOM   4559  CB  THR A 305      17.052  10.917 -12.364  1.00 93.64           C  
ATOM   4560  HB  THR A 305      16.555  11.045 -11.403  1.00 93.64           H  
ATOM   4561  O   THR A 305      17.399   8.790 -10.276  1.00 93.64           O  
ATOM   4562  CG2 THR A 305      17.559  12.277 -12.835  1.00 93.64           C  
ATOM   4563 HG21 THR A 305      17.918  12.201 -13.861  1.00 93.64           H  
ATOM   4564 HG22 THR A 305      18.376  12.607 -12.194  1.00 93.64           H  
ATOM   4565 HG23 THR A 305      16.747  13.002 -12.785  1.00 93.64           H  
ATOM   4566  OG1 THR A 305      16.133  10.432 -13.311  1.00 93.64           O  
ATOM   4567  HG1 THR A 305      15.414  11.065 -13.378  1.00 93.64           H  
ATOM   4568  N   THR A 306      17.328   7.579 -12.171  1.00 92.11           N  
ATOM   4569  H   THR A 306      17.518   7.540 -13.162  1.00 92.11           H  
ATOM   4570  CA  THR A 306      16.822   6.363 -11.530  1.00 92.11           C  
ATOM   4571  HA  THR A 306      15.917   6.611 -10.975  1.00 92.11           H  
ATOM   4572  C   THR A 306      17.844   5.812 -10.541  1.00 92.11           C  
ATOM   4573  CB  THR A 306      16.462   5.284 -12.556  1.00 92.11           C  
ATOM   4574  HB  THR A 306      16.206   4.363 -12.032  1.00 92.11           H  
ATOM   4575  O   THR A 306      19.043   5.778 -10.821  1.00 92.11           O  
ATOM   4576  CG2 THR A 306      15.268   5.708 -13.407  1.00 92.11           C  
ATOM   4577 HG21 THR A 306      15.499   6.609 -13.976  1.00 92.11           H  
ATOM   4578 HG22 THR A 306      15.037   4.900 -14.101  1.00 92.11           H  
ATOM   4579 HG23 THR A 306      14.402   5.890 -12.770  1.00 92.11           H  
ATOM   4580  OG1 THR A 306      17.545   5.037 -13.418  1.00 92.11           O  
ATOM   4581  HG1 THR A 306      18.319   4.819 -12.894  1.00 92.11           H  
ATOM   4582  N   ILE A 307      17.374   5.360  -9.378  1.00 92.01           N  
ATOM   4583  H   ILE A 307      16.377   5.343  -9.223  1.00 92.01           H  
ATOM   4584  CA  ILE A 307      18.228   4.800  -8.327  1.00 92.01           C  
ATOM   4585  HA  ILE A 307      19.239   4.691  -8.720  1.00 92.01           H  
ATOM   4586  C   ILE A 307      17.751   3.402  -7.947  1.00 92.01           C  
ATOM   4587  CB  ILE A 307      18.316   5.732  -7.090  1.00 92.01           C  
ATOM   4588  HB  ILE A 307      19.072   5.307  -6.429  1.00 92.01           H  
ATOM   4589  O   ILE A 307      16.552   3.160  -7.850  1.00 92.01           O  
ATOM   4590  CG1 ILE A 307      16.995   5.789  -6.287  1.00 92.01           C  
ATOM   4591 HG12 ILE A 307      16.787   4.799  -5.882  1.00 92.01           H  
ATOM   4592 HG13 ILE A 307      16.173   6.052  -6.953  1.00 92.01           H  
ATOM   4593  CG2 ILE A 307      18.816   7.131  -7.497  1.00 92.01           C  
ATOM   4594 HG21 ILE A 307      19.665   7.045  -8.174  1.00 92.01           H  
ATOM   4595 HG22 ILE A 307      18.021   7.672  -8.011  1.00 92.01           H  
ATOM   4596 HG23 ILE A 307      19.117   7.702  -6.619  1.00 92.01           H  
ATOM   4597  CD1 ILE A 307      16.991   6.753  -5.096  1.00 92.01           C  
ATOM   4598 HD11 ILE A 307      17.839   6.544  -4.443  1.00 92.01           H  
ATOM   4599 HD12 ILE A 307      17.033   7.786  -5.441  1.00 92.01           H  
ATOM   4600 HD13 ILE A 307      16.068   6.613  -4.533  1.00 92.01           H  
ATOM   4601  N   THR A 308      18.696   2.522  -7.621  1.00 93.13           N  
ATOM   4602  H   THR A 308      19.662   2.762  -7.795  1.00 93.13           H  
ATOM   4603  CA  THR A 308      18.422   1.411  -6.703  1.00 93.13           C  
ATOM   4604  HA  THR A 308      17.406   1.058  -6.880  1.00 93.13           H  
ATOM   4605  C   THR A 308      18.501   1.921  -5.266  1.00 93.13           C  
ATOM   4606  CB  THR A 308      19.340   0.202  -6.932  1.00 93.13           C  
ATOM   4607  HB  THR A 308      19.146  -0.208  -7.923  1.00 93.13           H  
ATOM   4608  O   THR A 308      19.326   2.784  -4.944  1.00 93.13           O  
ATOM   4609  CG2 THR A 308      20.834   0.508  -6.801  1.00 93.13           C  
ATOM   4610 HG21 THR A 308      21.061   0.872  -5.799  1.00 93.13           H  
ATOM   4611 HG22 THR A 308      21.406  -0.402  -6.982  1.00 93.13           H  
ATOM   4612 HG23 THR A 308      21.129   1.252  -7.542  1.00 93.13           H  
ATOM   4613  OG1 THR A 308      19.046  -0.776  -5.961  1.00 93.13           O  
ATOM   4614  HG1 THR A 308      19.528  -1.578  -6.178  1.00 93.13           H  
ATOM   4615  N   LEU A 309      17.643   1.393  -4.401  1.00 93.41           N  
ATOM   4616  H   LEU A 309      17.015   0.677  -4.737  1.00 93.41           H  
ATOM   4617  CA  LEU A 309      17.680   1.649  -2.965  1.00 93.41           C  
ATOM   4618  HA  LEU A 309      17.913   2.698  -2.784  1.00 93.41           H  
ATOM   4619  C   LEU A 309      18.780   0.825  -2.263  1.00 93.41           C  
ATOM   4620  CB  LEU A 309      16.280   1.348  -2.415  1.00 93.41           C  
ATOM   4621  HB2 LEU A 309      16.355   1.108  -1.355  1.00 93.41           H  
ATOM   4622  HB3 LEU A 309      15.900   0.480  -2.953  1.00 93.41           H  
ATOM   4623  O   LEU A 309      19.210   1.202  -1.172  1.00 93.41           O  
ATOM   4624  CG  LEU A 309      15.192   2.407  -2.589  1.00 93.41           C  
ATOM   4625  HG  LEU A 309      15.116   2.701  -3.636  1.00 93.41           H  
ATOM   4626  CD1 LEU A 309      13.884   1.736  -2.160  1.00 93.41           C  
ATOM   4627 HD11 LEU A 309      13.617   0.961  -2.879  1.00 93.41           H  
ATOM   4628 HD12 LEU A 309      13.069   2.458  -2.116  1.00 93.41           H  
ATOM   4629 HD13 LEU A 309      14.004   1.257  -1.189  1.00 93.41           H  
ATOM   4630  CD2 LEU A 309      15.467   3.645  -1.737  1.00 93.41           C  
ATOM   4631 HD21 LEU A 309      16.353   4.162  -2.107  1.00 93.41           H  
ATOM   4632 HD22 LEU A 309      14.614   4.322  -1.795  1.00 93.41           H  
ATOM   4633 HD23 LEU A 309      15.615   3.355  -0.697  1.00 93.41           H  
ATOM   4634  N   ASN A 310      19.296  -0.237  -2.895  1.00 92.97           N  
ATOM   4635  H   ASN A 310      18.928  -0.490  -3.801  1.00 92.97           H  
ATOM   4636  CA  ASN A 310      20.397  -1.023  -2.345  1.00 92.97           C  
ATOM   4637  HA  ASN A 310      20.081  -1.396  -1.370  1.00 92.97           H  
ATOM   4638  C   ASN A 310      21.646  -0.149  -2.133  1.00 92.97           C  
ATOM   4639  CB  ASN A 310      20.686  -2.234  -3.247  1.00 92.97           C  
ATOM   4640  HB2 ASN A 310      21.059  -1.885  -4.210  1.00 92.97           H  
ATOM   4641  HB3 ASN A 310      19.771  -2.802  -3.412  1.00 92.97           H  
ATOM   4642  O   ASN A 310      21.991   0.701  -2.962  1.00 92.97           O  
ATOM   4643  CG  ASN A 310      21.707  -3.174  -2.625  1.00 92.97           C  
ATOM   4644  ND2 ASN A 310      22.540  -3.792  -3.420  1.00 92.97           N  
ATOM   4645 HD21 ASN A 310      23.102  -4.502  -2.973  1.00 92.97           H  
ATOM   4646 HD22 ASN A 310      22.302  -3.839  -4.400  1.00 92.97           H  
ATOM   4647  OD1 ASN A 310      21.784  -3.349  -1.421  1.00 92.97           O  
ATOM   4648  N   LEU A 311      22.325  -0.365  -1.007  1.00 92.34           N  
ATOM   4649  H   LEU A 311      21.951  -1.064  -0.382  1.00 92.34           H  
ATOM   4650  CA  LEU A 311      23.505   0.375  -0.557  1.00 92.34           C  
ATOM   4651  HA  LEU A 311      23.756  -0.055   0.413  1.00 92.34           H  
ATOM   4652  C   LEU A 311      23.269   1.881  -0.313  1.00 92.34           C  
ATOM   4653  CB  LEU A 311      24.724   0.079  -1.449  1.00 92.34           C  
ATOM   4654  HB2 LEU A 311      25.595   0.575  -1.019  1.00 92.34           H  
ATOM   4655  HB3 LEU A 311      24.551   0.511  -2.435  1.00 92.34           H  
ATOM   4656  O   LEU A 311      24.227   2.650  -0.202  1.00 92.34           O  
ATOM   4657  CG  LEU A 311      25.056  -1.415  -1.613  1.00 92.34           C  
ATOM   4658  HG  LEU A 311      24.214  -1.931  -2.075  1.00 92.34           H  
ATOM   4659  CD1 LEU A 311      26.258  -1.558  -2.545  1.00 92.34           C  
ATOM   4660 HD11 LEU A 311      26.469  -2.616  -2.704  1.00 92.34           H  
ATOM   4661 HD12 LEU A 311      27.133  -1.076  -2.108  1.00 92.34           H  
ATOM   4662 HD13 LEU A 311      26.030  -1.103  -3.509  1.00 92.34           H  
ATOM   4663  CD2 LEU A 311      25.395  -2.098  -0.287  1.00 92.34           C  
ATOM   4664 HD21 LEU A 311      24.509  -2.137   0.347  1.00 92.34           H  
ATOM   4665 HD22 LEU A 311      26.198  -1.563   0.220  1.00 92.34           H  
ATOM   4666 HD23 LEU A 311      25.707  -3.125  -0.475  1.00 92.34           H  
ATOM   4667  N   LYS A 312      22.013   2.343  -0.227  1.00 93.98           N  
ATOM   4668  H   LYS A 312      21.249   1.691  -0.334  1.00 93.98           H  
ATOM   4669  CA  LYS A 312      21.715   3.736   0.136  1.00 93.98           C  
ATOM   4670  HA  LYS A 312      22.534   4.360  -0.222  1.00 93.98           H  
ATOM   4671  C   LYS A 312      21.709   3.910   1.649  1.00 93.98           C  
ATOM   4672  CB  LYS A 312      20.411   4.236  -0.512  1.00 93.98           C  
ATOM   4673  HB2 LYS A 312      20.249   5.273  -0.218  1.00 93.98           H  
ATOM   4674  HB3 LYS A 312      19.575   3.650  -0.128  1.00 93.98           H  
ATOM   4675  O   LYS A 312      21.134   3.112   2.380  1.00 93.98           O  
ATOM   4676  CG  LYS A 312      20.408   4.153  -2.049  1.00 93.98           C  
ATOM   4677  HG2 LYS A 312      19.479   4.587  -2.419  1.00 93.98           H  
ATOM   4678  HG3 LYS A 312      20.427   3.103  -2.340  1.00 93.98           H  
ATOM   4679  CD  LYS A 312      21.595   4.848  -2.732  1.00 93.98           C  
ATOM   4680  HD2 LYS A 312      22.529   4.447  -2.339  1.00 93.98           H  
ATOM   4681  HD3 LYS A 312      21.547   5.924  -2.565  1.00 93.98           H  
ATOM   4682  CE  LYS A 312      21.541   4.530  -4.225  1.00 93.98           C  
ATOM   4683  HE2 LYS A 312      20.660   4.997  -4.666  1.00 93.98           H  
ATOM   4684  HE3 LYS A 312      21.407   3.453  -4.323  1.00 93.98           H  
ATOM   4685  NZ  LYS A 312      22.780   4.928  -4.933  1.00 93.98           N  
ATOM   4686  HZ1 LYS A 312      23.566   4.438  -4.532  1.00 93.98           H  
ATOM   4687  HZ2 LYS A 312      22.931   5.926  -4.885  1.00 93.98           H  
ATOM   4688  HZ3 LYS A 312      22.712   4.651  -5.902  1.00 93.98           H  
ATOM   4689  N   VAL A 313      22.337   4.990   2.100  1.00 93.42           N  
ATOM   4690  H   VAL A 313      22.839   5.567   1.440  1.00 93.42           H  
ATOM   4691  CA  VAL A 313      22.277   5.443   3.493  1.00 93.42           C  
ATOM   4692  HA  VAL A 313      22.399   4.583   4.151  1.00 93.42           H  
ATOM   4693  C   VAL A 313      20.908   6.071   3.747  1.00 93.42           C  
ATOM   4694  CB  VAL A 313      23.409   6.444   3.794  1.00 93.42           C  
ATOM   4695  HB  VAL A 313      23.280   7.326   3.167  1.00 93.42           H  
ATOM   4696  O   VAL A 313      20.430   6.845   2.913  1.00 93.42           O  
ATOM   4697  CG1 VAL A 313      23.401   6.887   5.262  1.00 93.42           C  
ATOM   4698 HG11 VAL A 313      22.484   7.428   5.497  1.00 93.42           H  
ATOM   4699 HG12 VAL A 313      24.243   7.551   5.454  1.00 93.42           H  
ATOM   4700 HG13 VAL A 313      23.484   6.017   5.913  1.00 93.42           H  
ATOM   4701  CG2 VAL A 313      24.787   5.839   3.488  1.00 93.42           C  
ATOM   4702 HG21 VAL A 313      24.937   4.940   4.086  1.00 93.42           H  
ATOM   4703 HG22 VAL A 313      24.877   5.581   2.433  1.00 93.42           H  
ATOM   4704 HG23 VAL A 313      25.570   6.556   3.734  1.00 93.42           H  
ATOM   4705  N   LEU A 314      20.310   5.755   4.897  1.00 94.17           N  
ATOM   4706  H   LEU A 314      20.773   5.106   5.517  1.00 94.17           H  
ATOM   4707  CA  LEU A 314      19.027   6.293   5.349  1.00 94.17           C  
ATOM   4708  HA  LEU A 314      18.627   6.989   4.611  1.00 94.17           H  
ATOM   4709  C   LEU A 314      19.217   7.067   6.664  1.00 94.17           C  
ATOM   4710  CB  LEU A 314      18.012   5.147   5.508  1.00 94.17           C  
ATOM   4711  HB2 LEU A 314      18.395   4.439   6.243  1.00 94.17           H  
ATOM   4712  HB3 LEU A 314      17.088   5.567   5.906  1.00 94.17           H  
ATOM   4713  O   LEU A 314      19.213   6.458   7.737  1.00 94.17           O  
ATOM   4714  CG  LEU A 314      17.685   4.377   4.217  1.00 94.17           C  
ATOM   4715  HG  LEU A 314      18.588   3.896   3.840  1.00 94.17           H  
ATOM   4716  CD1 LEU A 314      16.659   3.295   4.536  1.00 94.17           C  
ATOM   4717 HD11 LEU A 314      17.016   2.672   5.356  1.00 94.17           H  
ATOM   4718 HD12 LEU A 314      16.510   2.667   3.658  1.00 94.17           H  
ATOM   4719 HD13 LEU A 314      15.714   3.753   4.831  1.00 94.17           H  
ATOM   4720  CD2 LEU A 314      17.094   5.260   3.114  1.00 94.17           C  
ATOM   4721 HD21 LEU A 314      16.225   5.798   3.492  1.00 94.17           H  
ATOM   4722 HD22 LEU A 314      16.799   4.642   2.266  1.00 94.17           H  
ATOM   4723 HD23 LEU A 314      17.839   5.982   2.778  1.00 94.17           H  
ATOM   4724  N   PRO A 315      19.437   8.395   6.616  1.00 93.21           N  
ATOM   4725  CA  PRO A 315      19.564   9.207   7.820  1.00 93.21           C  
ATOM   4726  HA  PRO A 315      20.484   8.918   8.328  1.00 93.21           H  
ATOM   4727  C   PRO A 315      18.379   9.041   8.781  1.00 93.21           C  
ATOM   4728  CB  PRO A 315      19.695  10.650   7.326  1.00 93.21           C  
ATOM   4729  HB2 PRO A 315      20.306  11.254   7.998  1.00 93.21           H  
ATOM   4730  HB3 PRO A 315      18.709  11.098   7.200  1.00 93.21           H  
ATOM   4731  O   PRO A 315      17.218   9.050   8.367  1.00 93.21           O  
ATOM   4732  CG  PRO A 315      20.349  10.487   5.957  1.00 93.21           C  
ATOM   4733  HG2 PRO A 315      20.139  11.333   5.303  1.00 93.21           H  
ATOM   4734  HG3 PRO A 315      21.424  10.347   6.076  1.00 93.21           H  
ATOM   4735  CD  PRO A 315      19.720   9.200   5.434  1.00 93.21           C  
ATOM   4736  HD2 PRO A 315      18.799   9.452   4.908  1.00 93.21           H  
ATOM   4737  HD3 PRO A 315      20.412   8.696   4.759  1.00 93.21           H  
ATOM   4738  N   GLY A 316      18.682   8.923  10.076  1.00 91.14           N  
ATOM   4739  H   GLY A 316      19.656   8.871  10.340  1.00 91.14           H  
ATOM   4740  CA  GLY A 316      17.680   8.820  11.141  1.00 91.14           C  
ATOM   4741  HA2 GLY A 316      18.144   9.100  12.088  1.00 91.14           H  
ATOM   4742  HA3 GLY A 316      16.871   9.522  10.941  1.00 91.14           H  
ATOM   4743  C   GLY A 316      17.058   7.434  11.331  1.00 91.14           C  
ATOM   4744  O   GLY A 316      16.147   7.317  12.142  1.00 91.14           O  
ATOM   4745  N   VAL A 317      17.527   6.411  10.609  1.00 94.68           N  
ATOM   4746  H   VAL A 317      18.261   6.580   9.936  1.00 94.68           H  
ATOM   4747  CA  VAL A 317      17.138   5.011  10.828  1.00 94.68           C  
ATOM   4748  HA  VAL A 317      16.246   4.969  11.453  1.00 94.68           H  
ATOM   4749  C   VAL A 317      18.254   4.285  11.565  1.00 94.68           C  
ATOM   4750  CB  VAL A 317      16.817   4.302   9.502  1.00 94.68           C  
ATOM   4751  HB  VAL A 317      17.698   4.306   8.859  1.00 94.68           H  
ATOM   4752  O   VAL A 317      19.411   4.326  11.135  1.00 94.68           O  
ATOM   4753  CG1 VAL A 317      16.392   2.849   9.733  1.00 94.68           C  
ATOM   4754 HG11 VAL A 317      15.584   2.808  10.464  1.00 94.68           H  
ATOM   4755 HG12 VAL A 317      17.233   2.268  10.114  1.00 94.68           H  
ATOM   4756 HG13 VAL A 317      16.071   2.396   8.795  1.00 94.68           H  
ATOM   4757  CG2 VAL A 317      15.678   5.011   8.763  1.00 94.68           C  
ATOM   4758 HG21 VAL A 317      15.441   4.458   7.854  1.00 94.68           H  
ATOM   4759 HG22 VAL A 317      14.799   5.065   9.405  1.00 94.68           H  
ATOM   4760 HG23 VAL A 317      15.987   6.019   8.486  1.00 94.68           H  
ATOM   4761  N   THR A 318      17.915   3.608  12.658  1.00 95.46           N  
ATOM   4762  H   THR A 318      16.962   3.633  12.992  1.00 95.46           H  
ATOM   4763  CA  THR A 318      18.882   2.809  13.407  1.00 95.46           C  
ATOM   4764  HA  THR A 318      19.800   3.394  13.471  1.00 95.46           H  
ATOM   4765  C   THR A 318      19.214   1.515  12.656  1.00 95.46           C  
ATOM   4766  CB  THR A 318      18.422   2.574  14.853  1.00 95.46           C  
ATOM   4767  HB  THR A 318      17.509   1.981  14.884  1.00 95.46           H  
ATOM   4768  O   THR A 318      18.353   0.865  12.066  1.00 95.46           O  
ATOM   4769  CG2 THR A 318      19.530   1.907  15.671  1.00 95.46           C  
ATOM   4770 HG21 THR A 318      20.453   2.482  15.603  1.00 95.46           H  
ATOM   4771 HG22 THR A 318      19.702   0.893  15.310  1.00 95.46           H  
ATOM   4772 HG23 THR A 318      19.223   1.866  16.716  1.00 95.46           H  
ATOM   4773  OG1 THR A 318      18.225   3.817  15.490  1.00 95.46           O  
ATOM   4774  HG1 THR A 318      17.280   3.982  15.541  1.00 95.46           H  
ATOM   4775  N   VAL A 319      20.501   1.160  12.633  1.00 94.80           N  
ATOM   4776  H   VAL A 319      21.157   1.731  13.148  1.00 94.80           H  
ATOM   4777  CA  VAL A 319      21.014  -0.029  11.942  1.00 94.80           C  
ATOM   4778  HA  VAL A 319      20.490  -0.109  10.989  1.00 94.80           H  
ATOM   4779  C   VAL A 319      20.719  -1.310  12.725  1.00 94.80           C  
ATOM   4780  CB  VAL A 319      22.515   0.138  11.630  1.00 94.80           C  
ATOM   4781  HB  VAL A 319      22.631   1.072  11.080  1.00 94.80           H  
ATOM   4782  O   VAL A 319      20.930  -1.368  13.938  1.00 94.80           O  
ATOM   4783  CG1 VAL A 319      23.416   0.219  12.872  1.00 94.80           C  
ATOM   4784 HG11 VAL A 319      23.074   1.014  13.536  1.00 94.80           H  
ATOM   4785 HG12 VAL A 319      23.408  -0.730  13.408  1.00 94.80           H  
ATOM   4786 HG13 VAL A 319      24.438   0.440  12.562  1.00 94.80           H  
ATOM   4787  CG2 VAL A 319      23.043  -0.982  10.735  1.00 94.80           C  
ATOM   4788 HG21 VAL A 319      22.423  -1.060   9.842  1.00 94.80           H  
ATOM   4789 HG22 VAL A 319      23.033  -1.936  11.263  1.00 94.80           H  
ATOM   4790 HG23 VAL A 319      24.064  -0.754  10.429  1.00 94.80           H  
ATOM   4791  N   GLU A 320      20.307  -2.366  12.027  1.00 94.08           N  
ATOM   4792  H   GLU A 320      20.159  -2.274  11.032  1.00 94.08           H  
ATOM   4793  CA  GLU A 320      20.149  -3.696  12.609  1.00 94.08           C  
ATOM   4794  HA  GLU A 320      19.804  -3.589  13.637  1.00 94.08           H  
ATOM   4795  C   GLU A 320      21.490  -4.443  12.623  1.00 94.08           C  
ATOM   4796  CB  GLU A 320      19.090  -4.512  11.857  1.00 94.08           C  
ATOM   4797  HB2 GLU A 320      19.047  -5.510  12.295  1.00 94.08           H  
ATOM   4798  HB3 GLU A 320      19.396  -4.620  10.816  1.00 94.08           H  
ATOM   4799  O   GLU A 320      22.178  -4.581  11.606  1.00 94.08           O  
ATOM   4800  CG  GLU A 320      17.679  -3.907  11.894  1.00 94.08           C  
ATOM   4801  HG2 GLU A 320      17.695  -2.931  11.408  1.00 94.08           H  
ATOM   4802  HG3 GLU A 320      17.026  -4.557  11.312  1.00 94.08           H  
ATOM   4803  CD  GLU A 320      17.073  -3.781  13.298  1.00 94.08           C  
ATOM   4804  OE1 GLU A 320      16.277  -2.839  13.511  1.00 94.08           O  
ATOM   4805  OE2 GLU A 320      17.299  -4.664  14.158  1.00 94.08           O  
ATOM   4806  N   LYS A 321      21.860  -4.980  13.788  1.00 90.92           N  
ATOM   4807  H   LYS A 321      21.236  -4.862  14.573  1.00 90.92           H  
ATOM   4808  CA  LYS A 321      23.070  -5.798  13.958  1.00 90.92           C  
ATOM   4809  HA  LYS A 321      23.777  -5.562  13.163  1.00 90.92           H  
ATOM   4810  C   LYS A 321      22.737  -7.278  13.802  1.00 90.92           C  
ATOM   4811  CB  LYS A 321      23.750  -5.482  15.294  1.00 90.92           C  
ATOM   4812  HB2 LYS A 321      23.035  -5.600  16.108  1.00 90.92           H  
ATOM   4813  HB3 LYS A 321      24.567  -6.189  15.442  1.00 90.92           H  
ATOM   4814  O   LYS A 321      22.656  -8.005  14.789  1.00 90.92           O  
ATOM   4815  CG  LYS A 321      24.320  -4.061  15.302  1.00 90.92           C  
ATOM   4816  HG2 LYS A 321      24.979  -3.932  14.443  1.00 90.92           H  
ATOM   4817  HG3 LYS A 321      23.508  -3.337  15.238  1.00 90.92           H  
ATOM   4818  CD  LYS A 321      25.113  -3.828  16.587  1.00 90.92           C  
ATOM   4819  HD2 LYS A 321      24.447  -3.935  17.443  1.00 90.92           H  
ATOM   4820  HD3 LYS A 321      25.917  -4.561  16.653  1.00 90.92           H  
ATOM   4821  CE  LYS A 321      25.696  -2.416  16.547  1.00 90.92           C  
ATOM   4822  HE2 LYS A 321      24.874  -1.707  16.447  1.00 90.92           H  
ATOM   4823  HE3 LYS A 321      26.317  -2.324  15.656  1.00 90.92           H  
ATOM   4824  NZ  LYS A 321      26.488  -2.125  17.763  1.00 90.92           N  
ATOM   4825  HZ1 LYS A 321      26.860  -1.188  17.707  1.00 90.92           H  
ATOM   4826  HZ2 LYS A 321      25.901  -2.197  18.582  1.00 90.92           H  
ATOM   4827  HZ3 LYS A 321      27.256  -2.778  17.837  1.00 90.92           H  
ATOM   4828  N   LEU A 322      22.532  -7.700  12.559  1.00 91.44           N  
ATOM   4829  H   LEU A 322      22.596  -7.019  11.816  1.00 91.44           H  
ATOM   4830  CA  LEU A 322      22.149  -9.072  12.225  1.00 91.44           C  
ATOM   4831  HA  LEU A 322      21.556  -9.479  13.043  1.00 91.44           H  
ATOM   4832  C   LEU A 322      23.360  -9.995  12.054  1.00 91.44           C  
ATOM   4833  CB  LEU A 322      21.273  -9.081  10.959  1.00 91.44           C  
ATOM   4834  HB2 LEU A 322      21.873  -8.741  10.115  1.00 91.44           H  
ATOM   4835  HB3 LEU A 322      20.977 -10.111  10.762  1.00 91.44           H  
ATOM   4836  O   LEU A 322      24.394  -9.608  11.505  1.00 91.44           O  
ATOM   4837  CG  LEU A 322      20.004  -8.214  11.036  1.00 91.44           C  
ATOM   4838  HG  LEU A 322      20.287  -7.162  11.072  1.00 91.44           H  
ATOM   4839  CD1 LEU A 322      19.167  -8.447   9.782  1.00 91.44           C  
ATOM   4840 HD11 LEU A 322      19.733  -8.153   8.898  1.00 91.44           H  
ATOM   4841 HD12 LEU A 322      18.887  -9.497   9.705  1.00 91.44           H  
ATOM   4842 HD13 LEU A 322      18.256  -7.852   9.846  1.00 91.44           H  
ATOM   4843  CD2 LEU A 322      19.133  -8.537  12.250  1.00 91.44           C  
ATOM   4844 HD21 LEU A 322      18.194  -7.985  12.194  1.00 91.44           H  
ATOM   4845 HD22 LEU A 322      19.641  -8.244  13.169  1.00 91.44           H  
ATOM   4846 HD23 LEU A 322      18.922  -9.606  12.281  1.00 91.44           H  
ATOM   4847  N   LYS A 323      23.209 -11.259  12.454  1.00 92.68           N  
ATOM   4848  H   LYS A 323      22.343 -11.488  12.921  1.00 92.68           H  
ATOM   4849  CA  LYS A 323      24.102 -12.347  12.031  1.00 92.68           C  
ATOM   4850  HA  LYS A 323      25.134 -12.014  12.138  1.00 92.68           H  
ATOM   4851  C   LYS A 323      23.857 -12.683  10.562  1.00 92.68           C  
ATOM   4852  CB  LYS A 323      23.864 -13.596  12.885  1.00 92.68           C  
ATOM   4853  HB2 LYS A 323      24.494 -14.410  12.524  1.00 92.68           H  
ATOM   4854  HB3 LYS A 323      22.823 -13.895  12.766  1.00 92.68           H  
ATOM   4855  O   LYS A 323      22.759 -12.492  10.045  1.00 92.68           O  
ATOM   4856  CG  LYS A 323      24.163 -13.366  14.370  1.00 92.68           C  
ATOM   4857  HG2 LYS A 323      25.223 -13.158  14.514  1.00 92.68           H  
ATOM   4858  HG3 LYS A 323      23.578 -12.519  14.730  1.00 92.68           H  
ATOM   4859  CD  LYS A 323      23.761 -14.616  15.152  1.00 92.68           C  
ATOM   4860  HD2 LYS A 323      22.777 -14.927  14.801  1.00 92.68           H  
ATOM   4861  HD3 LYS A 323      24.467 -15.426  14.969  1.00 92.68           H  
ATOM   4862  CE  LYS A 323      23.686 -14.291  16.643  1.00 92.68           C  
ATOM   4863  HE2 LYS A 323      24.590 -14.633  17.146  1.00 92.68           H  
ATOM   4864  HE3 LYS A 323      23.616 -13.208  16.751  1.00 92.68           H  
ATOM   4865  NZ  LYS A 323      22.463 -14.895  17.210  1.00 92.68           N  
ATOM   4866  HZ1 LYS A 323      22.456 -15.900  17.108  1.00 92.68           H  
ATOM   4867  HZ2 LYS A 323      22.325 -14.630  18.175  1.00 92.68           H  
ATOM   4868  HZ3 LYS A 323      21.675 -14.536  16.691  1.00 92.68           H  
ATOM   4869  N   GLN A 324      24.839 -13.314   9.914  1.00 92.11           N  
ATOM   4870  H   GLN A 324      25.738 -13.408  10.364  1.00 92.11           H  
ATOM   4871  CA  GLN A 324      24.682 -13.782   8.532  1.00 92.11           C  
ATOM   4872  HA  GLN A 324      24.519 -12.908   7.900  1.00 92.11           H  
ATOM   4873  C   GLN A 324      23.458 -14.698   8.363  1.00 92.11           C  
ATOM   4874  CB  GLN A 324      25.967 -14.491   8.075  1.00 92.11           C  
ATOM   4875  HB2 GLN A 324      26.099 -15.407   8.650  1.00 92.11           H  
ATOM   4876  HB3 GLN A 324      26.822 -13.843   8.266  1.00 92.11           H  
ATOM   4877  O   GLN A 324      22.687 -14.513   7.434  1.00 92.11           O  
ATOM   4878  CG  GLN A 324      25.939 -14.843   6.578  1.00 92.11           C  
ATOM   4879  HG2 GLN A 324      26.859 -15.365   6.317  1.00 92.11           H  
ATOM   4880  HG3 GLN A 324      25.108 -15.517   6.369  1.00 92.11           H  
ATOM   4881  CD  GLN A 324      25.830 -13.607   5.691  1.00 92.11           C  
ATOM   4882  NE2 GLN A 324      24.883 -13.544   4.786  1.00 92.11           N  
ATOM   4883 HE21 GLN A 324      24.180 -14.263   4.689  1.00 92.11           H  
ATOM   4884 HE22 GLN A 324      24.812 -12.709   4.222  1.00 92.11           H  
ATOM   4885  OE1 GLN A 324      26.597 -12.663   5.811  1.00 92.11           O  
ATOM   4886  N   SER A 325      23.220 -15.619   9.304  1.00 95.07           N  
ATOM   4887  H   SER A 325      23.855 -15.708  10.084  1.00 95.07           H  
ATOM   4888  CA  SER A 325      22.055 -16.514   9.263  1.00 95.07           C  
ATOM   4889  HA  SER A 325      22.061 -17.048   8.313  1.00 95.07           H  
ATOM   4890  C   SER A 325      20.713 -15.781   9.363  1.00 95.07           C  
ATOM   4891  CB  SER A 325      22.155 -17.536  10.400  1.00 95.07           C  
ATOM   4892  HB2 SER A 325      23.037 -18.157  10.240  1.00 95.07           H  
ATOM   4893  HB3 SER A 325      21.274 -18.179  10.391  1.00 95.07           H  
ATOM   4894  O   SER A 325      19.731 -16.230   8.782  1.00 95.07           O  
ATOM   4895  OG  SER A 325      22.266 -16.891  11.661  1.00 95.07           O  
ATOM   4896  HG  SER A 325      21.408 -16.522  11.885  1.00 95.07           H  
ATOM   4897  N   GLU A 326      20.663 -14.669  10.103  1.00 95.27           N  
ATOM   4898  H   GLU A 326      21.529 -14.291  10.460  1.00 95.27           H  
ATOM   4899  CA  GLU A 326      19.462 -13.837  10.267  1.00 95.27           C  
ATOM   4900  HA  GLU A 326      18.583 -14.466  10.411  1.00 95.27           H  
ATOM   4901  C   GLU A 326      19.218 -13.002   8.998  1.00 95.27           C  
ATOM   4902  CB  GLU A 326      19.632 -12.942  11.512  1.00 95.27           C  
ATOM   4903  HB2 GLU A 326      18.827 -12.207  11.542  1.00 95.27           H  
ATOM   4904  HB3 GLU A 326      20.573 -12.404  11.406  1.00 95.27           H  
ATOM   4905  O   GLU A 326      18.085 -12.903   8.535  1.00 95.27           O  
ATOM   4906  CG  GLU A 326      19.629 -13.733  12.844  1.00 95.27           C  
ATOM   4907  HG2 GLU A 326      18.600 -13.990  13.096  1.00 95.27           H  
ATOM   4908  HG3 GLU A 326      20.170 -14.668  12.699  1.00 95.27           H  
ATOM   4909  CD  GLU A 326      20.291 -13.004  14.036  1.00 95.27           C  
ATOM   4910  OE1 GLU A 326      20.424 -13.636  15.120  1.00 95.27           O  
ATOM   4911  OE2 GLU A 326      20.850 -11.904  13.833  1.00 95.27           O  
ATOM   4912  N   LYS A 327      20.286 -12.484   8.371  1.00 93.74           N  
ATOM   4913  H   LYS A 327      21.189 -12.591   8.812  1.00 93.74           H  
ATOM   4914  CA  LYS A 327      20.219 -11.824   7.057  1.00 93.74           C  
ATOM   4915  HA  LYS A 327      19.473 -11.031   7.106  1.00 93.74           H  
ATOM   4916  C   LYS A 327      19.748 -12.785   5.961  1.00 93.74           C  
ATOM   4917  CB  LYS A 327      21.586 -11.199   6.734  1.00 93.74           C  
ATOM   4918  HB2 LYS A 327      21.854 -10.528   7.549  1.00 93.74           H  
ATOM   4919  HB3 LYS A 327      22.340 -11.984   6.673  1.00 93.74           H  
ATOM   4920  O   LYS A 327      18.845 -12.442   5.206  1.00 93.74           O  
ATOM   4921  CG  LYS A 327      21.585 -10.406   5.415  1.00 93.74           C  
ATOM   4922  HG2 LYS A 327      21.416 -11.083   4.578  1.00 93.74           H  
ATOM   4923  HG3 LYS A 327      20.786  -9.665   5.442  1.00 93.74           H  
ATOM   4924  CD  LYS A 327      22.933  -9.693   5.230  1.00 93.74           C  
ATOM   4925  HD2 LYS A 327      23.735 -10.427   5.169  1.00 93.74           H  
ATOM   4926  HD3 LYS A 327      23.110  -9.073   6.109  1.00 93.74           H  
ATOM   4927  CE  LYS A 327      22.957  -8.773   4.002  1.00 93.74           C  
ATOM   4928  HE2 LYS A 327      22.025  -8.208   3.973  1.00 93.74           H  
ATOM   4929  HE3 LYS A 327      23.778  -8.065   4.119  1.00 93.74           H  
ATOM   4930  NZ  LYS A 327      23.125  -9.517   2.736  1.00 93.74           N  
ATOM   4931  HZ1 LYS A 327      23.938 -10.115   2.718  1.00 93.74           H  
ATOM   4932  HZ2 LYS A 327      22.316 -10.104   2.589  1.00 93.74           H  
ATOM   4933  HZ3 LYS A 327      23.077  -8.912   1.928  1.00 93.74           H  
ATOM   4934  N   ASP A 328      20.294 -14.001   5.918  1.00 94.41           N  
ATOM   4935  H   ASP A 328      21.090 -14.185   6.512  1.00 94.41           H  
ATOM   4936  CA  ASP A 328      19.894 -15.031   4.951  1.00 94.41           C  
ATOM   4937  HA  ASP A 328      20.009 -14.639   3.941  1.00 94.41           H  
ATOM   4938  C   ASP A 328      18.424 -15.451   5.142  1.00 94.41           C
[truncated: 176,913 more chars]
