# Supplementary material for: Evolution of Phage Tail Sheath Protein
Source: Viruses. 2022 May 26;14(6):1148. doi: 10.3390/v14061148 (PMC9230969; doi:10.3390/v14061148)
Supplement: Supplementary file 1 [file viruses-14-01148-s001.zip › Supplementary_File_S2/AF_models/Aeromonas__phage__phiO18P.pdb]

ATOM      1  N   MET A   1     -23.840 -17.967  59.676  1.00 67.69           N  
ATOM      2  H   MET A   1     -23.167 -18.202  60.392  1.00 67.69           H  
ATOM      3  H2  MET A   1     -24.395 -17.193  60.012  1.00 67.69           H  
ATOM      4  H3  MET A   1     -24.442 -18.758  59.499  1.00 67.69           H  
ATOM      5  CA  MET A   1     -23.150 -17.547  58.437  1.00 67.69           C  
ATOM      6  HA  MET A   1     -22.471 -18.333  58.105  1.00 67.69           H  
ATOM      7  C   MET A   1     -22.346 -16.302  58.759  1.00 67.69           C  
ATOM      8  CB  MET A   1     -24.176 -17.271  57.329  1.00 67.69           C  
ATOM      9  HB2 MET A   1     -24.793 -18.161  57.201  1.00 67.69           H  
ATOM     10  HB3 MET A   1     -24.826 -16.450  57.632  1.00 67.69           H  
ATOM     11  O   MET A   1     -22.910 -15.406  59.372  1.00 67.69           O  
ATOM     12  CG  MET A   1     -23.552 -16.931  55.975  1.00 67.69           C  
ATOM     13  HG2 MET A   1     -22.958 -16.020  56.049  1.00 67.69           H  
ATOM     14  HG3 MET A   1     -22.900 -17.752  55.675  1.00 67.69           H  
ATOM     15  SD  MET A   1     -24.821 -16.702  54.706  1.00 67.69           S  
ATOM     16  CE  MET A   1     -23.857 -17.049  53.212  1.00 67.69           C  
ATOM     17  HE1 MET A   1     -24.495 -16.935  52.335  1.00 67.69           H  
ATOM     18  HE2 MET A   1     -23.025 -16.348  53.139  1.00 67.69           H  
ATOM     19  HE3 MET A   1     -23.473 -18.068  53.245  1.00 67.69           H  
ATOM     20  N   TRP A   2     -21.055 -16.271  58.430  1.00 78.30           N  
ATOM     21  H   TRP A   2     -20.643 -17.009  57.876  1.00 78.30           H  
ATOM     22  CA  TRP A   2     -20.229 -15.076  58.629  1.00 78.30           C  
ATOM     23  HA  TRP A   2     -20.548 -14.562  59.535  1.00 78.30           H  
ATOM     24  C   TRP A   2     -20.385 -14.143  57.418  1.00 78.30           C  
ATOM     25  CB  TRP A   2     -18.765 -15.481  58.838  1.00 78.30           C  
ATOM     26  HB2 TRP A   2     -18.381 -15.938  57.926  1.00 78.30           H  
ATOM     27  HB3 TRP A   2     -18.716 -16.228  59.631  1.00 78.30           H  
ATOM     28  O   TRP A   2     -20.237 -14.628  56.293  1.00 78.30           O  
ATOM     29  CG  TRP A   2     -17.873 -14.347  59.229  1.00 78.30           C  
ATOM     30  CD1 TRP A   2     -17.023 -13.689  58.410  1.00 78.30           C  
ATOM     31  HD1 TRP A   2     -16.887 -13.896  57.358  1.00 78.30           H  
ATOM     32  CD2 TRP A   2     -17.770 -13.681  60.525  1.00 78.30           C  
ATOM     33  CE2 TRP A   2     -16.825 -12.617  60.414  1.00 78.30           C  
ATOM     34  CE3 TRP A   2     -18.395 -13.858  61.779  1.00 78.30           C  
ATOM     35  HE3 TRP A   2     -19.115 -14.653  61.905  1.00 78.30           H  
ATOM     36  NE1 TRP A   2     -16.404 -12.669  59.103  1.00 78.30           N  
ATOM     37  HE1 TRP A   2     -15.790 -11.996  58.665  1.00 78.30           H  
ATOM     38  CH2 TRP A   2     -17.146 -11.981  62.724  1.00 78.30           C  
ATOM     39  HH2 TRP A   2     -16.914 -11.343  63.564  1.00 78.30           H  
ATOM     40  CZ2 TRP A   2     -16.510 -11.775  61.489  1.00 78.30           C  
ATOM     41  HZ2 TRP A   2     -15.791 -10.978  61.367  1.00 78.30           H  
ATOM     42  CZ3 TRP A   2     -18.086 -13.018  62.866  1.00 78.30           C  
ATOM     43  HZ3 TRP A   2     -18.569 -13.170  63.821  1.00 78.30           H  
ATOM     44  N   PRO A   3     -20.700 -12.847  57.594  1.00 70.00           N  
ATOM     45  CA  PRO A   3     -20.689 -11.894  56.490  1.00 70.00           C  
ATOM     46  HA  PRO A   3     -21.364 -12.241  55.708  1.00 70.00           H  
ATOM     47  C   PRO A   3     -19.269 -11.755  55.938  1.00 70.00           C  
ATOM     48  CB  PRO A   3     -21.202 -10.565  57.061  1.00 70.00           C  
ATOM     49  HB2 PRO A   3     -21.893 -10.075  56.376  1.00 70.00           H  
ATOM     50  HB3 PRO A   3     -20.370  -9.901  57.292  1.00 70.00           H  
ATOM     51  O   PRO A   3     -18.325 -11.533  56.693  1.00 70.00           O  
ATOM     52  CG  PRO A   3     -21.894 -10.962  58.365  1.00 70.00           C  
ATOM     53  HG2 PRO A   3     -21.859 -10.161  59.103  1.00 70.00           H  
ATOM     54  HG3 PRO A   3     -22.926 -11.249  58.158  1.00 70.00           H  
ATOM     55  CD  PRO A   3     -21.108 -12.187  58.822  1.00 70.00           C  
ATOM     56  HD2 PRO A   3     -20.224 -11.878  59.379  1.00 70.00           H  
ATOM     57  HD3 PRO A   3     -21.747 -12.821  59.437  1.00 70.00           H  
ATOM     58  N   TYR A   4     -19.104 -11.856  54.623  1.00 89.19           N  
ATOM     59  H   TYR A   4     -19.900 -12.032  54.027  1.00 89.19           H  
ATOM     60  CA  TYR A   4     -17.835 -11.566  53.967  1.00 89.19           C  
ATOM     61  HA  TYR A   4     -17.227 -10.959  54.636  1.00 89.19           H  
ATOM     62  C   TYR A   4     -18.069 -10.737  52.708  1.00 89.19           C  
ATOM     63  CB  TYR A   4     -17.051 -12.857  53.687  1.00 89.19           C  
ATOM     64  HB2 TYR A   4     -16.032 -12.585  53.410  1.00 89.19           H  
ATOM     65  HB3 TYR A   4     -16.984 -13.437  54.607  1.00 89.19           H  
ATOM     66  O   TYR A   4     -19.116 -10.823  52.068  1.00 89.19           O  
ATOM     67  CG  TYR A   4     -17.627 -13.733  52.591  1.00 89.19           C  
ATOM     68  CD1 TYR A   4     -18.610 -14.694  52.893  1.00 89.19           C  
ATOM     69  HD1 TYR A   4     -18.961 -14.808  53.908  1.00 89.19           H  
ATOM     70  CD2 TYR A   4     -17.180 -13.578  51.265  1.00 89.19           C  
ATOM     71  HD2 TYR A   4     -16.446 -12.822  51.030  1.00 89.19           H  
ATOM     72  CE1 TYR A   4     -19.139 -15.503  51.868  1.00 89.19           C  
ATOM     73  HE1 TYR A   4     -19.894 -16.245  52.084  1.00 89.19           H  
ATOM     74  CE2 TYR A   4     -17.701 -14.387  50.239  1.00 89.19           C  
ATOM     75  HE2 TYR A   4     -17.354 -14.267  49.224  1.00 89.19           H  
ATOM     76  OH  TYR A   4     -19.185 -16.143  49.558  1.00 89.19           O  
ATOM     77  HH  TYR A   4     -18.769 -15.951  48.714  1.00 89.19           H  
ATOM     78  CZ  TYR A   4     -18.681 -15.354  50.542  1.00 89.19           C  
ATOM     79  N   VAL A   5     -17.067  -9.935  52.365  1.00 88.61           N  
ATOM     80  H   VAL A   5     -16.239  -9.930  52.944  1.00 88.61           H  
ATOM     81  CA  VAL A   5     -16.991  -9.166  51.125  1.00 88.61           C  
ATOM     82  HA  VAL A   5     -17.818  -9.438  50.470  1.00 88.61           H  
ATOM     83  C   VAL A   5     -15.684  -9.557  50.452  1.00 88.61           C  
ATOM     84  CB  VAL A   5     -17.066  -7.650  51.394  1.00 88.61           C  
ATOM     85  HB  VAL A   5     -16.271  -7.367  52.083  1.00 88.61           H  
ATOM     86  O   VAL A   5     -14.628  -9.540  51.082  1.00 88.61           O  
ATOM     87  CG1 VAL A   5     -16.902  -6.836  50.103  1.00 88.61           C  
ATOM     88 HG11 VAL A   5     -17.658  -7.129  49.374  1.00 88.61           H  
ATOM     89 HG12 VAL A   5     -15.909  -6.990  49.681  1.00 88.61           H  
ATOM     90 HG13 VAL A   5     -17.011  -5.774  50.322  1.00 88.61           H  
ATOM     91  CG2 VAL A   5     -18.414  -7.272  52.023  1.00 88.61           C  
ATOM     92 HG21 VAL A   5     -18.461  -6.194  52.180  1.00 88.61           H  
ATOM     93 HG22 VAL A   5     -18.530  -7.761  52.990  1.00 88.61           H  
ATOM     94 HG23 VAL A   5     -19.232  -7.576  51.370  1.00 88.61           H  
ATOM     95  N   GLN A   6     -15.761  -9.938  49.183  1.00 92.44           N  
ATOM     96  H   GLN A   6     -16.657  -9.911  48.719  1.00 92.44           H  
ATOM     97  CA  GLN A   6     -14.606 -10.258  48.352  1.00 92.44           C  
ATOM     98  HA  GLN A   6     -13.686 -10.004  48.878  1.00 92.44           H  
ATOM     99  C   GLN A   6     -14.667  -9.403  47.094  1.00 92.44           C  
ATOM    100  CB  GLN A   6     -14.579 -11.756  48.022  1.00 92.44           C  
ATOM    101  HB2 GLN A   6     -13.941 -11.925  47.155  1.00 92.44           H  
ATOM    102  HB3 GLN A   6     -15.588 -12.086  47.775  1.00 92.44           H  
ATOM    103  O   GLN A   6     -15.722  -9.261  46.478  1.00 92.44           O  
ATOM    104  CG  GLN A   6     -14.021 -12.573  49.196  1.00 92.44           C  
ATOM    105  HG2 GLN A   6     -12.967 -12.322  49.321  1.00 92.44           H  
ATOM    106  HG3 GLN A   6     -14.533 -12.306  50.120  1.00 92.44           H  
ATOM    107  CD  GLN A   6     -14.147 -14.079  48.987  1.00 92.44           C  
ATOM    108  NE2 GLN A   6     -13.318 -14.868  49.633  1.00 92.44           N  
ATOM    109 HE21 GLN A   6     -12.610 -14.492  50.246  1.00 92.44           H  
ATOM    110 HE22 GLN A   6     -13.452 -15.858  49.479  1.00 92.44           H  
ATOM    111  OE1 GLN A   6     -14.995 -14.582  48.272  1.00 92.44           O  
ATOM    112  N   ILE A   7     -13.529  -8.817  46.741  1.00 92.62           N  
ATOM    113  H   ILE A   7     -12.690  -9.032  47.261  1.00 92.62           H  
ATOM    114  CA  ILE A   7     -13.384  -7.909  45.608  1.00 92.62           C  
ATOM    115  HA  ILE A   7     -14.346  -7.782  45.112  1.00 92.62           H  
ATOM    116  C   ILE A   7     -12.420  -8.564  44.625  1.00 92.62           C  
ATOM    117  CB  ILE A   7     -12.903  -6.517  46.080  1.00 92.62           C  
ATOM    118  HB  ILE A   7     -11.948  -6.639  46.591  1.00 92.62           H  
ATOM    119  O   ILE A   7     -11.341  -9.009  45.015  1.00 92.62           O  
ATOM    120  CG1 ILE A   7     -13.916  -5.896  47.074  1.00 92.62           C  
ATOM    121 HG12 ILE A   7     -14.115  -6.601  47.882  1.00 92.62           H  
ATOM    122 HG13 ILE A   7     -14.857  -5.702  46.561  1.00 92.62           H  
ATOM    123  CG2 ILE A   7     -12.688  -5.587  44.870  1.00 92.62           C  
ATOM    124 HG21 ILE A   7     -11.938  -5.996  44.194  1.00 92.62           H  
ATOM    125 HG22 ILE A   7     -13.623  -5.445  44.328  1.00 92.62           H  
ATOM    126 HG23 ILE A   7     -12.317  -4.615  45.198  1.00 92.62           H  
ATOM    127  CD1 ILE A   7     -13.432  -4.601  47.739  1.00 92.62           C  
ATOM    128 HD11 ILE A   7     -13.363  -3.796  47.008  1.00 92.62           H  
ATOM    129 HD12 ILE A   7     -12.459  -4.761  48.202  1.00 92.62           H  
ATOM    130 HD13 ILE A   7     -14.146  -4.306  48.509  1.00 92.62           H  
ATOM    131  N   TYR A   8     -12.807  -8.600  43.352  1.00 91.56           N  
ATOM    132  H   TYR A   8     -13.691  -8.181  43.102  1.00 91.56           H  
ATOM    133  CA  TYR A   8     -11.965  -9.084  42.265  1.00 91.56           C  
ATOM    134  HA  TYR A   8     -10.986  -9.361  42.656  1.00 91.56           H  
ATOM    135  C   TYR A   8     -11.767  -7.981  41.231  1.00 91.56           C  
ATOM    136  CB  TYR A   8     -12.580 -10.330  41.616  1.00 91.56           C  
ATOM    137  HB2 TYR A   8     -13.554 -10.071  41.201  1.00 91.56           H  
ATOM    138  HB3 TYR A   8     -11.946 -10.638  40.785  1.00 91.56           H  
ATOM    139  O   TYR A   8     -12.725  -7.325  40.823  1.00 91.56           O  
ATOM    140  CG  TYR A   8     -12.734 -11.508  42.557  1.00 91.56           C  
ATOM    141  CD1 TYR A   8     -11.613 -12.292  42.891  1.00 91.56           C  
ATOM    142  HD1 TYR A   8     -10.644 -12.050  42.481  1.00 91.56           H  
ATOM    143  CD2 TYR A   8     -13.996 -11.813  43.105  1.00 91.56           C  
ATOM    144  HD2 TYR A   8     -14.855 -11.204  42.863  1.00 91.56           H  
ATOM    145  CE1 TYR A   8     -11.752 -13.389  43.763  1.00 91.56           C  
ATOM    146  HE1 TYR A   8     -10.891 -13.989  44.019  1.00 91.56           H  
ATOM    147  CE2 TYR A   8     -14.139 -12.908  43.977  1.00 91.56           C  
ATOM    148  HE2 TYR A   8     -15.099 -13.151  44.407  1.00 91.56           H  
ATOM    149  OH  TYR A   8     -13.164 -14.756  45.142  1.00 91.56           O  
ATOM    150  HH  TYR A   8     -12.334 -15.211  45.303  1.00 91.56           H  
ATOM    151  CZ  TYR A   8     -13.019 -13.698  44.304  1.00 91.56           C  
ATOM    152  N   ASN A   9     -10.532  -7.833  40.758  1.00 90.99           N  
ATOM    153  H   ASN A   9      -9.796  -8.417  41.129  1.00 90.99           H  
ATOM    154  CA  ASN A   9     -10.230  -7.012  39.592  1.00 90.99           C  
ATOM    155  HA  ASN A   9     -10.951  -6.197  39.523  1.00 90.99           H  
ATOM    156  C   ASN A   9     -10.361  -7.879  38.341  1.00 90.99           C  
ATOM    157  CB  ASN A   9      -8.828  -6.399  39.737  1.00 90.99           C  
ATOM    158  HB2 ASN A   9      -8.105  -7.187  39.949  1.00 90.99           H  
ATOM    159  HB3 ASN A   9      -8.547  -5.923  38.797  1.00 90.99           H  
ATOM    160  O   ASN A   9      -9.618  -8.844  38.167  1.00 90.99           O  
ATOM    161  CG  ASN A   9      -8.759  -5.343  40.825  1.00 90.99           C  
ATOM    162  ND2 ASN A   9      -7.576  -5.026  41.296  1.00 90.99           N  
ATOM    163 HD21 ASN A   9      -7.567  -4.319  42.016  1.00 90.99           H  
ATOM    164 HD22 ASN A   9      -6.737  -5.468  40.948  1.00 90.99           H  
ATOM    165  OD1 ASN A   9      -9.746  -4.783  41.259  1.00 90.99           O  
ATOM    166  N   LEU A  10     -11.309  -7.541  37.470  1.00 89.45           N  
ATOM    167  H   LEU A  10     -11.885  -6.737  37.670  1.00 89.45           H  
ATOM    168  CA  LEU A  10     -11.543  -8.274  36.229  1.00 89.45           C  
ATOM    169  HA  LEU A  10     -11.098  -9.267  36.301  1.00 89.45           H  
ATOM    170  C   LEU A  10     -10.865  -7.553  35.060  1.00 89.45           C  
ATOM    171  CB  LEU A  10     -13.055  -8.454  36.007  1.00 89.45           C  
ATOM    172  HB2 LEU A  10     -13.503  -7.467  35.887  1.00 89.45           H  
ATOM    173  HB3 LEU A  10     -13.197  -9.007  35.079  1.00 89.45           H  
ATOM    174  O   LEU A  10     -11.179  -6.397  34.779  1.00 89.45           O  
ATOM    175  CG  LEU A  10     -13.802  -9.189  37.137  1.00 89.45           C  
ATOM    176  HG  LEU A  10     -13.719  -8.618  38.062  1.00 89.45           H  
ATOM    177  CD1 LEU A  10     -15.284  -9.291  36.773  1.00 89.45           C  
ATOM    178 HD11 LEU A  10     -15.826  -9.769  37.589  1.00 89.45           H  
ATOM    179 HD12 LEU A  10     -15.411  -9.881  35.865  1.00 89.45           H  
ATOM    180 HD13 LEU A  10     -15.698  -8.294  36.624  1.00 89.45           H  
ATOM    181  CD2 LEU A  10     -13.264 -10.600  37.380  1.00 89.45           C  
ATOM    182 HD21 LEU A  10     -13.288 -11.179  36.456  1.00 89.45           H  
ATOM    183 HD22 LEU A  10     -13.875 -11.100  38.132  1.00 89.45           H  
ATOM    184 HD23 LEU A  10     -12.242 -10.552  37.756  1.00 89.45           H  
ATOM    185  N   ASN A  11      -9.966  -8.239  34.349  1.00 88.79           N  
ATOM    186  H   ASN A  11      -9.751  -9.188  34.619  1.00 88.79           H  
ATOM    187  CA  ASN A  11      -9.390  -7.718  33.111  1.00 88.79           C  
ATOM    188  HA  ASN A  11      -9.186  -6.655  33.243  1.00 88.79           H  
ATOM    189  C   ASN A  11     -10.398  -7.868  31.961  1.00 88.79           C  
ATOM    190  CB  ASN A  11      -8.048  -8.408  32.811  1.00 88.79           C  
ATOM    191  HB2 ASN A  11      -7.380  -8.282  33.663  1.00 88.79           H  
ATOM    192  HB3 ASN A  11      -8.213  -9.474  32.649  1.00 88.79           H  
ATOM    193  O   ASN A  11     -10.685  -8.976  31.518  1.00 88.79           O  
ATOM    194  CG  ASN A  11      -7.363  -7.838  31.576  1.00 88.79           C  
ATOM    195  ND2 ASN A  11      -6.174  -8.300  31.271  1.00 88.79           N  
ATOM    196 HD21 ASN A  11      -5.734  -9.014  31.835  1.00 88.79           H  
ATOM    197 HD22 ASN A  11      -5.760  -7.952  30.419  1.00 88.79           H  
ATOM    198  OD1 ASN A  11      -7.874  -6.975  30.875  1.00 88.79           O  
ATOM    199  N   GLN A  12     -10.916  -6.743  31.471  1.00 86.12           N  
ATOM    200  H   GLN A  12     -10.651  -5.874  31.914  1.00 86.12           H  
ATOM    201  CA  GLN A  12     -11.931  -6.699  30.414  1.00 86.12           C  
ATOM    202  HA  GLN A  12     -12.538  -7.603  30.472  1.00 86.12           H  
ATOM    203  C   GLN A  12     -11.347  -6.679  28.990  1.00 86.12           C  
ATOM    204  CB  GLN A  12     -12.851  -5.488  30.660  1.00 86.12           C  
ATOM    205  HB2 GLN A  12     -13.576  -5.417  29.850  1.00 86.12           H  
ATOM    206  HB3 GLN A  12     -12.250  -4.578  30.657  1.00 86.12           H  
ATOM    207  O   GLN A  12     -12.105  -6.573  28.026  1.00 86.12           O  
ATOM    208  CG  GLN A  12     -13.628  -5.564  31.984  1.00 86.12           C  
ATOM    209  HG2 GLN A  12     -12.931  -5.618  32.821  1.00 86.12           H  
ATOM    210  HG3 GLN A  12     -14.213  -4.652  32.102  1.00 86.12           H  
ATOM    211  CD  GLN A  12     -14.587  -6.749  32.033  1.00 86.12           C  
ATOM    212  NE2 GLN A  12     -14.714  -7.409  33.162  1.00 86.12           N  
ATOM    213 HE21 GLN A  12     -15.355  -8.189  33.147  1.00 86.12           H  
ATOM    214 HE22 GLN A  12     -14.187  -7.132  33.978  1.00 86.12           H  
ATOM    215  OE1 GLN A  12     -15.239  -7.099  31.064  1.00 86.12           O  
ATOM    216  N   MET A  13     -10.016  -6.727  28.830  1.00 85.98           N  
ATOM    217  H   MET A  13      -9.438  -6.871  29.646  1.00 85.98           H  
ATOM    218  CA  MET A  13      -9.336  -6.631  27.527  1.00 85.98           C  
ATOM    219  HA  MET A  13      -8.275  -6.484  27.729  1.00 85.98           H  
ATOM    220  C   MET A  13      -9.781  -5.397  26.713  1.00 85.98           C  
ATOM    221  CB  MET A  13      -9.467  -7.953  26.746  1.00 85.98           C  
ATOM    222  HB2 MET A  13     -10.519  -8.154  26.543  1.00 85.98           H  
ATOM    223  HB3 MET A  13      -8.953  -7.856  25.790  1.00 85.98           H  
ATOM    224  O   MET A  13     -10.031  -5.463  25.510  1.00 85.98           O  
ATOM    225  CG  MET A  13      -8.870  -9.158  27.481  1.00 85.98           C  
ATOM    226  HG2 MET A  13      -9.360  -9.279  28.447  1.00 85.98           H  
ATOM    227  HG3 MET A  13      -9.085 -10.048  26.889  1.00 85.98           H  
ATOM    228  SD  MET A  13      -7.076  -9.071  27.732  1.00 85.98           S  
ATOM    229  CE  MET A  13      -6.788 -10.751  28.347  1.00 85.98           C  
ATOM    230  HE1 MET A  13      -7.366 -10.913  29.257  1.00 85.98           H  
ATOM    231  HE2 MET A  13      -5.728 -10.883  28.562  1.00 85.98           H  
ATOM    232  HE3 MET A  13      -7.094 -11.474  27.591  1.00 85.98           H  
ATOM    233  N   GLN A  14      -9.932  -4.255  27.394  1.00 82.39           N  
ATOM    234  H   GLN A  14      -9.764  -4.286  28.390  1.00 82.39           H  
ATOM    235  CA  GLN A  14     -10.426  -2.998  26.812  1.00 82.39           C  
ATOM    236  HA  GLN A  14     -10.953  -3.222  25.884  1.00 82.39           H  
ATOM    237  C   GLN A  14      -9.323  -1.999  26.442  1.00 82.39           C  
ATOM    238  CB  GLN A  14     -11.423  -2.345  27.779  1.00 82.39           C  
ATOM    239  HB2 GLN A  14     -11.634  -1.326  27.454  1.00 82.39           H  
ATOM    240  HB3 GLN A  14     -10.979  -2.300  28.773  1.00 82.39           H  
ATOM    241  O   GLN A  14      -9.640  -0.959  25.857  1.00 82.39           O  
ATOM    242  CG  GLN A  14     -12.756  -3.100  27.834  1.00 82.39           C  
ATOM    243  HG2 GLN A  14     -13.215  -3.092  26.845  1.00 82.39           H  
ATOM    244  HG3 GLN A  14     -12.581  -4.137  28.121  1.00 82.39           H  
ATOM    245  CD  GLN A  14     -13.732  -2.485  28.831  1.00 82.39           C  
ATOM    246  NE2 GLN A  14     -14.975  -2.909  28.834  1.00 82.39           N  
ATOM    247 HE21 GLN A  14     -15.257  -3.712  28.291  1.00 82.39           H  
ATOM    248 HE22 GLN A  14     -15.572  -2.488  29.532  1.00 82.39           H  
ATOM    249  OE1 GLN A  14     -13.406  -1.617  29.616  1.00 82.39           O  
ATOM    250  N   GLY A  15      -8.068  -2.307  26.788  1.00 84.43           N  
ATOM    251  H   GLY A  15      -7.898  -3.212  27.204  1.00 84.43           H  
ATOM    252  CA  GLY A  15      -6.911  -1.460  26.516  1.00 84.43           C  
ATOM    253  HA2 GLY A  15      -6.021  -1.902  26.964  1.00 84.43           H  
ATOM    254  HA3 GLY A  15      -7.079  -0.486  26.976  1.00 84.43           H  
ATOM    255  C   GLY A  15      -6.645  -1.260  25.019  1.00 84.43           C  
ATOM    256  O   GLY A  15      -7.192  -1.988  24.184  1.00 84.43           O  
ATOM    257  N   PRO A  16      -5.824  -0.259  24.667  1.00 83.07           N  
ATOM    258  CA  PRO A  16      -5.461  -0.004  23.283  1.00 83.07           C  
ATOM    259  HA  PRO A  16      -6.360   0.098  22.676  1.00 83.07           H  
ATOM    260  C   PRO A  16      -4.606  -1.144  22.724  1.00 83.07           C  
ATOM    261  CB  PRO A  16      -4.704   1.325  23.299  1.00 83.07           C  
ATOM    262  HB2 PRO A  16      -3.963   1.391  22.503  1.00 83.07           H  
ATOM    263  HB3 PRO A  16      -5.414   2.149  23.227  1.00 83.07           H  
ATOM    264  O   PRO A  16      -3.841  -1.790  23.436  1.00 83.07           O  
ATOM    265  CG  PRO A  16      -4.052   1.331  24.682  1.00 83.07           C  
ATOM    266  HG2 PRO A  16      -3.135   0.743  24.659  1.00 83.07           H  
ATOM    267  HG3 PRO A  16      -3.847   2.344  25.029  1.00 83.07           H  
ATOM    268  CD  PRO A  16      -5.089   0.629  25.559  1.00 83.07           C  
ATOM    269  HD2 PRO A  16      -4.589   0.076  26.354  1.00 83.07           H  
ATOM    270  HD3 PRO A  16      -5.773   1.366  25.982  1.00 83.07           H  
ATOM    271  N   VAL A  17      -4.719  -1.348  21.416  1.00 82.81           N  
ATOM    272  H   VAL A  17      -5.344  -0.744  20.900  1.00 82.81           H  
ATOM    273  CA  VAL A  17      -3.869  -2.259  20.649  1.00 82.81           C  
ATOM    274  HA  VAL A  17      -3.280  -2.881  21.323  1.00 82.81           H  
ATOM    275  C   VAL A  17      -2.910  -1.428  19.806  1.00 82.81           C  
ATOM    276  CB  VAL A  17      -4.738  -3.179  19.779  1.00 82.81           C  
ATOM    277  HB  VAL A  17      -5.482  -2.566  19.268  1.00 82.81           H  
ATOM    278  O   VAL A  17      -3.354  -0.489  19.135  1.00 82.81           O  
ATOM    279  CG1 VAL A  17      -3.933  -3.928  18.717  1.00 82.81           C  
ATOM    280 HG11 VAL A  17      -3.334  -3.251  18.108  1.00 82.81           H  
ATOM    281 HG12 VAL A  17      -4.633  -4.386  18.019  1.00 82.81           H  
ATOM    282 HG13 VAL A  17      -3.281  -4.670  19.178  1.00 82.81           H  
ATOM    283  CG2 VAL A  17      -5.536  -4.178  20.618  1.00 82.81           C  
ATOM    284 HG21 VAL A  17      -6.181  -3.647  21.318  1.00 82.81           H  
ATOM    285 HG22 VAL A  17      -4.853  -4.817  21.178  1.00 82.81           H  
ATOM    286 HG23 VAL A  17      -6.160  -4.794  19.970  1.00 82.81           H  
ATOM    287  N   THR A  18      -1.633  -1.812  19.807  1.00 86.25           N  
ATOM    288  H   THR A  18      -1.342  -2.555  20.427  1.00 86.25           H  
ATOM    289  CA  THR A  18      -0.569  -1.195  19.006  1.00 86.25           C  
ATOM    290  HA  THR A  18      -0.389  -0.192  19.393  1.00 86.25           H  
ATOM    291  C   THR A  18      -0.964  -1.088  17.533  1.00 86.25           C  
ATOM    292  CB  THR A  18       0.737  -1.995  19.141  1.00 86.25           C  
ATOM    293  HB  THR A  18       0.635  -2.955  18.635  1.00 86.25           H  
ATOM    294  O   THR A  18      -1.457  -2.043  16.934  1.00 86.25           O  
ATOM    295  CG2 THR A  18       1.947  -1.254  18.578  1.00 86.25           C  
ATOM    296 HG21 THR A  18       2.052  -0.280  19.057  1.00 86.25           H  
ATOM    297 HG22 THR A  18       2.852  -1.838  18.743  1.00 86.25           H  
ATOM    298 HG23 THR A  18       1.832  -1.115  17.503  1.00 86.25           H  
ATOM    299  OG1 THR A  18       1.003  -2.226  20.508  1.00 86.25           O  
ATOM    300  HG1 THR A  18       1.919  -2.503  20.575  1.00 86.25           H  
ATOM    301  N   GLU A  19      -0.776   0.098  16.957  1.00 89.65           N  
ATOM    302  H   GLU A  19      -0.308   0.824  17.480  1.00 89.65           H  
ATOM    303  CA  GLU A  19      -0.981   0.345  15.530  1.00 89.65           C  
ATOM    304  HA  GLU A  19      -1.942  -0.073  15.230  1.00 89.65           H  
ATOM    305  C   GLU A  19       0.117  -0.350  14.713  1.00 89.65           C  
ATOM    306  CB  GLU A  19      -1.009   1.866  15.284  1.00 89.65           C  
ATOM    307  HB2 GLU A  19      -1.691   2.324  16.001  1.00 89.65           H  
ATOM    308  HB3 GLU A  19      -0.010   2.267  15.456  1.00 89.65           H  
ATOM    309  O   GLU A  19       1.293  -0.260  15.054  1.00 89.65           O  
ATOM    310  CG  GLU A  19      -1.480   2.247  13.871  1.00 89.65           C  
ATOM    311  HG2 GLU A  19      -0.866   1.719  13.142  1.00 89.65           H  
ATOM    312  HG3 GLU A  19      -2.514   1.915  13.772  1.00 89.65           H  
ATOM    313  CD  GLU A  19      -1.419   3.758  13.567  1.00 89.65           C  
ATOM    314  OE1 GLU A  19      -1.942   4.204  12.521  1.00 89.65           O  
ATOM    315  OE2 GLU A  19      -0.852   4.536  14.369  1.00 89.65           O  
ATOM    316  N   VAL A  20      -0.280  -1.045  13.646  1.00 94.39           N  
ATOM    317  H   VAL A  20      -1.269  -1.097  13.450  1.00 94.39           H  
ATOM    318  CA  VAL A  20       0.644  -1.629  12.653  1.00 94.39           C  
ATOM    319  HA  VAL A  20       1.659  -1.640  13.050  1.00 94.39           H  
ATOM    320  C   VAL A  20       0.688  -0.773  11.384  1.00 94.39           C  
ATOM    321  CB  VAL A  20       0.230  -3.083  12.350  1.00 94.39           C  
ATOM    322  HB  VAL A  20      -0.817  -3.096  12.045  1.00 94.39           H  
ATOM    323  O   VAL A  20       1.654  -0.819  10.632  1.00 94.39           O  
ATOM    324  CG1 VAL A  20       1.054  -3.735  11.239  1.00 94.39           C  
ATOM    325 HG11 VAL A  20       0.824  -3.259  10.286  1.00 94.39           H  
ATOM    326 HG12 VAL A  20       0.815  -4.794  11.149  1.00 94.39           H  
ATOM    327 HG13 VAL A  20       2.118  -3.617  11.448  1.00 94.39           H  
ATOM    328  CG2 VAL A  20       0.379  -3.965  13.598  1.00 94.39           C  
ATOM    329 HG21 VAL A  20      -0.253  -3.589  14.403  1.00 94.39           H  
ATOM    330 HG22 VAL A  20       1.416  -3.952  13.932  1.00 94.39           H  
ATOM    331 HG23 VAL A  20       0.082  -4.989  13.373  1.00 94.39           H  
ATOM    332  N   GLU A  21      -0.360   0.019  11.154  1.00 95.93           N  
ATOM    333  H   GLU A  21      -1.068   0.089  11.871  1.00 95.93           H  
ATOM    334  CA  GLU A  21      -0.464   0.941  10.030  1.00 95.93           C  
ATOM    335  HA  GLU A  21      -0.413   0.368   9.104  1.00 95.93           H  
ATOM    336  C   GLU A  21       0.690   1.959  10.018  1.00 95.93           C  
ATOM    337  CB  GLU A  21      -1.819   1.664  10.079  1.00 95.93           C  
ATOM    338  HB2 GLU A  21      -1.828   2.402   9.276  1.00 95.93           H  
ATOM    339  HB3 GLU A  21      -1.903   2.207  11.020  1.00 95.93           H  
ATOM    340  O   GLU A  21       1.116   2.455  11.064  1.00 95.93           O  
ATOM    341  CG  GLU A  21      -3.071   0.786   9.912  1.00 95.93           C  
ATOM    342  HG2 GLU A  21      -3.909   1.469   9.774  1.00 95.93           H  
ATOM    343  HG3 GLU A  21      -2.972   0.197   9.000  1.00 95.93           H  
ATOM    344  CD  GLU A  21      -3.422  -0.137  11.099  1.00 95.93           C  
ATOM    345  OE1 GLU A  21      -3.529  -1.366  10.888  1.00 95.93           O  
ATOM    346  OE2 GLU A  21      -3.687   0.340  12.228  1.00 95.93           O  
ATOM    347  N   ARG A  22       1.153   2.315   8.814  1.00 96.84           N  
ATOM    348  H   ARG A  22       0.744   1.862   8.010  1.00 96.84           H  
ATOM    349  CA  ARG A  22       2.235   3.271   8.533  1.00 96.84           C  
ATOM    350  HA  ARG A  22       2.349   3.302   7.449  1.00 96.84           H  
ATOM    351  C   ARG A  22       3.610   2.831   9.049  1.00 96.84           C  
ATOM    352  CB  ARG A  22       1.844   4.684   8.995  1.00 96.84           C  
ATOM    353  HB2 ARG A  22       1.886   4.721  10.084  1.00 96.84           H  
ATOM    354  HB3 ARG A  22       2.580   5.395   8.618  1.00 96.84           H  
ATOM    355  O   ARG A  22       4.464   3.669   9.327  1.00 96.84           O  
ATOM    356  CG  ARG A  22       0.444   5.125   8.537  1.00 96.84           C  
ATOM    357  HG2 ARG A  22      -0.313   4.426   8.892  1.00 96.84           H  
ATOM    358  HG3 ARG A  22       0.393   5.176   7.450  1.00 96.84           H  
ATOM    359  CD  ARG A  22       0.146   6.493   9.146  1.00 96.84           C  
ATOM    360  HD2 ARG A  22       0.899   7.206   8.811  1.00 96.84           H  
ATOM    361  HD3 ARG A  22       0.220   6.416  10.231  1.00 96.84           H  
ATOM    362  NE  ARG A  22      -1.182   7.001   8.766  1.00 96.84           N  
ATOM    363  HE  ARG A  22      -1.226   7.620   7.970  1.00 96.84           H  
ATOM    364  NH1 ARG A  22      -2.400   5.990  10.449  1.00 96.84           N  
ATOM    365 HH11 ARG A  22      -1.630   5.426  10.779  1.00 96.84           H  
ATOM    366 HH12 ARG A  22      -3.269   5.845  10.942  1.00 96.84           H  
ATOM    367  NH2 ARG A  22      -3.395   7.397   9.042  1.00 96.84           N  
ATOM    368 HH21 ARG A  22      -4.263   7.274   9.543  1.00 96.84           H  
ATOM    369 HH22 ARG A  22      -3.352   8.115   8.333  1.00 96.84           H  
ATOM    370  CZ  ARG A  22      -2.310   6.783   9.413  1.00 96.84           C  
ATOM    371  N   HIS A  23       3.818   1.522   9.176  1.00 97.44           N  
ATOM    372  H   HIS A  23       3.036   0.902   9.017  1.00 97.44           H  
ATOM    373  CA  HIS A  23       5.109   0.915   9.478  1.00 97.44           C  
ATOM    374  HA  HIS A  23       5.890   1.672   9.415  1.00 97.44           H  
ATOM    375  C   HIS A  23       5.415  -0.171   8.439  1.00 97.44           C  
ATOM    376  CB  HIS A  23       5.093   0.381  10.914  1.00 97.44           C  
ATOM    377  HB2 HIS A  23       4.782   1.179  11.589  1.00 97.44           H  
ATOM    378  HB3 HIS A  23       4.374  -0.434  10.998  1.00 97.44           H  
ATOM    379  O   HIS A  23       4.771  -1.224   8.415  1.00 97.44           O  
ATOM    380  CG  HIS A  23       6.450  -0.099  11.341  1.00 97.44           C  
ATOM    381  CD2 HIS A  23       6.852  -1.400  11.452  1.00 97.44           C  
ATOM    382  HD2 HIS A  23       6.240  -2.270  11.265  1.00 97.44           H  
ATOM    383  ND1 HIS A  23       7.535   0.694  11.643  1.00 97.44           N  
ATOM    384  HD1 HIS A  23       7.535   1.701  11.719  1.00 97.44           H  
ATOM    385  CE1 HIS A  23       8.569  -0.117  11.925  1.00 97.44           C  
ATOM    386  HE1 HIS A  23       9.558   0.206  12.216  1.00 97.44           H  
ATOM    387  NE2 HIS A  23       8.199  -1.400  11.812  1.00 97.44           N  
ATOM    388  N   LEU A  24       6.361   0.113   7.542  1.00 98.69           N  
ATOM    389  H   LEU A  24       6.882   0.972   7.646  1.00 98.69           H  
ATOM    390  CA  LEU A  24       6.669  -0.728   6.382  1.00 98.69           C  
ATOM    391  HA  LEU A  24       5.952  -1.547   6.331  1.00 98.69           H  
ATOM    392  C   LEU A  24       8.045  -1.379   6.508  1.00 98.69           C  
ATOM    393  CB  LEU A  24       6.549   0.081   5.075  1.00 98.69           C  
ATOM    394  HB2 LEU A  24       6.726  -0.594   4.238  1.00 98.69           H  
ATOM    395  HB3 LEU A  24       7.332   0.839   5.062  1.00 98.69           H  
ATOM    396  O   LEU A  24       8.970  -0.792   7.073  1.00 98.69           O  
ATOM    397  CG  LEU A  24       5.192   0.777   4.865  1.00 98.69           C  
ATOM    398  HG  LEU A  24       5.042   1.505   5.663  1.00 98.69           H  
ATOM    399  CD1 LEU A  24       5.180   1.516   3.529  1.00 98.69           C  
ATOM    400 HD11 LEU A  24       5.933   2.303   3.564  1.00 98.69           H  
ATOM    401 HD12 LEU A  24       5.398   0.829   2.711  1.00 98.69           H  
ATOM    402 HD13 LEU A  24       4.207   1.979   3.367  1.00 98.69           H  
ATOM    403  CD2 LEU A  24       4.015  -0.191   4.883  1.00 98.69           C  
ATOM    404 HD21 LEU A  24       4.093  -0.891   4.051  1.00 98.69           H  
ATOM    405 HD22 LEU A  24       3.994  -0.740   5.824  1.00 98.69           H  
ATOM    406 HD23 LEU A  24       3.087   0.375   4.807  1.00 98.69           H  
ATOM    407  N   LEU A  25       8.167  -2.580   5.947  1.00 98.83           N  
ATOM    408  H   LEU A  25       7.356  -2.975   5.494  1.00 98.83           H  
ATOM    409  CA  LEU A  25       9.432  -3.292   5.797  1.00 98.83           C  
ATOM    410  HA  LEU A  25      10.139  -2.948   6.552  1.00 98.83           H  
ATOM    411  C   LEU A  25      10.015  -3.019   4.410  1.00 98.83           C  
ATOM    412  CB  LEU A  25       9.176  -4.794   6.006  1.00 98.83           C  
ATOM    413  HB2 LEU A  25       8.845  -4.953   7.032  1.00 98.83           H  
ATOM    414  HB3 LEU A  25       8.370  -5.102   5.339  1.00 98.83           H  
ATOM    415  O   LEU A  25       9.427  -3.434   3.421  1.00 98.83           O  
ATOM    416  CG  LEU A  25      10.398  -5.689   5.735  1.00 98.83           C  
ATOM    417  HG  LEU A  25      10.761  -5.532   4.719  1.00 98.83           H  
ATOM    418  CD1 LEU A  25      11.537  -5.401   6.712  1.00 98.83           C  
ATOM    419 HD11 LEU A  25      12.344  -6.116   6.549  1.00 98.83           H  
ATOM    420 HD12 LEU A  25      11.932  -4.400   6.541  1.00 98.83           H  
ATOM    421 HD13 LEU A  25      11.176  -5.486   7.737  1.00 98.83           H  
ATOM    422  CD2 LEU A  25       9.989  -7.155   5.866  1.00 98.83           C  
ATOM    423 HD21 LEU A  25       9.572  -7.337   6.856  1.00 98.83           H  
ATOM    424 HD22 LEU A  25      10.859  -7.792   5.708  1.00 98.83           H  
ATOM    425 HD23 LEU A  25       9.239  -7.392   5.111  1.00 98.83           H  
ATOM    426  N   PHE A  26      11.181  -2.392   4.331  1.00 98.87           N  
ATOM    427  H   PHE A  26      11.610  -2.066   5.185  1.00 98.87           H  
ATOM    428  CA  PHE A  26      11.951  -2.265   3.096  1.00 98.87           C  
ATOM    429  HA  PHE A  26      11.280  -2.307   2.238  1.00 98.87           H  
ATOM    430  C   PHE A  26      12.934  -3.428   2.979  1.00 98.87           C  
ATOM    431  CB  PHE A  26      12.671  -0.914   3.060  1.00 98.87           C  
ATOM    432  HB2 PHE A  26      13.248  -0.785   3.976  1.00 98.87           H  
ATOM    433  HB3 PHE A  26      13.375  -0.930   2.228  1.00 98.87           H  
ATOM    434  O   PHE A  26      13.649  -3.732   3.932  1.00 98.87           O  
ATOM    435  CG  PHE A  26      11.745   0.273   2.876  1.00 98.87           C  
ATOM    436  CD1 PHE A  26      11.678   0.922   1.629  1.00 98.87           C  
ATOM    437  HD1 PHE A  26      12.284   0.576   0.805  1.00 98.87           H  
ATOM    438  CD2 PHE A  26      10.944   0.725   3.942  1.00 98.87           C  
ATOM    439  HD2 PHE A  26      10.996   0.237   4.904  1.00 98.87           H  
ATOM    440  CE1 PHE A  26      10.816   2.016   1.448  1.00 98.87           C  
ATOM    441  HE1 PHE A  26      10.766   2.509   0.489  1.00 98.87           H  
ATOM    442  CE2 PHE A  26      10.075   1.814   3.760  1.00 98.87           C  
ATOM    443  HE2 PHE A  26       9.462   2.157   4.580  1.00 98.87           H  
ATOM    444  CZ  PHE A  26      10.013   2.458   2.513  1.00 98.87           C  
ATOM    445  HZ  PHE A  26       9.349   3.298   2.374  1.00 98.87           H  
ATOM    446  N   ILE A  27      12.995  -4.073   1.820  1.00 98.84           N  
ATOM    447  H   ILE A  27      12.349  -3.815   1.088  1.00 98.84           H  
ATOM    448  CA  ILE A  27      13.947  -5.144   1.524  1.00 98.84           C  
ATOM    449  HA  ILE A  27      14.654  -5.238   2.349  1.00 98.84           H  
ATOM    450  C   ILE A  27      14.728  -4.743   0.280  1.00 98.84           C  
ATOM    451  CB  ILE A  27      13.248  -6.510   1.350  1.00 98.84           C  
ATOM    452  HB  ILE A  27      12.634  -6.479   0.450  1.00 98.84           H  
ATOM    453  O   ILE A  27      14.140  -4.472  -0.764  1.00 98.84           O  
ATOM    454  CG1 ILE A  27      12.321  -6.815   2.550  1.00 98.84           C  
ATOM    455 HG12 ILE A  27      11.537  -6.059   2.581  1.00 98.84           H  
ATOM    456 HG13 ILE A  27      12.887  -6.758   3.480  1.00 98.84           H  
ATOM    457  CG2 ILE A  27      14.323  -7.600   1.171  1.00 98.84           C  
ATOM    458 HG21 ILE A  27      13.862  -8.579   1.040  1.00 98.84           H  
ATOM    459 HG22 ILE A  27      14.981  -7.627   2.040  1.00 98.84           H  
ATOM    460 HG23 ILE A  27      14.916  -7.400   0.278  1.00 98.84           H  
ATOM    461  CD1 ILE A  27      11.615  -8.171   2.478  1.00 98.84           C  
ATOM    462 HD11 ILE A  27      10.864  -8.224   3.267  1.00 98.84           H  
ATOM    463 HD12 ILE A  27      12.327  -8.983   2.623  1.00 98.84           H  
ATOM    464 HD13 ILE A  27      11.119  -8.278   1.513  1.00 98.84           H  
ATOM    465  N   GLY A  28      16.050  -4.702   0.400  1.00 98.34           N  
ATOM    466  H   GLY A  28      16.470  -4.934   1.289  1.00 98.34           H  
ATOM    467  CA  GLY A  28      16.946  -4.338  -0.692  1.00 98.34           C  
ATOM    468  HA2 GLY A  28      16.790  -5.014  -1.533  1.00 98.34           H  
ATOM    469  HA3 GLY A  28      16.728  -3.324  -1.026  1.00 98.34           H  
ATOM    470  C   GLY A  28      18.406  -4.413  -0.264  1.00 98.34           C  
ATOM    471  O   GLY A  28      18.709  -4.697   0.895  1.00 98.34           O  
ATOM    472  N   SER A  29      19.316  -4.159  -1.194  1.00 97.42           N  
ATOM    473  H   SER A  29      19.012  -3.986  -2.142  1.00 97.42           H  
ATOM    474  CA  SER A  29      20.757  -4.279  -0.953  1.00 97.42           C  
ATOM    475  HA  SER A  29      20.924  -5.052  -0.204  1.00 97.42           H  
ATOM    476  C   SER A  29      21.366  -2.972  -0.437  1.00 97.42           C  
ATOM    477  CB  SER A  29      21.456  -4.746  -2.230  1.00 97.42           C  
ATOM    478  HB2 SER A  29      22.519  -4.891  -2.036  1.00 97.42           H  
ATOM    479  HB3 SER A  29      21.331  -3.997  -3.012  1.00 97.42           H  
ATOM    480  O   SER A  29      20.987  -1.883  -0.867  1.00 97.42           O  
ATOM    481  OG  SER A  29      20.879  -5.968  -2.645  1.00 97.42           O  
ATOM    482  HG  SER A  29      21.235  -6.222  -3.500  1.00 97.42           H  
ATOM    483  N   ALA A  30      22.343  -3.085   0.463  1.00 97.35           N  
ATOM    484  H   ALA A  30      22.619  -4.010   0.759  1.00 97.35           H  
ATOM    485  CA  ALA A  30      23.190  -1.987   0.931  1.00 97.35           C  
ATOM    486  HA  ALA A  30      23.344  -1.288   0.109  1.00 97.35           H  
ATOM    487  C   ALA A  30      24.569  -2.521   1.362  1.00 97.35           C  
ATOM    488  CB  ALA A  30      22.487  -1.237   2.069  1.00 97.35           C  
ATOM    489  HB1 ALA A  30      21.496  -0.921   1.745  1.00 97.35           H  
ATOM    490  HB2 ALA A  30      22.411  -1.864   2.957  1.00 97.35           H  
ATOM    491  HB3 ALA A  30      23.063  -0.344   2.309  1.00 97.35           H  
ATOM    492  O   ALA A  30      24.751  -3.731   1.507  1.00 97.35           O  
ATOM    493  N   ALA A  31      25.544  -1.627   1.553  1.00 96.18           N  
ATOM    494  H   ALA A  31      25.318  -0.644   1.513  1.00 96.18           H  
ATOM    495  CA  ALA A  31      26.937  -2.002   1.816  1.00 96.18           C  
ATOM    496  HA  ALA A  31      27.206  -2.826   1.155  1.00 96.18           H  
ATOM    497  C   ALA A  31      27.188  -2.487   3.258  1.00 96.18           C  
ATOM    498  CB  ALA A  31      27.824  -0.801   1.468  1.00 96.18           C  
ATOM    499  HB1 ALA A  31      27.677  -0.520   0.425  1.00 96.18           H  
ATOM    500  HB2 ALA A  31      28.870  -1.067   1.618  1.00 96.18           H  
ATOM    501  HB3 ALA A  31      27.575   0.046   2.108  1.00 96.18           H  
ATOM    502  O   ALA A  31      28.098  -3.282   3.489  1.00 96.18           O  
ATOM    503  N   SER A  32      26.390  -2.021   4.224  1.00 96.97           N  
ATOM    504  H   SER A  32      25.676  -1.358   3.958  1.00 96.97           H  
ATOM    505  CA  SER A  32      26.531  -2.353   5.648  1.00 96.97           C  
ATOM    506  HA  SER A  32      27.416  -2.975   5.785  1.00 96.97           H  
ATOM    507  C   SER A  32      25.330  -3.125   6.188  1.00 96.97           C  
ATOM    508  CB  SER A  32      26.733  -1.088   6.484  1.00 96.97           C  
ATOM    509  HB2 SER A  32      26.761  -1.349   7.542  1.00 96.97           H  
ATOM    510  HB3 SER A  32      25.895  -0.410   6.324  1.00 96.97           H  
ATOM    511  O   SER A  32      24.212  -2.981   5.706  1.00 96.97           O  
ATOM    512  OG  SER A  32      27.947  -0.452   6.142  1.00 96.97           O  
ATOM    513  HG  SER A  32      27.936   0.433   6.514  1.00 96.97           H  
ATOM    514  N   ASN A  33      25.554  -3.898   7.259  1.00 97.02           N  
ATOM    515  H   ASN A  33      26.507  -3.958   7.590  1.00 97.02           H  
ATOM    516  CA  ASN A  33      24.516  -4.647   7.983  1.00 97.02           C  
ATOM    517  HA  ASN A  33      25.036  -5.261   8.718  1.00 97.02           H  
ATOM    518  C   ASN A  33      23.743  -5.680   7.141  1.00 97.02           C  
ATOM    519  CB  ASN A  33      23.616  -3.669   8.764  1.00 97.02           C  
ATOM    520  HB2 ASN A  33      23.229  -2.907   8.088  1.00 97.02           H  
ATOM    521  HB3 ASN A  33      22.754  -4.196   9.175  1.00 97.02           H  
ATOM    522  O   ASN A  33      22.628  -6.053   7.501  1.00 97.02           O  
ATOM    523  CG  ASN A  33      24.343  -3.019   9.921  1.00 97.02           C  
ATOM    524  ND2 ASN A  33      24.309  -1.715  10.008  1.00 97.02           N  
ATOM    525 HD21 ASN A  33      24.849  -1.250  10.723  1.00 97.02           H  
ATOM    526 HD22 ASN A  33      23.877  -1.190   9.261  1.00 97.02           H  
ATOM    527  OD1 ASN A  33      24.946  -3.692  10.757  1.00 97.02           O  
ATOM    528  N   THR A  34      24.361  -6.202   6.079  1.00 97.10           N  
ATOM    529  H   THR A  34      25.226  -5.790   5.759  1.00 97.10           H  
ATOM    530  CA  THR A  34      23.844  -7.312   5.269  1.00 97.10           C  
ATOM    531  HA  THR A  34      23.000  -6.947   4.684  1.00 97.10           H  
ATOM    532  C   THR A  34      23.365  -8.480   6.135  1.00 97.10           C  
ATOM    533  CB  THR A  34      24.924  -7.794   4.290  1.00 97.10           C  
ATOM    534  HB  THR A  34      25.694  -8.332   4.842  1.00 97.10           H  
ATOM    535  O   THR A  34      24.042  -8.896   7.077  1.00 97.10           O  
ATOM    536  CG2 THR A  34      24.365  -8.697   3.200  1.00 97.10           C  
ATOM    537 HG21 THR A  34      24.095  -9.659   3.635  1.00 97.10           H  
ATOM    538 HG22 THR A  34      23.492  -8.237   2.739  1.00 97.10           H  
ATOM    539 HG23 THR A  34      25.128  -8.871   2.441  1.00 97.10           H  
ATOM    540  OG1 THR A  34      25.531  -6.688   3.663  1.00 97.10           O  
ATOM    541  HG1 THR A  34      25.190  -6.601   2.770  1.00 97.10           H  
ATOM    542  N   GLY A  35      22.174  -8.995   5.831  1.00 97.01           N  
ATOM    543  H   GLY A  35      21.653  -8.567   5.079  1.00 97.01           H  
ATOM    544  CA  GLY A  35      21.513 -10.080   6.557  1.00 97.01           C  
ATOM    545  HA2 GLY A  35      22.250 -10.841   6.811  1.00 97.01           H  
ATOM    546  HA3 GLY A  35      20.766 -10.530   5.904  1.00 97.01           H  
ATOM    547  C   GLY A  35      20.803  -9.659   7.847  1.00 97.01           C  
ATOM    548  O   GLY A  35      20.252 -10.521   8.533  1.00 97.01           O  
ATOM    549  N   LYS A  36      20.798  -8.367   8.202  1.00 97.59           N  
ATOM    550  H   LYS A  36      21.263  -7.699   7.604  1.00 97.59           H  
ATOM    551  CA  LYS A  36      20.149  -7.866   9.423  1.00 97.59           C  
ATOM    552  HA  LYS A  36      19.905  -8.717  10.058  1.00 97.59           H  
ATOM    553  C   LYS A  36      18.840  -7.143   9.125  1.00 97.59           C  
ATOM    554  CB  LYS A  36      21.088  -6.952  10.220  1.00 97.59           C  
ATOM    555  HB2 LYS A  36      21.278  -6.048   9.641  1.00 97.59           H  
ATOM    556  HB3 LYS A  36      20.578  -6.653  11.135  1.00 97.59           H  
ATOM    557  O   LYS A  36      18.714  -6.431   8.131  1.00 97.59           O  
ATOM    558  CG  LYS A  36      22.419  -7.622  10.594  1.00 97.59           C  
ATOM    559  HG2 LYS A  36      22.978  -7.868   9.691  1.00 97.59           H  
ATOM    560  HG3 LYS A  36      22.229  -8.534  11.160  1.00 97.59           H  
ATOM    561  CD  LYS A  36      23.238  -6.648  11.443  1.00 97.59           C  
ATOM    562  HD2 LYS A  36      22.723  -6.464  12.386  1.00 97.59           H  
ATOM    563  HD3 LYS A  36      23.311  -5.707  10.897  1.00 97.59           H  
ATOM    564  CE  LYS A  36      24.646  -7.178  11.712  1.00 97.59           C  
ATOM    565  HE2 LYS A  36      24.587  -8.044  12.371  1.00 97.59           H  
ATOM    566  HE3 LYS A  36      25.073  -7.501  10.763  1.00 97.59           H  
ATOM    567  NZ  LYS A  36      25.481  -6.104  12.304  1.00 97.59           N  
ATOM    568  HZ1 LYS A  36      25.434  -5.280  11.723  1.00 97.59           H  
ATOM    569  HZ2 LYS A  36      26.449  -6.387  12.372  1.00 97.59           H  
ATOM    570  HZ3 LYS A  36      25.136  -5.837  13.215  1.00 97.59           H  
ATOM    571  N   LEU A  37      17.906  -7.271  10.069  1.00 98.35           N  
ATOM    572  H   LEU A  37      18.113  -7.879  10.849  1.00 98.35           H  
ATOM    573  CA  LEU A  37      16.737  -6.408  10.195  1.00 98.35           C  
ATOM    574  HA  LEU A  37      16.445  -6.063   9.204  1.00 98.35           H  
ATOM    575  C   LEU A  37      17.094  -5.194  11.063  1.00 98.35           C  
ATOM    576  CB  LEU A  37      15.578  -7.215  10.806  1.00 98.35           C  
ATOM    577  HB2 LEU A  37      15.401  -8.106  10.204  1.00 98.35           H  
ATOM    578  HB3 LEU A  37      15.875  -7.539  11.803  1.00 98.35           H  
ATOM    579  O   LEU A  37      17.527  -5.347  12.206  1.00 98.35           O  
ATOM    580  CG  LEU A  37      14.268  -6.412  10.917  1.00 98.35           C  
ATOM    581  HG  LEU A  37      14.455  -5.448  11.391  1.00 98.35           H  
ATOM    582  CD1 LEU A  37      13.640  -6.174   9.544  1.00 98.35           C  
ATOM    583 HD11 LEU A  37      14.272  -5.514   8.950  1.00 98.35           H  
ATOM    584 HD12 LEU A  37      12.666  -5.700   9.662  1.00 98.35           H  
ATOM    585 HD13 LEU A  37      13.513  -7.119   9.017  1.00 98.35           H  
ATOM    586  CD2 LEU A  37      13.272  -7.167  11.794  1.00 98.35           C  
ATOM    587 HD21 LEU A  37      12.335  -6.613  11.855  1.00 98.35           H  
ATOM    588 HD22 LEU A  37      13.690  -7.279  12.795  1.00 98.35           H  
ATOM    589 HD23 LEU A  37      13.083  -8.157  11.379  1.00 98.35           H  
ATOM    590  N   LEU A  38      16.883  -3.998  10.531  1.00 98.26           N  
ATOM    591  H   LEU A  38      16.556  -3.962   9.576  1.00 98.26           H  
ATOM    592  CA  LEU A  38      17.153  -2.720  11.180  1.00 98.26           C  
ATOM    593  HA  LEU A  38      17.671  -2.886  12.124  1.00 98.26           H  
ATOM    594  C   LEU A  38      15.836  -2.004  11.476  1.00 98.26           C  
ATOM    595  CB  LEU A  38      18.049  -1.865  10.265  1.00 98.26           C  
ATOM    596  HB2 LEU A  38      17.484  -1.623   9.365  1.00 98.26           H  
ATOM    597  HB3 LEU A  38      18.275  -0.929  10.775  1.00 98.26           H  
ATOM    598  O   LEU A  38      14.980  -1.912  10.601  1.00 98.26           O  
ATOM    599  CG  LEU A  38      19.370  -2.532   9.833  1.00 98.26           C  
ATOM    600  HG  LEU A  38      19.164  -3.454   9.289  1.00 98.26           H  
ATOM    601  CD1 LEU A  38      20.124  -1.592   8.899  1.00 98.26           C  
ATOM    602 HD11 LEU A  38      19.503  -1.361   8.033  1.00 98.26           H  
ATOM    603 HD12 LEU A  38      21.037  -2.070   8.542  1.00 98.26           H  
ATOM    604 HD13 LEU A  38      20.379  -0.668   9.420  1.00 98.26           H  
ATOM    605  CD2 LEU A  38      20.267  -2.856  11.032  1.00 98.26           C  
ATOM    606 HD21 LEU A  38      19.788  -3.606  11.661  1.00 98.26           H  
ATOM    607 HD22 LEU A  38      20.454  -1.952  11.612  1.00 98.26           H  
ATOM    608 HD23 LEU A  38      21.216  -3.257  10.677  1.00 98.26           H  
ATOM    609  N   SER A  39      15.692  -1.464  12.685  1.00 97.99           N  
ATOM    610  H   SER A  39      16.439  -1.574  13.356  1.00 97.99           H  
ATOM    611  CA  SER A  39      14.604  -0.540  13.027  1.00 97.99           C  
ATOM    612  HA  SER A  39      13.719  -0.778  12.437  1.00 97.99           H  
ATOM    613  C   SER A  39      15.030   0.888  12.722  1.00 97.99           C  
ATOM    614  CB  SER A  39      14.227  -0.633  14.504  1.00 97.99           C  
ATOM    615  HB2 SER A  39      15.083  -0.360  15.121  1.00 97.99           H  
ATOM    616  HB3 SER A  39      13.409   0.059  14.706  1.00 97.99           H  
ATOM    617  O   SER A  39      16.097   1.317  13.161  1.00 97.99           O  
ATOM    618  OG  SER A  39      13.817  -1.944  14.826  1.00 97.99           O  
ATOM    619  HG  SER A  39      13.390  -1.926  15.686  1.00 97.99           H  
ATOM    620  N   LEU A  40      14.190   1.622  12.000  1.00 98.02           N  
ATOM    621  H   LEU A  40      13.318   1.214  11.696  1.00 98.02           H  
ATOM    622  CA  LEU A  40      14.504   2.941  11.466  1.00 98.02           C  
ATOM    623  HA  LEU A  40      15.453   3.282  11.879  1.00 98.02           H  
ATOM    624  C   LEU A  40      13.437   3.964  11.856  1.00 98.02           C  
ATOM    625  CB  LEU A  40      14.644   2.856   9.937  1.00 98.02           C  
ATOM    626  HB2 LEU A  40      13.674   2.582   9.522  1.00 98.02           H  
ATOM    627  HB3 LEU A  40      14.900   3.844   9.556  1.00 98.02           H  
ATOM    628  O   LEU A  40      12.249   3.653  11.975  1.00 98.02           O  
ATOM    629  CG  LEU A  40      15.691   1.843   9.438  1.00 98.02           C  
ATOM    630  HG  LEU A  40      15.492   0.851   9.843  1.00 98.02           H  
ATOM    631  CD1 LEU A  40      15.589   1.754   7.923  1.00 98.02           C  
ATOM    632 HD11 LEU A  40      16.426   1.181   7.525  1.00 98.02           H  
ATOM    633 HD12 LEU A  40      14.653   1.269   7.649  1.00 98.02           H  
ATOM    634 HD13 LEU A  40      15.603   2.759   7.500  1.00 98.02           H  
ATOM    635  CD2 LEU A  40      17.115   2.251   9.809  1.00 98.02           C  
ATOM    636 HD21 LEU A  40      17.341   3.236   9.402  1.00 98.02           H  
ATOM    637 HD22 LEU A  40      17.823   1.525   9.410  1.00 98.02           H  
ATOM    638 HD23 LEU A  40      17.219   2.277  10.894  1.00 98.02           H  
ATOM    639  N   ASN A  41      13.863   5.209  12.024  1.00 97.34           N  
ATOM    640  H   ASN A  41      14.848   5.395  11.904  1.00 97.34           H  
ATOM    641  CA  ASN A  41      12.994   6.363  12.204  1.00 97.34           C  
ATOM    642  HA  ASN A  41      12.048   6.172  11.698  1.00 97.34           H  
ATOM    643  C   ASN A  41      13.600   7.598  11.521  1.00 97.34           C  
ATOM    644  CB  ASN A  41      12.708   6.543  13.712  1.00 97.34           C  
ATOM    645  HB2 ASN A  41      12.337   5.598  14.110  1.00 97.34           H  
ATOM    646  HB3 ASN A  41      11.917   7.281  13.842  1.00 97.34           H  
ATOM    647  O   ASN A  41      14.659   7.530  10.897  1.00 97.34           O  
ATOM    648  CG  ASN A  41      13.903   6.985  14.544  1.00 97.34           C  
ATOM    649  ND2 ASN A  41      13.858   6.801  15.840  1.00 97.34           N  
ATOM    650 HD21 ASN A  41      14.647   7.158  16.361  1.00 97.34           H  
ATOM    651 HD22 ASN A  41      13.069   6.345  16.275  1.00 97.34           H  
ATOM    652  OD1 ASN A  41      14.864   7.554  14.068  1.00 97.34           O  
ATOM    653  N   ALA A  42      12.935   8.745  11.651  1.00 95.79           N  
ATOM    654  H   ALA A  42      12.034   8.729  12.106  1.00 95.79           H  
ATOM    655  CA  ALA A  42      13.387   9.994  11.035  1.00 95.79           C  
ATOM    656  HA  ALA A  42      13.466   9.829   9.960  1.00 95.79           H  
ATOM    657  C   ALA A  42      14.778  10.486  11.500  1.00 95.79           C  
ATOM    658  CB  ALA A  42      12.309  11.054  11.285  1.00 95.79           C  
ATOM    659  HB1 ALA A  42      12.586  11.979  10.779  1.00 95.79           H  
ATOM    660  HB2 ALA A  42      11.353  10.713  10.888  1.00 95.79           H  
ATOM    661  HB3 ALA A  42      12.215  11.248  12.354  1.00 95.79           H  
ATOM    662  O   ALA A  42      15.369  11.327  10.829  1.00 95.79           O  
ATOM    663  N   GLN A  43      15.294   9.980  12.626  1.00 96.60           N  
ATOM    664  H   GLN A  43      14.807   9.216  13.072  1.00 96.60           H  
ATOM    665  CA  GLN A  43      16.582  10.354  13.224  1.00 96.60           C  
ATOM    666  HA  GLN A  43      16.941  11.278  12.770  1.00 96.60           H  
ATOM    667  C   GLN A  43      17.680   9.302  13.001  1.00 96.60           C  
ATOM    668  CB  GLN A  43      16.390  10.591  14.731  1.00 96.60           C  
ATOM    669  HB2 GLN A  43      16.033   9.670  15.191  1.00 96.60           H  
ATOM    670  HB3 GLN A  43      17.353  10.839  15.179  1.00 96.60           H  
ATOM    671  O   GLN A  43      18.799   9.484  13.477  1.00 96.60           O  
ATOM    672  CG  GLN A  43      15.415  11.731  15.048  1.00 96.60           C  
ATOM    673  HG2 GLN A  43      14.440  11.531  14.603  1.00 96.60           H  
ATOM    674  HG3 GLN A  43      15.806  12.655  14.621  1.00 96.60           H  
ATOM    675  CD  GLN A  43      15.216  11.906  16.549  1.00 96.60           C  
ATOM    676  NE2 GLN A  43      15.123  13.125  17.032  1.00 96.60           N  
ATOM    677 HE21 GLN A  43      15.020  13.191  18.034  1.00 96.60           H  
ATOM    678 HE22 GLN A  43      15.244  13.927  16.429  1.00 96.60           H  
ATOM    679  OE1 GLN A  43      15.111  10.965  17.318  1.00 96.60           O  
ATOM    680  N   SER A  44      17.377   8.190  12.327  1.00 97.60           N  
ATOM    681  H   SER A  44      16.441   8.072  11.966  1.00 97.60           H  
ATOM    682  CA  SER A  44      18.357   7.146  12.037  1.00 97.60           C  
ATOM    683  HA  SER A  44      18.798   6.810  12.976  1.00 97.60           H  
ATOM    684  C   SER A  44      19.487   7.671  11.147  1.00 97.60           C  
ATOM    685  CB  SER A  44      17.669   5.957  11.364  1.00 97.60           C  
ATOM    686  HB2 SER A  44      18.418   5.225  11.063  1.00 97.60           H  
ATOM    687  HB3 SER A  44      17.135   6.293  10.475  1.00 97.60           H  
ATOM    688  O   SER A  44      19.234   8.301  10.121  1.00 97.60           O  
ATOM    689  OG  SER A  44      16.764   5.350  12.270  1.00 97.60           O  
ATOM    690  HG  SER A  44      17.228   5.207  13.098  1.00 97.60           H  
ATOM    691  N   ASP A  45      20.731   7.364  11.516  1.00 97.72           N  
ATOM    692  H   ASP A  45      20.891   6.895  12.396  1.00 97.72           H  
ATOM    693  CA  ASP A  45      21.905   7.630  10.685  1.00 97.72           C  
ATOM    694  HA  ASP A  45      21.791   8.600  10.201  1.00 97.72           H  
ATOM    695  C   ASP A  45      22.015   6.557   9.591  1.00 97.72           C  
ATOM    696  CB  ASP A  45      23.159   7.715  11.568  1.00 97.72           C  
ATOM    697  HB2 ASP A  45      22.983   8.457  12.347  1.00 97.72           H  
ATOM    698  HB3 ASP A  45      23.330   6.754  12.052  1.00 97.72           H  
ATOM    699  O   ASP A  45      22.473   5.435   9.821  1.00 97.72           O  
ATOM    700  CG  ASP A  45      24.415   8.118  10.782  1.00 97.72           C  
ATOM    701  OD1 ASP A  45      24.437   7.910   9.545  1.00 97.72           O  
ATOM    702  OD2 ASP A  45      25.357   8.609  11.436  1.00 97.72           O  
ATOM    703  N   PHE A  46      21.539   6.889   8.392  1.00 97.60           N  
ATOM    704  H   PHE A  46      21.151   7.814   8.273  1.00 97.60           H  
ATOM    705  CA  PHE A  46      21.515   5.961   7.263  1.00 97.60           C  
ATOM    706  HA  PHE A  46      21.086   5.018   7.600  1.00 97.60           H  
ATOM    707  C   PHE A  46      22.906   5.632   6.718  1.00 97.60           C  
ATOM    708  CB  PHE A  46      20.619   6.522   6.157  1.00 97.60           C  
ATOM    709  HB2 PHE A  46      20.902   7.552   5.939  1.00 97.60           H  
ATOM    710  HB3 PHE A  46      20.786   5.940   5.251  1.00 97.60           H  
ATOM    711  O   PHE A  46      23.094   4.519   6.228  1.00 97.60           O  
ATOM    712  CG  PHE A  46      19.146   6.448   6.492  1.00 97.60           C  
ATOM    713  CD1 PHE A  46      18.450   5.248   6.275  1.00 97.60           C  
ATOM    714  HD1 PHE A  46      18.964   4.393   5.863  1.00 97.60           H  
ATOM    715  CD2 PHE A  46      18.475   7.556   7.041  1.00 97.60           C  
ATOM    716  HD2 PHE A  46      19.014   8.470   7.240  1.00 97.60           H  
ATOM    717  CE1 PHE A  46      17.085   5.164   6.579  1.00 97.60           C  
ATOM    718  HE1 PHE A  46      16.549   4.248   6.378  1.00 97.60           H  
ATOM    719  CE2 PHE A  46      17.108   7.466   7.356  1.00 97.60           C  
ATOM    720  HE2 PHE A  46      16.599   8.310   7.799  1.00 97.60           H  
ATOM    721  CZ  PHE A  46      16.411   6.272   7.114  1.00 97.60           C  
ATOM    722  HZ  PHE A  46      15.357   6.205   7.340  1.00 97.60           H  
ATOM    723  N   ASP A  47      23.883   6.531   6.834  1.00 97.65           N  
ATOM    724  H   ASP A  47      23.733   7.369   7.377  1.00 97.65           H  
ATOM    725  CA  ASP A  47      25.247   6.254   6.378  1.00 97.65           C  
ATOM    726  HA  ASP A  47      25.208   5.782   5.397  1.00 97.65           H  
ATOM    727  C   ASP A  47      25.938   5.268   7.320  1.00 97.65           C  
ATOM    728  CB  ASP A  47      26.048   7.557   6.255  1.00 97.65           C  
ATOM    729  HB2 ASP A  47      27.099   7.304   6.113  1.00 97.65           H  
ATOM    730  HB3 ASP A  47      25.962   8.128   7.180  1.00 97.65           H  
ATOM    731  O   ASP A  47      26.603   4.333   6.866  1.00 97.65           O  
ATOM    732  CG  ASP A  47      25.610   8.418   5.066  1.00 97.65           C  
ATOM    733  OD1 ASP A  47      25.114   7.839   4.065  1.00 97.65           O  
ATOM    734  OD2 ASP A  47      25.811   9.646   5.146  1.00 97.65           O  
ATOM    735  N   GLN A  48      25.712   5.396   8.630  1.00 97.59           N  
ATOM    736  H   GLN A  48      25.213   6.212   8.952  1.00 97.59           H  
ATOM    737  CA  GLN A  48      26.187   4.413   9.602  1.00 97.59           C  
ATOM    738  HA  GLN A  48      27.254   4.260   9.439  1.00 97.59           H  
ATOM    739  C   GLN A  48      25.484   3.056   9.435  1.00 97.59           C  
ATOM    740  CB  GLN A  48      25.978   4.968  11.017  1.00 97.59           C  
ATOM    741  HB2 GLN A  48      26.408   5.967  11.079  1.00 97.59           H  
ATOM    742  HB3 GLN A  48      24.910   5.031  11.228  1.00 97.59           H  
ATOM    743  O   GLN A  48      26.118   2.000   9.530  1.00 97.59           O  
ATOM    744  CG  GLN A  48      26.661   4.077  12.065  1.00 97.59           C  
ATOM    745  HG2 GLN A  48      26.279   3.058  11.997  1.00 97.59           H  
ATOM    746  HG3 GLN A  48      27.731   4.056  11.858  1.00 97.59           H  
ATOM    747  CD  GLN A  48      26.443   4.545  13.498  1.00 97.59           C  
ATOM    748  NE2 GLN A  48      27.298   4.144  14.414  1.00 97.59           N  
ATOM    749 HE21 GLN A  48      27.133   4.526  15.334  1.00 97.59           H  
ATOM    750 HE22 GLN A  48      28.129   3.635  14.149  1.00 97.59           H  
ATOM    751  OE1 GLN A  48      25.496   5.216  13.859  1.00 97.59           O  
ATOM    752  N   LEU A  49      24.168   3.065   9.210  1.00 97.95           N  
ATOM    753  H   LEU A  49      23.706   3.963   9.189  1.00 97.95           H  
ATOM    754  CA  LEU A  49      23.351   1.851   9.197  1.00 97.95           C  
ATOM    755  HA  LEU A  49      23.732   1.173   9.961  1.00 97.95           H  
ATOM    756  C   LEU A  49      23.425   1.076   7.875  1.00 97.95           C  
ATOM    757  CB  LEU A  49      21.904   2.224   9.553  1.00 97.95           C  
ATOM    758  HB2 LEU A  49      21.595   3.051   8.913  1.00 97.95           H  
ATOM    759  HB3 LEU A  49      21.248   1.383   9.329  1.00 97.95           H  
ATOM    760  O   LEU A  49      23.396  -0.154   7.909  1.00 97.95           O  
ATOM    761  CG  LEU A  49      21.715   2.620  11.031  1.00 97.95           C  
ATOM    762  HG  LEU A  49      22.466   3.353  11.327  1.00 97.95           H  
ATOM    763  CD1 LEU A  49      20.331   3.231  11.221  1.00 97.95           C  
ATOM    764 HD11 LEU A  49      19.563   2.493  10.989  1.00 97.95           H  
ATOM    765 HD12 LEU A  49      20.235   4.089  10.556  1.00 97.95           H  
ATOM    766 HD13 LEU A  49      20.220   3.572  12.250  1.00 97.95           H  
ATOM    767  CD2 LEU A  49      21.824   1.416  11.972  1.00 97.95           C  
ATOM    768 HD21 LEU A  49      22.836   1.011  11.946  1.00 97.95           H  
ATOM    769 HD22 LEU A  49      21.111   0.646  11.677  1.00 97.95           H  
ATOM    770 HD23 LEU A  49      21.610   1.734  12.992  1.00 97.95           H  
ATOM    771  N   LEU A  50      23.534   1.757   6.734  1.00 97.97           N  
ATOM    772  H   LEU A  50      23.528   2.766   6.781  1.00 97.97           H  
ATOM    773  CA  LEU A  50      23.489   1.149   5.394  1.00 97.97           C  
ATOM    774  HA  LEU A  50      23.337   0.073   5.484  1.00 97.97           H  
ATOM    775  C   LEU A  50      24.799   1.312   4.608  1.00 97.97           C  
ATOM    776  CB  LEU A  50      22.295   1.734   4.618  1.00 97.97           C  
ATOM    777  HB2 LEU A  50      22.263   1.283   3.627  1.00 97.97           H  
ATOM    778  HB3 LEU A  50      22.462   2.802   4.475  1.00 97.97           H  
ATOM    779  O   LEU A  50      24.995   0.634   3.599  1.00 97.97           O  
ATOM    780  CG  LEU A  50      20.926   1.529   5.289  1.00 97.97           C  
ATOM    781  HG  LEU A  50      20.916   2.002   6.271  1.00 97.97           H  
ATOM    782  CD1 LEU A  50      19.851   2.191   4.436  1.00 97.97           C  
ATOM    783 HD11 LEU A  50      19.769   1.686   3.474  1.00 97.97           H  
ATOM    784 HD12 LEU A  50      18.898   2.137   4.963  1.00 97.97           H  
ATOM    785 HD13 LEU A  50      20.111   3.236   4.268  1.00 97.97           H  
ATOM    786  CD2 LEU A  50      20.556   0.052   5.442  1.00 97.97           C  
ATOM    787 HD21 LEU A  50      19.545  -0.038   5.840  1.00 97.97           H  
ATOM    788 HD22 LEU A  50      20.607  -0.446   4.474  1.00 97.97           H  
ATOM    789 HD23 LEU A  50      21.244  -0.437   6.131  1.00 97.97           H  
ATOM    790  N   GLY A  51      25.720   2.142   5.099  1.00 97.17           N  
ATOM    791  H   GLY A  51      25.476   2.704   5.902  1.00 97.17           H  
ATOM    792  CA  GLY A  51      26.983   2.470   4.447  1.00 97.17           C  
ATOM    793  HA2 GLY A  51      27.770   2.462   5.201  1.00 97.17           H  
ATOM    794  HA3 GLY A  51      27.232   1.729   3.688  1.00 97.17           H  
ATOM    795  C   GLY A  51      26.954   3.851   3.788  1.00 97.17           C  
ATOM    796  O   GLY A  51      25.925   4.310   3.291  1.00 97.17           O  
ATOM    797  N   ALA A  52      28.117   4.507   3.767  1.00 96.16           N  
ATOM    798  H   ALA A  52      28.902   4.107   4.261  1.00 96.16           H  
ATOM    799  CA  ALA A  52      28.268   5.861   3.234  1.00 96.16           C  
ATOM    800  HA  ALA A  52      27.542   6.514   3.718  1.00 96.16           H  
ATOM    801  C   ALA A  52      28.015   5.948   1.718  1.00 96.16           C  
ATOM    802  CB  ALA A  52      29.676   6.355   3.589  1.00 96.16           C  
ATOM    803  HB1 ALA A  52      29.793   7.381   3.239  1.00 96.16           H  
ATOM    804  HB2 ALA A  52      29.810   6.342   4.671  1.00 96.16           H  
ATOM    805  HB3 ALA A  52      30.431   5.728   3.115  1.00 96.16           H  
ATOM    806  O   ALA A  52      27.502   6.953   1.237  1.00 96.16           O  
ATOM    807  N   ALA A  53      28.323   4.890   0.962  1.00 96.03           N  
ATOM    808  H   ALA A  53      28.677   4.058   1.410  1.00 96.03           H  
ATOM    809  CA  ALA A  53      28.017   4.832  -0.466  1.00 96.03           C  
ATOM    810  HA  ALA A  53      28.400   5.738  -0.936  1.00 96.03           H  
ATOM    811  C   ALA A  53      26.501   4.784  -0.719  1.00 96.03           C  
ATOM    812  CB  ALA A  53      28.733   3.630  -1.090  1.00 96.03           C  
ATOM    813  HB1 ALA A  53      28.537   3.606  -2.162  1.00 96.03           H  
ATOM    814  HB2 ALA A  53      29.808   3.710  -0.929  1.00 96.03           H  
ATOM    815  HB3 ALA A  53      28.362   2.705  -0.648  1.00 96.03           H  
ATOM    816  O   ALA A  53      25.734   4.255   0.092  1.00 96.03           O  
ATOM    817  N   ASP A  54      26.072   5.326  -1.854  1.00 95.24           N  
ATOM    818  H   ASP A  54      26.724   5.777  -2.480  1.00 95.24           H  
ATOM    819  CA  ASP A  54      24.673   5.272  -2.260  1.00 95.24           C  
ATOM    820  HA  ASP A  54      24.067   5.608  -1.418  1.00 95.24           H  
ATOM    821  C   ASP A  54      24.230   3.840  -2.569  1.00 95.24           C  
ATOM    822  CB  ASP A  54      24.403   6.235  -3.424  1.00 95.24           C  
ATOM    823  HB2 ASP A  54      25.106   6.033  -4.232  1.00 95.24           H  
ATOM    824  HB3 ASP A  54      23.393   6.063  -3.796  1.00 95.24           H  
ATOM    825  O   ASP A  54      24.990   3.003  -3.054  1.00 95.24           O  
ATOM    826  CG  ASP A  54      24.506   7.698  -2.983  1.00 95.24           C  
ATOM    827  OD1 ASP A  54      24.179   7.963  -1.800  1.00 95.24           O  
ATOM    828  OD2 ASP A  54      24.913   8.522  -3.827  1.00 95.24           O  
ATOM    829  N   SER A  55      22.971   3.553  -2.253  1.00 96.88           N  
ATOM    830  H   SER A  55      22.381   4.304  -1.925  1.00 96.88           H  
ATOM    831  CA  SER A  55      22.299   2.301  -2.592  1.00 96.88           C  
ATOM    832  HA  SER A  55      22.727   1.906  -3.513  1.00 96.88           H  
ATOM    833  C   SER A  55      20.823   2.578  -2.835  1.00 96.88           C  
ATOM    834  CB  SER A  55      22.470   1.248  -1.489  1.00 96.88           C  
ATOM    835  HB2 SER A  55      23.526   0.992  -1.398  1.00 96.88           H  
ATOM    836  HB3 SER A  55      21.921   0.348  -1.768  1.00 96.88           H  
ATOM    837  O   SER A  55      20.263   3.512  -2.253  1.00 96.88           O  
ATOM    838  OG  SER A  55      21.994   1.717  -0.240  1.00 96.88           O  
ATOM    839  HG  SER A  55      22.657   2.335   0.077  1.00 96.88           H  
ATOM    840  N   GLU A  56      20.178   1.752  -3.657  1.00 96.42           N  
ATOM    841  H   GLU A  56      20.691   1.035  -4.150  1.00 96.42           H  
ATOM    842  CA  GLU A  56      18.743   1.874  -3.935  1.00 96.42           C  
ATOM    843  HA  GLU A  56      18.551   2.834  -4.414  1.00 96.42           H  
ATOM    844  C   GLU A  56      17.913   1.811  -2.642  1.00 96.42           C  
ATOM    845  CB  GLU A  56      18.327   0.757  -4.899  1.00 96.42           C  
ATOM    846  HB2 GLU A  56      18.437  -0.199  -4.388  1.00 96.42           H  
ATOM    847  HB3 GLU A  56      18.991   0.772  -5.764  1.00 96.42           H  
ATOM    848  O   GLU A  56      16.997   2.617  -2.456  1.00 96.42           O  
ATOM    849  CG  GLU A  56      16.877   0.924  -5.383  1.00 96.42           C  
ATOM    850  HG2 GLU A  56      16.223   1.026  -4.517  1.00 96.42           H  
ATOM    851  HG3 GLU A  56      16.802   1.839  -5.972  1.00 96.42           H  
ATOM    852  CD  GLU A  56      16.381  -0.269  -6.207  1.00 96.42           C  
ATOM    853  OE1 GLU A  56      15.152  -0.329  -6.449  1.00 96.42           O  
ATOM    854  OE2 GLU A  56      17.200  -1.169  -6.483  1.00 96.42           O  
ATOM    855  N   LEU A  57      18.282   0.917  -1.711  1.00 98.42           N  
ATOM    856  H   LEU A  57      19.041   0.288  -1.932  1.00 98.42           H  
ATOM    857  CA  LEU A  57      17.647   0.811  -0.397  1.00 98.42           C  
ATOM    858  HA  LEU A  57      16.584   0.624  -0.550  1.00 98.42           H  
ATOM    859  C   LEU A  57      17.759   2.123   0.387  1.00 98.42           C  
ATOM    860  CB  LEU A  57      18.252  -0.378   0.378  1.00 98.42           C  
ATOM    861  HB2 LEU A  57      18.085  -1.293  -0.191  1.00 98.42           H  
ATOM    862  HB3 LEU A  57      19.328  -0.225   0.461  1.00 98.42           H  
ATOM    863  O   LEU A  57      16.748   2.628   0.879  1.00 98.42           O  
ATOM    864  CG  LEU A  57      17.678  -0.558   1.798  1.00 98.42           C  
ATOM    865  HG  LEU A  57      17.874   0.346   2.376  1.00 98.42           H  
ATOM    866  CD1 LEU A  57      16.172  -0.830   1.791  1.00 98.42           C  
ATOM    867 HD11 LEU A  57      15.834  -1.057   2.802  1.00 98.42           H  
ATOM    868 HD12 LEU A  57      15.635   0.049   1.436  1.00 98.42           H  
ATOM    869 HD13 LEU A  57      15.951  -1.680   1.145  1.00 98.42           H  
ATOM    870  CD2 LEU A  57      18.351  -1.714   2.532  1.00 98.42           C  
ATOM    871 HD21 LEU A  57      19.435  -1.631   2.452  1.00 98.42           H  
ATOM    872 HD22 LEU A  57      18.074  -1.694   3.586  1.00 98.42           H  
ATOM    873 HD23 LEU A  57      18.031  -2.663   2.102  1.00 98.42           H  
ATOM    874  N   LYS A  58      18.967   2.696   0.485  1.00 98.29           N  
ATOM    875  H   LYS A  58      19.745   2.260   0.011  1.00 98.29           H  
ATOM    876  CA  LYS A  58      19.191   3.960   1.203  1.00 98.29           C  
ATOM    877  HA  LYS A  58      18.804   3.853   2.216  1.00 98.29           H  
ATOM    878  C   LYS A  58      18.404   5.107   0.568  1.00 98.29           C  
ATOM    879  CB  LYS A  58      20.701   4.257   1.286  1.00 98.29           C  
ATOM    880  HB2 LYS A  58      21.110   4.390   0.285  1.00 98.29           H  
ATOM    881  HB3 LYS A  58      21.193   3.406   1.758  1.00 98.29           H  
ATOM    882  O   LYS A  58      17.707   5.828   1.278  1.00 98.29           O  
ATOM    883  CG  LYS A  58      20.990   5.512   2.126  1.00 98.29           C  
ATOM    884  HG2 LYS A  58      20.627   6.397   1.601  1.00 98.29           H  
ATOM    885  HG3 LYS A  58      20.436   5.427   3.060  1.00 98.29           H  
ATOM    886  CD  LYS A  58      22.476   5.709   2.468  1.00 98.29           C  
ATOM    887  HD2 LYS A  58      22.544   6.480   3.236  1.00 98.29           H  
ATOM    888  HD3 LYS A  58      22.884   4.791   2.889  1.00 98.29           H  
ATOM    889  CE  LYS A  58      23.333   6.155   1.275  1.00 98.29           C  
ATOM    890  HE2 LYS A  58      23.362   5.367   0.523  1.00 98.29           H  
ATOM    891  HE3 LYS A  58      22.896   7.047   0.825  1.00 98.29           H  
ATOM    892  NZ  LYS A  58      24.712   6.466   1.717  1.00 98.29           N  
ATOM    893  HZ1 LYS A  58      25.190   5.634   2.031  1.00 98.29           H  
ATOM    894  HZ2 LYS A  58      25.266   6.885   0.983  1.00 98.29           H  
ATOM    895  HZ3 LYS A  58      24.735   7.108   2.497  1.00 98.29           H  
ATOM    896  N   ALA A  59      18.461   5.243  -0.755  1.00 97.90           N  
ATOM    897  H   ALA A  59      19.031   4.596  -1.281  1.00 97.90           H  
ATOM    898  CA  ALA A  59      17.792   6.318  -1.481  1.00 97.90           C  
ATOM    899  HA  ALA A  59      18.131   7.273  -1.079  1.00 97.90           H  
ATOM    900  C   ALA A  59      16.260   6.265  -1.319  1.00 97.90           C  
ATOM    901  CB  ALA A  59      18.232   6.234  -2.947  1.00 97.90           C  
ATOM    902  HB1 ALA A  59      17.833   5.333  -3.413  1.00 97.90           H  
ATOM    903  HB2 ALA A  59      17.880   7.112  -3.489  1.00 97.90           H  
ATOM    904  HB3 ALA A  59      19.320   6.214  -3.008  1.00 97.90           H  
ATOM    905  O   ALA A  59      15.626   7.283  -1.035  1.00 97.90           O  
ATOM    906  N   ASN A  60      15.658   5.075  -1.415  1.00 98.60           N  
ATOM    907  H   ASN A  60      16.216   4.267  -1.654  1.00 98.60           H  
ATOM    908  CA  ASN A  60      14.214   4.903  -1.232  1.00 98.60           C  
ATOM    909  HA  ASN A  60      13.703   5.686  -1.793  1.00 98.60           H  
ATOM    910  C   ASN A  60      13.782   5.083   0.235  1.00 98.60           C  
ATOM    911  CB  ASN A  60      13.775   3.548  -1.814  1.00 98.60           C  
ATOM    912  HB2 ASN A  60      14.483   2.769  -1.532  1.00 98.60           H  
ATOM    913  HB3 ASN A  60      12.797   3.281  -1.413  1.00 98.60           H  
ATOM    914  O   ASN A  60      12.712   5.636   0.484  1.00 98.60           O  
ATOM    915  CG  ASN A  60      13.637   3.608  -3.326  1.00 98.60           C  
ATOM    916  ND2 ASN A  60      14.691   3.368  -4.062  1.00 98.60           N  
ATOM    917 HD21 ASN A  60      14.639   3.537  -5.057  1.00 98.60           H  
ATOM    918 HD22 ASN A  60      15.554   3.060  -3.637  1.00 98.60           H  
ATOM    919  OD1 ASN A  60      12.581   3.927  -3.848  1.00 98.60           O  
ATOM    920  N   LEU A  61      14.601   4.693   1.218  1.00 98.68           N  
ATOM    921  H   LEU A  61      15.455   4.208   0.979  1.00 98.68           H  
ATOM    922  CA  LEU A  61      14.316   4.963   2.634  1.00 98.68           C  
ATOM    923  HA  LEU A  61      13.310   4.610   2.864  1.00 98.68           H  
ATOM    924  C   LEU A  61      14.338   6.462   2.958  1.00 98.68           C  
ATOM    925  CB  LEU A  61      15.329   4.223   3.517  1.00 98.68           C  
ATOM    926  HB2 LEU A  61      16.323   4.336   3.082  1.00 98.68           H  
ATOM    927  HB3 LEU A  61      15.346   4.698   4.498  1.00 98.68           H  
ATOM    928  O   LEU A  61      13.461   6.942   3.678  1.00 98.68           O  
ATOM    929  CG  LEU A  61      15.002   2.734   3.701  1.00 98.68           C  
ATOM    930  HG  LEU A  61      14.714   2.293   2.747  1.00 98.68           H  
ATOM    931  CD1 LEU A  61      16.232   1.997   4.220  1.00 98.68           C  
ATOM    932 HD11 LEU A  61      16.503   2.345   5.217  1.00 98.68           H  
ATOM    933 HD12 LEU A  61      16.027   0.926   4.246  1.00 98.68           H  
ATOM    934 HD13 LEU A  61      17.059   2.170   3.533  1.00 98.68           H  
ATOM    935  CD2 LEU A  61      13.866   2.535   4.709  1.00 98.68           C  
ATOM    936 HD21 LEU A  61      12.942   2.955   4.311  1.00 98.68           H  
ATOM    937 HD22 LEU A  61      14.106   3.020   5.656  1.00 98.68           H  
ATOM    938 HD23 LEU A  61      13.711   1.470   4.881  1.00 98.68           H  
ATOM    939  N   LEU A  62      15.299   7.208   2.407  1.00 98.04           N  
ATOM    940  H   LEU A  62      16.009   6.748   1.855  1.00 98.04           H  
ATOM    941  CA  LEU A  62      15.356   8.665   2.549  1.00 98.04           C  
ATOM    942  HA  LEU A  62      15.331   8.920   3.609  1.00 98.04           H  
ATOM    943  C   LEU A  62      14.126   9.329   1.917  1.00 98.04           C  
ATOM    944  CB  LEU A  62      16.662   9.192   1.929  1.00 98.04           C  
ATOM    945  HB2 LEU A  62      16.751   8.794   0.918  1.00 98.04           H  
ATOM    946  HB3 LEU A  62      16.599  10.277   1.848  1.00 98.04           H  
ATOM    947  O   LEU A  62      13.461  10.133   2.567  1.00 98.04           O  
ATOM    948  CG  LEU A  62      17.933   8.833   2.724  1.00 98.04           C  
ATOM    949  HG  LEU A  62      17.953   7.766   2.943  1.00 98.04           H  
ATOM    950  CD1 LEU A  62      19.169   9.184   1.896  1.00 98.04           C  
ATOM    951 HD11 LEU A  62      19.179  10.248   1.659  1.00 98.04           H  
ATOM    952 HD12 LEU A  62      20.074   8.930   2.449  1.00 98.04           H  
ATOM    953 HD13 LEU A  62      19.161   8.612   0.968  1.00 98.04           H  
ATOM    954  CD2 LEU A  62      18.017   9.596   4.048  1.00 98.04           C  
ATOM    955 HD21 LEU A  62      18.956   9.349   4.545  1.00 98.04           H  
ATOM    956 HD22 LEU A  62      17.978  10.668   3.855  1.00 98.04           H  
ATOM    957 HD23 LEU A  62      17.195   9.300   4.700  1.00 98.04           H  
ATOM    958  N   ALA A  63      13.747   8.920   0.704  1.00 98.37           N  
ATOM    959  H   ALA A  63      14.341   8.283   0.193  1.00 98.37           H  
ATOM    960  CA  ALA A  63      12.534   9.423   0.061  1.00 98.37           C  
ATOM    961  HA  ALA A  63      12.594  10.511   0.018  1.00 98.37           H  
ATOM    962  C   ALA A  63      11.256   9.065   0.838  1.00 98.37           C  
ATOM    963  CB  ALA A  63      12.493   8.890  -1.368  1.00 98.37           C  
ATOM    964  HB1 ALA A  63      11.610   9.269  -1.882  1.00 98.37           H  
ATOM    965  HB2 ALA A  63      13.384   9.244  -1.888  1.00 98.37           H  
ATOM    966  HB3 ALA A  63      12.474   7.800  -1.371  1.00 98.37           H  
ATOM    967  O   ALA A  63      10.339   9.886   0.928  1.00 98.37           O  
ATOM    968  N   ALA A  64      11.195   7.877   1.446  1.00 98.65           N  
ATOM    969  H   ALA A  64      11.943   7.216   1.295  1.00 98.65           H  
ATOM    970  CA  ALA A  64      10.078   7.479   2.297  1.00 98.65           C  
ATOM    971  HA  ALA A  64       9.156   7.622   1.734  1.00 98.65           H  
ATOM    972  C   ALA A  64       9.973   8.351   3.552  1.00 98.65           C  
ATOM    973  CB  ALA A  64      10.206   5.993   2.647  1.00 98.65           C  
ATOM    974  HB1 ALA A  64      11.107   5.817   3.235  1.00 98.65           H  
ATOM    975  HB2 ALA A  64      10.261   5.406   1.731  1.00 98.65           H  
ATOM    976  HB3 ALA A  64       9.335   5.679   3.222  1.00 98.65           H  
ATOM    977  O   ALA A  64       8.882   8.837   3.861  1.00 98.65           O  
ATOM    978  N   ARG A  65      11.097   8.607   4.234  1.00 98.10           N  
ATOM    979  H   ARG A  65      11.949   8.164   3.920  1.00 98.10           H  
ATOM    980  CA  ARG A  65      11.169   9.532   5.374  1.00 98.10           C  
ATOM    981  HA  ARG A  65      10.536   9.162   6.179  1.00 98.10           H  
ATOM    982  C   ARG A  65      10.640  10.914   4.990  1.00 98.10           C  
ATOM    983  CB  ARG A  65      12.628   9.609   5.854  1.00 98.10           C  
ATOM    984  HB2 ARG A  65      12.973   8.611   6.126  1.00 98.10           H  
ATOM    985  HB3 ARG A  65      13.246   9.953   5.025  1.00 98.10           H  
ATOM    986  O   ARG A  65       9.794  11.461   5.696  1.00 98.10           O  
ATOM    987  CG  ARG A  65      12.827  10.552   7.055  1.00 98.10           C  
ATOM    988  HG2 ARG A  65      12.256  11.471   6.929  1.00 98.10           H  
ATOM    989  HG3 ARG A  65      12.470  10.052   7.956  1.00 98.10           H  
ATOM    990  CD  ARG A  65      14.300  10.940   7.224  1.00 98.10           C  
ATOM    991  HD2 ARG A  65      14.905  10.033   7.256  1.00 98.10           H  
ATOM    992  HD3 ARG A  65      14.417  11.476   8.166  1.00 98.10           H  
ATOM    993  NE  ARG A  65      14.744  11.808   6.117  1.00 98.10           N  
ATOM    994  HE  ARG A  65      14.046  12.186   5.493  1.00 98.10           H  
ATOM    995  NH1 ARG A  65      17.005  11.787   6.491  1.00 98.10           N  
ATOM    996 HH11 ARG A  65      17.936  12.019   6.175  1.00 98.10           H  
ATOM    997 HH12 ARG A  65      16.852  11.287   7.355  1.00 98.10           H  
ATOM    998  NH2 ARG A  65      16.149  12.827   4.690  1.00 98.10           N  
ATOM    999 HH21 ARG A  65      17.060  13.071   4.326  1.00 98.10           H  
ATOM   1000 HH22 ARG A  65      15.326  13.078   4.162  1.00 98.10           H  
ATOM   1001  CZ  ARG A  65      15.969  12.136   5.775  1.00 98.10           C  
ATOM   1002  N   ASP A  66      11.101  11.446   3.863  1.00 97.49           N  
ATOM   1003  H   ASP A  66      11.830  10.950   3.370  1.00 97.49           H  
ATOM   1004  CA  ASP A  66      10.802  12.818   3.443  1.00 97.49           C  
ATOM   1005  HA  ASP A  66      10.930  13.476   4.302  1.00 97.49           H  
ATOM   1006  C   ASP A  66       9.344  12.994   2.980  1.00 97.49           C  
ATOM   1007  CB  ASP A  66      11.825  13.252   2.376  1.00 97.49           C  
ATOM   1008  HB2 ASP A  66      11.786  12.556   1.538  1.00 97.49           H  
ATOM   1009  HB3 ASP A  66      11.548  14.240   2.009  1.00 97.49           H  
ATOM   1010  O   ASP A  66       8.778  14.078   3.120  1.00 97.49           O  
ATOM   1011  CG  ASP A  66      13.265  13.326   2.918  1.00 97.49           C  
ATOM   1012  OD1 ASP A  66      13.463  13.277   4.157  1.00 97.49           O  
ATOM   1013  OD2 ASP A  66      14.214  13.440   2.119  1.00 97.49           O  
ATOM   1014  N   ASN A  67       8.691  11.926   2.503  1.00 98.14           N  
ATOM   1015  H   ASN A  67       9.221  11.075   2.382  1.00 98.14           H  
ATOM   1016  CA  ASN A  67       7.284  11.949   2.074  1.00 98.14           C  
ATOM   1017  HA  ASN A  67       7.022  12.974   1.813  1.00 98.14           H  
ATOM   1018  C   ASN A  67       6.275  11.543   3.172  1.00 98.14           C  
ATOM   1019  CB  ASN A  67       7.137  11.106   0.793  1.00 98.14           C  
ATOM   1020  HB2 ASN A  67       7.655  10.153   0.898  1.00 98.14           H  
ATOM   1021  HB3 ASN A  67       6.082  10.900   0.612  1.00 98.14           H  
ATOM   1022  O   ASN A  67       5.071  11.781   3.019  1.00 98.14           O  
ATOM   1023  CG  ASN A  67       7.660  11.849  -0.424  1.00 98.14           C  
ATOM   1024  ND2 ASN A  67       8.919  11.697  -0.753  1.00 98.14           N  
ATOM   1025 HD21 ASN A  67       9.518  11.114  -0.186  1.00 98.14           H  
ATOM   1026 HD22 ASN A  67       9.301  12.265  -1.496  1.00 98.14           H  
ATOM   1027  OD1 ASN A  67       6.934  12.596  -1.065  1.00 98.14           O  
ATOM   1028  N   ALA A  68       6.732  10.958   4.284  1.00 97.49           N  
ATOM   1029  H   ALA A  68       7.717  10.739   4.338  1.00 97.49           H  
ATOM   1030  CA  ALA A  68       5.870  10.493   5.377  1.00 97.49           C  
ATOM   1031  HA  ALA A  68       4.911  10.175   4.967  1.00 97.49           H  
ATOM   1032  C   ALA A  68       5.547  11.552   6.442  1.00 97.49           C  
ATOM   1033  CB  ALA A  68       6.538   9.286   6.016  1.00 97.49           C  
ATOM   1034  HB1 ALA A  68       6.626   8.482   5.286  1.00 97.49           H  
ATOM   1035  HB2 ALA A  68       5.929   8.949   6.855  1.00 97.49           H  
ATOM   1036  HB3 ALA A  68       7.533   9.565   6.363  1.00 97.49           H  
ATOM   1037  O   ALA A  68       4.597  11.392   7.211  1.00 97.49           O  
ATOM   1038  N   GLY A  69       6.309  12.643   6.502  1.00 92.80           N  
ATOM   1039  H   GLY A  69       7.115  12.693   5.896  1.00 92.80           H  
ATOM   1040  CA  GLY A  69       6.118  13.684   7.510  1.00 92.80           C  
ATOM   1041  HA2 GLY A  69       6.705  14.559   7.232  1.00 92.80           H  
ATOM   1042  HA3 GLY A  69       5.066  13.970   7.526  1.00 92.80           H  
ATOM   1043  C   GLY A  69       6.541  13.252   8.921  1.00 92.80           C  
ATOM   1044  O   GLY A  69       7.456  12.451   9.112  1.00 92.80           O  
ATOM   1045  N   GLN A  70       5.910  13.840   9.942  1.00 92.77           N  
ATOM   1046  H   GLN A  70       5.123  14.440   9.739  1.00 92.77           H  
ATOM   1047  CA  GLN A  70       6.309  13.649  11.341  1.00 92.77           C  
ATOM   1048  HA  GLN A  70       7.381  13.834  11.412  1.00 92.77           H  
ATOM   1049  C   GLN A  70       6.058  12.218  11.841  1.00 92.77           C  
ATOM   1050  CB  GLN A  70       5.587  14.655  12.248  1.00 92.77           C  
ATOM   1051  HB2 GLN A  70       5.799  14.406  13.288  1.00 92.77           H  
ATOM   1052  HB3 GLN A  70       4.512  14.569  12.090  1.00 92.77           H  
ATOM   1053  O   GLN A  70       5.066  11.581  11.488  1.00 92.77           O  
ATOM   1054  CG  GLN A  70       6.031  16.106  12.004  1.00 92.77           C  
ATOM   1055  HG2 GLN A  70       7.108  16.176  12.155  1.00 92.77           H  
ATOM   1056  HG3 GLN A  70       5.809  16.397  10.977  1.00 92.77           H  
ATOM   1057  CD  GLN A  70       5.335  17.090  12.941  1.00 92.77           C  
ATOM   1058  NE2 GLN A  70       5.922  18.239  13.191  1.00 92.77           N  
ATOM   1059 HE21 GLN A  70       6.803  18.481  12.763  1.00 92.77           H  
ATOM   1060 HE22 GLN A  70       5.419  18.864  13.806  1.00 92.77           H  
ATOM   1061  OE1 GLN A  70       4.260  16.854  13.463  1.00 92.77           O  
ATOM   1062  N   ASN A  71       6.917  11.756  12.757  1.00 92.60           N  
ATOM   1063  H   ASN A  71       7.678  12.358  13.038  1.00 92.60           H  
ATOM   1064  CA  ASN A  71       6.825  10.443  13.409  1.00 92.60           C  
ATOM   1065  HA  ASN A  71       7.708  10.346  14.040  1.00 92.60           H  
ATOM   1066  C   ASN A  71       6.902   9.248  12.439  1.00 92.60           C  
ATOM   1067  CB  ASN A  71       5.603  10.396  14.348  1.00 92.60           C  
ATOM   1068  HB2 ASN A  71       4.688  10.420  13.755  1.00 92.60           H  
ATOM   1069  HB3 ASN A  71       5.614   9.460  14.907  1.00 92.60           H  
ATOM   1070  O   ASN A  71       6.302   8.201  12.695  1.00 92.60           O  
ATOM   1071  CG  ASN A  71       5.594  11.526  15.354  1.00 92.60           C  
ATOM   1072  ND2 ASN A  71       4.472  12.180  15.547  1.00 92.60           N  
ATOM   1073 HD21 ASN A  71       3.654  11.970  14.994  1.00 92.60           H  
ATOM   1074 HD22 ASN A  71       4.517  12.953  16.196  1.00 92.60           H  
ATOM   1075  OD1 ASN A  71       6.594  11.850  15.967  1.00 92.60           O  
ATOM   1076  N   TRP A  72       7.639   9.394  11.334  1.00 97.04           N  
ATOM   1077  H   TRP A  72       8.036  10.297  11.116  1.00 97.04           H  
ATOM   1078  CA  TRP A  72       7.927   8.281  10.434  1.00 97.04           C  
ATOM   1079  HA  TRP A  72       6.981   7.812  10.163  1.00 97.04           H  
ATOM   1080  C   TRP A  72       8.808   7.219  11.105  1.00 97.04           C  
ATOM   1081  CB  TRP A  72       8.571   8.788   9.144  1.00 97.04           C  
ATOM   1082  HB2 TRP A  72       7.881   9.474   8.654  1.00 97.04           H  
ATOM   1083  HB3 TRP A  72       9.472   9.349   9.393  1.00 97.04           H  
ATOM   1084  O   TRP A  72       9.788   7.532  11.790  1.00 97.04           O  
ATOM   1085  CG  TRP A  72       8.945   7.697   8.185  1.00 97.04           C  
ATOM   1086  CD1 TRP A  72       8.096   6.985   7.410  1.00 97.04           C  
ATOM   1087  HD1 TRP A  72       7.024   7.109   7.381  1.00 97.04           H  
ATOM   1088  CD2 TRP A  72      10.260   7.110   7.956  1.00 97.04           C  
ATOM   1089  CE2 TRP A  72      10.146   6.117   6.939  1.00 97.04           C  
ATOM   1090  CE3 TRP A  72      11.531   7.304   8.531  1.00 97.04           C  
ATOM   1091  HE3 TRP A  72      11.645   8.041   9.312  1.00 97.04           H  
ATOM   1092  NE1 TRP A  72       8.805   6.091   6.634  1.00 97.04           N  
ATOM   1093  HE1 TRP A  72       8.375   5.474   5.960  1.00 97.04           H  
ATOM   1094  CH2 TRP A  72      12.504   5.610   7.064  1.00 97.04           C  
ATOM   1095  HH2 TRP A  72      13.364   5.059   6.715  1.00 97.04           H  
ATOM   1096  CZ2 TRP A  72      11.248   5.388   6.476  1.00 97.04           C  
ATOM   1097  HZ2 TRP A  72      11.134   4.660   5.685  1.00 97.04           H  
ATOM   1098  CZ3 TRP A  72      12.640   6.553   8.101  1.00 97.04           C  
ATOM   1099  HZ3 TRP A  72      13.603   6.717   8.560  1.00 97.04           H  
ATOM   1100  N   SER A  73       8.457   5.956  10.866  1.00 97.11           N  
ATOM   1101  H   SER A  73       7.705   5.789  10.212  1.00 97.11           H  
ATOM   1102  CA  SER A  73       9.231   4.780  11.258  1.00 97.11           C  
ATOM   1103  HA  SER A  73      10.282   5.058  11.330  1.00 97.11           H  
ATOM   1104  C   SER A  73       9.105   3.694  10.196  1.00 97.11           C  
ATOM   1105  CB  SER A  73       8.776   4.246  12.621  1.00 97.11           C  
ATOM   1106  HB2 SER A  73       8.768   5.062  13.343  1.00 97.11           H  
ATOM   1107  HB3 SER A  73       9.480   3.487  12.961  1.00 97.11           H  
ATOM   1108  O   SER A  73       8.070   3.585   9.537  1.00 97.11           O  
ATOM   1109  OG  SER A  73       7.483   3.671  12.535  1.00 97.11           O  
ATOM   1110  HG  SER A  73       6.944   4.234  11.975  1.00 97.11           H  
ATOM   1111  N   ALA A  74      10.134   2.869  10.063  1.00 98.35           N  
ATOM   1112  H   ALA A  74      10.937   2.991  10.664  1.00 98.35           H  
ATOM   1113  CA  ALA A  74      10.166   1.738   9.147  1.00 98.35           C  
ATOM   1114  HA  ALA A  74       9.170   1.306   9.049  1.00 98.35           H  
ATOM   1115  C   ALA A  74      11.098   0.653   9.690  1.00 98.35           C  
ATOM   1116  CB  ALA A  74      10.625   2.241   7.770  1.00 98.35           C  
ATOM   1117  HB1 ALA A  74      11.618   2.686   7.844  1.00 98.35           H  
ATOM   1118  HB2 ALA A  74      10.659   1.414   7.061  1.00 98.35           H  
ATOM   1119  HB3 ALA A  74       9.922   2.986   7.398  1.00 98.35           H  
ATOM   1120  O   ALA A  74      11.820   0.868  10.667  1.00 98.35           O  
ATOM   1121  N   ALA A  75      11.115  -0.497   9.035  1.00 98.61           N  
ATOM   1122  H   ALA A  75      10.482  -0.623   8.257  1.00 98.61           H  
ATOM   1123  CA  ALA A  75      12.213  -1.439   9.159  1.00 98.61           C  
ATOM   1124  HA  ALA A  75      12.958  -1.023   9.837  1.00 98.61           H  
ATOM   1125  C   ALA A  75      12.889  -1.631   7.804  1.00 98.61           C  
ATOM   1126  CB  ALA A  75      11.712  -2.748   9.760  1.00 98.61           C  
ATOM   1127  HB1 ALA A  75      11.032  -3.230   9.058  1.00 98.61           H  
ATOM   1128  HB2 ALA A  75      12.561  -3.402   9.955  1.00 98.61           H  
ATOM   1129  HB3 ALA A  75      11.204  -2.543  10.703  1.00 98.61           H  
ATOM   1130  O   ALA A  75      12.248  -1.495   6.763  1.00 98.61           O  
ATOM   1131  N   ALA A  76      14.171  -1.974   7.818  1.00 98.70           N  
ATOM   1132  H   ALA A  76      14.637  -2.055   8.710  1.00 98.70           H  
ATOM   1133  CA  ALA A  76      14.897  -2.376   6.623  1.00 98.70           C  
ATOM   1134  HA  ALA A  76      14.194  -2.476   5.796  1.00 98.70           H  
ATOM   1135  C   ALA A  76      15.565  -3.729   6.846  1.00 98.70           C  
ATOM   1136  CB  ALA A  76      15.901  -1.296   6.227  1.00 98.70           C  
ATOM   1137  HB1 ALA A  76      15.365  -0.369   6.025  1.00 98.70           H  
ATOM   1138  HB2 ALA A  76      16.426  -1.603   5.322  1.00 98.70           H  
ATOM   1139  HB3 ALA A  76      16.627  -1.145   7.027  1.00 98.70           H  
ATOM   1140  O   ALA A  76      16.293  -3.903   7.822  1.00 98.70           O  
ATOM   1141  N   TYR A  77      15.339  -4.677   5.945  1.00 98.70           N  
ATOM   1142  H   TYR A  77      14.743  -4.455   5.161  1.00 98.70           H  
ATOM   1143  CA  TYR A  77      16.142  -5.885   5.851  1.00 98.70           C  
ATOM   1144  HA  TYR A  77      16.665  -6.053   6.792  1.00 98.70           H  
ATOM   1145  C   TYR A  77      17.180  -5.688   4.748  1.00 98.70           C  
ATOM   1146  CB  TYR A  77      15.248  -7.103   5.607  1.00 98.70           C  
ATOM   1147  HB2 TYR A  77      14.881  -7.095   4.581  1.00 98.70           H  
ATOM   1148  HB3 TYR A  77      14.385  -7.044   6.270  1.00 98.70           H  
ATOM   1149  O   TYR A  77      16.825  -5.608   3.570  1.00 98.70           O  
ATOM   1150  CG  TYR A  77      15.964  -8.410   5.871  1.00 98.70           C  
ATOM   1151  CD1 TYR A  77      16.935  -8.888   4.968  1.00 98.70           C  
ATOM   1152  HD1 TYR A  77      17.158  -8.337   4.066  1.00 98.70           H  
ATOM   1153  CD2 TYR A  77      15.667  -9.141   7.037  1.00 98.70           C  
ATOM   1154  HD2 TYR A  77      14.914  -8.782   7.723  1.00 98.70           H  
ATOM   1155  CE1 TYR A  77      17.600 -10.101   5.228  1.00 98.70           C  
ATOM   1156  HE1 TYR A  77      18.342 -10.475   4.538  1.00 98.70           H  
ATOM   1157  CE2 TYR A  77      16.339 -10.346   7.307  1.00 98.70           C  
ATOM   1158  HE2 TYR A  77      16.102 -10.909   8.197  1.00 98.70           H  
ATOM   1159  OH  TYR A  77      17.958 -11.987   6.676  1.00 98.70           O  
ATOM   1160  HH  TYR A  77      17.795 -12.229   7.591  1.00 98.70           H  
ATOM   1161  CZ  TYR A  77      17.308 -10.826   6.401  1.00 98.70           C  
ATOM   1162  N   VAL A  78      18.459  -5.617   5.123  1.00 98.49           N  
ATOM   1163  H   VAL A  78      18.690  -5.723   6.100  1.00 98.49           H  
ATOM   1164  CA  VAL A  78      19.545  -5.492   4.141  1.00 98.49           C  
ATOM   1165  HA  VAL A  78      19.224  -4.807   3.357  1.00 98.49           H  
ATOM   1166  C   VAL A  78      19.789  -6.861   3.516  1.00 98.49           C  
ATOM   1167  CB  VAL A  78      20.833  -4.918   4.750  1.00 98.49           C  
ATOM   1168  HB  VAL A  78      21.252  -5.643   5.448  1.00 98.49           H  
ATOM   1169  O   VAL A  78      20.316  -7.761   4.170  1.00 98.49           O  
ATOM   1170  CG1 VAL A  78      21.842  -4.654   3.626  1.00 98.49           C  
ATOM   1171 HG11 VAL A  78      22.757  -4.224   4.033  1.00 98.49           H  
ATOM   1172 HG12 VAL A  78      21.408  -3.961   2.906  1.00 98.49           H  
ATOM   1173 HG13 VAL A  78      22.101  -5.578   3.108  1.00 98.49           H  
ATOM   1174  CG2 VAL A  78      20.579  -3.608   5.506  1.00 98.49           C  
ATOM   1175 HG21 VAL A  78      21.526  -3.191   5.847  1.00 98.49           H  
ATOM   1176 HG22 VAL A  78      19.952  -3.792   6.379  1.00 98.49           H  
ATOM   1177 HG23 VAL A  78      20.087  -2.891   4.848  1.00 98.49           H  
ATOM   1178  N   LEU A  79      19.366  -7.040   2.270  1.00 98.37           N  
ATOM   1179  H   LEU A  79      18.994  -6.238   1.780  1.00 98.37           H  
ATOM   1180  CA  LEU A  79      19.323  -8.325   1.584  1.00 98.37           C  
ATOM   1181  HA  LEU A  79      18.890  -9.043   2.280  1.00 98.37           H  
ATOM   1182  C   LEU A  79      20.735  -8.787   1.166  1.00 98.37           C  
ATOM   1183  CB  LEU A  79      18.367  -8.202   0.381  1.00 98.37           C  
ATOM   1184  HB2 LEU A  79      18.836  -7.565  -0.368  1.00 98.37           H  
ATOM   1185  HB3 LEU A  79      17.448  -7.713   0.704  1.00 98.37           H  
ATOM   1186  O   LEU A  79      21.414  -8.068   0.433  1.00 98.37           O  
ATOM   1187  CG  LEU A  79      18.003  -9.549  -0.271  1.00 98.37           C  
ATOM   1188  HG  LEU A  79      18.913 -10.078  -0.553  1.00 98.37           H  
ATOM   1189  CD1 LEU A  79      17.182 -10.427   0.681  1.00 98.37           C  
ATOM   1190 HD11 LEU A  79      16.318  -9.873   1.047  1.00 98.37           H  
ATOM   1191 HD12 LEU A  79      16.848 -11.316   0.146  1.00 98.37           H  
ATOM   1192 HD13 LEU A  79      17.799 -10.758   1.516  1.00 98.37           H  
ATOM   1193  CD2 LEU A  79      17.174  -9.306  -1.531  1.00 98.37           C  
ATOM   1194 HD21 LEU A  79      16.245  -8.789  -1.291  1.00 98.37           H  
ATOM   1195 HD22 LEU A  79      16.954 -10.259  -2.012  1.00 98.37           H  
ATOM   1196 HD23 LEU A  79      17.749  -8.700  -2.232  1.00 98.37           H  
ATOM   1197  N   PRO A  80      21.200  -9.968   1.616  1.00 96.94           N  
ATOM   1198  CA  PRO A  80      22.377 -10.626   1.049  1.00 96.94           C  
ATOM   1199  HA  PRO A  80      23.225  -9.943   1.074  1.00 96.94           H  
ATOM   1200  C   PRO A  80      22.136 -11.080  -0.395  1.00 96.94           C  
ATOM   1201  CB  PRO A  80      22.656 -11.841   1.943  1.00 96.94           C  
ATOM   1202  HB2 PRO A  80      22.289 -12.747   1.461  1.00 96.94           H  
ATOM   1203  HB3 PRO A  80      23.718 -11.943   2.166  1.00 96.94           H  
ATOM   1204  O   PRO A  80      21.036 -11.512  -0.727  1.00 96.94           O  
ATOM   1205  CG  PRO A  80      21.832 -11.609   3.206  1.00 96.94           C  
ATOM   1206  HG2 PRO A  80      22.423 -11.060   3.940  1.00 96.94           H  
ATOM   1207  HG3 PRO A  80      21.481 -12.549   3.633  1.00 96.94           H  
ATOM   1208  CD  PRO A  80      20.673 -10.748   2.722  1.00 96.94           C  
ATOM   1209  HD2 PRO A  80      19.860 -11.380   2.365  1.00 96.94           H  
ATOM   1210  HD3 PRO A  80      20.327 -10.114   3.539  1.00 96.94           H  
ATOM   1211  N   THR A  81      23.177 -11.065  -1.230  1.00 94.53           N  
ATOM   1212  H   THR A  81      24.049 -10.656  -0.923  1.00 94.53           H  
ATOM   1213  CA  THR A  81      23.104 -11.481  -2.644  1.00 94.53           C  
ATOM   1214  HA  THR A  81      22.407 -10.828  -3.170  1.00 94.53           H  
ATOM   1215  C   THR A  81      22.620 -12.923  -2.834  1.00 94.53           C  
ATOM   1216  CB  THR A  81      24.493 -11.351  -3.292  1.00 94.53           C  
ATOM   1217  HB  THR A  81      25.162 -12.095  -2.859  1.00 94.53           H  
ATOM   1218  O   THR A  81      21.967 -13.232  -3.825  1.00 94.53           O  
ATOM   1219  CG2 THR A  81      24.486 -11.524  -4.810  1.00 94.53           C  
ATOM   1220 HG21 THR A  81      25.482 -11.344  -5.213  1.00 94.53           H  
ATOM   1221 HG22 THR A  81      24.195 -12.542  -5.069  1.00 94.53           H  
ATOM   1222 HG23 THR A  81      23.777 -10.830  -5.261  1.00 94.53           H  
ATOM   1223  OG1 THR A  81      25.031 -10.072  -3.037  1.00 94.53           O  
ATOM   1224  HG1 THR A  81      25.572  -9.838  -3.795  1.00 94.53           H  
ATOM   1225  N   ASP A  82      22.936 -13.816  -1.899  1.00 94.49           N  
ATOM   1226  H   ASP A  82      23.409 -13.513  -1.060  1.00 94.49           H  
ATOM   1227  CA  ASP A  82      22.627 -15.248  -1.945  1.00 94.49           C  
ATOM   1228  HA  ASP A  82      22.524 -15.545  -2.988  1.00 94.49           H  
ATOM   1229  C   ASP A  82      21.300 -15.617  -1.262  1.00 94.49           C  
ATOM   1230  CB  ASP A  82      23.819 -16.031  -1.363  1.00 94.49           C  
ATOM   1231  HB2 ASP A  82      24.713 -15.777  -1.934  1.00 94.49           H  
ATOM   1232  HB3 ASP A  82      23.639 -17.097  -1.501  1.00 94.49           H  
ATOM   1233  O   ASP A  82      20.985 -16.800  -1.116  1.00 94.49           O  
ATOM   1234  CG  ASP A  82      24.097 -15.754   0.124  1.00 94.49           C  
ATOM   1235  OD1 ASP A  82      23.810 -14.624   0.591  1.00 94.49           O  
ATOM   1236  OD2 ASP A  82      24.658 -16.657   0.782  1.00 94.49           O  
ATOM   1237  N   LYS A  83      20.501 -14.623  -0.850  1.00 97.42           N  
ATOM   1238  H   LYS A  83      20.789 -13.673  -1.035  1.00 97.42           H  
ATOM   1239  CA  LYS A  83      19.248 -14.843  -0.127  1.00 97.42           C  
ATOM   1240  HA  LYS A  83      19.136 -15.915   0.036  1.00 97.42           H  
ATOM   1241  C   LYS A  83      18.032 -14.325  -0.901  1.00 97.42           C  
ATOM   1242  CB  LYS A  83      19.356 -14.205   1.255  1.00 97.42           C  
ATOM   1243  HB2 LYS A  83      19.437 -13.123   1.150  1.00 97.42           H  
ATOM   1244  HB3 LYS A  83      20.255 -14.584   1.741  1.00 97.42           H  
ATOM   1245  O   LYS A  83      17.978 -13.140  -1.224  1.00 97.42           O  
ATOM   1246  CG  LYS A  83      18.124 -14.561   2.093  1.00 97.42           C  
ATOM   1247  HG2 LYS A  83      17.939 -15.633   2.023  1.00 97.42           H  
ATOM   1248  HG3 LYS A  83      17.252 -14.021   1.723  1.00 97.42           H  
ATOM   1249  CD  LYS A  83      18.360 -14.195   3.550  1.00 97.42           C  
ATOM   1250  HD2 LYS A  83      18.441 -13.113   3.657  1.00 97.42           H  
ATOM   1251  HD3 LYS A  83      19.287 -14.664   3.882  1.00 97.42           H  
ATOM   1252  CE  LYS A  83      17.193 -14.723   4.375  1.00 97.42           C  
ATOM   1253  HE2 LYS A  83      16.954 -15.737   4.054  1.00 97.42           H  
ATOM   1254  HE3 LYS A  83      16.317 -14.098   4.206  1.00 97.42           H  
ATOM   1255  NZ  LYS A  83      17.567 -14.725   5.796  1.00 97.42           N  
ATOM   1256  HZ1 LYS A  83      16.789 -15.009   6.374  1.00 97.42           H  
ATOM   1257  HZ2 LYS A  83      18.330 -15.358   5.989  1.00 97.42           H  
ATOM   1258  HZ3 LYS A  83      17.800 -13.792   6.105  1.00 97.42           H  
ATOM   1259  N   PRO A  84      16.990 -15.151  -1.109  1.00 97.44           N  
ATOM   1260  CA  PRO A  84      15.726 -14.676  -1.660  1.00 97.44           C  
ATOM   1261  HA  PRO A  84      15.921 -14.232  -2.636  1.00 97.44           H  
ATOM   1262  C   PRO A  84      15.057 -13.645  -0.743  1.00 97.44           C  
ATOM   1263  CB  PRO A  84      14.851 -15.924  -1.835  1.00 97.44           C  
ATOM   1264  HB2 PRO A  84      14.253 -15.871  -2.745  1.00 97.44           H  
ATOM   1265  HB3 PRO A  84      14.207 -16.062  -0.966  1.00 97.44           H  
ATOM   1266  O   PRO A  84      14.935 -13.852   0.469  1.00 97.44           O  
ATOM   1267  CG  PRO A  84      15.856 -17.073  -1.888  1.00 97.44           C  
ATOM   1268  HG2 PRO A  84      15.418 -18.012  -1.549  1.00 97.44           H  
ATOM   1269  HG3 PRO A  84      16.250 -17.172  -2.900  1.00 97.44           H  
ATOM   1270  CD  PRO A  84      16.962 -16.598  -0.953  1.00 97.44           C  
ATOM   1271  HD2 PRO A  84      17.906 -17.059  -1.244  1.00 97.44           H  
ATOM   1272  HD3 PRO A  84      16.712 -16.853   0.077  1.00 97.44           H  
ATOM   1273  N   TRP A  85      14.526 -12.565  -1.322  1.00 98.15           N  
ATOM   1274  H   TRP A  85      14.699 -12.401  -2.303  1.00 98.15           H  
ATOM   1275  CA  TRP A  85      13.804 -11.535  -0.562  1.00 98.15           C  
ATOM   1276  HA  TRP A  85      14.481 -11.125   0.188  1.00 98.15           H  
ATOM   1277  C   TRP A  85      12.579 -12.095   0.184  1.00 98.15           C  
ATOM   1278  CB  TRP A  85      13.402 -10.398  -1.506  1.00 98.15           C  
ATOM   1279  HB2 TRP A  85      14.263 -10.096  -2.102  1.00 98.15           H  
ATOM   1280  HB3 TRP A  85      13.108  -9.538  -0.906  1.00 98.15           H  
ATOM   1281  O   TRP A  85      12.226 -11.602   1.254  1.00 98.15           O  
ATOM   1282  CG  TRP A  85      12.260 -10.713  -2.418  1.00 98.15           C  
ATOM   1283  CD1 TRP A  85      12.354 -11.105  -3.709  1.00 98.15           C  
ATOM   1284  HD1 TRP A  85      13.276 -11.216  -4.261  1.00 98.15           H  
ATOM   1285  CD2 TRP A  85      10.832 -10.631  -2.125  1.00 98.15           C  
ATOM   1286  CE2 TRP A  85      10.111 -10.993  -3.300  1.00 98.15           C  
ATOM   1287  CE3 TRP A  85      10.078 -10.270  -0.986  1.00 98.15           C  
ATOM   1288  HE3 TRP A  85      10.594  -9.975  -0.084  1.00 98.15           H  
ATOM   1289  NE1 TRP A  85      11.088 -11.273  -4.232  1.00 98.15           N  
ATOM   1290  HE1 TRP A  85      10.924 -11.462  -5.211  1.00 98.15           H  
ATOM   1291  CH2 TRP A  85       7.989 -10.597  -2.204  1.00 98.15           C  
ATOM   1292  HH2 TRP A  85       6.910 -10.551  -2.228  1.00 98.15           H  
ATOM   1293  CZ2 TRP A  85       8.710 -10.980  -3.349  1.00 98.15           C  
ATOM   1294  HZ2 TRP A  85       8.199 -11.240  -4.265  1.00 98.15           H  
ATOM   1295  CZ3 TRP A  85       8.672 -10.252  -1.024  1.00 98.15           C  
ATOM   1296  HZ3 TRP A  85       8.114  -9.942  -0.153  1.00 98.15           H  
ATOM   1297  N   LEU A  86      11.964 -13.165  -0.336  1.00 98.47           N  
ATOM   1298  H   LEU A  86      12.277 -13.478  -1.244  1.00 98.47           H  
ATOM   1299  CA  LEU A  86      10.856 -13.872   0.312  1.00 98.47           C  
ATOM   1300  HA  LEU A  86      10.036 -13.171   0.476  1.00 98.47           H  
ATOM   1301  C   LEU A  86      11.261 -14.431   1.688  1.00 98.47           C  
ATOM   1302  CB  LEU A  86      10.383 -15.019  -0.602  1.00 98.47           C  
ATOM   1303  HB2 LEU A  86      11.237 -15.665  -0.804  1.00 98.47           H  
ATOM   1304  HB3 LEU A  86       9.643 -15.605  -0.057  1.00 98.47           H  
ATOM   1305  O   LEU A  86      10.487 -14.348   2.640  1.00 98.47           O  
ATOM   1306  CG  LEU A  86       9.753 -14.592  -1.942  1.00 98.47           C  
ATOM   1307  HG  LEU A  86      10.408 -13.889  -2.456  1.00 98.47           H  
ATOM   1308  CD1 LEU A  86       9.560 -15.819  -2.834  1.00 98.47           C  
ATOM   1309 HD11 LEU A  86       8.875 -16.527  -2.369  1.00 98.47           H  
ATOM   1310 HD12 LEU A  86      10.522 -16.300  -3.013  1.00 98.47           H  
ATOM   1311 HD13 LEU A  86       9.154 -15.504  -3.795  1.00 98.47           H  
ATOM   1312  CD2 LEU A  86       8.379 -13.966  -1.737  1.00 98.47           C  
ATOM   1313 HD21 LEU A  86       8.485 -13.045  -1.164  1.00 98.47           H  
ATOM   1314 HD22 LEU A  86       7.725 -14.662  -1.213  1.00 98.47           H  
ATOM   1315 HD23 LEU A  86       7.939 -13.716  -2.703  1.00 98.47           H  
ATOM   1316  N   ASP A  87      12.479 -14.960   1.820  1.00 98.31           N  
ATOM   1317  H   ASP A  87      13.114 -14.936   1.034  1.00 98.31           H  
ATOM   1318  CA  ASP A  87      12.983 -15.492   3.091  1.00 98.31           C  
ATOM   1319  HA  ASP A  87      12.199 -16.076   3.573  1.00 98.31           H  
ATOM   1320  C   ASP A  87      13.349 -14.369   4.058  1.00 98.31           C  
ATOM   1321  CB  ASP A  87      14.183 -16.417   2.847  1.00 98.31           C  
ATOM   1322  HB2 ASP A  87      14.951 -15.880   2.290  1.00 98.31           H  
ATOM   1323  HB3 ASP A  87      14.604 -16.706   3.810  1.00 98.31           H  
ATOM   1324  O   ASP A  87      13.045 -14.450   5.246  1.00 98.31           O  
ATOM   1325  CG  ASP A  87      13.791 -17.691   2.096  1.00 98.31           C  
ATOM   1326  OD1 ASP A  87      12.598 -18.081   2.180  1.00 98.31           O  
ATOM   1327  OD2 ASP A  87      14.686 -18.254   1.436  1.00 98.31           O  
ATOM   1328  N   ALA A  88      13.916 -13.273   3.550  1.00 98.32           N  
ATOM   1329  H   ALA A  88      14.120 -13.254   2.561  1.00 98.32           H  
ATOM   1330  CA  ALA A  88      14.111 -12.056   4.337  1.00 98.32           C  
ATOM   1331  HA  ALA A  88      14.755 -12.276   5.188  1.00 98.32           H  
ATOM   1332  C   ALA A  88      12.781 -11.514   4.896  1.00 98.32           C  
ATOM   1333  CB  ALA A  88      14.806 -11.024   3.447  1.00 98.32           C  
ATOM   1334  HB1 ALA A  88      14.256 -10.881   2.517  1.00 98.32           H  
ATOM   1335  HB2 ALA A  88      15.819 -11.354   3.218  1.00 98.32           H  
ATOM   1336  HB3 ALA A  88      14.837 -10.065   3.965  1.00 98.32           H  
ATOM   1337  O   ALA A  88      12.693 -11.164   6.077  1.00 98.32           O  
ATOM   1338  N   ALA A  89      11.725 -11.507   4.077  1.00 98.40           N  
ATOM   1339  H   ALA A  89      11.865 -11.758   3.109  1.00 98.40           H  
ATOM   1340  CA  ALA A  89      10.394 -11.086   4.494  1.00 98.40           C  
ATOM   1341  HA  ALA A  89      10.468 -10.078   4.904  1.00 98.40           H  
ATOM   1342  C   ALA A  89       9.816 -11.991   5.591  1.00 98.40           C  
ATOM   1343  CB  ALA A  89       9.475 -11.039   3.269  1.00 98.40           C  
ATOM   1344  HB1 ALA A  89       8.511 -10.618   3.554  1.00 98.40           H  
ATOM   1345  HB2 ALA A  89       9.330 -12.043   2.869  1.00 98.40           H  
ATOM   1346  HB3 ALA A  89       9.914 -10.415   2.490  1.00 98.40           H  
ATOM   1347  O   ALA A  89       9.180 -11.470   6.509  1.00 98.40           O  
ATOM   1348  N   ARG A  90      10.051 -13.313   5.527  1.00 98.06           N  
ATOM   1349  H   ARG A  90      10.562 -13.648   4.723  1.00 98.06           H  
ATOM   1350  CA  ARG A  90       9.655 -14.291   6.562  1.00 98.06           C  
ATOM   1351  HA  ARG A  90       8.601 -14.157   6.803  1.00 98.06           H  
ATOM   1352  C   ARG A  90      10.425 -14.094   7.863  1.00 98.06           C  
ATOM   1353  CB  ARG A  90       9.876 -15.728   6.060  1.00 98.06           C  
ATOM   1354  HB2 ARG A  90       9.778 -16.414   6.901  1.00 98.06           H  
ATOM   1355  HB3 ARG A  90      10.890 -15.820   5.671  1.00 98.06           H  
ATOM   1356  O   ARG A  90       9.806 -14.057   8.926  1.00 98.06           O  
ATOM   1357  CG  ARG A  90       8.874 -16.152   4.981  1.00 98.06           C  
ATOM   1358  HG2 ARG A  90       7.873 -16.203   5.409  1.00 98.06           H  
ATOM   1359  HG3 ARG A  90       8.864 -15.422   4.172  1.00 98.06           H  
ATOM   1360  CD  ARG A  90       9.263 -17.524   4.424  1.00 98.06           C  
ATOM   1361  HD2 ARG A  90      10.307 -17.500   4.113  1.00 98.06           H  
ATOM   1362  HD3 ARG A  90       9.160 -18.274   5.208  1.00 98.06           H  
ATOM   1363  NE  ARG A  90       8.401 -17.886   3.290  1.00 98.06           N  
ATOM   1364  HE  ARG A  90       7.429 -18.079   3.484  1.00 98.06           H  
ATOM   1365  NH1 ARG A  90       9.955 -17.740   1.568  1.00 98.06           N  
ATOM   1366 HH11 ARG A  90      10.167 -17.832   0.585  1.00 98.06           H  
ATOM   1367 HH12 ARG A  90      10.767 -17.766   2.168  1.00 98.06           H  
ATOM   1368  NH2 ARG A  90       7.801 -18.053   1.130  1.00 98.06           N  
ATOM   1369 HH21 ARG A  90       7.998 -18.040   0.139  1.00 98.06           H  
ATOM   1370 HH22 ARG A  90       6.855 -18.141   1.471  1.00 98.06           H  
ATOM   1371  CZ  ARG A  90       8.737 -17.885   2.014  1.00 98.06           C  
ATOM   1372  N   ASP A  91      11.740 -13.922   7.788  1.00 97.71           N  
ATOM   1373  H   ASP A  91      12.191 -14.044   6.892  1.00 97.71           H  
ATOM   1374  CA  ASP A  91      12.589 -13.708   8.963  1.00 97.71           C  
ATOM   1375  HA  ASP A  91      12.491 -14.551   9.647  1.00 97.71           H  
ATOM   1376  C   ASP A  91      12.182 -12.445   9.720  1.00 97.71           C  
ATOM   1377  CB  ASP A  91      14.054 -13.587   8.535  1.00 97.71           C  
ATOM   1378  HB2 ASP A  91      14.137 -12.894   7.698  1.00 97.71           H  
ATOM   1379  HB3 ASP A  91      14.624 -13.173   9.366  1.00 97.71           H  
ATOM   1380  O   ASP A  91      12.031 -12.463  10.943  1.00 97.71           O  
ATOM   1381  CG  ASP A  91      14.694 -14.919   8.158  1.00 97.71           C  
ATOM   1382  OD1 ASP A  91      14.057 -15.983   8.300  1.00 97.71           O  
ATOM   1383  OD2 ASP A  91      15.876 -14.848   7.756  1.00 97.71           O  
ATOM   1384  N   ALA A  92      11.907 -11.361   8.991  1.00 97.91           N  
ATOM   1385  H   ALA A  92      12.065 -11.399   7.994  1.00 97.91           H  
ATOM   1386  CA  ALA A  92      11.486 -10.100   9.585  1.00 97.91           C  
ATOM   1387  HA  ALA A  92      12.279  -9.769  10.254  1.00 97.91           H  
ATOM   1388  C   ALA A  92      10.197 -10.229  10.423  1.00 97.91           C  
ATOM   1389  CB  ALA A  92      11.335  -9.079   8.455  1.00 97.91           C  
ATOM   1390  HB1 ALA A  92      11.112  -8.096   8.870  1.00 97.91           H  
ATOM   1391  HB2 ALA A  92      10.529  -9.385   7.787  1.00 97.91           H  
ATOM   1392  HB3 ALA A  92      12.261  -9.017   7.884  1.00 97.91           H  
ATOM   1393  O   ALA A  92      10.017  -9.502  11.407  1.00 97.91           O  
ATOM   1394  N   GLN A  93       9.320 -11.189  10.095  1.00 96.85           N  
ATOM   1395  H   GLN A  93       9.550 -11.805   9.329  1.00 96.85           H  
ATOM   1396  CA  GLN A  93       8.082 -11.418  10.846  1.00 96.85           C  
ATOM   1397  HA  GLN A  93       7.553 -10.465  10.888  1.00 96.85           H  
ATOM   1398  C   GLN A  93       8.328 -11.881  12.285  1.00 96.85           C  
ATOM   1399  CB  GLN A  93       7.187 -12.467  10.165  1.00 96.85           C  
ATOM   1400  HB2 GLN A  93       6.250 -12.551  10.716  1.00 96.85           H  
ATOM   1401  HB3 GLN A  93       7.672 -13.442  10.222  1.00 96.85           H  
ATOM   1402  O   GLN A  93       7.480 -11.668  13.155  1.00 96.85           O  
ATOM   1403  CG  GLN A  93       6.864 -12.176   8.704  1.00 96.85           C  
ATOM   1404  HG2 GLN A  93       7.782 -12.308   8.132  1.00 96.85           H  
ATOM   1405  HG3 GLN A  93       6.171 -12.943   8.358  1.00 96.85           H  
ATOM   1406  CD  GLN A  93       6.254 -10.800   8.440  1.00 96.85           C  
ATOM   1407  NE2 GLN A  93       6.672 -10.116   7.399  1.00 96.85           N  
ATOM   1408 HE21 GLN A  93       6.132  -9.337   7.052  1.00 96.85           H  
ATOM   1409 HE22 GLN A  93       7.451 -10.475   6.865  1.00 96.85           H  
ATOM   1410  OE1 GLN A  93       5.376 -10.340   9.166  1.00 96.85           O  
ATOM   1411  N   GLN A  94       9.468 -12.511  12.564  1.00 95.07           N  
ATOM   1412  H   GLN A  94      10.162 -12.622  11.838  1.00 95.07           H  
ATOM   1413  CA  GLN A  94       9.771 -13.029  13.898  1.00 95.07           C  
ATOM   1414  HA  GLN A  94       8.913 -13.594  14.263  1.00 95.07           H  
ATOM   1415  C   GLN A  94      10.036 -11.911  14.914  1.00 95.07           C  
ATOM   1416  CB  GLN A  94      10.970 -13.978  13.817  1.00 95.07           C  
ATOM   1417  HB2 GLN A  94      11.843 -13.432  13.459  1.00 95.07           H  
ATOM   1418  HB3 GLN A  94      11.186 -14.346  14.820  1.00 95.07           H  
ATOM   1419  O   GLN A  94       9.878 -12.126  16.113  1.00 95.07           O  
ATOM   1420  CG  GLN A  94      10.706 -15.183  12.898  1.00 95.07           C  
ATOM   1421  HG2 GLN A  94       9.796 -15.688  13.222  1.00 95.07           H  
ATOM   1422  HG3 GLN A  94      10.570 -14.847  11.870  1.00 95.07           H  
ATOM   1423  CD  GLN A  94      11.853 -16.187  12.918  1.00 95.07           C  
ATOM   1424  NE2 GLN A  94      11.666 -17.362  12.363  1.00 95.07           N  
ATOM   1425 HE21 GLN A  94      12.506 -17.918  12.292  1.00 95.07           H  
ATOM   1426 HE22 GLN A  94      10.862 -17.523  11.773  1.00 95.07           H  
ATOM   1427  OE1 GLN A  94      12.926 -15.958  13.442  1.00 95.07           O  
ATOM   1428  N   THR A  95      10.405 -10.716  14.445  1.00 95.11           N  
ATOM   1429  H   THR A  95      10.557 -10.629  13.450  1.00 95.11           H  
ATOM   1430  CA  THR A  95      10.808  -9.596  15.306  1.00 95.11           C  
ATOM   1431  HA  THR A  95      10.934  -9.948  16.329  1.00 95.11           H  
ATOM   1432  C   THR A  95       9.773  -8.476  15.346  1.00 95.11           C  
ATOM   1433  CB  THR A  95      12.155  -9.030  14.837  1.00 95.11           C  
ATOM   1434  HB  THR A  95      11.999  -8.471  13.914  1.00 95.11           H  
ATOM   1435  O   THR A  95       9.517  -7.927  16.415  1.00 95.11           O  
ATOM   1436  CG2 THR A  95      12.807  -8.115  15.870  1.00 95.11           C  
ATOM   1437 HG21 THR A  95      12.170  -7.255  16.076  1.00 95.11           H  
ATOM   1438 HG22 THR A  95      12.977  -8.660  16.799  1.00 95.11           H  
ATOM   1439 HG23 THR A  95      13.762  -7.759  15.484  1.00 95.11           H  
ATOM   1440  OG1 THR A  95      13.075 -10.063  14.574  1.00 95.11           O  
ATOM   1441  HG1 THR A  95      13.069 -10.680  15.309  1.00 95.11           H  
ATOM   1442  N   GLN A  96       9.178  -8.115  14.205  1.00 94.56           N  
ATOM   1443  H   GLN A  96       9.392  -8.622  13.357  1.00 94.56           H  
ATOM   1444  CA  GLN A  96       8.283  -6.955  14.088  1.00 94.56           C  
ATOM   1445  HA  GLN A  96       7.947  -6.657  15.081  1.00 94.56           H  
ATOM   1446  C   GLN A  96       7.025  -7.294  13.281  1.00 94.56           C  
ATOM   1447  CB  GLN A  96       9.044  -5.764  13.480  1.00 94.56           C  
ATOM   1448  HB2 GLN A  96       8.362  -4.922  13.358  1.00 94.56           H  
ATOM   1449  HB3 GLN A  96       9.420  -6.059  12.500  1.00 94.56           H  
ATOM   1450  O   GLN A  96       6.928  -8.359  12.671  1.00 94.56           O  
ATOM   1451  CG  GLN A  96      10.239  -5.324  14.335  1.00 94.56           C  
ATOM   1452  HG2 GLN A  96       9.909  -5.130  15.355  1.00 94.56           H  
ATOM   1453  HG3 GLN A  96      10.972  -6.131  14.357  1.00 94.56           H  
ATOM   1454  CD  GLN A  96      10.925  -4.072  13.807  1.00 94.56           C  
ATOM   1455  NE2 GLN A  96      12.237  -4.062  13.746  1.00 94.56           N  
ATOM   1456 HE21 GLN A  96      12.671  -3.179  13.519  1.00 94.56           H  
ATOM   1457 HE22 GLN A  96      12.789  -4.869  14.002  1.00 94.56           H  
ATOM   1458  OE1 GLN A  96      10.310  -3.075  13.492  1.00 94.56           O  
ATOM   1459  N   SER A  97       6.028  -6.407  13.322  1.00 95.16           N  
ATOM   1460  H   SER A  97       6.220  -5.509  13.742  1.00 95.16           H  
ATOM   1461  CA  SER A  97       4.799  -6.495  12.521  1.00 95.16           C  
ATOM   1462  HA  SER A  97       4.808  -7.401  11.915  1.00 95.16           H  
ATOM   1463  C   SER A  97       4.718  -5.295  11.588  1.00 95.16           C  
ATOM   1464  CB  SER A  97       3.554  -6.518  13.410  1.00 95.16           C  
ATOM   1465  HB2 SER A  97       2.661  -6.522  12.785  1.00 95.16           H  
ATOM   1466  HB3 SER A  97       3.537  -5.628  14.040  1.00 95.16           H  
ATOM   1467  O   SER A  97       4.940  -4.176  12.035  1.00 95.16           O  
ATOM   1468  OG  SER A  97       3.561  -7.677  14.220  1.00 95.16           O  
ATOM   1469  HG  SER A  97       4.407  -7.690  14.674  1.00 95.16           H  
ATOM   1470  N   PHE A  98       4.356  -5.528  10.329  1.00 97.91           N  
ATOM   1471  H   PHE A  98       4.187  -6.476  10.026  1.00 97.91           H  
ATOM   1472  CA  PHE A  98       4.356  -4.508   9.278  1.00 97.91           C  
ATOM   1473  HA  PHE A  98       4.643  -3.544   9.698  1.00 97.91           H  
ATOM   1474  C   PHE A  98       2.967  -4.350   8.663  1.00 97.91           C  
ATOM   1475  CB  PHE A  98       5.399  -4.890   8.217  1.00 97.91           C  
ATOM   1476  HB2 PHE A  98       5.030  -5.733   7.634  1.00 97.91           H  
ATOM   1477  HB3 PHE A  98       5.529  -4.051   7.533  1.00 97.91           H  
ATOM   1478  O   PHE A  98       2.185  -5.305   8.658  1.00 97.91           O  
ATOM   1479  CG  PHE A  98       6.747  -5.246   8.811  1.00 97.91           C  
ATOM   1480  CD1 PHE A  98       7.542  -4.234   9.372  1.00 97.91           C  
ATOM   1481  HD1 PHE A  98       7.213  -3.206   9.349  1.00 97.91           H  
ATOM   1482  CD2 PHE A  98       7.176  -6.587   8.866  1.00 97.91           C  
ATOM   1483  HD2 PHE A  98       6.566  -7.369   8.439  1.00 97.91           H  
ATOM   1484  CE1 PHE A  98       8.765  -4.558   9.977  1.00 97.91           C  
ATOM   1485  HE1 PHE A  98       9.337  -3.776  10.453  1.00 97.91           H  
ATOM   1486  CE2 PHE A  98       8.415  -6.906   9.448  1.00 97.91           C  
ATOM   1487  HE2 PHE A  98       8.749  -7.932   9.472  1.00 97.91           H  
ATOM   1488  CZ  PHE A  98       9.224  -5.886   9.975  1.00 97.91           C  
ATOM   1489  HZ  PHE A  98      10.187  -6.127  10.401  1.00 97.91           H  
ATOM   1490  N   GLU A  99       2.659  -3.163   8.140  1.00 98.28           N  
ATOM   1491  H   GLU A  99       3.318  -2.406   8.248  1.00 98.28           H  
ATOM   1492  CA  GLU A  99       1.464  -2.936   7.313  1.00 98.28           C  
ATOM   1493  HA  GLU A  99       0.617  -3.457   7.759  1.00 98.28           H  
ATOM   1494  C   GLU A  99       1.656  -3.481   5.892  1.00 98.28           C  
ATOM   1495  CB  GLU A  99       1.144  -1.433   7.237  1.00 98.28           C  
ATOM   1496  HB2 GLU A  99       1.830  -0.955   6.539  1.00 98.28           H  
ATOM   1497  HB3 GLU A  99       1.278  -0.971   8.215  1.00 98.28           H  
ATOM   1498  O   GLU A  99       0.710  -3.964   5.271  1.00 98.28           O  
ATOM   1499  CG  GLU A  99      -0.303  -1.198   6.782  1.00 98.28           C  
ATOM   1500  HG2 GLU A  99      -0.967  -1.541   7.576  1.00 98.28           H  
ATOM   1501  HG3 GLU A  99      -0.520  -1.806   5.903  1.00 98.28           H  
ATOM   1502  CD  GLU A  99      -0.637   0.263   6.452  1.00 98.28           C  
ATOM   1503  OE1 GLU A  99      -1.811   0.532   6.133  1.00 98.28           O  
ATOM   1504  OE2 GLU A  99       0.216   1.168   6.539  1.00 98.28           O  
ATOM   1505  N   GLY A 100       2.891  -3.421   5.398  1.00 98.58           N  
ATOM   1506  H   GLY A 100       3.624  -3.029   5.972  1.00 98.58           H  
ATOM   1507  CA  GLY A 100       3.269  -3.850   4.063  1.00 98.58           C  
ATOM   1508  HA2 GLY A 100       2.888  -3.144   3.325  1.00 98.58           H  
ATOM   1509  HA3 GLY A 100       2.826  -4.826   3.863  1.00 98.58           H  
ATOM   1510  C   GLY A 100       4.780  -3.966   3.896  1.00 98.58           C  
ATOM   1511  O   GLY A 100       5.555  -3.564   4.771  1.00 98.58           O  
ATOM   1512  N   VAL A 101       5.180  -4.534   2.763  1.00 98.87           N  
ATOM   1513  H   VAL A 101       4.469  -4.820   2.106  1.00 98.87           H  
ATOM   1514  CA  VAL A 101       6.573  -4.798   2.391  1.00 98.87           C  
ATOM   1515  HA  VAL A 101       7.230  -4.421   3.175  1.00 98.87           H  
ATOM   1516  C   VAL A 101       6.892  -4.062   1.094  1.00 98.87           C  
ATOM   1517  CB  VAL A 101       6.833  -6.310   2.241  1.00 98.87           C  
ATOM   1518  HB  VAL A 101       6.264  -6.682   1.390  1.00 98.87           H  
ATOM   1519  O   VAL A 101       6.124  -4.142   0.141  1.00 98.87           O  
ATOM   1520  CG1 VAL A 101       8.317  -6.603   1.988  1.00 98.87           C  
ATOM   1521 HG11 VAL A 101       8.640  -6.144   1.053  1.00 98.87           H  
ATOM   1522 HG12 VAL A 101       8.473  -7.679   1.902  1.00 98.87           H  
ATOM   1523 HG13 VAL A 101       8.924  -6.211   2.803  1.00 98.87           H  
ATOM   1524  CG2 VAL A 101       6.404  -7.094   3.492  1.00 98.87           C  
ATOM   1525 HG21 VAL A 101       6.668  -8.145   3.378  1.00 98.87           H  
ATOM   1526 HG22 VAL A 101       6.892  -6.690   4.379  1.00 98.87           H  
ATOM   1527 HG23 VAL A 101       5.323  -7.034   3.619  1.00 98.87           H  
ATOM   1528  N   VAL A 102       8.020  -3.361   1.058  1.00 98.91           N  
ATOM   1529  H   VAL A 102       8.606  -3.382   1.880  1.00 98.91           H  
ATOM   1530  CA  VAL A 102       8.581  -2.697  -0.120  1.00 98.91           C  
ATOM   1531  HA  VAL A 102       7.837  -2.686  -0.916  1.00 98.91           H  
ATOM   1532  C   VAL A 102       9.784  -3.502  -0.586  1.00 98.91           C  
ATOM   1533  CB  VAL A 102       8.993  -1.241   0.173  1.00 98.91           C  
ATOM   1534  HB  VAL A 102       9.879  -1.232   0.808  1.00 98.91           H  
ATOM   1535  O   VAL A 102      10.729  -3.688   0.180  1.00 98.91           O  
ATOM   1536  CG1 VAL A 102       9.324  -0.505  -1.132  1.00 98.91           C  
ATOM   1537 HG11 VAL A 102      10.156  -0.991  -1.641  1.00 98.91           H  
ATOM   1538 HG12 VAL A 102       9.610   0.525  -0.918  1.00 98.91           H  
ATOM   1539 HG13 VAL A 102       8.457  -0.503  -1.794  1.00 98.91           H  
ATOM   1540  CG2 VAL A 102       7.890  -0.472   0.906  1.00 98.91           C  
ATOM   1541 HG21 VAL A 102       7.768  -0.871   1.913  1.00 98.91           H  
ATOM   1542 HG22 VAL A 102       8.167   0.579   0.990  1.00 98.91           H  
ATOM   1543 HG23 VAL A 102       6.953  -0.572   0.359  1.00 98.91           H  
ATOM   1544  N   VAL A 103       9.751  -3.984  -1.823  1.00 98.83           N  
ATOM   1545  H   VAL A 103       8.954  -3.770  -2.405  1.00 98.83           H  
ATOM   1546  CA  VAL A 103      10.811  -4.820  -2.397  1.00 98.83           C  
ATOM   1547  HA  VAL A 103      11.541  -5.063  -1.626  1.00 98.83           H  
ATOM   1548  C   VAL A 103      11.527  -4.033  -3.489  1.00 98.83           C  
ATOM   1549  CB  VAL A 103      10.247  -6.148  -2.929  1.00 98.83           C  
ATOM   1550  HB  VAL A 103       9.620  -5.951  -3.799  1.00 98.83           H  
ATOM   1551  O   VAL A 103      10.884  -3.572  -4.432  1.00 98.83           O  
ATOM   1552  CG1 VAL A 103      11.393  -7.076  -3.336  1.00 98.83           C  
ATOM   1553 HG11 VAL A 103      10.996  -8.022  -3.704  1.00 98.83           H  
ATOM   1554 HG12 VAL A 103      12.051  -7.268  -2.489  1.00 98.83           H  
ATOM   1555 HG13 VAL A 103      11.965  -6.608  -4.138  1.00 98.83           H  
ATOM   1556  CG2 VAL A 103       9.401  -6.884  -1.882  1.00 98.83           C  
ATOM   1557 HG21 VAL A 103       8.526  -6.290  -1.616  1.00 98.83           H  
ATOM   1558 HG22 VAL A 103       9.995  -7.085  -0.991  1.00 98.83           H  
ATOM   1559 HG23 VAL A 103       9.048  -7.825  -2.306  1.00 98.83           H  
ATOM   1560  N   LEU A 104      12.841  -3.872  -3.334  1.00 98.62           N  
ATOM   1561  H   LEU A 104      13.284  -4.305  -2.536  1.00 98.62           H  
ATOM   1562  CA  LEU A 104      13.711  -3.052  -4.181  1.00 98.62           C  
ATOM   1563  HA  LEU A 104      13.123  -2.548  -4.947  1.00 98.62           H  
ATOM   1564  C   LEU A 104      14.758  -3.913  -4.902  1.00 98.62           C  
ATOM   1565  CB  LEU A 104      14.399  -1.988  -3.306  1.00 98.62           C  
ATOM   1566  HB2 LEU A 104      15.016  -2.507  -2.573  1.00 98.62           H  
ATOM   1567  HB3 LEU A 104      15.066  -1.399  -3.936  1.00 98.62           H  
ATOM   1568  O   LEU A 104      15.157  -4.967  -4.391  1.00 98.62           O  
ATOM   1569  CG  LEU A 104      13.451  -1.030  -2.561  1.00 98.62           C  
ATOM   1570  HG  LEU A 104      12.734  -1.595  -1.965  1.00 98.62           H  
ATOM   1571  CD1 LEU A 104      14.266  -0.165  -1.604  1.00 98.62           C  
ATOM   1572 HD11 LEU A 104      13.610   0.535  -1.087  1.00 98.62           H  
ATOM   1573 HD12 LEU A 104      15.015   0.388  -2.171  1.00 98.62           H  
ATOM   1574 HD13 LEU A 104      14.754  -0.808  -0.873  1.00 98.62           H  
ATOM   1575  CD2 LEU A 104      12.690  -0.103  -3.504  1.00 98.62           C  
ATOM   1576 HD21 LEU A 104      12.013  -0.705  -4.110  1.00 98.62           H  
ATOM   1577 HD22 LEU A 104      12.105   0.622  -2.940  1.00 98.62           H  
ATOM   1578 HD23 LEU A 104      13.387   0.415  -4.163  1.00 98.62           H  
ATOM   1579  N   GLY A 105      15.224  -3.446  -6.061  1.00 96.03           N  
ATOM   1580  H   GLY A 105      14.974  -2.509  -6.344  1.00 96.03           H  
ATOM   1581  CA  GLY A 105      16.336  -4.054  -6.799  1.00 96.03           C  
ATOM   1582  HA2 GLY A 105      16.512  -3.463  -7.698  1.00 96.03           H  
ATOM   1583  HA3 GLY A 105      17.239  -4.006  -6.190  1.00 96.03           H  
ATOM   1584  C   GLY A 105      16.111  -5.503  -7.229  1.00 96.03           C  
ATOM   1585  O   GLY A 105      17.041  -6.305  -7.166  1.00 96.03           O  
ATOM   1586  N   GLN A 106      14.874  -5.870  -7.574  1.00 96.01           N  
ATOM   1587  H   GLN A 106      14.183  -5.141  -7.686  1.00 96.01           H  
ATOM   1588  CA  GLN A 106      14.534  -7.195  -8.096  1.00 96.01           C  
ATOM   1589  HA  GLN A 106      15.413  -7.839  -8.062  1.00 96.01           H  
ATOM   1590  C   GLN A 106      14.096  -7.098  -9.554  1.00 96.01           C  
ATOM   1591  CB  GLN A 106      13.417  -7.861  -7.275  1.00 96.01           C  
ATOM   1592  HB2 GLN A 106      12.518  -7.251  -7.360  1.00 96.01           H  
ATOM   1593  HB3 GLN A 106      13.199  -8.837  -7.709  1.00 96.01           H  
ATOM   1594  O   GLN A 106      13.399  -6.161  -9.937  1.00 96.01           O  
ATOM   1595  CG  GLN A 106      13.727  -8.050  -5.787  1.00 96.01           C  
ATOM   1596  HG2 GLN A 106      12.878  -8.546  -5.318  1.00 96.01           H  
ATOM   1597  HG3 GLN A 106      13.848  -7.071  -5.323  1.00 96.01           H  
ATOM   1598  CD  GLN A 106      14.967  -8.888  -5.518  1.00 96.01           C  
ATOM   1599  NE2 GLN A 106      16.027  -8.294  -5.022  1.00 96.01           N  
ATOM   1600 HE21 GLN A 106      16.876  -8.841  -5.006  1.00 96.01           H  
ATOM   1601 HE22 GLN A 106      16.059  -7.285  -5.016  1.00 96.01           H  
ATOM   1602  OE1 GLN A 106      14.990 -10.094  -5.712  1.00 96.01           O  
ATOM   1603  N   GLU A 107      14.436  -8.126 -10.325  1.00 94.82           N  
ATOM   1604  H   GLU A 107      15.021  -8.855  -9.942  1.00 94.82           H  
ATOM   1605  CA  GLU A 107      13.877  -8.347 -11.654  1.00 94.82           C  
ATOM   1606  HA  GLU A 107      13.683  -7.386 -12.130  1.00 94.82           H  
ATOM   1607  C   GLU A 107      12.546  -9.092 -11.538  1.00 94.82           C  
ATOM   1608  CB  GLU A 107      14.870  -9.131 -12.523  1.00 94.82           C  
ATOM   1609  HB2 GLU A 107      15.115 -10.072 -12.030  1.00 94.82           H  
ATOM   1610  HB3 GLU A 107      14.395  -9.372 -13.475  1.00 94.82           H  
ATOM   1611  O   GLU A 107      12.435 -10.089 -10.814  1.00 94.82           O  
ATOM   1612  CG  GLU A 107      16.175  -8.363 -12.792  1.00 94.82           C  
ATOM   1613  HG2 GLU A 107      16.716  -8.247 -11.853  1.00 94.82           H  
ATOM   1614  HG3 GLU A 107      16.797  -8.964 -13.455  1.00 94.82           H  
ATOM   1615  CD  GLU A 107      15.929  -6.989 -13.433  1.00 94.82           C  
ATOM   1616  OE1 GLU A 107      16.692  -6.058 -13.100  1.00 94.82           O  
ATOM   1617  OE2 GLU A 107      14.958  -6.891 -14.215  1.00 94.82           O  
ATOM   1618  N   TRP A 108      11.525  -8.621 -12.254  1.00 97.77           N  
ATOM   1619  H   TRP A 108      11.693  -7.854 -12.889  1.00 97.77           H  
ATOM   1620  CA  TRP A 108      10.176  -9.172 -12.158  1.00 97.77           C  
ATOM   1621  HA  TRP A 108      10.156  -9.889 -11.337  1.00 97.77           H  
ATOM   1622  C   TRP A 108       9.774  -9.924 -13.419  1.00 97.77           C  
ATOM   1623  CB  TRP A 108       9.161  -8.086 -11.792  1.00 97.77           C  
ATOM   1624  HB2 TRP A 108       9.174  -7.316 -12.563  1.00 97.77           H  
ATOM   1625  HB3 TRP A 108       8.165  -8.528 -11.781  1.00 97.77           H  
ATOM   1626  O   TRP A 108       9.922  -9.459 -14.540  1.00 97.77           O  
ATOM   1627  CG  TRP A 108       9.400  -7.453 -10.458  1.00 97.77           C  
ATOM   1628  CD1 TRP A 108       9.911  -6.220 -10.275  1.00 97.77           C  
ATOM   1629  HD1 TRP A 108      10.206  -5.556 -11.073  1.00 97.77           H  
ATOM   1630  CD2 TRP A 108       9.262  -8.028  -9.121  1.00 97.77           C  
ATOM   1631  CE2 TRP A 108       9.726  -7.069  -8.171  1.00 97.77           C  
ATOM   1632  CE3 TRP A 108       8.828  -9.275  -8.619  1.00 97.77           C  
ATOM   1633  HE3 TRP A 108       8.474 -10.019  -9.317  1.00 97.77           H  
ATOM   1634  NE1 TRP A 108      10.080  -5.976  -8.930  1.00 97.77           N  
ATOM   1635  HE1 TRP A 108      10.516  -5.126  -8.601  1.00 97.77           H  
ATOM   1636  CH2 TRP A 108       9.351  -8.598  -6.332  1.00 97.77           C  
ATOM   1637  HH2 TRP A 108       9.391  -8.825  -5.277  1.00 97.77           H  
ATOM   1638  CZ2 TRP A 108       9.770  -7.338  -6.796  1.00 97.77           C  
ATOM   1639  HZ2 TRP A 108      10.147  -6.587  -6.117  1.00 97.77           H  
ATOM   1640  CZ3 TRP A 108       8.871  -9.560  -7.240  1.00 97.77           C  
ATOM   1641  HZ3 TRP A 108       8.536 -10.521  -6.880  1.00 97.77           H  
ATOM   1642  N   HIS A 109       9.167 -11.083 -13.203  1.00 97.27           N  
ATOM   1643  H   HIS A 109       9.103 -11.399 -12.246  1.00 97.27           H  
ATOM   1644  CA  HIS A 109       8.400 -11.829 -14.191  1.00 97.27           C  
ATOM   1645  HA  HIS A 109       8.136 -11.170 -15.019  1.00 97.27           H  
ATOM   1646  C   HIS A 109       7.103 -12.305 -13.525  1.00 97.27           C  
ATOM   1647  CB  HIS A 109       9.255 -12.984 -14.737  1.00 97.27           C  
ATOM   1648  HB2 HIS A 109      10.112 -12.558 -15.260  1.00 97.27           H  
ATOM   1649  HB3 HIS A 109       8.674 -13.546 -15.469  1.00 97.27           H  
ATOM   1650  O   HIS A 109       7.008 -12.328 -12.292  1.00 97.27           O  
ATOM   1651  CG  HIS A 109       9.760 -13.932 -13.675  1.00 97.27           C  
ATOM   1652  CD2 HIS A 109      11.014 -13.953 -13.125  1.00 97.27           C  
ATOM   1653  HD2 HIS A 109      11.828 -13.287 -13.372  1.00 97.27           H  
ATOM   1654  ND1 HIS A 109       9.037 -14.932 -13.068  1.00 97.27           N  
ATOM   1655  HD1 HIS A 109       8.105 -15.224 -13.324  1.00 97.27           H  
ATOM   1656  CE1 HIS A 109       9.835 -15.542 -12.175  1.00 97.27           C  
ATOM   1657  HE1 HIS A 109       9.564 -16.383 -11.555  1.00 97.27           H  
ATOM   1658  NE2 HIS A 109      11.047 -14.982 -12.176  1.00 97.27           N  
ATOM   1659  N   GLN A 110       6.110 -12.740 -14.306  1.00 97.51           N  
ATOM   1660  H   GLN A 110       6.209 -12.638 -15.306  1.00 97.51           H  
ATOM   1661  CA  GLN A 110       4.777 -13.082 -13.780  1.00 97.51           C  
ATOM   1662  HA  GLN A 110       4.297 -12.166 -13.436  1.00 97.51           H  
ATOM   1663  C   GLN A 110       4.820 -14.050 -12.584  1.00 97.51           C  
ATOM   1664  CB  GLN A 110       3.915 -13.694 -14.891  1.00 97.51           C  
ATOM   1665  HB2 GLN A 110       4.427 -14.558 -15.314  1.00 97.51           H  
ATOM   1666  HB3 GLN A 110       2.983 -14.037 -14.441  1.00 97.51           H  
ATOM   1667  O   GLN A 110       4.155 -13.831 -11.573  1.00 97.51           O  
ATOM   1668  CG  GLN A 110       3.559 -12.710 -16.017  1.00 97.51           C  
ATOM   1669  HG2 GLN A 110       4.456 -12.411 -16.559  1.00 97.51           H  
ATOM   1670  HG3 GLN A 110       3.104 -11.818 -15.588  1.00 97.51           H  
ATOM   1671  CD  GLN A 110       2.565 -13.307 -17.008  1.00 97.51           C  
ATOM   1672  NE2 GLN A 110       1.992 -12.502 -17.870  1.00 97.51           N  
ATOM   1673 HE21 GLN A 110       1.211 -12.859 -18.402  1.00 97.51           H  
ATOM   1674 HE22 GLN A 110       2.132 -11.502 -17.837  1.00 97.51           H  
ATOM   1675  OE1 GLN A 110       2.310 -14.505 -17.012  1.00 97.51           O  
ATOM   1676  N   ALA A 111       5.645 -15.102 -12.647  1.00 97.97           N  
ATOM   1677  H   ALA A 111       6.091 -15.298 -13.532  1.00 97.97           H  
ATOM   1678  CA  ALA A 111       5.778 -16.047 -11.534  1.00 97.97           C  
ATOM   1679  HA  ALA A 111       4.777 -16.385 -11.269  1.00 97.97           H  
ATOM   1680  C   ALA A 111       6.368 -15.421 -10.248  1.00 97.97           C  
ATOM   1681  CB  ALA A 111       6.554 -17.284 -12.003  1.00 97.97           C  
ATOM   1682  HB1 ALA A 111       7.563 -17.026 -12.323  1.00 97.97           H  
ATOM   1683  HB2 ALA A 111       6.617 -18.002 -11.185  1.00 97.97           H  
ATOM   1684  HB3 ALA A 111       6.027 -17.753 -12.834  1.00 97.97           H  
ATOM   1685  O   ALA A 111       5.934 -15.788  -9.158  1.00 97.97           O  
ATOM   1686  N   ALA A 112       7.291 -14.455 -10.342  1.00 98.25           N  
ATOM   1687  H   ALA A 112       7.542 -14.093 -11.250  1.00 98.25           H  
ATOM   1688  CA  ALA A 112       7.842 -13.757  -9.175  1.00 98.25           C  
ATOM   1689  HA  ALA A 112       8.111 -14.493  -8.417  1.00 98.25           H  
ATOM   1690  C   ALA A 112       6.817 -12.799  -8.542  1.00 98.25           C  
ATOM   1691  CB  ALA A 112       9.121 -13.019  -9.591  1.00 98.25           C  
ATOM   1692  HB1 ALA A 112       9.536 -12.489  -8.735  1.00 98.25           H  
ATOM   1693  HB2 ALA A 112       8.909 -12.297 -10.380  1.00 98.25           H  
ATOM   1694  HB3 ALA A 112       9.866 -13.730  -9.948  1.00 98.25           H  
ATOM   1695  O   ALA A 112       6.703 -12.734  -7.317  1.00 98.25           O  
ATOM   1696  N   ILE A 113       6.012 -12.120  -9.364  1.00 98.73           N  
ATOM   1697  H   ILE A 113       6.170 -12.193 -10.358  1.00 98.73           H  
ATOM   1698  CA  ILE A 113       4.906 -11.270  -8.894  1.00 98.73           C  
ATOM   1699  HA  ILE A 113       5.291 -10.566  -8.156  1.00 98.73           H  
ATOM   1700  C   ILE A 113       3.836 -12.126  -8.196  1.00 98.73           C  
ATOM   1701  CB  ILE A 113       4.325 -10.460 -10.075  1.00 98.73           C  
ATOM   1702  HB  ILE A 113       4.032 -11.162 -10.856  1.00 98.73           H  
ATOM   1703  O   ILE A 113       3.413 -11.819  -7.080  1.00 98.73           O  
ATOM   1704  CG1 ILE A 113       5.384  -9.493 -10.657  1.00 98.73           C  
ATOM   1705 HG12 ILE A 113       5.607  -8.715  -9.926  1.00 98.73           H  
ATOM   1706 HG13 ILE A 113       6.308 -10.035 -10.856  1.00 98.73           H  
ATOM   1707  CG2 ILE A 113       3.083  -9.672  -9.623  1.00 98.73           C  
ATOM   1708 HG21 ILE A 113       3.362  -8.959  -8.848  1.00 98.73           H  
ATOM   1709 HG22 ILE A 113       2.305 -10.335  -9.246  1.00 98.73           H  
ATOM   1710 HG23 ILE A 113       2.656  -9.125 -10.464  1.00 98.73           H  
ATOM   1711  CD1 ILE A 113       4.967  -8.831 -11.977  1.00 98.73           C  
ATOM   1712 HD11 ILE A 113       4.094  -8.193 -11.839  1.00 98.73           H  
ATOM   1713 HD12 ILE A 113       5.785  -8.207 -12.335  1.00 98.73           H  
ATOM   1714 HD13 ILE A 113       4.750  -9.593 -12.725  1.00 98.73           H  
ATOM   1715  N   ASN A 114       3.452 -13.258  -8.794  1.00 98.48           N  
ATOM   1716  H   ASN A 114       3.783 -13.441  -9.730  1.00 98.48           H  
ATOM   1717  CA  ASN A 114       2.531 -14.213  -8.170  1.00 98.48           C  
ATOM   1718  HA  ASN A 114       1.612 -13.690  -7.904  1.00 98.48           H  
ATOM   1719  C   ASN A 114       3.095 -14.793  -6.862  1.00 98.48           C  
ATOM   1720  CB  ASN A 114       2.193 -15.321  -9.182  1.00 98.48           C  
ATOM   1721  HB2 ASN A 114       1.743 -16.162  -8.654  1.00 98.48           H  
ATOM   1722  HB3 ASN A 114       3.102 -15.671  -9.670  1.00 98.48           H  
ATOM   1723  O   ASN A 114       2.345 -14.995  -5.906  1.00 98.48           O  
ATOM   1724  CG  ASN A 114       1.178 -14.864 -10.215  1.00 98.48           C  
ATOM   1725  ND2 ASN A 114       1.373 -15.177 -11.474  1.00 98.48           N  
ATOM   1726 HD21 ASN A 114       2.254 -15.566 -11.777  1.00 98.48           H  
ATOM   1727 HD22 ASN A 114       0.685 -14.829 -12.126  1.00 98.48           H  
ATOM   1728  OD1 ASN A 114       0.183 -14.244  -9.897  1.00 98.48           O  
ATOM   1729  N   ALA A 115       4.412 -15.006  -6.767  1.00 98.60           N  
ATOM   1730  H   ALA A 115       4.987 -14.884  -7.588  1.00 98.60           H  
ATOM   1731  CA  ALA A 115       5.057 -15.428  -5.525  1.00 98.60           C  
ATOM   1732  HA  ALA A 115       4.540 -16.317  -5.163  1.00 98.60           H  
ATOM   1733  C   ALA A 115       4.965 -14.363  -4.415  1.00 98.60           C  
ATOM   1734  CB  ALA A 115       6.509 -15.824  -5.814  1.00 98.60           C  
ATOM   1735  HB1 ALA A 115       7.084 -14.956  -6.136  1.00 98.60           H  
ATOM   1736  HB2 ALA A 115       6.962 -16.228  -4.909  1.00 98.60           H  
ATOM   1737  HB3 ALA A 115       6.539 -16.585  -6.594  1.00 98.60           H  
ATOM   1738  O   ALA A 115       4.808 -14.720  -3.247  1.00 98.60           O  
ATOM   1739  N   ALA A 116       4.984 -13.067  -4.754  1.00 98.79           N  
ATOM   1740  H   ALA A 116       5.146 -12.816  -5.719  1.00 98.79           H  
ATOM   1741  CA  ALA A 116       4.735 -11.997  -3.786  1.00 98.79           C  
ATOM   1742  HA  ALA A 116       5.416 -12.131  -2.946  1.00 98.79           H  
ATOM   1743  C   ALA A 116       3.300 -12.050  -3.230  1.00 98.79           C  
ATOM   1744  CB  ALA A 116       5.027 -10.639  -4.437  1.00 98.79           C  
ATOM   1745  HB1 ALA A 116       4.284 -10.414  -5.202  1.00 98.79           H  
ATOM   1746  HB2 ALA A 116       4.989  -9.856  -3.680  1.00 98.79           H  
ATOM   1747  HB3 ALA A 116       6.016 -10.643  -4.895  1.00 98.79           H  
ATOM   1748  O   ALA A 116       3.091 -11.905  -2.023  1.00 98.79           O  
ATOM   1749  N   HIS A 117       2.308 -12.327  -4.084  1.00 98.58           N  
ATOM   1750  H   HIS A 117       2.523 -12.412  -5.067  1.00 98.58           H  
ATOM   1751  CA  HIS A 117       0.933 -12.549  -3.629  1.00 98.58           C  
ATOM   1752  HA  HIS A 117       0.642 -11.705  -3.003  1.00 98.58           H  
ATOM   1753  C   HIS A 117       0.807 -13.818  -2.776  1.00 98.58           C  
ATOM   1754  CB  HIS A 117      -0.017 -12.608  -4.827  1.00 98.58           C  
ATOM   1755  HB2 HIS A 117       0.180 -11.748  -5.467  1.00 98.58           H  
ATOM   1756  HB3 HIS A 117       0.173 -13.509  -5.410  1.00 98.58           H  
ATOM   1757  O   HIS A 117       0.174 -13.803  -1.720  1.00 98.58           O  
ATOM   1758  CG  HIS A 117      -1.464 -12.585  -4.398  1.00 98.58           C  
ATOM   1759  CD2 HIS A 117      -2.407 -13.554  -4.612  1.00 98.58           C  
ATOM   1760  HD2 HIS A 117      -2.265 -14.469  -5.168  1.00 98.58           H  
ATOM   1761  ND1 HIS A 117      -2.063 -11.608  -3.637  1.00 98.58           N  
ATOM   1762  HD1 HIS A 117      -1.598 -10.820  -3.210  1.00 98.58           H  
ATOM   1763  CE1 HIS A 117      -3.333 -11.967  -3.404  1.00 98.58           C  
ATOM   1764  HE1 HIS A 117      -4.045 -11.398  -2.824  1.00 98.58           H  
ATOM   1765  NE2 HIS A 117      -3.579 -13.165  -3.949  1.00 98.58           N  
ATOM   1766  N   ALA A 118       1.467 -14.908  -3.171  1.00 98.63           N  
ATOM   1767  H   ALA A 118       1.931 -14.893  -4.068  1.00 98.63           H  
ATOM   1768  CA  ALA A 118       1.496 -16.140  -2.389  1.00 98.63           C  
ATOM   1769  HA  ALA A 118       0.470 -16.472  -2.233  1.00 98.63           H  
ATOM   1770  C   ALA A 118       2.130 -15.931  -1.003  1.00 98.63           C  
ATOM   1771  CB  ALA A 118       2.233 -17.218  -3.189  1.00 98.63           C  
ATOM   1772  HB1 ALA A 118       1.769 -17.336  -4.168  1.00 98.63           H  
ATOM   1773  HB2 ALA A 118       3.280 -16.941  -3.315  1.00 98.63           H  
ATOM   1774  HB3 ALA A 118       2.180 -18.167  -2.654  1.00 98.63           H  
ATOM   1775  O   ALA A 118       1.636 -16.487  -0.022  1.00 98.63           O  
ATOM   1776  N   LEU A 119       3.163 -15.086  -0.890  1.00 98.72           N  
ATOM   1777  H   LEU A 119       3.574 -14.708  -1.732  1.00 98.72           H  
ATOM   1778  CA  LEU A 119       3.725 -14.699   0.404  1.00 98.72           C  
ATOM   1779  HA  LEU A 119       4.015 -15.611   0.926  1.00 98.72           H  
ATOM   1780  C   LEU A 119       2.682 -13.986   1.270  1.00 98.72           C  
ATOM   1781  CB  LEU A 119       4.978 -13.830   0.205  1.00 98.72           C  
ATOM   1782  HB2 LEU A 119       4.710 -12.956  -0.388  1.00 98.72           H  
ATOM   1783  HB3 LEU A 119       5.714 -14.404  -0.357  1.00 98.72           H  
ATOM   1784  O   LEU A 119       2.567 -14.312   2.447  1.00 98.72           O  
ATOM   1785  CG  LEU A 119       5.608 -13.348   1.528  1.00 98.72           C  
ATOM   1786  HG  LEU A 119       4.854 -12.833   2.124  1.00 98.72           H  
ATOM   1787  CD1 LEU A 119       6.190 -14.496   2.358  1.00 98.72           C  
ATOM   1788 HD11 LEU A 119       6.936 -15.037   1.774  1.00 98.72           H  
ATOM   1789 HD12 LEU A 119       5.399 -15.184   2.656  1.00 98.72           H  
ATOM   1790 HD13 LEU A 119       6.660 -14.097   3.256  1.00 98.72           H  
ATOM   1791  CD2 LEU A 119       6.720 -12.339   1.265  1.00 98.72           C  
ATOM   1792 HD21 LEU A 119       7.601 -12.843   0.866  1.00 98.72           H  
ATOM   1793 HD22 LEU A 119       6.981 -11.846   2.201  1.00 98.72           H  
ATOM   1794 HD23 LEU A 119       6.381 -11.582   0.557  1.00 98.72           H  
ATOM   1795  N   ASN A 120       1.889 -13.059   0.721  1.00 98.56           N  
ATOM   1796  H   ASN A 120       2.001 -12.840  -0.259  1.00 98.56           H  
ATOM   1797  CA  ASN A 120       0.793 -12.443   1.477  1.00 98.56           C  
ATOM   1798  HA  ASN A 120       1.215 -11.918   2.334  1.00 98.56           H  
ATOM   1799  C   ASN A 120      -0.165 -13.508   2.048  1.00 98.56           C  
ATOM   1800  CB  ASN A 120       0.062 -11.416   0.596  1.00 98.56           C  
ATOM   1801  HB2 ASN A 120      -0.179 -11.845  -0.376  1.00 98.56           H  
ATOM   1802  HB3 ASN A 120       0.696 -10.545   0.431  1.00 98.56           H  
ATOM   1803  O   ASN A 120      -0.453 -13.483   3.247  1.00 98.56           O  
ATOM   1804  CG  ASN A 120      -1.250 -10.987   1.219  1.00 98.56           C  
ATOM   1805  ND2 ASN A 120      -1.268  -9.966   2.032  1.00 98.56           N  
ATOM   1806 HD21 ASN A 120      -0.444  -9.390   2.133  1.00 98.56           H  
ATOM   1807 HD22 ASN A 120      -2.186  -9.739   2.386  1.00 98.56           H  
ATOM   1808  OD1 ASN A 120      -2.292 -11.572   1.016  1.00 98.56           O  
ATOM   1809  N   GLN A 121      -0.583 -14.480   1.232  1.00 98.50           N  
ATOM   1810  H   GLN A 121      -0.317 -14.437   0.259  1.00 98.50           H  
ATOM   1811  CA  GLN A 121      -1.454 -15.570   1.685  1.00 98.50           C  
ATOM   1812  HA  GLN A 121      -2.334 -15.132   2.156  1.00 98.50           H  
ATOM   1813  C   GLN A 121      -0.779 -16.450   2.747  1.00 98.50           C  
ATOM   1814  CB  GLN A 121      -1.910 -16.426   0.489  1.00 98.50           C  
ATOM   1815  HB2 GLN A 121      -1.040 -16.888   0.022  1.00 98.50           H  
ATOM   1816  HB3 GLN A 121      -2.554 -17.224   0.859  1.00 98.50           H  
ATOM   1817  O   GLN A 121      -1.407 -16.834   3.736  1.00 98.50           O  
ATOM   1818  CG  GLN A 121      -2.679 -15.636  -0.583  1.00 98.50           C  
ATOM   1819  HG2 GLN A 121      -3.015 -16.323  -1.360  1.00 98.50           H  
ATOM   1820  HG3 GLN A 121      -2.009 -14.917  -1.053  1.00 98.50           H  
ATOM   1821  CD  GLN A 121      -3.897 -14.892  -0.043  1.00 98.50           C  
ATOM   1822  NE2 GLN A 121      -4.261 -13.792  -0.660  1.00 98.50           N  
ATOM   1823 HE21 GLN A 121      -5.049 -13.287  -0.279  1.00 98.50           H  
ATOM   1824 HE22 GLN A 121      -3.798 -13.515  -1.514  1.00 98.50           H  
ATOM   1825  OE1 GLN A 121      -4.539 -15.285   0.920  1.00 98.50           O  
ATOM   1826  N   GLU A 122       0.519 -16.723   2.602  1.00 98.56           N  
ATOM   1827  H   GLU A 122       0.976 -16.421   1.754  1.00 98.56           H  
ATOM   1828  CA  GLU A 122       1.313 -17.442   3.600  1.00 98.56           C  
ATOM   1829  HA  GLU A 122       0.853 -18.415   3.773  1.00 98.56           H  
ATOM   1830  C   GLU A 122       1.345 -16.695   4.942  1.00 98.56           C  
ATOM   1831  CB  GLU A 122       2.739 -17.660   3.063  1.00 98.56           C  
ATOM   1832  HB2 GLU A 122       2.688 -18.176   2.105  1.00 98.56           H  
ATOM   1833  HB3 GLU A 122       3.222 -16.694   2.916  1.00 98.56           H  
ATOM   1834  O   GLU A 122       1.153 -17.309   5.996  1.00 98.56           O  
ATOM   1835  CG  GLU A 122       3.598 -18.488   4.030  1.00 98.56           C  
ATOM   1836  HG2 GLU A 122       3.525 -18.065   5.032  1.00 98.56           H  
ATOM   1837  HG3 GLU A 122       3.208 -19.505   4.072  1.00 98.56           H  
ATOM   1838  CD  GLU A 122       5.086 -18.527   3.663  1.00 98.56           C  
ATOM   1839  OE1 GLU A 122       5.895 -18.825   4.576  1.00 98.56           O  
ATOM   1840  OE2 GLU A 122       5.468 -18.319   2.495  1.00 98.56           O  
ATOM   1841  N   LEU A 123       1.561 -15.376   4.920  1.00 98.35           N  
ATOM   1842  H   LEU A 123       1.707 -14.937   4.022  1.00 98.35           H  
ATOM   1843  CA  LEU A 123       1.609 -14.547   6.125  1.00 98.35           C  
ATOM   1844  HA  LEU A 123       2.355 -14.980   6.791  1.00 98.35           H  
ATOM   1845  C   LEU A 123       0.269 -14.552   6.876  1.00 98.35           C  
ATOM   1846  CB  LEU A 123       2.024 -13.107   5.767  1.00 98.35           C  
ATOM   1847  HB2 LEU A 123       1.347 -12.726   5.002  1.00 98.35           H  
ATOM   1848  HB3 LEU A 123       1.885 -12.488   6.653  1.00 98.35           H  
ATOM   1849  O   LEU A 123       0.238 -14.635   8.113  1.00 98.35           O  
ATOM   1850  CG  LEU A 123       3.472 -12.907   5.279  1.00 98.35           C  
ATOM   1851  HG  LEU A 123       3.641 -13.418   4.331  1.00 98.35           H  
ATOM   1852  CD1 LEU A 123       3.734 -11.420   5.071  1.00 98.35           C  
ATOM   1853 HD11 LEU A 123       3.648 -10.890   6.019  1.00 98.35           H  
ATOM   1854 HD12 LEU A 123       3.014 -11.017   4.359  1.00 98.35           H  
ATOM   1855 HD13 LEU A 123       4.736 -11.271   4.667  1.00 98.35           H  
ATOM   1856  CD2 LEU A 123       4.497 -13.440   6.268  1.00 98.35           C  
ATOM   1857 HD21 LEU A 123       4.235 -13.127   7.278  1.00 98.35           H  
ATOM   1858 HD22 LEU A 123       5.491 -13.080   6.001  1.00 98.35           H  
ATOM   1859 HD23 LEU A 123       4.503 -14.527   6.187  1.00 98.35           H  
ATOM   1860  N   ILE A 124      -0.839 -14.521   6.134  1.00 97.98           N  
ATOM   1861  H   ILE A 124      -0.731 -14.408   5.136  1.00 97.98           H  
ATOM   1862  CA  ILE A 124      -2.193 -14.654   6.678  1.00 97.98           C  
ATOM   1863  HA  ILE A 124      -2.318 -13.928   7.482  1.00 97.98           H  
ATOM   1864  C   ILE A 124      -2.378 -16.048   7.286  1.00 97.98           C  
ATOM   1865  CB  ILE A 124      -3.248 -14.337   5.594  1.00 97.98           C  
ATOM   1866  HB  ILE A 124      -3.059 -14.967   4.725  1.00 97.98           H  
ATOM   1867  O   ILE A 124      -2.783 -16.152   8.444  1.00 97.98           O  
ATOM   1868  CG1 ILE A 124      -3.141 -12.854   5.169  1.00 97.98           C  
ATOM   1869 HG12 ILE A 124      -3.475 -12.217   5.988  1.00 97.98           H  
ATOM   1870 HG13 ILE A 124      -2.101 -12.599   4.967  1.00 97.98           H  
ATOM   1871  CG2 ILE A 124      -4.669 -14.633   6.114  1.00 97.98           C  
ATOM   1872 HG21 ILE A 124      -4.879 -14.035   7.001  1.00 97.98           H  
ATOM   1873 HG22 ILE A 124      -5.403 -14.405   5.341  1.00 97.98           H  
ATOM   1874 HG23 ILE A 124      -4.779 -15.691   6.350  1.00 97.98           H  
ATOM   1875  CD1 ILE A 124      -3.933 -12.514   3.901  1.00 97.98           C  
ATOM   1876 HD11 ILE A 124      -3.641 -13.182   3.091  1.00 97.98           H  
ATOM   1877 HD12 ILE A 124      -3.711 -11.489   3.604  1.00 97.98           H  
ATOM   1878 HD13 ILE A 124      -5.006 -12.601   4.076  1.00 97.98           H  
ATOM   1879  N   ALA A 125      -2.031 -17.110   6.559  1.00 98.08           N  
ATOM   1880  H   ALA A 125      -1.705 -16.961   5.614  1.00 98.08           H  
ATOM   1881  CA  ALA A 125      -2.237 -18.489   6.998  1.00 98.08           C  
ATOM   1882  HA  ALA A 125      -3.289 -18.617   7.256  1.00 98.08           H  
ATOM   1883  C   ALA A 125      -1.412 -18.859   8.243  1.00 98.08           C  
ATOM   1884  CB  ALA A 125      -1.914 -19.415   5.821  1.00 98.08           C  
ATOM   1885  HB1 ALA A 125      -0.873 -19.297   5.523  1.00 98.08           H  
ATOM   1886  HB2 ALA A 125      -2.091 -20.452   6.108  1.00 98.08           H  
ATOM   1887  HB3 ALA A 125      -2.554 -19.170   4.973  1.00 98.08           H  
ATOM   1888  O   ALA A 125      -1.927 -19.498   9.160  1.00 98.08           O  
ATOM   1889  N   LYS A 126      -0.138 -18.454   8.299  1.00 96.43           N  
ATOM   1890  H   LYS A 126       0.231 -17.964   7.497  1.00 96.43           H  
ATOM   1891  CA  LYS A 126       0.776 -18.826   9.392  1.00 96.43           C  
ATOM   1892  HA  LYS A 126       0.549 -19.841   9.717  1.00 96.43           H  
ATOM   1893  C   LYS A 126       0.618 -17.956  10.634  1.00 96.43           C  
ATOM   1894  CB  LYS A 126       2.226 -18.782   8.894  1.00 96.43           C  
ATOM   1895  HB2 LYS A 126       2.394 -17.843   8.367  1.00 96.43           H  
ATOM   1896  HB3 LYS A 126       2.892 -18.821   9.756  1.00 96.43           H  
ATOM   1897  O   LYS A 126       0.677 -18.467  11.750  1.00 96.43           O  
ATOM   1898  CG  LYS A 126       2.572 -19.948   7.961  1.00 96.43           C  
ATOM   1899  HG2 LYS A 126       2.361 -20.891   8.466  1.00 96.43           H  
ATOM   1900  HG3 LYS A 126       1.971 -19.886   7.054  1.00 96.43           H  
ATOM   1901  CD  LYS A 126       4.060 -19.893   7.594  1.00 96.43           C  
ATOM   1902  HD2 LYS A 126       4.661 -19.914   8.503  1.00 96.43           H  
ATOM   1903  HD3 LYS A 126       4.258 -18.960   7.066  1.00 96.43           H  
ATOM   1904  CE  LYS A 126       4.444 -21.075   6.700  1.00 96.43           C  
ATOM   1905  HE2 LYS A 126       4.302 -22.003   7.254  1.00 96.43           H  
ATOM   1906  HE3 LYS A 126       3.774 -21.083   5.840  1.00 96.43           H  
ATOM   1907  NZ  LYS A 126       5.845 -20.954   6.228  1.00 96.43           N  
ATOM   1908  HZ1 LYS A 126       6.506 -20.893   6.989  1.00 96.43           H  
ATOM   1909  HZ2 LYS A 126       6.097 -21.705   5.601  1.00 96.43           H  
ATOM   1910  HZ3 LYS A 126       5.938 -20.110   5.682  1.00 96.43           H  
ATOM   1911  N   TRP A 127       0.437 -16.646  10.460  1.00 95.19           N  
ATOM   1912  H   TRP A 127       0.417 -16.290   9.515  1.00 95.19           H  
ATOM   1913  CA  TRP A 127       0.489 -15.694  11.576  1.00 95.19           C  
ATOM   1914  HA  TRP A 127       0.569 -16.241  12.515  1.00 95.19           H  
ATOM   1915  C   TRP A 127      -0.767 -14.831  11.722  1.00 95.19           C  
ATOM   1916  CB  TRP A 127       1.761 -14.843  11.451  1.00 95.19           C  
ATOM   1917  HB2 TRP A 127       1.733 -14.307  10.502  1.00 95.19           H  
ATOM   1918  HB3 TRP A 127       1.764 -14.104  12.252  1.00 95.19           H  
ATOM   1919  O   TRP A 127      -0.903 -14.134  12.731  1.00 95.19           O  
ATOM   1920  CG  TRP A 127       3.051 -15.603  11.537  1.00 95.19           C  
ATOM   1921  CD1 TRP A 127       3.600 -16.102  12.668  1.00 95.19           C  
ATOM   1922  HD1 TRP A 127       3.170 -16.014  13.655  1.00 95.19           H  
ATOM   1923  CD2 TRP A 127       3.954 -15.998  10.459  1.00 95.19           C  
ATOM   1924  CE2 TRP A 127       5.041 -16.735  11.016  1.00 95.19           C  
ATOM   1925  CE3 TRP A 127       3.951 -15.832   9.062  1.00 95.19           C  
ATOM   1926  HE3 TRP A 127       3.133 -15.286   8.614  1.00 95.19           H  
ATOM   1927  NE1 TRP A 127       4.780 -16.756  12.367  1.00 95.19           N  
ATOM   1928  HE1 TRP A 127       5.359 -17.214  13.056  1.00 95.19           H  
ATOM   1929  CH2 TRP A 127       6.036 -17.088   8.841  1.00 95.19           C  
ATOM   1930  HH2 TRP A 127       6.825 -17.480   8.217  1.00 95.19           H  
ATOM   1931  CZ2 TRP A 127       6.076 -17.264  10.233  1.00 95.19           C  
ATOM   1932  HZ2 TRP A 127       6.895 -17.796  10.695  1.00 95.19           H  
ATOM   1933  CZ3 TRP A 127       4.963 -16.394   8.259  1.00 95.19           C  
ATOM   1934  HZ3 TRP A 127       4.925 -16.309   7.183  1.00 95.19           H  
ATOM   1935  N   GLY A 128      -1.698 -14.864  10.764  1.00 95.80           N  
ATOM   1936  H   GLY A 128      -1.595 -15.505   9.989  1.00 95.80           H  
ATOM   1937  CA  GLY A 128      -2.798 -13.903  10.699  1.00 95.80           C  
ATOM   1938  HA2 GLY A 128      -3.377 -13.934  11.622  1.00 95.80           H  
ATOM   1939  HA3 GLY A 128      -3.451 -14.153   9.863  1.00 95.80           H  
ATOM   1940  C   GLY A 128      -2.275 -12.485  10.486  1.00 95.80           C  
ATOM   1941  O   GLY A 128      -2.657 -11.571  11.218  1.00 95.80           O  
ATOM   1942  N   ARG A 129      -1.327 -12.323   9.555  1.00 97.14           N  
ATOM   1943  H   ARG A 129      -1.035 -13.134   9.028  1.00 97.14           H  
ATOM   1944  CA  ARG A 129      -0.708 -11.039   9.216  1.00 97.14           C  
ATOM   1945  HA  ARG A 129      -1.077 -10.263   9.886  1.00 97.14           H  
ATOM   1946  C   ARG A 129      -1.080 -10.635   7.797  1.00 97.14           C  
ATOM   1947  CB  ARG A 129       0.813 -11.132   9.380  1.00 97.14           C  
ATOM   1948  HB2 ARG A 129       1.183 -12.010   8.850  1.00 97.14           H  
ATOM   1949  HB3 ARG A 129       1.271 -10.247   8.939  1.00 97.14           H  
ATOM   1950  O   ARG A 129      -0.647 -11.256   6.838  1.00 97.14           O  
ATOM   1951  CG  ARG A 129       1.217 -11.215  10.855  1.00 97.14           C  
ATOM   1952  HG2 ARG A 129       0.774 -12.097  11.318  1.00 97.14           H  
ATOM   1953  HG3 ARG A 129       0.869 -10.324  11.378  1.00 97.14           H  
ATOM   1954  CD  ARG A 129       2.739 -11.290  10.938  1.00 97.14           C  
ATOM   1955  HD2 ARG A 129       3.142 -10.406  10.443  1.00 97.14           H  
ATOM   1956  HD3 ARG A 129       3.089 -12.172  10.402  1.00 97.14           H  
ATOM   1957  NE  ARG A 129       3.214 -11.357  12.331  1.00 97.14           N  
ATOM   1958  HE  ARG A 129       2.610 -11.784  13.019  1.00 97.14           H  
ATOM   1959  NH1 ARG A 129       5.234 -10.381  11.924  1.00 97.14           N  
ATOM   1960 HH11 ARG A 129       6.080  -9.965  12.285  1.00 97.14           H  
ATOM   1961 HH12 ARG A 129       5.036 -10.289  10.938  1.00 97.14           H  
ATOM   1962  NH2 ARG A 129       4.846 -11.185  13.933  1.00 97.14           N  
ATOM   1963 HH21 ARG A 129       4.295 -11.683  14.617  1.00 97.14           H  
ATOM   1964 HH22 ARG A 129       5.847 -11.105  14.041  1.00 97.14           H  
ATOM   1965  CZ  ARG A 129       4.415 -10.975  12.726  1.00 97.14           C  
ATOM   1966  N   TRP A 130      -1.855  -9.563   7.688  1.00 97.99           N  
ATOM   1967  H   TRP A 130      -2.207  -9.139   8.534  1.00 97.99           H  
ATOM   1968  CA  TRP A 130      -2.290  -8.993   6.417  1.00 97.99           C  
ATOM   1969  HA  TRP A 130      -2.281  -9.761   5.643  1.00 97.99           H  
ATOM   1970  C   TRP A 130      -1.346  -7.864   5.997  1.00 97.99           C  
ATOM   1971  CB  TRP A 130      -3.731  -8.506   6.571  1.00 97.99           C  
ATOM   1972  HB2 TRP A 130      -3.779  -7.695   7.297  1.00 97.99           H  
ATOM   1973  HB3 TRP A 130      -4.035  -8.115   5.599  1.00 97.99           H  
ATOM   1974  O   TRP A 130      -1.380  -6.795   6.611  1.00 97.99           O  
ATOM   1975  CG  TRP A 130      -4.721  -9.554   6.958  1.00 97.99           C  
ATOM   1976  CD1 TRP A 130      -5.464 -10.272   6.088  1.00 97.99           C  
ATOM   1977  HD1 TRP A 130      -5.432 -10.165   5.014  1.00 97.99           H  
ATOM   1978  CD2 TRP A 130      -5.097 -10.019   8.288  1.00 97.99           C  
ATOM   1979  CE2 TRP A 130      -6.056 -11.065   8.137  1.00 97.99           C  
ATOM   1980  CE3 TRP A 130      -4.731  -9.667   9.605  1.00 97.99           C  
ATOM   1981  HE3 TRP A 130      -3.998  -8.888   9.755  1.00 97.99           H  
ATOM   1982  NE1 TRP A 130      -6.242 -11.176   6.778  1.00 97.99           N  
ATOM   1983  HE1 TRP A 130      -6.871 -11.820   6.319  1.00 97.99           H  
ATOM   1984  CH2 TRP A 130      -6.263 -11.330  10.525  1.00 97.99           C  
ATOM   1985  HH2 TRP A 130      -6.736 -11.816  11.366  1.00 97.99           H  
ATOM   1986  CZ2 TRP A 130      -6.627 -11.723   9.231  1.00 97.99           C  
ATOM   1987  HZ2 TRP A 130      -7.361 -12.499   9.071  1.00 97.99           H  
ATOM   1988  CZ3 TRP A 130      -5.312 -10.312  10.714  1.00 97.99           C  
ATOM   1989  HZ3 TRP A 130      -5.012 -10.037  11.714  1.00 97.99           H  
ATOM   1990  N   GLN A 131      -0.488  -8.125   5.004  1.00 98.35           N  
ATOM   1991  H   GLN A 131      -0.518  -9.036   4.569  1.00 98.35           H  
ATOM   1992  CA  GLN A 131       0.557  -7.201   4.538  1.00 98.35           C  
ATOM   1993  HA  GLN A 131       0.412  -6.232   5.016  1.00 98.35           H  
ATOM   1994  C   GLN A 131       0.478  -6.999   3.028  1.00 98.35           C  
ATOM   1995  CB  GLN A 131       1.958  -7.717   4.918  1.00 98.35           C  
ATOM   1996  HB2 GLN A 131       2.121  -8.707   4.491  1.00 98.35           H  
ATOM   1997  HB3 GLN A 131       2.711  -7.037   4.519  1.00 98.35           H  
ATOM   1998  O   GLN A 131       0.548  -7.978   2.289  1.00 98.35           O  
ATOM   1999  CG  GLN A 131       2.109  -7.787   6.437  1.00 98.35           C  
ATOM   2000  HG2 GLN A 131       1.859  -6.805   6.841  1.00 98.35           H  
ATOM   2001  HG3 GLN A 131       1.392  -8.506   6.833  1.00 98.35           H  
ATOM   2002  CD  GLN A 131       3.488  -8.197   6.942  1.00 98.35           C  
ATOM   2003  NE2 GLN A 131       3.581  -8.433   8.231  1.00 98.35           N  
ATOM   2004 HE21 GLN A 131       4.419  -8.904   8.541  1.00 98.35           H  
ATOM   2005 HE22 GLN A 131       2.797  -8.201   8.823  1.00 98.35           H  
ATOM   2006  OE1 GLN A 131       4.471  -8.363   6.243  1.00 98.35           O  
ATOM   2007  N   PHE A 132       0.319  -5.764   2.555  1.00 98.65           N  
ATOM   2008  H   PHE A 132       0.347  -4.981   3.192  1.00 98.65           H  
ATOM   2009  CA  PHE A 132       0.401  -5.492   1.114  1.00 98.65           C  
ATOM   2010  HA  PHE A 132      -0.121  -6.282   0.575  1.00 98.65           H  
ATOM   2011  C   PHE A 132       1.860  -5.528   0.638  1.00 98.65           C  
ATOM   2012  CB  PHE A 132      -0.310  -4.179   0.768  1.00 98.65           C  
ATOM   2013  HB2 PHE A 132      -1.362  -4.280   1.036  1.00 98.65           H  
ATOM   2014  HB3 PHE A 132      -0.268  -4.028  -0.311  1.00 98.65           H  
ATOM   2015  O   PHE A 132       2.782  -5.354   1.433  1.00 98.65           O  
ATOM   2016  CG  PHE A 132       0.252  -2.949   1.450  1.00 98.65           C  
ATOM   2017  CD1 PHE A 132      -0.434  -2.369   2.532  1.00 98.65           C  
ATOM   2018  HD1 PHE A 132      -1.361  -2.800   2.882  1.00 98.65           H  
ATOM   2019  CD2 PHE A 132       1.448  -2.367   0.991  1.00 98.65           C  
ATOM   2020  HD2 PHE A 132       1.975  -2.800   0.153  1.00 98.65           H  
ATOM   2021  CE1 PHE A 132       0.063  -1.202   3.135  1.00 98.65           C  
ATOM   2022  HE1 PHE A 132      -0.492  -0.724   3.929  1.00 98.65           H  
ATOM   2023  CE2 PHE A 132       1.961  -1.221   1.622  1.00 98.65           C  
ATOM   2024  HE2 PHE A 132       2.889  -0.781   1.285  1.00 98.65           H  
ATOM   2025  CZ  PHE A 132       1.260  -0.629   2.682  1.00 98.65           C  
ATOM   2026  HZ  PHE A 132       1.627   0.282   3.132  1.00 98.65           H  
ATOM   2027  N   MET A 133       2.066  -5.745  -0.657  1.00 98.81           N  
ATOM   2028  H   MET A 133       1.264  -5.852  -1.262  1.00 98.81           H  
ATOM   2029  CA  MET A 133       3.380  -5.842  -1.287  1.00 98.81           C  
ATOM   2030  HA  MET A 133       4.166  -5.740  -0.538  1.00 98.81           H  
ATOM   2031  C   MET A 133       3.529  -4.713  -2.304  1.00 98.81           C  
ATOM   2032  CB  MET A 133       3.546  -7.211  -1.963  1.00 98.81           C  
ATOM   2033  HB2 MET A 133       4.560  -7.290  -2.356  1.00 98.81           H  
ATOM   2034  HB3 MET A 133       2.853  -7.266  -2.802  1.00 98.81           H  
ATOM   2035  O   MET A 133       2.731  -4.605  -3.231  1.00 98.81           O  
ATOM   2036  CG  MET A 133       3.279  -8.409  -1.042  1.00 98.81           C  
ATOM   2037  HG2 MET A 133       2.250  -8.366  -0.687  1.00 98.81           H  
ATOM   2038  HG3 MET A 133       3.385  -9.318  -1.635  1.00 98.81           H  
ATOM   2039  SD  MET A 133       4.384  -8.538   0.388  1.00 98.81           S  
ATOM   2040  CE  MET A 133       3.704 -10.015   1.178  1.00 98.81           C  
ATOM   2041  HE1 MET A 133       4.316 -10.278   2.040  1.00 98.81           H  
ATOM   2042  HE2 MET A 133       2.684  -9.813   1.507  1.00 98.81           H  
ATOM   2043  HE3 MET A 133       3.704 -10.840   0.465  1.00 98.81           H  
ATOM   2044  N   LEU A 134       4.542  -3.874  -2.124  1.00 98.89           N  
ATOM   2045  H   LEU A 134       5.160  -4.036  -1.342  1.00 98.89           H  
ATOM   2046  CA  LEU A 134       4.928  -2.815  -3.049  1.00 98.89           C  
ATOM   2047  HA  LEU A 134       4.145  -2.655  -3.790  1.00 98.89           H  
ATOM   2048  C   LEU A 134       6.187  -3.271  -3.776  1.00 98.89           C  
ATOM   2049  CB  LEU A 134       5.159  -1.499  -2.283  1.00 98.89           C  
ATOM   2050  HB2 LEU A 134       5.412  -0.723  -3.005  1.00 98.89           H  
ATOM   2051  HB3 LEU A 134       6.019  -1.621  -1.624  1.00 98.89           H  
ATOM   2052  O   LEU A 134       7.253  -3.377  -3.167  1.00 98.89           O  
ATOM   2053  CG  LEU A 134       3.982  -1.018  -1.425  1.00 98.89           C  
ATOM   2054  HG  LEU A 134       3.880  -1.684  -0.568  1.00 98.89           H  
ATOM   2055  CD1 LEU A 134       4.257   0.395  -0.908  1.00 98.89           C  
ATOM   2056 HD11 LEU A 134       4.417   1.074  -1.745  1.00 98.89           H  
ATOM   2057 HD12 LEU A 134       5.143   0.401  -0.273  1.00 98.89           H  
ATOM   2058 HD13 LEU A 134       3.406   0.746  -0.326  1.00 98.89           H  
ATOM   2059  CD2 LEU A 134       2.657  -0.984  -2.181  1.00 98.89           C  
ATOM   2060 HD21 LEU A 134       2.781  -0.424  -3.108  1.00 98.89           H  
ATOM   2061 HD22 LEU A 134       1.885  -0.514  -1.572  1.00 98.89           H  
ATOM   2062 HD23 LEU A 134       2.333  -1.998  -2.414  1.00 98.89           H  
ATOM   2063  N   LEU A 135       6.055  -3.580  -5.060  1.00 98.85           N  
ATOM   2064  H   LEU A 135       5.161  -3.450  -5.510  1.00 98.85           H  
ATOM   2065  CA  LEU A 135       7.155  -4.093  -5.867  1.00 98.85           C  
ATOM   2066  HA  LEU A 135       7.969  -4.430  -5.225  1.00 98.85           H  
ATOM   2067  C   LEU A 135       7.688  -2.959  -6.738  1.00 98.85           C  
ATOM   2068  CB  LEU A 135       6.680  -5.304  -6.685  1.00 98.85           C  
ATOM   2069  HB2 LEU A 135       5.998  -4.949  -7.458  1.00 98.85           H  
ATOM   2070  HB3 LEU A 135       7.546  -5.733  -7.190  1.00 98.85           H  
ATOM   2071  O   LEU A 135       6.970  -2.454  -7.607  1.00 98.85           O  
ATOM   2072  CG  LEU A 135       5.962  -6.404  -5.881  1.00 98.85           C  
ATOM   2073  HG  LEU A 135       5.002  -6.015  -5.541  1.00 98.85           H  
ATOM   2074  CD1 LEU A 135       5.687  -7.602  -6.790  1.00 98.85           C  
ATOM   2075 HD11 LEU A 135       5.114  -7.277  -7.659  1.00 98.85           H  
ATOM   2076 HD12 LEU A 135       6.628  -8.030  -7.135  1.00 98.85           H  
ATOM   2077 HD13 LEU A 135       5.114  -8.358  -6.253  1.00 98.85           H  
ATOM   2078  CD2 LEU A 135       6.728  -6.877  -4.642  1.00 98.85           C  
ATOM   2079 HD21 LEU A 135       6.746  -6.088  -3.890  1.00 98.85           H  
ATOM   2080 HD22 LEU A 135       6.246  -7.757  -4.215  1.00 98.85           H  
ATOM   2081 HD23 LEU A 135       7.755  -7.122  -4.914  1.00 98.85           H  
ATOM   2082  N   ALA A 136       8.928  -2.541  -6.488  1.00 98.70           N  
ATOM   2083  H   ALA A 136       9.478  -2.991  -5.770  1.00 98.70           H  
ATOM   2084  CA  ALA A 136       9.610  -1.601  -7.362  1.00 98.70           C  
ATOM   2085  HA  ALA A 136       8.948  -0.763  -7.580  1.00 98.70           H  
ATOM   2086  C   ALA A 136       9.961  -2.311  -8.668  1.00 98.70           C  
ATOM   2087  CB  ALA A 136      10.849  -1.057  -6.658  1.00 98.70           C  
ATOM   2088  HB1 ALA A 136      11.385  -0.393  -7.336  1.00 98.70           H  
ATOM   2089  HB2 ALA A 136      11.515  -1.877  -6.387  1.00 98.70           H  
ATOM   2090  HB3 ALA A 136      10.548  -0.506  -5.767  1.00 98.70           H  
ATOM   2091  O   ALA A 136      10.735  -3.267  -8.671  1.00 98.70           O  
ATOM   2092  N   VAL A 137       9.356  -1.861  -9.760  1.00 98.30           N  
ATOM   2093  H   VAL A 137       8.786  -1.032  -9.674  1.00 98.30           H  
ATOM   2094  CA  VAL A 137       9.627  -2.354 -11.108  1.00 98.30           C  
ATOM   2095  HA  VAL A 137       9.936  -3.396 -11.031  1.00 98.30           H  
ATOM   2096  C   VAL A 137      10.777  -1.532 -11.695  1.00 98.30           C  
ATOM   2097  CB  VAL A 137       8.350  -2.321 -11.966  1.00 98.30           C  
ATOM   2098  HB  VAL A 137       7.923  -1.319 -11.960  1.00 98.30           H  
ATOM   2099  O   VAL A 137      10.790  -0.315 -11.479  1.00 98.30           O  
ATOM   2100  CG1 VAL A 137       8.588  -2.732 -13.419  1.00 98.30           C  
ATOM   2101 HG11 VAL A 137       7.646  -2.684 -13.965  1.00 98.30           H  
ATOM   2102 HG12 VAL A 137       8.974  -3.750 -13.474  1.00 98.30           H  
ATOM   2103 HG13 VAL A 137       9.289  -2.051 -13.902  1.00 98.30           H  
ATOM   2104  CG2 VAL A 137       7.297  -3.267 -11.374  1.00 98.30           C  
ATOM   2105 HG21 VAL A 137       6.424  -3.304 -12.025  1.00 98.30           H  
ATOM   2106 HG22 VAL A 137       7.709  -4.272 -11.283  1.00 98.30           H  
ATOM   2107 HG23 VAL A 137       6.988  -2.917 -10.389  1.00 98.30           H  
ATOM   2108  N   PRO A 138      11.741  -2.157 -12.396  1.00 95.60           N  
ATOM   2109  CA  PRO A 138      12.880  -1.456 -12.976  1.00 95.60           C  
ATOM   2110  HA  PRO A 138      13.534  -1.153 -12.157  1.00 95.60           H  
ATOM   2111  C   PRO A 138      12.508  -0.212 -13.794  1.00 95.60           C  
ATOM   2112  CB  PRO A 138      13.618  -2.498 -13.820  1.00 95.60           C  
ATOM   2113  HB2 PRO A 138      14.686  -2.291 -13.882  1.00 95.60           H  
ATOM   2114  HB3 PRO A 138      13.181  -2.550 -14.818  1.00 95.60           H  
ATOM   2115  O   PRO A 138      11.423  -0.107 -14.379  1.00 95.60           O  
ATOM   2116  CG  PRO A 138      13.337  -3.800 -13.075  1.00 95.60           C  
ATOM   2117  HG2 PRO A 138      14.020  -3.898 -12.231  1.00 95.60           H  
ATOM   2118  HG3 PRO A 138      13.413  -4.666 -13.733  1.00 95.60           H  
ATOM   2119  CD  PRO A 138      11.912  -3.597 -12.570  1.00 95.60           C  
ATOM   2120  HD2 PRO A 138      11.799  -4.133 -11.627  1.00 95.60           H  
ATOM   2121  HD3 PRO A 138      11.211  -3.968 -13.317  1.00 95.60           H  
ATOM   2122  N   ALA A 139      13.431   0.749 -13.804  1.00 93.36           N  
ATOM   2123  H   ALA A 139      14.322   0.559 -13.368  1.00 93.36           H  
ATOM   2124  CA  ALA A 139      13.338   1.938 -14.639  1.00 93.36           C  
ATOM   2125  HA  ALA A 139      12.386   2.433 -14.444  1.00 93.36           H  
ATOM   2126  C   ALA A 139      13.393   1.567 -16.132  1.00 93.36           C  
ATOM   2127  CB  ALA A 139      14.477   2.892 -14.257  1.00 93.36           C  
ATOM   2128  HB1 ALA A 139      14.359   3.838 -14.785  1.00 93.36           H  
ATOM   2129  HB2 ALA A 139      14.468   3.081 -13.183  1.00 93.36           H  
ATOM   2130  HB3 ALA A 139      15.434   2.453 -14.537  1.00 93.36           H  
ATOM   2131  O   ALA A 139      13.822   0.473 -16.494  1.00 93.36           O  
ATOM   2132  N   ILE A 140      12.986   2.501 -16.990  1.00 94.74           N  
ATOM   2133  H   ILE A 140      12.689   3.395 -16.625  1.00 94.74           H  
ATOM   2134  CA  ILE A 140      13.222   2.405 -18.434  1.00 94.74           C  
ATOM   2135  HA  ILE A 140      12.740   1.496 -18.796  1.00 94.74           H  
ATOM   2136  C   ILE A 140      14.728   2.272 -18.716  1.00 94.74           C  
ATOM   2137  CB  ILE A 140      12.576   3.613 -19.152  1.00 94.74           C  
ATOM   2138  HB  ILE A 140      11.522   3.621 -18.874  1.00 94.74           H  
ATOM   2139  O   ILE A 140      15.534   2.941 -18.068  1.00 94.74           O  
ATOM   2140  CG1 ILE A 140      12.649   3.440 -20.681  1.00 94.74           C  
ATOM   2141 HG12 ILE A 140      12.313   2.435 -20.933  1.00 94.74           H  
ATOM   2142 HG13 ILE A 140      13.680   3.554 -21.017  1.00 94.74           H  
ATOM   2143  CG2 ILE A 140      13.186   4.963 -18.718  1.00 94.74           C  
ATOM   2144 HG21 ILE A 140      14.216   5.035 -19.069  1.00 94.74           H  
ATOM   2145 HG22 ILE A 140      13.181   5.063 -17.633  1.00 94.74           H  
ATOM   2146 HG23 ILE A 140      12.616   5.788 -19.143  1.00 94.74           H  
ATOM   2147  CD1 ILE A 140      11.777   4.426 -21.463  1.00 94.74           C  
ATOM   2148 HD11 ILE A 140      11.793   4.157 -22.519  1.00 94.74           H  
ATOM   2149 HD12 ILE A 140      12.151   5.444 -21.354  1.00 94.74           H  
ATOM   2150 HD13 ILE A 140      10.748   4.366 -21.108  1.00 94.74           H  
ATOM   2151  N   ALA A 141      15.107   1.415 -19.666  1.00 92.78           N  
ATOM   2152  H   ALA A 141      14.404   0.882 -20.157  1.00 92.78           H  
ATOM   2153  CA  ALA A 141      16.503   1.291 -20.088  1.00 92.78           C  
ATOM   2154  HA  ALA A 141      17.130   1.279 -19.197  1.00 92.78           H  
ATOM   2155  C   ALA A 141      16.944   2.494 -20.946  1.00 92.78           C  
ATOM   2156  CB  ALA A 141      16.691  -0.046 -20.814  1.00 92.78           C  
ATOM   2157  HB1 ALA A 141      17.736  -0.166 -21.097  1.00 92.78           H  
ATOM   2158  HB2 ALA A 141      16.401  -0.865 -20.156  1.00 92.78           H  
ATOM   2159  HB3 ALA A 141      16.073  -0.073 -21.712  1.00 92.78           H  
ATOM   2160  O   ALA A 141      16.135   3.070 -21.674  1.00 92.78           O  
ATOM   2161  N   ASP A 142      18.233   2.844 -20.908  1.00 89.65           N  
ATOM   2162  H   ASP A 142      18.855   2.347 -20.286  1.00 89.65           H  
ATOM   2163  CA  ASP A 142      18.774   4.046 -21.567  1.00 89.65           C  
ATOM   2164  HA  ASP A 142      18.300   4.925 -21.129  1.00 89.65           H  
ATOM   2165  C   ASP A 142      18.486   4.090 -23.085  1.00 89.65           C  
ATOM   2166  CB  ASP A 142      20.294   4.135 -21.306  1.00 89.65           C  
ATOM   2167  HB2 ASP A 142      20.758   3.188 -21.583  1.00 89.65           H  
ATOM   2168  HB3 ASP A 142      20.707   4.907 -21.955  1.00 89.65           H  
ATOM   2169  O   ASP A 142      18.203   5.150 -23.650  1.00 89.65           O  
ATOM   2170  CG  ASP A 142      20.687   4.488 -19.860  1.00 89.65           C  
ATOM   2171  OD1 ASP A 142      19.838   5.038 -19.124  1.00 89.65           O  
ATOM   2172  OD2 ASP A 142      21.863   4.251 -19.499  1.00 89.65           O  
ATOM   2173  N   GLU A 143      18.508   2.939 -23.765  1.00 91.44           N  
ATOM   2174  H   GLU A 143      18.887   2.133 -23.288  1.00 91.44           H  
ATOM   2175  CA  GLU A 143      18.256   2.822 -25.208  1.00 91.44           C  
ATOM   2176  HA  GLU A 143      18.489   3.785 -25.663  1.00 91.44           H  
ATOM   2177  C   GLU A 143      16.794   2.514 -25.582  1.00 91.44           C  
ATOM   2178  CB  GLU A 143      19.191   1.778 -25.842  1.00 91.44           C  
ATOM   2179  HB2 GLU A 143      19.020   1.789 -26.918  1.00 91.44           H  
ATOM   2180  HB3 GLU A 143      18.934   0.779 -25.488  1.00 91.44           H  
ATOM   2181  O   GLU A 143      16.489   2.357 -26.777  1.00 91.44           O  
ATOM   2182  CG  GLU A 143      20.689   2.052 -25.632  1.00 91.44           C  
ATOM   2183  HG2 GLU A 143      20.882   3.108 -25.823  1.00 91.44           H  
ATOM   2184  HG3 GLU A 143      21.235   1.485 -26.385  1.00 91.44           H  
ATOM   2185  CD  GLU A 143      21.233   1.655 -24.250  1.00 91.44           C  
ATOM   2186  OE1 GLU A 143      22.404   2.014 -23.999  1.00 91.44           O  
ATOM   2187  OE2 GLU A 143      20.513   0.955 -23.500  1.00 91.44           O  
ATOM   2188  N   GLN A 144      15.900   2.423 -24.593  1.00 94.87           N  
ATOM   2189  H   GLN A 144      16.207   2.655 -23.660  1.00 94.87           H  
ATOM   2190  CA  GLN A 144      14.485   2.087 -24.755  1.00 94.87           C  
ATOM   2191  HA  GLN A 144      14.373   1.494 -25.662  1.00 94.87           H  
ATOM   2192  C   GLN A 144      13.636   3.357 -24.901  1.00 94.87           C  
ATOM   2193  CB  GLN A 144      14.050   1.209 -23.570  1.00 94.87           C  
ATOM   2194  HB2 GLN A 144      14.102   1.801 -22.657  1.00 94.87           H  
ATOM   2195  HB3 GLN A 144      14.756   0.384 -23.486  1.00 94.87           H  
ATOM   2196  O   GLN A 144      13.813   4.341 -24.184  1.00 94.87           O  
ATOM   2197  CG  GLN A 144      12.643   0.605 -23.695  1.00 94.87           C  
ATOM   2198  HG2 GLN A 144      11.901   1.403 -23.737  1.00 94.87           H  
ATOM   2199  HG3 GLN A 144      12.592   0.022 -24.615  1.00 94.87           H  
ATOM   2200  CD  GLN A 144      12.307  -0.292 -22.504  1.00 94.87           C  
ATOM   2201  NE2 GLN A 144      11.567  -1.359 -22.714  1.00 94.87           N  
ATOM   2202 HE21 GLN A 144      11.477  -2.032 -21.966  1.00 94.87           H  
ATOM   2203 HE22 GLN A 144      11.221  -1.612 -23.628  1.00 94.87           H  
ATOM   2204  OE1 GLN A 144      12.713  -0.038 -21.382  1.00 94.87           O  
ATOM   2205  N   ASP A 145      12.702   3.352 -25.854  1.00 95.77           N  
ATOM   2206  H   ASP A 145      12.521   2.497 -26.360  1.00 95.77           H  
ATOM   2207  CA  ASP A 145      11.715   4.425 -25.977  1.00 95.77           C  
ATOM   2208  HA  ASP A 145      12.163   5.342 -25.594  1.00 95.77           H  
ATOM   2209  C   ASP A 145      10.476   4.163 -25.102  1.00 95.77           C  
ATOM   2210  CB  ASP A 145      11.388   4.712 -27.454  1.00 95.77           C  
ATOM   2211  HB2 ASP A 145      12.318   4.954 -27.968  1.00 95.77           H  
ATOM   2212  HB3 ASP A 145      10.753   5.597 -27.499  1.00 95.77           H  
ATOM   2213  O   ASP A 145      10.223   3.046 -24.644  1.00 95.77           O  
ATOM   2214  CG  ASP A 145      10.684   3.580 -28.208  1.00 95.77           C  
ATOM   2215  OD1 ASP A 145       9.992   2.764 -27.566  1.00 95.77           O  
ATOM   2216  OD2 ASP A 145      10.819   3.542 -29.446  1.00 95.77           O  
ATOM   2217  N   TRP A 146       9.684   5.212 -24.864  1.00 96.37           N  
ATOM   2218  H   TRP A 146       9.961   6.120 -25.211  1.00 96.37           H  
ATOM   2219  CA  TRP A 146       8.504   5.130 -23.999  1.00 96.37           C  
ATOM   2220  HA  TRP A 146       8.823   4.789 -23.014  1.00 96.37           H  
ATOM   2221  C   TRP A 146       7.469   4.114 -24.492  1.00 96.37           C  
ATOM   2222  CB  TRP A 146       7.876   6.523 -23.856  1.00 96.37           C  
ATOM   2223  HB2 TRP A 146       7.626   6.912 -24.843  1.00 96.37           H  
ATOM   2224  HB3 TRP A 146       6.944   6.418 -23.301  1.00 96.37           H  
ATOM   2225  O   TRP A 146       6.901   3.393 -23.681  1.00 96.37           O  
ATOM   2226  CG  TRP A 146       8.727   7.518 -23.125  1.00 96.37           C  
ATOM   2227  CD1 TRP A 146       9.236   8.668 -23.625  1.00 96.37           C  
ATOM   2228  HD1 TRP A 146       9.083   9.024 -24.633  1.00 96.37           H  
ATOM   2229  CD2 TRP A 146       9.198   7.439 -21.747  1.00 96.37           C  
ATOM   2230  CE2 TRP A 146      10.005   8.583 -21.479  1.00 96.37           C  
ATOM   2231  CE3 TRP A 146       9.040   6.500 -20.705  1.00 96.37           C  
ATOM   2232  HE3 TRP A 146       8.447   5.614 -20.877  1.00 96.37           H  
ATOM   2233  NE1 TRP A 146       9.990   9.304 -22.654  1.00 96.37           N  
ATOM   2234  HE1 TRP A 146      10.499  10.163 -22.810  1.00 96.37           H  
ATOM   2235  CH2 TRP A 146      10.472   7.819 -19.230  1.00 96.37           C  
ATOM   2236  HH2 TRP A 146      10.977   7.936 -18.283  1.00 96.37           H  
ATOM   2237  CZ2 TRP A 146      10.621   8.789 -20.236  1.00 96.37           C  
ATOM   2238  HZ2 TRP A 146      11.225   9.667 -20.064  1.00 96.37           H  
ATOM   2239  CZ3 TRP A 146       9.688   6.676 -19.468  1.00 96.37           C  
ATOM   2240  HZ3 TRP A 146       9.597   5.916 -18.706  1.00 96.37           H  
ATOM   2241  N   ALA A 147       7.268   4.000 -25.808  1.00 96.38           N  
ATOM   2242  H   ALA A 147       7.856   4.531 -26.435  1.00 96.38           H  
ATOM   2243  CA  ALA A 147       6.308   3.059 -26.383  1.00 96.38           C  
ATOM   2244  HA  ALA A 147       5.341   3.204 -25.901  1.00 96.38           H  
ATOM   2245  C   ALA A 147       6.724   1.595 -26.153  1.00 96.38           C  
ATOM   2246  CB  ALA A 147       6.166   3.371 -27.876  1.00 96.38           C  
ATOM   2247  HB1 ALA A 147       7.126   3.243 -28.377  1.00 96.38           H  
ATOM   2248  HB2 ALA A 147       5.439   2.691 -28.319  1.00 96.38           H  
ATOM   2249  HB3 ALA A 147       5.820   4.396 -28.008  1.00 96.38           H  
ATOM   2250  O   ALA A 147       5.885   0.748 -25.842  1.00 96.38           O  
ATOM   2251  N   THR A 148       8.020   1.293 -26.262  1.00 97.10           N  
ATOM   2252  H   THR A 148       8.666   2.011 -26.560  1.00 97.10           H  
ATOM   2253  CA  THR A 148       8.563  -0.035 -25.960  1.00 97.10           C  
ATOM   2254  HA  THR A 148       7.980  -0.784 -26.495  1.00 97.10           H  
ATOM   2255  C   THR A 148       8.447  -0.337 -24.467  1.00 97.10           C  
ATOM   2256  CB  THR A 148      10.026  -0.154 -26.414  1.00 97.10           C  
ATOM   2257  HB  THR A 148      10.645   0.528 -25.831  1.00 97.10           H  
ATOM   2258  O   THR A 148       8.056  -1.446 -24.107  1.00 97.10           O  
ATOM   2259  CG2 THR A 148      10.568  -1.577 -26.277  1.00 97.10           C  
ATOM   2260 HG21 THR A 148       9.987  -2.252 -26.905  1.00 97.10           H  
ATOM   2261 HG22 THR A 148      11.610  -1.598 -26.594  1.00 97.10           H  
ATOM   2262 HG23 THR A 148      10.505  -1.920 -25.244  1.00 97.10           H  
ATOM   2263  OG1 THR A 148      10.149   0.168 -27.779  1.00 97.10           O  
ATOM   2264  HG1 THR A 148      10.063   1.122 -27.834  1.00 97.10           H  
ATOM   2265  N   TYR A 149       8.721   0.646 -23.602  1.00 97.22           N  
ATOM   2266  H   TYR A 149       9.050   1.531 -23.959  1.00 97.22           H  
ATOM   2267  CA  TYR A 149       8.562   0.498 -22.151  1.00 97.22           C  
ATOM   2268  HA  TYR A 149       9.137  -0.369 -21.827  1.00 97.22           H  
ATOM   2269  C   TYR A 149       7.099   0.250 -21.748  1.00 97.22           C  
ATOM   2270  CB  TYR A 149       9.130   1.743 -21.459  1.00 97.22           C  
ATOM   2271  HB2 TYR A 149       8.543   2.616 -21.745  1.00 97.22           H  
ATOM   2272  HB3 TYR A 149      10.146   1.900 -21.818  1.00 97.22           H  
ATOM   2273  O   TYR A 149       6.815  -0.642 -20.951  1.00 97.22           O  
ATOM   2274  CG  TYR A 149       9.181   1.643 -19.945  1.00 97.22           C  
ATOM   2275  CD1 TYR A 149       8.390   2.484 -19.136  1.00 97.22           C  
ATOM   2276  HD1 TYR A 149       7.714   3.191 -19.595  1.00 97.22           H  
ATOM   2277  CD2 TYR A 149      10.038   0.702 -19.344  1.00 97.22           C  
ATOM   2278  HD2 TYR A 149      10.636   0.043 -19.956  1.00 97.22           H  
ATOM   2279  CE1 TYR A 149       8.481   2.394 -17.732  1.00 97.22           C  
ATOM   2280  HE1 TYR A 149       7.867   3.017 -17.098  1.00 97.22           H  
ATOM   2281  CE2 TYR A 149      10.139   0.617 -17.944  1.00 97.22           C  
ATOM   2282  HE2 TYR A 149      10.819  -0.094 -17.499  1.00 97.22           H  
ATOM   2283  OH  TYR A 149       9.484   1.414 -15.776  1.00 97.22           O  
ATOM   2284  HH  TYR A 149      10.138   0.766 -15.501  1.00 97.22           H  
ATOM   2285  CZ  TYR A 149       9.371   1.473 -17.132  1.00 97.22           C  
ATOM   2286  N   GLU A 150       6.149   0.976 -22.347  1.00 97.87           N  
ATOM   2287  H   GLU A 150       6.435   1.722 -22.965  1.00 97.87           H  
ATOM   2288  CA  GLU A 150       4.710   0.746 -22.160  1.00 97.87           C  
ATOM   2289  HA  GLU A 150       4.453   0.887 -21.110  1.00 97.87           H  
ATOM   2290  C   GLU A 150       4.306  -0.683 -22.532  1.00 97.87           C  
ATOM   2291  CB  GLU A 150       3.889   1.729 -23.014  1.00 97.87           C  
ATOM   2292  HB2 GLU A 150       4.300   1.767 -24.023  1.00 97.87           H  
ATOM   2293  HB3 GLU A 150       2.864   1.366 -23.078  1.00 97.87           H  
ATOM   2294  O   GLU A 150       3.601  -1.338 -21.764  1.00 97.87           O  
ATOM   2295  CG  GLU A 150       3.853   3.141 -22.426  1.00 97.87           C  
ATOM   2296  HG2 GLU A 150       3.287   3.115 -21.495  1.00 97.87           H  
ATOM   2297  HG3 GLU A 150       4.868   3.454 -22.182  1.00 97.87           H  
ATOM   2298  CD  GLU A 150       3.208   4.158 -23.382  1.00 97.87           C  
ATOM   2299  OE1 GLU A 150       3.717   5.298 -23.452  1.00 97.87           O  
ATOM   2300  OE2 GLU A 150       2.152   3.853 -23.980  1.00 97.87           O  
ATOM   2301  N   ALA A 151       4.762  -1.183 -23.685  1.00 98.07           N  
ATOM   2302  H   ALA A 151       5.332  -0.591 -24.273  1.00 98.07           H  
ATOM   2303  CA  ALA A 151       4.435  -2.527 -24.155  1.00 98.07           C  
ATOM   2304  HA  ALA A 151       3.351  -2.643 -24.145  1.00 98.07           H  
ATOM   2305  C   ALA A 151       5.024  -3.630 -23.255  1.00 98.07           C  
ATOM   2306  CB  ALA A 151       4.925  -2.659 -25.602  1.00 98.07           C  
ATOM   2307  HB1 ALA A 151       4.463  -1.887 -26.218  1.00 98.07           H  
ATOM   2308  HB2 ALA A 151       4.654  -3.639 -25.992  1.00 98.07           H  
ATOM   2309  HB3 ALA A 151       6.008  -2.544 -25.641  1.00 98.07           H  
ATOM   2310  O   ALA A 151       4.360  -4.637 -22.983  1.00 98.07           O  
ATOM   2311  N   GLU A 152       6.251  -3.438 -22.766  1.00 97.68           N  
ATOM   2312  H   GLU A 152       6.756  -2.607 -23.038  1.00 97.68           H  
ATOM   2313  CA  GLU A 152       6.902  -4.357 -21.830  1.00 97.68           C  
ATOM   2314  HA  GLU A 152       6.920  -5.357 -22.263  1.00 97.68           H  
ATOM   2315  C   GLU A 152       6.134  -4.439 -20.507  1.00 97.68           C  
ATOM   2316  CB  GLU A 152       8.349  -3.901 -21.605  1.00 97.68           C  
ATOM   2317  HB2 GLU A 152       8.847  -3.851 -22.573  1.00 97.68           H  
ATOM   2318  HB3 GLU A 152       8.355  -2.908 -21.156  1.00 97.68           H  
ATOM   2319  O   GLU A 152       5.788  -5.532 -20.051  1.00 97.68           O  
ATOM   2320  CG  GLU A 152       9.116  -4.872 -20.696  1.00 97.68           C  
ATOM   2321  HG2 GLU A 152       9.120  -5.858 -21.161  1.00 97.68           H  
ATOM   2322  HG3 GLU A 152       8.599  -4.953 -19.740  1.00 97.68           H  
ATOM   2323  CD  GLU A 152      10.559  -4.427 -20.437  1.00 97.68           C  
ATOM   2324  OE1 GLU A 152      11.115  -4.899 -19.423  1.00 97.68           O  
ATOM   2325  OE2 GLU A 152      11.101  -3.650 -21.258  1.00 97.68           O  
ATOM   2326  N   LEU A 153       5.797  -3.288 -19.922  1.00 98.04           N  
ATOM   2327  H   LEU A 153       6.107  -2.424 -20.343  1.00 98.04           H  
ATOM   2328  CA  LEU A 153       5.048  -3.236 -18.671  1.00 98.04           C  
ATOM   2329  HA  LEU A 153       5.516  -3.915 -17.958  1.00 98.04           H  
ATOM   2330  C   LEU A 153       3.613  -3.756 -18.833  1.00 98.04           C  
ATOM   2331  CB  LEU A 153       5.105  -1.804 -18.111  1.00 98.04           C  
ATOM   2332  HB2 LEU A 153       4.767  -1.105 -18.877  1.00 98.04           H  
ATOM   2333  HB3 LEU A 153       4.393  -1.748 -17.288  1.00 98.04           H  
ATOM   2334  O   LEU A 153       3.144  -4.538 -18.008  1.00 98.04           O  
ATOM   2335  CG  LEU A 153       6.486  -1.345 -17.593  1.00 98.04           C  
ATOM   2336  HG  LEU A 153       7.126  -1.067 -18.430  1.00 98.04           H  
ATOM   2337  CD1 LEU A 153       6.289  -0.122 -16.694  1.00 98.04           C  
ATOM   2338 HD11 LEU A 153       5.540  -0.321 -15.928  1.00 98.04           H  
ATOM   2339 HD12 LEU A 153       7.232   0.131 -16.209  1.00 98.04           H  
ATOM   2340 HD13 LEU A 153       5.986   0.725 -17.309  1.00 98.04           H  
ATOM   2341  CD2 LEU A 153       7.220  -2.406 -16.771  1.00 98.04           C  
ATOM   2342 HD21 LEU A 153       8.126  -1.977 -16.342  1.00 98.04           H  
ATOM   2343 HD22 LEU A 153       7.535  -3.221 -17.423  1.00 98.04           H  
ATOM   2344 HD23 LEU A 153       6.567  -2.786 -15.986  1.00 98.04           H  
ATOM   2345  N   ALA A 154       2.927  -3.428 -19.929  1.00 97.95           N  
ATOM   2346  H   ALA A 154       3.331  -2.777 -20.588  1.00 97.95           H  
ATOM   2347  CA  ALA A 154       1.618  -4.010 -20.221  1.00 97.95           C  
ATOM   2348  HA  ALA A 154       0.922  -3.712 -19.436  1.00 97.95           H  
ATOM   2349  C   ALA A 154       1.670  -5.551 -20.231  1.00 97.95           C  
ATOM   2350  CB  ALA A 154       1.108  -3.448 -21.551  1.00 97.95           C  
ATOM   2351  HB1 ALA A 154       0.118  -3.853 -21.760  1.00 97.95           H  
ATOM   2352  HB2 ALA A 154       1.787  -3.719 -22.359  1.00 97.95           H  
ATOM   2353  HB3 ALA A 154       1.038  -2.362 -21.489  1.00 97.95           H  
ATOM   2354  O   ALA A 154       0.809  -6.192 -19.629  1.00 97.95           O  
ATOM   2355  N   THR A 155       2.720  -6.133 -20.824  1.00 98.21           N  
ATOM   2356  H   THR A 155       3.400  -5.529 -21.265  1.00 98.21           H  
ATOM   2357  CA  THR A 155       2.951  -7.589 -20.868  1.00 98.21           C  
ATOM   2358  HA  THR A 155       2.044  -8.077 -21.224  1.00 98.21           H  
ATOM   2359  C   THR A 155       3.280  -8.173 -19.490  1.00 98.21           C  
ATOM   2360  CB  THR A 155       4.094  -7.920 -21.845  1.00 98.21           C  
ATOM   2361  HB  THR A 155       5.024  -7.481 -21.485  1.00 98.21           H  
ATOM   2362  O   THR A 155       2.810  -9.259 -19.143  1.00 98.21           O  
ATOM   2363  CG2 THR A 155       4.306  -9.424 -22.025  1.00 98.21           C  
ATOM   2364 HG21 THR A 155       5.048  -9.592 -22.806  1.00 98.21           H  
ATOM   2365 HG22 THR A 155       3.367  -9.898 -22.311  1.00 98.21           H  
ATOM   2366 HG23 THR A 155       4.670  -9.867 -21.098  1.00 98.21           H  
ATOM   2367  OG1 THR A 155       3.820  -7.398 -23.127  1.00 98.21           O  
ATOM   2368  HG1 THR A 155       3.970  -6.450 -23.094  1.00 98.21           H  
ATOM   2369  N   LEU A 156       4.078  -7.470 -18.680  1.00 98.25           N  
ATOM   2370  H   LEU A 156       4.459  -6.601 -19.026  1.00 98.25           H  
ATOM   2371  CA  LEU A 156       4.535  -7.951 -17.374  1.00 98.25           C  
ATOM   2372  HA  LEU A 156       5.065  -8.891 -17.527  1.00 98.25           H  
ATOM   2373  C   LEU A 156       3.372  -8.230 -16.410  1.00 98.25           C  
ATOM   2374  CB  LEU A 156       5.514  -6.916 -16.787  1.00 98.25           C  
ATOM   2375  HB2 LEU A 156       6.374  -6.833 -17.450  1.00 98.25           H  
ATOM   2376  HB3 LEU A 156       5.018  -5.946 -16.767  1.00 98.25           H  
ATOM   2377  O   LEU A 156       3.392  -9.239 -15.703  1.00 98.25           O  
ATOM   2378  CG  LEU A 156       6.007  -7.233 -15.362  1.00 98.25           C  
ATOM   2379  HG  LEU A 156       5.155  -7.276 -14.682  1.00 98.25           H  
ATOM   2380  CD1 LEU A 156       6.762  -8.563 -15.292  1.00 98.25           C  
ATOM   2381 HD11 LEU A 156       6.089  -9.388 -15.522  1.00 98.25           H  
ATOM   2382 HD12 LEU A 156       7.588  -8.552 -16.003  1.00 98.25           H  
ATOM   2383 HD13 LEU A 156       7.166  -8.702 -14.289  1.00 98.25           H  
ATOM   2384  CD2 LEU A 156       6.930  -6.122 -14.862  1.00 98.25           C  
ATOM   2385 HD21 LEU A 156       6.426  -5.158 -14.925  1.00 98.25           H  
ATOM   2386 HD22 LEU A 156       7.827  -6.083 -15.480  1.00 98.25           H  
ATOM   2387 HD23 LEU A 156       7.218  -6.311 -13.827  1.00 98.25           H  
ATOM   2388  N   GLN A 157       2.380  -7.340 -16.370  1.00 97.39           N  
ATOM   2389  H   GLN A 157       2.454  -6.529 -16.968  1.00 97.39           H  
ATOM   2390  CA  GLN A 157       1.239  -7.437 -15.452  1.00 97.39           C  
ATOM   2391  HA  GLN A 157       1.566  -7.983 -14.567  1.00 97.39           H  
ATOM   2392  C   GLN A 157       0.042  -8.218 -16.016  1.00 97.39           C  
ATOM   2393  CB  GLN A 157       0.859  -6.025 -14.985  1.00 97.39           C  
ATOM   2394  HB2 GLN A 157       1.760  -5.542 -14.608  1.00 97.39           H  
ATOM   2395  HB3 GLN A 157       0.159  -6.092 -14.152  1.00 97.39           H  
ATOM   2396  O   GLN A 157      -0.884  -8.533 -15.262  1.00 97.39           O  
ATOM   2397  CG  GLN A 157       0.270  -5.139 -16.097  1.00 97.39           C  
ATOM   2398  HG2 GLN A 157       0.419  -4.099 -15.809  1.00 97.39           H  
ATOM   2399  HG3 GLN A 157       0.814  -5.291 -17.029  1.00 97.39           H  
ATOM   2400  CD  GLN A 157      -1.221  -5.342 -16.339  1.00 97.39           C  
ATOM   2401  NE2 GLN A 157      -1.679  -5.293 -17.568  1.00 97.39           N  
ATOM   2402 HE21 GLN A 157      -1.041  -5.203 -18.345  1.00 97.39           H  
ATOM   2403 HE22 GLN A 157      -2.669  -5.416 -17.728  1.00 97.39           H  
ATOM   2404  OE1 GLN A 157      -2.003  -5.571 -15.430  1.00 97.39           O  
ATOM   2405  N   ASP A 158       0.038  -8.515 -17.319  1.00 97.20           N  
ATOM   2406  H   ASP A 158       0.827  -8.245 -17.889  1.00 97.20           H  
ATOM   2407  CA  ASP A 158      -1.094  -9.144 -17.999  1.00 97.20           C  
ATOM   2408  HA  ASP A 158      -1.946  -8.472 -17.894  1.00 97.20           H  
ATOM   2409  C   ASP A 158      -1.479 -10.493 -17.370  1.00 97.20           C  
ATOM   2410  CB  ASP A 158      -0.817  -9.294 -19.502  1.00 97.20           C  
ATOM   2411  HB2 ASP A 158       0.029  -9.965 -19.649  1.00 97.20           H  
ATOM   2412  HB3 ASP A 158      -0.569  -8.322 -19.928  1.00 97.20           H  
ATOM   2413  O   ASP A 158      -0.630 -11.297 -16.982  1.00 97.20           O  
ATOM   2414  CG  ASP A 158      -2.049  -9.839 -20.231  1.00 97.20           C  
ATOM   2415  OD1 ASP A 158      -3.165  -9.390 -19.877  1.00 97.20           O  
ATOM   2416  OD2 ASP A 158      -1.881 -10.748 -21.073  1.00 97.20           O  
ATOM   2417  N   GLY A 159      -2.783 -10.727 -17.218  1.00 96.06           N  
ATOM   2418  H   GLY A 159      -3.404 -10.111 -17.724  1.00 96.06           H  
ATOM   2419  CA  GLY A 159      -3.337 -11.947 -16.620  1.00 96.06           C  
ATOM   2420  HA2 GLY A 159      -4.417 -11.941 -16.764  1.00 96.06           H  
ATOM   2421  HA3 GLY A 159      -2.929 -12.803 -17.157  1.00 96.06           H  
ATOM   2422  C   GLY A 159      -3.060 -12.161 -15.122  1.00 96.06           C  
ATOM   2423  O   GLY A 159      -3.556 -13.136 -14.554  1.00 96.06           O  
ATOM   2424  N   ILE A 160      -2.307 -11.283 -14.447  1.00 98.05           N  
ATOM   2425  H   ILE A 160      -1.859 -10.541 -14.965  1.00 98.05           H  
ATOM   2426  CA  ILE A 160      -2.043 -11.414 -13.007  1.00 98.05           C  
ATOM   2427  HA  ILE A 160      -1.874 -12.470 -12.800  1.00 98.05           H  
ATOM   2428  C   ILE A 160      -3.270 -10.975 -12.197  1.00 98.05           C  
ATOM   2429  CB  ILE A 160      -0.761 -10.664 -12.579  1.00 98.05           C  
ATOM   2430  HB  ILE A 160      -0.888  -9.603 -12.793  1.00 98.05           H  
ATOM   2431  O   ILE A 160      -3.794  -9.875 -12.388  1.00 98.05           O  
ATOM   2432  CG1 ILE A 160       0.455 -11.186 -13.379  1.00 98.05           C  
ATOM   2433 HG12 ILE A 160       0.537 -12.267 -13.265  1.00 98.05           H  
ATOM   2434 HG13 ILE A 160       0.306 -10.969 -14.437  1.00 98.05           H  
ATOM   2435  CG2 ILE A 160      -0.542 -10.823 -11.059  1.00 98.05           C  
ATOM   2436 HG21 ILE A 160      -0.454 -11.878 -10.798  1.00 98.05           H  
ATOM   2437 HG22 ILE A 160      -1.371 -10.378 -10.509  1.00 98.05           H  
ATOM   2438 HG23 ILE A 160       0.361 -10.301 -10.742  1.00 98.05           H  
ATOM   2439  CD1 ILE A 160       1.783 -10.547 -12.969  1.00 98.05           C  
ATOM   2440 HD11 ILE A 160       1.669  -9.468 -12.869  1.00 98.05           H  
ATOM   2441 HD12 ILE A 160       2.541 -10.755 -13.724  1.00 98.05           H  
ATOM   2442 HD13 ILE A 160       2.113 -10.977 -12.023  1.00 98.05           H  
ATOM   2443  N   ALA A 161      -3.677 -11.823 -11.247  1.00 97.87           N  
ATOM   2444  H   ALA A 161      -3.207 -12.715 -11.187  1.00 97.87           H  
ATOM   2445  CA  ALA A 161      -4.684 -11.537 -10.228  1.00 97.87           C  
ATOM   2446  HA  ALA A 161      -5.051 -10.518 -10.349  1.00 97.87           H  
ATOM   2447  C   ALA A 161      -4.043 -11.649  -8.834  1.00 97.87           C  
ATOM   2448  CB  ALA A 161      -5.874 -12.485 -10.425  1.00 97.87           C  
ATOM   2449  HB1 ALA A 161      -6.635 -12.273  -9.674  1.00 97.87           H  
ATOM   2450  HB2 ALA A 161      -5.550 -13.521 -10.326  1.00 97.87           H  
ATOM   2451  HB3 ALA A 161      -6.301 -12.334 -11.416  1.00 97.87           H  
ATOM   2452  O   ALA A 161      -3.936 -12.729  -8.254  1.00 97.87           O  
ATOM   2453  N   ALA A 162      -3.572 -10.518  -8.317  1.00 98.36           N  
ATOM   2454  H   ALA A 162      -3.731  -9.673  -8.846  1.00 98.36           H  
ATOM   2455  CA  ALA A 162      -2.805 -10.400  -7.085  1.00 98.36           C  
ATOM   2456  HA  ALA A 162      -3.007 -11.263  -6.450  1.00 98.36           H  
ATOM   2457  C   ALA A 162      -3.228  -9.145  -6.303  1.00 98.36           C  
ATOM   2458  CB  ALA A 162      -1.315 -10.408  -7.451  1.00 98.36           C  
ATOM   2459  HB1 ALA A 162      -1.112  -9.668  -8.225  1.00 98.36           H  
ATOM   2460  HB2 ALA A 162      -0.722 -10.152  -6.573  1.00 98.36           H  
ATOM   2461  HB3 ALA A 162      -1.031 -11.394  -7.818  1.00 98.36           H  
ATOM   2462  O   ALA A 162      -2.495  -8.161  -6.220  1.00 98.36           O  
ATOM   2463  N   SER A 163      -4.407  -9.193  -5.678  1.00 98.16           N  
ATOM   2464  H   SER A 163      -4.967 -10.026  -5.790  1.00 98.16           H  
ATOM   2465  CA  SER A 163      -5.029  -8.056  -4.972  1.00 98.16           C  
ATOM   2466  HA  SER A 163      -5.248  -7.271  -5.697  1.00 98.16           H  
ATOM   2467  C   SER A 163      -4.175  -7.417  -3.874  1.00 98.16           C  
ATOM   2468  CB  SER A 163      -6.346  -8.523  -4.351  1.00 98.16           C  
ATOM   2469  HB2 SER A 163      -7.000  -8.885  -5.143  1.00 98.16           H  
ATOM   2470  HB3 SER A 163      -6.829  -7.686  -3.847  1.00 98.16           H  
ATOM   2471  O   SER A 163      -4.374  -6.262  -3.512  1.00 98.16           O  
ATOM   2472  OG  SER A 163      -6.130  -9.577  -3.423  1.00 98.16           O  
ATOM   2473  HG  SER A 163      -6.992  -9.968  -3.267  1.00 98.16           H  
ATOM   2474  N   SER A 164      -3.200  -8.154  -3.338  1.00 98.44           N  
ATOM   2475  H   SER A 164      -3.085  -9.090  -3.697  1.00 98.44           H  
ATOM   2476  CA  SER A 164      -2.285  -7.655  -2.311  1.00 98.44           C  
ATOM   2477  HA  SER A 164      -2.820  -6.909  -1.723  1.00 98.44           H  
ATOM   2478  C   SER A 164      -1.035  -6.967  -2.864  1.00 98.44           C  
ATOM   2479  CB  SER A 164      -1.891  -8.789  -1.365  1.00 98.44           C  
ATOM   2480  HB2 SER A 164      -2.774  -9.371  -1.099  1.00 98.44           H  
ATOM   2481  HB3 SER A 164      -1.464  -8.365  -0.457  1.00 98.44           H  
ATOM   2482  O   SER A 164      -0.162  -6.633  -2.064  1.00 98.44           O  
ATOM   2483  OG  SER A 164      -0.928  -9.628  -1.974  1.00 98.44           O  
ATOM   2484  HG  SER A 164      -0.122  -9.116  -2.070  1.00 98.44           H  
ATOM   2485  N   VAL A 165      -0.878  -6.855  -4.185  1.00 98.82           N  
ATOM   2486  H   VAL A 165      -1.639  -7.127  -4.791  1.00 98.82           H  
ATOM   2487  CA  VAL A 165       0.353  -6.404  -4.847  1.00 98.82           C  
ATOM   2488  HA  VAL A 165       1.117  -6.202  -4.096  1.00 98.82           H  
ATOM   2489  C   VAL A 165       0.096  -5.111  -5.614  1.00 98.82           C  
ATOM   2490  CB  VAL A 165       0.910  -7.492  -5.790  1.00 98.82           C  
ATOM   2491  HB  VAL A 165       0.166  -7.727  -6.551  1.00 98.82           H  
ATOM   2492  O   VAL A 165      -0.816  -5.051  -6.430  1.00 98.82           O  
ATOM   2493  CG1 VAL A 165       2.181  -7.012  -6.496  1.00 98.82           C  
ATOM   2494 HG11 VAL A 165       2.631  -7.836  -7.050  1.00 98.82           H  
ATOM   2495 HG12 VAL A 165       1.945  -6.220  -7.206  1.00 98.82           H  
ATOM   2496 HG13 VAL A 165       2.892  -6.639  -5.759  1.00 98.82           H  
ATOM   2497  CG2 VAL A 165       1.259  -8.789  -5.041  1.00 98.82           C  
ATOM   2498 HG21 VAL A 165       0.373  -9.188  -4.547  1.00 98.82           H  
ATOM   2499 HG22 VAL A 165       1.614  -9.533  -5.754  1.00 98.82           H  
ATOM   2500 HG23 VAL A 165       2.045  -8.610  -4.307  1.00 98.82           H  
ATOM   2501  N   SER A 166       0.940  -4.106  -5.399  1.00 98.78           N  
ATOM   2502  H   SER A 166       1.649  -4.230  -4.691  1.00 98.78           H  
ATOM   2503  CA  SER A 166       1.050  -2.908  -6.237  1.00 98.78           C  
ATOM   2504  HA  SER A 166       0.264  -2.900  -6.993  1.00 98.78           H  
ATOM   2505  C   SER A 166       2.402  -2.901  -6.941  1.00 98.78           C  
ATOM   2506  CB  SER A 166       0.922  -1.636  -5.400  1.00 98.78           C  
ATOM   2507  HB2 SER A 166       1.202  -0.772  -6.002  1.00 98.78           H  
ATOM   2508  HB3 SER A 166       1.605  -1.708  -4.554  1.00 98.78           H  
ATOM   2509  O   SER A 166       3.431  -3.161  -6.312  1.00 98.78           O  
ATOM   2510  OG  SER A 166      -0.397  -1.459  -4.929  1.00 98.78           O  
ATOM   2511  HG  SER A 166      -0.914  -1.152  -5.677  1.00 98.78           H  
ATOM   2512  N   LEU A 167       2.399  -2.564  -8.229  1.00 98.81           N  
ATOM   2513  H   LEU A 167       1.519  -2.349  -8.676  1.00 98.81           H  
ATOM   2514  CA  LEU A 167       3.611  -2.365  -9.021  1.00 98.81           C  
ATOM   2515  HA  LEU A 167       4.458  -2.841  -8.527  1.00 98.81           H  
ATOM   2516  C   LEU A 167       3.918  -0.870  -9.136  1.00 98.81           C  
ATOM   2517  CB  LEU A 167       3.450  -3.002 -10.410  1.00 98.81           C  
ATOM   2518  HB2 LEU A 167       2.655  -2.478 -10.941  1.00 98.81           H  
ATOM   2519  HB3 LEU A 167       4.379  -2.841 -10.955  1.00 98.81           H  
ATOM   2520  O   LEU A 167       3.032  -0.078  -9.468  1.00 98.81           O  
ATOM   2521  CG  LEU A 167       3.122  -4.504 -10.434  1.00 98.81           C  
ATOM   2522  HG  LEU A 167       2.129  -4.654 -10.012  1.00 98.81           H  
ATOM   2523  CD1 LEU A 167       3.117  -4.991 -11.883  1.00 98.81           C  
ATOM   2524 HD11 LEU A 167       2.406  -4.404 -12.464  1.00 98.81           H  
ATOM   2525 HD12 LEU A 167       2.825  -6.039 -11.938  1.00 98.81           H  
ATOM   2526 HD13 LEU A 167       4.109  -4.882 -12.321  1.00 98.81           H  
ATOM   2527  CD2 LEU A 167       4.122  -5.349  -9.644  1.00 98.81           C  
ATOM   2528 HD21 LEU A 167       4.024  -5.124  -8.582  1.00 98.81           H  
ATOM   2529 HD22 LEU A 167       3.909  -6.407  -9.794  1.00 98.81           H  
ATOM   2530 HD23 LEU A 167       5.139  -5.137  -9.976  1.00 98.81           H  
ATOM   2531  N   ILE A 168       5.170  -0.497  -8.869  1.00 98.73           N  
ATOM   2532  H   ILE A 168       5.830  -1.205  -8.583  1.00 98.73           H  
ATOM   2533  CA  ILE A 168       5.644   0.888  -8.918  1.00 98.73           C  
ATOM   2534  HA  ILE A 168       4.845   1.526  -9.294  1.00 98.73           H  
ATOM   2535  C   ILE A 168       6.841   0.952  -9.874  1.00 98.73           C  
ATOM   2536  CB  ILE A 168       6.012   1.428  -7.514  1.00 98.73           C  
ATOM   2537  HB  ILE A 168       6.890   0.905  -7.134  1.00 98.73           H  
ATOM   2538  O   ILE A 168       7.936   0.557  -9.473  1.00 98.73           O  
ATOM   2539  CG1 ILE A 168       4.868   1.279  -6.485  1.00 98.73           C  
ATOM   2540 HG12 ILE A 168       4.942   2.080  -5.749  1.00 98.73           H  
ATOM   2541 HG13 ILE A 168       3.904   1.378  -6.984  1.00 98.73           H  
ATOM   2542  CG2 ILE A 168       6.366   2.922  -7.647  1.00 98.73           C  
ATOM   2543 HG21 ILE A 168       7.249   3.047  -8.274  1.00 98.73           H  
ATOM   2544 HG22 ILE A 168       6.587   3.352  -6.670  1.00 98.73           H  
ATOM   2545 HG23 ILE A 168       5.534   3.466  -8.093  1.00 98.73           H  
ATOM   2546  CD1 ILE A 168       4.913  -0.041  -5.708  1.00 98.73           C  
ATOM   2547 HD11 ILE A 168       4.795  -0.898  -6.371  1.00 98.73           H  
ATOM   2548 HD12 ILE A 168       5.869  -0.126  -5.190  1.00 98.73           H  
ATOM   2549 HD13 ILE A 168       4.102  -0.053  -4.979  1.00 98.73           H  
ATOM   2550  N   PRO A 169       6.667   1.422 -11.120  1.00 98.07           N  
ATOM   2551  CA  PRO A 169       7.774   1.561 -12.061  1.00 98.07           C  
ATOM   2552  HA  PRO A 169       8.365   0.649 -12.134  1.00 98.07           H  
ATOM   2553  C   PRO A 169       8.696   2.683 -11.597  1.00 98.07           C  
ATOM   2554  CB  PRO A 169       7.111   1.840 -13.412  1.00 98.07           C  
ATOM   2555  HB2 PRO A 169       6.887   0.891 -13.899  1.00 98.07           H  
ATOM   2556  HB3 PRO A 169       7.734   2.459 -14.058  1.00 98.07           H  
ATOM   2557  O   PRO A 169       8.235   3.808 -11.422  1.00 98.07           O  
ATOM   2558  CG  PRO A 169       5.804   2.541 -13.051  1.00 98.07           C  
ATOM   2559  HG2 PRO A 169       5.979   3.614 -12.965  1.00 98.07           H  
ATOM   2560  HG3 PRO A 169       5.027   2.340 -13.788  1.00 98.07           H  
ATOM   2561  CD  PRO A 169       5.439   1.970 -11.682  1.00 98.07           C  
ATOM   2562  HD2 PRO A 169       4.697   1.179 -11.790  1.00 98.07           H  
ATOM   2563  HD3 PRO A 169       5.046   2.770 -11.053  1.00 98.07           H  
ATOM   2564  N   GLN A 170       9.984   2.401 -11.390  1.00 97.28           N  
ATOM   2565  H   GLN A 170      10.291   1.454 -11.555  1.00 97.28           H  
ATOM   2566  CA  GLN A 170      10.993   3.353 -10.901  1.00 97.28           C  
ATOM   2567  HA  GLN A 170      10.558   3.918 -10.077  1.00 97.28           H  
ATOM   2568  C   GLN A 170      11.371   4.391 -11.977  1.00 97.28           C  
ATOM   2569  CB  GLN A 170      12.223   2.602 -10.350  1.00 97.28           C  
ATOM   2570  HB2 GLN A 170      12.584   1.926 -11.125  1.00 97.28           H  
ATOM   2571  HB3 GLN A 170      13.020   3.314 -10.138  1.00 97.28           H  
ATOM   2572  O   GLN A 170      12.538   4.584 -12.302  1.00 97.28           O  
ATOM   2573  CG  GLN A 170      11.977   1.787  -9.068  1.00 97.28           C  
ATOM   2574  HG2 GLN A 170      12.784   1.058  -8.988  1.00 97.28           H  
ATOM   2575  HG3 GLN A 170      11.044   1.230  -9.150  1.00 97.28           H  
ATOM   2576  CD  GLN A 170      11.959   2.605  -7.773  1.00 97.28           C  
ATOM   2577  NE2 GLN A 170      12.396   2.045  -6.667  1.00 97.28           N  
ATOM   2578 HE21 GLN A 170      12.913   1.181  -6.731  1.00 97.28           H  
ATOM   2579 HE22 GLN A 170      12.489   2.651  -5.864  1.00 97.28           H  
ATOM   2580  OE1 GLN A 170      11.528   3.743  -7.688  1.00 97.28           O  
ATOM   2581  N   LEU A 171      10.374   5.103 -12.515  1.00 96.83           N  
ATOM   2582  H   LEU A 171       9.438   4.843 -12.238  1.00 96.83           H  
ATOM   2583  CA  LEU A 171      10.532   6.245 -13.423  1.00 96.83           C  
ATOM   2584  HA  LEU A 171      11.000   5.913 -14.349  1.00 96.83           H  
ATOM   2585  C   LEU A 171      11.442   7.319 -12.807  1.00 96.83           C  
ATOM   2586  CB  LEU A 171       9.138   6.835 -13.713  1.00 96.83           C  
ATOM   2587  HB2 LEU A 171       8.669   7.085 -12.761  1.00 96.83           H  
ATOM   2588  HB3 LEU A 171       9.260   7.761 -14.276  1.00 96.83           H  
ATOM   2589  O   LEU A 171      12.179   7.994 -13.515  1.00 96.83           O  
ATOM   2590  CG  LEU A 171       8.185   5.910 -14.492  1.00 96.83           C  
ATOM   2591  HG  LEU A 171       8.109   4.944 -13.994  1.00 96.83           H  
ATOM   2592  CD1 LEU A 171       6.793   6.536 -14.531  1.00 96.83           C  
ATOM   2593 HD11 LEU A 171       6.107   5.863 -15.047  1.00 96.83           H  
ATOM   2594 HD12 LEU A 171       6.427   6.697 -13.517  1.00 96.83           H  
ATOM   2595 HD13 LEU A 171       6.839   7.482 -15.069  1.00 96.83           H  
ATOM   2596  CD2 LEU A 171       8.654   5.702 -15.930  1.00 96.83           C  
ATOM   2597 HD21 LEU A 171       9.561   5.097 -15.942  1.00 96.83           H  
ATOM   2598 HD22 LEU A 171       7.885   5.179 -16.498  1.00 96.83           H  
ATOM   2599 HD23 LEU A 171       8.851   6.661 -16.408  1.00 96.83           H  
ATOM   2600  N   TRP A 172      11.419   7.431 -11.476  1.00 96.54           N  
ATOM   2601  H   TRP A 172      10.831   6.770 -10.989  1.00 96.54           H  
ATOM   2602  CA  TRP A 172      12.478   8.044 -10.681  1.00 96.54           C  
ATOM   2603  HA  TRP A 172      13.215   8.482 -11.354  1.00 96.54           H  
ATOM   2604  C   TRP A 172      13.130   6.962  -9.811  1.00 96.54           C  
ATOM   2605  CB  TRP A 172      11.916   9.151  -9.788  1.00 96.54           C  
ATOM   2606  HB2 TRP A 172      12.694   9.457  -9.089  1.00 96.54           H  
ATOM   2607  HB3 TRP A 172      11.092   8.757  -9.193  1.00 96.54           H  
ATOM   2608  O   TRP A 172      12.397   6.123  -9.285  1.00 96.54           O  
ATOM   2609  CG  TRP A 172      11.436  10.373 -10.494  1.00 96.54           C  
ATOM   2610  CD1 TRP A 172      12.150  11.506 -10.638  1.00 96.54           C  
ATOM   2611  HD1 TRP A 172      13.161  11.648 -10.285  1.00 96.54           H  
ATOM   2612  CD2 TRP A 172      10.174  10.607 -11.187  1.00 96.54           C  
ATOM   2613  CE2 TRP A 172      10.141  11.971 -11.601  1.00 96.54           C  
ATOM   2614  CE3 TRP A 172       9.058   9.811 -11.521  1.00 96.54           C  
ATOM   2615  HE3 TRP A 172       9.053   8.772 -11.225  1.00 96.54           H  
ATOM   2616  NE1 TRP A 172      11.389  12.457 -11.278  1.00 96.54           N  
ATOM   2617  HE1 TRP A 172      11.781  13.339 -11.577  1.00 96.54           H  
ATOM   2618  CH2 TRP A 172       7.969  11.693 -12.630  1.00 96.54           C  
ATOM   2619  HH2 TRP A 172       7.135  12.088 -13.192  1.00 96.54           H  
ATOM   2620  CZ2 TRP A 172       9.034  12.529 -12.259  1.00 96.54           C  
ATOM   2621  HZ2 TRP A 172       9.039  13.572 -12.539  1.00 96.54           H  
ATOM   2622  CZ3 TRP A 172       7.989  10.335 -12.272  1.00 96.54           C  
ATOM   2623  HZ3 TRP A 172       7.175   9.690 -12.569  1.00 96.54           H  
ATOM   2624  N   PRO A 173      14.449   7.018  -9.537  1.00 95.60           N  
ATOM   2625  CA  PRO A 173      15.139   5.998  -8.730  1.00 95.60           C  
ATOM   2626  HA  PRO A 173      15.067   5.042  -9.249  1.00 95.60           H  
ATOM   2627  C   PRO A 173      14.606   5.818  -7.295  1.00 95.60           C  
ATOM   2628  CB  PRO A 173      16.604   6.449  -8.700  1.00 95.60           C  
ATOM   2629  HB2 PRO A 173      17.284   5.597  -8.675  1.00 95.60           H  
ATOM   2630  HB3 PRO A 173      16.781   7.098  -7.842  1.00 95.60           H  
ATOM   2631  O   PRO A 173      14.856   4.801  -6.648  1.00 95.60           O  
ATOM   2632  CG  PRO A 173      16.768   7.263  -9.982  1.00 95.60           C  
ATOM   2633  HG2 PRO A 173      16.935   6.589 -10.822  1.00 95.60           H  
ATOM   2634  HG3 PRO A 173      17.577   7.989  -9.903  1.00 95.60           H  
ATOM   2635  CD  PRO A 173      15.410   7.939 -10.132  1.00 95.60           C  
ATOM   2636  HD2 PRO A 173      15.219   8.106 -11.192  1.00 95.60           H  
ATOM   2637  HD3 PRO A 173      15.400   8.883  -9.587  1.00 95.60           H  
ATOM   2638  N   THR A 174      13.904   6.823  -6.767  1.00 97.63           N  
ATOM   2639  H   THR A 174      13.742   7.638  -7.340  1.00 97.63           H  
ATOM   2640  CA  THR A 174      13.390   6.871  -5.389  1.00 97.63           C  
ATOM   2641  HA  THR A 174      13.798   6.032  -4.825  1.00 97.63           H  
ATOM   2642  C   THR A 174      11.869   6.744  -5.301  1.00 97.63           C  
ATOM   2643  CB  THR A 174      13.844   8.161  -4.701  1.00 97.63           C  
ATOM   2644  HB  THR A 174      13.405   8.192  -3.704  1.00 97.63           H  
ATOM   2645  O   THR A 174      11.284   6.986  -4.237  1.00 97.63           O  
ATOM   2646  CG2 THR A 174      15.360   8.226  -4.553  1.00 97.63           C  
ATOM   2647 HG21 THR A 174      15.704   7.305  -4.082  1.00 97.63           H  
ATOM   2648 HG22 THR A 174      15.835   8.329  -5.529  1.00 97.63           H  
ATOM   2649 HG23 THR A 174      15.634   9.073  -3.924  1.00 97.63           H  
ATOM   2650  OG1 THR A 174      13.428   9.292  -5.436  1.00 97.63           O  
ATOM   2651  HG1 THR A 174      13.809  10.072  -5.027  1.00 97.63           H  
ATOM   2652  N   LEU A 175      11.202   6.407  -6.407  1.00 98.30           N  
ATOM   2653  H   LEU A 175      11.716   6.089  -7.217  1.00 98.30           H  
ATOM   2654  CA  LEU A 175       9.757   6.535  -6.519  1.00 98.30           C  
ATOM   2655  HA  LEU A 175       9.514   7.552  -6.212  1.00 98.30           H  
ATOM   2656  C   LEU A 175       9.003   5.583  -5.585  1.00 98.30           C  
ATOM   2657  CB  LEU A 175       9.342   6.330  -7.983  1.00 98.30           C  
ATOM   2658  HB2 LEU A 175       9.916   6.992  -8.631  1.00 98.30           H  
ATOM   2659  HB3 LEU A 175       9.553   5.301  -8.275  1.00 98.30           H  
ATOM   2660  O   LEU A 175       8.051   6.007  -4.924  1.00 98.30           O  
ATOM   2661  CG  LEU A 175       7.852   6.606  -8.182  1.00 98.30           C  
ATOM   2662  HG  LEU A 175       7.290   5.989  -7.481  1.00 98.30           H  
ATOM   2663  CD1 LEU A 175       7.488   8.072  -7.953  1.00 98.30           C  
ATOM   2664 HD11 LEU A 175       7.774   8.396  -6.953  1.00 98.30           H  
ATOM   2665 HD12 LEU A 175       7.968   8.705  -8.699  1.00 98.30           H  
ATOM   2666 HD13 LEU A 175       6.403   8.168  -8.008  1.00 98.30           H  
ATOM   2667  CD2 LEU A 175       7.414   6.195  -9.572  1.00 98.30           C  
ATOM   2668 HD21 LEU A 175       6.355   6.419  -9.703  1.00 98.30           H  
ATOM   2669 HD22 LEU A 175       8.014   6.683 -10.340  1.00 98.30           H  
ATOM   2670 HD23 LEU A 175       7.521   5.113  -9.636  1.00 98.30           H  
ATOM   2671  N   ALA A 176       9.437   4.325  -5.482  1.00 98.55           N  
ATOM   2672  H   ALA A 176      10.204   4.036  -6.073  1.00 98.55           H  
ATOM   2673  CA  ALA A 176       8.840   3.365  -4.551  1.00 98.55           C  
ATOM   2674  HA  ALA A 176       7.782   3.255  -4.788  1.00 98.55           H  
ATOM   2675  C   ALA A 176       8.934   3.855  -3.094  1.00 98.55           C  
ATOM   2676  CB  ALA A 176       9.519   2.007  -4.738  1.00 98.55           C  
ATOM   2677  HB1 ALA A 176      10.578   2.076  -4.489  1.00 98.55           H  
ATOM   2678  HB2 ALA A 176       9.416   1.686  -5.774  1.00 98.55           H  
ATOM   2679  HB3 ALA A 176       9.049   1.266  -4.091  1.00 98.55           H  
ATOM   2680  O   ALA A 176       7.975   3.739  -2.328  1.00 98.55           O  
ATOM   2681  N   GLY A 177      10.056   4.476  -2.730  1.00 98.63           N  
ATOM   2682  H   GLY A 177      10.806   4.515  -3.406  1.00 98.63           H  
ATOM   2683  CA  GLY A 177      10.260   5.153  -1.456  1.00 98.63           C  
ATOM   2684  HA2 GLY A 177      11.268   5.566  -1.459  1.00 98.63           H  
ATOM   2685  HA3 GLY A 177      10.159   4.444  -0.634  1.00 98.63           H  
ATOM   2686  C   GLY A 177       9.290   6.311  -1.244  1.00 98.63           C  
ATOM   2687  O   GLY A 177       8.593   6.351  -0.230  1.00 98.63           O  
ATOM   2688  N   ALA A 178       9.176   7.217  -2.217  1.00 98.48           N  
ATOM   2689  H   ALA A 178       9.763   7.123  -3.033  1.00 98.48           H  
ATOM   2690  CA  ALA A 178       8.234   8.336  -2.156  1.00 98.48           C  
ATOM   2691  HA  ALA A 178       8.472   8.934  -1.276  1.00 98.48           H  
ATOM   2692  C   ALA A 178       6.775   7.859  -2.012  1.00 98.48           C  
ATOM   2693  CB  ALA A 178       8.425   9.212  -3.399  1.00 98.48           C  
ATOM   2694  HB1 ALA A 178       8.182   8.648  -4.300  1.00 98.48           H  
ATOM   2695  HB2 ALA A 178       9.460   9.550  -3.459  1.00 98.48           H  
ATOM   2696  HB3 ALA A 178       7.776  10.085  -3.336  1.00 98.48           H  
ATOM   2697  O   ALA A 178       6.013   8.430  -1.227  1.00 98.48           O  
ATOM   2698  N   TYR A 179       6.396   6.778  -2.702  1.00 98.64           N  
ATOM   2699  H   TYR A 179       7.053   6.375  -3.354  1.00 98.64           H  
ATOM   2700  CA  TYR A 179       5.078   6.149  -2.576  1.00 98.64           C  
ATOM   2701  HA  TYR A 179       4.317   6.910  -2.748  1.00 98.64           H  
ATOM   2702  C   TYR A 179       4.849   5.557  -1.182  1.00 98.64           C  
ATOM   2703  CB  TYR A 179       4.925   5.038  -3.623  1.00 98.64           C  
ATOM   2704  HB2 TYR A 179       5.233   5.400  -4.604  1.00 98.64           H  
ATOM   2705  HB3 TYR A 179       5.612   4.226  -3.384  1.00 98.64           H  
ATOM   2706  O   TYR A 179       3.861   5.864  -0.515  1.00 98.64           O  
ATOM   2707  CG  TYR A 179       3.516   4.481  -3.719  1.00 98.64           C  
ATOM   2708  CD1 TYR A 179       3.308   3.094  -3.621  1.00 98.64           C  
ATOM   2709  HD1 TYR A 179       4.152   2.430  -3.509  1.00 98.64           H  
ATOM   2710  CD2 TYR A 179       2.414   5.337  -3.909  1.00 98.64           C  
ATOM   2711  HD2 TYR A 179       2.557   6.404  -3.998  1.00 98.64           H  
ATOM   2712  CE1 TYR A 179       2.007   2.566  -3.714  1.00 98.64           C  
ATOM   2713  HE1 TYR A 179       1.841   1.500  -3.662  1.00 98.64           H  
ATOM   2714  CE2 TYR A 179       1.113   4.816  -4.005  1.00 98.64           C  
ATOM   2715  HE2 TYR A 179       0.271   5.465  -4.196  1.00 98.64           H  
ATOM   2716  OH  TYR A 179      -0.341   2.917  -3.973  1.00 98.64           O  
ATOM   2717  HH  TYR A 179      -0.335   1.968  -4.114  1.00 98.64           H  
ATOM   2718  CZ  TYR A 179       0.910   3.428  -3.900  1.00 98.64           C  
ATOM   2719  N   ALA A 180       5.795   4.752  -0.699  1.00 98.63           N  
ATOM   2720  H   ALA A 180       6.584   4.531  -1.289  1.00 98.63           H  
ATOM   2721  CA  ALA A 180       5.744   4.146   0.625  1.00 98.63           C  
ATOM   2722  HA  ALA A 180       4.861   3.511   0.694  1.00 98.63           H  
ATOM   2723  C   ALA A 180       5.653   5.212   1.732  1.00 98.63           C  
ATOM   2724  CB  ALA A 180       6.994   3.272   0.757  1.00 98.63           C  
ATOM   2725  HB1 ALA A 180       7.038   2.811   1.743  1.00 98.63           H  
ATOM   2726  HB2 ALA A 180       7.889   3.876   0.604  1.00 98.63           H  
ATOM   2727  HB3 ALA A 180       6.971   2.488  -0.000  1.00 98.63           H  
ATOM   2728  O   ALA A 180       4.844   5.091   2.656  1.00 98.63           O  
ATOM   2729  N   GLY A 181       6.421   6.297   1.600  1.00 98.22           N  
ATOM   2730  H   GLY A 181       7.073   6.318   0.829  1.00 98.22           H  
ATOM   2731  CA  GLY A 181       6.346   7.467   2.471  1.00 98.22           C  
ATOM   2732  HA2 GLY A 181       6.571   7.171   3.496  1.00 98.22           H  
ATOM   2733  HA3 GLY A 181       7.084   8.199   2.143  1.00 98.22           H  
ATOM   2734  C   GLY A 181       4.977   8.139   2.425  1.00 98.22           C  
ATOM   2735  O   GLY A 181       4.371   8.369   3.471  1.00 98.22           O  
ATOM   2736  N   ARG A 182       4.435   8.369   1.222  1.00 97.92           N  
ATOM   2737  H   ARG A 182       4.985   8.144   0.406  1.00 97.92           H  
ATOM   2738  CA  ARG A 182       3.094   8.941   1.016  1.00 97.92           C  
ATOM   2739  HA  ARG A 182       3.090   9.942   1.448  1.00 97.92           H  
ATOM   2740  C   ARG A 182       2.011   8.147   1.745  1.00 97.92           C  
ATOM   2741  CB  ARG A 182       2.817   9.024  -0.498  1.00 97.92           C  
ATOM   2742  HB2 ARG A 182       3.577   9.652  -0.960  1.00 97.92           H  
ATOM   2743  HB3 ARG A 182       2.897   8.033  -0.946  1.00 97.92           H  
ATOM   2744  O   ARG A 182       1.179   8.749   2.421  1.00 97.92           O  
ATOM   2745  CG  ARG A 182       1.436   9.573  -0.874  1.00 97.92           C  
ATOM   2746  HG2 ARG A 182       0.646   8.922  -0.501  1.00 97.92           H  
ATOM   2747  HG3 ARG A 182       1.375   9.578  -1.962  1.00 97.92           H  
ATOM   2748  CD  ARG A 182       1.236  10.992  -0.337  1.00 97.92           C  
ATOM   2749  HD2 ARG A 182       0.680  10.943   0.599  1.00 97.92           H  
ATOM   2750  HD3 ARG A 182       2.215  11.426  -0.132  1.00 97.92           H  
ATOM   2751  NE  ARG A 182       0.518  11.828  -1.312  1.00 97.92           N  
ATOM   2752  HE  ARG A 182      -0.207  11.385  -1.859  1.00 97.92           H  
ATOM   2753  NH1 ARG A 182       1.671  13.799  -0.962  1.00 97.92           N  
ATOM   2754 HH11 ARG A 182       1.852  14.736  -1.293  1.00 97.92           H  
ATOM   2755 HH12 ARG A 182       2.266  13.383  -0.260  1.00 97.92           H  
ATOM   2756  NH2 ARG A 182       0.115  13.687  -2.532  1.00 97.92           N  
ATOM   2757 HH21 ARG A 182       0.342  14.652  -2.726  1.00 97.92           H  
ATOM   2758 HH22 ARG A 182      -0.624  13.208  -3.026  1.00 97.92           H  
ATOM   2759  CZ  ARG A 182       0.778  13.090  -1.592  1.00 97.92           C  
ATOM   2760  N   LEU A 183       2.046   6.817   1.667  1.00 98.03           N  
ATOM   2761  H   LEU A 183       2.744   6.404   1.065  1.00 98.03           H  
ATOM   2762  CA  LEU A 183       1.106   5.934   2.372  1.00 98.03           C  
ATOM   2763  HA  LEU A 183       0.088   6.258   2.152  1.00 98.03           H  
ATOM   2764  C   LEU A 183       1.271   5.981   3.901  1.00 98.03           C  
ATOM   2765  CB  LEU A 183       1.298   4.493   1.873  1.00 98.03           C  
ATOM   2766  HB2 LEU A 183       0.664   3.830   2.461  1.00 98.03           H  
ATOM   2767  HB3 LEU A 183       2.333   4.205   2.057  1.00 98.03           H  
ATOM   2768  O   LEU A 183       0.311   5.719   4.634  1.00 98.03           O  
ATOM   2769  CG  LEU A 183       0.980   4.268   0.383  1.00 98.03           C  
ATOM   2770  HG  LEU A 183       1.547   4.965  -0.233  1.00 98.03           H  
ATOM   2771  CD1 LEU A 183       1.401   2.848   0.022  1.00 98.03           C  
ATOM   2772 HD11 LEU A 183       0.849   2.118   0.614  1.00 98.03           H  
ATOM   2773 HD12 LEU A 183       2.471   2.739   0.202  1.00 98.03           H  
ATOM   2774 HD13 LEU A 183       1.218   2.677  -1.038  1.00 98.03           H  
ATOM   2775  CD2 LEU A 183      -0.503   4.450   0.060  1.00 98.03           C  
ATOM   2776 HD21 LEU A 183      -0.664   4.243  -0.998  1.00 98.03           H  
ATOM   2777 HD22 LEU A 183      -1.108   3.761   0.649  1.00 98.03           H  
ATOM   2778 HD23 LEU A 183      -0.813   5.478   0.251  1.00 98.03           H  
ATOM   2779  N   CYS A 184       2.467   6.324   4.386  1.00 97.72           N  
ATOM   2780  H   CYS A 184       3.213   6.499   3.728  1.00 97.72           H  
ATOM   2781  CA  CYS A 184       2.780   6.469   5.807  1.00 97.72           C  
ATOM   2782  HA  CYS A 184       2.160   5.765   6.362  1.00 97.72           H  
ATOM   2783  C   CYS A 184       2.474   7.862   6.374  1.00 97.72           C  
ATOM   2784  CB  CYS A 184       4.240   6.083   6.065  1.00 97.72           C  
ATOM   2785  HB2 CYS A 184       4.904   6.684   5.443  1.00 97.72           H  
ATOM   2786  HB3 CYS A 184       4.480   6.263   7.112  1.00 97.72           H  
ATOM   2787  O   CYS A 184       2.689   8.086   7.567  1.00 97.72           O  
ATOM   2788  SG  CYS A 184       4.477   4.324   5.710  1.00 97.72           S  
ATOM   2789  HG  CYS A 184       4.405   4.435   4.381  1.00 97.72           H  
ATOM   2790  N   ASN A 185       1.971   8.797   5.566  1.00 96.35           N  
ATOM   2791  H   ASN A 185       1.824   8.585   4.590  1.00 96.35           H  
ATOM   2792  CA  ASN A 185       1.741  10.157   6.029  1.00 96.35           C  
ATOM   2793  HA  ASN A 185       2.644  10.457   6.560  1.00 96.35           H  
ATOM   2794  C   ASN A 185       0.592  10.223   7.050  1.00 96.35           C  
ATOM   2795  CB  ASN A 185       1.602  11.095   4.823  1.00 96.35           C  
ATOM   2796  HB2 ASN A 185       2.393  10.863   4.110  1.00 96.35           H  
ATOM   2797  HB3 ASN A 185       0.643  10.937   4.331  1.00 96.35           H  
ATOM   2798  O   ASN A 185      -0.546   9.841   6.776  1.00 96.35           O  
ATOM   2799  CG  ASN A 185       1.726  12.552   5.224  1.00 96.35           C  
ATOM   2800  ND2 ASN A 185       2.447  13.337   4.459  1.00 96.35           N  
ATOM   2801 HD21 ASN A 185       2.551  14.300   4.745  1.00 96.35           H  
ATOM   2802 HD22 ASN A 185       3.026  12.935   3.735  1.00 96.35           H  
ATOM   2803  OD1 ASN A 185       1.196  12.996   6.232  1.00 96.35           O  
ATOM   2804  N   ARG A 186       0.896  10.696   8.265  1.00 92.89           N  
ATOM   2805  H   ARG A 186       1.855  10.973   8.420  1.00 92.89           H  
ATOM   2806  CA  ARG A 186      -0.069  10.786   9.378  1.00 92.89           C  
ATOM   2807  HA  ARG A 186      -0.755   9.942   9.308  1.00 92.89           H  
ATOM   2808  C   ARG A 186      -0.985  12.006   9.315  1.00 92.89           C  
ATOM   2809  CB  ARG A 186       0.664  10.710  10.728  1.00 92.89           C  
ATOM   2810  HB2 ARG A 186       1.520  11.384  10.726  1.00 92.89           H  
ATOM   2811  HB3 ARG A 186      -0.016  11.020  11.522  1.00 92.89           H  
ATOM   2812  O   ARG A 186      -1.938  12.065  10.086  1.00 92.89           O  
ATOM   2813  CG  ARG A 186       1.122   9.279  11.026  1.00 92.89           C  
ATOM   2814  HG2 ARG A 186       1.861   8.964  10.290  1.00 92.89           H  
ATOM   2815  HG3 ARG A 186       0.253   8.623  10.965  1.00 92.89           H  
ATOM   2816  CD  ARG A 186       1.723   9.167  12.431  1.00 92.89           C  
ATOM   2817  HD2 ARG A 186       2.645   9.749  12.458  1.00 92.89           H  
ATOM   2818  HD3 ARG A 186       1.033   9.590  13.160  1.00 92.89           H  
ATOM   2819  NE  ARG A 186       2.023   7.765  12.780  1.00 92.89           N  
ATOM   2820  HE  ARG A 186       2.983   7.472  12.669  1.00 92.89           H  
ATOM   2821  NH1 ARG A 186      -0.102   7.046  13.369  1.00 92.89           N  
ATOM   2822 HH11 ARG A 186      -0.516   7.951  13.196  1.00 92.89           H  
ATOM   2823 HH12 ARG A 186      -0.644   6.254  13.684  1.00 92.89           H  
ATOM   2824  NH2 ARG A 186       1.556   5.631  13.467  1.00 92.89           N  
ATOM   2825 HH21 ARG A 186       2.490   5.300  13.269  1.00 92.89           H  
ATOM   2826 HH22 ARG A 186       0.845   4.991  13.791  1.00 92.89           H  
ATOM   2827  CZ  ARG A 186       1.171   6.839  13.200  1.00 92.89           C  
ATOM   2828  N   ALA A 187      -0.740  12.949   8.406  1.00 91.14           N  
ATOM   2829  H   ALA A 187       0.049  12.839   7.784  1.00 91.14           H  
ATOM   2830  CA  ALA A 187      -1.645  14.072   8.166  1.00 91.14           C  
ATOM   2831  HA  ALA A 187      -1.931  14.497   9.128  1.00 91.14           H  
ATOM   2832  C   ALA A 187      -2.948  13.650   7.456  1.00 91.14           C  
ATOM   2833  CB  ALA A 187      -0.892  15.148   7.374  1.00 91.14           C  
ATOM   2834  HB1 ALA A 187       0.042  15.398   7.876  1.00 91.14           H  
ATOM   2835  HB2 ALA A 187      -0.679  14.789   6.367  1.00 91.14           H  
ATOM   2836  HB3 ALA A 187      -1.507  16.045   7.302  1.00 91.14           H  
ATOM   2837  O   ALA A 187      -3.845  14.476   7.284  1.00 91.14           O  
ATOM   2838  N   VAL A 188      -3.041  12.385   7.031  1.00 91.23           N  
ATOM   2839  H   VAL A 188      -2.266  11.761   7.206  1.00 91.23           H  
ATOM   2840  CA  VAL A 188      -4.176  11.802   6.310  1.00 91.23           C  
ATOM   2841  HA  VAL A 188      -5.051  12.438   6.443  1.00 91.23           H  
ATOM   2842  C   VAL A 188      -4.556  10.429   6.868  1.00 91.23           C  
ATOM   2843  CB  VAL A 188      -3.890  11.731   4.797  1.00 91.23           C  
ATOM   2844  HB  VAL A 188      -4.733  11.252   4.301  1.00 91.23           H  
ATOM   2845  O   VAL A 188      -3.766   9.757   7.548  1.00 91.23           O  
ATOM   2846  CG1 VAL A 188      -3.756  13.140   4.209  1.00 91.23           C  
ATOM   2847 HG11 VAL A 188      -3.734  13.052   3.123  1.00 91.23           H  
ATOM   2848 HG12 VAL A 188      -2.841  13.619   4.558  1.00 91.23           H  
ATOM   2849 HG13 VAL A 188      -4.622  13.735   4.499  1.00 91.23           H  
ATOM   2850  CG2 VAL A 188      -2.642  10.921   4.434  1.00 91.23           C  
ATOM   2851 HG21 VAL A 188      -2.734   9.907   4.823  1.00 91.23           H  
ATOM   2852 HG22 VAL A 188      -1.747  11.386   4.847  1.00 91.23           H  
ATOM   2853 HG23 VAL A 188      -2.549  10.858   3.350  1.00 91.23           H  
ATOM   2854  N   SER A 189      -5.790  10.011   6.601  1.00 92.56           N  
ATOM   2855  H   SER A 189      -6.334  10.545   5.938  1.00 92.56           H  
ATOM   2856  CA  SER A 189      -6.282   8.671   6.909  1.00 92.56           C  
ATOM   2857  HA  SER A 189      -6.065   8.439   7.952  1.00 92.56           H  
ATOM   2858  C   SER A 189      -5.597   7.626   6.020  1.00 92.56           C  
ATOM   2859  CB  SER A 189      -7.803   8.631   6.723  1.00 92.56           C  
ATOM   2860  HB2 SER A 189      -8.053   8.980   5.722  1.00 92.56           H  
ATOM   2861  HB3 SER A 189      -8.290   9.273   7.456  1.00 92.56           H  
ATOM   2862  O   SER A 189      -5.101   7.933   4.940  1.00 92.56           O  
ATOM   2863  OG  SER A 189      -8.258   7.302   6.863  1.00 92.56           O  
ATOM   2864  HG  SER A 189      -8.524   7.135   7.770  1.00 92.56           H  
ATOM   2865  N   ILE A 190      -5.592   6.362   6.453  1.00 94.67           N  
ATOM   2866  H   ILE A 190      -6.151   6.151   7.267  1.00 94.67           H  
ATOM   2867  CA  ILE A 190      -5.210   5.255   5.563  1.00 94.67           C  
ATOM   2868  HA  ILE A 190      -4.284   5.530   5.059  1.00 94.67           H  
ATOM   2869  C   ILE A 190      -6.243   5.012   4.445  1.00 94.67           C  
ATOM   2870  CB  ILE A 190      -4.949   3.956   6.349  1.00 94.67           C  
ATOM   2871  HB  ILE A 190      -4.585   3.223   5.629  1.00 94.67           H  
ATOM   2872  O   ILE A 190      -5.926   4.302   3.494  1.00 94.67           O  
ATOM   2873  CG1 ILE A 190      -6.237   3.396   6.990  1.00 94.67           C  
ATOM   2874 HG12 ILE A 190      -6.512   3.979   7.868  1.00 94.67           H  
ATOM   2875 HG13 ILE A 190      -7.061   3.448   6.277  1.00 94.67           H  
ATOM   2876  CG2 ILE A 190      -3.845   4.161   7.403  1.00 94.67           C  
ATOM   2877 HG21 ILE A 190      -3.470   3.191   7.731  1.00 94.67           H  
ATOM   2878 HG22 ILE A 190      -3.016   4.715   6.964  1.00 94.67           H  
ATOM   2879 HG23 ILE A 190      -4.235   4.713   8.259  1.00 94.67           H  
ATOM   2880  CD1 ILE A 190      -6.096   1.924   7.364  1.00 94.67           C  
ATOM   2881 HD11 ILE A 190      -7.034   1.565   7.788  1.00 94.67           H  
ATOM   2882 HD12 ILE A 190      -5.281   1.794   8.077  1.00 94.67           H  
ATOM   2883 HD13 ILE A 190      -5.877   1.336   6.473  1.00 94.67           H  
ATOM   2884  N   ALA A 191      -7.454   5.569   4.594  1.00 94.88           N  
ATOM   2885  H   ALA A 191      -7.631   6.122   5.420  1.00 94.88           H  
ATOM   2886  CA  ALA A 191      -8.537   5.548   3.613  1.00 94.88           C  
ATOM   2887  HA  ALA A 191      -8.561   4.580   3.113  1.00 94.88           H  
ATOM   2888  C   ALA A 191      -8.399   6.642   2.545  1.00 94.88           C  
ATOM   2889  CB  ALA A 191      -9.864   5.770   4.349  1.00 94.88           C  
ATOM   2890  HB1 ALA A 191      -9.928   6.798   4.706  1.00 94.88           H  
ATOM   2891  HB2 ALA A 191      -9.961   5.099   5.203  1.00 94.88           H  
ATOM   2892  HB3 ALA A 191     -10.694   5.590   3.665  1.00 94.88           H  
ATOM   2893  O   ALA A 191      -9.087   6.592   1.530  1.00 94.88           O  
ATOM   2894  N   ASP A 192      -7.554   7.652   2.775  1.00 95.07           N  
ATOM   2895  H   ASP A 192      -6.950   7.625   3.584  1.00 95.07           H  
ATOM   2896  CA  ASP A 192      -7.302   8.677   1.769  1.00 95.07           C  
ATOM   2897  HA  ASP A 192      -8.253   9.019   1.360  1.00 95.07           H  
ATOM   2898  C   ASP A 192      -6.474   8.065   0.631  1.00 95.07           C  
ATOM   2899  CB  ASP A 192      -6.582   9.891   2.382  1.00 95.07           C  
ATOM   2900  HB2 ASP A 192      -5.739   9.547   2.982  1.00 95.07           H  
ATOM   2901  HB3 ASP A 192      -6.173  10.491   1.569  1.00 95.07           H  
ATOM   2902  O   ASP A 192      -5.391   7.518   0.864  1.00 95.07           O  
ATOM   2903  CG  ASP A 192      -7.486  10.809   3.216  1.00 95.07           C  
ATOM   2904  OD1 ASP A 192      -8.423  11.392   2.628  1.00 95.07           O  
ATOM   2905  OD2 ASP A 192      -7.158  11.067   4.400  1.00 95.07           O  
ATOM   2906  N   SER A 193      -6.958   8.197  -0.608  1.00 96.40           N  
ATOM   2907  H   SER A 193      -7.887   8.572  -0.735  1.00 96.40           H  
ATOM   2908  CA  SER A 193      -6.186   7.785  -1.783  1.00 96.40           C  
ATOM   2909  HA  SER A 193      -5.989   6.718  -1.682  1.00 96.40           H  
ATOM   2910  C   SER A 193      -4.855   8.554  -1.843  1.00 96.40           C  
ATOM   2911  CB  SER A 193      -6.973   7.991  -3.083  1.00 96.40           C  
ATOM   2912  HB2 SER A 193      -7.840   7.331  -3.099  1.00 96.40           H  
ATOM   2913  HB3 SER A 193      -7.316   9.024  -3.132  1.00 96.40           H  
ATOM   2914  O   SER A 193      -4.819   9.767  -1.573  1.00 96.40           O  
ATOM   2915  OG  SER A 193      -6.144   7.734  -4.207  1.00 96.40           O  
ATOM   2916  HG  SER A 193      -6.343   6.872  -4.581  1.00 96.40           H  
ATOM   2917  N   PRO A 194      -3.744   7.904  -2.245  1.00 97.18           N  
ATOM   2918  CA  PRO A 194      -2.467   8.588  -2.441  1.00 97.18           C  
ATOM   2919  HA  PRO A 194      -2.141   9.012  -1.491  1.00 97.18           H  
ATOM   2920  C   PRO A 194      -2.541   9.734  -3.469  1.00 97.18           C  
ATOM   2921  CB  PRO A 194      -1.482   7.490  -2.863  1.00 97.18           C  
ATOM   2922  HB2 PRO A 194      -0.979   7.095  -1.980  1.00 97.18           H  
ATOM   2923  HB3 PRO A 194      -0.748   7.846  -3.585  1.00 97.18           H  
ATOM   2924  O   PRO A 194      -1.703  10.647  -3.400  1.00 97.18           O  
ATOM   2925  CG  PRO A 194      -2.376   6.404  -3.460  1.00 97.18           C  
ATOM   2926  HG2 PRO A 194      -2.613   6.656  -4.493  1.00 97.18           H  
ATOM   2927  HG3 PRO A 194      -1.919   5.416  -3.392  1.00 97.18           H  
ATOM   2928  CD  PRO A 194      -3.634   6.493  -2.607  1.00 97.18           C  
ATOM   2929  HD2 PRO A 194      -3.513   5.896  -1.703  1.00 97.18           H  
ATOM   2930  HD3 PRO A 194      -4.488   6.130  -3.177  1.00 97.18           H  
ATOM   2931  N   CYS A 195      -3.552   9.738  -4.357  1.00 96.98           N  
ATOM   2932  H   CYS A 195      -4.218   8.978  -4.335  1.00 96.98           H  
ATOM   2933  CA  CYS A 195      -3.797  10.788  -5.354  1.00 96.98           C  
ATOM   2934  HA  CYS A 195      -2.864  10.979  -5.883  1.00 96.98           H  
ATOM   2935  C   CYS A 195      -4.237  12.132  -4.752  1.00 96.98           C  
ATOM   2936  CB  CYS A 195      -4.819  10.292  -6.390  1.00 96.98           C  
ATOM   2937  HB2 CYS A 195      -4.695  10.868  -7.307  1.00 96.98           H  
ATOM   2938  HB3 CYS A 195      -4.641   9.246  -6.641  1.00 96.98           H  
ATOM   2939  O   CYS A 195      -4.209  13.159  -5.431  1.00 96.98           O  
ATOM   2940  SG  CYS A 195      -6.529  10.507  -5.810  1.00 96.98           S  
ATOM   2941  HG  CYS A 195      -7.011  10.952  -6.974  1.00 96.98           H  
ATOM   2942  N   ARG A 196      -4.621  12.161  -3.467  1.00 96.17           N  
ATOM   2943  H   ARG A 196      -4.659  11.277  -2.979  1.00 96.17           H  
ATOM   2944  CA  ARG A 196      -5.123  13.359  -2.785  1.00 96.17           C  
ATOM   2945  HA  ARG A 196      -6.057  13.639  -3.273  1.00 96.17           H  
ATOM   2946  C   ARG A 196      -4.143  14.533  -2.907  1.00 96.17           C  
ATOM   2947  CB  ARG A 196      -5.434  12.985  -1.329  1.00 96.17           C  
ATOM   2948  HB2 ARG A 196      -6.150  12.163  -1.329  1.00 96.17           H  
ATOM   2949  HB3 ARG A 196      -4.522  12.637  -0.843  1.00 96.17           H  
ATOM   2950  O   ARG A 196      -3.146  14.616  -2.186  1.00 96.17           O  
ATOM   2951  CG  ARG A 196      -6.031  14.149  -0.529  1.00 96.17           C  
ATOM   2952  HG2 ARG A 196      -5.319  14.973  -0.481  1.00 96.17           H  
ATOM   2953  HG3 ARG A 196      -6.947  14.490  -1.011  1.00 96.17           H  
ATOM   2954  CD  ARG A 196      -6.350  13.669   0.889  1.00 96.17           C  
ATOM   2955  HD2 ARG A 196      -7.076  12.858   0.826  1.00 96.17           H  
ATOM   2956  HD3 ARG A 196      -5.454  13.258   1.355  1.00 96.17           H  
ATOM   2957  NE  ARG A 196      -6.916  14.738   1.728  1.00 96.17           N  
ATOM   2958  HE  ARG A 196      -7.887  14.593   1.968  1.00 96.17           H  
ATOM   2959  NH1 ARG A 196      -4.947  15.797   2.289  1.00 96.17           N  
ATOM   2960 HH11 ARG A 196      -4.432  16.478   2.829  1.00 96.17           H  
ATOM   2961 HH12 ARG A 196      -4.427  15.106   1.768  1.00 96.17           H  
ATOM   2962  NH2 ARG A 196      -6.869  16.466   3.196  1.00 96.17           N  
ATOM   2963 HH21 ARG A 196      -6.305  16.961   3.872  1.00 96.17           H  
ATOM   2964 HH22 ARG A 196      -7.821  16.215   3.423  1.00 96.17           H  
ATOM   2965  CZ  ARG A 196      -6.241  15.659   2.387  1.00 96.17           C  
ATOM   2966  N   VAL A 197      -4.489  15.502  -3.757  1.00 96.55           N  
ATOM   2967  H   VAL A 197      -5.212  15.262  -4.419  1.00 96.55           H  
ATOM   2968  CA  VAL A 197      -3.678  16.702  -4.049  1.00 96.55           C  
ATOM   2969  HA  VAL A 197      -2.707  16.383  -4.429  1.00 96.55           H  
ATOM   2970  C   VAL A 197      -3.423  17.539  -2.792  1.00 96.55           C  
ATOM   2971  CB  VAL A 197      -4.364  17.541  -5.148  1.00 96.55           C  
ATOM   2972  HB  VAL A 197      -5.385  17.756  -4.833  1.00 96.55           H  
ATOM   2973  O   VAL A 197      -2.307  17.999  -2.561  1.00 96.55           O  
ATOM   2974  CG1 VAL A 197      -3.663  18.874  -5.421  1.00 96.55           C  
ATOM   2975 HG11 VAL A 197      -4.186  19.409  -6.214  1.00 96.55           H  
ATOM   2976 HG12 VAL A 197      -2.639  18.698  -5.750  1.00 96.55           H  
ATOM   2977 HG13 VAL A 197      -3.658  19.513  -4.538  1.00 96.55           H  
ATOM   2978  CG2 VAL A 197      -4.413  16.764  -6.470  1.00 96.55           C  
ATOM   2979 HG21 VAL A 197      -4.978  15.838  -6.362  1.00 96.55           H  
ATOM   2980 HG22 VAL A 197      -4.899  17.367  -7.237  1.00 96.55           H  
ATOM   2981 HG23 VAL A 197      -3.403  16.525  -6.802  1.00 96.55           H  
ATOM   2982  N   LYS A 198      -4.423  17.660  -1.906  1.00 94.86           N  
ATOM   2983  H   LYS A 198      -5.308  17.252  -2.167  1.00 94.86           H  
ATOM   2984  CA  LYS A 198      -4.328  18.423  -0.643  1.00 94.86           C  
ATOM   2985  HA  LYS A 198      -3.960  19.418  -0.892  1.00 94.86           H  
ATOM   2986  C   LYS A 198      -3.307  17.850   0.354  1.00 94.86           C  
ATOM   2987  CB  LYS A 198      -5.740  18.565  -0.043  1.00 94.86           C  
ATOM   2988  HB2 LYS A 198      -6.111  17.584   0.254  1.00 94.86           H  
ATOM   2989  HB3 LYS A 198      -6.397  18.950  -0.822  1.00 94.86           H  
ATOM   2990  O   LYS A 198      -2.985  18.507   1.339  1.00 94.86           O  
ATOM   2991  CG  LYS A 198      -5.810  19.526   1.159  1.00 94.86           C  
ATOM   2992  HG2 LYS A 198      -5.300  19.086   2.016  1.00 94.86           H  
ATOM   2993  HG3 LYS A 198      -5.321  20.464   0.895  1.00 94.86           H  
ATOM   2994  CD  LYS A 198      -7.258  19.816   1.571  1.00 94.86           C  
ATOM   2995  HD2 LYS A 198      -7.748  18.884   1.852  1.00 94.86           H  
ATOM   2996  HD3 LYS A 198      -7.786  20.250   0.721  1.00 94.86           H  
ATOM   2997  CE  LYS A 198      -7.287  20.801   2.748  1.00 94.86           C  
ATOM   2998  HE2 LYS A 198      -6.752  21.703   2.451  1.00 94.86           H  
ATOM   2999  HE3 LYS A 198      -6.750  20.361   3.588  1.00 94.86           H  
ATOM   3000  NZ  LYS A 198      -8.678  21.143   3.143  1.00 94.86           N  
ATOM   3001  HZ1 LYS A 198      -9.194  20.322   3.425  1.00 94.86           H  
ATOM   3002  HZ2 LYS A 198      -9.169  21.568   2.369  1.00 94.86           H  
ATOM   3003  HZ3 LYS A 198      -8.682  21.805   3.906  1.00 94.86           H  
ATOM   3004  N   THR A 199      -2.794  16.641   0.129  1.00 95.29           N  
ATOM   3005  H   THR A 199      -3.081  16.129  -0.692  1.00 95.29           H  
ATOM   3006  CA  THR A 199      -1.679  16.085   0.917  1.00 95.29           C  
ATOM   3007  HA  THR A 199      -1.848  16.291   1.974  1.00 95.29           H  
ATOM   3008  C   THR A 199      -0.343  16.748   0.552  1.00 95.29           C  
ATOM   3009  CB  THR A 199      -1.627  14.560   0.741  1.00 95.29           C  
ATOM   3010  HB  THR A 199      -1.340  14.326  -0.284  1.00 95.29           H  
ATOM   3011  O   THR A 199       0.620  16.633   1.301  1.00 95.29           O  
ATOM   3012  CG2 THR A 199      -0.686  13.842   1.709  1.00 95.29           C  
ATOM   3013 HG21 THR A 199       0.350  14.114   1.505  1.00 95.29           H  
ATOM   3014 HG22 THR A 199      -0.788  12.763   1.592  1.00 95.29           H  
ATOM   3015 HG23 THR A 199      -0.928  14.113   2.736  1.00 95.29           H  
ATOM   3016  OG1 THR A 199      -2.919  14.037   0.982  1.00 95.29           O  
ATOM   3017  HG1 THR A 199      -2.896  13.122   0.692  1.00 95.29           H  
ATOM   3018  N   GLY A 200      -0.292  17.482  -0.564  1.00 96.11           N  
ATOM   3019  H   GLY A 200      -1.118  17.535  -1.143  1.00 96.11           H  
ATOM   3020  CA  GLY A 200       0.899  18.152  -1.084  1.00 96.11           C  
ATOM   3021  HA2 GLY A 200       1.640  18.286  -0.296  1.00 96.11           H  
ATOM   3022  HA3 GLY A 200       0.615  19.137  -1.453  1.00 96.11           H  
ATOM   3023  C   GLY A 200       1.543  17.371  -2.227  1.00 96.11           C  
ATOM   3024  O   GLY A 200       1.271  16.182  -2.408  1.00 96.11           O  
ATOM   3025  N   ALA A 201       2.379  18.045  -3.013  1.00 97.22           N  
ATOM   3026  H   ALA A 201       2.585  19.012  -2.804  1.00 97.22           H  
ATOM   3027  CA  ALA A 201       3.168  17.411  -4.067  1.00 97.22           C  
ATOM   3028  HA  ALA A 201       2.502  16.854  -4.726  1.00 97.22           H  
ATOM   3029  C   ALA A 201       4.189  16.417  -3.480  1.00 97.22           C  
ATOM   3030  CB  ALA A 201       3.844  18.509  -4.896  1.00 97.22           C  
ATOM   3031  HB1 ALA A 201       4.530  19.083  -4.272  1.00 97.22           H  
ATOM   3032  HB2 ALA A 201       3.090  19.175  -5.315  1.00 97.22           H  
ATOM   3033  HB3 ALA A 201       4.408  18.056  -5.711  1.00 97.22           H  
ATOM   3034  O   ALA A 201       4.525  16.486  -2.295  1.00 97.22           O  
ATOM   3035  N   LEU A 202       4.669  15.487  -4.304  1.00 97.72           N  
ATOM   3036  H   LEU A 202       4.347  15.474  -5.261  1.00 97.72           H  
ATOM   3037  CA  LEU A 202       5.733  14.562  -3.923  1.00 97.72           C  
ATOM   3038  HA  LEU A 202       5.455  14.120  -2.967  1.00 97.72           H  
ATOM   3039  C   LEU A 202       7.038  15.314  -3.672  1.00 97.72           C  
ATOM   3040  CB  LEU A 202       5.905  13.454  -4.981  1.00 97.72           C  
ATOM   3041  HB2 LEU A 202       6.793  12.868  -4.744  1.00 97.72           H  
ATOM   3042  HB3 LEU A 202       6.057  13.925  -5.952  1.00 97.72           H  
ATOM   3043  O   LEU A 202       7.424  16.209  -4.426  1.00 97.72           O  
ATOM   3044  CG  LEU A 202       4.699  12.505  -5.058  1.00 97.72           C  
ATOM   3045  HG  LEU A 202       3.793  13.100  -5.173  1.00 97.72           H  
ATOM   3046  CD1 LEU A 202       4.799  11.571  -6.265  1.00 97.72           C  
ATOM   3047 HD11 LEU A 202       4.983  12.151  -7.169  1.00 97.72           H  
ATOM   3048 HD12 LEU A 202       5.602  10.847  -6.128  1.00 97.72           H  
ATOM   3049 HD13 LEU A 202       3.859  11.035  -6.396  1.00 97.72           H  
ATOM   3050  CD2 LEU A 202       4.559  11.653  -3.788  1.00 97.72           C  
ATOM   3051 HD21 LEU A 202       4.933  12.167  -2.902  1.00 97.72           H  
ATOM   3052 HD22 LEU A 202       5.130  10.729  -3.882  1.00 97.72           H  
ATOM   3053 HD23 LEU A 202       3.501  11.456  -3.618  1.00 97.72           H  
ATOM   3054  N   VAL A 203       7.711  14.934  -2.593  1.00 97.24           N  
ATOM   3055  H   VAL A 203       7.354  14.155  -2.057  1.00 97.24           H  
ATOM   3056  CA  VAL A 203       8.917  15.594  -2.098  1.00 97.24           C  
ATOM   3057  HA  VAL A 203       8.947  16.611  -2.488  1.00 97.24           H  
ATOM   3058  C   VAL A 203      10.143  14.843  -2.602  1.00 97.24           C  
ATOM   3059  CB  VAL A 203       8.894  15.683  -0.559  1.00 97.24           C  
ATOM   3060  HB  VAL A 203       8.892  14.678  -0.138  1.00 97.24           H  
ATOM   3061  O   VAL A 203      10.207  13.618  -2.509  1.00 97.24           O  
ATOM   3062  CG1 VAL A 203      10.120  16.433  -0.023  1.00 97.24           C  
ATOM   3063 HG11 VAL A 203      10.170  17.435  -0.447  1.00 97.24           H  
ATOM   3064 HG12 VAL A 203      11.031  15.884  -0.259  1.00 97.24           H  
ATOM   3065 HG13 VAL A 203      10.055  16.505   1.063  1.00 97.24           H  
ATOM   3066  CG2 VAL A 203       7.641  16.421  -0.060  1.00 97.24           C  
ATOM   3067 HG21 VAL A 203       7.594  17.421  -0.492  1.00 97.24           H  
ATOM   3068 HG22 VAL A 203       7.669  16.494   1.027  1.00 97.24           H  
ATOM   3069 HG23 VAL A 203       6.742  15.870  -0.337  1.00 97.24           H  
ATOM   3070  N   GLY A 204      11.130  15.579  -3.116  1.00 95.84           N  
ATOM   3071  H   GLY A 204      11.003  16.580  -3.171  1.00 95.84           H  
ATOM   3072  CA  GLY A 204      12.461  15.034  -3.400  1.00 95.84           C  
ATOM   3073  HA2 GLY A 204      13.159  15.862  -3.528  1.00 95.84           H  
ATOM   3074  HA3 GLY A 204      12.794  14.450  -2.542  1.00 95.84           H  
ATOM   3075  C   GLY A 204      12.578  14.139  -4.639  1.00 95.84           C  
ATOM   3076  O   GLY A 204      13.581  13.445  -4.762  1.00 95.84           O  
ATOM   3077  N   LEU A 205      11.607  14.148  -5.564  1.00 94.83           N  
ATOM   3078  H   LEU A 205      10.760  14.667  -5.379  1.00 94.83           H  
ATOM   3079  CA  LEU A 205      11.728  13.388  -6.821  1.00 94.83           C  
ATOM   3080  HA  LEU A 205      12.090  12.385  -6.595  1.00 94.83           H  
ATOM   3081  C   LEU A 205      12.769  13.982  -7.786  1.00 94.83           C  
ATOM   3082  CB  LEU A 205      10.362  13.277  -7.522  1.00 94.83           C  
ATOM   3083  HB2 LEU A 205      10.536  12.856  -8.512  1.00 94.83           H  
ATOM   3084  HB3 LEU A 205       9.949  14.276  -7.660  1.00 94.83           H  
ATOM   3085  O   LEU A 205      13.399  13.251  -8.539  1.00 94.83           O  
ATOM   3086  CG  LEU A 205       9.320  12.393  -6.816  1.00 94.83           C  
ATOM   3087  HG  LEU A 205       9.036  12.851  -5.869  1.00 94.83           H  
ATOM   3088  CD1 LEU A 205       8.085  12.304  -7.713  1.00 94.83           C  
ATOM   3089 HD11 LEU A 205       7.353  11.634  -7.263  1.00 94.83           H  
ATOM   3090 HD12 LEU A 205       7.646  13.294  -7.841  1.00 94.83           H  
ATOM   3091 HD13 LEU A 205       8.361  11.905  -8.689  1.00 94.83           H  
ATOM   3092  CD2 LEU A 205       9.811  10.968  -6.549  1.00 94.83           C  
ATOM   3093 HD21 LEU A 205       8.999  10.365  -6.143  1.00 94.83           H  
ATOM   3094 HD22 LEU A 205      10.622  10.974  -5.820  1.00 94.83           H  
ATOM   3095 HD23 LEU A 205      10.165  10.515  -7.476  1.00 94.83           H  
ATOM   3096  N   GLY A 206      12.976  15.300  -7.761  1.00 93.03           N  
ATOM   3097  H   GLY A 206      12.408  15.857  -7.138  1.00 93.03           H  
ATOM   3098  CA  GLY A 206      13.847  15.986  -8.717  1.00 93.03           C  
ATOM   3099  HA2 GLY A 206      14.180  16.933  -8.292  1.00 93.03           H  
ATOM   3100  HA3 GLY A 206      14.729  15.372  -8.903  1.00 93.03           H  
ATOM   3101  C   GLY A 206      13.155  16.277 -10.053  1.00 93.03           C  
ATOM   3102  O   GLY A 206      11.937  16.454 -10.114  1.00 93.03           O  
ATOM   3103  N   ASN A 207      13.947  16.387 -11.123  1.00 93.61           N  
ATOM   3104  H   ASN A 207      14.926  16.163 -11.021  1.00 93.61           H  
ATOM   3105  CA  ASN A 207      13.447  16.730 -12.457  1.00 93.61           C  
ATOM   3106  HA  ASN A 207      12.776  17.584 -12.359  1.00 93.61           H  
ATOM   3107  C   ASN A 207      12.628  15.590 -13.069  1.00 93.61           C  
ATOM   3108  CB  ASN A 207      14.622  17.134 -13.363  1.00 93.61           C  
ATOM   3109  HB2 ASN A 207      14.282  17.218 -14.395  1.00 93.61           H  
ATOM   3110  HB3 ASN A 207      15.387  16.358 -13.331  1.00 93.61           H  
ATOM   3111  O   ASN A 207      12.793  14.428 -12.708  1.00 93.61           O  
ATOM   3112  CG  ASN A 207      15.225  18.469 -12.974  1.00 93.61           C  
ATOM   3113  ND2 ASN A 207      16.477  18.693 -13.291  1.00 93.61           N  
ATOM   3114 HD21 ASN A 207      17.014  17.999 -13.791  1.00 93.61           H  
ATOM   3115 HD22 ASN A 207      16.851  19.596 -13.035  1.00 93.61           H  
ATOM   3116  OD1 ASN A 207      14.584  19.330 -12.397  1.00 93.61           O  
ATOM   3117  N   LYS A 208      11.748  15.925 -14.020  1.00 93.28           N  
ATOM   3118  H   LYS A 208      11.736  16.881 -14.347  1.00 93.28           H  
ATOM   3119  CA  LYS A 208      11.001  14.911 -14.774  1.00 93.28           C  
ATOM   3120  HA  LYS A 208      10.485  14.287 -14.044  1.00 93.28           H  
ATOM   3121  C   LYS A 208      11.979  14.033 -15.581  1.00 93.28           C  
ATOM   3122  CB  LYS A 208       9.944  15.542 -15.688  1.00 93.28           C  
ATOM   3123  HB2 LYS A 208       9.489  14.756 -16.290  1.00 93.28           H  
ATOM   3124  HB3 LYS A 208      10.424  16.253 -16.360  1.00 93.28           H  
ATOM   3125  O   LYS A 208      12.910  14.599 -16.157  1.00 93.28           O  
ATOM   3126  CG  LYS A 208       8.844  16.244 -14.879  1.00 93.28           C  
ATOM   3127  HG2 LYS A 208       9.290  17.039 -14.282  1.00 93.28           H  
ATOM   3128  HG3 LYS A 208       8.369  15.525 -14.212  1.00 93.28           H  
ATOM   3129  CD  LYS A 208       7.781  16.840 -15.813  1.00 93.28           C  
ATOM   3130  HD2 LYS A 208       8.253  17.510 -16.532  1.00 93.28           H  
ATOM   3131  HD3 LYS A 208       7.310  16.029 -16.367  1.00 93.28           H  
ATOM   3132  CE  LYS A 208       6.693  17.598 -15.040  1.00 93.28           C  
ATOM   3133  HE2 LYS A 208       6.236  16.911 -14.327  1.00 93.28           H  
ATOM   3134  HE3 LYS A 208       5.913  17.888 -15.743  1.00 93.28           H  
ATOM   3135  NZ  LYS A 208       7.222  18.798 -14.341  1.00 93.28           N  
ATOM   3136  HZ1 LYS A 208       7.924  18.534 -13.664  1.00 93.28           H  
ATOM   3137  HZ2 LYS A 208       6.471  19.271 -13.859  1.00 93.28           H  
ATOM   3138  HZ3 LYS A 208       7.625  19.444 -15.005  1.00 93.28           H  
ATOM   3139  N   PRO A 209      11.779  12.704 -15.638  1.00 93.09           N  
ATOM   3140  CA  PRO A 209      12.653  11.792 -16.349  1.00 93.09           C  
ATOM   3141  HA  PRO A 209      13.665  11.898 -15.957  1.00 93.09           H  
ATOM   3142  C   PRO A 209      12.641  12.090 -17.840  1.00 93.09           C  
ATOM   3143  CB  PRO A 209      12.148  10.371 -16.062  1.00 93.09           C  
ATOM   3144  HB2 PRO A 209      11.488  10.034 -16.861  1.00 93.09           H  
ATOM   3145  HB3 PRO A 209      12.970   9.668 -15.926  1.00 93.09           H  
ATOM   3146  O   PRO A 209      11.624  12.507 -18.407  1.00 93.09           O  
ATOM   3147  CG  PRO A 209      11.338  10.541 -14.786  1.00 93.09           C  
ATOM   3148  HG2 PRO A 209      10.547   9.796 -14.697  1.00 93.09           H  
ATOM   3149  HG3 PRO A 209      12.001  10.519 -13.921  1.00 93.09           H  
ATOM   3150  CD  PRO A 209      10.774  11.939 -14.942  1.00 93.09           C  
ATOM   3151  HD2 PRO A 209      10.647  12.352 -13.941  1.00 93.09           H  
ATOM   3152  HD3 PRO A 209       9.841  11.924 -15.505  1.00 93.09           H  
ATOM   3153  N   VAL A 210      13.779  11.832 -18.462  1.00 92.53           N  
ATOM   3154  H   VAL A 210      14.533  11.412 -17.937  1.00 92.53           H  
ATOM   3155  CA  VAL A 210      13.941  11.822 -19.911  1.00 92.53           C  
ATOM   3156  HA  VAL A 210      13.000  12.092 -20.390  1.00 92.53           H  
ATOM   3157  C   VAL A 210      14.258  10.392 -20.318  1.00 92.53           C  
ATOM   3158  CB  VAL A 210      15.004  12.832 -20.379  1.00 92.53           C  
ATOM   3159  HB  VAL A 210      15.109  12.731 -21.459  1.00 92.53           H  
ATOM   3160  O   VAL A 210      15.048   9.728 -19.653  1.00 92.53           O  
ATOM   3161  CG1 VAL A 210      14.538  14.265 -20.084  1.00 92.53           C  
ATOM   3162 HG11 VAL A 210      13.575  14.440 -20.564  1.00 92.53           H  
ATOM   3163 HG12 VAL A 210      15.259  14.974 -20.491  1.00 92.53           H  
ATOM   3164 HG13 VAL A 210      14.441  14.423 -19.010  1.00 92.53           H  
ATOM   3165  CG2 VAL A 210      16.386  12.637 -19.739  1.00 92.53           C  
ATOM   3166 HG21 VAL A 210      17.082  13.374 -20.137  1.00 92.53           H  
ATOM   3167 HG22 VAL A 210      16.329  12.743 -18.655  1.00 92.53           H  
ATOM   3168 HG23 VAL A 210      16.770  11.646 -19.982  1.00 92.53           H  
ATOM   3169  N   GLY A 211      13.587   9.909 -21.356  1.00 88.94           N  
ATOM   3170  H   GLY A 211      12.966  10.525 -21.862  1.00 88.94           H  
ATOM   3171  CA  GLY A 211      13.896   8.626 -21.968  1.00 88.94           C  
ATOM   3172  HA2 GLY A 211      12.999   8.224 -22.439  1.00 88.94           H  
ATOM   3173  HA3 GLY A 211      14.238   7.911 -21.220  1.00 88.94           H  
ATOM   3174  C   GLY A 211      14.985   8.787 -23.024  1.00 88.94           C  
ATOM   3175  O   GLY A 211      15.677   9.813 -23.092  1.00 88.94           O  
ATOM   3176  N   LYS A 212      15.073   7.789 -23.902  1.00 91.27           N  
ATOM   3177  H   LYS A 212      14.542   6.947 -23.729  1.00 91.27           H  
ATOM   3178  CA  LYS A 212      15.922   7.821 -25.092  1.00 91.27           C  
ATOM   3179  HA  LYS A 212      16.956   7.711 -24.768  1.00 91.27           H  
ATOM   3180  C   LYS A 212      15.785   9.135 -25.876  1.00 91.27           C  
ATOM   3181  CB  LYS A 212      15.548   6.612 -25.943  1.00 91.27           C  
ATOM   3182  HB2 LYS A 212      14.507   6.699 -26.254  1.00 91.27           H  
ATOM   3183  HB3 LYS A 212      15.662   5.713 -25.337  1.00 91.27           H  
ATOM   3184  O   LYS A 212      14.703   9.715 -25.977  1.00 91.27           O  
ATOM   3185  CG  LYS A 212      16.447   6.473 -27.169  1.00 91.27           C  
ATOM   3186  HG2 LYS A 212      17.463   6.244 -26.848  1.00 91.27           H  
ATOM   3187  HG3 LYS A 212      16.444   7.391 -27.758  1.00 91.27           H  
ATOM   3188  CD  LYS A 212      15.896   5.363 -28.044  1.00 91.27           C  
ATOM   3189  HD2 LYS A 212      15.667   4.507 -27.409  1.00 91.27           H  
ATOM   3190  HD3 LYS A 212      14.971   5.692 -28.518  1.00 91.27           H  
ATOM   3191  CE  LYS A 212      16.924   5.000 -29.106  1.00 91.27           C  
ATOM   3192  HE2 LYS A 212      16.858   5.723 -29.919  1.00 91.27           H  
ATOM   3193  HE3 LYS A 212      17.918   5.070 -28.664  1.00 91.27           H  
ATOM   3194  NZ  LYS A 212      16.663   3.616 -29.552  1.00 91.27           N  
ATOM   3195  HZ1 LYS A 212      16.705   3.013 -28.743  1.00 91.27           H  
ATOM   3196  HZ2 LYS A 212      15.725   3.551 -29.920  1.00 91.27           H  
ATOM   3197  HZ3 LYS A 212      17.341   3.319 -30.239  1.00 91.27           H  
ATOM   3198  N   ASP A 213      16.907   9.600 -26.427  1.00 91.68           N  
ATOM   3199  H   ASP A 213      17.726   9.013 -26.366  1.00 91.68           H  
ATOM   3200  CA  ASP A 213      17.021  10.823 -27.238  1.00 91.68           C  
ATOM   3201  HA  ASP A 213      18.083  10.955 -27.441  1.00 91.68           H  
ATOM   3202  C   ASP A 213      16.593  12.114 -26.508  1.00 91.68           C  
ATOM   3203  CB  ASP A 213      16.348  10.627 -28.613  1.00 91.68           C  
ATOM   3204  HB2 ASP A 213      15.272  10.512 -28.480  1.00 91.68           H  
ATOM   3205  HB3 ASP A 213      16.516  11.517 -29.220  1.00 91.68           H  
ATOM   3206  O   ASP A 213      16.311  13.138 -27.131  1.00 91.68           O  
ATOM   3207  CG  ASP A 213      16.903   9.421 -29.381  1.00 91.68           C  
ATOM   3208  OD1 ASP A 213      18.138   9.218 -29.339  1.00 91.68           O  
ATOM   3209  OD2 ASP A 213      16.099   8.686 -30.000  1.00 91.68           O  
ATOM   3210  N   GLY A 214      16.554  12.090 -25.170  1.00 91.74           N  
ATOM   3211  H   GLY A 214      16.712  11.209 -24.703  1.00 91.74           H  
ATOM   3212  CA  GLY A 214      16.167  13.240 -24.352  1.00 91.74           C  
ATOM   3213  HA2 GLY A 214      16.467  13.048 -23.322  1.00 91.74           H  
ATOM   3214  HA3 GLY A 214      16.688  14.129 -24.709  1.00 91.74           H  
ATOM   3215  C   GLY A 214      14.665  13.529 -24.364  1.00 91.74           C  
ATOM   3216  O   GLY A 214      14.255  14.606 -23.928  1.00 91.74           O  
ATOM   3217  N   ILE A 215      13.841  12.594 -24.851  1.00 94.77           N  
ATOM   3218  H   ILE A 215      14.241  11.729 -25.186  1.00 94.77           H  
ATOM   3219  CA  ILE A 215      12.387  12.755 -24.907  1.00 94.77           C  
ATOM   3220  HA  ILE A 215      12.180  13.730 -25.348  1.00 94.77           H  
ATOM   3221  C   ILE A 215      11.810  12.709 -23.484  1.00 94.77           C  
ATOM   3222  CB  ILE A 215      11.744  11.703 -25.833  1.00 94.77           C  
ATOM   3223  HB  ILE A 215      12.002  10.712 -25.461  1.00 94.77           H  
ATOM   3224  O   ILE A 215      11.901  11.669 -22.822  1.00 94.77           O  
ATOM   3225  CG1 ILE A 215      12.267  11.808 -27.286  1.00 94.77           C  
ATOM   3226 HG12 ILE A 215      13.339  11.613 -27.295  1.00 94.77           H  
ATOM   3227 HG13 ILE A 215      11.800  11.020 -27.878  1.00 94.77           H  
ATOM   3228  CG2 ILE A 215      10.206  11.825 -25.813  1.00 94.77           C  
ATOM   3229 HG21 ILE A 215       9.896  12.844 -26.045  1.00 94.77           H  
ATOM   3230 HG22 ILE A 215       9.817  11.554 -24.832  1.00 94.77           H  
ATOM   3231 HG23 ILE A 215       9.775  11.142 -26.545  1.00 94.77           H  
ATOM   3232  CD1 ILE A 215      12.025  13.150 -27.997  1.00 94.77           C  
ATOM   3233 HD11 ILE A 215      10.961  13.379 -28.035  1.00 94.77           H  
ATOM   3234 HD12 ILE A 215      12.561  13.952 -27.491  1.00 94.77           H  
ATOM   3235 HD13 ILE A 215      12.402  13.080 -29.018  1.00 94.77           H  
ATOM   3236  N   PRO A 216      11.187  13.796 -22.989  1.00 94.77           N  
ATOM   3237  CA  PRO A 216      10.604  13.814 -21.652  1.00 94.77           C  
ATOM   3238  HA  PRO A 216      11.384  13.597 -20.923  1.00 94.77           H  
ATOM   3239  C   PRO A 216       9.473  12.795 -21.511  1.00 94.77           C  
ATOM   3240  CB  PRO A 216      10.088  15.241 -21.434  1.00 94.77           C  
ATOM   3241  HB2 PRO A 216       9.027  15.299 -21.673  1.00 94.77           H  
ATOM   3242  HB3 PRO A 216      10.265  15.578 -20.412  1.00 94.77           H  
ATOM   3243  O   PRO A 216       8.714  12.589 -22.457  1.00 94.77           O  
ATOM   3244  CG  PRO A 216      10.874  16.073 -22.445  1.00 94.77           C  
ATOM   3245  HG2 PRO A 216      10.333  16.971 -22.743  1.00 94.77           H  
ATOM   3246  HG3 PRO A 216      11.850  16.328 -22.032  1.00 94.77           H  
ATOM   3247  CD  PRO A 216      11.052  15.107 -23.608  1.00 94.77           C  
ATOM   3248  HD2 PRO A 216      11.931  15.398 -24.183  1.00 94.77           H  
ATOM   3249  HD3 PRO A 216      10.165  15.116 -24.242  1.00 94.77           H  
ATOM   3250  N   LEU A 217       9.324  12.218 -20.317  1.00 96.35           N  
ATOM   3251  H   LEU A 217      10.028  12.389 -19.613  1.00 96.35           H  
ATOM   3252  CA  LEU A 217       8.201  11.346 -19.962  1.00 96.35           C  
ATOM   3253  HA  LEU A 217       8.261  10.436 -20.558  1.00 96.35           H  
ATOM   3254  C   LEU A 217       6.851  12.050 -20.220  1.00 96.35           C  
ATOM   3255  CB  LEU A 217       8.358  10.964 -18.481  1.00 96.35           C  
ATOM   3256  HB2 LEU A 217       9.268  10.374 -18.363  1.00 96.35           H  
ATOM   3257  HB3 LEU A 217       8.484  11.882 -17.906  1.00 96.35           H  
ATOM   3258  O   LEU A 217       6.550  13.042 -19.542  1.00 96.35           O  
ATOM   3259  CG  LEU A 217       7.175  10.184 -17.881  1.00 96.35           C  
ATOM   3260  HG  LEU A 217       6.262  10.773 -17.968  1.00 96.35           H  
ATOM   3261  CD1 LEU A 217       6.939   8.819 -18.524  1.00 96.35           C  
ATOM   3262 HD11 LEU A 217       6.747   8.922 -19.592  1.00 96.35           H  
ATOM   3263 HD12 LEU A 217       7.814   8.184 -18.382  1.00 96.35           H  
ATOM   3264 HD13 LEU A 217       6.077   8.336 -18.065  1.00 96.35           H  
ATOM   3265  CD2 LEU A 217       7.458   9.980 -16.395  1.00 96.35           C  
ATOM   3266 HD21 LEU A 217       8.337   9.349 -16.264  1.00 96.35           H  
ATOM   3267 HD22 LEU A 217       7.622  10.941 -15.909  1.00 96.35           H  
ATOM   3268 HD23 LEU A 217       6.593   9.502 -15.934  1.00 96.35           H  
ATOM   3269  N   PRO A 218       6.017  11.565 -21.159  1.00 96.06           N  
ATOM   3270  CA  PRO A 218       4.743  12.206 -21.451  1.00 96.06           C  
ATOM   3271  HA  PRO A 218       4.843  13.287 -21.343  1.00 96.06           H  
ATOM   3272  C   PRO A 218       3.635  11.725 -20.501  1.00 96.06           C  
ATOM   3273  CB  PRO A 218       4.477  11.898 -22.926  1.00 96.06           C  
ATOM   3274  HB2 PRO A 218       4.995  12.629 -23.546  1.00 96.06           H  
ATOM   3275  HB3 PRO A 218       3.413  11.883 -23.162  1.00 96.06           H  
ATOM   3276  O   PRO A 218       3.614  10.579 -20.055  1.00 96.06           O  
ATOM   3277  CG  PRO A 218       5.118  10.530 -23.121  1.00 96.06           C  
ATOM   3278  HG2 PRO A 218       5.462  10.383 -24.145  1.00 96.06           H  
ATOM   3279  HG3 PRO A 218       4.364   9.788 -22.859  1.00 96.06           H  
ATOM   3280  CD  PRO A 218       6.279  10.497 -22.124  1.00 96.06           C  
ATOM   3281  HD2 PRO A 218       6.319   9.521 -21.641  1.00 96.06           H  
ATOM   3282  HD3 PRO A 218       7.214  10.680 -22.654  1.00 96.06           H  
ATOM   3283  N   LEU A 219       2.649  12.593 -20.235  1.00 96.97           N  
ATOM   3284  H   LEU A 219       2.720  13.532 -20.602  1.00 96.97           H  
ATOM   3285  CA  LEU A 219       1.457  12.225 -19.451  1.00 96.97           C  
ATOM   3286  HA  LEU A 219       1.778  11.861 -18.475  1.00 96.97           H  
ATOM   3287  C   LEU A 219       0.668  11.072 -20.090  1.00 96.97           C  
ATOM   3288  CB  LEU A 219       0.532  13.444 -19.270  1.00 96.97           C  
ATOM   3289  HB2 LEU A 219       0.448  13.964 -20.223  1.00 96.97           H  
ATOM   3290  HB3 LEU A 219      -0.465  13.088 -19.009  1.00 96.97           H  
ATOM   3291  O   LEU A 219       0.063  10.291 -19.366  1.00 96.97           O  
ATOM   3292  CG  LEU A 219       0.970  14.435 -18.179  1.00 96.97           C  
ATOM   3293  HG  LEU A 219       2.005  14.725 -18.355  1.00 96.97           H  
ATOM   3294  CD1 LEU A 219       0.096  15.688 -18.252  1.00 96.97           C  
ATOM   3295 HD11 LEU A 219       0.400  16.398 -17.482  1.00 96.97           H  
ATOM   3296 HD12 LEU A 219      -0.948  15.424 -18.084  1.00 96.97           H  
ATOM   3297 HD13 LEU A 219       0.196  16.158 -19.230  1.00 96.97           H  
ATOM   3298  CD2 LEU A 219       0.835  13.854 -16.768  1.00 96.97           C  
ATOM   3299 HD21 LEU A 219       1.509  13.007 -16.638  1.00 96.97           H  
ATOM   3300 HD22 LEU A 219       1.104  14.622 -16.043  1.00 96.97           H  
ATOM   3301 HD23 LEU A 219      -0.191  13.533 -16.591  1.00 96.97           H  
ATOM   3302  N   ALA A 220       0.708  10.941 -21.419  1.00 97.67           N  
ATOM   3303  H   ALA A 220       1.233  11.615 -21.958  1.00 97.67           H  
ATOM   3304  CA  ALA A 220       0.065   9.839 -22.133  1.00 97.67           C  
ATOM   3305  HA  ALA A 220      -0.996   9.829 -21.884  1.00 97.67           H  
ATOM   3306  C   ALA A 220       0.643   8.474 -21.722  1.00 97.67           C  
ATOM   3307  CB  ALA A 220       0.207  10.088 -23.637  1.00 97.67           C  
ATOM   3308  HB1 ALA A 220       1.260  10.124 -23.919  1.00 97.67           H  
ATOM   3309  HB2 ALA A 220      -0.281  11.025 -23.907  1.00 97.67           H  
ATOM   3310  HB3 ALA A 220      -0.274   9.274 -24.180  1.00 97.67           H  
ATOM   3311  O   ALA A 220      -0.121   7.567 -21.417  1.00 97.67           O  
ATOM   3312  N   THR A 221       1.971   8.360 -21.599  1.00 97.68           N  
ATOM   3313  H   THR A 221       2.571   9.124 -21.875  1.00 97.68           H  
ATOM   3314  CA  THR A 221       2.627   7.146 -21.086  1.00 97.68           C  
ATOM   3315  HA  THR A 221       2.359   6.300 -21.718  1.00 97.68           H  
ATOM   3316  C   THR A 221       2.160   6.823 -19.676  1.00 97.68           C  
ATOM   3317  CB  THR A 221       4.155   7.318 -21.094  1.00 97.68           C  
ATOM   3318  HB  THR A 221       4.414   8.231 -20.557  1.00 97.68           H  
ATOM   3319  O   THR A 221       1.811   5.685 -19.379  1.00 97.68           O  
ATOM   3320  CG2 THR A 221       4.928   6.170 -20.450  1.00 97.68           C  
ATOM   3321 HG21 THR A 221       4.539   5.216 -20.805  1.00 97.68           H  
ATOM   3322 HG22 THR A 221       5.984   6.248 -20.707  1.00 97.68           H  
ATOM   3323 HG23 THR A 221       4.826   6.213 -19.366  1.00 97.68           H  
ATOM   3324  OG1 THR A 221       4.600   7.450 -22.415  1.00 97.68           O  
ATOM   3325  HG1 THR A 221       4.321   6.650 -22.868  1.00 97.68           H  
ATOM   3326  N   LEU A 222       2.082   7.830 -18.803  1.00 98.17           N  
ATOM   3327  H   LEU A 222       2.352   8.752 -19.113  1.00 98.17           H  
ATOM   3328  CA  LEU A 222       1.590   7.644 -17.438  1.00 98.17           C  
ATOM   3329  HA  LEU A 222       2.166   6.847 -16.966  1.00 98.17           H  
ATOM   3330  C   LEU A 222       0.128   7.172 -17.415  1.00 98.17           C  
ATOM   3331  CB  LEU A 222       1.788   8.949 -16.649  1.00 98.17           C  
ATOM   3332  HB2 LEU A 222       1.270   8.869 -15.693  1.00 98.17           H  
ATOM   3333  HB3 LEU A 222       1.331   9.770 -17.201  1.00 98.17           H  
ATOM   3334  O   LEU A 222      -0.198   6.272 -16.650  1.00 98.17           O  
ATOM   3335  CG  LEU A 222       3.270   9.273 -16.389  1.00 98.17           C  
ATOM   3336  HG  LEU A 222       3.848   9.178 -17.308  1.00 98.17           H  
ATOM   3337  CD1 LEU A 222       3.423  10.708 -15.890  1.00 98.17           C  
ATOM   3338 HD11 LEU A 222       4.460  10.881 -15.602  1.00 98.17           H  
ATOM   3339 HD12 LEU A 222       3.174  11.395 -16.698  1.00 98.17           H  
ATOM   3340 HD13 LEU A 222       2.767  10.887 -15.038  1.00 98.17           H  
ATOM   3341  CD2 LEU A 222       3.848   8.332 -15.337  1.00 98.17           C  
ATOM   3342 HD21 LEU A 222       3.904   7.314 -15.723  1.00 98.17           H  
ATOM   3343 HD22 LEU A 222       4.846   8.653 -15.038  1.00 98.17           H  
ATOM   3344 HD23 LEU A 222       3.207   8.359 -14.456  1.00 98.17           H  
ATOM   3345  N   GLN A 223      -0.733   7.710 -18.281  1.00 98.10           N  
ATOM   3346  H   GLN A 223      -0.404   8.437 -18.900  1.00 98.10           H  
ATOM   3347  CA  GLN A 223      -2.111   7.233 -18.437  1.00 98.10           C  
ATOM   3348  HA  GLN A 223      -2.604   7.251 -17.465  1.00 98.10           H  
ATOM   3349  C   GLN A 223      -2.166   5.779 -18.928  1.00 98.10           C  
ATOM   3350  CB  GLN A 223      -2.881   8.152 -19.396  1.00 98.10           C  
ATOM   3351  HB2 GLN A 223      -3.827   7.678 -19.659  1.00 98.10           H  
ATOM   3352  HB3 GLN A 223      -2.305   8.287 -20.312  1.00 98.10           H  
ATOM   3353  O   GLN A 223      -2.942   4.995 -18.385  1.00 98.10           O  
ATOM   3354  CG  GLN A 223      -3.189   9.519 -18.771  1.00 98.10           C  
ATOM   3355  HG2 GLN A 223      -2.277   9.983 -18.397  1.00 98.10           H  
ATOM   3356  HG3 GLN A 223      -3.858   9.367 -17.923  1.00 98.10           H  
ATOM   3357  CD  GLN A 223      -3.840  10.480 -19.761  1.00 98.10           C  
ATOM   3358  NE2 GLN A 223      -4.786  11.281 -19.321  1.00 98.10           N  
ATOM   3359 HE21 GLN A 223      -5.102  11.217 -18.363  1.00 98.10           H  
ATOM   3360 HE22 GLN A 223      -5.214  11.874 -20.018  1.00 98.10           H  
ATOM   3361  OE1 GLN A 223      -3.517  10.562 -20.934  1.00 98.10           O  
ATOM   3362  N   THR A 224      -1.326   5.391 -19.895  1.00 98.41           N  
ATOM   3363  H   THR A 224      -0.766   6.084 -20.371  1.00 98.41           H  
ATOM   3364  CA  THR A 224      -1.225   3.996 -20.356  1.00 98.41           C  
ATOM   3365  HA  THR A 224      -2.207   3.670 -20.700  1.00 98.41           H  
ATOM   3366  C   THR A 224      -0.791   3.063 -19.225  1.00 98.41           C  
ATOM   3367  CB  THR A 224      -0.235   3.843 -21.527  1.00 98.41           C  
ATOM   3368  HB  THR A 224       0.764   4.137 -21.205  1.00 98.41           H  
ATOM   3369  O   THR A 224      -1.377   1.995 -19.046  1.00 98.41           O  
ATOM   3370  CG2 THR A 224      -0.189   2.402 -22.038  1.00 98.41           C  
ATOM   3371 HG21 THR A 224      -1.200   2.033 -22.211  1.00 98.41           H  
ATOM   3372 HG22 THR A 224       0.322   1.764 -21.317  1.00 98.41           H  
ATOM   3373 HG23 THR A 224       0.368   2.355 -22.974  1.00 98.41           H  
ATOM   3374  OG1 THR A 224      -0.597   4.634 -22.630  1.00 98.41           O  
ATOM   3375  HG1 THR A 224       0.139   4.556 -23.241  1.00 98.41           H  
ATOM   3376  N   LEU A 225       0.221   3.438 -18.441  1.00 98.39           N  
ATOM   3377  H   LEU A 225       0.691   4.308 -18.648  1.00 98.39           H  
ATOM   3378  CA  LEU A 225       0.699   2.621 -17.321  1.00 98.39           C  
ATOM   3379  HA  LEU A 225       0.874   1.605 -17.673  1.00 98.39           H  
ATOM   3380  C   LEU A 225      -0.351   2.513 -16.207  1.00 98.39           C  
ATOM   3381  CB  LEU A 225       2.022   3.198 -16.789  1.00 98.39           C  
ATOM   3382  HB2 LEU A 225       1.858   4.239 -16.510  1.00 98.39           H  
ATOM   3383  HB3 LEU A 225       2.292   2.647 -15.888  1.00 98.39           H  
ATOM   3384  O   LEU A 225      -0.577   1.427 -15.678  1.00 98.39           O  
ATOM   3385  CG  LEU A 225       3.214   3.127 -17.762  1.00 98.39           C  
ATOM   3386  HG  LEU A 225       3.009   3.715 -18.657  1.00 98.39           H  
ATOM   3387  CD1 LEU A 225       4.452   3.713 -17.079  1.00 98.39           C  
ATOM   3388 HD11 LEU A 225       5.285   3.709 -17.782  1.00 98.39           H  
ATOM   3389 HD12 LEU A 225       4.717   3.114 -16.208  1.00 98.39           H  
ATOM   3390 HD13 LEU A 225       4.252   4.741 -16.779  1.00 98.39           H  
ATOM   3391  CD2 LEU A 225       3.517   1.700 -18.214  1.00 98.39           C  
ATOM   3392 HD21 LEU A 225       3.616   1.042 -17.351  1.00 98.39           H  
ATOM   3393 HD22 LEU A 225       2.719   1.333 -18.860  1.00 98.39           H  
ATOM   3394 HD23 LEU A 225       4.440   1.687 -18.794  1.00 98.39           H  
ATOM   3395  N   GLU A 226      -1.037   3.606 -15.880  1.00 98.04           N  
ATOM   3396  H   GLU A 226      -0.812   4.476 -16.341  1.00 98.04           H  
ATOM   3397  CA  GLU A 226      -2.128   3.611 -14.898  1.00 98.04           C  
ATOM   3398  HA  GLU A 226      -1.743   3.237 -13.949  1.00 98.04           H  
ATOM   3399  C   GLU A 226      -3.277   2.687 -15.325  1.00 98.04           C  
ATOM   3400  CB  GLU A 226      -2.593   5.061 -14.701  1.00 98.04           C  
ATOM   3401  HB2 GLU A 226      -3.130   5.415 -15.581  1.00 98.04           H  
ATOM   3402  HB3 GLU A 226      -1.705   5.685 -14.593  1.00 98.04           H  
ATOM   3403  O   GLU A 226      -3.724   1.852 -14.532  1.00 98.04           O  
ATOM   3404  CG  GLU A 226      -3.426   5.290 -13.438  1.00 98.04           C  
ATOM   3405  HG2 GLU A 226      -2.928   4.811 -12.595  1.00 98.04           H  
ATOM   3406  HG3 GLU A 226      -3.429   6.362 -13.243  1.00 98.04           H  
ATOM   3407  CD  GLU A 226      -4.887   4.837 -13.508  1.00 98.04           C  
ATOM   3408  OE1 GLU A 226      -5.475   4.674 -12.419  1.00 98.04           O  
ATOM   3409  OE2 GLU A 226      -5.474   4.683 -14.598  1.00 98.04           O  
ATOM   3410  N   ALA A 227      -3.670   2.747 -16.603  1.00 97.21           N  
ATOM   3411  H   ALA A 227      -3.295   3.482 -17.186  1.00 97.21           H  
ATOM   3412  CA  ALA A 227      -4.665   1.851 -17.187  1.00 97.21           C  
ATOM   3413  HA  ALA A 227      -5.583   1.932 -16.605  1.00 97.21           H  
ATOM   3414  C   ALA A 227      -4.217   0.378 -17.149  1.00 97.21           C  
ATOM   3415  CB  ALA A 227      -4.951   2.315 -18.620  1.00 97.21           C  
ATOM   3416  HB1 ALA A 227      -4.045   2.252 -19.224  1.00 97.21           H  
ATOM   3417  HB2 ALA A 227      -5.302   3.347 -18.608  1.00 97.21           H  
ATOM   3418  HB3 ALA A 227      -5.719   1.681 -19.062  1.00 97.21           H  
ATOM   3419  O   ALA A 227      -5.040  -0.516 -16.963  1.00 97.21           O  
ATOM   3420  N   ASN A 228      -2.908   0.125 -17.236  1.00 97.76           N  
ATOM   3421  H   ASN A 228      -2.296   0.910 -17.407  1.00 97.76           H  
ATOM   3422  CA  ASN A 228      -2.291  -1.187 -17.026  1.00 97.76           C  
ATOM   3423  HA  ASN A 228      -3.005  -1.949 -17.339  1.00 97.76           H  
ATOM   3424  C   ASN A 228      -2.008  -1.495 -15.540  1.00 97.76           C  
ATOM   3425  CB  ASN A 228      -1.057  -1.326 -17.932  1.00 97.76           C  
ATOM   3426  HB2 ASN A 228      -0.489  -2.212 -17.650  1.00 97.76           H  
ATOM   3427  HB3 ASN A 228      -0.408  -0.458 -17.819  1.00 97.76           H  
ATOM   3428  O   ASN A 228      -1.130  -2.293 -15.226  1.00 97.76           O  
ATOM   3429  CG  ASN A 228      -1.442  -1.512 -19.385  1.00 97.76           C  
ATOM   3430  ND2 ASN A 228      -1.153  -0.562 -20.236  1.00 97.76           N  
ATOM   3431 HD21 ASN A 228      -0.903   0.350 -19.881  1.00 97.76           H  
ATOM   3432 HD22 ASN A 228      -1.428  -0.718 -21.196  1.00 97.76           H  
ATOM   3433  OD1 ASN A 228      -2.008  -2.518 -19.773  1.00 97.76           O  
ATOM   3434  N   ARG A 229      -2.763  -0.896 -14.608  1.00 97.92           N  
ATOM   3435  H   ARG A 229      -3.397  -0.178 -14.927  1.00 97.92           H  
ATOM   3436  CA  ARG A 229      -2.745  -1.196 -13.162  1.00 97.92           C  
ATOM   3437  HA  ARG A 229      -3.468  -0.521 -12.705  1.00 97.92           H  
ATOM   3438  C   ARG A 229      -1.423  -0.881 -12.444  1.00 97.92           C  
ATOM   3439  CB  ARG A 229      -3.234  -2.639 -12.895  1.00 97.92           C  
ATOM   3440  HB2 ARG A 229      -3.332  -2.778 -11.818  1.00 97.92           H  
ATOM   3441  HB3 ARG A 229      -2.483  -3.342 -13.253  1.00 97.92           H  
ATOM   3442  O   ARG A 229      -1.178  -1.396 -11.350  1.00 97.92           O  
ATOM   3443  CG  ARG A 229      -4.590  -2.973 -13.543  1.00 97.92           C  
ATOM   3444  HG2 ARG A 229      -4.524  -2.886 -14.628  1.00 97.92           H  
ATOM   3445  HG3 ARG A 229      -5.332  -2.260 -13.184  1.00 97.92           H  
ATOM   3446  CD  ARG A 229      -5.062  -4.391 -13.190  1.00 97.92           C  
ATOM   3447  HD2 ARG A 229      -6.090  -4.506 -13.532  1.00 97.92           H  
ATOM   3448  HD3 ARG A 229      -5.047  -4.509 -12.106  1.00 97.92           H  
ATOM   3449  NE  ARG A 229      -4.233  -5.432 -13.825  1.00 97.92           N  
ATOM   3450  HE  ARG A 229      -3.524  -5.138 -14.481  1.00 97.92           H  
ATOM   3451  NH1 ARG A 229      -5.064  -7.291 -12.735  1.00 97.92           N  
ATOM   3452 HH11 ARG A 229      -5.698  -6.742 -12.172  1.00 97.92           H  
ATOM   3453 HH12 ARG A 229      -4.906  -8.262 -12.507  1.00 97.92           H  
ATOM   3454  NH2 ARG A 229      -3.445  -7.532 -14.205  1.00 97.92           N  
ATOM   3455 HH21 ARG A 229      -3.401  -8.505 -13.940  1.00 97.92           H  
ATOM   3456 HH22 ARG A 229      -2.741  -7.135 -14.810  1.00 97.92           H  
ATOM   3457  CZ  ARG A 229      -4.263  -6.731 -13.595  1.00 97.92           C  
ATOM   3458  N   TYR A 230      -0.590   0.003 -12.992  1.00 98.58           N  
ATOM   3459  H   TYR A 230      -0.825   0.391 -13.895  1.00 98.58           H  
ATOM   3460  CA  TYR A 230       0.586   0.524 -12.290  1.00 98.58           C  
ATOM   3461  HA  TYR A 230       0.971  -0.255 -11.631  1.00 98.58           H  
ATOM   3462  C   TYR A 230       0.231   1.729 -11.415  1.00 98.58           C  
ATOM   3463  CB  TYR A 230       1.709   0.857 -13.277  1.00 98.58           C  
ATOM   3464  HB2 TYR A 230       1.337   1.536 -14.044  1.00 98.58           H  
ATOM   3465  HB3 TYR A 230       2.497   1.384 -12.740  1.00 98.58           H  
ATOM   3466  O   TYR A 230      -0.557   2.593 -11.797  1.00 98.58           O  
ATOM   3467  CG  TYR A 230       2.316  -0.371 -13.920  1.00 98.58           C  
ATOM   3468  CD1 TYR A 230       3.384  -1.021 -13.276  1.00 98.58           C  
ATOM   3469  HD1 TYR A 230       3.775  -0.630 -12.348  1.00 98.58           H  
ATOM   3470  CD2 TYR A 230       1.797  -0.896 -15.119  1.00 98.58           C  
ATOM   3471  HD2 TYR A 230       0.964  -0.419 -15.613  1.00 98.58           H  
ATOM   3472  CE1 TYR A 230       3.930  -2.191 -13.823  1.00 98.58           C  
ATOM   3473  HE1 TYR A 230       4.758  -2.686 -13.337  1.00 98.58           H  
ATOM   3474  CE2 TYR A 230       2.326  -2.084 -15.656  1.00 98.58           C  
ATOM   3475  HE2 TYR A 230       1.922  -2.509 -16.563  1.00 98.58           H  
ATOM   3476  OH  TYR A 230       3.895  -3.898 -15.462  1.00 98.58           O  
ATOM   3477  HH  TYR A 230       4.662  -4.194 -14.966  1.00 98.58           H  
ATOM   3478  CZ  TYR A 230       3.385  -2.737 -14.996  1.00 98.58           C  
ATOM   3479  N   SER A 231       0.850   1.824 -10.236  1.00 98.56           N  
ATOM   3480  H   SER A 231       1.543   1.128 -10.001  1.00 98.56           H  
ATOM   3481  CA  SER A 231       0.798   3.049  -9.430  1.00 98.56           C  
ATOM   3482  HA  SER A 231      -0.186   3.512  -9.508  1.00 98.56           H  
ATOM   3483  C   SER A 231       1.844   4.020  -9.961  1.00 98.56           C  
ATOM   3484  CB  SER A 231       1.060   2.749  -7.954  1.00 98.56           C  
ATOM   3485  HB2 SER A 231       1.117   3.686  -7.400  1.00 98.56           H  
ATOM   3486  HB3 SER A 231       2.009   2.223  -7.854  1.00 98.56           H  
ATOM   3487  O   SER A 231       3.043   3.777  -9.805  1.00 98.56           O  
ATOM   3488  OG  SER A 231       0.023   1.957  -7.411  1.00 98.56           O  
ATOM   3489  HG  SER A 231      -0.119   1.195  -7.977  1.00 98.56           H  
ATOM   3490  N   VAL A 232       1.404   5.111 -10.591  1.00 98.43           N  
ATOM   3491  H   VAL A 232       0.409   5.223 -10.722  1.00 98.43           H  
ATOM   3492  CA  VAL A 232       2.297   6.079 -11.242  1.00 98.43           C  
ATOM   3493  HA  VAL A 232       3.315   5.829 -10.944  1.00 98.43           H  
ATOM   3494  C   VAL A 232       2.025   7.525 -10.816  1.00 98.43           C  
ATOM   3495  CB  VAL A 232       2.265   5.961 -12.775  1.00 98.43           C  
ATOM   3496  HB  VAL A 232       3.000   6.664 -13.167  1.00 98.43           H  
ATOM   3497  O   VAL A 232       0.909   7.857 -10.396  1.00 98.43           O  
ATOM   3498  CG1 VAL A 232       2.697   4.573 -13.248  1.00 98.43           C  
ATOM   3499 HG11 VAL A 232       1.923   3.841 -13.020  1.00 98.43           H  
ATOM   3500 HG12 VAL A 232       2.863   4.591 -14.325  1.00 98.43           H  
ATOM   3501 HG13 VAL A 232       3.625   4.288 -12.751  1.00 98.43           H  
ATOM   3502  CG2 VAL A 232       0.898   6.294 -13.373  1.00 98.43           C  
ATOM   3503 HG21 VAL A 232       0.139   5.607 -12.999  1.00 98.43           H  
ATOM   3504 HG22 VAL A 232       0.612   7.320 -13.138  1.00 98.43           H  
ATOM   3505 HG23 VAL A 232       0.954   6.195 -14.457  1.00 98.43           H  
ATOM   3506  N   PRO A 233       3.025   8.417 -10.926  1.00 97.81           N  
ATOM   3507  CA  PRO A 233       2.823   9.840 -10.725  1.00 97.81           C  
ATOM   3508  HA  PRO A 233       2.279   9.962  -9.788  1.00 97.81           H  
ATOM   3509  C   PRO A 233       2.038  10.483 -11.869  1.00 97.81           C  
ATOM   3510  CB  PRO A 233       4.217  10.458 -10.580  1.00 97.81           C  
ATOM   3511  HB2 PRO A 233       4.560  10.869 -11.529  1.00 97.81           H  
ATOM   3512  HB3 PRO A 233       4.233  11.210  -9.792  1.00 97.81           H  
ATOM   3513  O   PRO A 233       1.889   9.912 -12.943  1.00 97.81           O  
ATOM   3514  CG  PRO A 233       5.071   9.260 -10.202  1.00 97.81           C  
ATOM   3515  HG2 PRO A 233       6.128   9.407 -10.422  1.00 97.81           H  
ATOM   3516  HG3 PRO A 233       4.901   9.051  -9.146  1.00 97.81           H  
ATOM   3517  CD  PRO A 233       4.445   8.153 -11.036  1.00 97.81           C  
ATOM   3518  HD2 PRO A 233       4.715   7.181 -10.622  1.00 97.81           H  
ATOM   3519  HD3 PRO A 233       4.761   8.231 -12.076  1.00 97.81           H  
ATOM   3520  N   MET A 234       1.582  11.710 -11.658  1.00 97.03           N  
ATOM   3521  H   MET A 234       1.708  12.098 -10.734  1.00 97.03           H  
ATOM   3522  CA  MET A 234       0.978  12.572 -12.668  1.00 97.03           C  
ATOM   3523  HA  MET A 234       1.481  12.405 -13.621  1.00 97.03           H  
ATOM   3524  C   MET A 234       1.156  14.048 -12.289  1.00 97.03           C  
ATOM   3525  CB  MET A 234      -0.506  12.207 -12.842  1.00 97.03           C  
ATOM   3526  HB2 MET A 234      -0.897  12.742 -13.708  1.00 97.03           H  
ATOM   3527  HB3 MET A 234      -0.596  11.145 -13.069  1.00 97.03           H  
ATOM   3528  O   MET A 234       1.475  14.381 -11.146  1.00 97.03           O  
ATOM   3529  CG  MET A 234      -1.356  12.525 -11.601  1.00 97.03           C  
ATOM   3530  HG2 MET A 234      -1.631  11.578 -11.135  1.00 97.03           H  
ATOM   3531  HG3 MET A 234      -0.768  13.073 -10.865  1.00 97.03           H  
ATOM   3532  SD  MET A 234      -2.875  13.460 -11.907  1.00 97.03           S  
ATOM   3533  CE  MET A 234      -2.181  14.987 -12.558  1.00 97.03           C  
ATOM   3534  HE1 MET A 234      -2.990  15.672 -12.811  1.00 97.03           H  
ATOM   3535  HE2 MET A 234      -1.527  15.442 -11.814  1.00 97.03           H  
ATOM   3536  HE3 MET A 234      -1.647  14.762 -13.481  1.00 97.03           H  
ATOM   3537  N   TRP A 235       0.921  14.952 -13.233  1.00 96.74           N  
ATOM   3538  H   TRP A 235       0.653  14.638 -14.155  1.00 96.74           H  
ATOM   3539  CA  TRP A 235       0.839  16.396 -12.989  1.00 96.74           C  
ATOM   3540  HA  TRP A 235       0.563  16.578 -11.951  1.00 96.74           H  
ATOM   3541  C   TRP A 235      -0.242  17.023 -13.871  1.00 96.74           C  
ATOM   3542  CB  TRP A 235       2.200  17.051 -13.232  1.00 96.74           C  
ATOM   3543  HB2 TRP A 235       2.111  18.126 -13.076  1.00 96.74           H  
ATOM   3544  HB3 TRP A 235       2.902  16.673 -12.489  1.00 96.74           H  
ATOM   3545  O   TRP A 235      -0.602  16.471 -14.911  1.00 96.74           O  
ATOM   3546  CG  TRP A 235       2.774  16.801 -14.590  1.00 96.74           C  
ATOM   3547  CD1 TRP A 235       2.534  17.536 -15.699  1.00 96.74           C  
ATOM   3548  HD1 TRP A 235       1.893  18.405 -15.732  1.00 96.74           H  
ATOM   3549  CD2 TRP A 235       3.625  15.696 -15.012  1.00 96.74           C  
ATOM   3550  CE2 TRP A 235       3.875  15.831 -16.410  1.00 96.74           C  
ATOM   3551  CE3 TRP A 235       4.196  14.588 -14.353  1.00 96.74           C  
ATOM   3552  HE3 TRP A 235       4.006  14.442 -13.299  1.00 96.74           H  
ATOM   3553  NE1 TRP A 235       3.190  16.971 -16.776  1.00 96.74           N  
ATOM   3554  HE1 TRP A 235       3.085  17.305 -17.723  1.00 96.74           H  
ATOM   3555  CH2 TRP A 235       5.215  13.818 -16.436  1.00 96.74           C  
ATOM   3556  HH2 TRP A 235       5.801  13.089 -16.975  1.00 96.74           H  
ATOM   3557  CZ2 TRP A 235       4.660  14.912 -17.120  1.00 96.74           C  
ATOM   3558  HZ2 TRP A 235       4.825  15.021 -18.182  1.00 96.74           H  
ATOM   3559  CZ3 TRP A 235       4.984  13.660 -15.058  1.00 96.74           C  
ATOM   3560  HZ3 TRP A 235       5.393  12.800 -14.547  1.00 96.74           H  
ATOM   3561  N   TYR A 236      -0.775  18.163 -13.444  1.00 96.10           N  
ATOM   3562  H   TYR A 236      -0.372  18.632 -12.645  1.00 96.10           H  
ATOM   3563  CA  TYR A 236      -1.790  18.894 -14.196  1.00 96.10           C  
ATOM   3564  HA  TYR A 236      -2.262  18.223 -14.914  1.00 96.10           H  
ATOM   3565  C   TYR A 236      -1.120  20.062 -14.934  1.00 96.10           C  
ATOM   3566  CB  TYR A 236      -2.889  19.388 -13.255  1.00 96.10           C  
ATOM   3567  HB2 TYR A 236      -2.414  20.061 -12.541  1.00 96.10           H  
ATOM   3568  HB3 TYR A 236      -3.622  19.962 -13.822  1.00 96.10           H  
ATOM   3569  O   TYR A 236      -0.239  20.710 -14.365  1.00 96.10           O  
ATOM   3570  CG  TYR A 236      -3.598  18.328 -12.441  1.00 96.10           C  
ATOM   3571  CD1 TYR A 236      -4.740  17.696 -12.964  1.00 96.10           C  
ATOM   3572  HD1 TYR A 236      -5.110  17.969 -13.942  1.00 96.10           H  
ATOM   3573  CD2 TYR A 236      -3.120  17.983 -11.159  1.00 96.10           C  
ATOM   3574  HD2 TYR A 236      -2.257  18.489 -10.753  1.00 96.10           H  
ATOM   3575  CE1 TYR A 236      -5.396  16.702 -12.215  1.00 96.10           C  
ATOM   3576  HE1 TYR A 236      -6.264  16.195 -12.610  1.00 96.10           H  
ATOM   3577  CE2 TYR A 236      -3.762  16.974 -10.415  1.00 96.10           C  
ATOM   3578  HE2 TYR A 236      -3.383  16.691  -9.444  1.00 96.10           H  
ATOM   3579  OH  TYR A 236      -5.517  15.339 -10.255  1.00 96.10           O  
ATOM   3580  HH  TYR A 236      -4.992  15.026  -9.515  1.00 96.10           H  
ATOM   3581  CZ  TYR A 236      -4.901  16.330 -10.948  1.00 96.10           C  
ATOM   3582  N   PRO A 237      -1.506  20.354 -16.187  1.00 95.03           N  
ATOM   3583  CA  PRO A 237      -1.146  21.618 -16.820  1.00 95.03           C  
ATOM   3584  HA  PRO A 237      -0.066  21.649 -16.966  1.00 95.03           H  
ATOM   3585  C   PRO A 237      -1.585  22.797 -15.943  1.00 95.03           C  
ATOM   3586  CB  PRO A 237      -1.849  21.620 -18.180  1.00 95.03           C  
ATOM   3587  HB2 PRO A 237      -1.240  22.096 -18.948  1.00 95.03           H  
ATOM   3588  HB3 PRO A 237      -2.816  22.119 -18.103  1.00 95.03           H  
ATOM   3589  O   PRO A 237      -2.650  22.744 -15.330  1.00 95.03           O  
ATOM   3590  CG  PRO A 237      -2.070  20.133 -18.466  1.00 95.03           C  
ATOM   3591  HG2 PRO A 237      -2.915  19.971 -19.135  1.00 95.03           H  
ATOM   3592  HG3 PRO A 237      -1.160  19.701 -18.882  1.00 95.03           H  
ATOM   3593  CD  PRO A 237      -2.326  19.552 -17.078  1.00 95.03           C  
ATOM   3594  HD2 PRO A 237      -3.376  19.671 -16.811  1.00 95.03           H  
ATOM   3595  HD3 PRO A 237      -2.038  18.501 -17.056  1.00 95.03           H  
ATOM   3596  N   ASP A 238      -0.749  23.832 -15.868  1.00 95.80           N  
ATOM   3597  H   ASP A 238       0.046  23.855 -16.491  1.00 95.80           H  
ATOM   3598  CA  ASP A 238      -1.016  25.069 -15.120  1.00 95.80           C  
ATOM   3599  HA  ASP A 238      -0.103  25.660 -15.178  1.00 95.80           H  
ATOM   3600  C   ASP A 238      -1.272  24.887 -13.607  1.00 95.80           C  
ATOM   3601  CB  ASP A 238      -2.096  25.892 -15.844  1.00 95.80           C  
ATOM   3602  HB2 ASP A 238      -2.152  26.884 -15.396  1.00 95.80           H  
ATOM   3603  HB3 ASP A 238      -3.065  25.410 -15.720  1.00 95.80           H  
ATOM   3604  O   ASP A 238      -1.820  25.772 -12.947  1.00 95.80           O  
ATOM   3605  CG  ASP A 238      -1.785  26.050 -17.337  1.00 95.80           C  
ATOM   3606  OD1 ASP A 238      -0.617  26.376 -17.654  1.00 95.80           O  
ATOM   3607  OD2 ASP A 238      -2.700  25.810 -18.156  1.00 95.80           O  
ATOM   3608  N   TYR A 239      -0.845  23.757 -13.031  1.00 96.19           N  
ATOM   3609  H   TYR A 239      -0.458  23.033 -13.620  1.00 96.19           H  
ATOM   3610  CA  TYR A 239      -0.874  23.517 -11.590  1.00 96.19           C  
ATOM   3611  HA  TYR A 239      -0.957  24.473 -11.071  1.00 96.19           H  
ATOM   3612  C   TYR A 239       0.412  22.827 -11.131  1.00 96.19           C  
ATOM   3613  CB  TYR A 239      -2.103  22.686 -11.241  1.00 96.19           C  
ATOM   3614  HB2 TYR A 239      -2.973  23.081 -11.765  1.00 96.19           H  
ATOM   3615  HB3 TYR A 239      -1.904  21.679 -11.608  1.00 96.19           H  
ATOM   3616  O   TYR A 239       0.740  21.714 -11.550  1.00 96.19           O  
ATOM   3617  CG  TYR A 239      -2.417  22.584  -9.767  1.00 96.19           C  
ATOM   3618  CD1 TYR A 239      -1.883  21.535  -8.995  1.00 96.19           C  
ATOM   3619  HD1 TYR A 239      -1.209  20.823  -9.447  1.00 96.19           H  
ATOM   3620  CD2 TYR A 239      -3.257  23.541  -9.175  1.00 96.19           C  
ATOM   3621  HD2 TYR A 239      -3.649  24.347  -9.778  1.00 96.19           H  
ATOM   3622  CE1 TYR A 239      -2.205  21.439  -7.629  1.00 96.19           C  
ATOM   3623  HE1 TYR A 239      -1.795  20.639  -7.030  1.00 96.19           H  
ATOM   3624  CE2 TYR A 239      -3.568  23.457  -7.806  1.00 96.19           C  
ATOM   3625  HE2 TYR A 239      -4.206  24.205  -7.357  1.00 96.19           H  
ATOM   3626  OH  TYR A 239      -3.334  22.334  -5.704  1.00 96.19           O  
ATOM   3627  HH  TYR A 239      -3.857  23.098  -5.451  1.00 96.19           H  
ATOM   3628  CZ  TYR A 239      -3.038  22.404  -7.030  1.00 96.19           C  
ATOM   3629  N   ASP A 240       1.145  23.504 -10.254  1.00 95.82           N  
ATOM   3630  H   ASP A 240       0.837  24.424  -9.974  1.00 95.82           H  
ATOM   3631  CA  ASP A 240       2.489  23.094  -9.867  1.00 95.82           C  
ATOM   3632  HA  ASP A 240       3.052  22.913 -10.783  1.00 95.82           H  
ATOM   3633  C   ASP A 240       2.514  21.803  -9.041  1.00 95.82           C  
ATOM   3634  CB  ASP A 240       3.188  24.225  -9.102  1.00 95.82           C  
ATOM   3635  HB2 ASP A 240       4.145  23.858  -8.732  1.00 95.82           H  
ATOM   3636  HB3 ASP A 240       2.579  24.502  -8.241  1.00 95.82           H  
ATOM   3637  O   ASP A 240       1.693  21.575  -8.152  1.00 95.82           O  
ATOM   3638  CG  ASP A 240       3.459  25.458  -9.966  1.00 95.82           C  
ATOM   3639  OD1 ASP A 240       3.774  25.268 -11.161  1.00 95.82           O  
ATOM   3640  OD2 ASP A 240       3.394  26.569  -9.398  1.00 95.82           O  
ATOM   3641  N   GLY A 241       3.544  20.990  -9.285  1.00 96.23           N  
ATOM   3642  H   GLY A 241       4.133  21.222 -10.072  1.00 96.23           H  
ATOM   3643  CA  GLY A 241       3.848  19.793  -8.506  1.00 96.23           C  
ATOM   3644  HA2 GLY A 241       4.895  19.832  -8.207  1.00 96.23           H  
ATOM   3645  HA3 GLY A 241       3.245  19.781  -7.598  1.00 96.23           H  
ATOM   3646  C   GLY A 241       3.604  18.476  -9.242  1.00 96.23           C  
ATOM   3647  O   GLY A 241       3.030  18.419 -10.326  1.00 96.23           O  
ATOM   3648  N   ILE A 242       4.095  17.397  -8.631  1.00 97.79           N  
ATOM   3649  H   ILE A 242       4.533  17.523  -7.730  1.00 97.79           H  
ATOM   3650  CA  ILE A 242       3.893  16.016  -9.077  1.00 97.79           C  
ATOM   3651  HA  ILE A 242       3.303  16.011  -9.994  1.00 97.79           H  
ATOM   3652  C   ILE A 242       3.084  15.300  -7.993  1.00 97.79           C  
ATOM   3653  CB  ILE A 242       5.243  15.321  -9.377  1.00 97.79           C  
ATOM   3654  HB  ILE A 242       5.840  15.321  -8.465  1.00 97.79           H  
ATOM   3655  O   ILE A 242       3.419  15.377  -6.810  1.00 97.79           O  
ATOM   3656  CG1 ILE A 242       6.027  16.065 -10.485  1.00 97.79           C  
ATOM   3657 HG12 ILE A 242       5.494  15.972 -11.431  1.00 97.79           H  
ATOM   3658 HG13 ILE A 242       6.091  17.126 -10.241  1.00 97.79           H  
ATOM   3659  CG2 ILE A 242       4.997  13.863  -9.801  1.00 97.79           C  
ATOM   3660 HG21 ILE A 242       4.415  13.829 -10.723  1.00 97.79           H  
ATOM   3661 HG22 ILE A 242       5.939  13.335  -9.951  1.00 97.79           H  
ATOM   3662 HG23 ILE A 242       4.448  13.330  -9.024  1.00 97.79           H  
ATOM   3663  CD1 ILE A 242       7.467  15.567 -10.670  1.00 97.79           C  
ATOM   3664 HD11 ILE A 242       7.475  14.527 -10.997  1.00 97.79           H  
ATOM   3665 HD12 ILE A 242       7.964  16.172 -11.429  1.00 97.79           H  
ATOM   3666 HD13 ILE A 242       8.014  15.656  -9.732  1.00 97.79           H  
ATOM   3667  N   TYR A 243       2.024  14.613  -8.395  1.00 97.68           N  
ATOM   3668  H   TYR A 243       1.857  14.554  -9.390  1.00 97.68           H  
ATOM   3669  CA  TYR A 243       1.078  13.899  -7.539  1.00 97.68           C  
ATOM   3670  HA  TYR A 243       1.427  13.916  -6.506  1.00 97.68           H  
ATOM   3671  C   TYR A 243       0.987  12.436  -7.972  1.00 97.68           C  
ATOM   3672  CB  TYR A 243      -0.280  14.612  -7.609  1.00 97.68           C  
ATOM   3673  HB2 TYR A 243      -0.640  14.598  -8.638  1.00 97.68           H  
ATOM   3674  HB3 TYR A 243      -1.007  14.076  -7.000  1.00 97.68           H  
ATOM   3675  O   TYR A 243       1.644  12.041  -8.925  1.00 97.68           O  
ATOM   3676  CG  TYR A 243      -0.206  16.045  -7.124  1.00 97.68           C  
ATOM   3677  CD1 TYR A 243      -0.322  16.318  -5.749  1.00 97.68           C  
ATOM   3678  HD1 TYR A 243      -0.508  15.512  -5.055  1.00 97.68           H  
ATOM   3679  CD2 TYR A 243       0.044  17.092  -8.035  1.00 97.68           C  
ATOM   3680  HD2 TYR A 243       0.152  16.883  -9.089  1.00 97.68           H  
ATOM   3681  CE1 TYR A 243      -0.196  17.638  -5.282  1.00 97.68           C  
ATOM   3682  HE1 TYR A 243      -0.308  17.857  -4.230  1.00 97.68           H  
ATOM   3683  CE2 TYR A 243       0.195  18.410  -7.566  1.00 97.68           C  
ATOM   3684  HE2 TYR A 243       0.409  19.221  -8.247  1.00 97.68           H  
ATOM   3685  OH  TYR A 243       0.214  19.949  -5.728  1.00 97.68           O  
ATOM   3686  HH  TYR A 243       0.021  20.043  -4.792  1.00 97.68           H  
ATOM   3687  CZ  TYR A 243       0.076  18.683  -6.189  1.00 97.68           C  
ATOM   3688  N   TRP A 244       0.190  11.624  -7.282  1.00 97.95           N  
ATOM   3689  H   TRP A 244      -0.400  12.018  -6.563  1.00 97.95           H  
ATOM   3690  CA  TRP A 244      -0.127  10.263  -7.726  1.00 97.95           C  
ATOM   3691  HA  TRP A 244       0.682   9.867  -8.339  1.00 97.95           H  
ATOM   3692  C   TRP A 244      -1.385  10.266  -8.583  1.00 97.95           C  
ATOM   3693  CB  TRP A 244      -0.273   9.343  -6.515  1.00 97.95           C  
ATOM   3694  HB2 TRP A 244      -0.960   9.787  -5.794  1.00 97.95           H  
ATOM   3695  HB3 TRP A 244      -0.698   8.393  -6.840  1.00 97.95           H  
ATOM   3696  O   TRP A 244      -2.311  11.016  -8.280  1.00 97.95           O  
ATOM   3697  CG  TRP A 244       1.032   9.062  -5.857  1.00 97.95           C  
ATOM   3698  CD1 TRP A 244       1.546   9.690  -4.779  1.00 97.95           C  
ATOM   3699  HD1 TRP A 244       1.041  10.472  -4.232  1.00 97.95           H  
ATOM   3700  CD2 TRP A 244       2.051   8.129  -6.309  1.00 97.95           C  
ATOM   3701  CE2 TRP A 244       3.206   8.303  -5.496  1.00 97.95           C  
ATOM   3702  CE3 TRP A 244       2.118   7.173  -7.341  1.00 97.95           C  
ATOM   3703  HE3 TRP A 244       1.254   6.998  -7.964  1.00 97.95           H  
ATOM   3704  NE1 TRP A 244       2.818   9.207  -4.537  1.00 97.95           N  
ATOM   3705  HE1 TRP A 244       3.435   9.569  -3.824  1.00 97.95           H  
ATOM   3706  CH2 TRP A 244       4.415   6.631  -6.734  1.00 97.95           C  
ATOM   3707  HH2 TRP A 244       5.292   6.021  -6.892  1.00 97.95           H  
ATOM   3708  CZ2 TRP A 244       4.392   7.596  -5.715  1.00 97.95           C  
ATOM   3709  HZ2 TRP A 244       5.261   7.758  -5.095  1.00 97.95           H  
ATOM   3710  CZ3 TRP A 244       3.289   6.425  -7.541  1.00 97.95           C  
ATOM   3711  HZ3 TRP A 244       3.331   5.679  -8.321  1.00 97.95           H  
ATOM   3712  N   ALA A 245      -1.425   9.421  -9.612  1.00 97.65           N  
ATOM   3713  H   ALA A 245      -0.619   8.855  -9.833  1.00 97.65           H  
ATOM   3714  CA  ALA A 245      -2.645   9.182 -10.376  1.00 97.65           C  
ATOM   3715  HA  ALA A 245      -3.123  10.133 -10.613  1.00 97.65           H  
ATOM   3716  C   ALA A 245      -3.645   8.379  -9.535  1.00 97.65           C  
ATOM   3717  CB  ALA A 245      -2.271   8.491 -11.691  1.00 97.65           C  
ATOM   3718  HB1 ALA A 245      -1.534   9.085 -12.232  1.00 97.65           H  
ATOM   3719  HB2 ALA A 245      -3.164   8.395 -12.307  1.00 97.65           H  
ATOM   3720  HB3 ALA A 245      -1.856   7.501 -11.501  1.00 97.65           H  
ATOM   3721  O   ALA A 245      -4.749   8.843  -9.268  1.00 97.65           O  
ATOM   3722  N   ASP A 246      -3.209   7.227  -9.025  1.00 96.81           N  
ATOM   3723  H   ASP A 246      -2.303   6.879  -9.306  1.00 96.81           H  
ATOM   3724  CA  ASP A 246      -3.935   6.431  -8.041  1.00 96.81           C  
ATOM   3725  HA  ASP A 246      -4.325   7.110  -7.282  1.00 96.81           H  
ATOM   3726  C   ASP A 246      -2.999   5.421  -7.355  1.00 96.81           C  
ATOM   3727  CB  ASP A 246      -5.115   5.706  -8.718  1.00 96.81           C  
ATOM   3728  HB2 ASP A 246      -4.765   4.776  -9.168  1.00 96.81           H  
ATOM   3729  HB3 ASP A 246      -5.529   6.325  -9.514  1.00 96.81           H  
ATOM   3730  O   ASP A 246      -1.843   5.256  -7.755  1.00 96.81           O  
ATOM   3731  CG  ASP A 246      -6.245   5.409  -7.735  1.00 96.81           C  
ATOM   3732  OD1 ASP A 246      -6.108   5.690  -6.517  1.00 96.81           O  
ATOM   3733  OD2 ASP A 246      -7.312   4.919  -8.155  1.00 96.81           O  
ATOM   3734  N   GLY A 247      -3.490   4.735  -6.324  1.00 97.60           N  
ATOM   3735  H   GLY A 247      -4.452   4.915  -6.073  1.00 97.60           H  
ATOM   3736  CA  GLY A 247      -2.801   3.623  -5.677  1.00 97.60           C  
ATOM   3737  HA2 GLY A 247      -2.979   3.664  -4.602  1.00 97.60           H  
ATOM   3738  HA3 GLY A 247      -1.730   3.705  -5.858  1.00 97.60           H  
ATOM   3739  C   GLY A 247      -3.266   2.266  -6.195  1.00 97.60           C  
ATOM   3740  O   GLY A 247      -3.915   1.529  -5.459  1.00 97.60           O  
ATOM   3741  N   ARG A 248      -2.965   1.934  -7.453  1.00 98.18           N  
ATOM   3742  H   ARG A 248      -2.388   2.578  -7.976  1.00 98.18           H  
ATOM   3743  CA  ARG A 248      -3.410   0.688  -8.101  1.00 98.18           C  
ATOM   3744  HA  ARG A 248      -4.486   0.598  -7.958  1.00 98.18           H  
ATOM   3745  C   ARG A 248      -2.807  -0.574  -7.487  1.00 98.18           C  
ATOM   3746  CB  ARG A 248      -3.096   0.718  -9.606  1.00 98.18           C  
ATOM   3747  HB2 ARG A 248      -2.031   0.901  -9.746  1.00 98.18           H  
ATOM   3748  HB3 ARG A 248      -3.323  -0.261 -10.029  1.00 98.18           H  
ATOM   3749  O   ARG A 248      -1.621  -0.612  -7.147  1.00 98.18           O  
ATOM   3750  CG  ARG A 248      -3.889   1.766 -10.394  1.00 98.18           C  
ATOM   3751  HG2 ARG A 248      -3.589   1.706 -11.441  1.00 98.18           H  
ATOM   3752  HG3 ARG A 248      -3.657   2.767 -10.030  1.00 98.18           H  
ATOM   3753  CD  ARG A 248      -5.397   1.510 -10.288  1.00 98.18           C  
ATOM   3754  HD2 ARG A 248      -5.592   0.465 -10.533  1.00 98.18           H  
ATOM   3755  HD3 ARG A 248      -5.737   1.710  -9.273  1.00 98.18           H  
ATOM   3756  NE  ARG A 248      -6.126   2.383 -11.206  1.00 98.18           N  
ATOM   3757  HE  ARG A 248      -5.687   3.255 -11.467  1.00 98.18           H  
ATOM   3758  NH1 ARG A 248      -7.979   1.104 -11.621  1.00 98.18           N  
ATOM   3759 HH11 ARG A 248      -7.662   0.448 -10.921  1.00 98.18           H  
ATOM   3760 HH12 ARG A 248      -8.814   0.932 -12.162  1.00 98.18           H  
ATOM   3761  NH2 ARG A 248      -7.620   3.010 -12.758  1.00 98.18           N  
ATOM   3762 HH21 ARG A 248      -6.960   3.750 -12.952  1.00 98.18           H  
ATOM   3763 HH22 ARG A 248      -8.365   2.820 -13.413  1.00 98.18           H  
ATOM   3764  CZ  ARG A 248      -7.245   2.160 -11.851  1.00 98.18           C  
ATOM   3765  N   THR A 249      -3.617  -1.625  -7.408  1.00 98.63           N  
ATOM   3766  H   THR A 249      -4.573  -1.511  -7.712  1.00 98.63           H  
ATOM   3767  CA  THR A 249      -3.177  -3.001  -7.137  1.00 98.63           C  
ATOM   3768  HA  THR A 249      -2.104  -3.005  -6.942  1.00 98.63           H  
ATOM   3769  C   THR A 249      -3.422  -3.888  -8.363  1.00 98.63           C  
ATOM   3770  CB  THR A 249      -3.873  -3.608  -5.907  1.00 98.63           C  
ATOM   3771  HB  THR A 249      -3.316  -4.492  -5.595  1.00 98.63           H  
ATOM   3772  O   THR A 249      -4.118  -3.497  -9.301  1.00 98.63           O  
ATOM   3773  CG2 THR A 249      -3.989  -2.669  -4.704  1.00 98.63           C  
ATOM   3774 HG21 THR A 249      -4.630  -1.822  -4.946  1.00 98.63           H  
ATOM   3775 HG22 THR A 249      -4.423  -3.214  -3.866  1.00 98.63           H  
ATOM   3776 HG23 THR A 249      -2.999  -2.310  -4.422  1.00 98.63           H  
ATOM   3777  OG1 THR A 249      -5.154  -4.022  -6.296  1.00 98.63           O  
ATOM   3778  HG1 THR A 249      -5.771  -3.842  -5.584  1.00 98.63           H  
ATOM   3779  N   LEU A 250      -2.896  -5.112  -8.341  1.00 98.57           N  
ATOM   3780  H   LEU A 250      -2.301  -5.356  -7.562  1.00 98.57           H  
ATOM   3781  CA  LEU A 250      -3.161  -6.139  -9.349  1.00 98.57           C  
ATOM   3782  HA  LEU A 250      -3.381  -5.648 -10.297  1.00 98.57           H  
ATOM   3783  C   LEU A 250      -4.405  -6.979  -9.031  1.00 98.57           C  
ATOM   3784  CB  LEU A 250      -1.912  -7.014  -9.542  1.00 98.57           C  
ATOM   3785  HB2 LEU A 250      -1.694  -7.504  -8.593  1.00 98.57           H  
ATOM   3786  HB3 LEU A 250      -2.137  -7.782 -10.281  1.00 98.57           H  
ATOM   3787  O   LEU A 250      -4.470  -8.144  -9.426  1.00 98.57           O  
ATOM   3788  CG  LEU A 250      -0.652  -6.275 -10.007  1.00 98.57           C  
ATOM   3789  HG  LEU A 250      -0.343  -5.553  -9.252  1.00 98.57           H  
ATOM   3790  CD1 LEU A 250       0.456  -7.315 -10.166  1.00 98.57           C  
ATOM   3791 HD11 LEU A 250       1.401  -6.814 -10.378  1.00 98.57           H  
ATOM   3792 HD12 LEU A 250       0.218  -7.980 -10.996  1.00 98.57           H  
ATOM   3793 HD13 LEU A 250       0.565  -7.889  -9.246  1.00 98.57           H  
ATOM   3794  CD2 LEU A 250      -0.859  -5.556 -11.340  1.00 98.57           C  
ATOM   3795 HD21 LEU A 250      -1.270  -6.238 -12.084  1.00 98.57           H  
ATOM   3796 HD22 LEU A 250       0.090  -5.161 -11.704  1.00 98.57           H  
ATOM   3797 HD23 LEU A 250      -1.539  -4.714 -11.208  1.00 98.57           H  
ATOM   3798  N   ASP A 251      -5.384  -6.443  -8.296  1.00 98.32           N  
ATOM   3799  H   ASP A 251      -5.307  -5.482  -7.998  1.00 98.32           H  
ATOM   3800  CA  ASP A 251      -6.674  -7.124  -8.158  1.00 98.32           C  
ATOM   3801  HA  ASP A 251      -6.474  -8.099  -7.714  1.00 98.32           H  
ATOM   3802  C   ASP A 251      -7.310  -7.374  -9.538  1.00 98.32           C  
ATOM   3803  CB  ASP A 251      -7.618  -6.358  -7.214  1.00 98.32           C  
ATOM   3804  HB2 ASP A 251      -7.044  -5.980  -6.368  1.00 98.32           H  
ATOM   3805  HB3 ASP A 251      -8.040  -5.509  -7.752  1.00 98.32           H  
ATOM   3806  O   ASP A 251      -7.006  -6.696 -10.530  1.00 98.32           O  
ATOM   3807  CG  ASP A 251      -8.758  -7.219  -6.650  1.00 98.32           C  
ATOM   3808  OD1 ASP A 251      -8.707  -8.460  -6.818  1.00 98.32           O  
ATOM   3809  OD2 ASP A 251      -9.632  -6.646  -5.964  1.00 98.32           O  
ATOM   3810  N   ALA A 252      -8.163  -8.392  -9.608  1.00 96.32           N  
ATOM   3811  H   ALA A 252      -8.466  -8.807  -8.738  1.00 96.32           H  
ATOM   3812  CA  ALA A 252      -8.900  -8.694 -10.824  1.00 96.32           C  
ATOM   3813  HA  ALA A 252      -8.190  -8.770 -11.647  1.00 96.32           H  
ATOM   3814  C   ALA A 252      -9.880  -7.556 -11.153  1.00 96.32           C  
ATOM   3815  CB  ALA A 252      -9.604 -10.046 -10.669  1.00 96.32           C  
ATOM   3816  HB1 ALA A 252      -8.869 -10.824 -10.465  1.00 96.32           H  
ATOM   3817  HB2 ALA A 252     -10.140 -10.288 -11.587  1.00 96.32           H  
ATOM   3818  HB3 ALA A 252     -10.317  -9.995  -9.846  1.00 96.32           H  
ATOM   3819  O   ALA A 252     -10.367  -6.850 -10.266  1.00 96.32           O  
ATOM   3820  N   GLU A 253     -10.194  -7.395 -12.438  1.00 94.30           N  
ATOM   3821  H   GLU A 253      -9.790  -8.004 -13.135  1.00 94.30           H  
ATOM   3822  CA  GLU A 253     -11.224  -6.453 -12.868  1.00 94.30           C  
ATOM   3823  HA  GLU A 253     -10.912  -5.452 -12.572  1.00 94.30           H  
ATOM   3824  C   GLU A 253     -12.561  -6.773 -12.179  1.00 94.30           C  
ATOM   3825  CB  GLU A 253     -11.341  -6.481 -14.396  1.00 94.30           C  
ATOM   3826  HB2 GLU A 253     -11.704  -7.458 -14.714  1.00 94.30           H  
ATOM   3827  HB3 GLU A 253     -10.349  -6.318 -14.819  1.00 94.30           H  
ATOM   3828  O   GLU A 253     -13.000  -7.923 -12.129  1.00 94.30           O  
ATOM   3829  CG  GLU A 253     -12.284  -5.382 -14.907  1.00 94.30           C  
ATOM   3830  HG2 GLU A 253     -11.950  -4.426 -14.505  1.00 94.30           H  
ATOM   3831  HG3 GLU A 253     -13.289  -5.571 -14.528  1.00 94.30           H  
ATOM   3832  CD  GLU A 253     -12.343  -5.293 -16.440  1.00 94.30           C  
ATOM   3833  OE1 GLU A 253     -12.979  -4.329 -16.920  1.00 94.30           O  
ATOM   3834  OE2 GLU A 253     -11.787  -6.190 -17.114  1.00 94.30           O  
ATOM   3835  N   GLY A 254     -13.188  -5.749 -11.599  1.00 94.52           N  
ATOM   3836  H   GLY A 254     -12.740  -4.844 -11.633  1.00 94.52           H  
ATOM   3837  CA  GLY A 254     -14.401  -5.890 -10.789  1.00 94.52           C  
ATOM   3838  HA2 GLY A 254     -14.939  -4.942 -10.796  1.00 94.52           H  
ATOM   3839  HA3 GLY A 254     -15.043  -6.648 -11.238  1.00 94.52           H  
ATOM   3840  C   GLY A 254     -14.162  -6.285  -9.325  1.00 94.52           C  
ATOM   3841  O   GLY A 254     -15.127  -6.349  -8.568  1.00 94.52           O  
ATOM   3842  N   GLY A 255     -12.914  -6.517  -8.905  1.00 96.84           N  
ATOM   3843  H   GLY A 255     -12.162  -6.502  -9.579  1.00 96.84           H  
ATOM   3844  CA  GLY A 255     -12.559  -6.779  -7.508  1.00 96.84           C  
ATOM   3845  HA2 GLY A 255     -11.549  -7.186  -7.467  1.00 96.84           H  
ATOM   3846  HA3 GLY A 255     -13.239  -7.530  -7.105  1.00 96.84           H  
ATOM   3847  C   GLY A 255     -12.622  -5.533  -6.615  1.00 96.84           C  
ATOM   3848  O   GLY A 255     -12.446  -4.404  -7.083  1.00 96.84           O  
ATOM   3849  N   ASP A 256     -12.857  -5.739  -5.317  1.00 96.59           N  
ATOM   3850  H   ASP A 256     -13.019  -6.689  -5.015  1.00 96.59           H  
ATOM   3851  CA  ASP A 256     -13.015  -4.671  -4.314  1.00 96.59           C  
ATOM   3852  HA  ASP A 256     -13.707  -3.922  -4.700  1.00 96.59           H  
ATOM   3853  C   ASP A 256     -11.694  -3.955  -3.962  1.00 96.59           C  
ATOM   3854  CB  ASP A 256     -13.609  -5.269  -3.026  1.00 96.59           C  
ATOM   3855  HB2 ASP A 256     -12.957  -6.069  -2.676  1.00 96.59           H  
ATOM   3856  HB3 ASP A 256     -13.622  -4.498  -2.256  1.00 96.59           H  
ATOM   3857  O   ASP A 256     -11.695  -2.857  -3.389  1.00 96.59           O  
ATOM   3858  CG  ASP A 256     -15.040  -5.801  -3.170  1.00 96.59           C  
ATOM   3859  OD1 ASP A 256     -15.844  -5.150  -3.870  1.00 96.59           O  
ATOM   3860  OD2 ASP A 256     -15.328  -6.836  -2.524  1.00 96.59           O  
ATOM   3861  N   TYR A 257     -10.552  -4.572  -4.282  1.00 97.51           N  
ATOM   3862  H   TYR A 257     -10.600  -5.426  -4.820  1.00 97.51           H  
ATOM   3863  CA  TYR A 257      -9.223  -4.158  -3.837  1.00 97.51           C  
ATOM   3864  HA  TYR A 257      -9.333  -3.328  -3.139  1.00 97.51           H  
ATOM   3865  C   TYR A 257      -8.343  -3.628  -4.965  1.00 97.51           C  
ATOM   3866  CB  TYR A 257      -8.530  -5.301  -3.085  1.00 97.51           C  
ATOM   3867  HB2 TYR A 257      -8.303  -6.091  -3.800  1.00 97.51           H  
ATOM   3868  HB3 TYR A 257      -7.583  -4.940  -2.684  1.00 97.51           H  
ATOM   3869  O   TYR A 257      -7.138  -3.522  -4.763  1.00 97.51           O  
ATOM   3870  CG  TYR A 257      -9.332  -5.873  -1.940  1.00 97.51           C  
ATOM   3871  CD1 TYR A 257      -9.706  -5.043  -0.868  1.00 97.51           C  
ATOM   3872  HD1 TYR A 257      -9.428  -4.000  -0.877  1.00 97.51           H  
ATOM   3873  CD2 TYR A 257      -9.746  -7.218  -1.973  1.00 97.51           C  
ATOM   3874  HD2 TYR A 257      -9.505  -7.828  -2.831  1.00 97.51           H  
ATOM   3875  CE1 TYR A 257     -10.487  -5.558   0.180  1.00 97.51           C  
ATOM   3876  HE1 TYR A 257     -10.821  -4.910   0.976  1.00 97.51           H  
ATOM   3877  CE2 TYR A 257     -10.529  -7.738  -0.926  1.00 97.51           C  
ATOM   3878  HE2 TYR A 257     -10.877  -8.759  -0.974  1.00 97.51           H  
ATOM   3879  OH  TYR A 257     -11.669  -7.401   1.157  1.00 97.51           O  
ATOM   3880  HH  TYR A 257     -12.055  -8.238   0.889  1.00 97.51           H  
ATOM   3881  CZ  TYR A 257     -10.899  -6.906   0.153  1.00 97.51           C  
ATOM   3882  N   GLN A 258      -8.916  -3.235  -6.109  1.00 97.66           N  
ATOM   3883  H   GLN A 258      -9.899  -3.435  -6.224  1.00 97.66           H  
ATOM   3884  CA  GLN A 258      -8.195  -2.610  -7.237  1.00 97.66           C  
ATOM   3885  HA  GLN A 258      -7.472  -3.317  -7.642  1.00 97.66           H  
ATOM   3886  C   GLN A 258      -7.408  -1.343  -6.849  1.00 97.66           C  
ATOM   3887  CB  GLN A 258      -9.206  -2.249  -8.335  1.00 97.66           C  
ATOM   3888  HB2 GLN A 258     -10.015  -1.665  -7.896  1.00 97.66           H  
ATOM   3889  HB3 GLN A 258      -8.711  -1.628  -9.082  1.00 97.66           H  
ATOM   3890  O   GLN A 258      -6.526  -0.905  -7.591  1.00 97.66           O  
ATOM   3891  CG  GLN A 258      -9.794  -3.471  -9.056  1.00 97.66           C  
ATOM   3892  HG2 GLN A 258      -9.013  -3.976  -9.624  1.00 97.66           H  
ATOM   3893  HG3 GLN A 258     -10.194  -4.179  -8.331  1.00 97.66           H  
ATOM   3894  CD  GLN A 258     -10.895  -3.036 -10.013  1.00 97.66           C  
ATOM   3895  NE2 GLN A 258     -12.113  -3.485  -9.822  1.00 97.66           N  
ATOM   3896 HE21 GLN A 258     -12.840  -3.024 -10.352  1.00 97.66           H  
ATOM   3897 HE22 GLN A 258     -12.305  -3.998  -8.974  1.00 97.66           H  
ATOM   3898  OE1 GLN A 258     -10.703  -2.220 -10.899  1.00 97.66           O  
ATOM   3899  N   VAL A 259      -7.718  -0.759  -5.686  1.00 97.26           N  
ATOM   3900  H   VAL A 259      -8.423  -1.206  -5.118  1.00 97.26           H  
ATOM   3901  CA  VAL A 259      -7.031   0.396  -5.104  1.00 97.26           C  
ATOM   3902  HA  VAL A 259      -6.124   0.572  -5.682  1.00 97.26           H  
ATOM   3903  C   VAL A 259      -6.592   0.117  -3.664  1.00 97.26           C  
ATOM   3904  CB  VAL A 259      -7.872   1.680  -5.209  1.00 97.26           C  
ATOM   3905  HB  VAL A 259      -7.284   2.504  -4.805  1.00 97.26           H  
ATOM   3906  O   VAL A 259      -7.282  -0.554  -2.887  1.00 97.26           O  
ATOM   3907  CG1 VAL A 259      -8.170   2.009  -6.677  1.00 97.26           C  
ATOM   3908 HG11 VAL A 259      -7.235   2.121  -7.226  1.00 97.26           H  
ATOM   3909 HG12 VAL A 259      -8.724   2.945  -6.749  1.00 97.26           H  
ATOM   3910 HG13 VAL A 259      -8.766   1.221  -7.139  1.00 97.26           H  
ATOM   3911  CG2 VAL A 259      -9.197   1.596  -4.438  1.00 97.26           C  
ATOM   3912 HG21 VAL A 259      -9.005   1.429  -3.378  1.00 97.26           H  
ATOM   3913 HG22 VAL A 259      -9.734   2.539  -4.536  1.00 97.26           H  
ATOM   3914 HG23 VAL A 259      -9.818   0.789  -4.829  1.00 97.26           H  
ATOM   3915  N   ILE A 260      -5.421   0.632  -3.302  1.00 98.07           N  
ATOM   3916  H   ILE A 260      -4.923   1.176  -3.991  1.00 98.07           H  
ATOM   3917  CA  ILE A 260      -4.724   0.292  -2.062  1.00 98.07           C  
ATOM   3918  HA  ILE A 260      -4.711  -0.796  -1.999  1.00 98.07           H  
ATOM   3919  C   ILE A 260      -5.448   0.806  -0.816  1.00 98.07           C  
ATOM   3920  CB  ILE A 260      -3.261   0.783  -2.135  1.00 98.07           C  
ATOM   3921  HB  ILE A 260      -2.869   0.513  -3.115  1.00 98.07           H  
ATOM   3922  O   ILE A 260      -5.407   0.147   0.222  1.00 98.07           O  
ATOM   3923  CG1 ILE A 260      -2.411   0.048  -1.078  1.00 98.07           C  
ATOM   3924 HG12 ILE A 260      -2.608  -1.021  -1.143  1.00 98.07           H  
ATOM   3925 HG13 ILE A 260      -2.694   0.389  -0.082  1.00 98.07           H  
ATOM   3926  CG2 ILE A 260      -3.169   2.316  -1.980  1.00 98.07           C  
ATOM   3927 HG21 ILE A 260      -3.861   2.802  -2.667  1.00 98.07           H  
ATOM   3928 HG22 ILE A 260      -2.162   2.661  -2.214  1.00 98.07           H  
ATOM   3929 HG23 ILE A 260      -3.415   2.621  -0.963  1.00 98.07           H  
ATOM   3930  CD1 ILE A 260      -0.904   0.252  -1.252  1.00 98.07           C  
ATOM   3931 HD11 ILE A 260      -0.374  -0.301  -0.478  1.00 98.07           H  
ATOM   3932 HD12 ILE A 260      -0.592  -0.112  -2.231  1.00 98.07           H  
ATOM   3933 HD13 ILE A 260      -0.658   1.310  -1.164  1.00 98.07           H  
ATOM   3934  N   GLU A 261      -6.135   1.947  -0.879  1.00 96.67           N  
ATOM   3935  H   GLU A 261      -6.129   2.477  -1.739  1.00 96.67           H  
ATOM   3936  CA  GLU A 261      -6.859   2.508   0.264  1.00 96.67           C  
ATOM   3937  HA  GLU A 261      -6.161   2.600   1.096  1.00 96.67           H  
ATOM   3938  C   GLU A 261      -7.978   1.573   0.756  1.00 96.67           C  
ATOM   3939  CB  GLU A 261      -7.368   3.931  -0.029  1.00 96.67           C  
ATOM   3940  HB2 GLU A 261      -6.518   4.595  -0.187  1.00 96.67           H  
ATOM   3941  HB3 GLU A 261      -7.867   4.272   0.877  1.00 96.67           H  
ATOM   3942  O   GLU A 261      -8.142   1.400   1.965  1.00 96.67           O  
ATOM   3943  CG  GLU A 261      -8.365   4.083  -1.191  1.00 96.67           C  
ATOM   3944  HG2 GLU A 261      -9.043   3.230  -1.226  1.00 96.67           H  
ATOM   3945  HG3 GLU A 261      -8.972   4.963  -0.980  1.00 96.67           H  
ATOM   3946  CD  GLU A 261      -7.715   4.282  -2.564  1.00 96.67           C  
ATOM   3947  OE1 GLU A 261      -8.406   4.843  -3.439  1.00 96.67           O  
ATOM   3948  OE2 GLU A 261      -6.540   3.899  -2.761  1.00 96.67           O  
ATOM   3949  N   ASN A 262      -8.661   0.862  -0.150  1.00 96.75           N  
ATOM   3950  H   ASN A 262      -8.462   1.017  -1.128  1.00 96.75           H  
ATOM   3951  CA  ASN A 262      -9.667  -0.141   0.215  1.00 96.75           C  
ATOM   3952  HA  ASN A 262     -10.365   0.294   0.930  1.00 96.75           H  
ATOM   3953  C   ASN A 262      -9.017  -1.357   0.887  1.00 96.75           C  
ATOM   3954  CB  ASN A 262     -10.446  -0.580  -1.038  1.00 96.75           C  
ATOM   3955  HB2 ASN A 262      -9.755  -0.820  -1.845  1.00 96.75           H  
ATOM   3956  HB3 ASN A 262     -11.009  -1.485  -0.808  1.00 96.75           H  
ATOM   3957  O   ASN A 262      -9.468  -1.819   1.941  1.00 96.75           O  
ATOM   3958  CG  ASN A 262     -11.447   0.439  -1.544  1.00 96.75           C  
ATOM   3959  ND2 ASN A 262     -12.103   0.118  -2.632  1.00 96.75           N  
ATOM   3960 HD21 ASN A 262     -11.979  -0.797  -3.040  1.00 96.75           H  
ATOM   3961 HD22 ASN A 262     -12.780   0.779  -2.985  1.00 96.75           H  
ATOM   3962  OD1 ASN A 262     -11.675   1.490  -0.965  1.00 96.75           O  
ATOM   3963  N   LEU A 263      -7.917  -1.852   0.309  1.00 97.75           N  
ATOM   3964  H   LEU A 263      -7.600  -1.423  -0.549  1.00 97.75           H  
ATOM   3965  CA  LEU A 263      -7.163  -2.984   0.848  1.00 97.75           C  
ATOM   3966  HA  LEU A 263      -7.821  -3.852   0.891  1.00 97.75           H  
ATOM   3967  C   LEU A 263      -6.663  -2.699   2.271  1.00 97.75           C  
ATOM   3968  CB  LEU A 263      -5.990  -3.279  -0.102  1.00 97.75           C  
ATOM   3969  HB2 LEU A 263      -5.339  -2.405  -0.134  1.00 97.75           H  
ATOM   3970  HB3 LEU A 263      -6.371  -3.440  -1.110  1.00 97.75           H  
ATOM   3971  O   LEU A 263      -6.811  -3.527   3.175  1.00 97.75           O  
ATOM   3972  CG  LEU A 263      -5.151  -4.496   0.321  1.00 97.75           C  
ATOM   3973  HG  LEU A 263      -4.866  -4.412   1.369  1.00 97.75           H  
ATOM   3974  CD1 LEU A 263      -5.922  -5.800   0.119  1.00 97.75           C  
ATOM   3975 HD11 LEU A 263      -5.271  -6.656   0.298  1.00 97.75           H  
ATOM   3976 HD12 LEU A 263      -6.772  -5.849   0.801  1.00 97.75           H  
ATOM   3977 HD13 LEU A 263      -6.282  -5.862  -0.908  1.00 97.75           H  
ATOM   3978  CD2 LEU A 263      -3.862  -4.539  -0.494  1.00 97.75           C  
ATOM   3979 HD21 LEU A 263      -3.305  -3.612  -0.359  1.00 97.75           H  
ATOM   3980 HD22 LEU A 263      -4.101  -4.648  -1.552  1.00 97.75           H  
ATOM   3981 HD23 LEU A 263      -3.248  -5.378  -0.167  1.00 97.75           H  
ATOM   3982  N   ARG A 264      -6.098  -1.508   2.493  1.00 97.78           N  
ATOM   3983  H   ARG A 264      -6.024  -0.878   1.707  1.00 97.78           H  
ATOM   3984  CA  ARG A 264      -5.568  -1.085   3.798  1.00 97.78           C  
ATOM   3985  HA  ARG A 264      -4.821  -1.805   4.131  1.00 97.78           H  
ATOM   3986  C   ARG A 264      -6.651  -1.053   4.868  1.00 97.78           C  
ATOM   3987  CB  ARG A 264      -4.913   0.292   3.661  1.00 97.78           C  
ATOM   3988  HB2 ARG A 264      -5.604   0.978   3.172  1.00 97.78           H  
ATOM   3989  HB3 ARG A 264      -4.693   0.677   4.657  1.00 97.78           H  
ATOM   3990  O   ARG A 264      -6.400  -1.490   5.996  1.00 97.78           O  
ATOM   3991  CG  ARG A 264      -3.598   0.226   2.876  1.00 97.78           C  
ATOM   3992  HG2 ARG A 264      -3.752  -0.232   1.899  1.00 97.78           H  
ATOM   3993  HG3 ARG A 264      -2.882  -0.394   3.416  1.00 97.78           H  
ATOM   3994  CD  ARG A 264      -3.031   1.634   2.700  1.00 97.78           C  
ATOM   3995  HD2 ARG A 264      -2.251   1.604   1.940  1.00 97.78           H  
ATOM   3996  HD3 ARG A 264      -3.820   2.307   2.364  1.00 97.78           H  
ATOM   3997  NE  ARG A 264      -2.445   2.095   3.967  1.00 97.78           N  
ATOM   3998  HE  ARG A 264      -2.273   1.397   4.677  1.00 97.78           H  
ATOM   3999  NH1 ARG A 264      -2.232   4.335   3.523  1.00 97.78           N  
ATOM   4000 HH11 ARG A 264      -1.810   5.222   3.759  1.00 97.78           H  
ATOM   4001 HH12 ARG A 264      -2.920   4.265   2.788  1.00 97.78           H  
ATOM   4002  NH2 ARG A 264      -1.210   3.426   5.289  1.00 97.78           N  
ATOM   4003 HH21 ARG A 264      -0.912   2.586   5.764  1.00 97.78           H  
ATOM   4004 HH22 ARG A 264      -0.659   4.269   5.350  1.00 97.78           H  
ATOM   4005  CZ  ARG A 264      -1.979   3.285   4.252  1.00 97.78           C  
ATOM   4006  N   ILE A 265      -7.857  -0.605   4.519  1.00 96.92           N  
ATOM   4007  H   ILE A 265      -7.977  -0.245   3.583  1.00 96.92           H  
ATOM   4008  CA  ILE A 265      -9.011  -0.605   5.422  1.00 96.92           C  
ATOM   4009  HA  ILE A 265      -8.706  -0.134   6.357  1.00 96.92           H  
ATOM   4010  C   ILE A 265      -9.418  -2.025   5.799  1.00 96.92           C  
ATOM   4011  CB  ILE A 265     -10.174   0.199   4.800  1.00 96.92           C  
ATOM   4012  HB  ILE A 265     -10.311  -0.129   3.770  1.00 96.92           H  
ATOM   4013  O   ILE A 265      -9.513  -2.330   6.993  1.00 96.92           O  
ATOM   4014  CG1 ILE A 265      -9.820   1.700   4.765  1.00 96.92           C  
ATOM   4015 HG12 ILE A 265      -8.840   1.839   4.309  1.00 96.92           H  
ATOM   4016 HG13 ILE A 265     -10.546   2.226   4.145  1.00 96.92           H  
ATOM   4017  CG2 ILE A 265     -11.509  -0.034   5.534  1.00 96.92           C  
ATOM   4018 HG21 ILE A 265     -11.860  -1.051   5.360  1.00 96.92           H  
ATOM   4019 HG22 ILE A 265     -11.401   0.138   6.605  1.00 96.92           H  
ATOM   4020 HG23 ILE A 265     -12.259   0.645   5.129  1.00 96.92           H  
ATOM   4021  CD1 ILE A 265      -9.786   2.362   6.143  1.00 96.92           C  
ATOM   4022 HD11 ILE A 265      -9.223   1.778   6.870  1.00 96.92           H  
ATOM   4023 HD12 ILE A 265      -9.302   3.336   6.066  1.00 96.92           H  
ATOM   4024 HD13 ILE A 265     -10.806   2.493   6.503  1.00 96.92           H  
ATOM   4025  N   ALA A 266      -9.586  -2.912   4.818  1.00 97.11           N  
ATOM   4026  H   ALA A 266      -9.490  -2.608   3.860  1.00 97.11           H  
ATOM   4027  CA  ALA A 266      -9.929  -4.308   5.078  1.00 97.11           C  
ATOM   4028  HA  ALA A 266     -10.883  -4.343   5.605  1.00 97.11           H  
ATOM   4029  C   ALA A 266      -8.878  -4.991   5.969  1.00 97.11           C  
ATOM   4030  CB  ALA A 266     -10.094  -5.021   3.736  1.00 97.11           C  
ATOM   4031  HB1 ALA A 266      -9.177  -4.959   3.150  1.00 97.11           H  
ATOM   4032  HB2 ALA A 266     -10.906  -4.550   3.180  1.00 97.11           H  
ATOM   4033  HB3 ALA A 266     -10.347  -6.069   3.896  1.00 97.11           H  
ATOM   4034  O   ALA A 266      -9.216  -5.652   6.955  1.00 97.11           O  
ATOM   4035  N   TYR A 267      -7.594  -4.759   5.694  1.00 97.66           N  
ATOM   4036  H   TYR A 267      -7.376  -4.243   4.854  1.00 97.66           H  
ATOM   4037  CA  TYR A 267      -6.489  -5.302   6.483  1.00 97.66           C  
ATOM   4038  HA  TYR A 267      -6.610  -6.381   6.575  1.00 97.66           H  
ATOM   4039  C   TYR A 267      -6.455  -4.756   7.914  1.00 97.66           C  
ATOM   4040  CB  TYR A 267      -5.178  -5.017   5.743  1.00 97.66           C  
ATOM   4041  HB2 TYR A 267      -4.367  -5.167   6.456  1.00 97.66           H  
ATOM   4042  HB3 TYR A 267      -5.151  -3.976   5.421  1.00 97.66           H  
ATOM   4043  O   TYR A 267      -6.232  -5.520   8.859  1.00 97.66           O  
ATOM   4044  CG  TYR A 267      -4.850  -5.915   4.567  1.00 97.66           C  
ATOM   4045  CD1 TYR A 267      -5.775  -6.864   4.075  1.00 97.66           C  
ATOM   4046  HD1 TYR A 267      -6.787  -6.920   4.448  1.00 97.66           H  
ATOM   4047  CD2 TYR A 267      -3.555  -5.850   4.013  1.00 97.66           C  
ATOM   4048  HD2 TYR A 267      -2.846  -5.117   4.369  1.00 97.66           H  
ATOM   4049  CE1 TYR A 267      -5.394  -7.762   3.066  1.00 97.66           C  
ATOM   4050  HE1 TYR A 267      -6.098  -8.477   2.667  1.00 97.66           H  
ATOM   4051  CE2 TYR A 267      -3.185  -6.729   2.979  1.00 97.66           C  
ATOM   4052  HE2 TYR A 267      -2.209  -6.657   2.521  1.00 97.66           H  
ATOM   4053  OH  TYR A 267      -3.761  -8.554   1.532  1.00 97.66           O  
ATOM   4054  HH  TYR A 267      -2.930  -8.334   1.104  1.00 97.66           H  
ATOM   4055  CZ  TYR A 267      -4.103  -7.693   2.517  1.00 97.66           C  
ATOM   4056  N   LYS A 268      -6.721  -3.459   8.108  1.00 96.66           N  
ATOM   4057  H   LYS A 268      -6.877  -2.875   7.300  1.00 96.66           H  
ATOM   4058  CA  LYS A 268      -6.830  -2.863   9.447  1.00 96.66           C  
ATOM   4059  HA  LYS A 268      -5.918  -3.079  10.004  1.00 96.66           H  
ATOM   4060  C   LYS A 268      -7.977  -3.488  10.233  1.00 96.66           C  
ATOM   4061  CB  LYS A 268      -6.970  -1.340   9.321  1.00 96.66           C  
ATOM   4062  HB2 LYS A 268      -6.095  -0.959   8.795  1.00 96.66           H  
ATOM   4063  HB3 LYS A 268      -7.855  -1.097   8.733  1.00 96.66           H  
ATOM   4064  O   LYS A 268      -7.776  -3.889  11.381  1.00 96.66           O  
ATOM   4065  CG  LYS A 268      -7.071  -0.653  10.695  1.00 96.66           C  
ATOM   4066  HG2 LYS A 268      -6.239  -0.969  11.324  1.00 96.66           H  
ATOM   4067  HG3 LYS A 268      -8.008  -0.926  11.180  1.00 96.66           H  
ATOM   4068  CD  LYS A 268      -7.023   0.864  10.513  1.00 96.66           C  
ATOM   4069  HD2 LYS A 268      -7.870   1.182   9.905  1.00 96.66           H  
ATOM   4070  HD3 LYS A 268      -6.097   1.110   9.993  1.00 96.66           H  
ATOM   4071  CE  LYS A 268      -7.032   1.631  11.831  1.00 96.66           C  
ATOM   4072  HE2 LYS A 268      -6.199   1.281  12.440  1.00 96.66           H  
ATOM   4073  HE3 LYS A 268      -7.971   1.430  12.348  1.00 96.66           H  
ATOM   4074  NZ  LYS A 268      -6.892   3.085  11.573  1.00 96.66           N  
ATOM   4075  HZ1 LYS A 268      -6.034   3.288  11.081  1.00 96.66           H  
ATOM   4076  HZ2 LYS A 268      -7.635   3.429  10.981  1.00 96.66           H  
ATOM   4077  HZ3 LYS A 268      -6.940   3.639  12.416  1.00 96.66           H  
ATOM   4078  N   VAL A 269      -9.151  -3.635   9.620  1.00 96.15           N  
ATOM   4079  H   VAL A 269      -9.245  -3.292   8.675  1.00 96.15           H  
ATOM   4080  CA  VAL A 269     -10.309  -4.275  10.263  1.00 96.15           C  
ATOM   4081  HA  VAL A 269     -10.509  -3.759  11.202  1.00 96.15           H  
ATOM   4082  C   VAL A 269      -9.996  -5.728  10.619  1.00 96.15           C  
ATOM   4083  CB  VAL A 269     -11.570  -4.152   9.388  1.00 96.15           C  
ATOM   4084  HB  VAL A 269     -11.360  -4.518   8.383  1.00 96.15           H  
ATOM   4085  O   VAL A 269     -10.250  -6.135  11.752  1.00 96.15           O  
ATOM   4086  CG1 VAL A 269     -12.745  -4.951   9.970  1.00 96.15           C  
ATOM   4087 HG11 VAL A 269     -12.540  -6.021   9.916  1.00 96.15           H  
ATOM   4088 HG12 VAL A 269     -13.647  -4.760   9.388  1.00 96.15           H  
ATOM   4089 HG13 VAL A 269     -12.921  -4.663  11.007  1.00 96.15           H  
ATOM   4090  CG2 VAL A 269     -11.989  -2.678   9.313  1.00 96.15           C  
ATOM   4091 HG21 VAL A 269     -12.864  -2.563   8.673  1.00 96.15           H  
ATOM   4092 HG22 VAL A 269     -11.188  -2.077   8.883  1.00 96.15           H  
ATOM   4093 HG23 VAL A 269     -12.225  -2.298  10.307  1.00 96.15           H  
ATOM   4094  N   ALA A 270      -9.364  -6.487   9.723  1.00 96.41           N  
ATOM   4095  H   ALA A 270      -9.207  -6.118   8.797  1.00 96.41           H  
ATOM   4096  CA  ALA A 270      -8.976  -7.872   9.983  1.00 96.41           C  
ATOM   4097  HA  ALA A 270      -9.876  -8.442  10.210  1.00 96.41           H  
ATOM   4098  C   ALA A 270      -8.028  -8.000  11.193  1.00 96.41           C  
ATOM   4099  CB  ALA A 270      -8.364  -8.446   8.703  1.00 96.41           C  
ATOM   4100  HB1 ALA A 270      -8.193  -9.514   8.836  1.00 96.41           H  
ATOM   4101  HB2 ALA A 270      -9.050  -8.309   7.867  1.00 96.41           H  
ATOM   4102  HB3 ALA A 270      -7.419  -7.953   8.472  1.00 96.41           H  
ATOM   4103  O   ALA A 270      -8.281  -8.803  12.099  1.00 96.41           O  
ATOM   4104  N   ARG A 271      -6.993  -7.147  11.280  1.00 95.79           N  
ATOM   4105  H   ARG A 271      -6.843  -6.523  10.501  1.00 95.79           H  
ATOM   4106  CA  ARG A 271      -6.066  -7.093  12.431  1.00 95.79           C  
ATOM   4107  HA  ARG A 271      -5.572  -8.059  12.540  1.00 95.79           H  
ATOM   4108  C   ARG A 271      -6.797  -6.844  13.749  1.00 95.79           C  
ATOM   4109  CB  ARG A 271      -5.003  -5.999  12.211  1.00 95.79           C  
ATOM   4110  HB2 ARG A 271      -4.513  -5.797  13.164  1.00 95.79           H  
ATOM   4111  HB3 ARG A 271      -5.482  -5.078  11.879  1.00 95.79           H  
ATOM   4112  O   ARG A 271      -6.546  -7.526  14.746  1.00 95.79           O  
ATOM   4113  CG  ARG A 271      -3.918  -6.405  11.203  1.00 95.79           C  
ATOM   4114  HG2 ARG A 271      -4.357  -6.574  10.220  1.00 95.79           H  
ATOM   4115  HG3 ARG A 271      -3.467  -7.337  11.543  1.00 95.79           H  
ATOM   4116  CD  ARG A 271      -2.804  -5.349  11.100  1.00 95.79           C  
ATOM   4117  HD2 ARG A 271      -1.949  -5.789  10.585  1.00 95.79           H  
ATOM   4118  HD3 ARG A 271      -2.471  -5.081  12.103  1.00 95.79           H  
ATOM   4119  NE  ARG A 271      -3.225  -4.125  10.387  1.00 95.79           N  
ATOM   4120  HE  ARG A 271      -3.453  -3.298  10.920  1.00 95.79           H  
ATOM   4121  NH1 ARG A 271      -2.719  -4.771   8.234  1.00 95.79           N  
ATOM   4122 HH11 ARG A 271      -2.592  -4.521   7.264  1.00 95.79           H  
ATOM   4123 HH12 ARG A 271      -2.325  -5.652   8.532  1.00 95.79           H  
ATOM   4124  NH2 ARG A 271      -3.547  -2.753   8.616  1.00 95.79           N  
ATOM   4125 HH21 ARG A 271      -3.720  -2.032   9.302  1.00 95.79           H  
ATOM   4126 HH22 ARG A 271      -3.464  -2.511   7.639  1.00 95.79           H  
ATOM   4127  CZ  ARG A 271      -3.172  -3.901   9.087  1.00 95.79           C  
ATOM   4128  N   ARG A 272      -7.712  -5.876  13.752  1.00 94.28           N  
ATOM   4129  H   ARG A 272      -7.859  -5.385  12.882  1.00 94.28           H  
ATOM   4130  CA  ARG A 272      -8.481  -5.462  14.932  1.00 94.28           C  
ATOM   4131  HA  ARG A 272      -7.810  -5.323  15.779  1.00 94.28           H  
ATOM   4132  C   ARG A 272      -9.478  -6.544  15.367  1.00 94.28           C  
ATOM   4133  CB  ARG A 272      -9.158  -4.126  14.591  1.00 94.28           C  
ATOM   4134  HB2 ARG A 272      -9.863  -3.866  15.380  1.00 94.28           H  
ATOM   4135  HB3 ARG A 272      -9.737  -4.245  13.674  1.00 94.28           H  
ATOM   4136  O   ARG A 272      -9.489  -6.945  16.534  1.00 94.28           O  
ATOM   4137  CG  ARG A 272      -8.193  -2.942  14.405  1.00 94.28           C  
ATOM   4138  HG2 ARG A 272      -7.408  -3.224  13.702  1.00 94.28           H  
ATOM   4139  HG3 ARG A 272      -8.751  -2.115  13.968  1.00 94.28           H  
ATOM   4140  CD  ARG A 272      -7.511  -2.442  15.685  1.00 94.28           C  
ATOM   4141  HD2 ARG A 272      -8.266  -2.024  16.350  1.00 94.28           H  
ATOM   4142  HD3 ARG A 272      -7.017  -3.277  16.182  1.00 94.28           H  
ATOM   4143  NE  ARG A 272      -6.507  -1.413  15.338  1.00 94.28           N  
ATOM   4144  HE  ARG A 272      -6.401  -1.205  14.356  1.00 94.28           H  
ATOM   4145  NH1 ARG A 272      -5.662  -0.990  17.426  1.00 94.28           N  
ATOM   4146 HH11 ARG A 272      -4.915  -0.611  17.990  1.00 94.28           H  
ATOM   4147 HH12 ARG A 272      -6.412  -1.534  17.828  1.00 94.28           H  
ATOM   4148  NH2 ARG A 272      -4.749   0.004  15.672  1.00 94.28           N  
ATOM   4149 HH21 ARG A 272      -4.093   0.436  16.307  1.00 94.28           H  
ATOM   4150 HH22 ARG A 272      -4.609   0.112  14.677  1.00 94.28           H  
ATOM   4151  CZ  ARG A 272      -5.653  -0.805  16.142  1.00 94.28           C  
ATOM   4152  N   MET A 273     -10.228  -7.107  14.418  1.00 94.23           N  
ATOM   4153  H   MET A 273     -10.152  -6.747  13.477  1.00 94.23           H  
ATOM   4154  CA  MET A 273     -11.189  -8.184  14.674  1.00 94.23           C  
ATOM   4155  HA  MET A 273     -11.874  -7.861  15.458  1.00 94.23           H  
ATOM   4156  C   MET A 273     -10.518  -9.450  15.199  1.00 94.23           C  
ATOM   4157  CB  MET A 273     -11.999  -8.511  13.408  1.00 94.23           C  
ATOM   4158  HB2 MET A 273     -12.549  -9.437  13.577  1.00 94.23           H  
ATOM   4159  HB3 MET A 273     -11.323  -8.671  12.568  1.00 94.23           H  
ATOM   4160  O   MET A 273     -11.037 -10.064  16.132  1.00 94.23           O  
ATOM   4161  CG  MET A 273     -13.024  -7.432  13.039  1.00 94.23           C  
ATOM   4162  HG2 MET A 273     -12.504  -6.533  12.707  1.00 94.23           H  
ATOM   4163  HG3 MET A 273     -13.608  -7.800  12.196  1.00 94.23           H  
ATOM   4164  SD  MET A 273     -14.176  -6.987  14.372  1.00 94.23           S  
ATOM   4165  CE  MET A 273     -13.403  -5.430  14.892  1.00 94.23           C  
ATOM   4166  HE1 MET A 273     -13.889  -5.046  15.789  1.00 94.23           H  
ATOM   4167  HE2 MET A 273     -12.348  -5.585  15.118  1.00 94.23           H  
ATOM   4168  HE3 MET A 273     -13.492  -4.695  14.092  1.00 94.23           H  
ATOM   4169  N   ARG A 274      -9.338  -9.810  14.678  1.00 95.08           N  
ATOM   4170  H   ARG A 274      -8.988  -9.293  13.884  1.00 95.08           H  
ATOM   4171  CA  ARG A 274      -8.573 -10.970  15.157  1.00 95.08           C  
ATOM   4172  HA  ARG A 274      -9.166 -11.869  14.987  1.00 95.08           H  
ATOM   4173  C   ARG A 274      -8.305 -10.896  16.658  1.00 95.08           C  
ATOM   4174  CB  ARG A 274      -7.268 -11.073  14.353  1.00 95.08           C  
ATOM   4175  HB2 ARG A 274      -7.522 -11.117  13.294  1.00 95.08           H  
ATOM   4176  HB3 ARG A 274      -6.661 -10.184  14.523  1.00 95.08           H  
ATOM   4177  O   ARG A 274      -8.535 -11.870  17.369  1.00 95.08           O  
ATOM   4178  CG  ARG A 274      -6.453 -12.322  14.720  1.00 95.08           C  
ATOM   4179  HG2 ARG A 274      -6.206 -12.297  15.781  1.00 95.08           H  
ATOM   4180  HG3 ARG A 274      -7.049 -13.212  14.518  1.00 95.08           H  
ATOM   4181  CD  ARG A 274      -5.147 -12.394  13.917  1.00 95.08           C  
ATOM   4182  HD2 ARG A 274      -4.560 -11.490  14.079  1.00 95.08           H  
ATOM   4183  HD3 ARG A 274      -5.380 -12.445  12.854  1.00 95.08           H  
ATOM   4184  NE  ARG A 274      -4.359 -13.590  14.265  1.00 95.08           N  
ATOM   4185  HE  ARG A 274      -4.431 -14.372  13.630  1.00 95.08           H  
ATOM   4186  NH1 ARG A 274      -3.290 -12.758  16.120  1.00 95.08           N  
ATOM   4187 HH11 ARG A 274      -2.605 -12.871  16.854  1.00 95.08           H  
ATOM   4188 HH12 ARG A 274      -3.749 -11.872  15.965  1.00 95.08           H  
ATOM   4189  NH2 ARG A 274      -2.848 -14.832  15.419  1.00 95.08           N  
ATOM   4190 HH21 ARG A 274      -2.145 -14.915  16.140  1.00 95.08           H  
ATOM   4191 HH22 ARG A 274      -2.894 -15.538  14.699  1.00 95.08           H  
ATOM   4192  CZ  ARG A 274      -3.505 -13.719  15.262  1.00 95.08           C  
ATOM   4193  N   LEU A 275      -7.844  -9.750  17.156  1.00 93.14           N  
ATOM   4194  H   LEU A 275      -7.714  -8.973  16.525  1.00 93.14           H  
ATOM   4195  CA  LEU A 275      -7.514  -9.590  18.576  1.00 93.14           C  
ATOM   4196  HA  LEU A 275      -6.896 -10.431  18.892  1.00 93.14           H  
ATOM   4197  C   LEU A 275      -8.756  -9.628  19.469  1.00 93.14           C  
ATOM   4198  CB  LEU A 275      -6.723  -8.293  18.764  1.00 93.14           C  
ATOM   4199  HB2 LEU A 275      -7.301  -7.468  18.347  1.00 93.14           H  
ATOM   4200  HB3 LEU A 275      -6.593  -8.106  19.830  1.00 93.14           H  
ATOM   4201  O   LEU A 275      -8.730 -10.265  20.522  1.00 93.14           O  
ATOM   4202  CG  LEU A 275      -5.339  -8.347  18.094  1.00 93.14           C  
ATOM   4203  HG  LEU A 275      -5.434  -8.637  17.048  1.00 93.14           H  
ATOM   4204  CD1 LEU A 275      -4.736  -6.963  18.151  1.00 93.14           C  
ATOM   4205 HD11 LEU A 275      -3.762  -6.958  17.661  1.00 93.14           H  
ATOM   4206 HD12 LEU A 275      -4.630  -6.649  19.189  1.00 93.14           H  
ATOM   4207 HD13 LEU A 275      -5.405  -6.295  17.608  1.00 93.14           H  
ATOM   4208  CD2 LEU A 275      -4.375  -9.311  18.786  1.00 93.14           C  
ATOM   4209 HD21 LEU A 275      -4.726 -10.338  18.685  1.00 93.14           H  
ATOM   4210 HD22 LEU A 275      -3.389  -9.234  18.328  1.00 93.14           H  
ATOM   4211 HD23 LEU A 275      -4.293  -9.059  19.844  1.00 93.14           H  
ATOM   4212  N   ARG A 276      -9.865  -9.026  19.021  1.00 93.23           N  
ATOM   4213  H   ARG A 276      -9.813  -8.517  18.150  1.00 93.23           H  
ATOM   4214  CA  ARG A 276     -11.160  -9.134  19.711  1.00 93.23           C  
ATOM   4215  HA  ARG A 276     -11.039  -8.832  20.752  1.00 93.23           H  
ATOM   4216  C   ARG A 276     -11.668 -10.570  19.762  1.00 93.23           C  
ATOM   4217  CB  ARG A 276     -12.198  -8.233  19.031  1.00 93.23           C  
ATOM   4218  HB2 ARG A 276     -12.218  -8.418  17.957  1.00 93.23           H  
ATOM   4219  HB3 ARG A 276     -13.185  -8.470  19.429  1.00 93.23           H  
ATOM   4220  O   ARG A 276     -12.141 -11.013  20.803  1.00 93.23           O  
ATOM   4221  CG  ARG A 276     -11.903  -6.759  19.293  1.00 93.23           C  
ATOM   4222  HG2 ARG A 276     -11.060  -6.439  18.681  1.00 93.23           H  
ATOM   4223  HG3 ARG A 276     -11.645  -6.630  20.344  1.00 93.23           H  
ATOM   4224  CD  ARG A 276     -13.131  -5.903  18.966  1.00 93.23           C  
ATOM   4225  HD2 ARG A 276     -13.393  -6.046  17.917  1.00 93.23           H  
ATOM   4226  HD3 ARG A 276     -13.975  -6.214  19.580  1.00 93.23           H  
ATOM   4227  NE  ARG A 276     -12.822  -4.489  19.189  1.00 93.23           N  
ATOM   4228  HE  ARG A 276     -12.381  -4.044  18.396  1.00 93.23           H  
ATOM   4229  NH1 ARG A 276     -12.942  -4.456  21.458  1.00 93.23           N  
ATOM   4230 HH11 ARG A 276     -12.593  -4.126  22.347  1.00 93.23           H  
ATOM   4231 HH12 ARG A 276     -13.530  -5.274  21.381  1.00 93.23           H  
ATOM   4232  NH2 ARG A 276     -11.895  -2.798  20.378  1.00 93.23           N  
ATOM   4233 HH21 ARG A 276     -11.532  -2.426  19.511  1.00 93.23           H  
ATOM   4234 HH22 ARG A 276     -11.468  -2.450  21.225  1.00 93.23           H  
ATOM   4235  CZ  ARG A 276     -12.561  -3.912  20.335  1.00 93.23           C  
ATOM   4236  N   ALA A 277     -11.558 -11.303  18.657  1.00 95.45           N  
ATOM   4237  H   ALA A 277     -11.192 -10.870  17.822  1.00 95.45           H  
ATOM   4238  CA  ALA A 277     -12.012 -12.686  18.579  1.00 95.45           C  
ATOM   4239  HA  ALA A 277     -13.045 -12.736  18.922  1.00 95.45           H  
ATOM   4240  C   ALA A 277     -11.189 -13.604  19.494  1.00 95.45           C  
ATOM   4241  CB  ALA A 277     -11.973 -13.134  17.115  1.00 95.45           C  
ATOM   4242  HB1 ALA A 277     -12.338 -14.158  17.036  1.00 95.45           H  
ATOM   4243  HB2 ALA A 277     -10.954 -13.090  16.732  1.00 95.45           H  
ATOM   4244  HB3 ALA A 277     -12.609 -12.487  16.509  1.00 95.45           H  
ATOM   4245  O   ALA A 277     -11.772 -14.397  20.231  1.00 95.45           O  
ATOM   4246  N   ILE A 278      -9.858 -13.447  19.522  1.00 95.24           N  
ATOM   4247  H   ILE A 278      -9.442 -12.792  18.875  1.00 95.24           H  
ATOM   4248  CA  ILE A 278      -8.966 -14.215  20.411  1.00 95.24           C  
ATOM   4249  HA  ILE A 278      -9.065 -15.274  20.172  1.00 95.24           H  
ATOM   4250  C   ILE A 278      -9.383 -14.060  21.877  1.00 95.24           C  
ATOM   4251  CB  ILE A 278      -7.491 -13.804  20.188  1.00 95.24           C  
ATOM   4252  HB  ILE A 278      -7.433 -12.716  20.165  1.00 95.24           H  
ATOM   4253  O   ILE A 278      -9.474 -15.053  22.594  1.00 95.24           O  
ATOM   4254  CG1 ILE A 278      -7.000 -14.366  18.835  1.00 95.24           C  
ATOM   4255 HG12 ILE A 278      -7.751 -14.188  18.066  1.00 95.24           H  
ATOM   4256 HG13 ILE A 278      -6.875 -15.446  18.917  1.00 95.24           H  
ATOM   4257  CG2 ILE A 278      -6.571 -14.311  21.318  1.00 95.24           C  
ATOM   4258 HG21 ILE A 278      -5.531 -14.052  21.119  1.00 95.24           H  
ATOM   4259 HG22 ILE A 278      -6.835 -13.846  22.268  1.00 95.24           H  
ATOM   4260 HG23 ILE A 278      -6.659 -15.393  21.417  1.00 95.24           H  
ATOM   4261  CD1 ILE A 278      -5.683 -13.751  18.347  1.00 95.24           C  
ATOM   4262 HD11 ILE A 278      -5.466 -14.143  17.354  1.00 95.24           H  
ATOM   4263 HD12 ILE A 278      -4.859 -14.015  19.010  1.00 95.24           H  
ATOM   4264 HD13 ILE A 278      -5.778 -12.666  18.291  1.00 95.24           H  
ATOM   4265  N   ALA A 279      -9.705 -12.839  22.313  1.00 93.54           N  
ATOM   4266  H   ALA A 279      -9.621 -12.057  21.679  1.00 93.54           H  
ATOM   4267  CA  ALA A 279     -10.122 -12.571  23.690  1.00 93.54           C  
ATOM   4268  HA  ALA A 279      -9.362 -12.966  24.363  1.00 93.54           H  
ATOM   4269  C   ALA A 279     -11.455 -13.240  24.087  1.00 93.54           C  
ATOM   4270  CB  ALA A 279     -10.186 -11.051  23.871  1.00 93.54           C  
ATOM   4271  HB1 ALA A 279     -10.928 -10.635  23.190  1.00 93.54           H  
ATOM   4272  HB2 ALA A 279     -10.467 -10.815  24.897  1.00 93.54           H  
ATOM   4273  HB3 ALA A 279      -9.212 -10.610  23.656  1.00 93.54           H  
ATOM   4274  O   ALA A 279     -11.774 -13.292  25.273  1.00 93.54           O  
ATOM   4275  N   ARG A 280     -12.237 -13.747  23.123  1.00 94.54           N  
ATOM   4276  H   ARG A 280     -11.906 -13.685  22.170  1.00 94.54           H  
ATOM   4277  CA  ARG A 280     -13.532 -14.408  23.353  1.00 94.54           C  
ATOM   4278  HA  ARG A 280     -13.840 -14.235  24.384  1.00 94.54           H  
ATOM   4279  C   ARG A 280     -13.485 -15.933  23.255  1.00 94.54           C  
ATOM   4280  CB  ARG A 280     -14.586 -13.805  22.408  1.00 94.54           C  
ATOM   4281  HB2 ARG A 280     -15.515 -14.363  22.518  1.00 94.54           H  
ATOM   4282  HB3 ARG A 280     -14.251 -13.914  21.376  1.00 94.54           H  
ATOM   4283  O   ARG A 280     -14.502 -16.585  23.483  1.00 94.54           O  
ATOM   4284  CG  ARG A 280     -14.894 -12.327  22.681  1.00 94.54           C  
ATOM   4285  HG2 ARG A 280     -13.996 -11.725  22.545  1.00 94.54           H  
ATOM   4286  HG3 ARG A 280     -15.646 -11.996  21.965  1.00 94.54           H  
ATOM   4287  CD  ARG A 280     -15.431 -12.122  24.102  1.00 94.54           C  
ATOM   4288  HD2 ARG A 280     -14.636 -12.310  24.824  1.00 94.54           H  
ATOM   4289  HD3 ARG A 280     -16.235 -12.836  24.282  1.00 94.54           H  
ATOM   4290  NE  ARG A 280     -15.933 -10.753  24.294  1.00 94.54           N  
ATOM   4291  HE  ARG A 280     -15.715 -10.080  23.573  1.00 94.54           H  
ATOM   4292  NH1 ARG A 280     -16.932 -11.114  26.343  1.00 94.54           N  
ATOM   4293 HH11 ARG A 280     -16.534 -12.038  26.429  1.00 94.54           H  
ATOM   4294 HH12 ARG A 280     -17.506 -10.828  27.123  1.00 94.54           H  
ATOM   4295  NH2 ARG A 280     -17.077  -9.120  25.361  1.00 94.54           N  
ATOM   4296 HH21 ARG A 280     -16.842  -8.495  24.603  1.00 94.54           H  
ATOM   4297 HH22 ARG A 280     -17.622  -8.821  26.157  1.00 94.54           H  
ATOM   4298  CZ  ARG A 280     -16.639 -10.347  25.332  1.00 94.54           C  
ATOM   4299  N   ILE A 281     -12.332 -16.527  22.949  1.00 95.81           N  
ATOM   4300  H   ILE A 281     -11.510 -15.954  22.818  1.00 95.81           H  
ATOM   4301  CA  ILE A 281     -12.193 -17.987  22.899  1.00 95.81           C  
ATOM   4302  HA  ILE A 281     -12.996 -18.383  22.277  1.00 95.81           H  
ATOM   4303  C   ILE A 281     -12.371 -18.582  24.303  1.00 95.81           C  
ATOM   4304  CB  ILE A 281     -10.848 -18.387  22.255  1.00 95.81           C  
ATOM   4305  HB  ILE A 281     -10.048 -17.897  22.810  1.00 95.81           H  
ATOM   4306  O   ILE A 281     -11.655 -18.233  25.236  1.00 95.81           O  
ATOM   4307  CG1 ILE A 281     -10.741 -17.925  20.782  1.00 95.81           C  
ATOM   4308 HG12 ILE A 281      -9.745 -18.172  20.416  1.00 95.81           H  
ATOM   4309 HG13 ILE A 281     -10.831 -16.840  20.744  1.00 95.81           H  
ATOM   4310  CG2 ILE A 281     -10.609 -19.906  22.351  1.00 95.81           C  
ATOM   4311 HG21 ILE A 281     -10.452 -20.196  23.390  1.00 95.81           H  
ATOM   4312 HG22 ILE A 281     -11.457 -20.458  21.947  1.00 95.81           H  
ATOM   4313 HG23 ILE A 281      -9.711 -20.172  21.793  1.00 95.81           H  
ATOM   4314  CD1 ILE A 281     -11.770 -18.526  19.811  1.00 95.81           C  
ATOM   4315 HD11 ILE A 281     -12.782 -18.238  20.096  1.00 95.81           H  
ATOM   4316 HD12 ILE A 281     -11.575 -18.142  18.809  1.00 95.81           H  
ATOM   4317 HD13 ILE A 281     -11.687 -19.613  19.785  1.00 95.81           H  
ATOM   4318  N   GLY A 282     -13.336 -19.497  24.450  1.00 94.71           N  
ATOM   4319  H   GLY A 282     -13.924 -19.693  23.652  1.00 94.71           H  
ATOM   4320  CA  GLY A 282     -13.636 -20.176  25.719  1.00 94.71           C  
ATOM   4321  HA2 GLY A 282     -14.247 -21.055  25.512  1.00 94.71           H  
ATOM   4322  HA3 GLY A 282     -12.700 -20.506  26.171  1.00 94.71           H  
ATOM   4323  C   GLY A 282     -14.377 -19.322  26.758  1.00 94.71           C  
ATOM   4324  O   GLY A 282     -14.683 -19.815  27.846  1.00 94.71           O  
ATOM   4325  N   ASP A 283     -14.705 -18.071  26.434  1.00 93.98           N  
ATOM   4326  H   ASP A 283     -14.456 -17.724  25.519  1.00 93.98           H  
ATOM   4327  CA  ASP A 283     -15.446 -17.169  27.311  1.00 93.98           C  
ATOM   4328  HA  ASP A 283     -15.079 -17.282  28.331  1.00 93.98           H  
ATOM   4329  C   ASP A 283     -16.946 -17.500  27.296  1.00 93.98           C  
ATOM   4330  CB  ASP A 283     -15.167 -15.720  26.889  1.00 93.98           C  
ATOM   4331  HB2 ASP A 283     -15.402 -15.606  25.831  1.00 93.98           H  
ATOM   4332  HB3 ASP A 283     -14.107 -15.506  27.027  1.00 93.98           H  
ATOM   4333  O   ASP A 283     -17.669 -17.167  26.360  1.00 93.98           O  
ATOM   4334  CG  ASP A 283     -15.988 -14.695  27.673  1.00 93.98           C  
ATOM   4335  OD1 ASP A 283     -16.624 -15.048  28.698  1.00 93.98           O  
ATOM   4336  OD2 ASP A 283     -16.052 -13.536  27.210  1.00 93.98           O  
ATOM   4337  N   ARG A 284     -17.444 -18.121  28.374  1.00 93.74           N  
ATOM   4338  H   ARG A 284     -16.787 -18.357  29.104  1.00 93.74           H  
ATOM   4339  CA  ARG A 284     -18.864 -18.502  28.508  1.00 93.74           C  
ATOM   4340  HA  ARG A 284     -19.146 -19.082  27.629  1.00 93.74           H  
ATOM   4341  C   ARG A 284     -19.821 -17.310  28.528  1.00 93.74           C  
ATOM   4342  CB  ARG A 284     -19.086 -19.338  29.775  1.00 93.74           C  
ATOM   4343  HB2 ARG A 284     -18.781 -18.753  30.643  1.00 93.74           H  
ATOM   4344  HB3 ARG A 284     -20.151 -19.552  29.868  1.00 93.74           H  
ATOM   4345  O   ARG A 284     -21.020 -17.507  28.314  1.00 93.74           O  
ATOM   4346  CG  ARG A 284     -18.327 -20.668  29.764  1.00 93.74           C  
ATOM   4347  HG2 ARG A 284     -17.255 -20.475  29.735  1.00 93.74           H  
ATOM   4348  HG3 ARG A 284     -18.611 -21.249  28.887  1.00 93.74           H  
ATOM   4349  CD  ARG A 284     -18.669 -21.450  31.036  1.00 93.74           C  
ATOM   4350  HD2 ARG A 284     -18.526 -20.794  31.894  1.00 93.74           H  
ATOM   4351  HD3 ARG A 284     -19.715 -21.753  30.994  1.00 93.74           H  
ATOM   4352  NE  ARG A 284     -17.806 -22.635  31.187  1.00 93.74           N  
ATOM   4353  HE  ARG A 284     -17.135 -22.798  30.450  1.00 93.74           H  
ATOM   4354  NH1 ARG A 284     -18.575 -23.299  33.248  1.00 93.74           N  
ATOM   4355 HH11 ARG A 284     -18.517 -23.914  34.047  1.00 93.74           H  
ATOM   4356 HH12 ARG A 284     -19.236 -22.536  33.239  1.00 93.74           H  
ATOM   4357  NH2 ARG A 284     -16.907 -24.418  32.278  1.00 93.74           N  
ATOM   4358 HH21 ARG A 284     -16.240 -24.540  31.529  1.00 93.74           H  
ATOM   4359 HH22 ARG A 284     -16.852 -25.012  33.093  1.00 93.74           H  
ATOM   4360  CZ  ARG A 284     -17.769 -23.442  32.232  1.00 93.74           C  
ATOM   4361  N   SER A 285     -19.334 -16.098  28.807  1.00 92.90           N  
ATOM   4362  H   SER A 285     -18.335 -15.977  28.898  1.00 92.90           H  
ATOM   4363  CA  SER A 285     -20.164 -14.894  28.732  1.00 92.90           C  
ATOM   4364  HA  SER A 285     -21.090 -15.085  29.274  1.00 92.90           H  
ATOM   4365  C   SER A 285     -20.555 -14.561  27.290  1.00 92.90           C  
ATOM   4366  CB  SER A 285     -19.485 -13.702  29.414  1.00 92.90           C  
ATOM   4367  HB2 SER A 285     -19.041 -14.018  30.358  1.00 92.90           H  
ATOM   4368  HB3 SER A 285     -20.246 -12.951  29.629  1.00 92.90           H  
ATOM   4369  O   SER A 285     -21.587 -13.918  27.091  1.00 92.90           O  
ATOM   4370  OG  SER A 285     -18.501 -13.103  28.601  1.00 92.90           O  
ATOM   4371  HG  SER A 285     -17.727 -13.671  28.571  1.00 92.90           H  
ATOM   4372  N   PHE A 286     -19.803 -15.057  26.297  1.00 95.39           N  
ATOM   4373  H   PHE A 286     -18.977 -15.587  26.535  1.00 95.39           H  
ATOM   4374  CA  PHE A 286     -20.169 -15.050  24.885  1.00 95.39           C  
ATOM   4375  HA  PHE A 286     -20.865 -14.227  24.724  1.00 95.39           H  
ATOM   4376  C   PHE A 286     -20.863 -16.368  24.501  1.00 95.39           C  
ATOM   4377  CB  PHE A 286     -18.930 -14.766  24.027  1.00 95.39           C  
ATOM   4378  HB2 PHE A 286     -18.488 -13.826  24.358  1.00 95.39           H  
ATOM   4379  HB3 PHE A 286     -18.199 -15.555  24.200  1.00 95.39           H  
ATOM   4380  O   PHE A 286     -20.238 -17.416  24.376  1.00 95.39           O  
ATOM   4381  CG  PHE A 286     -19.196 -14.659  22.533  1.00 95.39           C  
ATOM   4382  CD1 PHE A 286     -18.210 -15.083  21.623  1.00 95.39           C  
ATOM   4383  HD1 PHE A 286     -17.299 -15.533  21.989  1.00 95.39           H  
ATOM   4384  CD2 PHE A 286     -20.407 -14.131  22.039  1.00 95.39           C  
ATOM   4385  HD2 PHE A 286     -21.187 -13.792  22.705  1.00 95.39           H  
ATOM   4386  CE1 PHE A 286     -18.413 -14.948  20.239  1.00 95.39           C  
ATOM   4387  HE1 PHE A 286     -17.649 -15.272  19.547  1.00 95.39           H  
ATOM   4388  CE2 PHE A 286     -20.624 -14.031  20.656  1.00 95.39           C  
ATOM   4389  HE2 PHE A 286     -21.560 -13.632  20.295  1.00 95.39           H  
ATOM   4390  CZ  PHE A 286     -19.622 -14.423  19.754  1.00 95.39           C  
ATOM   4391  HZ  PHE A 286     -19.782 -14.333  18.689  1.00 95.39           H  
ATOM   4392  N   ASN A 287     -22.184 -16.322  24.347  1.00 96.11           N  
ATOM   4393  H   ASN A 287     -22.637 -15.421  24.399  1.00 96.11           H  
ATOM   4394  CA  ASN A 287     -23.051 -17.468  24.086  1.00 96.11           C  
ATOM   4395  HA  ASN A 287     -22.498 -18.218  23.520  1.00 96.11           H  
ATOM   4396  C   ASN A 287     -24.265 -17.052  23.231  1.00 96.11           C  
ATOM   4397  CB  ASN A 287     -23.435 -18.110  25.433  1.00 96.11           C  
ATOM   4398  HB2 ASN A 287     -22.523 -18.428  25.937  1.00 96.11           H  
ATOM   4399  HB3 ASN A 287     -24.043 -18.999  25.264  1.00 96.11           H  
ATOM   4400  O   ASN A 287     -24.428 -15.887  22.869  1.00 96.11           O  
ATOM   4401  CG  ASN A 287     -24.204 -17.171  26.337  1.00 96.11           C  
ATOM   4402  ND2 ASN A 287     -23.669 -16.823  27.481  1.00 96.11           N  
ATOM   4403 HD21 ASN A 287     -24.171 -16.157  28.050  1.00 96.11           H  
ATOM   4404 HD22 ASN A 287     -22.734 -17.126  27.714  1.00 96.11           H  
ATOM   4405  OD1 ASN A 287     -25.305 -16.745  26.025  1.00 96.11           O  
ATOM   4406  N   SER A 288     -25.131 -18.009  22.898  1.00 95.76           N  
ATOM   4407  H   SER A 288     -24.954 -18.956  23.202  1.00 95.76           H  
ATOM   4408  CA  SER A 288     -26.265 -17.811  21.984  1.00 95.76           C  
ATOM   4409  HA  SER A 288     -25.944 -17.154  21.176  1.00 95.76           H  
ATOM   4410  C   SER A 288     -27.488 -17.133  22.604  1.00 95.76           C  
ATOM   4411  CB  SER A 288     -26.647 -19.157  21.364  1.00 95.76           C  
ATOM   4412  HB2 SER A 288     -27.413 -19.012  20.602  1.00 95.76           H  
ATOM   4413  HB3 SER A 288     -25.767 -19.596  20.893  1.00 95.76           H  
ATOM   4414  O   SER A 288     -28.514 -17.008  21.936  1.00 95.76           O  
ATOM   4415  OG  SER A 288     -27.123 -20.035  22.369  1.00 95.76           O  
ATOM   4416  HG  SER A 288     -28.081 -19.979  22.368  1.00 95.76           H  
ATOM   4417  N   THR A 289     -27.432 -16.709  23.871  1.00 96.74           N  
ATOM   4418  H   THR A 289     -26.559 -16.775  24.374  1.00 96.74           H  
ATOM   4419  CA  THR A 289     -28.546 -15.952  24.457  1.00 96.74           C  
ATOM   4420  HA  THR A 289     -29.453 -16.517  24.241  1.00 96.74           H  
ATOM   4421  C   THR A 289     -28.655 -14.568  23.801  1.00 96.74           C  
ATOM   4422  CB  THR A 289     -28.465 -15.807  25.982  1.00 96.74           C  
ATOM   4423  HB  THR A 289     -29.346 -15.258  26.315  1.00 96.74           H  
ATOM   4424  O   THR A 289     -27.629 -13.985  23.426  1.00 96.74           O  
ATOM   4425  CG2 THR A 289     -28.457 -17.154  26.706  1.00 96.74           C  
ATOM   4426 HG21 THR A 289     -27.628 -17.777  26.369  1.00 96.74           H  
ATOM   4427 HG22 THR A 289     -28.368 -16.988  27.780  1.00 96.74           H  
ATOM   4428 HG23 THR A 289     -29.393 -17.677  26.508  1.00 96.74           H  
ATOM   4429  OG1 THR A 289     -27.332 -15.070  26.367  1.00 96.74           O  
ATOM   4430  HG1 THR A 289     -26.578 -15.653  26.250  1.00 96.74           H  
ATOM   4431  N   PRO A 290     -29.868 -13.990  23.685  1.00 95.79           N  
ATOM   4432  CA  PRO A 290     -30.052 -12.680  23.057  1.00 95.79           C  
ATOM   4433  HA  PRO A 290     -29.772 -12.756  22.006  1.00 95.79           H  
ATOM   4434  C   PRO A 290     -29.216 -11.568  23.707  1.00 95.79           C  
ATOM   4435  CB  PRO A 290     -31.555 -12.393  23.154  1.00 95.79           C  
ATOM   4436  HB2 PRO A 290     -31.906 -11.803  22.307  1.00 95.79           H  
ATOM   4437  HB3 PRO A 290     -31.788 -11.885  24.090  1.00 95.79           H  
ATOM   4438  O   PRO A 290     -28.574 -10.790  23.006  1.00 95.79           O  
ATOM   4439  CG  PRO A 290     -32.179 -13.786  23.169  1.00 95.79           C  
ATOM   4440  HG2 PRO A 290     -33.158 -13.787  23.649  1.00 95.79           H  
ATOM   4441  HG3 PRO A 290     -32.249 -14.166  22.150  1.00 95.79           H  
ATOM   4442  CD  PRO A 290     -31.162 -14.609  23.954  1.00 95.79           C  
ATOM   4443  HD2 PRO A 290     -31.202 -15.642  23.608  1.00 95.79           H  
ATOM   4444  HD3 PRO A 290     -31.382 -14.554  25.020  1.00 95.79           H  
ATOM   4445  N   GLY A 291     -29.156 -11.535  25.045  1.00 95.94           N  
ATOM   4446  H   GLY A 291     -29.703 -12.205  25.566  1.00 95.94           H  
ATOM   4447  CA  GLY A 291     -28.380 -10.534  25.786  1.00 95.94           C  
ATOM   4448  HA2 GLY A 291     -28.695  -9.535  25.482  1.00 95.94           H  
ATOM   4449  HA3 GLY A 291     -28.573 -10.648  26.852  1.00 95.94           H  
ATOM   4450  C   GLY A 291     -26.870 -10.652  25.559  1.00 95.94           C  
ATOM   4451  O   GLY A 291     -26.197  -9.644  25.348  1.00 95.94           O  
ATOM   4452  N   SER A 292     -26.339 -11.879  25.529  1.00 95.69           N  
ATOM   4453  H   SER A 292     -26.941 -12.679  25.663  1.00 95.69           H  
ATOM   4454  CA  SER A 292     -24.927 -12.120  25.210  1.00 95.69           C  
ATOM   4455  HA  SER A 292     -24.300 -11.524  25.872  1.00 95.69           H  
ATOM   4456  C   SER A 292     -24.596 -11.731  23.767  1.00 95.69           C  
ATOM   4457  CB  SER A 292     -24.601 -13.594  25.427  1.00 95.69           C  
ATOM   4458  HB2 SER A 292     -24.777 -13.867  26.467  1.00 95.69           H  
ATOM   4459  HB3 SER A 292     -25.231 -14.206  24.782  1.00 95.69           H  
ATOM   4460  O   SER A 292     -23.596 -11.059  23.517  1.00 95.69           O  
ATOM   4461  OG  SER A 292     -23.254 -13.814  25.100  1.00 95.69           O  
ATOM   4462  HG  SER A 292     -22.719 -13.701  25.888  1.00 95.69           H  
ATOM   4463  N   THR A 293     -25.473 -12.081  22.824  1.00 96.16           N  
ATOM   4464  H   THR A 293     -26.272 -12.635  23.101  1.00 96.16           H  
ATOM   4465  CA  THR A 293     -25.310 -11.748  21.404  1.00 96.16           C  
ATOM   4466  HA  THR A 293     -24.349 -12.134  21.064  1.00 96.16           H  
ATOM   4467  C   THR A 293     -25.299 -10.235  21.188  1.00 96.16           C  
ATOM   4468  CB  THR A 293     -26.409 -12.414  20.566  1.00 96.16           C  
ATOM   4469  HB  THR A 293     -27.390 -12.070  20.895  1.00 96.16           H  
ATOM   4470  O   THR A 293     -24.407  -9.722  20.514  1.00 96.16           O  
ATOM   4471  CG2 THR A 293     -26.251 -12.126  19.076  1.00 96.16           C  
ATOM   4472 HG21 THR A 293     -26.442 -11.073  18.869  1.00 96.16           H  
ATOM   4473 HG22 THR A 293     -25.238 -12.383  18.768  1.00 96.16           H  
ATOM   4474 HG23 THR A 293     -26.963 -12.727  18.510  1.00 96.16           H  
ATOM   4475  OG1 THR A 293     -26.334 -13.814  20.724  1.00 96.16           O  
ATOM   4476  HG1 THR A 293     -26.614 -14.027  21.618  1.00 96.16           H  
ATOM   4477  N   ALA A 294     -26.220  -9.500  21.817  1.00 96.18           N  
ATOM   4478  H   ALA A 294     -26.944  -9.967  22.346  1.00 96.18           H  
ATOM   4479  CA  ALA A 294     -26.249  -8.040  21.764  1.00 96.18           C  
ATOM   4480  HA  ALA A 294     -26.320  -7.727  20.723  1.00 96.18           H  
ATOM   4481  C   ALA A 294     -24.966  -7.416  22.347  1.00 96.18           C  
ATOM   4482  CB  ALA A 294     -27.505  -7.558  22.499  1.00 96.18           C  
ATOM   4483  HB1 ALA A 294     -27.562  -6.471  22.449  1.00 96.18           H  
ATOM   4484  HB2 ALA A 294     -28.392  -7.979  22.026  1.00 96.18           H  
ATOM   4485  HB3 ALA A 294     -27.475  -7.867  23.543  1.00 96.18           H  
ATOM   4486  O   ALA A 294     -24.350  -6.556  21.716  1.00 96.18           O  
ATOM   4487  N   ALA A 295     -24.502  -7.899  23.506  1.00 95.32           N  
ATOM   4488  H   ALA A 295     -25.042  -8.598  23.996  1.00 95.32           H  
ATOM   4489  CA  ALA A 295     -23.253  -7.433  24.108  1.00 95.32           C  
ATOM   4490  HA  ALA A 295     -23.312  -6.352  24.232  1.00 95.32           H  
ATOM   4491  C   ALA A 295     -22.026  -7.729  23.222  1.00 95.32           C  
ATOM   4492  CB  ALA A 295     -23.115  -8.076  25.494  1.00 95.32           C  
ATOM   4493  HB1 ALA A 295     -22.214  -7.704  25.982  1.00 95.32           H  
ATOM   4494  HB2 ALA A 295     -23.981  -7.821  26.105  1.00 95.32           H  
ATOM   4495  HB3 ALA A 295     -23.051  -9.160  25.401  1.00 95.32           H  
ATOM   4496  O   ALA A 295     -21.116  -6.902  23.112  1.00 95.32           O  
ATOM   4497  N   ALA A 296     -22.002  -8.886  22.555  1.00 95.42           N  
ATOM   4498  H   ALA A 296     -22.748  -9.547  22.716  1.00 95.42           H  
ATOM   4499  CA  ALA A 296     -20.939  -9.265  21.631  1.00 95.42           C  
ATOM   4500  HA  ALA A 296     -19.982  -9.106  22.128  1.00 95.42           H  
ATOM   4501  C   ALA A 296     -20.943  -8.410  20.353  1.00 95.42           C  
ATOM   4502  CB  ALA A 296     -21.059 -10.760  21.341  1.00 95.42           C  
ATOM   4503  HB1 ALA A 296     -20.262 -11.069  20.664  1.00 95.42           H  
ATOM   4504  HB2 ALA A 296     -22.028 -10.982  20.894  1.00 95.42           H  
ATOM   4505  HB3 ALA A 296     -20.967 -11.318  22.273  1.00 95.42           H  
ATOM   4506  O   ALA A 296     -19.875  -7.984  19.915  1.00 95.42           O  
ATOM   4507  N   ILE A 297     -22.116  -8.072  19.805  1.00 96.36           N  
ATOM   4508  H   ILE A 297     -22.957  -8.479  20.187  1.00 96.36           H  
ATOM   4509  CA  ILE A 297     -22.254  -7.117  18.691  1.00 96.36           C  
ATOM   4510  HA  ILE A 297     -21.699  -7.493  17.831  1.00 96.36           H  
ATOM   4511  C   ILE A 297     -21.631  -5.768  19.070  1.00 96.36           C  
ATOM   4512  CB  ILE A 297     -23.743  -6.981  18.287  1.00 96.36           C  
ATOM   4513  HB  ILE A 297     -24.343  -6.902  19.194  1.00 96.36           H  
ATOM   4514  O   ILE A 297     -20.797  -5.231  18.335  1.00 96.36           O  
ATOM   4515  CG1 ILE A 297     -24.190  -8.245  17.520  1.00 96.36           C  
ATOM   4516 HG12 ILE A 297     -23.734  -8.250  16.530  1.00 96.36           H  
ATOM   4517 HG13 ILE A 297     -23.845  -9.135  18.047  1.00 96.36           H  
ATOM   4518  CG2 ILE A 297     -24.010  -5.718  17.448  1.00 96.36           C  
ATOM   4519 HG21 ILE A 297     -25.054  -5.677  17.136  1.00 96.36           H  
ATOM   4520 HG22 ILE A 297     -23.381  -5.713  16.558  1.00 96.36           H  
ATOM   4521 HG23 ILE A 297     -23.823  -4.815  18.031  1.00 96.36           H  
ATOM   4522  CD1 ILE A 297     -25.710  -8.370  17.357  1.00 96.36           C  
ATOM   4523 HD11 ILE A 297     -26.094  -7.587  16.702  1.00 96.36           H  
ATOM   4524 HD12 ILE A 297     -26.196  -8.307  18.331  1.00 96.36           H  
ATOM   4525 HD13 ILE A 297     -25.942  -9.335  16.908  1.00 96.36           H  
ATOM   4526  N   THR A 298     -21.952  -5.240  20.256  1.00 94.55           N  
ATOM   4527  H   THR A 298     -22.679  -5.675  20.806  1.00 94.55           H  
ATOM   4528  CA  THR A 298     -21.327  -4.008  20.754  1.00 94.55           C  
ATOM   4529  HA  THR A 298     -21.515  -3.217  20.028  1.00 94.55           H  
ATOM   4530  C   THR A 298     -19.812  -4.165  20.898  1.00 94.55           C  
ATOM   4531  CB  THR A 298     -21.928  -3.578  22.098  1.00 94.55           C  
ATOM   4532  HB  THR A 298     -21.688  -4.322  22.858  1.00 94.55           H  
ATOM   4533  O   THR A 298     -19.070  -3.259  20.517  1.00 94.55           O  
ATOM   4534  CG2 THR A 298     -21.412  -2.215  22.562  1.00 94.55           C  
ATOM   4535 HG21 THR A 298     -21.588  -1.463  21.793  1.00 94.55           H  
ATOM   4536 HG22 THR A 298     -21.942  -1.925  23.469  1.00 94.55           H  
ATOM   4537 HG23 THR A 298     -20.348  -2.271  22.791  1.00 94.55           H  
ATOM   4538  OG1 THR A 298     -23.326  -3.473  22.006  1.00 94.55           O  
ATOM   4539  HG1 THR A 298     -23.577  -2.900  21.279  1.00 94.55           H  
ATOM   4540  N   TYR A 299     -19.339  -5.302  21.411  1.00 94.59           N  
ATOM   4541  H   TYR A 299     -20.005  -5.998  21.712  1.00 94.59           H  
ATOM   4542  CA  TYR A 299     -17.917  -5.576  21.614  1.00 94.59           C  
ATOM   4543  HA  TYR A 299     -17.495  -4.773  22.219  1.00 94.59           H  
ATOM   4544  C   TYR A 299     -17.116  -5.615  20.303  1.00 94.59           C  
ATOM   4545  CB  TYR A 299     -17.776  -6.886  22.398  1.00 94.59           C  
ATOM   4546  HB2 TYR A 299     -18.303  -7.680  21.869  1.00 94.59           H  
ATOM   4547  HB3 TYR A 299     -18.253  -6.771  23.371  1.00 94.59           H  
ATOM   4548  O   TYR A 299     -16.091  -4.937  20.210  1.00 94.59           O  
ATOM   4549  CG  TYR A 299     -16.343  -7.327  22.597  1.00 94.59           C  
ATOM   4550  CD1 TYR A 299     -15.784  -8.298  21.743  1.00 94.59           C  
ATOM   4551  HD1 TYR A 299     -16.371  -8.736  20.950  1.00 94.59           H  
ATOM   4552  CD2 TYR A 299     -15.568  -6.759  23.626  1.00 94.59           C  
ATOM   4553  HD2 TYR A 299     -15.999  -6.015  24.279  1.00 94.59           H  
ATOM   4554  CE1 TYR A 299     -14.445  -8.687  21.914  1.00 94.59           C  
ATOM   4555  HE1 TYR A 299     -14.013  -9.440  21.273  1.00 94.59           H  
ATOM   4556  CE2 TYR A 299     -14.225  -7.149  23.796  1.00 94.59           C  
ATOM   4557  HE2 TYR A 299     -13.626  -6.721  24.586  1.00 94.59           H  
ATOM   4558  OH  TYR A 299     -12.353  -8.448  23.052  1.00 94.59           O  
ATOM   4559  HH  TYR A 299     -11.919  -8.054  23.812  1.00 94.59           H  
ATOM   4560  CZ  TYR A 299     -13.656  -8.103  22.926  1.00 94.59           C  
ATOM   4561  N   PHE A 300     -17.578  -6.358  19.293  1.00 94.66           N  
ATOM   4562  H   PHE A 300     -18.425  -6.892  19.431  1.00 94.66           H  
ATOM   4563  CA  PHE A 300     -16.923  -6.437  17.981  1.00 94.66           C  
ATOM   4564  HA  PHE A 300     -15.855  -6.596  18.128  1.00 94.66           H  
ATOM   4565  C   PHE A 300     -17.051  -5.126  17.196  1.00 94.66           C  
ATOM   4566  CB  PHE A 300     -17.469  -7.636  17.190  1.00 94.66           C  
ATOM   4567  HB2 PHE A 300     -18.558  -7.621  17.218  1.00 94.66           H  
ATOM   4568  HB3 PHE A 300     -17.167  -7.534  16.148  1.00 94.66           H  
ATOM   4569  O   PHE A 300     -16.100  -4.705  16.549  1.00 94.66           O  
ATOM   4570  CG  PHE A 300     -16.954  -8.975  17.688  1.00 94.66           C  
ATOM   4571  CD1 PHE A 300     -15.602  -9.315  17.496  1.00 94.66           C  
ATOM   4572  HD1 PHE A 300     -14.945  -8.639  16.970  1.00 94.66           H  
ATOM   4573  CD2 PHE A 300     -17.815  -9.891  18.324  1.00 94.66           C  
ATOM   4574  HD2 PHE A 300     -18.864  -9.660  18.432  1.00 94.66           H  
ATOM   4575  CE1 PHE A 300     -15.112 -10.550  17.955  1.00 94.66           C  
ATOM   4576  HE1 PHE A 300     -14.081 -10.815  17.772  1.00 94.66           H  
ATOM   4577  CE2 PHE A 300     -17.322 -11.121  18.796  1.00 94.66           C  
ATOM   4578  HE2 PHE A 300     -17.989 -11.823  19.274  1.00 94.66           H  
ATOM   4579  CZ  PHE A 300     -15.968 -11.450  18.614  1.00 94.66           C  
ATOM   4580  HZ  PHE A 300     -15.594 -12.404  18.954  1.00 94.66           H  
ATOM   4581  N   GLY A 301     -18.160  -4.396  17.337  1.00 94.62           N  
ATOM   4582  H   GLY A 301     -18.949  -4.802  17.820  1.00 94.62           H  
ATOM   4583  CA  GLY A 301     -18.333  -3.096  16.683  1.00 94.62           C  
ATOM   4584  HA2 GLY A 301     -19.382  -2.808  16.750  1.00 94.62           H  
ATOM   4585  HA3 GLY A 301     -18.086  -3.199  15.627  1.00 94.62           H  
ATOM   4586  C   GLY A 301     -17.479  -1.954  17.256  1.00 94.62           C  
ATOM   4587  O   GLY A 301     -17.515  -0.855  16.708  1.00 94.62           O  
ATOM   4588  N   LYS A 302     -16.731  -2.156  18.356  1.00 93.25           N  
ATOM   4589  H   LYS A 302     -16.704  -3.087  18.747  1.00 93.25           H  
ATOM   4590  CA  LYS A 302     -15.949  -1.080  18.998  1.00 93.25           C  
ATOM   4591  HA  LYS A 302     -16.625  -0.253  19.217  1.00 93.25           H  
ATOM   4592  C   LYS A 302     -14.911  -0.470  18.051  1.00 93.25           C  
ATOM   4593  CB  LYS A 302     -15.339  -1.560  20.332  1.00 93.25           C  
ATOM   4594  HB2 LYS A 302     -14.783  -2.480  20.152  1.00 93.25           H  
ATOM   4595  HB3 LYS A 302     -16.147  -1.783  21.029  1.00 93.25           H  
ATOM   4596  O   LYS A 302     -14.894   0.749  17.922  1.00 93.25           O  
ATOM   4597  CG  LYS A 302     -14.396  -0.511  20.960  1.00 93.25           C  
ATOM   4598  HG2 LYS A 302     -14.925   0.439  21.040  1.00 93.25           H  
ATOM   4599  HG3 LYS A 302     -13.549  -0.367  20.289  1.00 93.25           H  
ATOM   4600  CD  LYS A 302     -13.838  -0.879  22.350  1.00 93.25           C  
ATOM   4601  HD2 LYS A 302     -14.632  -0.798  23.093  1.00 93.25           H  
ATOM   4602  HD3 LYS A 302     -13.458  -1.900  22.342  1.00 93.25           H  
ATOM   4603  CE  LYS A 302     -12.700   0.107  22.675  1.00 93.25           C  
ATOM   4604  HE2 LYS A 302     -13.112   1.116  22.692  1.00 93.25           H  
ATOM   4605  HE3 LYS A 302     -11.998   0.113  21.841  1.00 93.25           H  
ATOM   4606  NZ  LYS A 302     -11.964  -0.161  23.942  1.00 93.25           N  
ATOM   4607  HZ1 LYS A 302     -12.569  -0.118  24.749  1.00 93.25           H  
ATOM   4608  HZ2 LYS A 302     -11.261   0.554  24.058  1.00 93.25           H  
ATOM   4609  HZ3 LYS A 302     -11.451  -1.031  23.925  1.00 93.25           H  
ATOM   4610  N   ASP A 303     -14.103  -1.286  17.372  1.00 92.92           N  
ATOM   4611  H   ASP A 303     -14.206  -2.286  17.475  1.00 92.92           H  
ATOM   4612  CA  ASP A 303     -13.053  -0.756  16.483  1.00 92.92           C  
ATOM   4613  HA  ASP A 303     -12.471  -0.010  17.025  1.00 92.92           H  
ATOM   4614  C   ASP A 303     -13.641  -0.066  15.255  1.00 92.92           C  
ATOM   4615  CB  ASP A 303     -12.093  -1.855  16.017  1.00 92.92           C  
ATOM   4616  HB2 ASP A 303     -11.381  -1.429  15.311  1.00 92.92           H  
ATOM   4617  HB3 ASP A 303     -12.661  -2.629  15.502  1.00 92.92           H  
ATOM   4618  O   ASP A 303     -13.126   0.962  14.834  1.00 92.92           O  
ATOM   4619  CG  ASP A 303     -11.312  -2.467  17.167  1.00 92.92           C  
ATOM   4620  OD1 ASP A 303     -10.894  -1.754  18.099  1.00 92.92           O  
ATOM   4621  OD2 ASP A 303     -11.231  -3.708  17.221  1.00 92.92           O  
ATOM   4622  N   LEU A 304     -14.755  -0.576  14.719  1.00 95.51           N  
ATOM   4623  H   LEU A 304     -15.140  -1.428  15.101  1.00 95.51           H  
ATOM   4624  CA  LEU A 304     -15.430   0.070  13.595  1.00 95.51           C  
ATOM   4625  HA  LEU A 304     -14.713   0.220  12.788  1.00 95.51           H  
ATOM   4626  C   LEU A 304     -15.957   1.453  13.986  1.00 95.51           C  
ATOM   4627  CB  LEU A 304     -16.580  -0.803  13.084  1.00 95.51           C  
ATOM   4628  HB2 LEU A 304     -17.006  -0.288  12.223  1.00 95.51           H  
ATOM   4629  HB3 LEU A 304     -17.345  -0.877  13.857  1.00 95.51           H  
ATOM   4630  O   LEU A 304     -15.766   2.417  13.254  1.00 95.51           O  
ATOM   4631  CG  LEU A 304     -16.209  -2.217  12.628  1.00 95.51           C  
ATOM   4632  HG  LEU A 304     -15.877  -2.801  13.485  1.00 95.51           H  
ATOM   4633  CD1 LEU A 304     -17.467  -2.855  12.054  1.00 95.51           C  
ATOM   4634 HD11 LEU A 304     -17.233  -3.882  11.771  1.00 95.51           H  
ATOM   4635 HD12 LEU A 304     -18.270  -2.856  12.790  1.00 95.51           H  
ATOM   4636 HD13 LEU A 304     -17.798  -2.321  11.163  1.00 95.51           H  
ATOM   4637  CD2 LEU A 304     -15.119  -2.232  11.558  1.00 95.51           C  
ATOM   4638 HD21 LEU A 304     -14.179  -1.862  11.967  1.00 95.51           H  
ATOM   4639 HD22 LEU A 304     -15.415  -1.608  10.715  1.00 95.51           H  
ATOM   4640 HD23 LEU A 304     -14.968  -3.251  11.202  1.00 95.51           H  
ATOM   4641  N   ARG A 305     -16.557   1.582  15.176  1.00 94.95           N  
ATOM   4642  H   ARG A 305     -16.685   0.753  15.739  1.00 94.95           H  
ATOM   4643  CA  ARG A 305     -16.986   2.888  15.695  1.00 94.95           C  
ATOM   4644  HA  ARG A 305     -17.594   3.386  14.939  1.00 94.95           H  
ATOM   4645  C   ARG A 305     -15.812   3.828  15.941  1.00 94.95           C  
ATOM   4646  CB  ARG A 305     -17.806   2.726  16.978  1.00 94.95           C  
ATOM   4647  HB2 ARG A 305     -17.264   2.091  17.678  1.00 94.95           H  
ATOM   4648  HB3 ARG A 305     -17.934   3.710  17.431  1.00 94.95           H  
ATOM   4649  O   ARG A 305     -15.971   5.024  15.754  1.00 94.95           O  
ATOM   4650  CG  ARG A 305     -19.199   2.144  16.699  1.00 94.95           C  
ATOM   4651  HG2 ARG A 305     -19.688   2.748  15.935  1.00 94.95           H  
ATOM   4652  HG3 ARG A 305     -19.113   1.125  16.319  1.00 94.95           H  
ATOM   4653  CD  ARG A 305     -20.077   2.159  17.957  1.00 94.95           C  
ATOM   4654  HD2 ARG A 305     -21.075   1.808  17.696  1.00 94.95           H  
ATOM   4655  HD3 ARG A 305     -20.180   3.191  18.292  1.00 94.95           H  
ATOM   4656  NE  ARG A 305     -19.514   1.342  19.051  1.00 94.95           N  
ATOM   4657  HE  ARG A 305     -18.921   1.833  19.705  1.00 94.95           H  
ATOM   4658  NH1 ARG A 305     -20.417  -0.693  18.455  1.00 94.95           N  
ATOM   4659 HH11 ARG A 305     -20.868  -0.258  17.662  1.00 94.95           H  
ATOM   4660 HH12 ARG A 305     -20.496  -1.689  18.601  1.00 94.95           H  
ATOM   4661  NH2 ARG A 305     -19.088  -0.529  20.239  1.00 94.95           N  
ATOM   4662 HH21 ARG A 305     -18.538   0.018  20.886  1.00 94.95           H  
ATOM   4663 HH22 ARG A 305     -19.120  -1.535  20.327  1.00 94.95           H  
ATOM   4664  CZ  ARG A 305     -19.680   0.047  19.236  1.00 94.95           C  
ATOM   4665  N   GLU A 306     -14.659   3.320  16.374  1.00 93.39           N  
ATOM   4666  H   GLU A 306     -14.600   2.324  16.535  1.00 93.39           H  
ATOM   4667  CA  GLU A 306     -13.443   4.128  16.526  1.00 93.39           C  
ATOM   4668  HA  GLU A 306     -13.690   5.038  17.072  1.00 93.39           H  
ATOM   4669  C   GLU A 306     -12.890   4.594  15.177  1.00 93.39           C  
ATOM   4670  CB  GLU A 306     -12.374   3.363  17.326  1.00 93.39           C  
ATOM   4671  HB2 GLU A 306     -11.419   3.876  17.215  1.00 93.39           H  
ATOM   4672  HB3 GLU A 306     -12.275   2.352  16.931  1.00 93.39           H  
ATOM   4673  O   GLU A 306     -12.534   5.763  15.053  1.00 93.39           O  
ATOM   4674  CG  GLU A 306     -12.719   3.308  18.824  1.00 93.39           C  
ATOM   4675  HG2 GLU A 306     -12.725   4.327  19.211  1.00 93.39           H  
ATOM   4676  HG3 GLU A 306     -13.727   2.913  18.949  1.00 93.39           H  
ATOM   4677  CD  GLU A 306     -11.747   2.463  19.666  1.00 93.39           C  
ATOM   4678  OE1 GLU A 306     -12.079   2.241  20.858  1.00 93.39           O  
ATOM   4679  OE2 GLU A 306     -10.672   2.076  19.167  1.00 93.39           O  
ATOM   4680  N   MET A 307     -12.878   3.719  14.170  1.00 94.68           N  
ATOM   4681  H   MET A 307     -13.165   2.769  14.359  1.00 94.68           H  
ATOM   4682  CA  MET A 307     -12.464   4.038  12.801  1.00 94.68           C  
ATOM   4683  HA  MET A 307     -11.485   4.517  12.824  1.00 94.68           H  
ATOM   4684  C   MET A 307     -13.417   5.021  12.115  1.00 94.68           C  
ATOM   4685  CB  MET A 307     -12.361   2.740  11.986  1.00 94.68           C  
ATOM   4686  HB2 MET A 307     -13.265   2.145  12.116  1.00 94.68           H  
ATOM   4687  HB3 MET A 307     -12.267   2.996  10.931  1.00 94.68           H  
ATOM   4688  O   MET A 307     -12.966   5.846  11.332  1.00 94.68           O  
ATOM   4689  CG  MET A 307     -11.136   1.912  12.387  1.00 94.68           C  
ATOM   4690  HG2 MET A 307     -10.245   2.507  12.183  1.00 94.68           H  
ATOM   4691  HG3 MET A 307     -11.170   1.722  13.460  1.00 94.68           H  
ATOM   4692  SD  MET A 307     -10.960   0.315  11.541  1.00 94.68           S  
ATOM   4693  CE  MET A 307     -10.843   0.873   9.816  1.00 94.68           C  
ATOM   4694  HE1 MET A 307     -10.487   0.060   9.184  1.00 94.68           H  
ATOM   4695  HE2 MET A 307     -10.154   1.715   9.738  1.00 94.68           H  
ATOM   4696  HE3 MET A 307     -11.826   1.187   9.466  1.00 94.68           H  
ATOM   4697  N   ALA A 308     -14.711   4.977  12.432  1.00 95.88           N  
ATOM   4698  H   ALA A 308     -15.040   4.207  12.996  1.00 95.88           H  
ATOM   4699  CA  ALA A 308     -15.713   5.861  11.844  1.00 95.88           C  
ATOM   4700  HA  ALA A 308     -15.447   6.023  10.799  1.00 95.88           H  
ATOM   4701  C   ALA A 308     -15.809   7.252  12.488  1.00 95.88           C  
ATOM   4702  CB  ALA A 308     -17.064   5.158  11.894  1.00 95.88           C  
ATOM   4703  HB1 ALA A 308     -17.770   5.762  11.323  1.00 95.88           H  
ATOM   4704  HB2 ALA A 308     -16.991   4.170  11.438  1.00 95.88           H  
ATOM   4705  HB3 ALA A 308     -17.406   5.064  12.925  1.00 95.88           H  
ATOM   4706  O   ALA A 308     -16.635   8.066  12.071  1.00 95.88           O  
ATOM   4707  N   LYS A 309     -15.013   7.538  13.528  1.00 93.46           N  
ATOM   4708  H   LYS A 309     -14.320   6.856  13.802  1.00 93.46           H  
ATOM   4709  CA  LYS A 309     -15.053   8.836  14.210  1.00 93.46           C  
ATOM   4710  HA  LYS A 309     -16.072   9.025  14.547  1.00 93.46           H  
ATOM   4711  C   LYS A 309     -14.674   9.952  13.243  1.00 93.46           C  
ATOM   4712  CB  LYS A 309     -14.111   8.861  15.420  1.00 93.46           C  
ATOM   4713  HB2 LYS A 309     -13.977   9.895  15.737  1.00 93.46           H  
ATOM   4714  HB3 LYS A 309     -13.138   8.464  15.130  1.00 93.46           H  
ATOM   4715  O   LYS A 309     -13.511  10.096  12.884  1.00 93.46           O  
ATOM   4716  CG  LYS A 309     -14.674   8.068  16.598  1.00 93.46           C  
ATOM   4717  HG2 LYS A 309     -15.628   8.495  16.907  1.00 93.46           H  
ATOM   4718  HG3 LYS A 309     -14.821   7.034  16.286  1.00 93.46           H  
ATOM   4719  CD  LYS A 309     -13.693   8.085  17.769  1.00 93.46           C  
ATOM   4720  HD2 LYS A 309     -12.756   7.636  17.439  1.00 93.46           H  
ATOM   4721  HD3 LYS A 309     -13.510   9.115  18.075  1.00 93.46           H  
ATOM   4722  CE  LYS A 309     -14.274   7.284  18.934  1.00 93.46           C  
ATOM   4723  HE2 LYS A 309     -15.169   7.793  19.293  1.00 93.46           H  
ATOM   4724  HE3 LYS A 309     -14.571   6.304  18.562  1.00 93.46           H  
ATOM   4725  NZ  LYS A 309     -13.275   7.142  20.019  1.00 93.46           N  
ATOM   4726  HZ1 LYS A 309     -12.985   8.051  20.350  1.00 93.46           H  
ATOM   4727  HZ2 LYS A 309     -12.461   6.659  19.667  1.00 93.46           H  
ATOM   4728  HZ3 LYS A 309     -13.652   6.606  20.788  1.00 93.46           H  
ATOM   4729  N   SER A 310     -15.654  10.778  12.901  1.00 91.70           N  
ATOM   4730  H   SER A 310     -16.604  10.520  13.125  1.00 91.70           H  
ATOM   4731  CA  SER A 310     -15.446  12.048  12.217  1.00 91.70           C  
ATOM   4732  HA  SER A 310     -14.514  11.993  11.655  1.00 91.70           H  
ATOM   4733  C   SER A 310     -15.340  13.196  13.219  1.00 91.70           C  
ATOM   4734  CB  SER A 310     -16.582  12.300  11.224  1.00 91.70           C  
ATOM   4735  HB2 SER A 310     -16.422  13.253  10.720  1.00 91.70           H  
ATOM   4736  HB3 SER A 310     -16.592  11.507  10.477  1.00 91.70           H  
ATOM   4737  O   SER A 310     -15.984  13.173  14.271  1.00 91.70           O  
ATOM   4738  OG  SER A 310     -17.828  12.322  11.898  1.00 91.70           O  
ATOM   4739  HG  SER A 310     -17.775  12.937  12.633  1.00 91.70           H  
ATOM   4740  N   THR A 311     -14.587  14.235  12.876  1.00 91.58           N  
ATOM   4741  H   THR A 311     -14.136  14.211  11.972  1.00 91.58           H  
ATOM   4742  CA  THR A 311     -14.558  15.502  13.621  1.00 91.58           C  
ATOM   4743  HA  THR A 311     -15.342  15.488  14.378  1.00 91.58           H  
ATOM   4744  C   THR A 311     -14.873  16.664  12.691  1.00 91.58           C  
ATOM   4745  CB  THR A 311     -13.231  15.689  14.372  1.00 91.58           C  
ATOM   4746  HB  THR A 311     -13.084  14.832  15.030  1.00 91.58           H  
ATOM   4747  O   THR A 311     -14.592  16.590  11.501  1.00 91.58           O  
ATOM   4748  CG2 THR A 311     -11.995  15.830  13.487  1.00 91.58           C  
ATOM   4749 HG21 THR A 311     -11.106  15.935  14.108  1.00 91.58           H  
ATOM   4750 HG22 THR A 311     -11.880  14.933  12.878  1.00 91.58           H  
ATOM   4751 HG23 THR A 311     -12.086  16.706  12.845  1.00 91.58           H  
ATOM   4752  OG1 THR A 311     -13.300  16.847  15.167  1.00 91.58           O  
ATOM   4753  HG1 THR A 311     -12.423  17.003  15.527  1.00 91.58           H  
ATOM   4754  N   THR A 312     -15.448  17.742  13.215  1.00 91.51           N  
ATOM   4755  H   THR A 312     -15.585  17.777  14.215  1.00 91.51           H  
ATOM   4756  CA  THR A 312     -15.699  18.965  12.445  1.00 91.51           C  
ATOM   4757  HA  THR A 312     -15.314  18.843  11.433  1.00 91.51           H  
ATOM   4758  C   THR A 312     -14.953  20.109  13.102  1.00 91.51           C  
ATOM   4759  CB  THR A 312     -17.197  19.272  12.315  1.00 91.51           C  
ATOM   4760  HB  THR A 312     -17.632  19.411  13.305  1.00 91.51           H  
ATOM   4761  O   THR A 312     -15.166  20.396  14.279  1.00 91.51           O  
ATOM   4762  CG2 THR A 312     -17.470  20.511  11.462  1.00 91.51           C  
ATOM   4763 HG21 THR A 312     -17.032  21.394  11.928  1.00 91.51           H  
ATOM   4764 HG22 THR A 312     -17.047  20.374  10.467  1.00 91.51           H  
ATOM   4765 HG23 THR A 312     -18.546  20.665  11.372  1.00 91.51           H  
ATOM   4766  OG1 THR A 312     -17.840  18.201  11.668  1.00 91.51           O  
ATOM   4767  HG1 THR A 312     -18.752  18.452  11.506  1.00 91.51           H  
ATOM   4768  N   ILE A 313     -14.093  20.783  12.343  1.00 89.39           N  
ATOM   4769  H   ILE A 313     -13.999  20.517  11.373  1.00 89.39           H  
ATOM   4770  CA  ILE A 313     -13.354  21.960  12.808  1.00 89.39           C  
ATOM   4771  HA  ILE A 313     -13.676  22.220  13.817  1.00 89.39           H  
ATOM   4772  C   ILE A 313     -13.711  23.114  11.883  1.00 89.39           C  
ATOM   4773  CB  ILE A 313     -11.831  21.704  12.859  1.00 89.39           C  
ATOM   4774  HB  ILE A 313     -11.479  21.505  11.846  1.00 89.39           H  
ATOM   4775  O   ILE A 313     -13.546  23.005  10.673  1.00 89.39           O  
ATOM   4776  CG1 ILE A 313     -11.499  20.477  13.742  1.00 89.39           C  
ATOM   4777 HG12 ILE A 313     -11.812  20.670  14.767  1.00 89.39           H  
ATOM   4778 HG13 ILE A 313     -12.052  19.610  13.380  1.00 89.39           H  
ATOM   4779  CG2 ILE A 313     -11.106  22.965  13.370  1.00 89.39           C  
ATOM   4780 HG21 ILE A 313     -11.316  23.819  12.726  1.00 89.39           H  
ATOM   4781 HG22 ILE A 313     -10.027  22.814  13.352  1.00 89.39           H  
ATOM   4782 HG23 ILE A 313     -11.416  23.192  14.389  1.00 89.39           H  
ATOM   4783  CD1 ILE A 313     -10.017  20.081  13.737  1.00 89.39           C  
ATOM   4784 HD11 ILE A 313      -9.898  19.137  14.268  1.00 89.39           H  
ATOM   4785 HD12 ILE A 313      -9.669  19.955  12.712  1.00 89.39           H  
ATOM   4786 HD13 ILE A 313      -9.415  20.837  14.241  1.00 89.39           H  
ATOM   4787  N   ASN A 314     -14.210  24.217  12.445  1.00 92.04           N  
ATOM   4788  H   ASN A 314     -14.301  24.246  13.450  1.00 92.04           H  
ATOM   4789  CA  ASN A 314     -14.627  25.397  11.678  1.00 92.04           C  
ATOM   4790  HA  ASN A 314     -15.180  26.044  12.359  1.00 92.04           H  
ATOM   4791  C   ASN A 314     -15.604  25.069  10.524  1.00 92.04           C  
ATOM   4792  CB  ASN A 314     -13.371  26.164  11.223  1.00 92.04           C  
ATOM   4793  HB2 ASN A 314     -12.675  26.272  12.055  1.00 92.04           H  
ATOM   4794  HB3 ASN A 314     -12.878  25.612  10.423  1.00 92.04           H  
ATOM   4795  O   ASN A 314     -15.442  25.535   9.402  1.00 92.04           O  
ATOM   4796  CG  ASN A 314     -13.719  27.556  10.735  1.00 92.04           C  
ATOM   4797  ND2 ASN A 314     -13.038  28.055   9.731  1.00 92.04           N  
ATOM   4798 HD21 ASN A 314     -13.348  28.960   9.406  1.00 92.04           H  
ATOM   4799 HD22 ASN A 314     -12.391  27.478   9.214  1.00 92.04           H  
ATOM   4800  OD1 ASN A 314     -14.583  28.220  11.276  1.00 92.04           O  
ATOM   4801  N   GLY A 315     -16.572  24.181  10.777  1.00 90.27           N  
ATOM   4802  H   GLY A 315     -16.651  23.810  11.713  1.00 90.27           H  
ATOM   4803  CA  GLY A 315     -17.529  23.723   9.763  1.00 90.27           C  
ATOM   4804  HA2 GLY A 315     -17.915  24.589   9.225  1.00 90.27           H  
ATOM   4805  HA3 GLY A 315     -18.367  23.232  10.258  1.00 90.27           H  
ATOM   4806  C   GLY A 315     -16.963  22.750   8.720  1.00 90.27           C  
ATOM   4807  O   GLY A 315     -17.740  22.188   7.956  1.00 90.27           O  
ATOM   4808  N   GLN A 316     -15.652  22.489   8.707  1.00 89.73           N  
ATOM   4809  H   GLN A 316     -15.044  22.989   9.340  1.00 89.73           H  
ATOM   4810  CA  GLN A 316     -15.037  21.519   7.806  1.00 89.73           C  
ATOM   4811  HA  GLN A 316     -15.595  21.543   6.871  1.00 89.73           H  
ATOM   4812  C   GLN A 316     -15.086  20.112   8.421  1.00 89.73           C  
ATOM   4813  CB  GLN A 316     -13.595  21.943   7.487  1.00 89.73           C  
ATOM   4814  HB2 GLN A 316     -13.597  22.961   7.096  1.00 89.73           H  
ATOM   4815  HB3 GLN A 316     -12.998  21.932   8.399  1.00 89.73           H  
ATOM   4816  O   GLN A 316     -14.457  19.895   9.464  1.00 89.73           O  
ATOM   4817  CG  GLN A 316     -12.927  21.012   6.463  1.00 89.73           C  
ATOM   4818  HG2 GLN A 316     -12.888  19.998   6.862  1.00 89.73           H  
ATOM   4819  HG3 GLN A 316     -11.899  21.341   6.309  1.00 89.73           H  
ATOM   4820  CD  GLN A 316     -13.630  21.004   5.110  1.00 89.73           C  
ATOM   4821  NE2 GLN A 316     -13.659  19.885   4.423  1.00 89.73           N  
ATOM   4822 HE21 GLN A 316     -14.216  19.915   3.581  1.00 89.73           H  
ATOM   4823 HE22 GLN A 316     -13.431  19.012   4.877  1.00 89.73           H  
ATOM   4824  OE1 GLN A 316     -14.146  21.998   4.637  1.00 89.73           O  
ATOM   4825  N   PRO A 317     -15.784  19.145   7.797  1.00 88.28           N  
ATOM   4826  CA  PRO A 317     -15.759  17.763   8.245  1.00 88.28           C  
ATOM   4827  HA  PRO A 317     -15.925  17.715   9.322  1.00 88.28           H  
ATOM   4828  C   PRO A 317     -14.412  17.109   7.913  1.00 88.28           C  
ATOM   4829  CB  PRO A 317     -16.930  17.080   7.535  1.00 88.28           C  
ATOM   4830  HB2 PRO A 317     -16.749  16.019   7.362  1.00 88.28           H  
ATOM   4831  HB3 PRO A 317     -17.840  17.220   8.119  1.00 88.28           H  
ATOM   4832  O   PRO A 317     -13.863  17.273   6.820  1.00 88.28           O  
ATOM   4833  CG  PRO A 317     -17.042  17.859   6.225  1.00 88.28           C  
ATOM   4834  HG2 PRO A 317     -18.052  17.821   5.817  1.00 88.28           H  
ATOM   4835  HG3 PRO A 317     -16.324  17.472   5.503  1.00 88.28           H  
ATOM   4836  CD  PRO A 317     -16.650  19.280   6.630  1.00 88.28           C  
ATOM   4837  HD2 PRO A 317     -16.143  19.772   5.800  1.00 88.28           H  
ATOM   4838  HD3 PRO A 317     -17.545  19.837   6.906  1.00 88.28           H  
ATOM   4839  N   PHE A 318     -13.914  16.333   8.865  1.00 88.50           N  
ATOM   4840  H   PHE A 318     -14.393  16.330   9.754  1.00 88.50           H  
ATOM   4841  CA  PHE A 318     -12.815  15.387   8.739  1.00 88.50           C  
ATOM   4842  HA  PHE A 318     -12.356  15.474   7.754  1.00 88.50           H  
ATOM   4843  C   PHE A 318     -13.424  14.000   8.941  1.00 88.50           C  
ATOM   4844  CB  PHE A 318     -11.733  15.675   9.783  1.00 88.50           C  
ATOM   4845  HB2 PHE A 318     -12.194  15.681  10.771  1.00 88.50           H  
ATOM   4846  HB3 PHE A 318     -11.006  14.863   9.764  1.00 88.50           H  
ATOM   4847  O   PHE A 318     -13.761  13.652  10.080  1.00 88.50           O  
ATOM   4848  CG  PHE A 318     -11.014  16.987   9.572  1.00 88.50           C  
ATOM   4849  CD1 PHE A 318      -9.763  17.008   8.928  1.00 88.50           C  
ATOM   4850  HD1 PHE A 318      -9.304  16.083   8.611  1.00 88.50           H  
ATOM   4851  CD2 PHE A 318     -11.609  18.191   9.987  1.00 88.50           C  
ATOM   4852  HD2 PHE A 318     -12.579  18.179  10.464  1.00 88.50           H  
ATOM   4853  CE1 PHE A 318      -9.107  18.231   8.707  1.00 88.50           C  
ATOM   4854  HE1 PHE A 318      -8.136  18.242   8.234  1.00 88.50           H  
ATOM   4855  CE2 PHE A 318     -10.968  19.415   9.738  1.00 88.50           C  
ATOM   4856  HE2 PHE A 318     -11.458  20.339  10.008  1.00 88.50           H  
ATOM   4857  CZ  PHE A 318      -9.711  19.436   9.110  1.00 88.50           C  
ATOM   4858  HZ  PHE A 318      -9.214  20.378   8.936  1.00 88.50           H  
ATOM   4859  N   PRO A 319     -13.663  13.247   7.856  1.00 91.32           N  
ATOM   4860  CA  PRO A 319     -14.267  11.928   7.958  1.00 91.32           C  
ATOM   4861  HA  PRO A 319     -15.211  11.993   8.499  1.00 91.32           H  
ATOM   4862  C   PRO A 319     -13.340  10.958   8.699  1.00 91.32           C  
ATOM   4863  CB  PRO A 319     -14.549  11.495   6.517  1.00 91.32           C  
ATOM   4864  HB2 PRO A 319     -14.471  10.415   6.386  1.00 91.32           H  
ATOM   4865  HB3 PRO A 319     -15.538  11.842   6.218  1.00 91.32           H  
ATOM   4866  O   PRO A 319     -12.123  11.142   8.738  1.00 91.32           O  
ATOM   4867  CG  PRO A 319     -13.486  12.235   5.709  1.00 91.32           C  
ATOM   4868  HG2 PRO A 319     -13.801  12.401   4.679  1.00 91.32           H  
ATOM   4869  HG3 PRO A 319     -12.552  11.674   5.738  1.00 91.32           H  
ATOM   4870  CD  PRO A 319     -13.319  13.547   6.471  1.00 91.32           C  
ATOM   4871  HD2 PRO A 319     -14.006  14.296   6.078  1.00 91.32           H  
ATOM   4872  HD3 PRO A 319     -12.287  13.887   6.376  1.00 91.32           H  
ATOM   4873  N   GLY A 320     -13.941   9.926   9.294  1.00 92.74           N  
ATOM   4874  H   GLY A 320     -14.937   9.811   9.171  1.00 92.74           H  
ATOM   4875  CA  GLY A 320     -13.190   8.771   9.771  1.00 92.74           C  
ATOM   4876  HA2 GLY A 320     -12.347   9.101  10.377  1.00 92.74           H  
ATOM   4877  HA3 GLY A 320     -13.836   8.148  10.390  1.00 92.74           H  
ATOM   4878  C   GLY A 320     -12.662   7.926   8.608  1.00 92.74           C  
ATOM   4879  O   GLY A 320     -12.966   8.176   7.445  1.00 92.74           O  
ATOM   4880  N   ASP A 321     -11.916   6.878   8.943  1.00 93.49           N  
ATOM   4881  H   ASP A 321     -11.780   6.698   9.927  1.00 93.49           H  
ATOM   4882  CA  ASP A 321     -11.403   5.893   7.984  1.00 93.49           C  
ATOM   4883  HA  ASP A 321     -10.771   6.387   7.247  1.00 93.49           H  
ATOM   4884  C   ASP A 321     -12.542   5.172   7.228  1.00 93.49           C  
ATOM   4885  CB  ASP A 321     -10.586   4.840   8.759  1.00 93.49           C  
ATOM   4886  HB2 ASP A 321     -10.350   4.019   8.081  1.00 93.49           H  
ATOM   4887  HB3 ASP A 321     -11.218   4.426   9.545  1.00 93.49           H  
ATOM   4888  O   ASP A 321     -12.361   4.701   6.109  1.00 93.49           O  
ATOM   4889  CG  ASP A 321      -9.262   5.286   9.393  1.00 93.49           C  
ATOM   4890  OD1 ASP A 321      -8.778   6.413   9.163  1.00 93.49           O  
ATOM   4891  OD2 ASP A 321      -8.679   4.453  10.134  1.00 93.49           O  
ATOM   4892  N   ILE A 322     -13.713   5.043   7.860  1.00 96.11           N  
ATOM   4893  H   ILE A 322     -13.820   5.534   8.735  1.00 96.11           H  
ATOM   4894  CA  ILE A 322     -14.899   4.366   7.319  1.00 96.11           C  
ATOM   4895  HA  ILE A 322     -14.824   4.345   6.232  1.00 96.11           H  
ATOM   4896  C   ILE A 322     -16.164   5.160   7.657  1.00 96.11           C  
ATOM   4897  CB  ILE A 322     -14.985   2.900   7.817  1.00 96.11           C  
ATOM   4898  HB  ILE A 322     -15.860   2.439   7.360  1.00 96.11           H  
ATOM   4899  O   ILE A 322     -16.165   5.999   8.561  1.00 96.11           O  
ATOM   4900  CG1 ILE A 322     -15.175   2.796   9.343  1.00 96.11           C  
ATOM   4901 HG12 ILE A 322     -14.293   3.180   9.854  1.00 96.11           H  
ATOM   4902 HG13 ILE A 322     -16.026   3.415   9.628  1.00 96.11           H  
ATOM   4903  CG2 ILE A 322     -13.754   2.108   7.346  1.00 96.11           C  
ATOM   4904 HG21 ILE A 322     -12.851   2.489   7.823  1.00 96.11           H  
ATOM   4905 HG22 ILE A 322     -13.651   2.216   6.267  1.00 96.11           H  
ATOM   4906 HG23 ILE A 322     -13.852   1.048   7.584  1.00 96.11           H  
ATOM   4907  CD1 ILE A 322     -15.469   1.372   9.831  1.00 96.11           C  
ATOM   4908 HD11 ILE A 322     -16.303   0.951   9.268  1.00 96.11           H  
ATOM   4909 HD12 ILE A 322     -14.588   0.739   9.720  1.00 96.11           H  
ATOM   4910 HD13 ILE A 322     -15.744   1.406  10.885  1.00 96.11           H  
ATOM   4911  N   ALA A 323     -17.266   4.871   6.971  1.00 94.87           N  
ATOM   4912  H   ALA A 323     -17.218   4.161   6.254  1.00 94.87           H  
ATOM   4913  CA  ALA A 323     -18.577   5.372   7.356  1.00 94.87           C  
ATOM   4914  HA  ALA A 323     -18.505   6.454   7.468  1.00 94.87           H  
ATOM   4915  C   ALA A 323     -19.017   4.778   8.707  1.00 94.87           C  
ATOM   4916  CB  ALA A 323     -19.578   5.076   6.236  1.00 94.87           C  
ATOM   4917  HB1 ALA A 323     -19.702   3.998   6.130  1.00 94.87           H  
ATOM   4918  HB2 ALA A 323     -19.215   5.486   5.293  1.00 94.87           H  
ATOM   4919  HB3 ALA A 323     -20.544   5.524   6.468  1.00 94.87           H  
ATOM   4920  O   ALA A 323     -18.595   3.688   9.104  1.00 94.87           O  
ATOM   4921  N   SER A 324     -19.898   5.492   9.414  1.00 94.49           N  
ATOM   4922  H   SER A 324     -20.259   6.345   9.010  1.00 94.49           H  
ATOM   4923  CA  SER A 324     -20.471   4.995  10.670  1.00 94.49           C  
ATOM   4924  HA  SER A 324     -19.670   4.874  11.398  1.00 94.49           H  
ATOM   4925  C   SER A 324     -21.158   3.641  10.455  1.00 94.49           C  
ATOM   4926  CB  SER A 324     -21.455   6.000  11.265  1.00 94.49           C  
ATOM   4927  HB2 SER A 324     -22.129   6.368  10.493  1.00 94.49           H  
ATOM   4928  HB3 SER A 324     -22.042   5.513  12.044  1.00 94.49           H  
ATOM   4929  O   SER A 324     -21.999   3.540   9.557  1.00 94.49           O  
ATOM   4930  OG  SER A 324     -20.735   7.072  11.846  1.00 94.49           O  
ATOM   4931  HG  SER A 324     -20.167   7.477  11.186  1.00 94.49           H  
ATOM   4932  N   PRO A 325     -20.833   2.611  11.265  1.00 94.80           N  
ATOM   4933  CA  PRO A 325     -21.511   1.326  11.184  1.00 94.80           C  
ATOM   4934  HA  PRO A 325     -21.336   0.906  10.194  1.00 94.80           H  
ATOM   4935  C   PRO A 325     -23.010   1.480  11.426  1.00 94.80           C  
ATOM   4936  CB  PRO A 325     -20.865   0.424  12.239  1.00 94.80           C  
ATOM   4937  HB2 PRO A 325     -21.412   0.487  13.179  1.00 94.80           H  
ATOM   4938  HB3 PRO A 325     -20.805  -0.610  11.897  1.00 94.80           H
[truncated: 57,357 more chars]
