# Supplementary material for: Evolution of Phage Tail Sheath Protein
Source: Viruses. 2022 May 26;14(6):1148. doi: 10.3390/v14061148 (PMC9230969; doi:10.3390/v14061148)
Supplement: Supplementary file 1 [file viruses-14-01148-s001.zip › Supplementary_File_S2/AF_models/AFP-6J0B-SP1__Photorhabdus__asymbiotica__ATCC43949.pdb]

ATOM      1  N   MET A   1     -30.446 -24.653  25.042  1.00 43.00           N  
ATOM      2  H   MET A   1     -29.504 -24.793  25.379  1.00 43.00           H  
ATOM      3  H2  MET A   1     -30.535 -25.067  24.125  1.00 43.00           H  
ATOM      4  H3  MET A   1     -30.601 -23.656  24.991  1.00 43.00           H  
ATOM      5  CA  MET A   1     -31.377 -25.276  26.006  1.00 43.00           C  
ATOM      6  HA  MET A   1     -32.413 -25.050  25.755  1.00 43.00           H  
ATOM      7  C   MET A   1     -31.052 -24.674  27.353  1.00 43.00           C  
ATOM      8  CB  MET A   1     -31.181 -26.800  26.085  1.00 43.00           C  
ATOM      9  HB2 MET A   1     -31.686 -27.174  26.975  1.00 43.00           H  
ATOM     10  HB3 MET A   1     -30.119 -27.023  26.183  1.00 43.00           H  
ATOM     11  O   MET A   1     -29.899 -24.740  27.737  1.00 43.00           O  
ATOM     12  CG  MET A   1     -31.740 -27.560  24.881  1.00 43.00           C  
ATOM     13  HG2 MET A   1     -32.822 -27.435  24.841  1.00 43.00           H  
ATOM     14  HG3 MET A   1     -31.306 -27.147  23.970  1.00 43.00           H  
ATOM     15  SD  MET A   1     -31.352 -29.328  24.937  1.00 43.00           S  
ATOM     16  CE  MET A   1     -31.891 -29.834  23.283  1.00 43.00           C  
ATOM     17  HE1 MET A   1     -31.689 -30.896  23.147  1.00 43.00           H  
ATOM     18  HE2 MET A   1     -31.347 -29.268  22.527  1.00 43.00           H  
ATOM     19  HE3 MET A   1     -32.961 -29.657  23.175  1.00 43.00           H  
ATOM     20  N   THR A   2     -31.998 -24.040  28.036  1.00 44.46           N  
ATOM     21  H   THR A   2     -32.958 -24.005  27.724  1.00 44.46           H  
ATOM     22  CA  THR A   2     -31.779 -23.616  29.423  1.00 44.46           C  
ATOM     23  HA  THR A   2     -30.816 -23.114  29.511  1.00 44.46           H  
ATOM     24  C   THR A   2     -31.741 -24.864  30.299  1.00 44.46           C  
ATOM     25  CB  THR A   2     -32.882 -22.647  29.882  1.00 44.46           C  
ATOM     26  HB  THR A   2     -32.982 -22.690  30.966  1.00 44.46           H  
ATOM     27  O   THR A   2     -32.702 -25.633  30.338  1.00 44.46           O  
ATOM     28  CG2 THR A   2     -32.555 -21.213  29.468  1.00 44.46           C  
ATOM     29 HG21 THR A   2     -31.614 -20.905  29.925  1.00 44.46           H  
ATOM     30 HG22 THR A   2     -32.466 -21.144  28.384  1.00 44.46           H  
ATOM     31 HG23 THR A   2     -33.343 -20.542  29.810  1.00 44.46           H  
ATOM     32  OG1 THR A   2     -34.118 -22.959  29.269  1.00 44.46           O  
ATOM     33  HG1 THR A   2     -34.811 -22.592  29.823  1.00 44.46           H  
ATOM     34  N   THR A   3     -30.616 -25.114  30.961  1.00 57.14           N  
ATOM     35  H   THR A   3     -29.823 -24.494  30.880  1.00 57.14           H  
ATOM     36  CA  THR A   3     -30.502 -26.178  31.958  1.00 57.14           C  
ATOM     37  HA  THR A   3     -30.847 -27.114  31.519  1.00 57.14           H  
ATOM     38  C   THR A   3     -31.418 -25.842  33.132  1.00 57.14           C  
ATOM     39  CB  THR A   3     -29.039 -26.372  32.405  1.00 57.14           C  
ATOM     40  HB  THR A   3     -29.010 -26.762  33.422  1.00 57.14           H  
ATOM     41  O   THR A   3     -31.209 -24.879  33.865  1.00 57.14           O  
ATOM     42  CG2 THR A   3     -28.314 -27.355  31.487  1.00 57.14           C  
ATOM     43 HG21 THR A   3     -28.313 -26.979  30.464  1.00 57.14           H  
ATOM     44 HG22 THR A   3     -28.811 -28.324  31.516  1.00 57.14           H  
ATOM     45 HG23 THR A   3     -27.285 -27.480  31.823  1.00 57.14           H  
ATOM     46  OG1 THR A   3     -28.332 -25.154  32.340  1.00 57.14           O  
ATOM     47  HG1 THR A   3     -27.435 -25.322  32.041  1.00 57.14           H  
ATOM     48  N   VAL A   4     -32.489 -26.621  33.289  1.00 54.11           N  
ATOM     49  H   VAL A   4     -32.663 -27.347  32.609  1.00 54.11           H  
ATOM     50  CA  VAL A   4     -33.361 -26.542  34.464  1.00 54.11           C  
ATOM     51  HA  VAL A   4     -33.509 -25.495  34.727  1.00 54.11           H  
ATOM     52  C   VAL A   4     -32.625 -27.237  35.606  1.00 54.11           C  
ATOM     53  CB  VAL A   4     -34.745 -27.165  34.195  1.00 54.11           C  
ATOM     54  HB  VAL A   4     -34.639 -28.236  34.022  1.00 54.11           H  
ATOM     55  O   VAL A   4     -32.457 -28.455  35.590  1.00 54.11           O  
ATOM     56  CG1 VAL A   4     -35.680 -26.945  35.392  1.00 54.11           C  
ATOM     57 HG11 VAL A   4     -35.270 -27.428  36.279  1.00 54.11           H  
ATOM     58 HG12 VAL A   4     -36.656 -27.384  35.184  1.00 54.11           H  
ATOM     59 HG13 VAL A   4     -35.798 -25.880  35.587  1.00 54.11           H  
ATOM     60  CG2 VAL A   4     -35.414 -26.546  32.959  1.00 54.11           C  
ATOM     61 HG21 VAL A   4     -36.408 -26.972  32.822  1.00 54.11           H  
ATOM     62 HG22 VAL A   4     -35.498 -25.466  33.081  1.00 54.11           H  
ATOM     63 HG23 VAL A   4     -34.828 -26.756  32.064  1.00 54.11           H  
ATOM     64  N   THR A   5     -32.127 -26.463  36.566  1.00 58.96           N  
ATOM     65  H   THR A   5     -32.240 -25.461  36.507  1.00 58.96           H  
ATOM     66  CA  THR A   5     -31.342 -26.974  37.695  1.00 58.96           C  
ATOM     67  HA  THR A   5     -30.843 -27.894  37.388  1.00 58.96           H  
ATOM     68  C   THR A   5     -32.268 -27.317  38.862  1.00 58.96           C  
ATOM     69  CB  THR A   5     -30.236 -25.981  38.090  1.00 58.96           C  
ATOM     70  HB  THR A   5     -29.732 -26.339  38.988  1.00 58.96           H  
ATOM     71  O   THR A   5     -33.093 -26.506  39.279  1.00 58.96           O  
ATOM     72  CG2 THR A   5     -29.206 -25.817  36.971  1.00 58.96           C  
ATOM     73 HG21 THR A   5     -29.674 -25.426  36.068  1.00 58.96           H  
ATOM     74 HG22 THR A   5     -28.422 -25.127  37.285  1.00 58.96           H  
ATOM     75 HG23 THR A   5     -28.749 -26.781  36.746  1.00 58.96           H  
ATOM     76  OG1 THR A   5     -30.757 -24.697  38.330  1.00 58.96           O  
ATOM     77  HG1 THR A   5     -30.031 -24.075  38.247  1.00 58.96           H  
ATOM     78  N   SER A   6     -32.176 -28.544  39.386  1.00 65.50           N  
ATOM     79  H   SER A   6     -31.532 -29.209  38.982  1.00 65.50           H  
ATOM     80  CA  SER A   6     -33.054 -29.020  40.469  1.00 65.50           C  
ATOM     81  HA  SER A   6     -33.956 -28.408  40.474  1.00 65.50           H  
ATOM     82  C   SER A   6     -32.452 -28.879  41.872  1.00 65.50           C  
ATOM     83  CB  SER A   6     -33.516 -30.454  40.203  1.00 65.50           C  
ATOM     84  HB2 SER A   6     -34.259 -30.735  40.950  1.00 65.50           H  
ATOM     85  HB3 SER A   6     -33.976 -30.509  39.216  1.00 65.50           H  
ATOM     86  O   SER A   6     -33.119 -29.210  42.850  1.00 65.50           O  
ATOM     87  OG  SER A   6     -32.425 -31.349  40.266  1.00 65.50           O  
ATOM     88  HG  SER A   6     -32.693 -32.116  40.777  1.00 65.50           H  
ATOM     89  N   TYR A   7     -31.216 -28.386  42.003  1.00 60.90           N  
ATOM     90  H   TYR A   7     -30.695 -28.153  41.169  1.00 60.90           H  
ATOM     91  CA  TYR A   7     -30.588 -28.116  43.299  1.00 60.90           C  
ATOM     92  HA  TYR A   7     -31.374 -27.753  43.961  1.00 60.90           H  
ATOM     93  C   TYR A   7     -29.495 -27.032  43.209  1.00 60.90           C  
ATOM     94  CB  TYR A   7     -30.033 -29.418  43.905  1.00 60.90           C  
ATOM     95  HB2 TYR A   7     -30.868 -30.084  44.122  1.00 60.90           H  
ATOM     96  HB3 TYR A   7     -29.560 -29.193  44.861  1.00 60.90           H  
ATOM     97  O   TYR A   7     -28.917 -26.828  42.138  1.00 60.90           O  
ATOM     98  CG  TYR A   7     -29.041 -30.164  43.037  1.00 60.90           C  
ATOM     99  CD1 TYR A   7     -29.506 -31.099  42.093  1.00 60.90           C  
ATOM    100  HD1 TYR A   7     -30.566 -31.281  41.997  1.00 60.90           H  
ATOM    101  CD2 TYR A   7     -27.659 -29.930  43.170  1.00 60.90           C  
ATOM    102  HD2 TYR A   7     -27.296 -29.216  43.895  1.00 60.90           H  
ATOM    103  CE1 TYR A   7     -28.598 -31.787  41.269  1.00 60.90           C  
ATOM    104  HE1 TYR A   7     -28.948 -32.493  40.530  1.00 60.90           H  
ATOM    105  CE2 TYR A   7     -26.745 -30.618  42.349  1.00 60.90           C  
ATOM    106  HE2 TYR A   7     -25.687 -30.425  42.443  1.00 60.90           H  
ATOM    107  OH  TYR A   7     -26.342 -32.210  40.595  1.00 60.90           O  
ATOM    108  HH  TYR A   7     -25.438 -31.919  40.736  1.00 60.90           H  
ATOM    109  CZ  TYR A   7     -27.216 -31.544  41.393  1.00 60.90           C  
ATOM    110  N   PRO A   8     -29.183 -26.329  44.314  1.00 51.76           N  
ATOM    111  CA  PRO A   8     -28.092 -25.356  44.359  1.00 51.76           C  
ATOM    112  HA  PRO A   8     -28.283 -24.581  43.617  1.00 51.76           H  
ATOM    113  C   PRO A   8     -26.736 -26.023  44.082  1.00 51.76           C  
ATOM    114  CB  PRO A   8     -28.139 -24.736  45.764  1.00 51.76           C  
ATOM    115  HB2 PRO A   8     -27.956 -23.662  45.732  1.00 51.76           H  
ATOM    116  HB3 PRO A   8     -27.412 -25.218  46.418  1.00 51.76           H  
ATOM    117  O   PRO A   8     -26.382 -27.003  44.734  1.00 51.76           O  
ATOM    118  CG  PRO A   8     -29.545 -25.051  46.271  1.00 51.76           C  
ATOM    119  HG2 PRO A   8     -30.238 -24.285  45.923  1.00 51.76           H  
ATOM    120  HG3 PRO A   8     -29.576 -25.131  47.357  1.00 51.76           H  
ATOM    121  CD  PRO A   8     -29.871 -26.375  45.595  1.00 51.76           C  
ATOM    122  HD2 PRO A   8     -30.952 -26.463  45.487  1.00 51.76           H  
ATOM    123  HD3 PRO A   8     -29.479 -27.200  46.190  1.00 51.76           H  
ATOM    124  N   GLY A   9     -25.968 -25.489  43.134  1.00 66.97           N  
ATOM    125  H   GLY A   9     -26.315 -24.705  42.599  1.00 66.97           H  
ATOM    126  CA  GLY A   9     -24.649 -26.001  42.756  1.00 66.97           C  
ATOM    127  HA2 GLY A   9     -24.750 -27.016  42.371  1.00 66.97           H  
ATOM    128  HA3 GLY A   9     -24.006 -26.027  43.635  1.00 66.97           H  
ATOM    129  C   GLY A   9     -23.990 -25.138  41.680  1.00 66.97           C  
ATOM    130  O   GLY A   9     -24.655 -24.318  41.048  1.00 66.97           O  
ATOM    131  N   VAL A  10     -22.679 -25.304  41.486  1.00 68.99           N  
ATOM    132  H   VAL A  10     -22.199 -26.017  42.017  1.00 68.99           H  
ATOM    133  CA  VAL A  10     -21.956 -24.712  40.350  1.00 68.99           C  
ATOM    134  HA  VAL A  10     -22.391 -23.742  40.109  1.00 68.99           H  
ATOM    135  C   VAL A  10     -22.142 -25.640  39.157  1.00 68.99           C  
ATOM    136  CB  VAL A  10     -20.460 -24.496  40.659  1.00 68.99           C  
ATOM    137  HB  VAL A  10     -20.001 -25.450  40.918  1.00 68.99           H  
ATOM    138  O   VAL A  10     -21.699 -26.786  39.190  1.00 68.99           O  
ATOM    139  CG1 VAL A  10     -19.712 -23.902  39.456  1.00 68.99           C  
ATOM    140 HG11 VAL A  10     -19.732 -24.597  38.616  1.00 68.99           H  
ATOM    141 HG12 VAL A  10     -18.669 -23.725  39.719  1.00 68.99           H  
ATOM    142 HG13 VAL A  10     -20.169 -22.960  39.152  1.00 68.99           H  
ATOM    143  CG2 VAL A  10     -20.278 -23.537  41.843  1.00 68.99           C  
ATOM    144 HG21 VAL A  10     -20.742 -22.576  41.620  1.00 68.99           H  
ATOM    145 HG22 VAL A  10     -20.732 -23.955  42.742  1.00 68.99           H  
ATOM    146 HG23 VAL A  10     -19.216 -23.385  42.035  1.00 68.99           H  
ATOM    147  N   TYR A  11     -22.808 -25.149  38.118  1.00 63.57           N  
ATOM    148  H   TYR A  11     -23.137 -24.195  38.152  1.00 63.57           H  
ATOM    149  CA  TYR A  11     -23.009 -25.879  36.872  1.00 63.57           C  
ATOM    150  HA  TYR A  11     -22.769 -26.932  37.020  1.00 63.57           H  
ATOM    151  C   TYR A  11     -22.053 -25.315  35.828  1.00 63.57           C  
ATOM    152  CB  TYR A  11     -24.481 -25.804  36.450  1.00 63.57           C  
ATOM    153  HB2 TYR A  11     -24.768 -24.759  36.324  1.00 63.57           H  
ATOM    154  HB3 TYR A  11     -24.591 -26.290  35.480  1.00 63.57           H  
ATOM    155  O   TYR A  11     -22.067 -24.117  35.549  1.00 63.57           O  
ATOM    156  CG  TYR A  11     -25.423 -26.465  37.442  1.00 63.57           C  
ATOM    157  CD1 TYR A  11     -25.744 -27.830  37.307  1.00 63.57           C  
ATOM    158  HD1 TYR A  11     -25.330 -28.403  36.490  1.00 63.57           H  
ATOM    159  CD2 TYR A  11     -25.952 -25.726  38.519  1.00 63.57           C  
ATOM    160  HD2 TYR A  11     -25.694 -24.683  38.633  1.00 63.57           H  
ATOM    161  CE1 TYR A  11     -26.604 -28.448  38.235  1.00 63.57           C  
ATOM    162  HE1 TYR A  11     -26.860 -29.492  38.139  1.00 63.57           H  
ATOM    163  CE2 TYR A  11     -26.804 -26.342  39.455  1.00 63.57           C  
ATOM    164  HE2 TYR A  11     -27.206 -25.774  40.281  1.00 63.57           H  
ATOM    165  OH  TYR A  11     -27.987 -28.309  40.172  1.00 63.57           O  
ATOM    166  HH  TYR A  11     -28.243 -27.732  40.895  1.00 63.57           H  
ATOM    167  CZ  TYR A  11     -27.137 -27.705  39.306  1.00 63.57           C  
ATOM    168  N   ILE A  12     -21.190 -26.176  35.296  1.00 61.83           N  
ATOM    169  H   ILE A  12     -21.246 -27.148  35.565  1.00 61.83           H  
ATOM    170  CA  ILE A  12     -20.267 -25.837  34.216  1.00 61.83           C  
ATOM    171  HA  ILE A  12     -20.061 -24.767  34.227  1.00 61.83           H  
ATOM    172  C   ILE A  12     -20.986 -26.180  32.915  1.00 61.83           C  
ATOM    173  CB  ILE A  12     -18.923 -26.586  34.380  1.00 61.83           C  
ATOM    174  HB  ILE A  12     -19.120 -27.658  34.366  1.00 61.83           H  
ATOM    175  O   ILE A  12     -21.235 -27.351  32.636  1.00 61.83           O  
ATOM    176  CG1 ILE A  12     -18.261 -26.228  35.735  1.00 61.83           C  
ATOM    177 HG12 ILE A  12     -18.971 -26.395  36.544  1.00 61.83           H  
ATOM    178 HG13 ILE A  12     -17.992 -25.172  35.739  1.00 61.83           H  
ATOM    179  CG2 ILE A  12     -17.981 -26.251  33.208  1.00 61.83           C  
ATOM    180 HG21 ILE A  12     -18.440 -26.524  32.257  1.00 61.83           H  
ATOM    181 HG22 ILE A  12     -17.054 -26.820  33.284  1.00 61.83           H  
ATOM    182 HG23 ILE A  12     -17.749 -25.186  33.195  1.00 61.83           H  
ATOM    183  CD1 ILE A  12     -17.017 -27.062  36.065  1.00 61.83           C  
ATOM    184 HD11 ILE A  12     -17.252 -28.124  36.000  1.00 61.83           H  
ATOM    185 HD12 ILE A  12     -16.692 -26.832  37.080  1.00 61.83           H  
ATOM    186 HD13 ILE A  12     -16.203 -26.825  35.380  1.00 61.83           H  
ATOM    187  N   GLU A  13     -21.350 -25.163  32.142  1.00 53.94           N  
ATOM    188  H   GLU A  13     -21.153 -24.220  32.445  1.00 53.94           H  
ATOM    189  CA  GLU A  13     -21.768 -25.338  30.755  1.00 53.94           C  
ATOM    190  HA  GLU A  13     -22.073 -26.372  30.591  1.00 53.94           H  
ATOM    191  C   GLU A  13     -20.544 -25.055  29.878  1.00 53.94           C  
ATOM    192  CB  GLU A  13     -22.990 -24.447  30.454  1.00 53.94           C  
ATOM    193  HB2 GLU A  13     -23.708 -24.573  31.263  1.00 53.94           H  
ATOM    194  HB3 GLU A  13     -22.683 -23.402  30.424  1.00 53.94           H  
ATOM    195  O   GLU A  13     -20.060 -23.924  29.817  1.00 53.94           O  
ATOM    196  CG  GLU A  13     -23.689 -24.829  29.136  1.00 53.94           C  
ATOM    197  HG2 GLU A  13     -22.999 -24.651  28.311  1.00 53.94           H  
ATOM    198  HG3 GLU A  13     -23.909 -25.896  29.162  1.00 53.94           H  
ATOM    199  CD  GLU A  13     -24.999 -24.056  28.876  1.00 53.94           C  
ATOM    200  OE1 GLU A  13     -25.764 -24.493  27.983  1.00 53.94           O  
ATOM    201  OE2 GLU A  13     -25.259 -23.048  29.573  1.00 53.94           O  
ATOM    202  N   GLU A  14     -19.997 -26.090  29.236  1.00 50.46           N  
ATOM    203  H   GLU A  14     -20.383 -27.016  29.356  1.00 50.46           H  
ATOM    204  CA  GLU A  14     -19.001 -25.900  28.182  1.00 50.46           C  
ATOM    205  HA  GLU A  14     -18.244 -25.190  28.517  1.00 50.46           H  
ATOM    206  C   GLU A  14     -19.706 -25.290  26.971  1.00 50.46           C  
ATOM    207  CB  GLU A  14     -18.285 -27.210  27.811  1.00 50.46           C  
ATOM    208  HB2 GLU A  14     -17.860 -27.095  26.814  1.00 50.46           H  
ATOM    209  HB3 GLU A  14     -19.007 -28.026  27.788  1.00 50.46           H  
ATOM    210  O   GLU A  14     -20.270 -25.985  26.123  1.00 50.46           O  
ATOM    211  CG  GLU A  14     -17.132 -27.549  28.769  1.00 50.46           C  
ATOM    212  HG2 GLU A  14     -17.540 -27.687  29.770  1.00 50.46           H  
ATOM    213  HG3 GLU A  14     -16.446 -26.702  28.799  1.00 50.46           H  
ATOM    214  CD  GLU A  14     -16.356 -28.815  28.357  1.00 50.46           C  
ATOM    215  OE1 GLU A  14     -15.328 -29.087  29.018  1.00 50.46           O  
ATOM    216  OE2 GLU A  14     -16.800 -29.517  27.416  1.00 50.46           O  
ATOM    217  N   LEU A  15     -19.688 -23.960  26.889  1.00 51.63           N  
ATOM    218  H   LEU A  15     -19.348 -23.441  27.686  1.00 51.63           H  
ATOM    219  CA  LEU A  15     -19.997 -23.253  25.657  1.00 51.63           C  
ATOM    220  HA  LEU A  15     -20.924 -23.646  25.239  1.00 51.63           H  
ATOM    221  C   LEU A  15     -18.873 -23.556  24.659  1.00 51.63           C  
ATOM    222  CB  LEU A  15     -20.172 -21.745  25.929  1.00 51.63           C  
ATOM    223  HB2 LEU A  15     -20.251 -21.226  24.973  1.00 51.63           H  
ATOM    224  HB3 LEU A  15     -19.273 -21.381  26.427  1.00 51.63           H  
ATOM    225  O   LEU A  15     -17.934 -22.781  24.508  1.00 51.63           O  
ATOM    226  CG  LEU A  15     -21.397 -21.378  26.788  1.00 51.63           C  
ATOM    227  HG  LEU A  15     -21.372 -21.938  27.723  1.00 51.63           H  
ATOM    228  CD1 LEU A  15     -21.351 -19.885  27.120  1.00 51.63           C  
ATOM    229 HD11 LEU A  15     -20.435 -19.663  27.667  1.00 51.63           H  
ATOM    230 HD12 LEU A  15     -21.380 -19.295  26.204  1.00 51.63           H  
ATOM    231 HD13 LEU A  15     -22.203 -19.627  27.749  1.00 51.63           H  
ATOM    232  CD2 LEU A  15     -22.721 -21.662  26.071  1.00 51.63           C  
ATOM    233 HD21 LEU A  15     -22.830 -22.734  25.907  1.00 51.63           H  
ATOM    234 HD22 LEU A  15     -22.758 -21.135  25.118  1.00 51.63           H  
ATOM    235 HD23 LEU A  15     -23.550 -21.342  26.702  1.00 51.63           H  
ATOM    236  N   ASN A  16     -18.976 -24.686  23.957  1.00 43.32           N  
ATOM    237  H   ASN A  16     -19.672 -25.347  24.271  1.00 43.32           H  
ATOM    238  CA  ASN A  16     -18.119 -25.050  22.823  1.00 43.32           C  
ATOM    239  HA  ASN A  16     -17.086 -24.843  23.101  1.00 43.32           H  
ATOM    240  C   ASN A  16     -18.396 -24.163  21.591  1.00 43.32           C  
ATOM    241  CB  ASN A  16     -18.251 -26.565  22.537  1.00 43.32           C  
ATOM    242  HB2 ASN A  16     -17.840 -26.793  21.554  1.00 43.32           H  
ATOM    243  HB3 ASN A  16     -19.302 -26.852  22.542  1.00 43.32           H  
ATOM    244  O   ASN A  16     -18.406 -24.634  20.456  1.00 43.32           O  
ATOM    245  CG  ASN A  16     -17.472 -27.419  23.522  1.00 43.32           C  
ATOM    246  ND2 ASN A  16     -17.924 -28.613  23.822  1.00 43.32           N  
ATOM    247 HD21 ASN A  16     -18.829 -28.926  23.501  1.00 43.32           H  
ATOM    248 HD22 ASN A  16     -17.438 -29.059  24.587  1.00 43.32           H  
ATOM    249  OD1 ASN A  16     -16.430 -27.032  24.014  1.00 43.32           O  
ATOM    250  N   SER A  17     -18.659 -22.869  21.791  1.00 50.96           N  
ATOM    251  H   SER A  17     -18.552 -22.514  22.730  1.00 50.96           H  
ATOM    252  CA  SER A  17     -18.670 -21.901  20.703  1.00 50.96           C  
ATOM    253  HA  SER A  17     -19.013 -22.386  19.789  1.00 50.96           H  
ATOM    254  C   SER A  17     -17.242 -21.420  20.493  1.00 50.96           C  
ATOM    255  CB  SER A  17     -19.629 -20.736  20.977  1.00 50.96           C  
ATOM    256  HB2 SER A  17     -19.692 -20.123  20.078  1.00 50.96           H  
ATOM    257  HB3 SER A  17     -20.622 -21.126  21.198  1.00 50.96           H  
ATOM    258  O   SER A  17     -16.641 -20.875  21.420  1.00 50.96           O  
ATOM    259  OG  SER A  17     -19.192 -19.921  22.046  1.00 50.96           O  
ATOM    260  HG  SER A  17     -18.244 -20.043  22.138  1.00 50.96           H  
ATOM    261  N   LEU A  18     -16.711 -21.596  19.282  1.00 52.47           N  
ATOM    262  H   LEU A  18     -17.255 -22.081  18.584  1.00 52.47           H  
ATOM    263  CA  LEU A  18     -15.473 -20.943  18.859  1.00 52.47           C  
ATOM    264  HA  LEU A  18     -14.629 -21.372  19.399  1.00 52.47           H  
ATOM    265  C   LEU A  18     -15.579 -19.453  19.210  1.00 52.47           C  
ATOM    266  CB  LEU A  18     -15.289 -21.154  17.344  1.00 52.47           C  
ATOM    267  HB2 LEU A  18     -14.543 -20.452  16.970  1.00 52.47           H  
ATOM    268  HB3 LEU A  18     -16.229 -20.915  16.848  1.00 52.47           H  
ATOM    269  O   LEU A  18     -16.510 -18.774  18.771  1.00 52.47           O  
ATOM    270  CG  LEU A  18     -14.858 -22.586  16.974  1.00 52.47           C  
ATOM    271  HG  LEU A  18     -15.366 -23.303  17.619  1.00 52.47           H  
ATOM    272  CD1 LEU A  18     -15.239 -22.907  15.530  1.00 52.47           C  
ATOM    273 HD11 LEU A  18     -16.320 -22.832  15.410  1.00 52.47           H  
ATOM    274 HD12 LEU A  18     -14.932 -23.924  15.284  1.00 52.47           H  
ATOM    275 HD13 LEU A  18     -14.754 -22.207  14.850  1.00 52.47           H  
ATOM    276  CD2 LEU A  18     -13.345 -22.766  17.126  1.00 52.47           C  
ATOM    277 HD21 LEU A  18     -13.069 -23.786  16.859  1.00 52.47           H  
ATOM    278 HD22 LEU A  18     -12.815 -22.070  16.475  1.00 52.47           H  
ATOM    279 HD23 LEU A  18     -13.051 -22.587  18.160  1.00 52.47           H  
ATOM    280  N   ALA A  19     -14.679 -18.962  20.063  1.00 62.11           N  
ATOM    281  H   ALA A  19     -13.968 -19.570  20.443  1.00 62.11           H  
ATOM    282  CA  ALA A  19     -14.642 -17.547  20.390  1.00 62.11           C  
ATOM    283  HA  ALA A  19     -15.616 -17.249  20.777  1.00 62.11           H  
ATOM    284  C   ALA A  19     -14.363 -16.784  19.093  1.00 62.11           C  
ATOM    285  CB  ALA A  19     -13.587 -17.289  21.472  1.00 62.11           C  
ATOM    286  HB1 ALA A  19     -13.572 -16.228  21.721  1.00 62.11           H  
ATOM    287  HB2 ALA A  19     -13.827 -17.862  22.368  1.00 62.11           H  
ATOM    288  HB3 ALA A  19     -12.601 -17.581  21.109  1.00 62.11           H  
ATOM    289  O   ALA A  19     -13.338 -17.005  18.448  1.00 62.11           O  
ATOM    290  N   LEU A  20     -15.294 -15.917  18.692  1.00 66.95           N  
ATOM    291  H   LEU A  20     -16.148 -15.831  19.224  1.00 66.95           H  
ATOM    292  CA  LEU A  20     -15.086 -15.049  17.546  1.00 66.95           C  
ATOM    293  HA  LEU A  20     -14.885 -15.677  16.678  1.00 66.95           H  
ATOM    294  C   LEU A  20     -13.857 -14.179  17.832  1.00 66.95           C  
ATOM    295  CB  LEU A  20     -16.361 -14.228  17.293  1.00 66.95           C  
ATOM    296  HB2 LEU A  20     -16.569 -13.629  18.180  1.00 66.95           H  
ATOM    297  HB3 LEU A  20     -17.195 -14.913  17.142  1.00 66.95           H  
ATOM    298  O   LEU A  20     -13.811 -13.465  18.833  1.00 66.95           O  
ATOM    299  CG  LEU A  20     -16.261 -13.292  16.078  1.00 66.95           C  
ATOM    300  HG  LEU A  20     -15.426 -12.604  16.209  1.00 66.95           H  
ATOM    301  CD1 LEU A  20     -16.057 -14.063  14.779  1.00 66.95           C  
ATOM    302 HD11 LEU A  20     -16.804 -14.851  14.685  1.00 66.95           H  
ATOM    303 HD12 LEU A  20     -16.148 -13.374  13.939  1.00 66.95           H  
ATOM    304 HD13 LEU A  20     -15.061 -14.504  14.748  1.00 66.95           H  
ATOM    305  CD2 LEU A  20     -17.543 -12.471  15.967  1.00 66.95           C  
ATOM    306 HD21 LEU A  20     -17.435 -11.724  15.181  1.00 66.95           H  
ATOM    307 HD22 LEU A  20     -17.728 -11.971  16.918  1.00 66.95           H  
ATOM    308 HD23 LEU A  20     -18.386 -13.121  15.733  1.00 66.95           H  
ATOM    309  N   SER A  21     -12.854 -14.259  16.966  1.00 76.79           N  
ATOM    310  H   SER A  21     -12.922 -14.925  16.210  1.00 76.79           H  
ATOM    311  CA  SER A  21     -11.615 -13.497  17.083  1.00 76.79           C  
ATOM    312  HA  SER A  21     -11.739 -12.707  17.825  1.00 76.79           H  
ATOM    313  C   SER A  21     -11.288 -12.850  15.750  1.00 76.79           C  
ATOM    314  CB  SER A  21     -10.459 -14.393  17.539  1.00 76.79           C  
ATOM    315  HB2 SER A  21      -9.581 -13.773  17.721  1.00 76.79           H  
ATOM    316  HB3 SER A  21     -10.730 -14.895  18.469  1.00 76.79           H  
ATOM    317  O   SER A  21     -11.414 -13.490  14.706  1.00 76.79           O  
ATOM    318  OG  SER A  21     -10.139 -15.362  16.557  1.00 76.79           O  
ATOM    319  HG  SER A  21     -10.392 -15.027  15.694  1.00 76.79           H  
ATOM    320  N   VAL A  22     -10.817 -11.609  15.784  1.00 75.83           N  
ATOM    321  H   VAL A  22     -10.714 -11.143  16.674  1.00 75.83           H  
ATOM    322  CA  VAL A  22     -10.272 -10.934  14.607  1.00 75.83           C  
ATOM    323  HA  VAL A  22     -10.666 -11.392  13.700  1.00 75.83           H  
ATOM    324  C   VAL A  22      -8.752 -11.109  14.632  1.00 75.83           C  
ATOM    325  CB  VAL A  22     -10.668  -9.448  14.595  1.00 75.83           C  
ATOM    326  HB  VAL A  22     -10.114  -8.962  15.397  1.00 75.83           H  
ATOM    327  O   VAL A  22      -8.099 -10.727  15.602  1.00 75.83           O  
ATOM    328  CG1 VAL A  22     -10.257  -8.783  13.287  1.00 75.83           C  
ATOM    329 HG11 VAL A  22      -9.176  -8.849  13.162  1.00 75.83           H  
ATOM    330 HG12 VAL A  22     -10.530  -7.728  13.300  1.00 75.83           H  
ATOM    331 HG13 VAL A  22     -10.751  -9.279  12.451  1.00 75.83           H  
ATOM    332  CG2 VAL A  22     -12.152  -9.161  14.864  1.00 75.83           C  
ATOM    333 HG21 VAL A  22     -12.304  -8.082  14.906  1.00 75.83           H  
ATOM    334 HG22 VAL A  22     -12.458  -9.579  15.823  1.00 75.83           H  
ATOM    335 HG23 VAL A  22     -12.775  -9.569  14.069  1.00 75.83           H  
ATOM    336  N   SER A  23      -8.185 -11.719  13.592  1.00 76.59           N  
ATOM    337  H   SER A  23      -8.768 -12.020  12.824  1.00 76.59           H  
ATOM    338  CA  SER A  23      -6.737 -11.903  13.446  1.00 76.59           C  
ATOM    339  HA  SER A  23      -6.256 -11.807  14.419  1.00 76.59           H  
ATOM    340  C   SER A  23      -6.146 -10.855  12.509  1.00 76.59           C  
ATOM    341  CB  SER A  23      -6.423 -13.303  12.908  1.00 76.59           C  
ATOM    342  HB2 SER A  23      -6.788 -14.055  13.608  1.00 76.59           H  
ATOM    343  HB3 SER A  23      -5.345 -13.416  12.800  1.00 76.59           H  
ATOM    344  O   SER A  23      -6.740 -10.574  11.469  1.00 76.59           O  
ATOM    345  OG  SER A  23      -7.043 -13.493  11.649  1.00 76.59           O  
ATOM    346  HG  SER A  23      -6.911 -12.693  11.135  1.00 76.59           H  
ATOM    347  N   ASN A  24      -4.942 -10.367  12.814  1.00 72.88           N  
ATOM    348  H   ASN A  24      -4.512 -10.630  13.689  1.00 72.88           H  
ATOM    349  CA  ASN A  24      -4.174  -9.543  11.881  1.00 72.88           C  
ATOM    350  HA  ASN A  24      -4.767  -8.673  11.599  1.00 72.88           H  
ATOM    351  C   ASN A  24      -3.848 -10.339  10.610  1.00 72.88           C  
ATOM    352  CB  ASN A  24      -2.870  -9.067  12.547  1.00 72.88           C  
ATOM    353  HB2 ASN A  24      -2.291  -9.934  12.864  1.00 72.88           H  
ATOM    354  HB3 ASN A  24      -2.281  -8.514  11.816  1.00 72.88           H  
ATOM    355  O   ASN A  24      -3.383 -11.480  10.690  1.00 72.88           O  
ATOM    356  CG  ASN A  24      -3.102  -8.147  13.729  1.00 72.88           C  
ATOM    357  ND2 ASN A  24      -2.350  -8.284  14.794  1.00 72.88           N  
ATOM    358 HD21 ASN A  24      -2.573  -7.653  15.551  1.00 72.88           H  
ATOM    359 HD22 ASN A  24      -1.587  -8.945  14.815  1.00 72.88           H  
ATOM    360  OD1 ASN A  24      -3.960  -7.294  13.731  1.00 72.88           O  
ATOM    361  N   SER A  25      -4.044  -9.725   9.448  1.00 79.31           N  
ATOM    362  H   SER A  25      -4.476  -8.813   9.453  1.00 79.31           H  
ATOM    363  CA  SER A  25      -3.612 -10.266   8.157  1.00 79.31           C  
ATOM    364  HA  SER A  25      -3.282 -11.296   8.292  1.00 79.31           H  
ATOM    365  C   SER A  25      -2.409  -9.494   7.595  1.00 79.31           C  
ATOM    366  CB  SER A  25      -4.803 -10.310   7.202  1.00 79.31           C  
ATOM    367  HB2 SER A  25      -4.492 -10.744   6.252  1.00 79.31           H  
ATOM    368  HB3 SER A  25      -5.589 -10.932   7.631  1.00 79.31           H  
ATOM    369  O   SER A  25      -2.024  -8.445   8.109  1.00 79.31           O  
ATOM    370  OG  SER A  25      -5.304  -9.020   6.979  1.00 79.31           O  
ATOM    371  HG  SER A  25      -5.909  -8.776   7.683  1.00 79.31           H  
ATOM    372  N   ALA A  26      -1.769 -10.020   6.547  1.00 84.46           N  
ATOM    373  H   ALA A  26      -2.130 -10.860   6.118  1.00 84.46           H  
ATOM    374  CA  ALA A  26      -0.600  -9.383   5.939  1.00 84.46           C  
ATOM    375  HA  ALA A  26       0.143  -9.209   6.717  1.00 84.46           H  
ATOM    376  C   ALA A  26      -0.972  -8.023   5.315  1.00 84.46           C  
ATOM    377  CB  ALA A  26      -0.005 -10.349   4.910  1.00 84.46           C  
ATOM    378  HB1 ALA A  26       0.273 -11.285   5.395  1.00 84.46           H  
ATOM    379  HB2 ALA A  26       0.887  -9.908   4.463  1.00 84.46           H  
ATOM    380  HB3 ALA A  26      -0.734 -10.554   4.126  1.00 84.46           H  
ATOM    381  O   ALA A  26      -1.909  -7.938   4.525  1.00 84.46           O  
ATOM    382  N   THR A  27      -0.265  -6.945   5.664  1.00 88.94           N  
ATOM    383  H   THR A  27       0.441  -7.041   6.380  1.00 88.94           H  
ATOM    384  CA  THR A  27      -0.664  -5.556   5.342  1.00 88.94           C  
ATOM    385  HA  THR A  27      -1.737  -5.524   5.152  1.00 88.94           H  
ATOM    386  C   THR A  27       0.009  -4.965   4.098  1.00 88.94           C  
ATOM    387  CB  THR A  27      -0.399  -4.649   6.548  1.00 88.94           C  
ATOM    388  HB  THR A  27      -0.613  -3.613   6.284  1.00 88.94           H  
ATOM    389  O   THR A  27      -0.456  -3.955   3.559  1.00 88.94           O  
ATOM    390  CG2 THR A  27      -1.257  -5.042   7.747  1.00 88.94           C  
ATOM    391 HG21 THR A  27      -0.930  -5.997   8.158  1.00 88.94           H  
ATOM    392 HG22 THR A  27      -2.300  -5.128   7.440  1.00 88.94           H  
ATOM    393 HG23 THR A  27      -1.179  -4.283   8.525  1.00 88.94           H  
ATOM    394  OG1 THR A  27       0.946  -4.781   6.929  1.00 88.94           O  
ATOM    395  HG1 THR A  27       1.408  -4.029   6.552  1.00 88.94           H  
ATOM    396  N   ALA A  28       1.065  -5.601   3.593  1.00 94.50           N  
ATOM    397  H   ALA A  28       1.390  -6.423   4.082  1.00 94.50           H  
ATOM    398  CA  ALA A  28       1.840  -5.162   2.431  1.00 94.50           C  
ATOM    399  HA  ALA A  28       1.275  -4.420   1.867  1.00 94.50           H  
ATOM    400  C   ALA A  28       2.111  -6.336   1.478  1.00 94.50           C  
ATOM    401  CB  ALA A  28       3.126  -4.498   2.932  1.00 94.50           C  
ATOM    402  HB1 ALA A  28       2.897  -3.639   3.563  1.00 94.50           H  
ATOM    403  HB2 ALA A  28       3.726  -4.166   2.084  1.00 94.50           H  
ATOM    404  HB3 ALA A  28       3.692  -5.225   3.514  1.00 94.50           H  
ATOM    405  O   ALA A  28       3.252  -6.769   1.327  1.00 94.50           O  
ATOM    406  N   VAL A  29       1.050  -6.859   0.861  1.00 97.22           N  
ATOM    407  H   VAL A  29       0.144  -6.441   1.017  1.00 97.22           H  
ATOM    408  CA  VAL A  29       1.123  -7.917  -0.157  1.00 97.22           C  
ATOM    409  HA  VAL A  29       2.112  -8.374  -0.151  1.00 97.22           H  
ATOM    410  C   VAL A  29       0.861  -7.278  -1.523  1.00 97.22           C  
ATOM    411  CB  VAL A  29       0.122  -9.047   0.129  1.00 97.22           C  
ATOM    412  HB  VAL A  29      -0.889  -8.642   0.100  1.00 97.22           H  
ATOM    413  O   VAL A  29      -0.290  -6.935  -1.816  1.00 97.22           O  
ATOM    414  CG1 VAL A  29       0.253 -10.160  -0.915  1.00 97.22           C  
ATOM    415 HG11 VAL A  29      -0.428 -10.973  -0.664  1.00 97.22           H  
ATOM    416 HG12 VAL A  29       1.276 -10.537  -0.942  1.00 97.22           H  
ATOM    417 HG13 VAL A  29      -0.022  -9.791  -1.903  1.00 97.22           H  
ATOM    418  CG2 VAL A  29       0.357  -9.654   1.516  1.00 97.22           C  
ATOM    419 HG21 VAL A  29      -0.353 -10.467   1.666  1.00 97.22           H  
ATOM    420 HG22 VAL A  29       1.374 -10.039   1.589  1.00 97.22           H  
ATOM    421 HG23 VAL A  29       0.181  -8.902   2.285  1.00 97.22           H  
ATOM    422  N   PRO A  30       1.907  -7.032  -2.331  1.00 98.43           N  
ATOM    423  CA  PRO A  30       1.761  -6.321  -3.590  1.00 98.43           C  
ATOM    424  HA  PRO A  30       0.939  -5.609  -3.521  1.00 98.43           H  
ATOM    425  C   PRO A  30       1.458  -7.232  -4.775  1.00 98.43           C  
ATOM    426  CB  PRO A  30       3.068  -5.554  -3.778  1.00 98.43           C  
ATOM    427  HB2 PRO A  30       3.022  -4.606  -3.242  1.00 98.43           H  
ATOM    428  HB3 PRO A  30       3.302  -5.392  -4.831  1.00 98.43           H  
ATOM    429  O   PRO A  30       2.028  -8.315  -4.914  1.00 98.43           O  
ATOM    430  CG  PRO A  30       4.089  -6.467  -3.112  1.00 98.43           C  
ATOM    431  HG2 PRO A  30       4.940  -5.899  -2.737  1.00 98.43           H  
ATOM    432  HG3 PRO A  30       4.409  -7.223  -3.829  1.00 98.43           H  
ATOM    433  CD  PRO A  30       3.318  -7.147  -1.986  1.00 98.43           C  
ATOM    434  HD2 PRO A  30       3.621  -8.190  -1.894  1.00 98.43           H  
ATOM    435  HD3 PRO A  30       3.516  -6.607  -1.060  1.00 98.43           H  
ATOM    436  N   VAL A  31       0.628  -6.711  -5.673  1.00 98.53           N  
ATOM    437  H   VAL A  31       0.151  -5.854  -5.430  1.00 98.53           H  
ATOM    438  CA  VAL A  31       0.567  -7.097  -7.082  1.00 98.53           C  
ATOM    439  HA  VAL A  31       1.044  -8.068  -7.217  1.00 98.53           H  
ATOM    440  C   VAL A  31       1.333  -6.050  -7.882  1.00 98.53           C  
ATOM    441  CB  VAL A  31      -0.887  -7.216  -7.566  1.00 98.53           C  
ATOM    442  HB  VAL A  31      -1.422  -6.300  -7.316  1.00 98.53           H  
ATOM    443  O   VAL A  31       1.028  -4.860  -7.798  1.00 98.53           O  
ATOM    444  CG1 VAL A  31      -0.970  -7.440  -9.080  1.00 98.53           C  
ATOM    445 HG11 VAL A  31      -1.999  -7.655  -9.370  1.00 98.53           H  
ATOM    446 HG12 VAL A  31      -0.330  -8.272  -9.375  1.00 98.53           H  
ATOM    447 HG13 VAL A  31      -0.649  -6.546  -9.613  1.00 98.53           H  
ATOM    448  CG2 VAL A  31      -1.593  -8.395  -6.889  1.00 98.53           C  
ATOM    449 HG21 VAL A  31      -1.285  -8.483  -5.847  1.00 98.53           H  
ATOM    450 HG22 VAL A  31      -1.381  -9.325  -7.416  1.00 98.53           H  
ATOM    451 HG23 VAL A  31      -2.671  -8.238  -6.923  1.00 98.53           H  
ATOM    452  N   PHE A  32       2.329  -6.494  -8.639  1.00 98.73           N  
ATOM    453  H   PHE A  32       2.498  -7.489  -8.669  1.00 98.73           H  
ATOM    454  CA  PHE A  32       3.044  -5.678  -9.611  1.00 98.73           C  
ATOM    455  HA  PHE A  32       3.057  -4.635  -9.294  1.00 98.73           H  
ATOM    456  C   PHE A  32       2.320  -5.755 -10.948  1.00 98.73           C  
ATOM    457  CB  PHE A  32       4.493  -6.160  -9.743  1.00 98.73           C  
ATOM    458  HB2 PHE A  32       4.913  -5.733 -10.654  1.00 98.73           H  
ATOM    459  HB3 PHE A  32       4.495  -7.243  -9.866  1.00 98.73           H  
ATOM    460  O   PHE A  32       2.028  -6.855 -11.428  1.00 98.73           O  
ATOM    461  CG  PHE A  32       5.381  -5.780  -8.574  1.00 98.73           C  
ATOM    462  CD1 PHE A  32       6.375  -4.805  -8.754  1.00 98.73           C  
ATOM    463  HD1 PHE A  32       6.547  -4.389  -9.736  1.00 98.73           H  
ATOM    464  CD2 PHE A  32       5.222  -6.387  -7.313  1.00 98.73           C  
ATOM    465  HD2 PHE A  32       4.487  -7.166  -7.179  1.00 98.73           H  
ATOM    466  CE1 PHE A  32       7.161  -4.387  -7.671  1.00 98.73           C  
ATOM    467  HE1 PHE A  32       7.925  -3.641  -7.826  1.00 98.73           H  
ATOM    468  CE2 PHE A  32       6.019  -5.974  -6.229  1.00 98.73           C  
ATOM    469  HE2 PHE A  32       5.914  -6.443  -5.262  1.00 98.73           H  
ATOM    470  CZ  PHE A  32       6.964  -4.951  -6.402  1.00 98.73           C  
ATOM    471  HZ  PHE A  32       7.556  -4.610  -5.566  1.00 98.73           H  
ATOM    472  N   ALA A  33       2.051  -4.590 -11.529  1.00 98.41           N  
ATOM    473  H   ALA A  33       2.316  -3.731 -11.069  1.00 98.41           H  
ATOM    474  CA  ALA A  33       1.645  -4.487 -12.917  1.00 98.41           C  
ATOM    475  HA  ALA A  33       0.826  -5.182 -13.103  1.00 98.41           H  
ATOM    476  C   ALA A  33       2.822  -4.869 -13.822  1.00 98.41           C  
ATOM    477  CB  ALA A  33       1.140  -3.069 -13.164  1.00 98.41           C  
ATOM    478  HB1 ALA A  33       0.781  -2.971 -14.189  1.00 98.41           H  
ATOM    479  HB2 ALA A  33       0.327  -2.855 -12.469  1.00 98.41           H  
ATOM    480  HB3 ALA A  33       1.948  -2.357 -12.999  1.00 98.41           H  
ATOM    481  O   ALA A  33       3.973  -4.518 -13.553  1.00 98.41           O  
ATOM    482  N   VAL A  34       2.527  -5.646 -14.856  1.00 98.02           N  
ATOM    483  H   VAL A  34       1.563  -5.912 -14.995  1.00 98.02           H  
ATOM    484  CA  VAL A  34       3.517  -6.186 -15.784  1.00 98.02           C  
ATOM    485  HA  VAL A  34       4.492  -5.748 -15.567  1.00 98.02           H  
ATOM    486  C   VAL A  34       3.140  -5.791 -17.201  1.00 98.02           C  
ATOM    487  CB  VAL A  34       3.638  -7.716 -15.640  1.00 98.02           C  
ATOM    488  HB  VAL A  34       2.678  -8.184 -15.856  1.00 98.02           H  
ATOM    489  O   VAL A  34       1.972  -5.894 -17.582  1.00 98.02           O  
ATOM    490  CG1 VAL A  34       4.673  -8.281 -16.617  1.00 98.02           C  
ATOM    491 HG11 VAL A  34       4.262  -8.243 -17.626  1.00 98.02           H  
ATOM    492 HG12 VAL A  34       4.899  -9.322 -16.388  1.00 98.02           H  
ATOM    493 HG13 VAL A  34       5.586  -7.686 -16.586  1.00 98.02           H  
ATOM    494  CG2 VAL A  34       4.050  -8.122 -14.221  1.00 98.02           C  
ATOM    495 HG21 VAL A  34       3.269  -7.842 -13.515  1.00 98.02           H  
ATOM    496 HG22 VAL A  34       4.977  -7.619 -13.945  1.00 98.02           H  
ATOM    497 HG23 VAL A  34       4.190  -9.202 -14.177  1.00 98.02           H  
ATOM    498  N   ASP A  35       4.140  -5.385 -17.978  1.00 96.17           N  
ATOM    499  H   ASP A  35       5.057  -5.250 -17.576  1.00 96.17           H  
ATOM    500  CA  ASP A  35       3.988  -5.105 -19.401  1.00 96.17           C  
ATOM    501  HA  ASP A  35       3.314  -4.255 -19.512  1.00 96.17           H  
ATOM    502  C   ASP A  35       3.381  -6.297 -20.169  1.00 96.17           C  
ATOM    503  CB  ASP A  35       5.339  -4.698 -19.998  1.00 96.17           C  
ATOM    504  HB2 ASP A  35       5.660  -3.746 -19.574  1.00 96.17           H  
ATOM    505  HB3 ASP A  35       6.085  -5.456 -19.759  1.00 96.17           H  
ATOM    506  O   ASP A  35       3.673  -7.470 -19.913  1.00 96.17           O  
ATOM    507  CG  ASP A  35       5.199  -4.571 -21.511  1.00 96.17           C  
ATOM    508  OD1 ASP A  35       4.412  -3.708 -21.955  1.00 96.17           O  
ATOM    509  OD2 ASP A  35       5.720  -5.473 -22.200  1.00 96.17           O  
ATOM    510  N   GLU A  36       2.548  -5.989 -21.160  1.00 94.33           N  
ATOM    511  H   GLU A  36       2.465  -5.013 -21.408  1.00 94.33           H  
ATOM    512  CA  GLU A  36       1.791  -6.993 -21.906  1.00 94.33           C  
ATOM    513  HA  GLU A  36       1.300  -7.643 -21.182  1.00 94.33           H  
ATOM    514  C   GLU A  36       2.675  -7.889 -22.782  1.00 94.33           C  
ATOM    515  CB  GLU A  36       0.716  -6.315 -22.766  1.00 94.33           C  
ATOM    516  HB2 GLU A  36       1.195  -5.641 -23.477  1.00 94.33           H  
ATOM    517  HB3 GLU A  36       0.185  -7.076 -23.338  1.00 94.33           H  
ATOM    518  O   GLU A  36       2.281  -9.018 -23.096  1.00 94.33           O  
ATOM    519  CG  GLU A  36      -0.300  -5.501 -21.958  1.00 94.33           C  
ATOM    520  HG2 GLU A  36       0.207  -4.661 -21.482  1.00 94.33           H  
ATOM    521  HG3 GLU A  36      -1.039  -5.090 -22.646  1.00 94.33           H  
ATOM    522  CD  GLU A  36      -1.016  -6.346 -20.903  1.00 94.33           C  
ATOM    523  OE1 GLU A  36      -1.283  -5.831 -19.799  1.00 94.33           O  
ATOM    524  OE2 GLU A  36      -1.388  -7.500 -21.195  1.00 94.33           O  
ATOM    525  N   GLN A  37       3.864  -7.415 -23.171  1.00 92.88           N  
ATOM    526  H   GLN A  37       4.180  -6.526 -22.811  1.00 92.88           H  
ATOM    527  CA  GLN A  37       4.826  -8.173 -23.966  1.00 92.88           C  
ATOM    528  HA  GLN A  37       4.270  -8.865 -24.598  1.00 92.88           H  
ATOM    529  C   GLN A  37       5.752  -9.048 -23.110  1.00 92.88           C  
ATOM    530  CB  GLN A  37       5.628  -7.251 -24.902  1.00 92.88           C  
ATOM    531  HB2 GLN A  37       6.266  -6.575 -24.333  1.00 92.88           H  
ATOM    532  HB3 GLN A  37       6.288  -7.882 -25.497  1.00 92.88           H  
ATOM    533  O   GLN A  37       6.562  -9.794 -23.670  1.00 92.88           O  
ATOM    534  CG  GLN A  37       4.758  -6.454 -25.886  1.00 92.88           C  
ATOM    535  HG2 GLN A  37       3.938  -7.079 -26.240  1.00 92.88           H  
ATOM    536  HG3 GLN A  37       5.373  -6.195 -26.748  1.00 92.88           H  
ATOM    537  CD  GLN A  37       4.216  -5.145 -25.322  1.00 92.88           C  
ATOM    538  NE2 GLN A  37       2.922  -4.956 -25.236  1.00 92.88           N  
ATOM    539 HE21 GLN A  37       2.717  -4.133 -24.687  1.00 92.88           H  
ATOM    540 HE22 GLN A  37       2.287  -5.738 -25.300  1.00 92.88           H  
ATOM    541  OE1 GLN A  37       4.938  -4.213 -25.054  1.00 92.88           O  
ATOM    542  N   ASN A  38       5.628  -9.027 -21.776  1.00 93.11           N  
ATOM    543  H   ASN A  38       4.976  -8.383 -21.350  1.00 93.11           H  
ATOM    544  CA  ASN A  38       6.396  -9.929 -20.927  1.00 93.11           C  
ATOM    545  HA  ASN A  38       7.449  -9.763 -21.157  1.00 93.11           H  
ATOM    546  C   ASN A  38       6.057 -11.399 -21.244  1.00 93.11           C  
ATOM    547  CB  ASN A  38       6.186  -9.599 -19.446  1.00 93.11           C  
ATOM    548  HB2 ASN A  38       6.311  -8.527 -19.290  1.00 93.11           H  
ATOM    549  HB3 ASN A  38       5.176  -9.877 -19.147  1.00 93.11           H  
ATOM    550  O   ASN A  38       4.902 -11.822 -21.199  1.00 93.11           O  
ATOM    551  CG  ASN A  38       7.184 -10.359 -18.593  1.00 93.11           C  
ATOM    552  ND2 ASN A  38       8.220  -9.705 -18.121  1.00 93.11           N  
ATOM    553 HD21 ASN A  38       8.348  -8.723 -18.318  1.00 93.11           H  
ATOM    554 HD22 ASN A  38       8.897 -10.201 -17.560  1.00 93.11           H  
ATOM    555  OD1 ASN A  38       7.094 -11.566 -18.422  1.00 93.11           O  
ATOM    556  N   GLN A  39       7.089 -12.183 -21.556  1.00 90.78           N  
ATOM    557  H   GLN A  39       8.001 -11.753 -21.605  1.00 90.78           H  
ATOM    558  CA  GLN A  39       6.949 -13.568 -22.019  1.00 90.78           C  
ATOM    559  HA  GLN A  39       6.050 -13.630 -22.632  1.00 90.78           H  
ATOM    560  C   GLN A  39       6.786 -14.597 -20.892  1.00 90.78           C  
ATOM    561  CB  GLN A  39       8.148 -13.909 -22.918  1.00 90.78           C  
ATOM    562  HB2 GLN A  39       7.960 -14.864 -23.409  1.00 90.78           H  
ATOM    563  HB3 GLN A  39       8.231 -13.147 -23.693  1.00 90.78           H  
ATOM    564  O   GLN A  39       6.362 -15.722 -21.149  1.00 90.78           O  
ATOM    565  CG  GLN A  39       9.482 -14.003 -22.155  1.00 90.78           C  
ATOM    566  HG2 GLN A  39       9.472 -14.872 -21.498  1.00 90.78           H  
ATOM    567  HG3 GLN A  39       9.628 -13.114 -21.542  1.00 90.78           H  
ATOM    568  CD  GLN A  39      10.658 -14.141 -23.112  1.00 90.78           C  
ATOM    569  NE2 GLN A  39      11.395 -13.080 -23.362  1.00 90.78           N  
ATOM    570 HE21 GLN A  39      12.177 -13.221 -23.986  1.00 90.78           H  
ATOM    571 HE22 GLN A  39      11.210 -12.202 -22.898  1.00 90.78           H  
ATOM    572  OE1 GLN A  39      10.917 -15.188 -23.683  1.00 90.78           O  
ATOM    573  N   TYR A  40       7.143 -14.240 -19.656  1.00 89.38           N  
ATOM    574  H   TYR A  40       7.418 -13.283 -19.483  1.00 89.38           H  
ATOM    575  CA  TYR A  40       7.148 -15.163 -18.519  1.00 89.38           C  
ATOM    576  HA  TYR A  40       7.320 -16.176 -18.883  1.00 89.38           H  
ATOM    577  C   TYR A  40       5.810 -15.176 -17.772  1.00 89.38           C  
ATOM    578  CB  TYR A  40       8.302 -14.800 -17.576  1.00 89.38           C  
ATOM    579  HB2 TYR A  40       8.345 -15.543 -16.779  1.00 89.38           H  
ATOM    580  HB3 TYR A  40       8.090 -13.838 -17.111  1.00 89.38           H  
ATOM    581  O   TYR A  40       5.511 -16.140 -17.068  1.00 89.38           O  
ATOM    582  CG  TYR A  40       9.662 -14.743 -18.249  1.00 89.38           C  
ATOM    583  CD1 TYR A  40      10.281 -15.928 -18.692  1.00 89.38           C  
ATOM    584  HD1 TYR A  40       9.796 -16.880 -18.537  1.00 89.38           H  
ATOM    585  CD2 TYR A  40      10.310 -13.504 -18.427  1.00 89.38           C  
ATOM    586  HD2 TYR A  40       9.844 -12.596 -18.074  1.00 89.38           H  
ATOM    587  CE1 TYR A  40      11.540 -15.874 -19.320  1.00 89.38           C  
ATOM    588  HE1 TYR A  40      12.029 -16.778 -19.653  1.00 89.38           H  
ATOM    589  CE2 TYR A  40      11.581 -13.449 -19.030  1.00 89.38           C  
ATOM    590  HE2 TYR A  40      12.086 -12.500 -19.131  1.00 89.38           H  
ATOM    591  OH  TYR A  40      13.421 -14.591 -20.065  1.00 89.38           O  
ATOM    592  HH  TYR A  40      13.822 -13.725 -19.955  1.00 89.38           H  
ATOM    593  CZ  TYR A  40      12.196 -14.637 -19.482  1.00 89.38           C  
ATOM    594  N   ILE A  41       5.001 -14.120 -17.923  1.00 88.90           N  
ATOM    595  H   ILE A  41       5.308 -13.372 -18.527  1.00 88.90           H  
ATOM    596  CA  ILE A  41       3.711 -13.963 -17.244  1.00 88.90           C  
ATOM    597  HA  ILE A  41       3.628 -14.737 -16.481  1.00 88.90           H  
ATOM    598  C   ILE A  41       2.565 -14.181 -18.239  1.00 88.90           C  
ATOM    599  CB  ILE A  41       3.620 -12.596 -16.524  1.00 88.90           C  
ATOM    600  HB  ILE A  41       3.488 -11.826 -17.284  1.00 88.90           H  
ATOM    601  O   ILE A  41       2.466 -13.500 -19.256  1.00 88.90           O  
ATOM    602  CG1 ILE A  41       4.883 -12.204 -15.715  1.00 88.90           C  
ATOM    603 HG12 ILE A  41       5.700 -12.017 -16.411  1.00 88.90           H  
ATOM    604 HG13 ILE A  41       4.686 -11.260 -15.206  1.00 88.90           H  
ATOM    605  CG2 ILE A  41       2.384 -12.557 -15.606  1.00 88.90           C  
ATOM    606 HG21 ILE A  41       1.473 -12.690 -16.190  1.00 88.90           H  
ATOM    607 HG22 ILE A  41       2.436 -13.339 -14.849  1.00 88.90           H  
ATOM    608 HG23 ILE A  41       2.323 -11.588 -15.109  1.00 88.90           H  
ATOM    609  CD1 ILE A  41       5.389 -13.194 -14.664  1.00 88.90           C  
ATOM    610 HD11 ILE A  41       4.644 -13.324 -13.879  1.00 88.90           H  
ATOM    611 HD12 ILE A  41       5.633 -14.150 -15.127  1.00 88.90           H  
ATOM    612 HD13 ILE A  41       6.301 -12.797 -14.218  1.00 88.90           H  
ATOM    613  N   SER A  42       1.673 -15.132 -17.951  1.00 85.82           N  
ATOM    614  H   SER A  42       1.790 -15.655 -17.095  1.00 85.82           H  
ATOM    615  CA  SER A  42       0.473 -15.386 -18.763  1.00 85.82           C  
ATOM    616  HA  SER A  42       0.738 -15.298 -19.817  1.00 85.82           H  
ATOM    617  C   SER A  42      -0.645 -14.381 -18.462  1.00 85.82           C  
ATOM    618  CB  SER A  42      -0.041 -16.807 -18.518  1.00 85.82           C  
ATOM    619  HB2 SER A  42      -0.898 -16.994 -19.165  1.00 85.82           H  
ATOM    620  HB3 SER A  42       0.742 -17.526 -18.760  1.00 85.82           H  
ATOM    621  O   SER A  42      -0.809 -14.003 -17.308  1.00 85.82           O  
ATOM    622  OG  SER A  42      -0.434 -16.970 -17.166  1.00 85.82           O  
ATOM    623  HG  SER A  42      -0.640 -16.100 -16.817  1.00 85.82           H  
ATOM    624  N   GLU A  43      -1.472 -14.037 -19.455  1.00 81.00           N  
ATOM    625  H   GLU A  43      -1.296 -14.385 -20.387  1.00 81.00           H  
ATOM    626  CA  GLU A  43      -2.618 -13.113 -19.296  1.00 81.00           C  
ATOM    627  HA  GLU A  43      -2.261 -12.134 -18.974  1.00 81.00           H  
ATOM    628  C   GLU A  43      -3.622 -13.558 -18.223  1.00 81.00           C  
ATOM    629  CB  GLU A  43      -3.333 -12.957 -20.656  1.00 81.00           C  
ATOM    630  HB2 GLU A  43      -3.396 -13.927 -21.148  1.00 81.00           H  
ATOM    631  HB3 GLU A  43      -4.341 -12.573 -20.502  1.00 81.00           H  
ATOM    632  O   GLU A  43      -4.092 -12.752 -17.429  1.00 81.00           O  
ATOM    633  CG  GLU A  43      -2.562 -11.965 -21.532  1.00 81.00           C  
ATOM    634  HG2 GLU A  43      -1.505 -12.220 -21.459  1.00 81.00           H  
ATOM    635  HG3 GLU A  43      -2.716 -10.965 -21.126  1.00 81.00           H  
ATOM    636  CD  GLU A  43      -2.928 -11.942 -23.014  1.00 81.00           C  
ATOM    637  OE1 GLU A  43      -1.993 -11.589 -23.772  1.00 81.00           O  
ATOM    638  OE2 GLU A  43      -4.061 -12.325 -23.377  1.00 81.00           O  
ATOM    639  N   ASP A  44      -3.922 -14.853 -18.140  1.00 83.33           N  
ATOM    640  H   ASP A  44      -3.545 -15.472 -18.843  1.00 83.33           H  
ATOM    641  CA  ASP A  44      -5.038 -15.334 -17.321  1.00 83.33           C  
ATOM    642  HA  ASP A  44      -5.766 -14.527 -17.232  1.00 83.33           H  
ATOM    643  C   ASP A  44      -4.691 -15.700 -15.872  1.00 83.33           C  
ATOM    644  CB  ASP A  44      -5.727 -16.490 -18.056  1.00 83.33           C  
ATOM    645  HB2 ASP A  44      -4.977 -17.197 -18.410  1.00 83.33           H  
ATOM    646  HB3 ASP A  44      -6.389 -17.024 -17.373  1.00 83.33           H  
ATOM    647  O   ASP A  44      -5.574 -16.162 -15.150  1.00 83.33           O  
ATOM    648  CG  ASP A  44      -6.587 -15.996 -19.216  1.00 83.33           C  
ATOM    649  OD1 ASP A  44      -7.415 -15.078 -18.976  1.00 83.33           O  
ATOM    650  OD2 ASP A  44      -6.504 -16.619 -20.294  1.00 83.33           O  
ATOM    651  N   ASN A  45      -3.446 -15.509 -15.421  1.00 89.65           N  
ATOM    652  H   ASN A  45      -2.799 -14.984 -15.991  1.00 89.65           H  
ATOM    653  CA  ASN A  45      -3.029 -15.948 -14.086  1.00 89.65           C  
ATOM    654  HA  ASN A  45      -3.913 -16.085 -13.465  1.00 89.65           H  
ATOM    655  C   ASN A  45      -2.139 -14.930 -13.372  1.00 89.65           C  
ATOM    656  CB  ASN A  45      -2.308 -17.303 -14.172  1.00 89.65           C  
ATOM    657  HB2 ASN A  45      -2.003 -17.611 -13.172  1.00 89.65           H  
ATOM    658  HB3 ASN A  45      -1.403 -17.190 -14.769  1.00 89.65           H  
ATOM    659  O   ASN A  45      -1.292 -14.281 -13.981  1.00 89.65           O  
ATOM    660  CG  ASN A  45      -3.168 -18.417 -14.740  1.00 89.65           C  
ATOM    661  ND2 ASN A  45      -2.681 -19.116 -15.736  1.00 89.65           N  
ATOM    662 HD21 ASN A  45      -1.831 -18.804 -16.182  1.00 89.65           H  
ATOM    663 HD22 ASN A  45      -3.311 -19.793 -16.143  1.00 89.65           H  
ATOM    664  OD1 ASN A  45      -4.258 -18.707 -14.284  1.00 89.65           O  
ATOM    665  N   ALA A  46      -2.269 -14.881 -12.046  1.00 95.32           N  
ATOM    666  H   ALA A  46      -2.972 -15.461 -11.610  1.00 95.32           H  
ATOM    667  CA  ALA A  46      -1.248 -14.303 -11.183  1.00 95.32           C  
ATOM    668  HA  ALA A  46      -0.823 -13.425 -11.668  1.00 95.32           H  
ATOM    669  C   ALA A  46      -0.120 -15.310 -10.946  1.00 95.32           C  
ATOM    670  CB  ALA A  46      -1.872 -13.875  -9.849  1.00 95.32           C  
ATOM    671  HB1 ALA A  46      -2.605 -13.084 -10.008  1.00 95.32           H  
ATOM    672  HB2 ALA A  46      -2.352 -14.726  -9.366  1.00 95.32           H  
ATOM    673  HB3 ALA A  46      -1.093 -13.485  -9.194  1.00 95.32           H  
ATOM    674  O   ALA A  46      -0.375 -16.471 -10.617  1.00 95.32           O  
ATOM    675  N   ILE A  47       1.126 -14.848 -11.033  1.00 96.20           N  
ATOM    676  H   ILE A  47       1.266 -13.896 -11.340  1.00 96.20           H  
ATOM    677  CA  ILE A  47       2.290 -15.630 -10.608  1.00 96.20           C  
ATOM    678  HA  ILE A  47       1.996 -16.671 -10.473  1.00 96.20           H  
ATOM    679  C   ILE A  47       2.752 -15.117  -9.254  1.00 96.20           C  
ATOM    680  CB  ILE A  47       3.396 -15.626 -11.680  1.00 96.20           C  
ATOM    681  HB  ILE A  47       3.600 -14.598 -11.981  1.00 96.20           H  
ATOM    682  O   ILE A  47       3.079 -13.942  -9.105  1.00 96.20           O  
ATOM    683  CG1 ILE A  47       2.883 -16.429 -12.896  1.00 96.20           C  
ATOM    684 HG12 ILE A  47       1.915 -16.038 -13.210  1.00 96.20           H  
ATOM    685 HG13 ILE A  47       2.742 -17.470 -12.605  1.00 96.20           H  
ATOM    686  CG2 ILE A  47       4.692 -16.249 -11.124  1.00 96.20           C  
ATOM    687 HG21 ILE A  47       5.469 -16.242 -11.888  1.00 96.20           H  
ATOM    688 HG22 ILE A  47       4.519 -17.276 -10.803  1.00 96.20           H  
ATOM    689 HG23 ILE A  47       5.070 -15.665 -10.285  1.00 96.20           H  
ATOM    690  CD1 ILE A  47       3.793 -16.389 -14.122  1.00 96.20           C  
ATOM    691 HD11 ILE A  47       3.344 -16.978 -14.922  1.00 96.20           H  
ATOM    692 HD12 ILE A  47       4.781 -16.794 -13.905  1.00 96.20           H  
ATOM    693 HD13 ILE A  47       3.874 -15.355 -14.458  1.00 96.20           H  
ATOM    694  N   ARG A  48       2.788 -16.009  -8.265  1.00 97.02           N  
ATOM    695  H   ARG A  48       2.534 -16.962  -8.480  1.00 97.02           H  
ATOM    696  CA  ARG A  48       3.332 -15.713  -6.941  1.00 97.02           C  
ATOM    697  HA  ARG A  48       3.110 -14.675  -6.693  1.00 97.02           H  
ATOM    698  C   ARG A  48       4.846 -15.886  -6.952  1.00 97.02           C  
ATOM    699  CB  ARG A  48       2.662 -16.614  -5.903  1.00 97.02           C  
ATOM    700  HB2 ARG A  48       1.582 -16.490  -5.978  1.00 97.02           H  
ATOM    701  HB3 ARG A  48       2.905 -17.655  -6.117  1.00 97.02           H  
ATOM    702  O   ARG A  48       5.330 -16.960  -7.292  1.00 97.02           O  
ATOM    703  CG  ARG A  48       3.113 -16.266  -4.480  1.00 97.02           C  
ATOM    704  HG2 ARG A  48       2.906 -15.216  -4.273  1.00 97.02           H  
ATOM    705  HG3 ARG A  48       4.181 -16.454  -4.369  1.00 97.02           H  
ATOM    706  CD  ARG A  48       2.342 -17.142  -3.495  1.00 97.02           C  
ATOM    707  HD2 ARG A  48       1.285 -16.894  -3.588  1.00 97.02           H  
ATOM    708  HD3 ARG A  48       2.479 -18.189  -3.766  1.00 97.02           H  
ATOM    709  NE  ARG A  48       2.810 -16.943  -2.114  1.00 97.02           N  
ATOM    710  HE  ARG A  48       3.809 -16.881  -1.980  1.00 97.02           H  
ATOM    711  NH1 ARG A  48       0.755 -17.109  -1.093  1.00 97.02           N  
ATOM    712 HH11 ARG A  48       0.166 -16.836  -0.319  1.00 97.02           H  
ATOM    713 HH12 ARG A  48       0.314 -17.118  -2.001  1.00 97.02           H  
ATOM    714  NH2 ARG A  48       2.554 -16.617   0.119  1.00 97.02           N  
ATOM    715 HH21 ARG A  48       3.509 -16.287   0.143  1.00 97.02           H  
ATOM    716 HH22 ARG A  48       1.927 -16.427   0.887  1.00 97.02           H  
ATOM    717  CZ  ARG A  48       2.041 -16.900  -1.042  1.00 97.02           C  
ATOM    718  N   ILE A  49       5.564 -14.864  -6.503  1.00 97.74           N  
ATOM    719  H   ILE A  49       5.067 -14.023  -6.246  1.00 97.74           H  
ATOM    720  CA  ILE A  49       7.018 -14.860  -6.344  1.00 97.74           C  
ATOM    721  HA  ILE A  49       7.438 -15.801  -6.701  1.00 97.74           H  
ATOM    722  C   ILE A  49       7.339 -14.726  -4.861  1.00 97.74           C  
ATOM    723  CB  ILE A  49       7.627 -13.708  -7.161  1.00 97.74           C  
ATOM    724  HB  ILE A  49       7.196 -12.777  -6.792  1.00 97.74           H  
ATOM    725  O   ILE A  49       6.998 -13.728  -4.228  1.00 97.74           O  
ATOM    726  CG1 ILE A  49       7.294 -13.790  -8.665  1.00 97.74           C  
ATOM    727 HG12 ILE A  49       7.738 -12.923  -9.155  1.00 97.74           H  
ATOM    728 HG13 ILE A  49       6.214 -13.714  -8.797  1.00 97.74           H  
ATOM    729  CG2 ILE A  49       9.146 -13.615  -6.963  1.00 97.74           C  
ATOM    730 HG21 ILE A  49       9.642 -14.512  -7.332  1.00 97.74           H  
ATOM    731 HG22 ILE A  49       9.503 -12.738  -7.504  1.00 97.74           H  
ATOM    732 HG23 ILE A  49       9.395 -13.481  -5.911  1.00 97.74           H  
ATOM    733  CD1 ILE A  49       7.779 -15.051  -9.390  1.00 97.74           C  
ATOM    734 HD11 ILE A  49       7.336 -15.946  -8.952  1.00 97.74           H  
ATOM    735 HD12 ILE A  49       8.866 -15.126  -9.357  1.00 97.74           H  
ATOM    736 HD13 ILE A  49       7.470 -14.984 -10.433  1.00 97.74           H  
ATOM    737  N   ASN A  50       7.996 -15.729  -4.283  1.00 97.38           N  
ATOM    738  H   ASN A  50       8.223 -16.532  -4.851  1.00 97.38           H  
ATOM    739  CA  ASN A  50       8.256 -15.777  -2.842  1.00 97.38           C  
ATOM    740  HA  ASN A  50       7.462 -15.242  -2.320  1.00 97.38           H  
ATOM    741  C   ASN A  50       9.570 -15.101  -2.438  1.00 97.38           C  
ATOM    742  CB  ASN A  50       8.216 -17.237  -2.375  1.00 97.38           C  
ATOM    743  HB2 ASN A  50       9.007 -17.802  -2.867  1.00 97.38           H  
ATOM    744  HB3 ASN A  50       8.382 -17.276  -1.298  1.00 97.38           H  
ATOM    745  O   ASN A  50       9.745 -14.740  -1.275  1.00 97.38           O  
ATOM    746  CG  ASN A  50       6.877 -17.880  -2.668  1.00 97.38           C  
ATOM    747  ND2 ASN A  50       6.823 -18.713  -3.680  1.00 97.38           N  
ATOM    748 HD21 ASN A  50       7.581 -18.727  -4.348  1.00 97.38           H  
ATOM    749 HD22 ASN A  50       5.924 -19.081  -3.955  1.00 97.38           H  
ATOM    750  OD1 ASN A  50       5.873 -17.606  -2.018  1.00 97.38           O  
ATOM    751  N   SER A  51      10.516 -14.971  -3.369  1.00 97.31           N  
ATOM    752  H   SER A  51      10.298 -15.240  -4.317  1.00 97.31           H  
ATOM    753  CA  SER A  51      11.823 -14.362  -3.120  1.00 97.31           C  
ATOM    754  HA  SER A  51      11.692 -13.492  -2.477  1.00 97.31           H  
ATOM    755  C   SER A  51      12.487 -13.905  -4.419  1.00 97.31           C  
ATOM    756  CB  SER A  51      12.738 -15.360  -2.398  1.00 97.31           C  
ATOM    757  HB2 SER A  51      13.635 -14.840  -2.061  1.00 97.31           H  
ATOM    758  HB3 SER A  51      12.230 -15.761  -1.521  1.00 97.31           H  
ATOM    759  O   SER A  51      12.091 -14.314  -5.508  1.00 97.31           O  
ATOM    760  OG  SER A  51      13.122 -16.420  -3.254  1.00 97.31           O  
ATOM    761  HG  SER A  51      12.343 -16.951  -3.437  1.00 97.31           H  
ATOM    762  N   TRP A  52      13.573 -13.140  -4.302  1.00 97.23           N  
ATOM    763  H   TRP A  52      13.798 -12.746  -3.399  1.00 97.23           H  
ATOM    764  CA  TRP A  52      14.413 -12.791  -5.451  1.00 97.23           C  
ATOM    765  HA  TRP A  52      13.807 -12.232  -6.164  1.00 97.23           H  
ATOM    766  C   TRP A  52      14.953 -14.020  -6.200  1.00 97.23           C  
ATOM    767  CB  TRP A  52      15.573 -11.911  -4.967  1.00 97.23           C  
ATOM    768  HB2 TRP A  52      16.120 -12.439  -4.185  1.00 97.23           H  
ATOM    769  HB3 TRP A  52      15.164 -10.998  -4.535  1.00 97.23           H  
ATOM    770  O   TRP A  52      15.010 -14.029  -7.425  1.00 97.23           O  
ATOM    771  CG  TRP A  52      16.533 -11.525  -6.047  1.00 97.23           C  
ATOM    772  CD1 TRP A  52      17.864 -11.764  -6.065  1.00 97.23           C  
ATOM    773  HD1 TRP A  52      18.413 -12.259  -5.278  1.00 97.23           H  
ATOM    774  CD2 TRP A  52      16.224 -10.892  -7.325  1.00 97.23           C  
ATOM    775  CE2 TRP A  52      17.428 -10.782  -8.080  1.00 97.23           C  
ATOM    776  CE3 TRP A  52      15.040 -10.415  -7.923  1.00 97.23           C  
ATOM    777  HE3 TRP A  52      14.105 -10.479  -7.388  1.00 97.23           H  
ATOM    778  NE1 TRP A  52      18.398 -11.312  -7.257  1.00 97.23           N  
ATOM    779  HE1 TRP A  52      19.363 -11.445  -7.525  1.00 97.23           H  
ATOM    780  CH2 TRP A  52      16.252  -9.800  -9.946  1.00 97.23           C  
ATOM    781  HH2 TRP A  52      16.227  -9.387 -10.943  1.00 97.23           H  
ATOM    782  CZ2 TRP A  52      17.456 -10.240  -9.372  1.00 97.23           C  
ATOM    783  HZ2 TRP A  52      18.378 -10.182  -9.932  1.00 97.23           H  
ATOM    784  CZ3 TRP A  52      15.055  -9.871  -9.217  1.00 97.23           C  
ATOM    785  HZ3 TRP A  52      14.142  -9.512  -9.669  1.00 97.23           H  
ATOM    786  N   MET A  53      15.313 -15.085  -5.478  1.00 97.15           N  
ATOM    787  H   MET A  53      15.159 -15.070  -4.480  1.00 97.15           H  
ATOM    788  CA  MET A  53      15.797 -16.324  -6.097  1.00 97.15           C  
ATOM    789  HA  MET A  53      16.572 -16.074  -6.821  1.00 97.15           H  
ATOM    790  C   MET A  53      14.685 -17.056  -6.858  1.00 97.15           C  
ATOM    791  CB  MET A  53      16.412 -17.207  -5.006  1.00 97.15           C  
ATOM    792  HB2 MET A  53      17.148 -16.616  -4.462  1.00 97.15           H  
ATOM    793  HB3 MET A  53      15.636 -17.522  -4.307  1.00 97.15           H  
ATOM    794  O   MET A  53      14.942 -17.619  -7.915  1.00 97.15           O  
ATOM    795  CG  MET A  53      17.103 -18.449  -5.578  1.00 97.15           C  
ATOM    796  HG2 MET A  53      17.813 -18.145  -6.347  1.00 97.15           H  
ATOM    797  HG3 MET A  53      16.350 -19.081  -6.051  1.00 97.15           H  
ATOM    798  SD  MET A  53      17.975 -19.444  -4.335  1.00 97.15           S  
ATOM    799  CE  MET A  53      19.388 -18.367  -3.977  1.00 97.15           C  
ATOM    800  HE1 MET A  53      19.926 -18.154  -4.901  1.00 97.15           H  
ATOM    801  HE2 MET A  53      20.058 -18.871  -3.280  1.00 97.15           H  
ATOM    802  HE3 MET A  53      19.044 -17.434  -3.530  1.00 97.15           H  
ATOM    803  N   ASP A  54      13.454 -17.011  -6.345  1.00 97.94           N  
ATOM    804  H   ASP A  54      13.309 -16.473  -5.503  1.00 97.94           H  
ATOM    805  CA  ASP A  54      12.266 -17.561  -7.012  1.00 97.94           C  
ATOM    806  HA  ASP A  54      12.430 -18.617  -7.227  1.00 97.94           H  
ATOM    807  C   ASP A  54      12.010 -16.842  -8.347  1.00 97.94           C  
ATOM    808  CB  ASP A  54      11.078 -17.422  -6.043  1.00 97.94           C  
ATOM    809  HB2 ASP A  54      10.761 -16.380  -6.000  1.00 97.94           H  
ATOM    810  HB3 ASP A  54      11.409 -17.707  -5.044  1.00 97.94           H  
ATOM    811  O   ASP A  54      11.823 -17.477  -9.381  1.00 97.94           O  
ATOM    812  CG  ASP A  54       9.858 -18.281  -6.371  1.00 97.94           C  
ATOM    813  OD1 ASP A  54       9.998 -19.241  -7.151  1.00 97.94           O  
ATOM    814  OD2 ASP A  54       8.826 -18.022  -5.702  1.00 97.94           O  
ATOM    815  N   TYR A  55      12.140 -15.511  -8.349  1.00 97.87           N  
ATOM    816  H   TYR A  55      12.299 -15.039  -7.471  1.00 97.87           H  
ATOM    817  CA  TYR A  55      12.054 -14.714  -9.571  1.00 97.87           C  
ATOM    818  HA  TYR A  55      11.092 -14.910 -10.045  1.00 97.87           H  
ATOM    819  C   TYR A  55      13.140 -15.077 -10.590  1.00 97.87           C  
ATOM    820  CB  TYR A  55      12.135 -13.227  -9.224  1.00 97.87           C  
ATOM    821  HB2 TYR A  55      13.120 -12.997  -8.817  1.00 97.87           H  
ATOM    822  HB3 TYR A  55      11.406 -12.988  -8.450  1.00 97.87           H  
ATOM    823  O   TYR A  55      12.836 -15.319 -11.754  1.00 97.87           O  
ATOM    824  CG  TYR A  55      11.873 -12.348 -10.422  1.00 97.87           C  
ATOM    825  CD1 TYR A  55      12.939 -11.674 -11.045  1.00 97.87           C  
ATOM    826  HD1 TYR A  55      13.948 -11.792 -10.677  1.00 97.87           H  
ATOM    827  CD2 TYR A  55      10.571 -12.252 -10.949  1.00 97.87           C  
ATOM    828  HD2 TYR A  55       9.757 -12.795 -10.494  1.00 97.87           H  
ATOM    829  CE1 TYR A  55      12.700 -10.882 -12.182  1.00 97.87           C  
ATOM    830  HE1 TYR A  55      13.515 -10.381 -12.685  1.00 97.87           H  
ATOM    831  CE2 TYR A  55      10.338 -11.472 -12.097  1.00 97.87           C  
ATOM    832  HE2 TYR A  55       9.354 -11.408 -12.539  1.00 97.87           H  
ATOM    833  OH  TYR A  55      11.145 -10.098 -13.857  1.00 97.87           O  
ATOM    834  HH  TYR A  55      11.934  -9.840 -14.338  1.00 97.87           H  
ATOM    835  CZ  TYR A  55      11.400 -10.792 -12.721  1.00 97.87           C  
ATOM    836  N   LEU A  56      14.403 -15.183 -10.162  1.00 97.57           N  
ATOM    837  H   LEU A  56      14.607 -14.959  -9.198  1.00 97.57           H  
ATOM    838  CA  LEU A  56      15.495 -15.585 -11.055  1.00 97.57           C  
ATOM    839  HA  LEU A  56      15.514 -14.911 -11.912  1.00 97.57           H  
ATOM    840  C   LEU A  56      15.297 -16.989 -11.639  1.00 97.57           C  
ATOM    841  CB  LEU A  56      16.839 -15.510 -10.318  1.00 97.57           C  
ATOM    842  HB2 LEU A  56      16.760 -16.067  -9.385  1.00 97.57           H  
ATOM    843  HB3 LEU A  56      17.588 -16.006 -10.936  1.00 97.57           H  
ATOM    844  O   LEU A  56      15.651 -17.215 -12.791  1.00 97.57           O  
ATOM    845  CG  LEU A  56      17.333 -14.086 -10.021  1.00 97.57           C  
ATOM    846  HG  LEU A  56      16.619 -13.561  -9.386  1.00 97.57           H  
ATOM    847  CD1 LEU A  56      18.671 -14.183  -9.283  1.00 97.57           C  
ATOM    848 HD11 LEU A  56      19.380 -14.756  -9.881  1.00 97.57           H  
ATOM    849 HD12 LEU A  56      19.070 -13.183  -9.115  1.00 97.57           H  
ATOM    850 HD13 LEU A  56      18.516 -14.678  -8.325  1.00 97.57           H  
ATOM    851  CD2 LEU A  56      17.552 -13.268 -11.293  1.00 97.57           C  
ATOM    852 HD21 LEU A  56      18.024 -12.319 -11.040  1.00 97.57           H  
ATOM    853 HD22 LEU A  56      18.180 -13.818 -11.995  1.00 97.57           H  
ATOM    854 HD23 LEU A  56      16.594 -13.046 -11.763  1.00 97.57           H  
ATOM    855  N   ASN A  57      14.701 -17.917 -10.886  1.00 97.25           N  
ATOM    856  H   ASN A  57      14.445 -17.684  -9.937  1.00 97.25           H  
ATOM    857  CA  ASN A  57      14.369 -19.245 -11.403  1.00 97.25           C  
ATOM    858  HA  ASN A  57      15.257 -19.676 -11.867  1.00 97.25           H  
ATOM    859  C   ASN A  57      13.282 -19.198 -12.489  1.00 97.25           C  
ATOM    860  CB  ASN A  57      13.926 -20.148 -10.245  1.00 97.25           C  
ATOM    861  HB2 ASN A  57      13.532 -21.078 -10.655  1.00 97.25           H  
ATOM    862  HB3 ASN A  57      13.120 -19.662  -9.695  1.00 97.25           H  
ATOM    863  O   ASN A  57      13.303 -20.036 -13.388  1.00 97.25           O  
ATOM    864  CG  ASN A  57      15.039 -20.519  -9.284  1.00 97.25           C  
ATOM    865  ND2 ASN A  57      14.684 -20.860  -8.068  1.00 97.25           N  
ATOM    866 HD21 ASN A  57      13.715 -20.768  -7.800  1.00 97.25           H  
ATOM    867 HD22 ASN A  57      15.437 -21.067  -7.427  1.00 97.25           H  
ATOM    868  OD1 ASN A  57      16.218 -20.568  -9.599  1.00 97.25           O  
ATOM    869  N   LEU A  58      12.355 -18.235 -12.421  1.00 95.93           N  
ATOM    870  H   LEU A  58      12.376 -17.601 -11.635  1.00 95.93           H  
ATOM    871  CA  LEU A  58      11.321 -18.029 -13.438  1.00 95.93           C  
ATOM    872  HA  LEU A  58      10.864 -18.992 -13.667  1.00 95.93           H  
ATOM    873  C   LEU A  58      11.909 -17.487 -14.749  1.00 95.93           C  
ATOM    874  CB  LEU A  58      10.235 -17.092 -12.868  1.00 95.93           C  
ATOM    875  HB2 LEU A  58      10.706 -16.170 -12.526  1.00 95.93           H  
ATOM    876  HB3 LEU A  58       9.775 -17.569 -12.003  1.00 95.93           H  
ATOM    877  O   LEU A  58      11.584 -17.998 -15.818  1.00 95.93           O  
ATOM    878  CG  LEU A  58       9.138 -16.693 -13.873  1.00 95.93           C  
ATOM    879  HG  LEU A  58       9.587 -16.237 -14.755  1.00 95.93           H  
ATOM    880  CD1 LEU A  58       8.292 -17.893 -14.302  1.00 95.93           C  
ATOM    881 HD11 LEU A  58       7.859 -18.381 -13.429  1.00 95.93           H  
ATOM    882 HD12 LEU A  58       7.494 -17.557 -14.964  1.00 95.93           H  
ATOM    883 HD13 LEU A  58       8.912 -18.601 -14.851  1.00 95.93           H  
ATOM    884  CD2 LEU A  58       8.214 -15.658 -13.237  1.00 95.93           C  
ATOM    885 HD21 LEU A  58       7.730 -16.095 -12.363  1.00 95.93           H  
ATOM    886 HD22 LEU A  58       7.457 -15.353 -13.960  1.00 95.93           H  
ATOM    887 HD23 LEU A  58       8.790 -14.781 -12.942  1.00 95.93           H  
ATOM    888  N   ILE A  59      12.764 -16.463 -14.668  1.00 95.97           N  
ATOM    889  H   ILE A  59      12.939 -16.068 -13.755  1.00 95.97           H  
ATOM    890  CA  ILE A  59      13.276 -15.748 -15.853  1.00 95.97           C  
ATOM    891  HA  ILE A  59      12.564 -15.884 -16.667  1.00 95.97           H  
ATOM    892  C   ILE A  59      14.618 -16.289 -16.378  1.00 95.97           C  
ATOM    893  CB  ILE A  59      13.350 -14.233 -15.582  1.00 95.97           C  
ATOM    894  HB  ILE A  59      13.621 -13.753 -16.523  1.00 95.97           H  
ATOM    895  O   ILE A  59      15.065 -15.941 -17.469  1.00 95.97           O  
ATOM    896  CG1 ILE A  59      14.434 -13.893 -14.534  1.00 95.97           C  
ATOM    897 HG12 ILE A  59      15.354 -14.442 -14.736  1.00 95.97           H  
ATOM    898 HG13 ILE A  59      14.084 -14.167 -13.539  1.00 95.97           H  
ATOM    899  CG2 ILE A  59      11.969 -13.691 -15.160  1.00 95.97           C  
ATOM    900 HG21 ILE A  59      11.738 -13.975 -14.133  1.00 95.97           H  
ATOM    901 HG22 ILE A  59      11.196 -14.082 -15.822  1.00 95.97           H  
ATOM    902 HG23 ILE A  59      11.961 -12.604 -15.233  1.00 95.97           H  
ATOM    903  CD1 ILE A  59      14.795 -12.413 -14.531  1.00 95.97           C  
ATOM    904 HD11 ILE A  59      15.197 -12.136 -15.505  1.00 95.97           H  
ATOM    905 HD12 ILE A  59      15.540 -12.212 -13.761  1.00 95.97           H  
ATOM    906 HD13 ILE A  59      13.902 -11.819 -14.337  1.00 95.97           H  
ATOM    907  N   GLY A  60      15.305 -17.119 -15.592  1.00 94.53           N  
ATOM    908  H   GLY A  60      14.928 -17.310 -14.675  1.00 94.53           H  
ATOM    909  CA  GLY A  60      16.624 -17.675 -15.892  1.00 94.53           C  
ATOM    910  HA2 GLY A  60      16.666 -17.949 -16.946  1.00 94.53           H  
ATOM    911  HA3 GLY A  60      16.763 -18.577 -15.295  1.00 94.53           H  
ATOM    912  C   GLY A  60      17.783 -16.722 -15.593  1.00 94.53           C  
ATOM    913  O   GLY A  60      18.637 -17.040 -14.767  1.00 94.53           O  
ATOM    914  N   ASN A  61      17.841 -15.563 -16.255  1.00 94.44           N  
ATOM    915  H   ASN A  61      17.065 -15.319 -16.854  1.00 94.44           H  
ATOM    916  CA  ASN A  61      18.914 -14.581 -16.069  1.00 94.44           C  
ATOM    917  HA  ASN A  61      19.481 -14.828 -15.172  1.00 94.44           H  
ATOM    918  C   ASN A  61      18.351 -13.176 -15.885  1.00 94.44           C  
ATOM    919  CB  ASN A  61      19.879 -14.596 -17.264  1.00 94.44           C  
ATOM    920  HB2 ASN A  61      20.574 -13.760 -17.176  1.00 94.44           H  
ATOM    921  HB3 ASN A  61      19.310 -14.458 -18.183  1.00 94.44           H  
ATOM    922  O   ASN A  61      17.491 -12.753 -16.646  1.00 94.44           O  
ATOM    923  CG  ASN A  61      20.705 -15.862 -17.341  1.00 94.44           C  
ATOM    924  ND2 ASN A  61      20.661 -16.556 -18.454  1.00 94.44           N  
ATOM    925 HD21 ASN A  61      20.026 -16.278 -19.188  1.00 94.44           H  
ATOM    926 HD22 ASN A  61      21.181 -17.422 -18.453  1.00 94.44           H  
ATOM    927  OD1 ASN A  61      21.425 -16.231 -16.430  1.00 94.44           O  
ATOM    928  N   PHE A  62      18.913 -12.444 -14.924  1.00 97.10           N  
ATOM    929  H   PHE A  62      19.647 -12.860 -14.368  1.00 97.10           H  
ATOM    930  CA  PHE A  62      18.613 -11.031 -14.724  1.00 97.10           C  
ATOM    931  HA  PHE A  62      17.541 -10.910 -14.567  1.00 97.10           H  
ATOM    932  C   PHE A  62      19.009 -10.203 -15.952  1.00 97.10           C  
ATOM    933  CB  PHE A  62      19.372 -10.540 -13.484  1.00 97.10           C  
ATOM    934  HB2 PHE A  62      19.000 -11.076 -12.611  1.00 97.10           H  
ATOM    935  HB3 PHE A  62      20.428 -10.789 -13.598  1.00 97.10           H  
ATOM    936  O   PHE A  62      20.178 -10.210 -16.350  1.00 97.10           O  
ATOM    937  CG  PHE A  62      19.246  -9.053 -13.218  1.00 97.10           C  
ATOM    938  CD1 PHE A  62      20.363  -8.206 -13.338  1.00 97.10           C  
ATOM    939  HD1 PHE A  62      21.314  -8.609 -13.655  1.00 97.10           H  
ATOM    940  CD2 PHE A  62      17.995  -8.509 -12.887  1.00 97.10           C  
ATOM    941  HD2 PHE A  62      17.121  -9.143 -12.879  1.00 97.10           H  
ATOM    942  CE1 PHE A  62      20.228  -6.825 -13.114  1.00 97.10           C  
ATOM    943  HE1 PHE A  62      21.072  -6.167 -13.257  1.00 97.10           H  
ATOM    944  CE2 PHE A  62      17.864  -7.131 -12.645  1.00 97.10           C  
ATOM    945  HE2 PHE A  62      16.893  -6.710 -12.432  1.00 97.10           H  
ATOM    946  CZ  PHE A  62      18.978  -6.288 -12.768  1.00 97.10           C  
ATOM    947  HZ  PHE A  62      18.858  -5.220 -12.656  1.00 97.10           H  
ATOM    948  N   ASN A  63      18.056  -9.450 -16.490  1.00 97.02           N  
ATOM    949  H   ASN A  63      17.108  -9.547 -16.156  1.00 97.02           H  
ATOM    950  CA  ASN A  63      18.270  -8.437 -17.505  1.00 97.02           C  
ATOM    951  HA  ASN A  63      19.246  -8.583 -17.968  1.00 97.02           H  
ATOM    952  C   ASN A  63      18.249  -7.042 -16.859  1.00 97.02           C  
ATOM    953  CB  ASN A  63      17.205  -8.614 -18.596  1.00 97.02           C  
ATOM    954  HB2 ASN A  63      16.215  -8.472 -18.161  1.00 97.02           H  
ATOM    955  HB3 ASN A  63      17.257  -9.626 -18.997  1.00 97.02           H  
ATOM    956  O   ASN A  63      17.233  -6.581 -16.348  1.00 97.02           O  
ATOM    957  CG  ASN A  63      17.390  -7.633 -19.735  1.00 97.02           C  
ATOM    958  ND2 ASN A  63      16.521  -7.646 -20.714  1.00 97.02           N  
ATOM    959 HD21 ASN A  63      16.621  -6.904 -21.391  1.00 97.02           H  
ATOM    960 HD22 ASN A  63      15.659  -8.161 -20.604  1.00 97.02           H  
ATOM    961  OD1 ASN A  63      18.324  -6.850 -19.767  1.00 97.02           O  
ATOM    962  N   ASN A  64      19.381  -6.339 -16.902  1.00 97.26           N  
ATOM    963  H   ASN A  64      20.132  -6.677 -17.486  1.00 97.26           H  
ATOM    964  CA  ASN A  64      19.516  -4.999 -16.325  1.00 97.26           C  
ATOM    965  HA  ASN A  64      18.989  -4.995 -15.370  1.00 97.26           H  
ATOM    966  C   ASN A  64      18.857  -3.883 -17.161  1.00 97.26           C  
ATOM    967  CB  ASN A  64      21.003  -4.724 -16.045  1.00 97.26           C  
ATOM    968  HB2 ASN A  64      21.408  -5.513 -15.412  1.00 97.26           H  
ATOM    969  HB3 ASN A  64      21.092  -3.777 -15.512  1.00 97.26           H  
ATOM    970  O   ASN A  64      18.886  -2.727 -16.735  1.00 97.26           O  
ATOM    971  CG  ASN A  64      21.864  -4.639 -17.290  1.00 97.26           C  
ATOM    972  ND2 ASN A  64      23.097  -4.229 -17.149  1.00 97.26           N  
ATOM    973 HD21 ASN A  64      23.384  -3.789 -16.286  1.00 97.26           H  
ATOM    974 HD22 ASN A  64      23.547  -4.011 -18.027  1.00 97.26           H  
ATOM    975  OD1 ASN A  64      21.474  -4.958 -18.393  1.00 97.26           O  
ATOM    976  N   GLU A  65      18.288  -4.223 -18.319  1.00 97.10           N  
ATOM    977  H   GLU A  65      18.423  -5.167 -18.650  1.00 97.10           H  
ATOM    978  CA  GLU A  65      17.497  -3.347 -19.192  1.00 97.10           C  
ATOM    979  HA  GLU A  65      17.573  -2.319 -18.839  1.00 97.10           H  
ATOM    980  C   GLU A  65      15.996  -3.691 -19.172  1.00 97.10           C  
ATOM    981  CB  GLU A  65      18.061  -3.400 -20.626  1.00 97.10           C  
ATOM    982  HB2 GLU A  65      18.097  -4.436 -20.964  1.00 97.10           H  
ATOM    983  HB3 GLU A  65      17.404  -2.840 -21.292  1.00 97.10           H  
ATOM    984  O   GLU A  65      15.208  -3.011 -19.826  1.00 97.10           O  
ATOM    985  CG  GLU A  65      19.462  -2.777 -20.698  1.00 97.10           C  
ATOM    986  HG2 GLU A  65      20.109  -3.263 -19.968  1.00 97.10           H  
ATOM    987  HG3 GLU A  65      19.378  -1.727 -20.417  1.00 97.10           H  
ATOM    988  CD  GLU A  65      20.146  -2.864 -22.068  1.00 97.10           C  
ATOM    989  OE1 GLU A  65      21.347  -2.490 -22.096  1.00 97.10           O  
ATOM    990  OE2 GLU A  65      19.504  -3.272 -23.064  1.00 97.10           O  
ATOM    991  N   ASP A  66      15.580  -4.720 -18.424  1.00 96.79           N  
ATOM    992  H   ASP A  66      16.245  -5.206 -17.840  1.00 96.79           H  
ATOM    993  CA  ASP A  66      14.167  -5.071 -18.262  1.00 96.79           C  
ATOM    994  HA  ASP A  66      13.623  -4.724 -19.141  1.00 96.79           H  
ATOM    995  C   ASP A  66      13.559  -4.371 -17.036  1.00 96.79           C  
ATOM    996  CB  ASP A  66      13.979  -6.590 -18.226  1.00 96.79           C  
ATOM    997  HB2 ASP A  66      14.381  -7.020 -19.144  1.00 96.79           H  
ATOM    998  HB3 ASP A  66      14.526  -7.015 -17.385  1.00 96.79           H  
ATOM    999  O   ASP A  66      14.086  -4.424 -15.920  1.00 96.79           O  
ATOM   1000  CG  ASP A  66      12.497  -6.943 -18.119  1.00 96.79           C  
ATOM   1001  OD1 ASP A  66      11.951  -6.832 -16.999  1.00 96.79           O  
ATOM   1002  OD2 ASP A  66      11.891  -7.218 -19.176  1.00 96.79           O  
ATOM   1003  N   LYS A  67      12.425  -3.695 -17.252  1.00 96.36           N  
ATOM   1004  H   LYS A  67      12.032  -3.737 -18.181  1.00 96.36           H  
ATOM   1005  CA  LYS A  67      11.757  -2.872 -16.236  1.00 96.36           C  
ATOM   1006  HA  LYS A  67      12.477  -2.163 -15.830  1.00 96.36           H  
ATOM   1007  C   LYS A  67      11.228  -3.700 -15.064  1.00 96.36           C  
ATOM   1008  CB  LYS A  67      10.625  -2.088 -16.908  1.00 96.36           C  
ATOM   1009  HB2 LYS A  67       9.778  -2.753 -17.079  1.00 96.36           H  
ATOM   1010  HB3 LYS A  67      10.971  -1.714 -17.872  1.00 96.36           H  
ATOM   1011  O   LYS A  67      11.311  -3.259 -13.912  1.00 96.36           O  
ATOM   1012  CG  LYS A  67      10.188  -0.891 -16.056  1.00 96.36           C  
ATOM   1013  HG2 LYS A  67      10.072  -1.191 -15.014  1.00 96.36           H  
ATOM   1014  HG3 LYS A  67      10.956  -0.120 -16.107  1.00 96.36           H  
ATOM   1015  CD  LYS A  67       8.852  -0.310 -16.522  1.00 96.36           C  
ATOM   1016  HD2 LYS A  67       8.682   0.593 -15.936  1.00 96.36           H  
ATOM   1017  HD3 LYS A  67       8.067  -1.031 -16.292  1.00 96.36           H  
ATOM   1018  CE  LYS A  67       8.767   0.061 -18.005  1.00 96.36           C  
ATOM   1019  HE2 LYS A  67       9.415   0.914 -18.203  1.00 96.36           H  
ATOM   1020  HE3 LYS A  67       9.105  -0.787 -18.600  1.00 96.36           H  
ATOM   1021  NZ  LYS A  67       7.360   0.373 -18.368  1.00 96.36           N  
ATOM   1022  HZ1 LYS A  67       6.956   1.113 -17.812  1.00 96.36           H  
ATOM   1023  HZ2 LYS A  67       6.759  -0.416 -18.179  1.00 96.36           H  
ATOM   1024  HZ3 LYS A  67       7.234   0.584 -19.348  1.00 96.36           H  
ATOM   1025  N   LEU A  68      10.695  -4.890 -15.336  1.00 97.75           N  
ATOM   1026  H   LEU A  68      10.848  -5.288 -16.252  1.00 97.75           H  
ATOM   1027  CA  LEU A  68      10.171  -5.774 -14.303  1.00 97.75           C  
ATOM   1028  HA  LEU A  68       9.535  -5.184 -13.644  1.00 97.75           H  
ATOM   1029  C   LEU A  68      11.320  -6.345 -13.472  1.00 97.75           C  
ATOM   1030  CB  LEU A  68       9.330  -6.884 -14.954  1.00 97.75           C  
ATOM   1031  HB2 LEU A  68       8.559  -6.429 -15.575  1.00 97.75           H  
ATOM   1032  HB3 LEU A  68       9.971  -7.486 -15.598  1.00 97.75           H  
ATOM   1033  O   LEU A  68      11.258  -6.315 -12.243  1.00 97.75           O  
ATOM   1034  CG  LEU A  68       8.668  -7.820 -13.930  1.00 97.75           C  
ATOM   1035  HG  LEU A  68       9.421  -8.261 -13.277  1.00 97.75           H  
ATOM   1036  CD1 LEU A  68       7.668  -7.073 -13.046  1.00 97.75           C  
ATOM   1037 HD11 LEU A  68       7.120  -7.785 -12.428  1.00 97.75           H  
ATOM   1038 HD12 LEU A  68       8.194  -6.384 -12.386  1.00 97.75           H  
ATOM   1039 HD13 LEU A  68       6.970  -6.509 -13.664  1.00 97.75           H  
ATOM   1040  CD2 LEU A  68       7.951  -8.949 -14.667  1.00 97.75           C  
ATOM   1041 HD21 LEU A  68       7.424  -9.585 -13.955  1.00 97.75           H  
ATOM   1042 HD22 LEU A  68       7.240  -8.535 -15.383  1.00 97.75           H  
ATOM   1043 HD23 LEU A  68       8.688  -9.551 -15.197  1.00 97.75           H  
ATOM   1044  N   ASP A  69      12.400  -6.770 -14.123  1.00 97.99           N  
ATOM   1045  H   ASP A  69      12.352  -6.818 -15.131  1.00 97.99           H  
ATOM   1046  CA  ASP A  69      13.583  -7.315 -13.462  1.00 97.99           C  
ATOM   1047  HA  ASP A  69      13.299  -8.211 -12.911  1.00 97.99           H  
ATOM   1048  C   ASP A  69      14.187  -6.330 -12.461  1.00 97.99           C  
ATOM   1049  CB  ASP A  69      14.643  -7.677 -14.510  1.00 97.99           C  
ATOM   1050  HB2 ASP A  69      14.749  -6.856 -15.219  1.00 97.99           H  
ATOM   1051  HB3 ASP A  69      15.599  -7.788 -13.999  1.00 97.99           H  
ATOM   1052  O   ASP A  69      14.431  -6.679 -11.298  1.00 97.99           O  
ATOM   1053  CG  ASP A  69      14.380  -8.984 -15.249  1.00 97.99           C  
ATOM   1054  OD1 ASP A  69      13.251  -9.507 -15.156  1.00 97.99           O  
ATOM   1055  OD2 ASP A  69      15.368  -9.534 -15.781  1.00 97.99           O  
ATOM   1056  N   VAL A  70      14.410  -5.081 -12.887  1.00 98.45           N  
ATOM   1057  H   VAL A  70      14.222  -4.865 -13.855  1.00 98.45           H  
ATOM   1058  CA  VAL A  70      14.977  -4.055 -12.002  1.00 98.45           C  
ATOM   1059  HA  VAL A  70      15.848  -4.500 -11.522  1.00 98.45           H  
ATOM   1060  C   VAL A  70      14.013  -3.687 -10.871  1.00 98.45           C  
ATOM   1061  CB  VAL A  70      15.463  -2.805 -12.762  1.00 98.45           C  
ATOM   1062  HB  VAL A  70      15.946  -2.161 -12.027  1.00 98.45           H  
ATOM   1063  O   VAL A  70      14.451  -3.478  -9.736  1.00 98.45           O  
ATOM   1064  CG1 VAL A  70      16.529  -3.150 -13.810  1.00 98.45           C  
ATOM   1065 HG11 VAL A  70      16.124  -3.819 -14.569  1.00 98.45           H  
ATOM   1066 HG12 VAL A  70      16.868  -2.240 -14.306  1.00 98.45           H  
ATOM   1067 HG13 VAL A  70      17.385  -3.630 -13.335  1.00 98.45           H  
ATOM   1068  CG2 VAL A  70      14.345  -1.995 -13.420  1.00 98.45           C  
ATOM   1069 HG21 VAL A  70      14.765  -1.124 -13.923  1.00 98.45           H  
ATOM   1070 HG22 VAL A  70      13.835  -2.613 -14.158  1.00 98.45           H  
ATOM   1071 HG23 VAL A  70      13.627  -1.641 -12.680  1.00 98.45           H  
ATOM   1072  N   SER A  71      12.704  -3.687 -11.142  1.00 98.65           N  
ATOM   1073  H   SER A  71      12.421  -3.878 -12.093  1.00 98.65           H  
ATOM   1074  CA  SER A  71      11.653  -3.415 -10.156  1.00 98.65           C  
ATOM   1075  HA  SER A  71      11.857  -2.461  -9.670  1.00 98.65           H  
ATOM   1076  C   SER A  71      11.594  -4.492  -9.075  1.00 98.65           C  
ATOM   1077  CB  SER A  71      10.291  -3.316 -10.848  1.00 98.65           C  
ATOM   1078  HB2 SER A  71      10.100  -4.205 -11.449  1.00 98.65           H  
ATOM   1079  HB3 SER A  71       9.505  -3.233 -10.097  1.00 98.65           H  
ATOM   1080  O   SER A  71      11.659  -4.184  -7.882  1.00 98.65           O  
ATOM   1081  OG  SER A  71      10.267  -2.175 -11.668  1.00 98.65           O  
ATOM   1082  HG  SER A  71      10.566  -2.440 -12.541  1.00 98.65           H  
ATOM   1083  N   VAL A  72      11.530  -5.766  -9.470  1.00 98.40           N  
ATOM   1084  H   VAL A  72      11.502  -5.957 -10.461  1.00 98.40           H  
ATOM   1085  CA  VAL A  72      11.447  -6.904  -8.545  1.00 98.40           C  
ATOM   1086  HA  VAL A  72      10.628  -6.726  -7.849  1.00 98.40           H  
ATOM   1087  C   VAL A  72      12.728  -7.015  -7.716  1.00 98.40           C  
ATOM   1088  CB  VAL A  72      11.136  -8.205  -9.313  1.00 98.40           C  
ATOM   1089  HB  VAL A  72      11.878  -8.358 -10.097  1.00 98.40           H  
ATOM   1090  O   VAL A  72      12.666  -7.223  -6.500  1.00 98.40           O  
ATOM   1091  CG1 VAL A  72      11.142  -9.414  -8.376  1.00 98.40           C  
ATOM   1092 HG11 VAL A  72      10.476  -9.222  -7.534  1.00 98.40           H  
ATOM   1093 HG12 VAL A  72      10.792 -10.295  -8.913  1.00 98.40           H  
ATOM   1094 HG13 VAL A  72      12.154  -9.610  -8.022  1.00 98.40           H  
ATOM   1095  CG2 VAL A  72       9.735  -8.154  -9.935  1.00 98.40           C  
ATOM   1096 HG21 VAL A  72       8.972  -8.079  -9.160  1.00 98.40           H  
ATOM   1097 HG22 VAL A  72       9.562  -9.051 -10.530  1.00 98.40           H  
ATOM   1098 HG23 VAL A  72       9.639  -7.294 -10.599  1.00 98.40           H  
ATOM   1099  N   ARG A  73      13.899  -6.781  -8.322  1.00 98.44           N  
ATOM   1100  H   ARG A  73      13.904  -6.638  -9.322  1.00 98.44           H  
ATOM   1101  CA  ARG A  73      15.167  -6.724  -7.585  1.00 98.44           C  
ATOM   1102  HA  ARG A  73      15.310  -7.676  -7.074  1.00 98.44           H  
ATOM   1103  C   ARG A  73      15.156  -5.632  -6.519  1.00 98.44           C  
ATOM   1104  CB  ARG A  73      16.316  -6.508  -8.574  1.00 98.44           C  
ATOM   1105  HB2 ARG A  73      16.203  -5.545  -9.072  1.00 98.44           H  
ATOM   1106  HB3 ARG A  73      16.285  -7.284  -9.338  1.00 98.44           H  
ATOM   1107  O   ARG A  73      15.529  -5.888  -5.372  1.00 98.44           O  
ATOM   1108  CG  ARG A  73      17.665  -6.555  -7.853  1.00 98.44           C  
ATOM   1109  HG2 ARG A  73      17.731  -7.459  -7.248  1.00 98.44           H  
ATOM   1110  HG3 ARG A  73      17.766  -5.679  -7.212  1.00 98.44           H  
ATOM   1111  CD  ARG A  73      18.791  -6.556  -8.878  1.00 98.44           C  
ATOM   1112  HD2 ARG A  73      18.772  -7.503  -9.417  1.00 98.44           H  
ATOM   1113  HD3 ARG A  73      18.617  -5.752  -9.594  1.00 98.44           H  
ATOM   1114  NE  ARG A  73      20.095  -6.361  -8.224  1.00 98.44           N  
ATOM   1115  HE  ARG A  73      20.080  -6.059  -7.260  1.00 98.44           H  
ATOM   1116  NH1 ARG A  73      21.355  -6.716 -10.100  1.00 98.44           N  
ATOM   1117 HH11 ARG A  73      22.236  -6.689 -10.592  1.00 98.44           H  
ATOM   1118 HH12 ARG A  73      20.508  -6.827 -10.639  1.00 98.44           H  
ATOM   1119  NH2 ARG A  73      22.360  -6.192  -8.170  1.00 98.44           N  
ATOM   1120 HH21 ARG A  73      22.300  -5.814  -7.235  1.00 98.44           H  
ATOM   1121 HH22 ARG A  73      23.235  -6.164  -8.674  1.00 98.44           H  
ATOM   1122  CZ  ARG A  73      21.261  -6.424  -8.833  1.00 98.44           C  
ATOM   1123  N   ALA A  74      14.736  -4.420  -6.883  1.00 98.59           N  
ATOM   1124  H   ALA A  74      14.450  -4.272  -7.841  1.00 98.59           H  
ATOM   1125  CA  ALA A  74      14.719  -3.285  -5.970  1.00 98.59           C  
ATOM   1126  HA  ALA A  74      15.705  -3.203  -5.513  1.00 98.59           H  
ATOM   1127  C   ALA A  74      13.692  -3.467  -4.837  1.00 98.59           C  
ATOM   1128  CB  ALA A  74      14.472  -2.013  -6.780  1.00 98.59           C  
ATOM   1129  HB1 ALA A  74      14.768  -1.150  -6.183  1.00 98.59           H  
ATOM   1130  HB2 ALA A  74      15.085  -2.009  -7.681  1.00 98.59           H  
ATOM   1131  HB3 ALA A  74      13.425  -1.940  -7.074  1.00 98.59           H  
ATOM   1132  O   ALA A  74      13.981  -3.122  -3.687  1.00 98.59           O  
ATOM   1133  N   TYR A  75      12.540  -4.075  -5.136  1.00 98.73           N  
ATOM   1134  H   TYR A  75      12.348  -4.272  -6.108  1.00 98.73           H  
ATOM   1135  CA  TYR A  75      11.523  -4.469  -4.160  1.00 98.73           C  
ATOM   1136  HA  TYR A  75      11.139  -3.576  -3.665  1.00 98.73           H  
ATOM   1137  C   TYR A  75      12.096  -5.395  -3.080  1.00 98.73           C  
ATOM   1138  CB  TYR A  75      10.362  -5.151  -4.900  1.00 98.73           C  
ATOM   1139  HB2 TYR A  75      10.757  -5.890  -5.596  1.00 98.73           H  
ATOM   1140  HB3 TYR A  75       9.841  -4.401  -5.495  1.00 98.73           H  
ATOM   1141  O   TYR A  75      12.054  -5.071  -1.887  1.00 98.73           O  
ATOM   1142  CG  TYR A  75       9.373  -5.841  -3.982  1.00 98.73           C  
ATOM   1143  CD1 TYR A  75       9.248  -7.243  -3.975  1.00 98.73           C  
ATOM   1144  HD1 TYR A  75       9.845  -7.851  -4.638  1.00 98.73           H  
ATOM   1145  CD2 TYR A  75       8.584  -5.064  -3.120  1.00 98.73           C  
ATOM   1146  HD2 TYR A  75       8.676  -3.989  -3.166  1.00 98.73           H  
ATOM   1147  CE1 TYR A  75       8.330  -7.859  -3.104  1.00 98.73           C  
ATOM   1148  HE1 TYR A  75       8.221  -8.934  -3.108  1.00 98.73           H  
ATOM   1149  CE2 TYR A  75       7.672  -5.674  -2.239  1.00 98.73           C  
ATOM   1150  HE2 TYR A  75       7.068  -5.072  -1.576  1.00 98.73           H  
ATOM   1151  OH  TYR A  75       6.672  -7.663  -1.366  1.00 98.73           O  
ATOM   1152  HH  TYR A  75       6.090  -7.032  -0.937  1.00 98.73           H  
ATOM   1153  CZ  TYR A  75       7.542  -7.079  -2.231  1.00 98.73           C  
ATOM   1154  N   PHE A  76      12.707  -6.514  -3.485  1.00 98.53           N  
ATOM   1155  H   PHE A  76      12.703  -6.740  -4.469  1.00 98.53           H  
ATOM   1156  CA  PHE A  76      13.297  -7.463  -2.540  1.00 98.53           C  
ATOM   1157  HA  PHE A  76      12.546  -7.715  -1.791  1.00 98.53           H  
ATOM   1158  C   PHE A  76      14.483  -6.861  -1.775  1.00 98.53           C  
ATOM   1159  CB  PHE A  76      13.695  -8.753  -3.269  1.00 98.53           C  
ATOM   1160  HB2 PHE A  76      14.222  -8.503  -4.190  1.00 98.53           H  
ATOM   1161  HB3 PHE A  76      14.386  -9.310  -2.637  1.00 98.53           H  
ATOM   1162  O   PHE A  76      14.599  -7.067  -0.565  1.00 98.53           O  
ATOM   1163  CG  PHE A  76      12.522  -9.666  -3.568  1.00 98.53           C  
ATOM   1164  CD1 PHE A  76      11.798 -10.236  -2.505  1.00 98.53           C  
ATOM   1165  HD1 PHE A  76      12.066 -10.023  -1.481  1.00 98.53           H  
ATOM   1166  CD2 PHE A  76      12.156  -9.964  -4.893  1.00 98.53           C  
ATOM   1167  HD2 PHE A  76      12.717  -9.548  -5.717  1.00 98.53           H  
ATOM   1168  CE1 PHE A  76      10.703 -11.072  -2.768  1.00 98.53           C  
ATOM   1169  HE1 PHE A  76      10.153 -11.509  -1.948  1.00 98.53           H  
ATOM   1170  CE2 PHE A  76      11.049 -10.794  -5.153  1.00 98.53           C  
ATOM   1171  HE2 PHE A  76      10.757 -11.019  -6.168  1.00 98.53           H  
ATOM   1172  CZ  PHE A  76      10.308 -11.329  -4.089  1.00 98.53           C  
ATOM   1173  HZ  PHE A  76       9.435 -11.936  -4.278  1.00 98.53           H  
ATOM   1174  N   ALA A  77      15.322  -6.048  -2.427  1.00 98.13           N  
ATOM   1175  H   ALA A  77      15.198  -5.922  -3.421  1.00 98.13           H  
ATOM   1176  CA  ALA A  77      16.438  -5.363  -1.769  1.00 98.13           C  
ATOM   1177  HA  ALA A  77      17.089  -6.116  -1.325  1.00 98.13           H  
ATOM   1178  C   ALA A  77      15.987  -4.422  -0.633  1.00 98.13           C  
ATOM   1179  CB  ALA A  77      17.237  -4.596  -2.829  1.00 98.13           C  
ATOM   1180  HB1 ALA A  77      17.594  -5.286  -3.595  1.00 98.13           H  
ATOM   1181  HB2 ALA A  77      18.092  -4.107  -2.363  1.00 98.13           H  
ATOM   1182  HB3 ALA A  77      16.608  -3.839  -3.296  1.00 98.13           H  
ATOM   1183  O   ALA A  77      16.727  -4.220   0.333  1.00 98.13           O  
ATOM   1184  N   ASN A  78      14.768  -3.880  -0.713  1.00 98.35           N  
ATOM   1185  H   ASN A  78      14.211  -4.084  -1.530  1.00 98.35           H  
ATOM   1186  CA  ASN A  78      14.202  -2.968   0.284  1.00 98.35           C  
ATOM   1187  HA  ASN A  78      15.025  -2.568   0.876  1.00 98.35           H  
ATOM   1188  C   ASN A  78      13.307  -3.659   1.326  1.00 98.35           C  
ATOM   1189  CB  ASN A  78      13.575  -1.758  -0.425  1.00 98.35           C  
ATOM   1190  HB2 ASN A  78      12.943  -2.078  -1.255  1.00 98.35           H  
ATOM   1191  HB3 ASN A  78      12.963  -1.187   0.274  1.00 98.35           H  
ATOM   1192  O   ASN A  78      12.679  -2.982   2.137  1.00 98.35           O  
ATOM   1193  CG  ASN A  78      14.678  -0.843  -0.919  1.00 98.35           C  
ATOM   1194  ND2 ASN A  78      15.160  -1.042  -2.120  1.00 98.35           N  
ATOM   1195 HD21 ASN A  78      14.743  -1.742  -2.716  1.00 98.35           H  
ATOM   1196 HD22 ASN A  78      15.951  -0.486  -2.414  1.00 98.35           H  
ATOM   1197  OD1 ASN A  78      15.189  -0.011  -0.186  1.00 98.35           O  
ATOM   1198  N   GLY A  79      13.325  -4.995   1.388  1.00 96.74           N  
ATOM   1199  H   GLY A  79      13.848  -5.501   0.688  1.00 96.74           H  
ATOM   1200  CA  GLY A  79      12.608  -5.775   2.402  1.00 96.74           C  
ATOM   1201  HA2 GLY A  79      13.197  -6.665   2.628  1.00 96.74           H  
ATOM   1202  HA3 GLY A  79      12.494  -5.197   3.319  1.00 96.74           H  
ATOM   1203  C   GLY A  79      11.227  -6.254   1.964  1.00 96.74           C  
ATOM   1204  O   GLY A  79      10.384  -6.524   2.818  1.00 96.74           O  
ATOM   1205  N   GLY A  80      11.004  -6.356   0.651  1.00 97.14           N  
ATOM   1206  H   GLY A  80      11.716  -6.046   0.005  1.00 97.14           H  
ATOM   1207  CA  GLY A  80       9.838  -7.019   0.083  1.00 97.14           C  
ATOM   1208  HA2 GLY A  80       8.943  -6.453   0.343  1.00 97.14           H  
ATOM   1209  HA3 GLY A  80       9.938  -7.034  -1.002  1.00 97.14           H  
ATOM   1210  C   GLY A  80       9.682  -8.466   0.563  1.00 97.14           C  
ATOM   1211  O   GLY A  80      10.665  -9.195   0.713  1.00 97.14           O  
ATOM   1212  N   GLY A  81       8.433  -8.857   0.821  1.00 95.07           N  
ATOM   1213  H   GLY A  81       7.698  -8.216   0.560  1.00 95.07           H  
ATOM   1214  CA  GLY A  81       8.024 -10.240   1.065  1.00 95.07           C  
ATOM   1215  HA2 GLY A  81       7.177 -10.244   1.750  1.00 95.07           H  
ATOM   1216  HA3 GLY A  81       8.841 -10.806   1.514  1.00 95.07           H  
ATOM   1217  C   GLY A  81       7.611 -10.924  -0.237  1.00 95.07           C  
ATOM   1218  O   GLY A  81       8.062 -10.540  -1.309  1.00 95.07           O  
ATOM   1219  N   TYR A  82       6.737 -11.928  -0.166  1.00 97.52           N  
ATOM   1220  H   TYR A  82       6.298 -12.151   0.716  1.00 97.52           H  
ATOM   1221  CA  TYR A  82       6.167 -12.487  -1.391  1.00 97.52           C  
ATOM   1222  HA  TYR A  82       7.000 -12.718  -2.055  1.00 97.52           H  
ATOM   1223  C   TYR A  82       5.283 -11.449  -2.101  1.00 97.52           C  
ATOM   1224  CB  TYR A  82       5.415 -13.796  -1.116  1.00 97.52           C  
ATOM   1225  HB2 TYR A  82       6.077 -14.481  -0.586  1.00 97.52           H  
ATOM   1226  HB3 TYR A  82       5.172 -14.259  -2.073  1.00 97.52           H  
ATOM   1227  O   TYR A  82       4.629 -10.626  -1.455  1.00 97.52           O  
ATOM   1228  CG  TYR A  82       4.135 -13.627  -0.324  1.00 97.52           C  
ATOM   1229  CD1 TYR A  82       4.173 -13.636   1.084  1.00 97.52           C  
ATOM   1230  HD1 TYR A  82       5.112 -13.784   1.598  1.00 97.52           H  
ATOM   1231  CD2 TYR A  82       2.912 -13.434  -0.995  1.00 97.52           C  
ATOM   1232  HD2 TYR A  82       2.874 -13.406  -2.074  1.00 97.52           H  
ATOM   1233  CE1 TYR A  82       2.994 -13.423   1.823  1.00 97.52           C  
ATOM   1234  HE1 TYR A  82       3.025 -13.403   2.903  1.00 97.52           H  
ATOM   1235  CE2 TYR A  82       1.730 -13.243  -0.257  1.00 97.52           C  
ATOM   1236  HE2 TYR A  82       0.786 -13.091  -0.760  1.00 97.52           H  
ATOM   1237  OH  TYR A  82       0.637 -13.015   1.868  1.00 97.52           O  
ATOM   1238  HH  TYR A  82       0.788 -12.971   2.815  1.00 97.52           H  
ATOM   1239  CZ  TYR A  82       1.770 -13.216   1.151  1.00 97.52           C  
ATOM   1240  N   CYS A  83       5.250 -11.512  -3.426  1.00 98.26           N  
ATOM   1241  H   CYS A  83       5.814 -12.207  -3.892  1.00 98.26           H  
ATOM   1242  CA  CYS A  83       4.428 -10.656  -4.272  1.00 98.26           C  
ATOM   1243  HA  CYS A  83       3.633 -10.210  -3.675  1.00 98.26           H  
ATOM   1244  C   CYS A  83       3.744 -11.466  -5.375  1.00 98.26           C  
ATOM   1245  CB  CYS A  83       5.292  -9.514  -4.831  1.00 98.26           C  
ATOM   1246  HB2 CYS A  83       5.758  -8.985  -4.000  1.00 98.26           H  
ATOM   1247  HB3 CYS A  83       4.649  -8.825  -5.379  1.00 98.26           H  
ATOM   1248  O   CYS A  83       4.037 -12.647  -5.576  1.00 98.26           O  
ATOM   1249  SG  CYS A  83       6.589 -10.107  -5.953  1.00 98.26           S  
ATOM   1250  HG  CYS A  83       6.978  -8.912  -6.405  1.00 98.26           H  
ATOM   1251  N   TYR A  84       2.832 -10.815  -6.087  1.00 98.38           N  
ATOM   1252  H   TYR A  84       2.621  -9.858  -5.841  1.00 98.38           H  
ATOM   1253  CA  TYR A  84       2.199 -11.347  -7.283  1.00 98.38           C  
ATOM   1254  HA  TYR A  84       2.547 -12.366  -7.451  1.00 98.38           H  
ATOM   1255  C   TYR A  84       2.579 -10.507  -8.498  1.00 98.38           C  
ATOM   1256  CB  TYR A  84       0.686 -11.404  -7.087  1.00 98.38           C  
ATOM   1257  HB2 TYR A  84       0.213 -11.701  -8.023  1.00 98.38           H  
ATOM   1258  HB3 TYR A  84       0.352 -10.396  -6.841  1.00 98.38           H  
ATOM   1259  O   TYR A  84       2.706  -9.287  -8.405  1.00 98.38           O  
ATOM   1260  CG  TYR A  84       0.238 -12.344  -5.987  1.00 98.38           C  
ATOM   1261  CD1 TYR A  84       0.056 -13.715  -6.253  1.00 98.38           C  
ATOM   1262  HD1 TYR A  84       0.233 -14.100  -7.247  1.00 98.38           H  
ATOM   1263  CD2 TYR A  84      -0.004 -11.841  -4.695  1.00 98.38           C  
ATOM   1264  HD2 TYR A  84       0.123 -10.788  -4.493  1.00 98.38           H  
ATOM   1265  CE1 TYR A  84      -0.366 -14.581  -5.223  1.00 98.38           C  
ATOM   1266  HE1 TYR A  84      -0.541 -15.628  -5.423  1.00 98.38           H  
ATOM   1267  CE2 TYR A  84      -0.432 -12.704  -3.668  1.00 98.38           C  
ATOM   1268  HE2 TYR A  84      -0.660 -12.319  -2.686  1.00 98.38           H  
ATOM   1269  OH  TYR A  84      -0.975 -14.922  -2.921  1.00 98.38           O  
ATOM   1270  HH  TYR A  84      -1.283 -14.428  -2.158  1.00 98.38           H  
ATOM   1271  CZ  TYR A  84      -0.606 -14.079  -3.925  1.00 98.38           C  
ATOM   1272  N   LEU A  85       2.731 -11.164  -9.639  1.00 98.42           N  
ATOM   1273  H   LEU A  85       2.671 -12.172  -9.614  1.00 98.42           H  
ATOM   1274  CA  LEU A  85       2.954 -10.547 -10.940  1.00 98.42           C  
ATOM   1275  HA  LEU A  85       3.102  -9.472 -10.835  1.00 98.42           H  
ATOM   1276  C   LEU A  85       1.712 -10.782 -11.799  1.00 98.42           C  
ATOM   1277  CB  LEU A  85       4.209 -11.160 -11.579  1.00 98.42           C  
ATOM   1278  HB2 LEU A  85       4.012 -12.212 -11.788  1.00 98.42           H  
ATOM   1279  HB3 LEU A  85       4.387 -10.664 -12.533  1.00 98.42           H  
ATOM   1280  O   LEU A  85       1.270 -11.927 -11.929  1.00 98.42           O  
ATOM   1281  CG  LEU A  85       5.490 -11.079 -10.730  1.00 98.42           C  
ATOM   1282  HG  LEU A  85       5.376 -11.691  -9.836  1.00 98.42           H  
ATOM   1283  CD1 LEU A  85       6.657 -11.638 -11.537  1.00 98.42           C  
ATOM   1284 HD11 LEU A  85       6.485 -12.693 -11.750  1.00 98.42           H  
ATOM   1285 HD12 LEU A  85       6.756 -11.092 -12.475  1.00 98.42           H  
ATOM   1286 HD13 LEU A  85       7.582 -11.536 -10.969  1.00 98.42           H  
ATOM   1287  CD2 LEU A  85       5.830  -9.656 -10.294  1.00 98.42           C  
ATOM   1288 HD21 LEU A  85       5.136  -9.347  -9.512  1.00 98.42           H  
ATOM   1289 HD22 LEU A  85       6.840  -9.613  -9.888  1.00 98.42           H  
ATOM   1290 HD23 LEU A  85       5.747  -8.979 -11.145  1.00 98.42           H  
ATOM   1291  N   VAL A  86       1.138  -9.710 -12.344  1.00 98.17           N  
ATOM   1292  H   VAL A  86       1.542  -8.798 -12.184  1.00 98.17           H  
ATOM   1293  CA  VAL A  86      -0.080  -9.756 -13.164  1.00 98.17           C  
ATOM   1294  HA  VAL A  86      -0.199 -10.754 -13.586  1.00 98.17           H  
ATOM   1295  C   VAL A  86       0.061  -8.760 -14.308  1.00 98.17           C  
ATOM   1296  CB  VAL A  86      -1.332  -9.428 -12.322  1.00 98.17           C  
ATOM   1297  HB  VAL A  86      -1.220  -8.426 -11.907  1.00 98.17           H  
ATOM   1298  O   VAL A  86       0.448  -7.613 -14.086  1.00 98.17           O  
ATOM   1299  CG1 VAL A  86      -2.622  -9.484 -13.151  1.00 98.17           C  
ATOM   1300 HG11 VAL A  86      -2.721 -10.454 -13.640  1.00 98.17           H  
ATOM   1301 HG12 VAL A  86      -3.485  -9.311 -12.509  1.00 98.17           H  
ATOM   1302 HG13 VAL A  86      -2.617  -8.695 -13.903  1.00 98.17           H  
ATOM   1303  CG2 VAL A  86      -1.538 -10.402 -11.156  1.00 98.17           C  
ATOM   1304 HG21 VAL A  86      -0.680 -10.384 -10.484  1.00 98.17           H  
ATOM   1305 HG22 VAL A  86      -1.670 -11.409 -11.552  1.00 98.17           H  
ATOM   1306 HG23 VAL A  86      -2.423 -10.119 -10.585  1.00 98.17           H  
ATOM   1307  N   LYS A  87      -0.276  -9.183 -15.530  1.00 97.64           N  
ATOM   1308  H   LYS A  87      -0.604 -10.130 -15.652  1.00 97.64           H  
ATOM   1309  CA  LYS A  87      -0.315  -8.274 -16.680  1.00 97.64           C  
ATOM   1310  HA  LYS A  87       0.673  -7.837 -16.829  1.00 97.64           H  
ATOM   1311  C   LYS A  87      -1.279  -7.115 -16.435  1.00 97.64           C  
ATOM   1312  CB  LYS A  87      -0.703  -9.016 -17.956  1.00 97.64           C  
ATOM   1313  HB2 LYS A  87      -1.639  -9.556 -17.808  1.00 97.64           H  
ATOM   1314  HB3 LYS A  87      -0.876  -8.261 -18.723  1.00 97.64           H  
ATOM   1315  O   LYS A  87      -2.374  -7.327 -15.908  1.00 97.64           O  
ATOM   1316  CG  LYS A  87       0.387  -9.983 -18.448  1.00 97.64           C  
ATOM   1317  HG2 LYS A  87       0.337 -10.918 -17.890  1.00 97.64           H  
ATOM   1318  HG3 LYS A  87       1.374  -9.535 -18.334  1.00 97.64           H  
ATOM   1319  CD  LYS A  87       0.122 -10.232 -19.932  1.00 97.64           C  
ATOM   1320  HD2 LYS A  87      -0.918 -10.542 -20.039  1.00 97.64           H  
ATOM   1321  HD3 LYS A  87       0.236  -9.284 -20.458  1.00 97.64           H  
ATOM   1322  CE  LYS A  87       1.038 -11.256 -20.595  1.00 97.64           C  
ATOM   1323  HE2 LYS A  87       2.074 -11.028 -20.345  1.00 97.64           H  
ATOM   1324  HE3 LYS A  87       0.805 -12.245 -20.199  1.00 97.64           H  
ATOM   1325  NZ  LYS A  87       0.861 -11.226 -22.070  1.00 97.64           N  
ATOM   1326  HZ1 LYS A  87       1.195 -10.343 -22.428  1.00 97.64           H  
ATOM   1327  HZ2 LYS A  87      -0.105 -11.303 -22.355  1.00 97.64           H  
ATOM   1328  HZ3 LYS A  87       1.415 -11.942 -22.519  1.00 97.64           H  
ATOM   1329  N   THR A  88      -0.886  -5.907 -16.821  1.00 97.18           N  
ATOM   1330  H   THR A  88       0.002  -5.824 -17.296  1.00 97.18           H  
ATOM   1331  CA  THR A  88      -1.613  -4.660 -16.537  1.00 97.18           C  
ATOM   1332  HA  THR A  88      -1.577  -4.481 -15.462  1.00 97.18           H  
ATOM   1333  C   THR A  88      -3.087  -4.722 -16.951  1.00 97.18           C  
ATOM   1334  CB  THR A  88      -0.897  -3.487 -17.220  1.00 97.18           C  
ATOM   1335  HB  THR A  88      -0.871  -3.641 -18.299  1.00 97.18           H  
ATOM   1336  O   THR A  88      -3.973  -4.373 -16.173  1.00 97.18           O  
ATOM   1337  CG2 THR A  88      -1.539  -2.136 -16.907  1.00 97.18           C  
ATOM   1338 HG21 THR A  88      -2.537  -2.080 -17.343  1.00 97.18           H  
ATOM   1339 HG22 THR A  88      -0.932  -1.337 -17.332  1.00 97.18           H  
ATOM   1340 HG23 THR A  88      -1.605  -1.995 -15.829  1.00 97.18           H  
ATOM   1341  OG1 THR A  88       0.417  -3.429 -16.719  1.00 97.18           O  
ATOM   1342  HG1 THR A  88       1.015  -3.299 -17.459  1.00 97.18           H  
ATOM   1343  N   THR A  89      -3.387  -5.265 -18.128  1.00 95.76           N  
ATOM   1344  H   THR A  89      -2.618  -5.555 -18.716  1.00 95.76           H  
ATOM   1345  CA  THR A  89      -4.752  -5.416 -18.660  1.00 95.76           C  
ATOM   1346  HA  THR A  89      -5.257  -4.451 -18.612  1.00 95.76           H  
ATOM   1347  C   THR A  89      -5.615  -6.413 -17.883  1.00 95.76           C  
ATOM   1348  CB  THR A  89      -4.714  -5.872 -20.124  1.00 95.76           C  
ATOM   1349  HB  THR A  89      -5.742  -6.038 -20.447  1.00 95.76           H  
ATOM   1350  O   THR A  89      -6.842  -6.374 -17.969  1.00 95.76           O  
ATOM   1351  CG2 THR A  89      -4.120  -4.819 -21.060  1.00 95.76           C  
ATOM   1352 HG21 THR A  89      -4.808  -3.977 -21.137  1.00 95.76           H  
ATOM   1353 HG22 THR A  89      -3.975  -5.253 -22.049  1.00 95.76           H  
ATOM   1354 HG23 THR A  89      -3.165  -4.450 -20.685  1.00 95.76           H  
ATOM   1355  OG1 THR A  89      -4.038  -7.108 -20.240  1.00 95.76           O  
ATOM   1356  HG1 THR A  89      -3.111  -6.975 -20.448  1.00 95.76           H  
ATOM   1357  N   SER A  90      -4.994  -7.298 -17.104  1.00 96.66           N  
ATOM   1358  H   SER A  90      -3.987  -7.237 -17.044  1.00 96.66           H  
ATOM   1359  CA  SER A  90      -5.660  -8.379 -16.370  1.00 96.66           C  
ATOM   1360  HA  SER A  90      -6.667  -8.505 -16.766  1.00 96.66           H  
ATOM   1361  C   SER A  90      -5.822  -8.086 -14.875  1.00 96.66           C  
ATOM   1362  CB  SER A  90      -4.917  -9.689 -16.630  1.00 96.66           C  
ATOM   1363  HB2 SER A  90      -3.874  -9.600 -16.324  1.00 96.66           H  
ATOM   1364  HB3 SER A  90      -5.387 -10.500 -16.074  1.00 96.66           H  
ATOM   1365  O   SER A  90      -6.456  -8.865 -14.159  1.00 96.66           O  
ATOM   1366  OG  SER A  90      -4.998  -9.968 -18.014  1.00 96.66           O  
ATOM   1367  HG  SER A  90      -4.587  -9.257 -18.512  1.00 96.66           H  
ATOM   1368  N   LEU A  91      -5.315  -6.947 -14.391  1.00 97.58           N  
ATOM   1369  H   LEU A  91      -4.810  -6.349 -15.030  1.00 97.58           H  
ATOM   1370  CA  LEU A  91      -5.365  -6.560 -12.979  1.00 97.58           C  
ATOM   1371  HA  LEU A  91      -4.803  -7.288 -12.395  1.00 97.58           H  
ATOM   1372  C   LEU A  91      -6.793  -6.552 -12.416  1.00 97.58           C  
ATOM   1373  CB  LEU A  91      -4.724  -5.171 -12.818  1.00 97.58           C  
ATOM   1374  HB2 LEU A  91      -4.926  -4.808 -11.811  1.00 97.58           H  
ATOM   1375  HB3 LEU A  91      -5.206  -4.494 -13.524  1.00 97.58           H  
ATOM   1376  O   LEU A  91      -7.044  -7.162 -11.377  1.00 97.58           O  
ATOM   1377  CG  LEU A  91      -3.205  -5.120 -13.051  1.00 97.58           C  
ATOM   1378  HG  LEU A  91      -2.962  -5.617 -13.990  1.00 97.58           H  
ATOM   1379  CD1 LEU A  91      -2.760  -3.660 -13.130  1.00 97.58           C  
ATOM   1380 HD11 LEU A  91      -1.680  -3.611 -13.272  1.00 97.58           H  
ATOM   1381 HD12 LEU A  91      -3.045  -3.120 -12.228  1.00 97.58           H  
ATOM   1382 HD13 LEU A  91      -3.239  -3.178 -13.983  1.00 97.58           H  
ATOM   1383  CD2 LEU A  91      -2.425  -5.799 -11.927  1.00 97.58           C  
ATOM   1384 HD21 LEU A  91      -2.795  -6.812 -11.766  1.00 97.58           H  
ATOM   1385 HD22 LEU A  91      -1.373  -5.855 -12.208  1.00 97.58           H  
ATOM   1386 HD23 LEU A  91      -2.516  -5.224 -11.005  1.00 97.58           H  
ATOM   1387  N   GLU A  92      -7.745  -5.926 -13.117  1.00 96.29           N  
ATOM   1388  H   GLU A  92      -7.471  -5.429 -13.952  1.00 96.29           H  
ATOM   1389  CA  GLU A  92      -9.147  -5.833 -12.674  1.00 96.29           C  
ATOM   1390  HA  GLU A  92      -9.183  -5.388 -11.679  1.00 96.29           H  
ATOM   1391  C   GLU A  92      -9.838  -7.195 -12.554  1.00 96.29           C  
ATOM   1392  CB  GLU A  92      -9.956  -4.933 -13.618  1.00 96.29           C  
ATOM   1393  HB2 GLU A  92      -9.855  -5.292 -14.643  1.00 96.29           H  
ATOM   1394  HB3 GLU A  92     -11.003  -5.004 -13.327  1.00 96.29           H  
ATOM   1395  O   GLU A  92     -10.691  -7.386 -11.687  1.00 96.29           O  
ATOM   1396  CG  GLU A  92      -9.518  -3.463 -13.537  1.00 96.29           C  
ATOM   1397  HG2 GLU A  92      -9.547  -3.147 -12.494  1.00 96.29           H  
ATOM   1398  HG3 GLU A  92      -8.489  -3.387 -13.889  1.00 96.29           H  
ATOM   1399  CD  GLU A  92     -10.409  -2.522 -14.362  1.00 96.29           C  
ATOM   1400  OE1 GLU A  92      -9.877  -1.477 -14.800  1.00 96.29           O  
ATOM   1401  OE2 GLU A  92     -11.616  -2.826 -14.510  1.00 96.29           O  
ATOM   1402  N   LYS A  93      -9.448  -8.157 -13.397  1.00 95.81           N  
ATOM   1403  H   LYS A  93      -8.694  -7.934 -14.031  1.00 95.81           H  
ATOM   1404  CA  LYS A  93      -9.987  -9.522 -13.396  1.00 95.81           C  
ATOM   1405  HA  LYS A  93     -11.058  -9.483 -13.202  1.00 95.81           H  
ATOM   1406  C   LYS A  93      -9.372 -10.370 -12.285  1.00 95.81           C  
ATOM   1407  CB  LYS A  93      -9.744 -10.130 -14.789  1.00 95.81           C  
ATOM   1408  HB2 LYS A  93      -8.676 -10.090 -15.003  1.00 95.81           H  
ATOM   1409  HB3 LYS A  93     -10.257  -9.517 -15.530  1.00 95.81           H  
ATOM   1410  O   LYS A  93     -10.082 -11.134 -11.635  1.00 95.81           O  
ATOM   1411  CG  LYS A  93     -10.215 -11.588 -14.938  1.00 95.81           C  
ATOM   1412  HG2 LYS A  93      -9.732 -12.209 -14.184  1.00 95.81           H  
ATOM   1413  HG3 LYS A  93     -11.296 -11.643 -14.809  1.00 95.81           H  
ATOM   1414  CD  LYS A  93      -9.825 -12.120 -16.326  1.00 95.81           C  
ATOM   1415  HD2 LYS A  93      -8.757 -11.956 -16.473  1.00 95.81           H  
ATOM   1416  HD3 LYS A  93     -10.367 -11.566 -17.091  1.00 95.81           H  
ATOM   1417  CE  LYS A  93     -10.108 -13.621 -16.469  1.00 95.81           C  
ATOM   1418  HE2 LYS A  93      -9.615 -14.144 -15.650  1.00 95.81           H  
ATOM   1419  HE3 LYS A  93     -11.182 -13.787 -16.386  1.00 95.81           H  
ATOM   1420  NZ  LYS A  93      -9.598 -14.149 -17.766  1.00 95.81           N  
ATOM   1421  HZ1 LYS A  93      -9.775 -15.134 -17.901  1.00 95.81           H  
ATOM   1422  HZ2 LYS A  93      -9.929 -13.637 -18.571  1.00 95.81           H  
ATOM   1423  HZ3 LYS A  93      -8.592 -14.116 -17.853  1.00 95.81           H  
ATOM   1424  N   ILE A  94      -8.060 -10.262 -12.086  1.00 96.83           N  
ATOM   1425  H   ILE A  94      -7.552  -9.611 -12.668  1.00 96.83           H  
ATOM   1426  CA  ILE A  94      -7.292 -11.198 -11.260  1.00 96.83           C  
ATOM   1427  HA  ILE A  94      -7.793 -12.166 -11.262  1.00 96.83           H  
ATOM   1428  C   ILE A  94      -7.238 -10.763  -9.798  1.00 96.83           C  
ATOM   1429  CB  ILE A  94      -5.891 -11.390 -11.878  1.00 96.83           C  
ATOM   1430  HB  ILE A  94      -5.436 -10.404 -11.978  1.00 96.83           H  
ATOM   1431  O   ILE A  94      -7.438 -11.599  -8.920  1.00 96.83           O  
ATOM   1432  CG1 ILE A  94      -5.948 -12.020 -13.290  1.00 96.83           C  
ATOM   1433 HG12 ILE A  94      -6.562 -11.400 -13.943  1.00 96.83           H  
ATOM   1434 HG13 ILE A  94      -4.943 -12.023 -13.713  1.00 96.83           H  
ATOM   1435  CG2 ILE A  94      -4.975 -12.226 -10.976  1.00 96.83           C  
ATOM   1436 HG21 ILE A  94      -4.708 -11.667 -10.079  1.00 96.83           H  
ATOM   1437 HG22 ILE A  94      -4.062 -12.456 -11.526  1.00 96.83           H  
ATOM   1438 HG23 ILE A  94      -5.463 -13.156 -10.685  1.00 96.83           H  
ATOM   1439  CD1 ILE A  94      -6.499 -13.451 -13.362  1.00 96.83           C  
ATOM   1440 HD11 ILE A  94      -7.509 -13.499 -12.956  1.00 96.83           H  
ATOM   1441 HD12 ILE A  94      -5.850 -14.140 -12.822  1.00 96.83           H  
ATOM   1442 HD13 ILE A  94      -6.538 -13.757 -14.408  1.00 96.83           H  
ATOM   1443  N   ILE A  95      -7.038  -9.475  -9.507  1.00 96.82           N  
ATOM   1444  H   ILE A  95      -6.965  -8.809 -10.263  1.00 96.82           H  
ATOM   1445  CA  ILE A  95      -6.892  -8.985  -8.125  1.00 96.82           C  
ATOM   1446  HA  ILE A  95      -6.031  -9.490  -7.687  1.00 96.82           H  
ATOM   1447  C   ILE A  95      -8.081  -9.369  -7.229  1.00 96.82           C  
ATOM   1448  CB  ILE A  95      -6.597  -7.468  -8.103  1.00 96.82           C  
ATOM   1449  HB  ILE A  95      -7.304  -6.949  -8.749  1.00 96.82           H  
ATOM   1450  O   ILE A  95      -7.833  -9.834  -6.120  1.00 96.82           O  
ATOM   1451  CG1 ILE A  95      -5.173  -7.246  -8.650  1.00 96.82           C  
ATOM   1452 HG12 ILE A  95      -5.081  -7.714  -9.631  1.00 96.82           H  
ATOM   1453 HG13 ILE A  95      -4.465  -7.740  -7.985  1.00 96.82           H  
ATOM   1454  CG2 ILE A  95      -6.730  -6.886  -6.682  1.00 96.82           C  
ATOM   1455 HG21 ILE A  95      -6.072  -7.419  -5.995  1.00 96.82           H  
ATOM   1456 HG22 ILE A  95      -7.757  -6.970  -6.329  1.00 96.82           H  
ATOM   1457 HG23 ILE A  95      -6.473  -5.827  -6.675  1.00 96.82           H  
ATOM   1458  CD1 ILE A  95      -4.750  -5.785  -8.807  1.00 96.82           C  
ATOM   1459 HD11 ILE A  95      -3.745  -5.779  -9.230  1.00 96.82           H  
ATOM   1460 HD12 ILE A  95      -4.718  -5.270  -7.847  1.00 96.82           H  
ATOM   1461 HD13 ILE A  95      -5.422  -5.272  -9.495  1.00 96.82           H  
ATOM   1462  N   PRO A  96      -9.355  -9.278  -7.667  1.00 94.76           N  
ATOM   1463  CA  PRO A  96     -10.489  -9.692  -6.836  1.00 94.76           C  
ATOM   1464  HA  PRO A  96     -10.481  -9.094  -5.925  1.00 94.76           H  
ATOM   1465  C   PRO A  96     -10.499 -11.175  -6.436  1.00 94.76           C  
ATOM   1466  CB  PRO A  96     -11.736  -9.353  -7.657  1.00 94.76           C  
ATOM   1467  HB2 PRO A  96     -12.569  -9.058  -7.019  1.00 94.76           H  
ATOM   1468  HB3 PRO A  96     -12.017 -10.203  -8.279  1.00 94.76           H  
ATOM   1469  O   PRO A  96     -11.242 -11.545  -5.529  1.00 94.76           O  
ATOM   1470  CG  PRO A  96     -11.273  -8.211  -8.555  1.00 94.76           C  
ATOM   1471  HG2 PRO A  96     -11.276  -7.273  -7.998  1.00 94.76           H  
ATOM   1472  HG3 PRO A  96     -11.885  -8.131  -9.454  1.00 94.76           H  
ATOM   1473  CD  PRO A  96      -9.840  -8.616  -8.873  1.00 94.76           C  
ATOM   1474  HD2 PRO A  96      -9.258  -7.731  -9.131  1.00 94.76           H  
ATOM   1475  HD3 PRO A  96      -9.836  -9.321  -9.704  1.00 94.76           H  
ATOM   1476  N   THR A  97      -9.719 -12.023  -7.115  1.00 94.71           N  
ATOM   1477  H   THR A  97      -9.116 -11.649  -7.834  1.00 94.71           H  
ATOM   1478  CA  THR A  97      -9.580 -13.454  -6.795  1.00 94.71           C  
ATOM   1479  HA  THR A  97     -10.513 -13.798  -6.349  1.00 94.71           H  
ATOM   1480  C   THR A  97      -8.491 -13.741  -5.759  1.00 94.71           C  
ATOM   1481  CB  THR A  97      -9.339 -14.307  -8.054  1.00 94.71           C  
ATOM   1482  HB  THR A  97      -9.461 -15.354  -7.775  1.00 94.71           H  
ATOM   1483  O   THR A  97      -8.432 -14.853  -5.239  1.00 94.71           O  
ATOM   1484  CG2 THR A  97     -10.320 -13.995  -9.184  1.00 94.71           C  
ATOM   1485 HG21 THR A  97     -10.120 -13.008  -9.600  1.00 94.71           H  
ATOM   1486 HG22 THR A  97     -10.198 -14.740  -9.971  1.00 94.71           H  
ATOM   1487 HG23 THR A  97     -11.343 -14.033  -8.809  1.00 94.71           H  
ATOM   1488  OG1 THR A  97      -8.047 -14.148  -8.587  1.00 94.71           O  
ATOM   1489  HG1 THR A  97      -7.880 -13.215  -8.739  1.00 94.71           H  
ATOM   1490  N   LEU A  98      -7.653 -12.749  -5.441  1.00 94.24           N  
ATOM   1491  H   LEU A  98      -7.815 -11.834  -5.838  1.00 94.24           H  
ATOM   1492  CA  LEU A  98      -6.566 -12.846  -4.471  1.00 94.24           C  
ATOM   1493  HA  LEU A  98      -6.326 -13.894  -4.291  1.00 94.24           H  
ATOM   1494  C   LEU A  98      -7.024 -12.231  -3.141  1.00 94.24           C  
ATOM   1495  CB  LEU A  98      -5.313 -12.149  -5.034  1.00 94.24           C  
ATOM   1496  HB2 LEU A  98      -5.525 -11.084  -5.127  1.00 94.24           H  
ATOM   1497  HB3 LEU A  98      -4.511 -12.275  -4.306  1.00 94.24           H  
ATOM   1498  O   LEU A  98      -7.304 -11.037  -3.055  1.00 94.24           O  
ATOM   1499  CG  LEU A  98      -4.815 -12.668  -6.398  1.00 94.24           C  
ATOM   1500  HG  LEU A  98      -5.616 -12.604  -7.135  1.00 94.24           H  
ATOM   1501  CD1 LEU A  98      -3.653 -11.807  -6.898  1.00 94.24           C  
ATOM   1502 HD11 LEU A  98      -3.322 -12.168  -7.872  1.00 94.24           H  
ATOM   1503 HD12 LEU A  98      -2.823 -11.859  -6.194  1.00 94.24           H  
ATOM   1504 HD13 LEU A  98      -3.984 -10.773  -7.004  1.00 94.24           H  
ATOM   1505  CD2 LEU A  98      -4.332 -14.117  -6.320  1.00 94.24           C  
ATOM   1506 HD21 LEU A  98      -3.951 -14.430  -7.293  1.00 94.24           H  
ATOM   1507 HD22 LEU A  98      -3.544 -14.206  -5.572  1.00 94.24           H  
ATOM   1508 HD23 LEU A  98      -5.164 -14.767  -6.051  1.00 94.24           H  
ATOM   1509  N   ASP A  99      -7.126 -13.047  -2.095  1.00 90.54           N  
ATOM   1510  H   ASP A  99      -6.781 -13.993  -2.167  1.00 90.54           H  
ATOM   1511  CA  ASP A  99      -7.702 -12.660  -0.800  1.00 90.54           C  
ATOM   1512  HA  ASP A  99      -8.520 -11.964  -0.988  1.00 90.54           H  
ATOM   1513  C   ASP A  99      -6.715 -11.933   0.133  1.00 90.54           C  
ATOM   1514  CB  ASP A  99      -8.301 -13.912  -0.128  1.00 90.54           C  
ATOM   1515  HB2 ASP A  99      -9.017 -14.367  -0.812  1.00 90.54           H  
ATOM   1516  HB3 ASP A  99      -8.854 -13.590   0.754  1.00 90.54           H  
ATOM   1517  O   ASP A  99      -7.123 -11.279   1.099  1.00 90.54           O  
ATOM   1518  CG  ASP A  99      -7.275 -14.979   0.292  1.00 90.54           C  
ATOM   1519  OD1 ASP A  99      -6.232 -15.113  -0.384  1.00 90.54           O  
ATOM   1520  OD2 ASP A  99      -7.551 -15.669   1.305  1.00 90.54           O  
ATOM   1521  N   ASP A 100      -5.418 -12.042  -0.147  1.00 93.72           N  
ATOM   1522  H   ASP A 100      -5.157 -12.622  -0.932  1.00 93.72           H  
ATOM   1523  CA  ASP A 100      -4.324 -11.512   0.664  1.00 93.72           C  
ATOM   1524  HA  ASP A 100      -4.705 -11.332   1.670  1.00 93.72           H  
ATOM   1525  C   ASP A 100      -3.771 -10.166   0.170  1.00 93.72           C  
ATOM   1526  CB  ASP A 100      -3.225 -12.588   0.788  1.00 93.72           C  
ATOM   1527  HB2 ASP A 100      -3.653 -13.461   1.281  1.00 93.72           H  
ATOM   1528  HB3 ASP A 100      -2.440 -12.202   1.438  1.00 93.72           H  
ATOM   1529  O   ASP A 100      -3.187  -9.425   0.968  1.00 93.72           O  
ATOM   1530  CG  ASP A 100      -2.587 -13.047  -0.537  1.00 93.72           C  
ATOM   1531  OD1 ASP A 100      -3.072 -12.664  -1.622  1.00 93.72           O  
ATOM   1532  OD2 ASP A 100      -1.571 -13.782  -0.485  1.00 93.72           O  
ATOM   1533  N   VAL A 101      -3.983  -9.823  -1.104  1.00 96.83           N  
ATOM   1534  H   VAL A 101      -4.449 -10.509  -1.682  1.00 96.83           H  
ATOM   1535  CA  VAL A 101      -3.443  -8.617  -1.750  1.00 96.83           C  
ATOM   1536  HA  VAL A 101      -2.359  -8.646  -1.641  1.00 96.83           H  
ATOM   1537  C   VAL A 101      -3.940  -7.337  -1.080  1.00 96.83           C  
ATOM   1538  CB  VAL A 101      -3.745  -8.610  -3.260  1.00 96.83           C  
ATOM   1539  HB  VAL A 101      -4.811  -8.775  -3.418  1.00 96.83           H  
ATOM   1540  O   VAL A 101      -5.125  -7.157  -0.806  1.00 96.83           O  
ATOM   1541  CG1 VAL A 101      -3.340  -7.302  -3.960  1.00 96.83           C  
ATOM   1542 HG11 VAL A 101      -3.891  -6.457  -3.547  1.00 96.83           H  
ATOM   1543 HG12 VAL A 101      -3.590  -7.363  -5.019  1.00 96.83           H  
ATOM   1544 HG13 VAL A 101      -2.270  -7.125  -3.851  1.00 96.83           H  
ATOM   1545  CG2 VAL A 101      -2.955  -9.736  -3.932  1.00 96.83           C  
ATOM   1546 HG21 VAL A 101      -1.884  -9.556  -3.833  1.00 96.83           H  
ATOM   1547 HG22 VAL A 101      -3.185 -10.694  -3.467  1.00 96.83           H  
ATOM   1548 HG23 VAL A 101      -3.225  -9.788  -4.987  1.00 96.83           H  
ATOM   1549  N   THR A 102      -3.010  -6.407  -0.851  1.00 97.65           N  
ATOM   1550  H   THR A 102      -2.053  -6.644  -1.068  1.00 97.65           H  
ATOM   1551  CA  THR A 102      -3.299  -5.077  -0.287  1.00 97.65           C  
ATOM   1552  HA  THR A 102      -4.377  -4.927  -0.232  1.00 97.65           H  
ATOM   1553  C   THR A 102      -2.744  -3.928  -1.102  1.00 97.65           C  
ATOM   1554  CB  THR A 102      -2.742  -4.914   1.127  1.00 97.65           C  
ATOM   1555  HB  THR A 102      -2.981  -3.912   1.483  1.00 97.65           H  
ATOM   1556  O   THR A 102      -3.203  -2.797  -0.933  1.00 97.65           O  
ATOM   1557  CG2 THR A 102      -3.349  -5.909   2.080  1.00 97.65           C  
ATOM   1558 HG21 THR A 102      -3.046  -5.670   3.099  1.00 97.65           H  
ATOM   1559 HG22 THR A 102      -4.435  -5.850   1.999  1.00 97.65           H  
ATOM   1560 HG23 THR A 102      -3.007  -6.910   1.815  1.00 97.65           H  
ATOM   1561  OG1 THR A 102      -1.345  -5.098   1.200  1.00 97.65           O  
ATOM   1562  HG1 THR A 102      -1.078  -4.666   2.015  1.00 97.65           H  
ATOM   1563  N   LEU A 103      -1.747  -4.186  -1.951  1.00 98.51           N  
ATOM   1564  H   LEU A 103      -1.442  -5.141  -2.074  1.00 98.51           H  
ATOM   1565  CA  LEU A 103      -1.055  -3.151  -2.706  1.00 98.51           C  
ATOM   1566  HA  LEU A 103      -1.555  -2.200  -2.526  1.00 98.51           H  
ATOM   1567  C   LEU A 103      -1.142  -3.417  -4.207  1.00 98.51           C  
ATOM   1568  CB  LEU A 103       0.402  -2.999  -2.227  1.00 98.51           C  
ATOM   1569  HB2 LEU A 103       0.919  -3.946  -2.381  1.00 98.51           H  
ATOM   1570  HB3 LEU A 103       0.891  -2.247  -2.846  1.00 98.51           H  
ATOM   1571  O   LEU A 103      -0.900  -4.535  -4.654  1.00 98.51           O  
ATOM   1572  CG  LEU A 103       0.588  -2.622  -0.750  1.00 98.51           C  
ATOM   1573  HG  LEU A 103       0.117  -3.373  -0.116  1.00 98.51           H  
ATOM   1574  CD1 LEU A 103       2.079  -2.593  -0.407  1.00 98.51           C  
ATOM   1575 HD11 LEU A 103       2.586  -1.840  -1.010  1.00 98.51           H  
ATOM   1576 HD12 LEU A 103       2.216  -2.366   0.650  1.00 98.51           H  
ATOM   1577 HD13 LEU A 103       2.520  -3.568  -0.614  1.00 98.51           H  
ATOM   1578  CD2 LEU A 103      -0.005  -1.255  -0.416  1.00 98.51           C  
ATOM   1579 HD21 LEU A 103       0.405  -0.498  -1.086  1.00 98.51           H  
ATOM   1580 HD22 LEU A 103      -1.086  -1.297  -0.543  1.00 98.51           H  
ATOM   1581 HD23 LEU A 103       0.221  -0.999   0.619  1.00 98.51           H  
ATOM   1582  N   LEU A 104      -1.424  -2.365  -4.972  1.00 98.53           N  
ATOM   1583  H   LEU A 104      -1.617  -1.485  -4.515  1.00 98.53           H  
ATOM   1584  CA  LEU A 104      -1.243  -2.347  -6.419  1.00 98.53           C  
ATOM   1585  HA  LEU A 104      -1.023  -3.357  -6.764  1.00 98.53           H  
ATOM   1586  C   LEU A 104      -0.037  -1.463  -6.752  1.00 98.53           C  
ATOM   1587  CB  LEU A 104      -2.549  -1.889  -7.090  1.00 98.53           C  
ATOM   1588  HB2 LEU A 104      -2.829  -0.912  -6.696  1.00 98.53           H  
ATOM   1589  HB3 LEU A 104      -3.337  -2.600  -6.841  1.00 98.53           H  
ATOM   1590  O   LEU A 104      -0.009  -0.289  -6.387  1.00 98.53           O  
ATOM   1591  CG  LEU A 104      -2.436  -1.785  -8.619  1.00 98.53           C  
ATOM   1592  HG  LEU A 104      -1.701  -1.017  -8.859  1.00 98.53           H  
ATOM   1593  CD1 LEU A 104      -1.979  -3.084  -9.271  1.00 98.53           C  
ATOM   1594 HD11 LEU A 104      -0.958  -3.332  -8.979  1.00 98.53           H  
ATOM   1595 HD12 LEU A 104      -2.646  -3.898  -8.991  1.00 98.53           H  
ATOM   1596 HD13 LEU A 104      -1.967  -2.959 -10.354  1.00 98.53           H  
ATOM   1597  CD2 LEU A 104      -3.787  -1.393  -9.216  1.00 98.53           C  
ATOM   1598 HD21 LEU A 104      -3.670  -1.191 -10.280  1.00 98.53           H  
ATOM   1599 HD22 LEU A 104      -4.503  -2.203  -9.081  1.00 98.53           H  
ATOM   1600 HD23 LEU A 104      -4.167  -0.498  -8.724  1.00 98.53           H  
ATOM   1601  N   VAL A 105       0.972  -2.031  -7.403  1.00 98.84           N  
ATOM   1602  H   VAL A 105       0.883  -2.994  -7.693  1.00 98.84           H  
ATOM   1603  CA  VAL A 105       2.256  -1.375  -7.673  1.00 98.84           C  
ATOM   1604  HA  VAL A 105       2.290  -0.407  -7.172  1.00 98.84           H  
ATOM   1605  C   VAL A 105       2.387  -1.137  -9.170  1.00 98.84           C  
ATOM   1606  CB  VAL A 105       3.423  -2.223  -7.135  1.00 98.84           C  
ATOM   1607  HB  VAL A 105       3.465  -3.173  -7.668  1.00 98.84           H  
ATOM   1608  O   VAL A 105       2.341  -2.092  -9.943  1.00 98.84           O  
ATOM   1609  CG1 VAL A 105       4.764  -1.506  -7.311  1.00 98.84           C  
ATOM   1610 HG11 VAL A 105       5.560  -2.127  -6.901  1.00 98.84           H  
ATOM   1611 HG12 VAL A 105       4.972  -1.345  -8.369  1.00 98.84           H  
ATOM   1612 HG13 VAL A 105       4.747  -0.547  -6.793  1.00 98.84           H  
ATOM   1613  CG2 VAL A 105       3.251  -2.523  -5.639  1.00 98.84           C  
ATOM   1614 HG21 VAL A 105       4.102  -3.110  -5.296  1.00 98.84           H  
ATOM   1615 HG22 VAL A 105       2.348  -3.111  -5.479  1.00 98.84           H  
ATOM   1616 HG23 VAL A 105       3.184  -1.591  -5.077  1.00 98.84           H  
ATOM   1617  N   ALA A 106       2.550   0.129  -9.561  1.00 98.70           N  
ATOM   1618  H   ALA A 106       2.555   0.864  -8.868  1.00 98.70           H  
ATOM   1619  CA  ALA A 106       2.636   0.530 -10.963  1.00 98.70           C  
ATOM   1620  HA  ALA A 106       1.747   0.186 -11.491  1.00 98.70           H  
ATOM   1621  C   ALA A 106       3.842  -0.090 -11.678  1.00 98.70           C  
ATOM   1622  CB  ALA A 106       2.673   2.061 -11.019  1.00 98.70           C  
ATOM   1623  HB1 ALA A 106       2.825   2.385 -12.048  1.00 98.70           H  
ATOM   1624  HB2 ALA A 106       3.491   2.435 -10.403  1.00 98.70           H  
ATOM   1625  HB3 ALA A 106       1.733   2.471 -10.650  1.00 98.70           H  
ATOM   1626  O   ALA A 106       3.697  -0.545 -12.803  1.00 98.70           O  
ATOM   1627  N   ALA A 107       5.010  -0.145 -11.029  1.00 98.32           N  
ATOM   1628  H   ALA A 107       5.081   0.340 -10.147  1.00 98.32           H  
ATOM   1629  CA  ALA A 107       6.235  -0.723 -11.590  1.00 98.32           C  
ATOM   1630  HA  ALA A 107       7.053  -0.409 -10.942  1.00 98.32           H  
ATOM   1631  C   ALA A 107       6.589  -0.181 -12.994  1.00 98.32           C  
ATOM   1632  CB  ALA A 107       6.151  -2.249 -11.500  1.00 98.32           C  
ATOM   1633  HB1 ALA A 107       5.434  -2.621 -12.232  1.00 98.32           H  
ATOM   1634  HB2 ALA A 107       5.815  -2.528 -10.501  1.00 98.32           H  
ATOM   1635  HB3 ALA A 107       7.127  -2.687 -11.710  1.00 98.32           H  
ATOM   1636  O   ALA A 107       7.149  -0.882 -13.832  1.00 98.32           O  
ATOM   1637  N   GLY A 108       6.268   1.093 -13.226  1.00 98.00           N  
ATOM   1638  H   GLY A 108       5.861   1.616 -12.464  1.00 98.00           H  
ATOM   1639  CA  GLY A 108       6.440   1.831 -14.471  1.00 98.00           C  
ATOM   1640  HA2 GLY A 108       6.339   2.891 -14.239  1.00 98.00           H  
ATOM   1641  HA3 GLY A 108       7.451   1.681 -14.851  1.00 98.00           H  
ATOM   1642  C   GLY A 108       5.415   1.518 -15.563  1.00 98.00           C  
ATOM   1643  O   GLY A 108       5.624   1.925 -16.706  1.00 98.00           O  
ATOM   1644  N   GLU A 109       4.326   0.830 -15.223  1.00 98.10           N  
ATOM   1645  H   GLU A 109       4.271   0.452 -14.288  1.00 98.10           H  
ATOM   1646  CA  GLU A 109       3.135   0.648 -16.053  1.00 98.10           C  
ATOM   1647  HA  GLU A 109       3.395   0.817 -17.097  1.00 98.10           H  
ATOM   1648  C   GLU A 109       2.036   1.660 -15.684  1.00 98.10           C  
ATOM   1649  CB  GLU A 109       2.608  -0.794 -15.926  1.00 98.10           C  
ATOM   1650  HB2 GLU A 109       2.254  -0.961 -14.909  1.00 98.10           H  
ATOM   1651  HB3 GLU A 109       1.748  -0.905 -16.587  1.00 98.10           H  
ATOM   1652  O   GLU A 109       1.968   2.169 -14.558  1.00 98.10           O  
ATOM   1653  CG  GLU A 109       3.651  -1.870 -16.282  1.00 98.10           C  
ATOM   1654  HG2 GLU A 109       4.437  -1.877 -15.527  1.00 98.10           H  
ATOM   1655  HG3 GLU A 109       3.168  -2.847 -16.266  1.00 98.10           H  
ATOM   1656  CD  GLU A 109       4.255  -1.619 -17.669  1.00 98.10           C  
ATOM   1657  OE1 GLU A 109       5.506  -1.548 -17.785  1.00 98.10           O  
ATOM   1658  OE2 GLU A 109       3.455  -1.394 -18.602  1.00 98.10           O  
ATOM   1659  N   ASP A 110       1.136   1.956 -16.627  1.00 97.42           N  
ATOM   1660  H   ASP A 110       1.183   1.478 -17.516  1.00 97.42           H  
ATOM   1661  CA  ASP A 110       0.002   2.842 -16.357  1.00 97.42           C  
ATOM   1662  HA  ASP A 110       0.332   3.569 -15.616  1.00 97.42           H  
ATOM   1663  C   ASP A 110      -1.188   2.087 -15.754  1.00 97.42           C  
ATOM   1664  CB  ASP A 110      -0.418   3.663 -17.586  1.00 97.42           C  
ATOM   1665  HB2 ASP A 110       0.475   4.075 -18.056  1.00 97.42           H  
ATOM   1666  HB3 ASP A 110      -0.928   3.029 -18.312  1.00 97.42           H  
ATOM   1667  O   ASP A 110      -1.973   1.454 -16.455  1.00 97.42           O  
ATOM   1668  CG  ASP A 110      -1.331   4.826 -17.165  1.00 97.42           C  
ATOM   1669  OD1 ASP A 110      -1.756   4.886 -15.984  1.00 97.42           O  
ATOM   1670  OD2 ASP A 110      -1.430   5.829 -17.902  1.00 97.42           O  
ATOM   1671  N   ILE A 111      -1.351   2.215 -14.437  1.00 98.08           N  
ATOM   1672  H   ILE A 111      -0.590   2.645 -13.930  1.00 98.08           H  
ATOM   1673  CA  ILE A 111      -2.448   1.600 -13.679  1.00 98.08           C  
ATOM   1674  HA  ILE A 111      -2.922   0.852 -14.315  1.00 98.08           H  
ATOM   1675  C   ILE A 111      -3.574   2.584 -13.311  1.00 98.08           C  
ATOM   1676  CB  ILE A 111      -1.894   0.839 -12.451  1.00 98.08           C  
ATOM   1677  HB  ILE A 111      -2.733   0.371 -11.936  1.00 98.08           H  
ATOM   1678  O   ILE A 111      -4.430   2.237 -12.501  1.00 98.08           O  
ATOM   1679  CG1 ILE A 111      -1.195   1.801 -11.471  1.00 98.08           C  
ATOM   1680 HG12 ILE A 111      -1.886   2.621 -11.274  1.00 98.08           H  
ATOM   1681 HG13 ILE A 111      -0.290   2.201 -11.927  1.00 98.08           H  
ATOM   1682  CG2 ILE A 111      -0.949  -0.285 -12.896  1.00 98.08           C  
ATOM   1683 HG21 ILE A 111      -0.689  -0.909 -12.040  1.00 98.08           H  
ATOM   1684 HG22 ILE A 111      -1.441  -0.911 -13.641  1.00 98.08           H  
ATOM   1685 HG23 ILE A 111      -0.035   0.119 -13.331  1.00 98.08           H  
ATOM   1686  CD1 ILE A 111      -0.850   1.222 -10.099  1.00 98.08           C  
ATOM   1687 HD11 ILE A 111      -0.243   0.321 -10.193  1.00 98.08           H  
ATOM   1688 HD12 ILE A 111      -1.777   0.999  -9.571  1.00 98.08           H  
ATOM   1689 HD13 ILE A 111      -0.301   1.964  -9.519  1.00 98.08           H  
ATOM   1690  N   LYS A 112      -3.600   3.821 -13.838  1.00 97.78           N  
ATOM   1691  H   LYS A 112      -2.928   4.044 -14.558  1.00 97.78           H  
ATOM   1692  CA  LYS A 112      -4.519   4.883 -13.355  1.00 97.78           C  
ATOM   1693  HA  LYS A 112      -4.303   5.097 -12.308  1.00 97.78           H  
ATOM   1694  C   LYS A 112      -5.991   4.468 -13.385  1.00 97.78           C  
ATOM   1695  CB  LYS A 112      -4.332   6.170 -14.168  1.00 97.78           C  
ATOM   1696  HB2 LYS A 112      -5.148   6.859 -13.948  1.00 97.78           H  
ATOM   1697  HB3 LYS A 112      -4.374   5.918 -15.227  1.00 97.78           H  
ATOM   1698  O   LYS A 112      -6.682   4.589 -12.377  1.00 97.78           O  
ATOM   1699  CG  LYS A 112      -3.010   6.880 -13.852  1.00 97.78           C  
ATOM   1700  HG2 LYS A 112      -3.056   7.319 -12.855  1.00 97.78           H  
ATOM   1701  HG3 LYS A 112      -2.198   6.153 -13.858  1.00 97.78           H  
ATOM   1702  CD  LYS A 112      -2.749   7.985 -14.889  1.00 97.78           C  
ATOM   1703  HD2 LYS A 112      -3.349   8.858 -14.634  1.00 97.78           H  
ATOM   1704  HD3 LYS A 112      -3.050   7.647 -15.880  1.00 97.78           H  
ATOM   1705  CE  LYS A 112      -1.267   8.360 -14.944  1.00 97.78           C  
ATOM   1706  HE2 LYS A 112      -1.160   9.265 -15.541  1.00 97.78           H  
ATOM   1707  HE3 LYS A 112      -0.915   8.574 -13.935  1.00 97.78           H  
ATOM   1708  NZ  LYS A 112      -0.496   7.252 -15.558  1.00 97.78           N  
ATOM   1709  HZ1 LYS A 112      -0.741   6.363 -15.146  1.00 97.78           H  
ATOM   1710  HZ2 LYS A 112       0.504   7.391 -15.551  1.00 97.78           H  
ATOM   1711  HZ3 LYS A 112      -0.804   7.080 -16.504  1.00 97.78           H  
ATOM   1712  N   THR A 113      -6.450   3.925 -14.511  1.00 96.78           N  
ATOM   1713  H   THR A 113      -5.808   3.782 -15.278  1.00 96.78           H  
ATOM   1714  CA  THR A 113      -7.838   3.466 -14.678  1.00 96.78           C  
ATOM   1715  HA  THR A 113      -8.520   4.278 -14.425  1.00 96.78           H  
ATOM   1716  C   THR A 113      -8.164   2.299 -13.750  1.00 96.78           C  
ATOM   1717  CB  THR A 113      -8.097   3.036 -16.128  1.00 96.78           C  
ATOM   1718  HB  THR A 113      -9.089   2.590 -16.199  1.00 96.78           H  
ATOM   1719  O   THR A 113      -9.203   2.299 -13.096  1.00 96.78           O  
ATOM   1720  CG2 THR A 113      -8.003   4.213 -17.099  1.00 96.78           C  
ATOM   1721 HG21 THR A 113      -8.709   4.988 -16.803  1.00 96.78           H  
ATOM   1722 HG22 THR A 113      -8.250   3.872 -18.105  1.00 96.78           H  
ATOM   1723 HG23 THR A 113      -6.993   4.624 -17.102  1.00 96.78           H  
ATOM   1724  OG1 THR A 113      -7.124   2.095 -16.525  1.00 96.78           O  
ATOM   1725  HG1 THR A 113      -7.531   1.476 -17.135  1.00 96.78           H  
ATOM   1726  N   THR A 114      -7.241   1.344 -13.621  1.00 97.59           N  
ATOM   1727  H   THR A 114      -6.409   1.416 -14.189  1.00 97.59           H  
ATOM   1728  CA  THR A 114      -7.381   0.187 -12.730  1.00 97.59           C  
ATOM   1729  HA  THR A 114      -8.280  -0.370 -12.993  1.00 97.59           H  
ATOM   1730  C   THR A 114      -7.494   0.616 -11.268  1.00 97.59           C  
ATOM   1731  CB  THR A 114      -6.162  -0.726 -12.890  1.00 97.59           C  
ATOM   1732  HB  THR A 114      -5.260  -0.164 -12.648  1.00 97.59           H  
ATOM   1733  O   THR A 114      -8.293   0.063 -10.514  1.00 97.59           O  
ATOM   1734  CG2 THR A 114      -6.208  -1.950 -11.985  1.00 97.59           C  
ATOM   1735 HG21 THR A 114      -5.325  -2.558 -12.183  1.00 97.59           H  
ATOM   1736 HG22 THR A 114      -7.111  -2.530 -12.173  1.00 97.59           H  
ATOM   1737 HG23 THR A 114      -6.175  -1.641 -10.940  1.00 97.59           H  
ATOM   1738  OG1 THR A 114      -6.054  -1.169 -14.218  1.00 97.59           O  
ATOM   1739  HG1 THR A 114      -6.779  -0.797 -14.726  1.00 97.59           H  
ATOM   1740  N   VAL A 115      -6.714   1.617 -10.850  1.00 98.20           N  
ATOM   1741  H   VAL A 115      -6.067   2.023 -11.511  1.00 98.20           H  
ATOM   1742  CA  VAL A 115      -6.753   2.161  -9.487  1.00 98.20           C  
ATOM   1743  HA  VAL A 115      -6.632   1.342  -8.778  1.00 98.20           H  
ATOM   1744  C   VAL A 115      -8.106   2.797  -9.190  1.00 98.20           C  
ATOM   1745  CB  VAL A 115      -5.604   3.160  -9.274  1.00 98.20           C  
ATOM   1746  HB  VAL A 115      -5.575   3.869 -10.102  1.00 98.20           H  
ATOM   1747  O   VAL A 115      -8.666   2.536  -8.125  1.00 98.20           O  
ATOM   1748  CG1 VAL A 115      -5.710   3.948  -7.961  1.00 98.20           C  
ATOM   1749 HG11 VAL A 115      -5.750   3.261  -7.116  1.00 98.20           H  
ATOM   1750 HG12 VAL A 115      -4.839   4.595  -7.853  1.00 98.20           H  
ATOM   1751 HG13 VAL A 115      -6.599   4.577  -7.970  1.00 98.20           H  
ATOM   1752  CG2 VAL A 115      -4.285   2.384  -9.228  1.00 98.20           C  
ATOM   1753 HG21 VAL A 115      -4.327   1.662  -8.412  1.00 98.20           H  
ATOM   1754 HG22 VAL A 115      -3.443   3.059  -9.076  1.00 98.20           H  
ATOM   1755 HG23 VAL A 115      -4.125   1.827 -10.151  1.00 98.20           H  
ATOM   1756  N   ASP A 116      -8.670   3.556 -10.130  1.00 96.91           N  
ATOM   1757  H   ASP A 116      -8.155   3.759 -10.975  1.00 96.91           H  
ATOM   1758  CA  ASP A 116      -9.998   4.153  -9.965  1.00 96.91           C  
ATOM   1759  HA  ASP A 116      -9.997   4.746  -9.050  1.00 96.91           H  
ATOM   1760  C   ASP A 116     -11.093   3.082  -9.788  1.00 96.91           C  
ATOM   1761  CB  ASP A 116     -10.303   5.099 -11.144  1.00 96.91           C  
ATOM   1762  HB2 ASP A 116     -11.366   5.338 -11.125  1.00 96.91           H  
ATOM   1763  HB3 ASP A 116     -10.095   4.591 -12.085  1.00 96.91           H  
ATOM   1764  O   ASP A 116     -12.066   3.310  -9.068  1.00 96.91           O  
ATOM   1765  CG  ASP A 116      -9.531   6.431 -11.095  1.00 96.91           C  
ATOM   1766  OD1 ASP A 116      -9.032   6.808 -10.010  1.00 96.91           O  
ATOM   1767  OD2 ASP A 116      -9.503   7.145 -12.123  1.00 96.91           O  
ATOM   1768  N   VAL A 117     -10.919   1.884 -10.354  1.00 96.87           N  
ATOM   1769  H   VAL A 117     -10.125   1.768 -10.967  1.00 96.87           H  
ATOM   1770  CA  VAL A 117     -11.858   0.760 -10.195  1.00 96.87           C  
ATOM   1771  HA  VAL A 117     -12.870   1.160 -10.133  1.00 96.87           H  
ATOM   1772  C   VAL A 117     -11.618  -0.031  -8.902  1.00 96.87           C  
ATOM   1773  CB  VAL A 117     -11.802  -0.158 -11.436  1.00 96.87           C  
ATOM   1774  HB  VAL A 117     -10.780  -0.507 -11.583  1.00 96.87           H  
ATOM   1775  O   VAL A 117     -12.562  -0.333  -8.164  1.00 96.87           O  
ATOM   1776  CG1 VAL A 117     -12.716  -1.381 -11.283  1.00 96.87           C  
ATOM   1777 HG11 VAL A 117     -12.706  -1.954 -12.210  1.00 96.87           H  
ATOM   1778 HG12 VAL A 117     -13.736  -1.064 -11.068  1.00 96.87           H  
ATOM   1779 HG13 VAL A 117     -12.351  -2.031 -10.487  1.00 96.87           H  
ATOM   1780  CG2 VAL A 117     -12.254   0.598 -12.692  1.00 96.87           C  
ATOM   1781 HG21 VAL A 117     -11.611   1.459 -12.872  1.00 96.87           H  
ATOM   1782 HG22 VAL A 117     -13.285   0.933 -12.586  1.00 96.87           H  
ATOM   1783 HG23 VAL A 117     -12.172  -0.060 -13.557  1.00 96.87           H  
ATOM   1784  N   LEU A 118     -10.368  -0.401  -8.617  1.00 97.57           N  
ATOM   1785  H   LEU A 118      -9.642  -0.121  -9.261  1.00 97.57           H  
ATOM   1786  CA  LEU A 118     -10.035  -1.366  -7.564  1.00 97.57           C  
ATOM   1787  HA  LEU A 118     -10.884  -2.033  -7.413  1.00 97.57           H  
ATOM   1788  C   LEU A 118      -9.761  -0.727  -6.197  1.00 97.57           C  
ATOM   1789  CB  LEU A 118      -8.829  -2.207  -8.012  1.00 97.57           C  
ATOM   1790  HB2 LEU A 118      -7.999  -1.534  -8.229  1.00 97.57           H  
ATOM   1791  HB3 LEU A 118      -8.530  -2.835  -7.173  1.00 97.57           H  
ATOM   1792  O   LEU A 118     -10.075  -1.323  -5.165  1.00 97.57           O  
ATOM   1793  CG  LEU A 118      -9.057  -3.122  -9.229  1.00 97.57           C  
ATOM   1794  HG  LEU A 118      -9.254  -2.524 -10.118  1.00 97.57           H  
ATOM   1795  CD1 LEU A 118      -7.775  -3.926  -9.432  1.00 97.57           C  
ATOM   1796 HD11 LEU A 118      -7.617  -4.597  -8.587  1.00 97.57           H  
ATOM   1797 HD12 LEU A 118      -6.924  -3.250  -9.510  1.00 97.57           H  
ATOM   1798 HD13 LEU A 118      -7.829  -4.509 -10.352  1.00 97.57           H  
ATOM   1799  CD2 LEU A 118     -10.209  -4.111  -9.011  1.00 97.57           C  
ATOM   1800 HD21 LEU A 118     -10.258  -4.809  -9.847  1.00 97.57           H  
ATOM   1801 HD22 LEU A 118     -10.057  -4.668  -8.087  1.00 97.57           H  
ATOM   1802 HD23 LEU A 118     -11.156  -3.571  -8.975  1.00 97.57           H  
ATOM   1803  N   CYS A 119      -9.187   0.474  -6.155  1.00 97.63           N  
ATOM   1804  H   CYS A 119      -9.009   0.958  -7.023  1.00 97.63           H  
ATOM   1805  CA  CYS A 119      -8.751   1.126  -4.919  1.00 97.63           C  
ATOM   1806  HA  CYS A 119      -8.569   0.365  -4.161  1.00 97.63           H  
ATOM   1807  C   CYS A 119      -9.854   2.031  -4.351  1.00 97.63           C  
ATOM   1808  CB  CYS A 119      -7.413   1.832  -5.164  1.00 97.63           C  
ATOM   1809  HB2 CYS A 119      -7.095   2.344  -4.256  1.00 97.63           H  
ATOM   1810  HB3 CYS A 119      -7.535   2.578  -5.950  1.00 97.63           H  
ATOM   1811  O   CYS A 119      -9.728   3.253  -4.303  1.00 97.63           O  
ATOM   1812  SG  CYS A 119      -6.141   0.621  -5.628  1.00 97.63           S  
ATOM   1813  HG  CYS A 119      -6.293  -0.186  -4.574  1.00 97.63           H  
ATOM   1814  N   GLN A 120     -10.948   1.400  -3.916  1.00 94.71           N  
ATOM   1815  H   GLN A 120     -10.960   0.395  -4.014  1.00 94.71           H  
ATOM   1816  CA  GLN A 120     -12.156   2.050  -3.394  1.00 94.71           C  
ATOM   1817  HA  GLN A 120     -12.000   3.129  -3.397  1.00 94.71           H  
ATOM   1818  C   GLN A 120     -12.453   1.640  -1.935  1.00 94.71           C  
ATOM   1819  CB  GLN A 120     -13.331   1.719  -4.339  1.00 94.71           C  
ATOM   1820  HB2 GLN A 120     -13.416   0.637  -4.438  1.00 94.71           H  
ATOM   1821  HB3 GLN A 120     -14.267   2.081  -3.914  1.00 94.71           H  
ATOM   1822  O   GLN A 120     -11.945   0.610  -1.470  1.00 94.71           O  
ATOM   1823  CG  GLN A 120     -13.166   2.331  -5.744  1.00 94.71           C  
ATOM   1824  HG2 GLN A 120     -12.276   1.920  -6.221  1.00 94.71           H  
ATOM   1825  HG3 GLN A 120     -14.022   2.056  -6.361  1.00 94.71           H  
ATOM   1826  CD  GLN A 120     -13.065   3.854  -5.715  1.00 94.71           C  
ATOM   1827  NE2 GLN A 120     -12.279   4.451  -6.574  1.00 94.71           N  
ATOM   1828 HE21 GLN A 120     -12.244   5.461  -6.562  1.00 94.71           H  
ATOM   1829 HE22 GLN A 120     -11.922   3.932  -7.363  1.00 94.71           H  
ATOM   1830  OE1 GLN A 120     -13.688   4.532  -4.909  1.00 94.71           O  
ATOM   1831  N   PRO A 121     -13.297   2.395  -1.196  1.00 91.06           N  
ATOM   1832  CA  PRO A 121     -13.760   1.988   0.135  1.00 91.06           C  
ATOM   1833  HA  PRO A 121     -12.922   2.041   0.830  1.00 91.06           H  
ATOM   1834  C   PRO A 121     -14.328   0.556   0.130  1.00 91.06           C  
ATOM   1835  CB  PRO A 121     -14.825   3.018   0.533  1.00 91.06           C  
ATOM   1836  HB2 PRO A 121     -14.799   3.230   1.601  1.00 91.06           H  
ATOM   1837  HB3 PRO A 121     -15.814   2.660   0.245  1.00 91.06           H  
ATOM   1838  O   PRO A 121     -15.017   0.169  -0.816  1.00 91.06           O  
ATOM   1839  CG  PRO A 121     -14.486   4.255  -0.300  1.00 91.06           C  
ATOM   1840  HG2 PRO A 121     -13.731   4.852   0.213  1.00 91.06           H  
ATOM   1841  HG3 PRO A 121     -15.370   4.859  -0.503  1.00 91.06           H  
ATOM   1842  CD  PRO A 121     -13.905   3.665  -1.583  1.00 91.06           C  
ATOM   1843  HD2 PRO A 121     -13.176   4.348  -2.017  1.00 91.06           H  
ATOM   1844  HD3 PRO A 121     -14.714   3.485  -2.291  1.00 91.06           H  
ATOM   1845  N   GLY A 122     -14.035  -0.260   1.149  1.00 88.58           N  
ATOM   1846  H   GLY A 122     -13.559   0.088   1.969  1.00 88.58           H  
ATOM   1847  CA  GLY A 122     -14.518  -1.648   1.206  1.00 88.58           C  
ATOM   1848  HA2 GLY A 122     -15.535  -1.683   0.816  1.00 88.58           H  
ATOM   1849  HA3 GLY A 122     -14.561  -1.997   2.238  1.00 88.58           H  
ATOM   1850  C   GLY A 122     -13.690  -2.683   0.452  1.00 88.58           C  
ATOM   1851  O   GLY A 122     -13.942  -3.883   0.617  1.00 88.58           O  
ATOM   1852  N   LYS A 123     -12.713  -2.258  -0.362  1.00 91.28           N  
ATOM   1853  H   LYS A 123     -12.618  -1.262  -0.501  1.00 91.28           H  
ATOM   1854  CA  LYS A 123     -11.843  -3.160  -1.138  1.00 91.28           C  
ATOM   1855  HA  LYS A 123     -12.342  -4.119  -1.275  1.00 91.28           H  
ATOM   1856  C   LYS A 123     -10.535  -3.505  -0.429  1.00 91.28           C  
ATOM   1857  CB  LYS A 123     -11.565  -2.557  -2.527  1.00 91.28           C  
ATOM   1858  HB2 LYS A 123     -11.030  -1.615  -2.405  1.00 91.28           H  
ATOM   1859  HB3 LYS A 123     -10.907  -3.227  -3.081  1.00 91.28           H  
ATOM   1860  O   LYS A 123      -9.944  -4.528  -0.741  1.00 91.28           O  
ATOM   1861  CG  LYS A 123     -12.827  -2.302  -3.369  1.00 91.28           C  
ATOM   1862  HG2 LYS A 123     -12.526  -1.772  -4.273  1.00 91.28           H  
ATOM   1863  HG3 LYS A 123     -13.520  -1.660  -2.826  1.00 91.28           H  
ATOM   1864  CD  LYS A 123     -13.533  -3.600  -3.780  1.00 91.28           C  
ATOM   1865  HD2 LYS A 123     -13.935  -4.101  -2.899  1.00 91.28           H  
ATOM   1866  HD3 LYS A 123     -12.808  -4.251  -4.270  1.00 91.28           H  
ATOM   1867  CE  LYS A 123     -14.668  -3.267  -4.753  1.00 91.28           C  
ATOM   1868  HE2 LYS A 123     -15.425  -2.687  -4.227  1.00 91.28           H  
ATOM   1869  HE3 LYS A 123     -14.261  -2.635  -5.542  1.00 91.28           H  
ATOM   1870  NZ  LYS A 123     -15.256  -4.492  -5.350  1.00 91.28           N  
ATOM   1871  HZ1 LYS A 123     -15.646  -5.094  -4.639  1.00 91.28           H  
ATOM   1872  HZ2 LYS A 123     -14.541  -4.998  -5.854  1.00 91.28           H  
ATOM   1873  HZ3 LYS A 123     -15.975  -4.242  -6.014  1.00 91.28           H  
ATOM   1874  N   GLY A 124     -10.085  -2.677   0.516  1.00 92.76           N  
ATOM   1875  H   GLY A 124     -10.644  -1.867   0.743  1.00 92.76           H  
ATOM   1876  CA  GLY A 124      -8.841  -2.910   1.263  1.00 92.76           C  
ATOM   1877  HA2 GLY A 124      -8.819  -2.239   2.123  1.00 92.76           H  
ATOM   1878  HA3 GLY A 124      -8.837  -3.935   1.635  1.00 92.76           H  
ATOM   1879  C   GLY A 124      -7.549  -2.702   0.457  1.00 92.76           C  
ATOM   1880  O   GLY A 124      -6.470  -2.985   0.970  1.00 92.76           O  
ATOM   1881  N   LEU A 125      -7.640  -2.178  -0.770  1.00 97.20           N  
ATOM   1882  H   LEU A 125      -8.558  -1.948  -1.123  1.00 97.20           H  
ATOM   1883  CA  LEU A 125      -6.504  -1.971  -1.673  1.00 97.20           C  
ATOM   1884  HA  LEU A 125      -5.695  -2.636  -1.373  1.00 97.20           H  
ATOM   1885  C   LEU A 125      -5.954  -0.542  -1.592  1.00 97.20           C  
ATOM   1886  CB  LEU A 125      -6.914  -2.336  -3.112  1.00 97.20           C  
ATOM   1887  HB2 LEU A 125      -6.103  -2.071  -3.790  1.00 97.20           H  
ATOM   1888  HB3 LEU A 125      -7.786  -1.742  -3.386  1.00 97.20           H  
ATOM   1889  O   LEU A 125      -6.697   0.418  -1.372  1.00 97.20           O  
ATOM   1890  CG  LEU A 125      -7.244  -3.827  -3.314  1.00 97.20           C  
ATOM   1891  HG  LEU A 125      -8.001  -4.138  -2.595  1.00 97.20           H  
ATOM   1892  CD1 LEU A 125      -7.807  -4.043  -4.714  1.00 97.20           C  
ATOM   1893 HD11 LEU A 125      -7.070  -3.756  -5.464  1.00 97.20           H  
ATOM   1894 HD12 LEU A 125      -8.067  -5.094  -4.839  1.00 97.20           H  
ATOM   1895 HD13 LEU A 125      -8.713  -3.450  -4.840  1.00 97.20           H  
ATOM   1896  CD2 LEU A 125      -6.010  -4.714  -3.157  1.00 97.20           C  
ATOM   1897 HD21 LEU A 125      -5.663  -4.692  -2.124  1.00 97.20           H  
ATOM   1898 HD22 LEU A 125      -5.215  -4.387  -3.827  1.00 97.20           H  
ATOM   1899 HD23 LEU A 125      -6.273  -5.746  -3.387  1.00 97.20           H  
ATOM   1900  N   PHE A 126      -4.645  -0.406  -1.789  1.00 98.59           N  
ATOM   1901  H   PHE A 126      -4.087  -1.243  -1.886  1.00 98.59           H  
ATOM   1902  CA  PHE A 126      -3.946   0.873  -1.886  1.00 98.59           C  
ATOM   1903  HA  PHE A 126      -4.672   1.660  -2.087  1.00 98.59           H  
ATOM   1904  C   PHE A 126      -2.941   0.845  -3.042  1.00 98.59           C  
ATOM   1905  CB  PHE A 126      -3.256   1.170  -0.548  1.00 98.59           C  
ATOM   1906  HB2 PHE A 126      -3.985   1.053   0.254  1.00 98.59           H  
ATOM   1907  HB3 PHE A 126      -2.467   0.438  -0.378  1.00 98.59           H  
ATOM   1908  O   PHE A 126      -2.184  -0.115  -3.170  1.00 98.59           O  
ATOM   1909  CG  PHE A 126      -2.669   2.561  -0.460  1.00 98.59           C  
ATOM   1910  CD1 PHE A 126      -1.350   2.817  -0.878  1.00 98.59           C  
ATOM   1911  HD1 PHE A 126      -0.741   2.018  -1.276  1.00 98.59           H  
ATOM   1912  CD2 PHE A 126      -3.470   3.614   0.012  1.00 98.59           C  
ATOM   1913  HD2 PHE A 126      -4.489   3.416   0.312  1.00 98.59           H  
ATOM   1914  CE1 PHE A 126      -0.844   4.128  -0.841  1.00 98.59           C  
ATOM   1915  HE1 PHE A 126       0.151   4.330  -1.210  1.00 98.59           H  
ATOM   1916  CE2 PHE A 126      -2.962   4.922   0.053  1.00 98.59           C  
ATOM   1917  HE2 PHE A 126      -3.581   5.740   0.391  1.00 98.59           H  
ATOM   1918  CZ  PHE A 126      -1.657   5.180  -0.389  1.00 98.59           C  
ATOM   1919  HZ  PHE A 126      -1.294   6.197  -0.414  1.00 98.59           H  
ATOM   1920  N   ALA A 127      -2.903   1.888  -3.867  1.00 98.76           N  
ATOM   1921  H   ALA A 127      -3.536   2.660  -3.717  1.00 98.76           H  
ATOM   1922  CA  ALA A 127      -2.014   1.934  -5.023  1.00 98.76           C  
ATOM   1923  HA  ALA A 127      -1.694   0.917  -5.246  1.00 98.76           H  
ATOM   1924  C   ALA A 127      -0.751   2.765  -4.784  1.00 98.76           C  
ATOM   1925  CB  ALA A 127      -2.786   2.400  -6.248  1.00 98.76           C  
ATOM   1926  HB1 ALA A 127      -3.672   1.775  -6.361  1.00 98.76           H  
ATOM   1927  HB2 ALA A 127      -2.158   2.301  -7.133  1.00 98.76           H  
ATOM   1928  HB3 ALA A 127      -3.086   3.442  -6.137  1.00 98.76           H  
ATOM   1929  O   ALA A 127      -0.767   3.788  -4.096  1.00 98.76           O  
ATOM   1930  N   VAL A 128       0.347   2.338  -5.399  1.00 98.87           N  
ATOM   1931  H   VAL A 128       0.286   1.489  -5.944  1.00 98.87           H  
ATOM   1932  CA  VAL A 128       1.620   3.054  -5.404  1.00 98.87           C  
ATOM   1933  HA  VAL A 128       1.496   4.009  -4.895  1.00 98.87           H  
ATOM   1934  C   VAL A 128       2.001   3.334  -6.852  1.00 98.87           C  
ATOM   1935  CB  VAL A 128       2.719   2.278  -4.658  1.00 98.87           C  
ATOM   1936  HB  VAL A 128       3.024   1.409  -5.241  1.00 98.87           H  
ATOM   1937  O   VAL A 128       2.311   2.420  -7.612  1.00 98.87           O  
ATOM   1938  CG1 VAL A 128       3.929   3.192  -4.443  1.00 98.87           C  
ATOM   1939 HG11 VAL A 128       4.746   2.613  -4.013  1.00 98.87           H  
ATOM   1940 HG12 VAL A 128       3.661   4.004  -3.767  1.00 98.87           H  
ATOM   1941 HG13 VAL A 128       4.256   3.618  -5.392  1.00 98.87           H  
ATOM   1942  CG2 VAL A 128       2.263   1.798  -3.270  1.00 98.87           C  
ATOM   1943 HG21 VAL A 128       1.882   2.639  -2.690  1.00 98.87           H  
ATOM   1944 HG22 VAL A 128       3.100   1.340  -2.744  1.00 98.87           H  
ATOM   1945 HG23 VAL A 128       1.478   1.050  -3.378  1.00 98.87           H  
ATOM   1946  N   PHE A 129       1.960   4.610  -7.216  1.00 98.85           N  
ATOM   1947  H   PHE A 129       1.713   5.294  -6.516  1.00 98.85           H  
ATOM   1948  CA  PHE A 129       2.299   5.113  -8.538  1.00 98.85           C  
ATOM   1949  HA  PHE A 129       2.159   4.327  -9.280  1.00 98.85           H  
ATOM   1950  C   PHE A 129       3.745   5.590  -8.613  1.00 98.85           C  
ATOM   1951  CB  PHE A 129       1.379   6.282  -8.884  1.00 98.85           C  
ATOM   1952  HB2 PHE A 129       1.789   6.816  -9.741  1.00 98.85           H  
ATOM   1953  HB3 PHE A 129       1.386   6.963  -8.033  1.00 98.85           H  
ATOM   1954  O   PHE A 129       4.311   6.104  -7.640  1.00 98.85           O  
ATOM   1955  CG  PHE A 129      -0.049   5.918  -9.212  1.00 98.85           C  
ATOM   1956  CD1 PHE A 129      -0.347   5.321 -10.449  1.00 98.85           C  
ATOM   1957  HD1 PHE A 129       0.445   5.073 -11.140  1.00 98.85           H  
ATOM   1958  CD2 PHE A 129      -1.086   6.264  -8.327  1.00 98.85           C  
ATOM   1959  HD2 PHE A 129      -0.857   6.740  -7.385  1.00 98.85           H  
ATOM   1960  CE1 PHE A 129      -1.684   5.105 -10.812  1.00 98.85           C  
ATOM   1961  HE1 PHE A 129      -1.917   4.706 -11.788  1.00 98.85           H  
ATOM   1962  CE2 PHE A 129      -2.423   6.019  -8.683  1.00 98.85           C  
ATOM   1963  HE2 PHE A 129      -3.227   6.309  -8.023  1.00 98.85           H  
ATOM   1964  CZ  PHE A 129      -2.720   5.443  -9.927  1.00 98.85           C  
ATOM   1965  HZ  PHE A 129      -3.751   5.288 -10.211  1.00 98.85           H  
ATOM   1966  N   ASP A 130       4.294   5.499  -9.816  1.00 98.74           N  
ATOM   1967  H   ASP A 130       3.784   5.044 -10.560  1.00 98.74           H  
ATOM   1968  CA  ASP A 130       5.523   6.173 -10.202  1.00 98.74           C  
ATOM   1969  HA  ASP A 130       6.203   6.195  -9.350  1.00 98.74           H  
ATOM   1970  C   ASP A 130       5.213   7.604 -10.623  1.00 98.74           C  
ATOM   1971  CB  ASP A 130       6.202   5.396 -11.330  1.00 98.74           C  
ATOM   1972  HB2 ASP A 130       7.168   5.848 -11.555  1.00 98.74           H  
ATOM   1973  HB3 ASP A 130       5.583   5.426 -12.226  1.00 98.74           H  
ATOM   1974  O   ASP A 130       4.277   7.848 -11.380  1.00 98.74           O  
ATOM   1975  CG  ASP A 130       6.397   3.955 -10.889  1.00 98.74           C  
ATOM   1976  OD1 ASP A 130       7.126   3.725  -9.901  1.00 98.74           O  
ATOM   1977  OD2 ASP A 130       5.719   3.054 -11.409  1.00 98.74           O  
ATOM   1978  N   GLY A 131       5.991   8.557 -10.120  1.00 98.08           N  
ATOM   1979  H   GLY A 131       6.706   8.297  -9.456  1.00 98.08           H  
ATOM   1980  CA  GLY A 131       5.968   9.930 -10.598  1.00 98.08           C  
ATOM   1981  HA2 GLY A 131       6.545  10.560  -9.921  1.00 98.08           H  
ATOM   1982  HA3 GLY A 131       4.936  10.281 -10.615  1.00 98.08           H  
ATOM   1983  C   GLY A 131       6.555  10.053 -12.010  1.00 98.08           C  
ATOM   1984  O   GLY A 131       7.028   9.068 -12.582  1.00 98.08           O  
ATOM   1985  N   PRO A 132       6.567  11.270 -12.578  1.00 97.62           N  
ATOM   1986  CA  PRO A 132       7.078  11.490 -13.928  1.00 97.62           C  
ATOM   1987  HA  PRO A 132       6.453  10.925 -14.619  1.00 97.62           H  
ATOM   1988  C   PRO A 132       8.538  11.046 -14.109  1.00 97.62           C  
ATOM   1989  CB  PRO A 132       6.885  12.986 -14.197  1.00 97.62           C  
ATOM   1990  HB2 PRO A 132       7.752  13.549 -13.852  1.00 97.62           H  
ATOM   1991  HB3 PRO A 132       6.689  13.187 -15.250  1.00 97.62           H  
ATOM   1992  O   PRO A 132       9.371  11.212 -13.217  1.00 97.62           O  
ATOM   1993  CG  PRO A 132       5.677  13.315 -13.320  1.00 97.62           C  
ATOM   1994  HG2 PRO A 132       5.587  14.382 -13.119  1.00 97.62           H  
ATOM   1995  HG3 PRO A 132       4.768  12.953 -13.800  1.00 97.62           H  
ATOM   1996  CD  PRO A 132       5.958  12.489 -12.066  1.00 97.62           C  
ATOM   1997  HD2 PRO A 132       5.027  12.296 -11.532  1.00 97.62           H  
ATOM   1998  HD3 PRO A 132       6.667  13.012 -11.425  1.00 97.62           H  
ATOM   1999  N   GLU A 133       8.851  10.511 -15.291  1.00 97.43           N  
ATOM   2000  H   GLU A 133       8.105  10.296 -15.937  1.00 97.43           H  
ATOM   2001  CA  GLU A 133      10.216  10.127 -15.689  1.00 97.43           C  
ATOM   2002  HA  GLU A 133      10.693   9.568 -14.884  1.00 97.43           H  
ATOM   2003  C   GLU A 133      11.113  11.326 -16.024  1.00 97.43           C  
ATOM   2004  CB  GLU A 133      10.150   9.241 -16.937  1.00 97.43           C  
ATOM   2005  HB2 GLU A 133      11.150   9.193 -17.369  1.00 97.43           H  
ATOM   2006  HB3 GLU A 133       9.481   9.690 -17.671  1.00 97.43           H  
ATOM   2007  O   GLU A 133      12.345  11.206 -16.049  1.00 97.43           O  
ATOM   2008  CG  GLU A 133       9.696   7.817 -16.617  1.00 97.43           C  
ATOM   2009  HG2 GLU A 133      10.396   7.404 -15.890  1.00 97.43           H  
ATOM   2010  HG3 GLU A 133       8.699   7.848 -16.178  1.00 97.43           H  
ATOM   2011  CD  GLU A 133       9.707   6.929 -17.866  1.00 97.43           C  
ATOM   2012  OE1 GLU A 133       8.765   6.121 -18.010  1.00 97.43           O  
ATOM   2013  OE2 GLU A 133      10.645   7.100 -18.680  1.00 97.43           O  
ATOM   2014  N   THR A 134      10.493  12.470 -16.318  1.00 97.06           N  
ATOM   2015  H   THR A 134       9.484  12.481 -16.268  1.00 97.06           H  
ATOM   2016  CA  THR A 134      11.146  13.745 -16.618  1.00 97.06           C  
ATOM   2017  HA  THR A 134      12.125  13.547 -17.056  1.00 97.06           H  
ATOM   2018  C   THR A 134      11.355  14.566 -15.355  1.00 97.06           C  
ATOM   2019  CB  THR A 134      10.331  14.567 -17.626  1.00 97.06           C  
ATOM   2020  HB  THR A 134      10.813  15.533 -17.773  1.00 97.06           H  
ATOM   2021  O   THR A 134      10.611  14.436 -14.383  1.00 97.06           O  
ATOM   2022  CG2 THR A 134      10.231  13.865 -18.980  1.00 97.06           C  
ATOM   2023 HG21 THR A 134       9.690  12.924 -18.881  1.00 97.06           H  
ATOM   2024 HG22 THR A 134      11.229  13.668 -19.372  1.00 97.06           H  
ATOM   2025 HG23 THR A 134       9.694  14.507 -19.678  1.00 97.06           H  
ATOM   2026  OG1 THR A 134       9.020  14.775 -17.152  1.00 97.06           O  
ATOM   2027  HG1 THR A 134       9.071  15.305 -16.354  1.00 97.06           H  
ATOM   2028  N   GLU A 135      12.344  15.457 -15.389  1.00 97.94           N  
ATOM   2029  H   GLU A 135      12.908  15.561 -16.220  1.00 97.94           H  
ATOM   2030  CA  GLU A 135      12.635  16.339 -14.264  1.00 97.94           C  
ATOM   2031  HA  GLU A 135      12.819  15.711 -13.393  1.00 97.94           H  
ATOM   2032  C   GLU A 135      11.447  17.263 -13.962  1.00 97.94           C  
ATOM   2033  CB  GLU A 135      13.917  17.132 -14.544  1.00 97.94           C  
ATOM   2034  HB2 GLU A 135      13.737  17.847 -15.347  1.00 97.94           H  
ATOM   2035  HB3 GLU A 135      14.686  16.434 -14.876  1.00 97.94           H  
ATOM   2036  O   GLU A 135      10.946  17.974 -14.836  1.00 97.94           O  
ATOM   2037  CG  GLU A 135      14.423  17.869 -13.295  1.00 97.94           C  
ATOM   2038  HG2 GLU A 135      14.424  17.172 -12.457  1.00 97.94           H  
ATOM   2039  HG3 GLU A 135      13.735  18.681 -13.059  1.00 97.94           H  
ATOM   2040  CD  GLU A 135      15.840  18.440 -13.473  1.00 97.94           C  
ATOM   2041  OE1 GLU A 135      16.475  18.728 -12.434  1.00 97.94           O  
ATOM   2042  OE2 GLU A 135      16.302  18.559 -14.632  1.00 97.94           O  
ATOM   2043  N   LEU A 136      10.991  17.247 -12.711  1.00 98.01           N  
ATOM   2044  H   LEU A 136      11.402  16.586 -12.067  1.00 98.01           H  
ATOM   2045  CA  LEU A 136       9.965  18.159 -12.221  1.00 98.01           C  
ATOM   2046  HA  LEU A 136       9.170  18.218 -12.964  1.00 98.01           H  
ATOM   2047  C   LEU A 136      10.529  19.570 -12.042  1.00 98.01           C  
ATOM   2048  CB  LEU A 136       9.383  17.636 -10.900  1.00 98.01           C  
ATOM   2049  HB2 LEU A 136       8.766  18.418 -10.457  1.00 98.01           H  
ATOM   2050  HB3 LEU A 136      10.205  17.441 -10.211  1.00 98.01           H  
ATOM   2051  O   LEU A 136      11.629  19.762 -11.530  1.00 98.01           O  
ATOM   2052  CG  LEU A 136       8.535  16.362 -11.038  1.00 98.01           C  
ATOM   2053  HG  LEU A 136       9.154  15.560 -11.439  1.00 98.01           H  
ATOM   2054  CD1 LEU A 136       8.036  15.941  -9.654  1.00 98.01           C  
ATOM   2055 HD11 LEU A 136       7.430  16.732  -9.211  1.00 98.01           H  
ATOM   2056 HD12 LEU A 136       8.890  15.755  -9.003  1.00 98.01           H  
ATOM   2057 HD13 LEU A 136       7.452  15.024  -9.732  1.00 98.01           H  
ATOM   2058  CD2 LEU A 136       7.337  16.533 -11.970  1.00 98.01           C  
ATOM   2059 HD21 LEU A 136       6.651  15.699 -11.822  1.00 98.01           H  
ATOM   2060 HD22 LEU A 136       7.674  16.533 -13.007  1.00 98.01           H  
ATOM   2061 HD23 LEU A 136       6.810  17.463 -11.758  1.00 98.01           H  
ATOM   2062  N   THR A 137       9.720  20.570 -12.384  1.00 97.40           N  
ATOM   2063  H   THR A 137       8.809  20.338 -12.752  1.00 97.40           H  
ATOM   2064  CA  THR A 137      10.036  21.987 -12.162  1.00 97.40           C  
ATOM   2065  HA  THR A 137      10.998  22.065 -11.654  1.00 97.40           H  
ATOM   2066  C   THR A 137       8.991  22.628 -11.255  1.00 97.40           C  
ATOM   2067  CB  THR A 137      10.158  22.764 -13.481  1.00 97.40           C  
ATOM   2068  HB  THR A 137      10.513  23.768 -13.249  1.00 97.40           H  
ATOM   2069  O   THR A 137       7.862  22.144 -11.172  1.00 97.40           O  
ATOM   2070  CG2 THR A 137      11.130  22.128 -14.474  1.00 97.40           C  
ATOM   2071 HG21 THR A 137      10.780  21.145 -14.788  1.00 97.40           H  
ATOM   2072 HG22 THR A 137      11.233  22.768 -15.350  1.00 97.40           H  
ATOM   2073 HG23 THR A 137      12.108  22.014 -14.005  1.00 97.40           H  
ATOM   2074  OG1 THR A 137       8.907  22.879 -14.114  1.00 97.40           O  
ATOM   2075  HG1 THR A 137       8.827  22.137 -14.718  1.00 97.40           H  
ATOM   2076  N   ILE A 138       9.341  23.735 -10.597  1.00 96.17           N  
ATOM   2077  H   ILE A 138      10.298  24.052 -10.663  1.00 96.17           H  
ATOM   2078  CA  ILE A 138       8.420  24.515  -9.747  1.00 96.17           C  
ATOM   2079  HA  ILE A 138       8.104  23.908  -8.899  1.00 96.17           H  
ATOM   2080  C   ILE A 138       7.140  24.883 -10.517  1.00 96.17           C  
ATOM   2081  CB  ILE A 138       9.177  25.756  -9.211  1.00 96.17           C  
ATOM   2082  HB  ILE A 138       9.776  26.161 -10.026  1.00 96.17           H  
ATOM   2083  O   ILE A 138       6.034  24.623 -10.055  1.00 96.17           O  
ATOM   2084  CG1 ILE A 138      10.141  25.310  -8.086  1.00 96.17           C  
ATOM   2085 HG12 ILE A 138      10.678  24.415  -8.399  1.00 96.17           H  
ATOM   2086 HG13 ILE A 138       9.567  25.059  -7.194  1.00 96.17           H  
ATOM   2087  CG2 ILE A 138       8.245  26.892  -8.749  1.00 96.17           C  
ATOM   2088 HG21 ILE A 138       7.501  26.534  -8.038  1.00 96.17           H  
ATOM   2089 HG22 ILE A 138       7.721  27.327  -9.600  1.00 96.17           H  
ATOM   2090 HG23 ILE A 138       8.813  27.694  -8.276  1.00 96.17           H  
ATOM   2091  CD1 ILE A 138      11.194  26.363  -7.719  1.00 96.17           C  
ATOM   2092 HD11 ILE A 138      11.914  25.923  -7.029  1.00 96.17           H  
ATOM   2093 HD12 ILE A 138      10.730  27.221  -7.232  1.00 96.17           H  
ATOM   2094 HD13 ILE A 138      11.724  26.692  -8.613  1.00 96.17           H  
ATOM   2095  N   ASN A 139       7.285  25.387 -11.745  1.00 95.69           N  
ATOM   2096  H   ASN A 139       8.222  25.545 -12.088  1.00 95.69           H  
ATOM   2097  CA  ASN A 139       6.152  25.832 -12.563  1.00 95.69           C  
ATOM   2098  HA  ASN A 139       5.468  26.395 -11.929  1.00 95.69           H  
ATOM   2099  C   ASN A 139       5.329  24.677 -13.168  1.00 95.69           C  
ATOM   2100  CB  ASN A 139       6.682  26.771 -13.659  1.00 95.69           C  
ATOM   2101  HB2 ASN A 139       5.850  27.081 -14.293  1.00 95.69           H  
ATOM   2102  HB3 ASN A 139       7.396  26.230 -14.279  1.00 95.69           H  
ATOM   2103  O   ASN A 139       4.219  24.910 -13.635  1.00 95.69           O  
ATOM   2104  CG  ASN A 139       7.328  28.030 -13.107  1.00 95.69           C  
ATOM   2105  ND2 ASN A 139       8.334  28.546 -13.772  1.00 95.69           N  
ATOM   2106 HD21 ASN A 139       8.649  28.126 -14.636  1.00 95.69           H  
ATOM   2107 HD22 ASN A 139       8.744  29.373 -13.363  1.00 95.69           H  
ATOM   2108  OD1 ASN A 139       6.961  28.570 -12.082  1.00 95.69           O  
ATOM   2109  N   GLY A 140       5.858  23.449 -13.171  1.00 96.15           N  
ATOM   2110  H   GLY A 140       6.771  23.321 -12.759  1.00 96.15           H  
ATOM   2111  CA  GLY A 140       5.186  22.257 -13.704  1.00 96.15           C  
ATOM   2112  HA2 GLY A 140       4.559  22.536 -14.550  1.00 96.15           H  
ATOM   2113  HA3 GLY A 140       5.942  21.558 -14.062  1.00 96.15           H  
ATOM   2114  C   GLY A 140       4.308  21.512 -12.693  1.00 96.15           C  
ATOM   2115  O   GLY A 140       3.744  20.473 -13.034  1.00 96.15           O  
ATOM   2116  N   ALA A 141       4.195  22.006 -11.452  1.00 95.65           N  
ATOM   2117  H   ALA A 141       4.689  22.855 -11.219  1.00 95.65           H  
ATOM   2118  CA  ALA A 141       3.552  21.269 -10.366  1.00 95.65           C  
ATOM   2119  HA  ALA A 141       4.055  20.307 -10.264  1.00 95.65           H  
ATOM   2120  C   ALA A 141       2.086  20.929 -10.647  1.00 95.65           C  
ATOM   2121  CB  ALA A 141       3.726  22.051  -9.059  1.00 95.65           C  
ATOM   2122  HB1 ALA A 141       3.214  23.011  -9.121  1.00 95.65           H  
ATOM   2123  HB2 ALA A 141       3.316  21.479  -8.227  1.00 95.65           H  
ATOM   2124  HB3 ALA A 141       4.785  22.230  -8.873  1.00 95.65           H  
ATOM   2125  O   ALA A 141       1.677  19.786 -10.457  1.00 95.65           O  
ATOM   2126  N   GLU A 142       1.299  21.888 -11.133  1.00 95.12           N  
ATOM   2127  H   GLU A 142       1.685  22.810 -11.274  1.00 95.12           H  
ATOM   2128  CA  GLU A 142      -0.120  21.655 -11.414  1.00 95.12           C  
ATOM   2129  HA  GLU A 142      -0.596  21.254 -10.519  1.00 95.12           H  
ATOM   2130  C   GLU A 142      -0.336  20.598 -12.501  1.00 95.12           C  
ATOM   2131  CB  GLU A 142      -0.801  22.980 -11.793  1.00 95.12           C  
ATOM   2132  HB2 GLU A 142      -0.196  23.504 -12.533  1.00 95.12           H  
ATOM   2133  HB3 GLU A 142      -1.769  22.767 -12.246  1.00 95.12           H  
ATOM   2134  O   GLU A 142      -1.142  19.689 -12.313  1.00 95.12           O  
ATOM   2135  CG  GLU A 142      -1.019  23.891 -10.575  1.00 95.12           C  
ATOM   2136  HG2 GLU A 142      -1.527  24.797 -10.904  1.00 95.12           H  
ATOM   2137  HG3 GLU A 142      -0.049  24.179 -10.169  1.00 95.12           H  
ATOM   2138  CD  GLU A 142      -1.864  23.199  -9.491  1.00 95.12           C  
ATOM   2139  OE1 GLU A 142      -1.453  23.226  -8.309  1.00 95.12           O  
ATOM   2140  OE2 GLU A 142      -2.896  22.582  -9.858  1.00 95.12           O  
ATOM   2141  N   GLU A 143       0.423  20.659 -13.595  1.00 96.38           N  
ATOM   2142  H   GLU A 143       1.131  21.378 -13.657  1.00 96.38           H  
ATOM   2143  CA  GLU A 143       0.334  19.693 -14.696  1.00 96.38           C  
ATOM   2144  HA  GLU A 143      -0.689  19.666 -15.072  1.00 96.38           H  
ATOM   2145  C   GLU A 143       0.688  18.276 -14.227  1.00 96.38           C  
ATOM   2146  CB  GLU A 143       1.258  20.164 -15.829  1.00 96.38           C  
ATOM   2147  HB2 GLU A 143       2.281  20.213 -15.456  1.00 96.38           H  
ATOM   2148  HB3 GLU A 143       0.950  21.166 -16.126  1.00 96.38           H  
ATOM   2149  O   GLU A 143      -0.097  17.341 -14.394  1.00 96.38           O  
ATOM   2150  CG  GLU A 143       1.210  19.245 -17.058  1.00 96.38           C  
ATOM   2151  HG2 GLU A 143       1.533  18.245 -16.769  1.00 96.38           H  
ATOM   2152  HG3 GLU A 143       0.178  19.182 -17.402  1.00 96.38           H  
ATOM   2153  CD  GLU A 143       2.102  19.735 -18.212  1.00 96.38           C  
ATOM   2154  OE1 GLU A 143       2.051  19.089 -19.282  1.00 96.38           O  
ATOM   2155  OE2 GLU A 143       2.818  20.748 -18.031  1.00 96.38           O  
ATOM   2156  N   ALA A 144       1.833  18.125 -13.556  1.00 97.24           N  
ATOM   2157  H   ALA A 144       2.430  18.931 -13.436  1.00 97.24           H  
ATOM   2158  CA  ALA A 144       2.293  16.834 -13.055  1.00 97.24           C  
ATOM   2159  HA  ALA A 144       2.380  16.139 -13.890  1.00 97.24           H  
ATOM   2160  C   ALA A 144       1.324  16.219 -12.032  1.00 97.24           C  
ATOM   2161  CB  ALA A 144       3.675  17.055 -12.442  1.00 97.24           C  
ATOM   2162  HB1 ALA A 144       4.376  17.364 -13.217  1.00 97.24           H  
ATOM   2163  HB2 ALA A 144       3.600  17.848 -11.698  1.00 97.24           H  
ATOM   2164  HB3 ALA A 144       4.030  16.135 -11.978  1.00 97.24           H  
ATOM   2165  O   ALA A 144       1.118  15.006 -12.018  1.00 97.24           O  
ATOM   2166  N   LYS A 145       0.705  17.044 -11.180  1.00 97.32           N  
ATOM   2167  H   LYS A 145       0.931  18.027 -11.233  1.00 97.32           H  
ATOM   2168  CA  LYS A 145      -0.288  16.597 -10.196  1.00 97.32           C  
ATOM   2169  HA  LYS A 145       0.086  15.719  -9.668  1.00 97.32           H  
ATOM   2170  C   LYS A 145      -1.612  16.193 -10.836  1.00 97.32           C  
ATOM   2171  CB  LYS A 145      -0.529  17.727  -9.198  1.00 97.32           C  
ATOM   2172  HB2 LYS A 145      -0.688  18.658  -9.742  1.00 97.32           H  
ATOM   2173  HB3 LYS A 145      -1.444  17.517  -8.643  1.00 97.32           H  
ATOM   2174  O   LYS A 145      -2.230  15.229 -10.391  1.00 97.32           O  
ATOM   2175  CG  LYS A 145       0.622  17.898  -8.201  1.00 97.32           C  
ATOM   2176  HG2 LYS A 145       1.552  18.154  -8.709  1.00 97.32           H  
ATOM   2177  HG3 LYS A 145       0.795  16.968  -7.661  1.00 97.32           H  
ATOM   2178  CD  LYS A 145       0.213  19.013  -7.239  1.00 97.32           C  
ATOM   2179  HD2 LYS A 145      -0.063  19.894  -7.819  1.00 97.32           H  
ATOM   2180  HD3 LYS A 145      -0.648  18.685  -6.657  1.00 97.32           H  
ATOM   2181  CE  LYS A 145       1.343  19.386  -6.299  1.00 97.32           C  
ATOM   2182  HE2 LYS A 145       1.613  18.523  -5.690  1.00 97.32           H  
ATOM   2183  HE3 LYS A 145       2.201  19.679  -6.903  1.00 97.32           H  
ATOM   2184  NZ  LYS A 145       0.923  20.520  -5.449  1.00 97.32           N  
ATOM   2185  HZ1 LYS A 145       0.477  21.233  -6.007  1.00 97.32           H  
ATOM   2186  HZ2 LYS A 145       1.727  20.972  -5.036  1.00 97.32           H  
ATOM   2187  HZ3 LYS A 145       0.289  20.215  -4.724  1.00 97.32           H  
ATOM   2188  N   GLN A 146      -2.074  16.925 -11.851  1.00 96.33           N  
ATOM   2189  H   GLN A 146      -1.519  17.705 -12.172  1.00 96.33           H  
ATOM   2190  CA  GLN A 146      -3.352  16.665 -12.525  1.00 96.33           C  
ATOM   2191  HA  GLN A 146      -4.129  16.549 -11.769  1.00 96.33           H  
ATOM   2192  C   GLN A 146      -3.361  15.360 -13.329  1.00 96.33           C  
ATOM   2193  CB  GLN A 146      -3.723  17.859 -13.415  1.00 96.33           C  
ATOM   2194  HB2 GLN A 146      -4.514  17.564 -14.105  1.00 96.33           H  
ATOM   2195  HB3 GLN A 146      -2.855  18.162 -14.000  1.00 96.33           H  
ATOM   2196  O   GLN A 146      -4.439  14.852 -13.628  1.00 96.33           O  
ATOM   2197  CG  GLN A 146      -4.236  19.040 -12.576  1.00 96.33           C  
ATOM   2198  HG2 GLN A 146      -5.179  18.762 -12.107  1.00 96.33           H  
ATOM   2199  HG3 GLN A 146      -3.528  19.271 -11.780  1.00 96.33           H  
ATOM   2200  CD  GLN A 146      -4.468  20.296 -13.409  1.00 96.33           C  
ATOM   2201  NE2 GLN A 146      -4.424  21.465 -12.807  1.00 96.33           N  
ATOM   2202 HE21 GLN A 146      -4.497  22.265 -13.420  1.00 96.33           H  
ATOM   2203 HE22 GLN A 146      -4.040  21.559 -11.877  1.00 96.33           H  
ATOM   2204  OE1 GLN A 146      -4.748  20.259 -14.596  1.00 96.33           O  
ATOM   2205  N   ALA A 147      -2.190  14.774 -13.593  1.00 96.65           N  
ATOM   2206  H   ALA A 147      -1.340  15.284 -13.402  1.00 96.65           H  
ATOM   2207  CA  ALA A 147      -2.064  13.444 -14.184  1.00 96.65           C  
ATOM   2208  HA  ALA A 147      -2.604  13.439 -15.132  1.00 96.65           H  
ATOM   2209  C   ALA A 147      -2.657  12.311 -13.319  1.00 96.65           C  
ATOM   2210  CB  ALA A 147      -0.579  13.198 -14.472  1.00 96.65           C  
ATOM   2211  HB1 ALA A 147      -0.461  12.253 -15.003  1.00 96.65           H  
ATOM   2212  HB2 ALA A 147      -0.181  14.003 -15.090  1.00 96.65           H  
ATOM   2213  HB3 ALA A 147      -0.021  13.150 -13.537  1.00 96.65           H  
ATOM   2214  O   ALA A 147      -2.799  11.192 -13.811  1.00 96.65           O  
ATOM   2215  N   TYR A 148      -3.001  12.573 -12.052  1.00 97.67           N  
ATOM   2216  H   TYR A 148      -2.867  13.511 -11.704  1.00 97.67           H  
ATOM   2217  CA  TYR A 148      -3.545  11.575 -11.130  1.00 97.67           C  
ATOM   2218  HA  TYR A 148      -3.645  10.625 -11.654  1.00 97.67           H  
ATOM   2219  C   TYR A 148      -4.940  11.960 -10.622  1.00 97.67           C  
ATOM   2220  CB  TYR A 148      -2.565  11.348  -9.971  1.00 97.67           C  
ATOM   2221  HB2 TYR A 148      -2.538  12.240  -9.345  1.00 97.67           H  
ATOM   2222  HB3 TYR A 148      -2.947  10.522  -9.371  1.00 97.67           H  
ATOM   2223  O   TYR A 148      -5.224  13.121 -10.316  1.00 97.67           O  
ATOM   2224  CG  TYR A 148      -1.153  11.005 -10.408  1.00 97.67           C  
ATOM   2225  CD1 TYR A 148      -0.801   9.670 -10.693  1.00 97.67           C  
ATOM   2226  HD1 TYR A 148      -1.519   8.875 -10.557  1.00 97.67           H  
ATOM   2227  CD2 TYR A 148      -0.212  12.038 -10.584  1.00 97.67           C  
ATOM   2228  HD2 TYR A 148      -0.487  13.064 -10.386  1.00 97.67           H  
ATOM   2229  CE1 TYR A 148       0.487   9.375 -11.181  1.00 97.67           C  
ATOM   2230  HE1 TYR A 148       0.775   8.362 -11.421  1.00 97.67           H  
ATOM   2231  CE2 TYR A 148       1.070  11.748 -11.079  1.00 97.67           C  
ATOM   2232  HE2 TYR A 148       1.771  12.551 -11.257  1.00 97.67           H  
ATOM   2233  OH  TYR A 148       2.619  10.153 -11.940  1.00 97.67           O  
ATOM   2234  HH  TYR A 148       3.117  10.949 -12.138  1.00 97.67           H  
ATOM   2235  CZ  TYR A 148       1.412  10.418 -11.391  1.00 97.67           C  
ATOM   2236  N   THR A 149      -5.826  10.979 -10.466  1.00 96.68           N  
ATOM   2237  H   THR A 149      -5.610  10.048 -10.793  1.00 96.68           H  
ATOM   2238  CA  THR A 149      -7.126  11.184  -9.811  1.00 96.68           C  
ATOM   2239  HA  THR A 149      -7.611  12.035 -10.289  1.00 96.68           H  
ATOM   2240  C   THR A 149      -6.912  11.506  -8.327  1.00 96.68           C  
ATOM   2241  CB  THR A 149      -8.050   9.969 -10.015  1.00 96.68           C  
ATOM   2242  HB  THR A 149      -7.600   9.081  -9.572  1.00 96.68           H  
ATOM   2243  O   THR A 149      -6.066  10.909  -7.663  1.00 96.68           O  
ATOM   2244  CG2 THR A 149      -9.440  10.204  -9.425  1.00 96.68           C  
ATOM   2245 HG21 THR A 149     -10.076   9.358  -9.686  1.00 96.68           H  
ATOM   2246 HG22 THR A 149      -9.875  11.116  -9.833  1.00 96.68           H  
ATOM   2247 HG23 THR A 149      -9.386  10.258  -8.337  1.00 96.68           H  
ATOM   2248  OG1 THR A 149      -8.234   9.770 -11.396  1.00 96.68           O  
ATOM   2249  HG1 THR A 149      -8.617   8.897 -11.515  1.00 96.68           H  
ATOM   2250  N   ALA A 150      -7.658  12.477  -7.786  1.00 96.32           N  
ATOM   2251  H   ALA A 150      -8.441  12.829  -8.317  1.00 96.32           H  
ATOM   2252  CA  ALA A 150      -7.599  12.772  -6.354  1.00 96.32           C  
ATOM   2253  HA  ALA A 150      -6.555  12.841  -6.050  1.00 96.32           H  
ATOM   2254  C   ALA A 150      -8.254  11.624  -5.579  1.00 96.32           C  
ATOM   2255  CB  ALA A 150      -8.272  14.118  -6.056  1.00 96.32           C  
ATOM   2256  HB1 ALA A 150      -9.316  14.093  -6.367  1.00 96.32           H  
ATOM   2257  HB2 ALA A 150      -7.747  14.920  -6.575  1.00 96.32           H  
ATOM   2258  HB3 ALA A 150      -8.226  14.308  -4.984  1.00 96.32           H  
ATOM   2259  O   ALA A 150      -9.437  11.342  -5.771  1.00 96.32           O  
ATOM   2260  N   THR A 151      -7.489  10.951  -4.726  1.00 96.82           N  
ATOM   2261  H   THR A 151      -6.524  11.227  -4.612  1.00 96.82           H  
ATOM   2262  CA  THR A 151      -7.972   9.794  -3.973  1.00 96.82           C  
ATOM   2263  HA  THR A 151      -9.004   9.995  -3.686  1.00 96.82           H  
ATOM   2264  C   THR A 151      -7.140   9.579  -2.716  1.00 96.82           C  
ATOM   2265  CB  THR A 151      -7.979   8.516  -4.836  1.00 96.82           C  
ATOM   2266  HB  THR A 151      -8.667   8.664  -5.669  1.00 96.82           H  
ATOM   2267  O   THR A 151      -5.913   9.703  -2.750  1.00 96.82           O  
ATOM   2268  CG2 THR A 151      -6.618   8.109  -5.396  1.00 96.82           C  
ATOM   2269 HG21 THR A 151      -6.736   7.243  -6.047  1.00 96.82           H  
ATOM   2270 HG22 THR A 151      -5.935   7.858  -4.585  1.00 96.82           H  
ATOM   2271 HG23 THR A 151      -6.193   8.921  -5.986  1.00 96.82           H  
ATOM   2272  OG1 THR A 151      -8.428   7.420  -4.069  1.00 96.82           O  
ATOM   2273  HG1 THR A 151      -8.655   6.731  -4.698  1.00 96.82           H  
ATOM   2274  N   PRO A 152      -7.762   9.192  -1.593  1.00 96.49           N  
ATOM   2275  CA  PRO A 152      -7.003   8.810  -0.421  1.00 96.49           C  
ATOM   2276  HA  PRO A 152      -6.193   9.519  -0.248  1.00 96.49           H  
ATOM   2277  C   PRO A 152      -6.397   7.409  -0.554  1.00 96.49           C  
ATOM   2278  CB  PRO A 152      -8.014   8.933   0.707  1.00 96.49           C  
ATOM   2279  HB2 PRO A 152      -7.754   8.335   1.581  1.00 96.49           H  
ATOM   2280  HB3 PRO A 152      -8.097   9.994   0.943  1.00 96.49           H  
ATOM   2281  O   PRO A 152      -5.610   7.041   0.306  1.00 96.49           O  
ATOM   2282  CG  PRO A 152      -9.325   8.502   0.068  1.00 96.49           C  
ATOM   2283  HG2 PRO A 152     -10.189   8.899   0.601  1.00 96.49           H  
ATOM   2284  HG3 PRO A 152      -9.359   7.413   0.023  1.00 96.49           H  
ATOM   2285  CD  PRO A 152      -9.197   9.096  -1.335  1.00 96.49           C  
ATOM   2286  HD2 PRO A 152      -9.699   8.458  -2.062  1.00 96.49           H  
ATOM   2287  HD3 PRO A 152      -9.632  10.095  -1.350  1.00 96.49           H  
ATOM   2288  N   PHE A 153      -6.742   6.626  -1.586  1.00 97.81           N  
ATOM   2289  H   PHE A 153      -7.374   7.003  -2.277  1.00 97.81           H  
ATOM   2290  CA  PHE A 153      -6.342   5.221  -1.761  1.00 97.81           C  
ATOM   2291  HA  PHE A 153      -6.090   4.811  -0.784  1.00 97.81           H  
ATOM   2292  C   PHE A 153      -5.097   5.014  -2.630  1.00 97.81           C  
ATOM   2293  CB  PHE A 153      -7.522   4.405  -2.299  1.00 97.81           C  
ATOM   2294  HB2 PHE A 153      -7.825   4.801  -3.268  1.00 97.81           H  
ATOM   2295  HB3 PHE A 153      -7.195   3.376  -2.443  1.00 97.81           H  
ATOM   2296  O   PHE A 153      -4.811   3.887  -3.034  1.00 97.81           O  
ATOM   2297  CG  PHE A 153      -8.709   4.350  -1.370  1.00 97.81           C  
ATOM   2298  CD1 PHE A 153      -8.765   3.355  -0.379  1.00 97.81           C  
ATOM   2299  HD1 PHE A 153      -7.981   2.615  -0.318  1.00 97.81           H  
ATOM   2300  CD2 PHE A 153      -9.760   5.273  -1.500  1.00 97.81           C  
ATOM   2301  HD2 PHE A 153      -9.745   6.001  -2.297  1.00 97.81           H  
ATOM   2302  CE1 PHE A 153      -9.850   3.308   0.511  1.00 97.81           C  
ATOM   2303  HE1 PHE A 153      -9.901   2.532   1.260  1.00 97.81           H  
ATOM   2304  CE2 PHE A 153     -10.840   5.235  -0.603  1.00 97.81           C  
ATOM   2305  HE2 PHE A 153     -11.649   5.943  -0.711  1.00 97.81           H  
ATOM   2306  CZ  PHE A 153     -10.877   4.261   0.410  1.00 97.81           C  
ATOM   2307  HZ  PHE A 153     -11.712   4.218   1.095  1.00 97.81           H  
ATOM   2308  N   ALA A 154      -4.348   6.074  -2.920  1.00 98.51           N  
ATOM   2309  H   ALA A 154      -4.613   6.986  -2.578  1.00 98.51           H  
ATOM   2310  CA  ALA A 154      -3.117   5.961  -3.683  1.00 98.51           C  
ATOM   2311  HA  ALA A 154      -2.683   4.982  -3.482  1.00 98.51           H  
ATOM   2312  C   ALA A 154      -2.079   7.007  -3.269  1.00 98.51           C  
ATOM   2313  CB  ALA A 154      -3.465   6.042  -5.169  1.00 98.51           C  
ATOM   2314  HB1 ALA A 154      -3.946   6.996  -5.386  1.00 98.51           H  
ATOM   2315  HB2 ALA A 154      -4.167   5.249  -5.428  1.00 98.51           H  
ATOM   2316  HB3 ALA A 154      -2.559   5.930  -5.765  1.00 98.51           H  
ATOM   2317  O   ALA A 154      -2.418   8.056  -2.716  1.00 98.51           O  
ATOM   2318  N   ALA A 155      -0.812   6.711  -3.546  1.00 98.60           N  
ATOM   2319  H   ALA A 155      -0.621   5.811  -3.962  1.00 98.60           H  
ATOM   2320  CA  ALA A 155       0.315   7.621  -3.375  1.00 98.60           C  
ATOM   2321  HA  ALA A 155      -0.054   8.641  -3.272  1.00 98.60           H  
ATOM   2322  C   ALA A 155       1.231   7.573  -4.599  1.00 98.60           C  
ATOM   2323  CB  ALA A 155       1.079   7.250  -2.099  1.00 98.60           C  
ATOM   2324  HB1 ALA A 155       1.385   6.204  -2.138  1.00 98.60           H  
ATOM   2325  HB2 ALA A 155       1.966   7.877  -2.004  1.00 98.60           H  
ATOM   2326  HB3 ALA A 155       0.440   7.419  -1.233  1.00 98.60           H  
ATOM   2327  O   ALA A 155       1.427   6.514  -5.189  1.00 98.60           O  
ATOM   2328  N   VAL A 156       1.826   8.714  -4.942  1.00 98.79           N  
ATOM   2329  H   VAL A 156       1.605   9.551  -4.422  1.00 98.79           H  
ATOM   2330  CA  VAL A 156       2.827   8.837  -6.012  1.00 98.79           C  
ATOM   2331  HA  VAL A 156       2.871   7.913  -6.589  1.00 98.79           H  
ATOM   2332  C   VAL A 156       4.192   9.071  -5.381  1.00 98.79           C  
ATOM   2333  CB  VAL A 156       2.472   9.982  -6.979  1.00 98.79           C  
ATOM   2334  HB  VAL A 156       2.487  10.919  -6.422  1.00 98.79           H  
ATOM   2335  O   VAL A 156       4.288   9.824  -4.406  1.00 98.79           O  
ATOM   2336  CG1 VAL A 156       3.459  10.086  -8.146  1.00 98.79           C  
ATOM   2337 HG11 VAL A 156       3.155  10.892  -8.813  1.00 98.79           H  
ATOM   2338 HG12 VAL A 156       3.468   9.154  -8.710  1.00 98.79           H  
ATOM   2339 HG13 VAL A 156       4.468  10.298  -7.791  1.00 98.79           H  
ATOM   2340  CG2 VAL A 156       1.082   9.821  -7.600  1.00 98.79           C  
ATOM   2341 HG21 VAL A 156       1.083   9.038  -8.358  1.00 98.79           H  
ATOM   2342 HG22 VAL A 156       0.335   9.591  -6.841  1.00 98.79           H  
ATOM   2343 HG23 VAL A 156       0.811  10.751  -8.101  1.00 98.79           H  
ATOM   2344  N   TYR A 157       5.237   8.456  -5.935  1.00 98.82           N  
ATOM   2345  H   TYR A 157       5.075   7.826  -6.707  1.00 98.82           H  
ATOM   2346  CA  TYR A 157       6.622   8.658  -5.508  1.00 98.82           C  
ATOM   2347  HA  TYR A 157       6.644   9.445  -4.754  1.00 98.82           H  
ATOM   2348  C   TYR A 157       7.517   9.117  -6.657  1.00 98.82           C  
ATOM   2349  CB  TYR A 157       7.160   7.391  -4.844  1.00 98.82           C  
ATOM   2350  HB2 TYR A 157       8.238   7.491  -4.718  1.00 98.82           H  
ATOM   2351  HB3 TYR A 157       6.979   6.533  -5.492  1.00 98.82           H  
ATOM   2352  O   TYR A 157       7.413   8.619  -7.769  1.00 98.82           O  
ATOM   2353  CG  TYR A 157       6.540   7.150  -3.486  1.00 98.82           C  
ATOM   2354  CD1 TYR A 157       7.174   7.651  -2.333  1.00 98.82           C  
ATOM   2355  HD1 TYR A 157       8.100   8.198  -2.426  1.00 98.82           H  
ATOM   2356  CD2 TYR A 157       5.340   6.421  -3.374  1.00 98.82           C  
ATOM   2357  HD2 TYR A 157       4.862   6.042  -4.265  1.00 98.82           H  
ATOM   2358  CE1 TYR A 157       6.601   7.439  -1.066  1.00 98.82           C  
ATOM   2359  HE1 TYR A 157       7.089   7.826  -0.184  1.00 98.82           H  
ATOM   2360  CE2 TYR A 157       4.768   6.197  -2.107  1.00 98.82           C  
ATOM   2361  HE2 TYR A 157       3.844   5.643  -2.023  1.00 98.82           H  
ATOM   2362  OH  TYR A 157       4.861   6.529   0.283  1.00 98.82           O  
ATOM   2363  HH  TYR A 157       5.403   6.989   0.928  1.00 98.82           H  
ATOM   2364  CZ  TYR A 157       5.394   6.717  -0.954  1.00 98.82           C  
ATOM   2365  N   TYR A 158       8.408  10.063  -6.381  1.00 98.79           N  
ATOM   2366  H   TYR A 158       8.417  10.447  -5.447  1.00 98.79           H  
ATOM   2367  CA  TYR A 158       9.348  10.655  -7.331  1.00 98.79           C  
ATOM   2368  HA  TYR A 158       9.493   9.973  -8.169  1.00 98.79           H  
ATOM   2369  C   TYR A 158      10.699  10.902  -6.638  1.00 98.79           C  
ATOM   2370  CB  TYR A 158       8.742  11.973  -7.849  1.00 98.79           C  
ATOM   2371  HB2 TYR A 158       8.463  12.580  -6.987  1.00 98.79           H  
ATOM   2372  HB3 TYR A 158       7.829  11.748  -8.400  1.00 98.79           H  
ATOM   2373  O   TYR A 158      10.721  11.139  -5.431  1.00 98.79           O  
ATOM   2374  CG  TYR A 158       9.650  12.814  -8.727  1.00 98.79           C  
ATOM   2375  CD1 TYR A 158      10.551  13.718  -8.129  1.00 98.79           C  
ATOM   2376  HD1 TYR A 158      10.579  13.820  -7.054  1.00 98.79           H  
ATOM   2377  CD2 TYR A 158       9.644  12.661 -10.129  1.00 98.79           C  
ATOM   2378  HD2 TYR A 158       8.970  11.965 -10.607  1.00 98.79           H  
ATOM   2379  CE1 TYR A 158      11.431  14.474  -8.920  1.00 98.79           C  
ATOM   2380  HE1 TYR A 158      12.113  15.176  -8.464  1.00 98.79           H  
ATOM   2381  CE2 TYR A 158      10.555  13.389 -10.920  1.00 98.79           C  
ATOM   2382  HE2 TYR A 158      10.559  13.274 -11.994  1.00 98.79           H  
ATOM   2383  OH  TYR A 158      12.289  15.056 -11.063  1.00 98.79           O  
ATOM   2384  HH  TYR A 158      12.851  15.624 -10.532  1.00 98.79           H  
ATOM   2385  CZ  TYR A 158      11.434  14.313 -10.317  1.00 98.79           C  
ATOM   2386  N   PRO A 159      11.831  10.921  -7.355  1.00 98.74           N  
ATOM   2387  CA  PRO A 159      11.985  10.584  -8.766  1.00 98.74           C  
ATOM   2388  HA  PRO A 159      11.151  10.933  -9.375  1.00 98.74           H  
ATOM   2389  C   PRO A 159      12.089   9.082  -8.994  1.00 98.74           C  
ATOM   2390  CB  PRO A 159      13.254  11.321  -9.199  1.00 98.74           C  
ATOM   2391  HB2 PRO A 159      13.747  10.865 -10.058  1.00 98.74           H  
ATOM   2392  HB3 PRO A 159      13.029  12.365  -9.413  1.00 98.74           H  
ATOM   2393  O   PRO A 159      12.164   8.290  -8.054  1.00 98.74           O  
ATOM   2394  CG  PRO A 159      14.111  11.242  -7.946  1.00 98.74           C  
ATOM   2395  HG2 PRO A 159      14.601  10.269  -7.905  1.00 98.74           H  
ATOM   2396  HG3 PRO A 159      14.842  12.050  -7.918  1.00 98.74           H  
ATOM   2397  CD  PRO A 159      13.105  11.353  -6.805  1.00 98.74           C  
ATOM   2398  HD2 PRO A 159      13.407  10.714  -5.976  1.00 98.74           H  
ATOM   2399  HD3 PRO A 159      13.029  12.390  -6.476  1.00 98.74           H  
ATOM   2400  N   TRP A 160      12.153   8.717 -10.271  1.00 98.78           N  
ATOM   2401  H   TRP A 160      12.035   9.420 -10.987  1.00 98.78           H  
ATOM   2402  CA  TRP A 160      12.766   7.460 -10.671  1.00 98.78           C  
ATOM   2403  HA  TRP A 160      12.226   6.630 -10.216  1.00 98.78           H  
ATOM   2404  C   TRP A 160      14.191   7.354 -10.135  1.00 98.78           C  
ATOM   2405  CB  TRP A 160      12.690   7.305 -12.187  1.00 98.78           C  
ATOM   2406  HB2 TRP A 160      13.098   8.190 -12.674  1.00 98.78           H  
ATOM   2407  HB3 TRP A 160      13.316   6.453 -12.455  1.00 98.78           H  
ATOM   2408  O   TRP A 160      14.846   8.361  -9.847  1.00 98.78           O  
ATOM   2409  CG  TRP A 160      11.319   7.027 -12.722  1.00 98.78           C  
ATOM   2410  CD1 TRP A 160      10.227   7.820 -12.610  1.00 98.78           C  
ATOM   2411  HD1 TRP A 160      10.184   8.785 -12.126  1.00 98.78           H  
ATOM   2412  CD2 TRP A 160      10.883   5.863 -13.489  1.00 98.78           C  
ATOM   2413  CE2 TRP A 160       9.499   6.015 -13.799  1.00 98.78           C  
ATOM   2414  CE3 TRP A 160      11.530   4.710 -13.982  1.00 98.78           C  
ATOM   2415  HE3 TRP A 160      12.578   4.554 -13.771  1.00 98.78           H  
ATOM   2416  NE1 TRP A 160       9.147   7.214 -13.217  1.00 98.78           N  
ATOM   2417  HE1 TRP A 160       8.231   7.637 -13.258  1.00 98.78           H  
ATOM   2418  CH2 TRP A 160       9.490   3.978 -15.100  1.00 98.78           C  
ATOM   2419  HH2 TRP A 160       8.981   3.292 -15.761  1.00 98.78           H  
ATOM   2420  CZ2 TRP A 160       8.803   5.089 -14.586  1.00 98.78           C  
ATOM   2421  HZ2 TRP A 160       7.770   5.261 -14.851  1.00 98.78           H  
ATOM   2422  CZ3 TRP A 160      10.847   3.784 -14.789  1.00 98.78           C  
ATOM   2423  HZ3 TRP A 160      11.377   2.933 -15.192  1.00 98.78           H  
ATOM   2424  N   LEU A 161      14.650   6.125  -9.939  1.00 98.83           N  
ATOM   2425  H   LEU A 161      14.081   5.344 -10.233  1.00 98.83           H  
ATOM   2426  CA  LEU A 161      15.907   5.840  -9.261  1.00 98.83           C  
ATOM   2427  HA  LEU A 161      16.342   6.771  -8.896  1.00 98.83           H  
ATOM   2428  C   LEU A 161      16.920   5.238 -10.232  1.00 98.83           C  
ATOM   2429  CB  LEU A 161      15.642   4.939  -8.043  1.00 98.83           C  
ATOM   2430  HB2 LEU A 161      16.584   4.756  -7.526  1.00 98.83           H  
ATOM   2431  HB3 LEU A 161      15.267   3.981  -8.405  1.00 98.83           H  
ATOM   2432  O   LEU A 161      16.564   4.725 -11.284  1.00 98.83           O  
ATOM   2433  CG  LEU A 161      14.617   5.502  -7.039  1.00 98.83           C  
ATOM   2434  HG  LEU A 161      13.684   5.742  -7.548  1.00 98.83           H  
ATOM   2435  CD1 LEU A 161      14.295   4.439  -5.999  1.00 98.83           C  
ATOM   2436 HD11 LEU A 161      13.568   4.826  -5.285  1.00 98.83           H  
ATOM   2437 HD12 LEU A 161      15.203   4.128  -5.482  1.00 98.83           H  
ATOM   2438 HD13 LEU A 161      13.845   3.599  -6.527  1.00 98.83           H  
ATOM   2439  CD2 LEU A 161      15.118   6.752  -6.325  1.00 98.83           C  
ATOM   2440 HD21 LEU A 161      16.106   6.582  -5.896  1.00 98.83           H  
ATOM   2441 HD22 LEU A 161      14.407   7.041  -5.552  1.00 98.83           H  
ATOM   2442 HD23 LEU A 161      15.149   7.559  -7.057  1.00 98.83           H  
ATOM   2443  N   LYS A 162      18.192   5.280  -9.862  1.00 98.54           N  
ATOM   2444  H   LYS A 162      18.409   5.753  -8.996  1.00 98.54           H  
ATOM   2445  CA  LYS A 162      19.302   4.653 -10.578  1.00 98.54           C  
ATOM   2446  HA  LYS A 162      18.922   4.027 -11.386  1.00 98.54           H  
ATOM   2447  C   LYS A 162      20.082   3.764  -9.630  1.00 98.54           C  
ATOM   2448  CB  LYS A 162      20.216   5.730 -11.170  1.00 98.54           C  
ATOM   2449  HB2 LYS A 162      21.079   5.251 -11.630  1.00 98.54           H  
ATOM   2450  HB3 LYS A 162      20.565   6.388 -10.374  1.00 98.54           H  
ATOM   2451  O   LYS A 162      20.055   3.984  -8.422  1.00 98.54           O  
ATOM   2452  CG  LYS A 162      19.480   6.546 -12.233  1.00 98.54           C  
ATOM   2453  HG2 LYS A 162      19.125   5.875 -13.014  1.00 98.54           H  
ATOM   2454  HG3 LYS A 162      18.628   7.060 -11.788  1.00 98.54           H  
ATOM   2455  CD  LYS A 162      20.421   7.584 -12.837  1.00 98.54           C  
ATOM   2456  HD2 LYS A 162      21.289   7.088 -13.271  1.00 98.54           H  
ATOM   2457  HD3 LYS A 162      20.738   8.278 -12.058  1.00 98.54           H  
ATOM   2458  CE  LYS A 162      19.638   8.309 -13.921  1.00 98.54           C  
ATOM   2459  HE2 LYS A 162      18.673   8.590 -13.500  1.00 98.54           H  
ATOM   2460  HE3 LYS A 162      19.421   7.607 -14.726  1.00 98.54           H  
ATOM   2461  NZ  LYS A 162      20.380   9.490 -14.417  1.00 98.54           N  
ATOM   2462  HZ1 LYS A 162      19.841   9.946 -15.140  1.00 98.54           H  
ATOM   2463  HZ2 LYS A 162      21.265   9.191 -14.800  1.00 98.54           H  
ATOM   2464  HZ3 LYS A 162      20.539  10.140 -13.660  1.00 98.54           H  
ATOM   2465  N   ALA A 163      20.786   2.785 -10.177  1.00 98.32           N  
ATOM   2466  H   ALA A 163      20.751   2.650 -11.177  1.00 98.32           H  
ATOM   2467  CA  ALA A 163      21.770   2.002  -9.447  1.00 98.32           C  
ATOM   2468  HA  ALA A 163      22.296   2.642  -8.738  1.00 98.32           H  
ATOM   2469  C   ALA A 163      22.787   1.410 -10.424  1.00 98.32           C  
ATOM   2470  CB  ALA A 163      21.054   0.885  -8.683  1.00 98.32           C  
ATOM   2471  HB1 ALA A 163      20.531   0.229  -9.378  1.00 98.32           H  
ATOM   2472  HB2 ALA A 163      21.798   0.321  -8.121  1.00 98.32           H  
ATOM   2473  HB3 ALA A 163      20.346   1.315  -7.974  1.00 98.32           H  
ATOM   2474  O   ALA A 163      22.428   1.099 -11.555  1.00 98.32           O  
ATOM   2475  N   ASP A 164      24.015   1.157  -9.971  1.00 98.18           N  
ATOM   2476  H   ASP A 164      24.288   1.568  -9.089  1.00 98.18           H  
ATOM   2477  CA  ASP A 164      25.104   0.614 -10.808  1.00 98.18           C  
ATOM   2478  HA  ASP A 164      25.354   1.335 -11.587  1.00 98.18           H  
ATOM   2479  C   ASP A 164      24.773  -0.723 -11.492  1.00 98.18           C  
ATOM   2480  CB  ASP A 164      26.340   0.379  -9.926  1.00 98.18           C  
ATOM   2481  HB2 ASP A 164      27.111  -0.107 -10.524  1.00 98.18           H  
ATOM   2482  HB3 ASP A 164      26.072  -0.302  -9.118  1.00 98.18           H  
ATOM   2483  O   ASP A 164      25.418  -1.128 -12.456  1.00 98.18           O  
ATOM   2484  CG  ASP A 164      26.949   1.649  -9.333  1.00 98.18           C  
ATOM   2485  OD1 ASP A 164      26.663   2.744  -9.860  1.00 98.18           O  
ATOM   2486  OD2 ASP A 164      27.696   1.489  -8.342  1.00 98.18           O  
ATOM   2487  N   TRP A 165      23.792  -1.451 -10.963  1.00 97.99           N  
ATOM   2488  H   TRP A 165      23.262  -1.029 -10.213  1.00 97.99           H  
ATOM   2489  CA  TRP A 165      23.373  -2.752 -11.468  1.00 97.99           C  
ATOM   2490  HA  TRP A 165      24.202  -3.190 -12.024  1.00 97.99           H  
ATOM   2491  C   TRP A 165      22.205  -2.693 -12.464  1.00 97.99           C  
ATOM   2492  CB  TRP A 165      23.090  -3.654 -10.266  1.00 97.99           C  
ATOM   2493  HB2 TRP A 165      22.748  -4.617 -10.647  1.00 97.99           H  
ATOM   2494  HB3 TRP A 165      24.034  -3.829  -9.750  1.00 97.99           H  
ATOM   2495  O   TRP A 165      21.811  -3.750 -12.959  1.00 97.99           O  
ATOM   2496  CG  TRP A 165      22.096  -3.132  -9.268  1.00 97.99           C  
ATOM   2497  CD1 TRP A 165      22.403  -2.564  -8.080  1.00 97.99           C  
ATOM   2498  HD1 TRP A 165      23.405  -2.396  -7.715  1.00 97.99           H  
ATOM   2499  CD2 TRP A 165      20.641  -3.049  -9.378  1.00 97.99           C  
ATOM   2500  CE2 TRP A 165      20.130  -2.420  -8.204  1.00 97.99           C  
ATOM   2501  CE3 TRP A 165      19.703  -3.422 -10.360  1.00 97.99           C  
ATOM   2502  HE3 TRP A 165      20.041  -3.879 -11.278  1.00 97.99           H  
ATOM   2503  NE1 TRP A 165      21.246  -2.169  -7.440  1.00 97.99           N  
ATOM   2504  HE1 TRP A 165      21.244  -1.623  -6.590  1.00 97.99           H  
ATOM   2505  CH2 TRP A 165      17.862  -2.538  -9.026  1.00 97.99           C  
ATOM   2506  HH2 TRP A 165      16.806  -2.327  -8.936  1.00 97.99           H  
ATOM   2507  CZ2 TRP A 165      18.765  -2.158  -8.019  1.00 97.99           C  
ATOM   2508  HZ2 TRP A 165      18.420  -1.646  -7.133  1.00 97.99           H  
ATOM   2509  CZ3 TRP A 165      18.333  -3.167 -10.187  1.00 97.99           C  
ATOM   2510  HZ3 TRP A 165      17.638  -3.430 -10.970  1.00 97.99           H  
ATOM   2511  N   ALA A 166      21.653  -1.509 -12.744  1.00 98.30           N  
ATOM   2512  H   ALA A 166      22.077  -0.676 -12.362  1.00 98.30           H  
ATOM   2513  CA  ALA A 166      20.573  -1.277 -13.701  1.00 98.30           C  
ATOM   2514  HA  ALA A 166      20.282  -2.215 -14.174  1.00 98.30           H  
ATOM   2515  C   ALA A 166      21.038  -0.308 -14.800  1.00 98.30           C  
ATOM   2516  CB  ALA A 166      19.347  -0.735 -12.958  1.00 98.30           C  
ATOM   2517  HB1 ALA A 166      19.601   0.201 -12.460  1.00 98.30           H  
ATOM   2518  HB2 ALA A 166      18.543  -0.543 -13.668  1.00 98.30           H  
ATOM   2519  HB3 ALA A 166      19.001  -1.459 -12.220  1.00 98.30           H  
ATOM   2520  O   ALA A 166      21.597   0.746 -14.507  1.00 98.30           O  
ATOM   2521  N   ASN A 167      20.783  -0.652 -16.064  1.00 98.22           N  
ATOM   2522  H   ASN A 167      20.257  -1.495 -16.244  1.00 98.22           H  
ATOM   2523  CA  ASN A 167      21.075   0.215 -17.214  1.00 98.22           C  
ATOM   2524  HA  ASN A 167      21.932   0.850 -16.989  1.00 98.22           H  
ATOM   2525  C   ASN A 167      19.910   1.162 -17.548  1.00 98.22           C  
ATOM   2526  CB  ASN A 167      21.419  -0.669 -18.423  1.00 98.22           C  
ATOM   2527  HB2 ASN A 167      21.298  -0.088 -19.337  1.00 98.22           H  
ATOM   2528  HB3 ASN A 167      20.722  -1.505 -18.472  1.00 98.22           H  
ATOM   2529  O   ASN A 167      20.069   2.081 -18.351  1.00 98.22           O  
ATOM   2530  CG  ASN A 167      22.833  -1.213 -18.437  1.00 98.22           C  
ATOM   2531  ND2 ASN A 167      23.157  -1.983 -19.451  1.00 98.22           N  
ATOM   2532 HD21 ASN A 167      24.131  -2.228 -19.562  1.00 98.22           H  
ATOM   2533 HD22 ASN A 167      22.487  -2.163 -20.184  1.00 98.22           H  
ATOM   2534  OD1 ASN A 167      23.664  -0.962 -17.577  1.00 98.22           O  
ATOM   2535  N   ILE A 168      18.750   0.935 -16.935  1.00 98.26           N  
ATOM   2536  H   ILE A 168      18.708   0.165 -16.282  1.00 98.26           H  
ATOM   2537  CA  ILE A 168      17.546   1.756 -17.053  1.00 98.26           C  
ATOM   2538  HA  ILE A 168      17.747   2.590 -17.726  1.00 98.26           H  
ATOM   2539  C   ILE A 168      17.178   2.362 -15.700  1.00 98.26           C  
ATOM   2540  CB  ILE A 168      16.378   0.944 -17.653  1.00 98.26           C  
ATOM   2541  HB  ILE A 168      15.500   1.590 -17.671  1.00 98.26           H  
ATOM   2542  O   ILE A 168      17.618   1.897 -14.645  1.00 98.26           O  
ATOM   2543  CG1 ILE A 168      16.045  -0.297 -16.798  1.00 98.26           C  
ATOM   2544 HG12 ILE A 168      16.800  -1.067 -16.959  1.00 98.26           H  
ATOM   2545 HG13 ILE A 168      16.055  -0.034 -15.740  1.00 98.26           H  
ATOM   2546  CG2 ILE A 168      16.708   0.564 -19.108  1.00 98.26           C  
ATOM   2547 HG21 ILE A 168      15.865   0.051 -19.570  1.00 98.26           H  
ATOM   2548 HG22 ILE A 168      17.579  -0.090 -19.148  1.00 98.26           H  
ATOM   2549 HG23 ILE A 168      16.922   1.463 -19.686  1.00 98.26           H  
ATOM   2550  CD1 ILE A 168      14.668  -0.884 -17.101  1.00 98.26           C  
ATOM   2551 HD11 ILE A 168      14.571  -1.138 -18.156  1.00 98.26           H  
ATOM   2552 HD12 ILE A 168      14.549  -1.790 -16.507  1.00 98.26           H  
ATOM   2553 HD13 ILE A 168      13.891  -0.169 -16.827  1.00 98.26           H  
ATOM   2554  N   ASP A 169      16.347   3.400 -15.734  1.00 98.55           N  
ATOM   2555  H   ASP A 169      15.969   3.701 -16.621  1.00 98.55           H  
ATOM   2556  CA  ASP A 169      15.799   3.979 -14.517  1.00 98.55           C  
ATOM   2557  HA  ASP A 169      16.621   4.155 -13.823  1.00 98.55           H  
ATOM   2558  C   ASP A 169      14.810   3.004 -13.848  1.00 98.55           C  
ATOM   2559  CB  ASP A 169      15.146   5.332 -14.813  1.00 98.55           C  
ATOM   2560  HB2 ASP A 169      14.736   5.715 -13.878  1.00 98.55           H  
ATOM   2561  HB3 ASP A 169      14.322   5.184 -15.511  1.00 98.55           H  
ATOM   2562  O   ASP A 169      14.070   2.271 -14.503  1.00 98.55           O  
ATOM   2563  CG  ASP A 169      16.094   6.404 -15.364  1.00 98.55           C  
ATOM   2564  OD1 ASP A 169      17.224   6.589 -14.853  1.00 98.55           O  
ATOM   2565  OD2 ASP A 169      15.639   7.183 -16.230  1.00 98.55           O  
ATOM   2566  N   ILE A 170      14.791   3.012 -12.518  1.00 98.78           N  
ATOM   2567  H   ILE A 170      15.425   3.650 -12.058  1.00 98.78           H  
ATOM   2568  CA  ILE A 170      14.026   2.093 -11.679  1.00 98.78           C  
ATOM   2569  HA  ILE A 170      13.777   1.217 -12.278  1.00 98.78           H  
ATOM   2570  C   ILE A 170      12.751   2.800 -11.192  1.00 98.78           C  
ATOM   2571  CB  ILE A 170      14.888   1.586 -10.505  1.00 98.78           C  
ATOM   2572  HB  ILE A 170      15.198   2.452  -9.920  1.00 98.78           H  
ATOM   2573  O   ILE A 170      12.859   3.870 -10.572  1.00 98.78           O  
ATOM   2574  CG1 ILE A 170      16.163   0.880 -11.022  1.00 98.78           C  
ATOM   2575 HG12 ILE A 170      16.625   1.457 -11.823  1.00 98.78           H  
ATOM   2576 HG13 ILE A 170      15.891  -0.092 -11.435  1.00 98.78           H  
ATOM   2577  CG2 ILE A 170      14.075   0.642  -9.592  1.00 98.78           C  
ATOM   2578 HG21 ILE A 170      13.745  -0.230 -10.157  1.00 98.78           H  
ATOM   2579 HG22 ILE A 170      14.681   0.313  -8.748  1.00 98.78           H  
ATOM   2580 HG23 ILE A 170      13.201   1.154  -9.190  1.00 98.78           H  
ATOM   2581  CD1 ILE A 170      17.240   0.700  -9.951  1.00 98.78           C  
ATOM   2582 HD11 ILE A 170      16.866   0.075  -9.141  1.00 98.78           H  
ATOM   2583 HD12 ILE A 170      18.112   0.218 -10.392  1.00 98.78           H  
ATOM   2584 HD13 ILE A 170      17.536   1.675  -9.564  1.00 98.78           H  
ATOM   2585  N   PRO A 171      11.563   2.202 -11.400  1.00 98.75           N  
ATOM   2586  CA  PRO A 171      10.301   2.742 -10.908  1.00 98.75           C  
ATOM   2587  HA  PRO A 171      10.147   3.708 -11.389  1.00 98.75           H  
ATOM   2588  C   PRO A 171      10.292   2.866  -9.371  1.00 98.75           C  
ATOM   2589  CB  PRO A 171       9.215   1.783 -11.405  1.00 98.75           C  
ATOM   2590  HB2 PRO A 171       8.975   1.042 -10.642  1.00 98.75           H  
ATOM   2591  HB3 PRO A 171       8.318   2.320 -11.715  1.00 98.75           H  
ATOM   2592  O   PRO A 171      10.530   1.878  -8.662  1.00 98.75           O  
ATOM   2593  CG  PRO A 171       9.844   1.085 -12.602  1.00 98.75           C  
ATOM   2594  HG2 PRO A 171       9.700   1.690 -13.498  1.00 98.75           H  
ATOM   2595  HG3 PRO A 171       9.434   0.087 -12.754  1.00 98.75           H  
ATOM   2596  CD  PRO A 171      11.321   1.037 -12.239  1.00 98.75           C  
ATOM   2597  HD2 PRO A 171      11.538   0.130 -11.674  1.00 98.75           H  
ATOM   2598  HD3 PRO A 171      11.908   1.065 -13.157  1.00 98.75           H  
ATOM   2599  N   PRO A 172      10.019   4.053  -8.802  1.00 98.77           N  
ATOM   2600  CA  PRO A 172      10.043   4.250  -7.355  1.00 98.77           C  
ATOM   2601  HA  PRO A 172      10.994   3.895  -6.957  1.00 98.77           H  
ATOM   2602  C   PRO A 172       8.917   3.500  -6.628  1.00 98.77           C  
ATOM   2603  CB  PRO A 172       9.958   5.764  -7.159  1.00 98.77           C  
ATOM   2604  HB2 PRO A 172       9.422   6.035  -6.250  1.00 98.77           H  
ATOM   2605  HB3 PRO A 172      10.968   6.173  -7.135  1.00 98.77           H  
ATOM   2606  O   PRO A 172       9.079   3.158  -5.456  1.00 98.77           O  
ATOM   2607  CG  PRO A 172       9.240   6.256  -8.414  1.00 98.77           C  
ATOM   2608  HG2 PRO A 172       9.502   7.286  -8.656  1.00 98.77           H  
ATOM   2609  HG3 PRO A 172       8.164   6.142  -8.281  1.00 98.77           H  
ATOM   2610  CD  PRO A 172       9.717   5.295  -9.493  1.00 98.77           C  
ATOM   2611  HD2 PRO A 172      10.624   5.666  -9.970  1.00 98.77           H  
ATOM   2612  HD3 PRO A 172       8.953   5.175 -10.261  1.00 98.77           H  
ATOM   2613  N   SER A 173       7.801   3.191  -7.292  1.00 98.83           N  
ATOM   2614  H   SER A 173       7.721   3.466  -8.260  1.00 98.83           H  
ATOM   2615  CA  SER A 173       6.699   2.413  -6.719  1.00 98.83           C  
ATOM   2616  HA  SER A 173       6.340   2.938  -5.834  1.00 98.83           H  
ATOM   2617  C   SER A 173       7.140   1.016  -6.281  1.00 98.83           C  
ATOM   2618  CB  SER A 173       5.538   2.294  -7.713  1.00 98.83           C  
ATOM   2619  HB2 SER A 173       4.721   1.757  -7.232  1.00 98.83           H  
ATOM   2620  HB3 SER A 173       5.188   3.288  -7.992  1.00 98.83           H  
ATOM   2621  O   SER A 173       6.789   0.579  -5.182  1.00 98.83           O  
ATOM   2622  OG  SER A 173       5.932   1.589  -8.870  1.00 98.83           O  
ATOM   2623  HG  SER A 173       6.250   2.244  -9.496  1.00 98.83           H  
ATOM   2624  N   ALA A 174       7.976   0.350  -7.083  1.00 98.68           N  
ATOM   2625  H   ALA A 174       8.191   0.769  -7.977  1.00 98.68           H  
ATOM   2626  CA  ALA A 174       8.530  -0.968  -6.789  1.00 98.68           C  
ATOM   2627  HA  ALA A 174       7.715  -1.679  -6.647  1.00 98.68           H  
ATOM   2628  C   ALA A 174       9.375  -0.957  -5.509  1.00 98.68           C  
ATOM   2629  CB  ALA A 174       9.369  -1.393  -7.997  1.00 98.68           C  
ATOM   2630  HB1 ALA A 174       9.804  -2.374  -7.811  1.00 98.68           H  
ATOM   2631  HB2 ALA A 174      10.177  -0.683  -8.175  1.00 98.68           H  
ATOM   2632  HB3 ALA A 174       8.739  -1.435  -8.885  1.00 98.68           H  
ATOM   2633  O   ALA A 174       9.245  -1.815  -4.632  1.00 98.68           O  
ATOM   2634  N   VAL A 175      10.201   0.075  -5.368  1.00 98.82           N  
ATOM   2635  H   VAL A 175      10.241   0.746  -6.122  1.00 98.82           H  
ATOM   2636  CA  VAL A 175      11.033   0.289  -4.184  1.00 98.82           C  
ATOM   2637  HA  VAL A 175      11.599  -0.620  -3.980  1.00 98.82           H  
ATOM   2638  C   VAL A 175      10.175   0.579  -2.963  1.00 98.82           C  
ATOM   2639  CB  VAL A 175      12.015   1.437  -4.448  1.00 98.82           C  
ATOM   2640  HB  VAL A 175      11.479   2.365  -4.647  1.00 98.82           H  
ATOM   2641  O   VAL A 175      10.377  -0.010  -1.898  1.00 98.82           O  
ATOM   2642  CG1 VAL A 175      12.924   1.652  -3.243  1.00 98.82           C  
ATOM   2643 HG11 VAL A 175      12.346   1.977  -2.378  1.00 98.82           H  
ATOM   2644 HG12 VAL A 175      13.635   2.439  -3.495  1.00 98.82           H  
ATOM   2645 HG13 VAL A 175      13.459   0.732  -3.010  1.00 98.82           H  
ATOM   2646  CG2 VAL A 175      12.860   1.076  -5.672  1.00 98.82           C  
ATOM   2647 HG21 VAL A 175      12.300   1.266  -6.587  1.00 98.82           H  
ATOM   2648 HG22 VAL A 175      13.108   0.016  -5.623  1.00 98.82           H  
ATOM   2649 HG23 VAL A 175      13.787   1.649  -5.701  1.00 98.82           H  
ATOM   2650  N   MET A 176       9.177   1.444  -3.123  1.00 98.79           N  
ATOM   2651  H   MET A 176       9.062   1.891  -4.022  1.00 98.79           H  
ATOM   2652  CA  MET A 176       8.279   1.818  -2.041  1.00 98.79           C  
ATOM   2653  HA  MET A 176       8.893   2.096  -1.184  1.00 98.79           H  
ATOM   2654  C   MET A 176       7.402   0.670  -1.564  1.00 98.79           C  
ATOM   2655  CB  MET A 176       7.425   3.015  -2.450  1.00 98.79           C  
ATOM   2656  HB2 MET A 176       7.016   2.860  -3.449  1.00 98.79           H  
ATOM   2657  HB3 MET A 176       6.592   3.125  -1.756  1.00 98.79           H  
ATOM   2658  O   MET A 176       7.144   0.594  -0.366  1.00 98.79           O  
ATOM   2659  CG  MET A 176       8.248   4.301  -2.433  1.00 98.79           C  
ATOM   2660  HG2 MET A 176       7.552   5.115  -2.635  1.00 98.79           H  
ATOM   2661  HG3 MET A 176       8.971   4.276  -3.249  1.00 98.79           H  
ATOM   2662  SD  MET A 176       9.151   4.695  -0.907  1.00 98.79           S  
ATOM   2663  CE  MET A 176       7.886   4.441   0.360  1.00 98.79           C  
ATOM   2664  HE1 MET A 176       7.560   3.401   0.356  1.00 98.79           H  
ATOM   2665  HE2 MET A 176       7.037   5.094   0.155  1.00 98.79           H  
ATOM   2666  HE3 MET A 176       8.299   4.676   1.341  1.00 98.79           H  
ATOM   2667  N   ALA A 177       7.017  -0.266  -2.430  1.00 98.78           N  
ATOM   2668  H   ALA A 177       7.190  -0.126  -3.415  1.00 98.78           H  
ATOM   2669  CA  ALA A 177       6.346  -1.489  -2.003  1.00 98.78           C  
ATOM   2670  HA  ALA A 177       5.426  -1.220  -1.484  1.00 98.78           H  
ATOM   2671  C   ALA A 177       7.214  -2.304  -1.023  1.00 98.78           C  
ATOM   2672  CB  ALA A 177       5.974  -2.289  -3.254  1.00 98.78           C  
ATOM   2673  HB1 ALA A 177       5.364  -1.666  -3.909  1.00 98.78           H  
ATOM   2674  HB2 ALA A 177       5.409  -3.178  -2.974  1.00 98.78           H  
ATOM   2675  HB3 ALA A 177       6.869  -2.589  -3.799  1.00 98.78           H  
ATOM   2676  O   ALA A 177       6.705  -2.837  -0.035  1.00 98.78           O  
ATOM   2677  N   GLY A 178       8.534  -2.346  -1.241  1.00 98.55           N  
ATOM   2678  H   GLY A 178       8.896  -1.869  -2.055  1.00 98.55           H  
ATOM   2679  CA  GLY A 178       9.487  -2.992  -0.333  1.00 98.55           C  
ATOM   2680  HA2 GLY A 178      10.461  -3.044  -0.819  1.00 98.55           H  
ATOM   2681  HA3 GLY A 178       9.156  -4.006  -0.107  1.00 98.55           H  
ATOM   2682  C   GLY A 178       9.643  -2.218   0.978  1.00 98.55           C  
ATOM   2683  O   GLY A 178       9.605  -2.797   2.066  1.00 98.55           O  
ATOM   2684  N   VAL A 179       9.722  -0.886   0.896  1.00 98.63           N  
ATOM   2685  H   VAL A 179       9.768  -0.472  -0.024  1.00 98.63           H  
ATOM   2686  CA  VAL A 179       9.730  -0.009   2.078  1.00 98.63           C  
ATOM   2687  HA  VAL A 179      10.570  -0.293   2.712  1.00 98.63           H  
ATOM   2688  C   VAL A 179       8.454  -0.185   2.906  1.00 98.63           C  
ATOM   2689  CB  VAL A 179       9.931   1.467   1.685  1.00 98.63           C  
ATOM   2690  HB  VAL A 179       9.174   1.750   0.954  1.00 98.63           H  
ATOM   2691  O   VAL A 179       8.537  -0.286   4.126  1.00 98.63           O  
ATOM   2692  CG1 VAL A 179       9.798   2.405   2.892  1.00 98.63           C  
ATOM   2693 HG11 VAL A 179      10.451   2.066   3.697  1.00 98.63           H  
ATOM   2694 HG12 VAL A 179       8.769   2.414   3.252  1.00 98.63           H  
ATOM   2695 HG13 VAL A 179      10.068   3.422   2.608  1.00 98.63           H  
ATOM   2696  CG2 VAL A 179      11.320   1.684   1.074  1.00 98.63           C  
ATOM   2697 HG21 VAL A 179      11.428   2.724   0.766  1.00 98.63           H  
ATOM   2698 HG22 VAL A 179      12.097   1.441   1.799  1.00 98.63           H  
ATOM   2699 HG23 VAL A 179      11.452   1.059   0.191  1.00 98.63           H  
ATOM   2700  N   TYR A 180       7.283  -0.279   2.273  1.00 98.65           N  
ATOM   2701  H   TYR A 180       7.268  -0.185   1.268  1.00 98.65           H  
ATOM   2702  CA  TYR A 180       6.012  -0.517   2.962  1.00 98.65           C  
ATOM   2703  HA  TYR A 180       5.854   0.252   3.718  1.00 98.65           H  
ATOM   2704  C   TYR A 180       6.052  -1.856   3.694  1.00 98.65           C  
ATOM   2705  CB  TYR A 180       4.835  -0.485   1.973  1.00 98.65           C  
ATOM   2706  HB2 TYR A 180       5.095  -1.054   1.080  1.00 98.65           H  
ATOM   2707  HB3 TYR A 180       3.997  -1.000   2.444  1.00 98.65           H  
ATOM   2708  O   TYR A 180       5.773  -1.896   4.887  1.00 98.65           O  
ATOM   2709  CG  TYR A 180       4.331   0.883   1.541  1.00 98.65           C  
ATOM   2710  CD1 TYR A 180       5.159   2.024   1.560  1.00 98.65           C  
ATOM   2711  HD1 TYR A 180       6.188   1.956   1.879  1.00 98.65           H  
ATOM   2712  CD2 TYR A 180       3.008   1.001   1.072  1.00 98.65           C  
ATOM   2713  HD2 TYR A 180       2.382   0.123   1.015  1.00 98.65           H  
ATOM   2714  CE1 TYR A 180       4.671   3.259   1.105  1.00 98.65           C  
ATOM   2715  HE1 TYR A 180       5.314   4.127   1.100  1.00 98.65           H  
ATOM   2716  CE2 TYR A 180       2.510   2.244   0.639  1.00 98.65           C  
ATOM   2717  HE2 TYR A 180       1.507   2.332   0.246  1.00 98.65           H  
ATOM   2718  OH  TYR A 180       2.875   4.574   0.220  1.00 98.65           O  
ATOM   2719  HH  TYR A 180       3.563   5.244   0.197  1.00 98.65           H  
ATOM   2720  CZ  TYR A 180       3.345   3.376   0.651  1.00 98.65           C  
ATOM   2721  N   ALA A 181       6.472  -2.929   3.019  1.00 97.94           N  
ATOM   2722  H   ALA A 181       6.691  -2.841   2.037  1.00 97.94           H  
ATOM   2723  CA  ALA A 181       6.601  -4.242   3.644  1.00 97.94           C  
ATOM   2724  HA  ALA A 181       5.626  -4.545   4.026  1.00 97.94           H  
ATOM   2725  C   ALA A 181       7.542  -4.220   4.857  1.00 97.94           C  
ATOM   2726  CB  ALA A 181       7.044  -5.251   2.578  1.00 97.94           C  
ATOM   2727  HB1 ALA A 181       8.017  -4.971   2.174  1.00 97.94           H  
ATOM   2728  HB2 ALA A 181       7.121  -6.243   3.024  1.00 97.94           H  
ATOM   2729  HB3 ALA A 181       6.314  -5.281   1.770  1.00 97.94           H  
ATOM   2730  O   ALA A 181       7.183  -4.698   5.933  1.00 97.94           O  
ATOM   2731  N   SER A 182       8.720  -3.609   4.725  1.00 97.25           N  
ATOM   2732  H   SER A 182       8.972  -3.252   3.814  1.00 97.25           H  
ATOM   2733  CA  SER A 182       9.697  -3.564   5.817  1.00 97.25           C  
ATOM   2734  HA  SER A 182       9.821  -4.580   6.191  1.00 97.25           H  
ATOM   2735  C   SER A 182       9.249  -2.707   7.009  1.00 97.25           C  
ATOM   2736  CB  SER A 182      11.058  -3.105   5.294  1.00 97.25           C  
ATOM   2737  HB2 SER A 182      11.787  -3.180   6.100  1.00 97.25           H  
ATOM   2738  HB3 SER A 182      11.366  -3.763   4.482  1.00 97.25           H  
ATOM   2739  O   SER A 182       9.479  -3.086   8.164  1.00 97.25           O  
ATOM   2740  OG  SER A 182      11.032  -1.777   4.823  1.00 97.25           O  
ATOM   2741  HG  SER A 182      10.647  -1.802   3.943  1.00 97.25           H  
ATOM   2742  N   VAL A 183       8.589  -1.573   6.764  1.00 97.78           N  
ATOM   2743  H   VAL A 183       8.454  -1.298   5.802  1.00 97.78           H  
ATOM   2744  CA  VAL A 183       8.047  -0.707   7.823  1.00 97.78           C  
ATOM   2745  HA  VAL A 183       8.820  -0.544   8.575  1.00 97.78           H  
ATOM   2746  C   VAL A 183       6.885  -1.389   8.530  1.00 97.78           C  
ATOM   2747  CB  VAL A 183       7.638   0.666   7.262  1.00 97.78           C  
ATOM   2748  HB  VAL A 183       7.020   0.531   6.374  1.00 97.78           H  
ATOM   2749  O   VAL A 183       6.876  -1.437   9.758  1.00 97.78           O  
ATOM   2750  CG1 VAL A 183       6.857   1.512   8.278  1.00 97.78           C  
ATOM   2751 HG11 VAL A 183       7.404   1.570   9.219  1.00 97.78           H  
ATOM   2752 HG12 VAL A 183       5.878   1.068   8.455  1.00 97.78           H  
ATOM   2753 HG13 VAL A 183       6.695   2.514   7.880  1.00 97.78           H  
ATOM   2754  CG2 VAL A 183       8.899   1.455   6.885  1.00 97.78           C  
ATOM   2755 HG21 VAL A 183       8.614   2.377   6.379  1.00 97.78           H  
ATOM   2756 HG22 VAL A 183       9.481   1.688   7.776  1.00 97.78           H  
ATOM   2757 HG23 VAL A 183       9.520   0.875   6.202  1.00 97.78           H  
ATOM   2758  N   ASP A 184       5.957  -1.976   7.780  1.00 96.59           N  
ATOM   2759  H   ASP A 184       5.997  -1.876   6.775  1.00 96.59           H  
ATOM   2760  CA  ASP A 184       4.815  -2.693   8.336  1.00 96.59           C  
ATOM   2761  HA  ASP A 184       4.212  -2.007   8.931  1.00 96.59           H  
ATOM   2762  C   ASP A 184       5.262  -3.852   9.237  1.00 96.59           C  
ATOM   2763  CB  ASP A 184       3.958  -3.250   7.199  1.00 96.59           C  
ATOM   2764  HB2 ASP A 184       4.592  -3.765   6.477  1.00 96.59           H  
ATOM   2765  HB3 ASP A 184       3.298  -4.000   7.636  1.00 96.59           H  
ATOM   2766  O   ASP A 184       4.794  -3.964  10.368  1.00 96.59           O  
ATOM   2767  CG  ASP A 184       3.086  -2.232   6.464  1.00 96.59           C  
ATOM   2768  OD1 ASP A 184       3.332  -1.007   6.446  1.00 96.59           O  
ATOM   2769  OD2 ASP A 184       2.093  -2.697   5.863  1.00 96.59           O  
ATOM   2770  N   LEU A 185       6.216  -4.670   8.775  1.00 94.65           N  
ATOM   2771  H   LEU A 185       6.537  -4.534   7.827  1.00 94.65           H  
ATOM   2772  CA  LEU A 185       6.745  -5.811   9.532  1.00 94.65           C  
ATOM   2773  HA  LEU A 185       5.921  -6.466   9.815  1.00 94.65           H  
ATOM   2774  C   LEU A 185       7.441  -5.397  10.832  1.00 94.65           C  
ATOM   2775  CB  LEU A 185       7.751  -6.574   8.651  1.00 94.65           C  
ATOM   2776  HB2 LEU A 185       8.357  -7.222   9.284  1.00 94.65           H  
ATOM   2777  HB3 LEU A 185       8.423  -5.851   8.189  1.00 94.65           H  
ATOM   2778  O   LEU A 185       7.404  -6.133  11.815  1.00 94.65           O  
ATOM   2779  CG  LEU A 185       7.112  -7.444   7.556  1.00 94.65           C  
ATOM   2780  HG  LEU A 185       6.374  -6.868   6.997  1.00 94.65           H  
ATOM   2781  CD1 LEU A 185       8.200  -7.927   6.594  1.00 94.65           C  
ATOM   2782 HD11 LEU A 185       7.751  -8.539   5.812  1.00 94.65           H  
ATOM   2783 HD12 LEU A 185       8.949  -8.510   7.129  1.00 94.65           H  
ATOM   2784 HD13 LEU A 185       8.675  -7.068   6.120  1.00 94.65           H  
ATOM   2785  CD2 LEU A 185       6.417  -8.674   8.145  1.00 94.65           C  
ATOM   2786 HD21 LEU A 185       7.124  -9.263   8.730  1.00 94.65           H  
ATOM   2787 HD22 LEU A 185       6.018  -9.287   7.337  1.00 94.65           H  
ATOM   2788 HD23 LEU A 185       5.588  -8.367   8.782  1.00 94.65           H  
ATOM   2789  N   SER A 186       8.111  -4.245  10.835  1.00 94.56           N  
ATOM   2790  H   SER A 186       8.082  -3.679  10.000  1.00 94.56           H  
ATOM   2791  CA  SER A 186       8.915  -3.812  11.981  1.00 94.56           C  
ATOM   2792  HA  SER A 186       9.207  -4.690  12.557  1.00 94.56           H  
ATOM   2793  C   SER A 186       8.162  -2.902  12.948  1.00 94.56           C  
ATOM   2794  CB  SER A 186      10.212  -3.155  11.500  1.00 94.56           C  
ATOM   2795  HB2 SER A 186      10.784  -2.828  12.368  1.00 94.56           H  
ATOM   2796  HB3 SER A 186      10.803  -3.891  10.957  1.00 94.56           H  
ATOM   2797  O   SER A 186       8.496  -2.871  14.133  1.00 94.56           O  
ATOM   2798  OG  SER A 186       9.971  -2.045  10.656  1.00 94.56           O  
ATOM   2799  HG  SER A 186       9.747  -2.384   9.786  1.00 94.56           H  
ATOM   2800  N   ARG A 187       7.187  -2.125  12.461  1.00 94.71           N  
ATOM   2801  H   ARG A 187       7.005  -2.191  11.470  1.00 94.71           H  
ATOM   2802  CA  ARG A 187       6.554  -1.018  13.199  1.00 94.71           C  
ATOM   2803  HA  ARG A 187       6.719  -1.162  14.267  1.00 94.71           H  
ATOM   2804  C   ARG A 187       5.033  -0.940  13.056  1.00 94.71           C  
ATOM   2805  CB  ARG A 187       7.185   0.312  12.743  1.00 94.71           C  
ATOM   2806  HB2 ARG A 187       6.980   0.442  11.680  1.00 94.71           H  
ATOM   2807  HB3 ARG A 187       6.698   1.133  13.269  1.00 94.71           H  
ATOM   2808  O   ARG A 187       4.444  -0.098  13.730  1.00 94.71           O  
ATOM   2809  CG  ARG A 187       8.704   0.429  12.955  1.00 94.71           C  
ATOM   2810  HG2 ARG A 187       9.034   1.393  12.567  1.00 94.71           H  
ATOM   2811  HG3 ARG A 187       9.215  -0.342  12.379  1.00 94.71           H  
ATOM   2812  CD  ARG A 187       9.133   0.309  14.423  1.00 94.71           C  
ATOM   2813  HD2 ARG A 187       8.806  -0.650  14.825  1.00 94.71           H  
ATOM   2814  HD3 ARG A 187      10.221   0.319  14.479  1.00 94.71           H  
ATOM   2815  NE  ARG A 187       8.549   1.378  15.251  1.00 94.71           N  
ATOM   2816  HE  ARG A 187       7.655   1.160  15.667  1.00 94.71           H  
ATOM   2817  NH1 ARG A 187      10.232   2.913  15.003  1.00 94.71           N  
ATOM   2818 HH11 ARG A 187      10.710   2.240  14.420  1.00 94.71           H  
ATOM   2819 HH12 ARG A 187      10.694   3.763  15.294  1.00 94.71           H  
ATOM   2820  NH2 ARG A 187       8.465   3.391  16.294  1.00 94.71           N  
ATOM   2821 HH21 ARG A 187       7.598   3.101  16.724  1.00 94.71           H  
ATOM   2822 HH22 ARG A 187       8.914   4.242  16.600  1.00 94.71           H  
ATOM   2823  CZ  ARG A 187       9.084   2.553  15.510  1.00 94.71           C  
ATOM   2824  N   GLY A 188       4.422  -1.782  12.224  1.00 94.67           N  
ATOM   2825  H   GLY A 188       4.978  -2.460  11.722  1.00 94.67           H  
ATOM   2826  CA  GLY A 188       2.988  -1.782  11.941  1.00 94.67           C  
ATOM   2827  HA2 GLY A 188       2.431  -1.507  12.837  1.00 94.67           H  
ATOM   2828  HA3 GLY A 188       2.693  -2.795  11.666  1.00 94.67           H  
ATOM   2829  C   GLY A 188       2.581  -0.832  10.810  1.00 94.67           C  
ATOM   2830  O   GLY A 188       3.249   0.161  10.525  1.00 94.67           O  
ATOM   2831  N   VAL A 189       1.443  -1.129  10.176  1.00 96.06           N  
ATOM   2832  H   VAL A 189       0.958  -1.965  10.468  1.00 96.06           H  
ATOM   2833  CA  VAL A 189       0.914  -0.418   8.990  1.00 96.06           C  
ATOM   2834  HA  VAL A 189       1.688  -0.424   8.223  1.00 96.06           H  
ATOM   2835  C   VAL A 189       0.567   1.060   9.241  1.00 96.06           C  
ATOM   2836  CB  VAL A 189      -0.296  -1.205   8.444  1.00 96.06           C  
ATOM   2837  HB  VAL A 189       0.030  -2.234   8.292  1.00 96.06           H  
ATOM   2838  O   VAL A 189       0.529   1.875   8.321  1.00 96.06           O  
ATOM   2839  CG1 VAL A 189      -1.484  -1.228   9.417  1.00 96.06           C  
ATOM   2840 HG11 VAL A 189      -1.831  -0.215   9.621  1.00 96.06           H  
ATOM   2841 HG12 VAL A 189      -2.302  -1.801   8.981  1.00 96.06           H  
ATOM   2842 HG13 VAL A 189      -1.199  -1.712  10.352  1.00 96.06           H  
ATOM   2843  CG2 VAL A 189      -0.779  -0.684   7.092  1.00 96.06           C  
ATOM   2844 HG21 VAL A 189      -1.541  -1.352   6.692  1.00 96.06           H  
ATOM   2845 HG22 VAL A 189       0.063  -0.651   6.401  1.00 96.06           H  
ATOM   2846 HG23 VAL A 189      -1.201   0.314   7.206  1.00 96.06           H  
ATOM   2847  N   TRP A 190       0.348   1.429  10.504  1.00 95.37           N  
ATOM   2848  H   TRP A 190       0.414   0.714  11.215  1.00 95.37           H  
ATOM   2849  CA  TRP A 190       0.120   2.806  10.954  1.00 95.37           C  
ATOM   2850  HA  TRP A 190      -0.568   3.304  10.271  1.00 95.37           H  
ATOM   2851  C   TRP A 190       1.404   3.640  11.016  1.00 95.37           C  
ATOM   2852  CB  TRP A 190      -0.511   2.752  12.343  1.00 95.37           C  
ATOM   2853  HB2 TRP A 190      -0.647   3.763  12.725  1.00 95.37           H  
ATOM   2854  HB3 TRP A 190      -1.501   2.303  12.258  1.00 95.37           H  
ATOM   2855  O   TRP A 190       1.350   4.860  11.199  1.00 95.37           O  
ATOM   2856  CG  TRP A 190       0.276   1.951  13.331  1.00 95.37           C  
ATOM   2857  CD1 TRP A 190       1.248   2.419  14.148  1.00 95.37           C  
ATOM   2858  HD1 TRP A 190       1.562   3.451  14.203  1.00 95.37           H  
ATOM   2859  CD2 TRP A 190       0.130   0.536  13.652  1.00 95.37           C  
ATOM   2860  CE2 TRP A 190       1.035   0.219  14.704  1.00 95.37           C  
ATOM   2861  CE3 TRP A 190      -0.685  -0.510  13.170  1.00 95.37           C  
ATOM   2862  HE3 TRP A 190      -1.395  -0.313  12.380  1.00 95.37           H  
ATOM   2863  NE1 TRP A 190       1.698   1.396  14.960  1.00 95.37           N  
ATOM   2864  HE1 TRP A 190       2.362   1.513  15.711  1.00 95.37           H  
ATOM   2865  CH2 TRP A 190       0.287  -2.077  14.771  1.00 95.37           C  
ATOM   2866  HH2 TRP A 190       0.342  -3.071  15.189  1.00 95.37           H  
ATOM   2867  CZ2 TRP A 190       1.115  -1.058  15.266  1.00 95.37           C  
ATOM   2868  HZ2 TRP A 190       1.826  -1.250  16.056  1.00 95.37           H  
ATOM   2869  CZ3 TRP A 190      -0.595  -1.805  13.711  1.00 95.37           C  
ATOM   2870  HZ3 TRP A 190      -1.226  -2.595  13.332  1.00 95.37           H  
ATOM   2871  N   LYS A 191       2.584   3.025  10.883  1.00 95.65           N  
ATOM   2872  H   LYS A 191       2.606   2.029  10.713  1.00 95.65           H  
ATOM   2873  CA  LYS A 191       3.833   3.774  10.821  1.00 95.65           C  
ATOM   2874  HA  LYS A 191       3.717   4.617  11.503  1.00 95.65           H  
ATOM   2875  C   LYS A 191       4.035   4.319   9.410  1.00 95.65           C  
ATOM   2876  CB  LYS A 191       5.006   2.917  11.318  1.00 95.65           C  
ATOM   2877  HB2 LYS A 191       5.086   2.027  10.694  1.00 95.65           H  
ATOM   2878  HB3 LYS A 191       4.802   2.592  12.339  1.00 95.65           H  
ATOM   2879  O   LYS A 191       4.060   3.586   8.430  1.00 95.65           O  
ATOM   2880  CG  LYS A 191       6.352   3.659  11.278  1.00 95.65           C  
ATOM   2881  HG2 LYS A 191       7.130   2.997  11.659  1.00 95.65           H  
ATOM   2882  HG3 LYS A 191       6.595   3.882  10.239  1.00 95.65           H  
ATOM   2883  CD  LYS A 191       6.375   4.964  12.090  1.00 95.65           C  
ATOM   2884  HD2 LYS A 191       5.565   5.616  11.763  1.00 95.65           H  
ATOM   2885  HD3 LYS A 191       6.249   4.743  13.150  1.00 95.65           H  
ATOM   2886  CE  LYS A 191       7.701   5.685  11.840  1.00 95.65           C  
ATOM   2887  HE2 LYS A 191       8.491   5.185  12.399  1.00 95.65           H  
ATOM   2888  HE3 LYS A 191       7.939   5.591  10.780  1.00 95.65           H  
ATOM   2889  NZ  LYS A 191       7.614   7.124  12.192  1.00 95.65           N  
ATOM   2890  HZ1 LYS A 191       6.917   7.570  11.612  1.00 95.65           H  
ATOM   2891  HZ2 LYS A 191       8.496   7.580  12.007  1.00 95.65           H  
ATOM   2892  HZ3 LYS A 191       7.358   7.250  13.161  1.00 95.65           H  
ATOM   2893  N   ALA A 192       4.237   5.633   9.315  1.00 96.31           N  
ATOM   2894  H   ALA A 192       4.054   6.201  10.130  1.00 96.31           H  
ATOM   2895  CA  ALA A 192       4.554   6.282   8.049  1.00 96.31           C  
ATOM   2896  HA  ALA A 192       3.687   6.159   7.400  1.00 96.31           H  
ATOM   2897  C   ALA A 192       5.809   5.663   7.390  1.00 96.31           C  
ATOM   2898  CB  ALA A 192       4.764   7.783   8.286  1.00 96.31           C  
ATOM   2899  HB1 ALA A 192       5.652   7.943   8.898  1.00 96.31           H  
ATOM   2900  HB2 ALA A 192       4.904   8.284   7.329  1.00 96.31           H  
ATOM   2901  HB3 ALA A 192       3.900   8.218   8.790  1.00 96.31           H  
ATOM   2902  O   ALA A 192       6.851   5.604   8.053  1.00 96.31           O  
ATOM   2903  N   PRO A 193       5.751   5.301   6.095  1.00 97.25           N  
ATOM   2904  CA  PRO A 193       6.892   4.810   5.321  1.00 97.25           C  
ATOM   2905  HA  PRO A 193       7.511   4.168   5.949  1.00 97.25           H  
ATOM   2906  C   PRO A 193       7.774   5.969   4.823  1.00 97.25           C  
ATOM   2907  CB  PRO A 193       6.265   3.964   4.208  1.00 97.25           C  
ATOM   2908  HB2 PRO A 193       6.895   3.885   3.321  1.00 97.25           H  
ATOM   2909  HB3 PRO A 193       6.038   2.970   4.592  1.00 97.25           H  
ATOM   2910  O   PRO A 193       8.069   6.085   3.639  1.00 97.25           O  
ATOM   2911  CG  PRO A 193       4.962   4.709   3.922  1.00 97.25           C  
ATOM   2912  HG2 PRO A 193       5.150   5.553   3.259  1.00 97.25           H  
ATOM   2913  HG3 PRO A 193       4.197   4.048   3.515  1.00 97.25           H  
ATOM   2914  CD  PRO A 193       4.537   5.209   5.294  1.00 97.25           C  
ATOM   2915  HD2 PRO A 193       4.043   6.176   5.200  1.00 97.25           H  
ATOM   2916  HD3 PRO A 193       3.861   4.484   5.748  1.00 97.25           H  
ATOM   2917  N   ALA A 194       8.155   6.865   5.734  1.00 96.87           N  
ATOM   2918  H   ALA A 194       7.964   6.643   6.700  1.00 96.87           H  
ATOM   2919  CA  ALA A 194       8.988   8.038   5.479  1.00 96.87           C  
ATOM   2920  HA  ALA A 194       9.430   7.962   4.485  1.00 96.87           H  
ATOM   2921  C   ALA A 194      10.135   8.107   6.493  1.00 96.87           C  
ATOM   2922  CB  ALA A 194       8.119   9.301   5.524  1.00 96.87           C  
ATOM   2923  HB1 ALA A 194       8.733  10.181   5.332  1.00 96.87           H  
ATOM   2924  HB2 ALA A 194       7.643   9.395   6.500  1.00 96.87           H  
ATOM   2925  HB3 ALA A 194       7.355   9.237   4.749  1.00 96.87           H  
ATOM   2926  O   ALA A 194      10.062   7.501   7.565  1.00 96.87           O  
ATOM   2927  N   ASN A 195      11.175   8.874   6.163  1.00 96.62           N  
ATOM   2928  H   ASN A 195      11.153   9.334   5.263  1.00 96.62           H  
ATOM   2929  CA  ASN A 195      12.465   8.875   6.851  1.00 96.62           C  
ATOM   2930  HA  ASN A 195      13.143   9.485   6.255  1.00 96.62           H  
ATOM   2931  C   ASN A 195      13.094   7.467   6.886  1.00 96.62           C  
ATOM   2932  CB  ASN A 195      12.311   9.564   8.216  1.00 96.62           C  
ATOM   2933  HB2 ASN A 195      11.821  10.529   8.086  1.00 96.62           H  
ATOM   2934  HB3 ASN A 195      11.702   8.942   8.871  1.00 96.62           H  
ATOM   2935  O   ASN A 195      13.591   7.012   7.915  1.00 96.62           O  
ATOM   2936  CG  ASN A 195      13.648   9.818   8.881  1.00 96.62           C  
ATOM   2937  ND2 ASN A 195      13.752   9.613  10.172  1.00 96.62           N  
ATOM   2938 HD21 ASN A 195      14.685   9.735  10.537  1.00 96.62           H  
ATOM   2939 HD22 ASN A 195      13.003   9.156  10.672  1.00 96.62           H  
ATOM   2940  OD1 ASN A 195      14.613  10.226   8.269  1.00 96.62           O  
ATOM   2941  N   VAL A 196      13.003   6.755   5.757  1.00 97.30           N  
ATOM   2942  H   VAL A 196      12.598   7.203   4.948  1.00 97.30           H  
ATOM   2943  CA  VAL A 196      13.576   5.417   5.564  1.00 97.30           C  
ATOM   2944  HA  VAL A 196      14.043   5.083   6.491  1.00 97.30           H  
ATOM   2945  C   VAL A 196      14.651   5.505   4.492  1.00 97.30           C  
ATOM   2946  CB  VAL A 196      12.504   4.378   5.179  1.00 97.30           C  
ATOM   2947  HB  VAL A 196      12.038   4.662   4.236  1.00 97.30           H  
ATOM   2948  O   VAL A 196      14.356   5.906   3.367  1.00 97.30           O  
ATOM   2949  CG1 VAL A 196      13.134   2.986   5.024  1.00 97.30           C  
ATOM   2950 HG11 VAL A 196      13.801   2.969   4.163  1.00 97.30           H  
ATOM   2951 HG12 VAL A 196      12.361   2.235   4.861  1.00 97.30           H  
ATOM   2952 HG13 VAL A 196      13.695   2.721   5.921  1.00 97.30           H  
ATOM   2953  CG2 VAL A 196      11.408   4.283   6.248  1.00 97.30           C  
ATOM   2954 HG21 VAL A 196      11.845   4.030   7.214  1.00 97.30           H  
ATOM   2955 HG22 VAL A 196      10.689   3.515   5.962  1.00 97.30           H  
ATOM   2956 HG23 VAL A 196      10.877   5.232   6.328  1.00 97.30           H  
ATOM   2957  N   ALA A 197      15.883   5.142   4.848  1.00 97.65           N  
ATOM   2958  H   ALA A 197      16.057   4.840   5.796  1.00 97.65           H  
ATOM   2959  CA  ALA A 197      16.984   5.044   3.899  1.00 97.65           C  
ATOM   2960  HA  ALA A 197      16.989   5.941   3.280  1.00 97.65           H  
ATOM   2961  C   ALA A 197      16.790   3.821   2.991  1.00 97.65           C  
ATOM   2962  CB  ALA A 197      18.315   5.004   4.655  1.00 97.65           C  
ATOM   2963  HB1 ALA A 197      19.134   4.966   3.938  1.00 97.65           H  
ATOM   2964  HB2 ALA A 197      18.426   5.909   5.254  1.00 97.65           H  
ATOM   2965  HB3 ALA A 197      18.360   4.125   5.297  1.00 97.65           H  
ATOM   2966  O   ALA A 197      16.503   2.718   3.470  1.00 97.65           O  
ATOM   2967  N   LEU A 198      16.943   4.025   1.686  1.00 98.44           N  
ATOM   2968  H   LEU A 198      17.248   4.939   1.384  1.00 98.44           H  
ATOM   2969  CA  LEU A 198      16.846   2.977   0.684  1.00 98.44           C  
ATOM   2970  HA  LEU A 198      15.997   2.340   0.932  1.00 98.44           H  
ATOM   2971  C   LEU A 198      18.089   2.087   0.701  1.00 98.44           C  
ATOM   2972  CB  LEU A 198      16.613   3.574  -0.713  1.00 98.44           C  
ATOM   2973  HB2 LEU A 198      17.466   4.198  -0.980  1.00 98.44           H  
ATOM   2974  HB3 LEU A 198      16.578   2.743  -1.417  1.00 98.44           H  
ATOM   2975  O   LEU A 198      19.205   2.519   0.991  1.00 98.44           O  
ATOM   2976  CG  LEU A 198      15.326   4.403  -0.876  1.00 98.44           C  
ATOM   2977  HG  LEU A 198      15.427   5.355  -0.356  1.00 98.44           H  
ATOM   2978  CD1 LEU A 198      15.117   4.671  -2.365  1.00 98.44           C  
ATOM   2979 HD11 LEU A 198      14.160   5.166  -2.528  1.00 98.44           H  
ATOM   2980 HD12 LEU A 198      15.144   3.732  -2.918  1.00 98.44           H  
ATOM   2981 HD13 LEU A 198      15.921   5.290  -2.764  1.00 98.44           H  
ATOM   2982  CD2 LEU A 198      14.084   3.684  -0.342  1.00 98.44           C  
ATOM   2983 HD21 LEU A 198      14.118   3.645   0.747  1.00 98.44           H  
ATOM   2984 HD22 LEU A 198      14.044   2.669  -0.738  1.00 98.44           H  
ATOM   2985 HD23 LEU A 198      13.183   4.220  -0.640  1.00 98.44           H  
ATOM   2986  N   LYS A 199      17.883   0.819   0.361  1.00 97.40           N  
ATOM   2987  H   LYS A 199      16.941   0.563   0.102  1.00 97.40           H  
ATOM   2988  CA  LYS A 199      18.926  -0.204   0.261  1.00 97.40           C  
ATOM   2989  HA  LYS A 199      19.846   0.175   0.705  1.00 97.40           H  
ATOM   2990  C   LYS A 199      19.214  -0.528  -1.203  1.00 97.40           C  
ATOM   2991  CB  LYS A 199      18.476  -1.452   1.028  1.00 97.40           C  
ATOM   2992  HB2 LYS A 199      19.221  -2.240   0.915  1.00 97.40           H  
ATOM   2993  HB3 LYS A 199      17.543  -1.796   0.583  1.00 97.40           H  
ATOM   2994  O   LYS A 199      18.412  -0.242  -2.086  1.00 97.40           O  
ATOM   2995  CG  LYS A 199      18.253  -1.191   2.525  1.00 97.40           C  
ATOM   2996  HG2 LYS A 199      19.197  -0.927   3.000  1.00 97.40           H  
ATOM   2997  HG3 LYS A 199      17.545  -0.373   2.658  1.00 97.40           H  
ATOM   2998  CD  LYS A 199      17.671  -2.447   3.178  1.00 97.40           C  
ATOM   2999  HD2 LYS A 199      16.786  -2.750   2.618  1.00 97.40           H  
ATOM   3000  HD3 LYS A 199      18.404  -3.253   3.144  1.00 97.40           H  
ATOM   3001  CE  LYS A 199      17.269  -2.152   4.623  1.00 97.40           C  
ATOM   3002  HE2 LYS A 199      16.667  -1.243   4.629  1.00 97.40           H  
ATOM   3003  HE3 LYS A 199      18.167  -1.965   5.211  1.00 97.40           H  
ATOM   3004  NZ  LYS A 199      16.485  -3.278   5.185  1.00 97.40           N  
ATOM   3005  HZ1 LYS A 199      15.652  -3.413   4.630  1.00 97.40           H  
ATOM   3006  HZ2 LYS A 199      17.021  -4.133   5.160  1.00 97.40           H  
ATOM   3007  HZ3 LYS A 199      16.201  -3.079   6.133  1.00 97.40           H  
ATOM   3008  N   GLY A 200      20.349  -1.183  -1.447  1.00 96.07           N  
ATOM   3009  H   GLY A 200      20.951  -1.399  -0.666  1.00 96.07           H  
ATOM   3010  CA  GLY A 200      20.697  -1.705  -2.772  1.00 96.07           C  
ATOM   3011  HA2 GLY A 200      21.373  -2.550  -2.647  1.00 96.07           H  
ATOM   3012  HA3 GLY A 200      19.796  -2.066  -3.270  1.00 96.07           H  
ATOM   3013  C   GLY A 200      21.376  -0.704  -3.709  1.00 96.07           C  
ATOM   3014  O   GLY A 200      21.340  -0.918  -4.914  1.00 96.07           O  
ATOM   3015  N   GLY A 201      21.988   0.362  -3.180  1.00 96.88           N  
ATOM   3016  H   GLY A 201      21.967   0.499  -2.179  1.00 96.88           H  
ATOM   3017  CA  GLY A 201      22.719   1.346  -3.993  1.00 96.88           C  
ATOM   3018  HA2 GLY A 201      23.266   2.022  -3.337  1.00 96.88           H  
ATOM   3019  HA3 GLY A 201      23.438   0.835  -4.634  1.00 96.88           H  
ATOM   3020  C   GLY A 201      21.816   2.198  -4.887  1.00 96.88           C  
ATOM   3021  O   GLY A 201      22.241   2.616  -5.954  1.00 96.88           O  
ATOM   3022  N   LEU A 202      20.560   2.396  -4.476  1.00 98.37           N  
ATOM   3023  H   LEU A 202      20.282   2.024  -3.579  1.00 98.37           H  
ATOM   3024  CA  LEU A 202      19.598   3.226  -5.193  1.00 98.37           C  
ATOM   3025  HA  LEU A 202      19.685   3.022  -6.260  1.00 98.37           H  
ATOM   3026  C   LEU A 202      19.888   4.711  -4.964  1.00 98.37           C  
ATOM   3027  CB  LEU A 202      18.172   2.886  -4.730  1.00 98.37           C  
ATOM   3028  HB2 LEU A 202      17.487   3.625  -5.146  1.00 98.37           H  
ATOM   3029  HB3 LEU A 202      18.138   2.982  -3.645  1.00 98.37           H  
ATOM   3030  O   LEU A 202      20.002   5.154  -3.818  1.00 98.37           O  
ATOM   3031  CG  LEU A 202      17.688   1.483  -5.130  1.00 98.37           C  
ATOM   3032  HG  LEU A 202      18.446   0.738  -4.887  1.00 98.37           H  
ATOM   3033  CD1 LEU A 202      16.421   1.156  -4.347  1.00 98.37           C  
ATOM   3034 HD11 LEU A 202      16.058   0.167  -4.624  1.00 98.37           H  
ATOM   3035 HD12 LEU A 202      16.634   1.181  -3.278  1.00 98.37           H  
ATOM   3036 HD13 LEU A 202      15.659   1.904  -4.569  1.00 98.37           H  
ATOM   3037  CD2 LEU A 202      17.346   1.393  -6.614  1.00 98.37           C  
ATOM   3038 HD21 LEU A 202      18.231   1.604  -7.215  1.00 98.37           H  
ATOM   3039 HD22 LEU A 202      16.997   0.387  -6.849  1.00 98.37           H  
ATOM   3040 HD23 LEU A 202      16.567   2.110  -6.873  1.00 98.37           H  
ATOM   3041  N   GLU A 203      19.909   5.488  -6.039  1.00 98.23           N  
ATOM   3042  H   GLU A 203      19.890   5.038  -6.943  1.00 98.23           H  
ATOM   3043  CA  GLU A 203      20.073   6.941  -6.023  1.00 98.23           C  
ATOM   3044  HA  GLU A 203      20.057   7.278  -4.987  1.00 98.23           H  
ATOM   3045  C   GLU A 203      18.941   7.643  -6.788  1.00 98.23           C  
ATOM   3046  CB  GLU A 203      21.435   7.349  -6.595  1.00 98.23           C  
ATOM   3047  HB2 GLU A 203      21.521   7.003  -7.625  1.00 98.23           H  
ATOM   3048  HB3 GLU A 203      21.477   8.438  -6.586  1.00 98.23           H  
ATOM   3049  O   GLU A 203      18.471   7.115  -7.796  1.00 98.23           O  
ATOM   3050  CG  GLU A 203      22.603   6.801  -5.760  1.00 98.23           C  
ATOM   3051  HG2 GLU A 203      22.365   6.938  -4.705  1.00 98.23           H  
ATOM   3052  HG3 GLU A 203      22.707   5.732  -5.945  1.00 98.23           H  
ATOM   3053  CD  GLU A 203      23.935   7.508  -6.055  1.00 98.23           C  
ATOM   3054  OE1 GLU A 203      24.831   7.409  -5.185  1.00 98.23           O  
ATOM   3055  OE2 GLU A 203      24.029   8.210  -7.088  1.00 98.23           O  
ATOM   3056  N   PRO A 204      18.479   8.831  -6.359  1.00 98.40           N  
ATOM   3057  CA  PRO A 204      17.493   9.607  -7.108  1.00 98.40           C  
ATOM   3058  HA  PRO A 204      16.596   9.005  -7.253  1.00 98.40           H  
ATOM   3059  C   PRO A 204      18.037  10.038  -8.476  1.00 98.40           C  
ATOM   3060  CB  PRO A 204      17.157  10.812  -6.215  1.00 98.40           C  
ATOM   3061  HB2 PRO A 204      16.094  11.054  -6.223  1.00 98.40           H  
ATOM   3062  HB3 PRO A 204      17.745  11.681  -6.510  1.00 98.40           H  
ATOM   3063  O   PRO A 204      19.108  10.639  -8.548  1.00 98.40           O  
ATOM   3064  CG  PRO A 204      17.583  10.374  -4.821  1.00 98.40           C  
ATOM   3065  HG2 PRO A 204      17.827  11.224  -4.185  1.00 98.40           H  
ATOM   3066  HG3 PRO A 204      16.796   9.764  -4.378  1.00 98.40           H  
ATOM   3067  CD  PRO A 204      18.806   9.517  -5.121  1.00 98.40           C  
ATOM   3068  HD2 PRO A 204      18.985   8.831  -4.294  1.00 98.40           H  
ATOM   3069  HD3 PRO A 204      19.678  10.151  -5.280  1.00 98.40           H  
ATOM   3070  N   LYS A 205      17.282   9.809  -9.560  1.00 98.43           N  
ATOM   3071  H   LYS A 205      16.441   9.258  -9.458  1.00 98.43           H  
ATOM   3072  CA  LYS A 205      17.638  10.277 -10.916  1.00 98.43           C  
ATOM   3073  HA  LYS A 205      18.599   9.842 -11.192  1.00 98.43           H  
ATOM   3074  C   LYS A 205      17.805  11.794 -10.981  1.00 98.43           C  
ATOM   3075  CB  LYS A 205      16.558   9.816 -11.912  1.00 98.43           C  
ATOM   3076  HB2 LYS A 205      16.582   8.727 -11.966  1.00 98.43           H  
ATOM   3077  HB3 LYS A 205      15.581  10.120 -11.536  1.00 98.43           H  
ATOM   3078  O   LYS A 205      18.669  12.275 -11.713  1.00 98.43           O  
ATOM   3079  CG  LYS A 205      16.697  10.396 -13.332  1.00 98.43           C  
ATOM   3080  HG2 LYS A 205      16.569  11.478 -13.306  1.00 98.43           H  
ATOM   3081  HG3 LYS A 205      17.687  10.185 -13.738  1.00 98.43           H  
ATOM   3082  CD  LYS A 205      15.621   9.806 -14.247  1.00 98.43           C  
ATOM   3083  HD2 LYS A 205      14.645  10.166 -13.924  1.00 98.43           H  
ATOM   3084  HD3 LYS A 205      15.628   8.720 -14.148  1.00 98.43           H  
ATOM   3085  CE  LYS A 205      15.843  10.183 -15.717  1.00 98.43           C  
ATOM   3086  HE2 LYS A 205      16.785   9.743 -16.043  1.00 98.43           H  
ATOM   3087  HE3 LYS A 205      15.897  11.268 -15.805  1.00 98.43           H  
ATOM   3088  NZ  LYS A 205      14.749   9.648 -16.563  1.00 98.43           N  
ATOM   3089  HZ1 LYS A 205      14.886   9.827 -17.548  1.00 98.43           H  
ATOM   3090  HZ2 LYS A 205      13.841   9.994 -16.287  1.00 98.43           H  
ATOM   3091  HZ3 LYS A 205      14.751   8.642 -16.474  1.00 98.43           H  
ATOM   3092  N   PHE A 206      16.972  12.518 -10.236  1.00 98.17           N  
ATOM   3093  H   PHE A 206      16.332  12.018  -9.636  1.00 98.17           H  
ATOM   3094  CA  PHE A 206      16.964  13.973 -10.170  1.00 98.17           C  
ATOM   3095  HA  PHE A 206      17.808  14.364 -10.739  1.00 98.17           H  
ATOM   3096  C   PHE A 206      17.119  14.447  -8.729  1.00 98.17           C  
ATOM   3097  CB  PHE A 206      15.678  14.524 -10.792  1.00 98.17           C  
ATOM   3098  HB2 PHE A 206      14.830  14.184 -10.198  1.00 98.17           H  
ATOM   3099  HB3 PHE A 206      15.701  15.612 -10.740  1.00 98.17           H  
ATOM   3100  O   PHE A 206      16.594  13.840  -7.792  1.00 98.17           O  
ATOM   3101  CG  PHE A 206      15.475  14.127 -12.239  1.00 98.17           C  
ATOM   3102  CD1 PHE A 206      16.371  14.574 -13.228  1.00 98.17           C  
ATOM   3103  HD1 PHE A 206      17.197  15.217 -12.963  1.00 98.17           H  
ATOM   3104  CD2 PHE A 206      14.381  13.324 -12.605  1.00 98.17           C  
ATOM   3105  HD2 PHE A 206      13.680  12.978 -11.860  1.00 98.17           H  
ATOM   3106  CE1 PHE A 206      16.171  14.223 -14.575  1.00 98.17           C  
ATOM   3107  HE1 PHE A 206      16.841  14.605 -15.331  1.00 98.17           H  
ATOM   3108  CE2 PHE A 206      14.163  13.002 -13.951  1.00 98.17           C  
ATOM   3109  HE2 PHE A 206      13.285  12.431 -14.217  1.00 98.17           H  
ATOM   3110  CZ  PHE A 206      15.054  13.451 -14.941  1.00 98.17           C  
ATOM   3111  HZ  PHE A 206      14.861  13.229 -15.980  1.00 98.17           H  
ATOM   3112  N   LEU A 207      17.817  15.567  -8.552  1.00 96.19           N  
ATOM   3113  H   LEU A 207      18.139  16.069  -9.367  1.00 96.19           H  
ATOM   3114  CA  LEU A 207      17.908  16.227  -7.257  1.00 96.19           C  
ATOM   3115  HA  LEU A 207      18.100  15.466  -6.501  1.00 96.19           H  
ATOM   3116  C   LEU A 207      16.578  16.921  -6.943  1.00 96.19           C  
ATOM   3117  CB  LEU A 207      19.079  17.222  -7.277  1.00 96.19           C  
ATOM   3118  HB2 LEU A 207      18.856  17.987  -8.021  1.00 96.19           H  
ATOM   3119  HB3 LEU A 207      19.986  16.703  -7.588  1.00 96.19           H  
ATOM   3120  O   LEU A 207      16.024  17.626  -7.780  1.00 96.19           O  
ATOM   3121  CG  LEU A 207      19.335  17.907  -5.922  1.00 96.19           C  
ATOM   3122  HG  LEU A 207      18.407  18.321  -5.529  1.00 96.19           H  
ATOM   3123  CD1 LEU A 207      19.911  16.930  -4.893  1.00 96.19           C  
ATOM   3124 HD11 LEU A 207      20.156  17.464  -3.975  1.00 96.19           H  
ATOM   3125 HD12 LEU A 207      19.181  16.157  -4.657  1.00 96.19           H  
ATOM   3126 HD13 LEU A 207      20.815  16.464  -5.286  1.00 96.19           H  
ATOM   3127  CD2 LEU A 207      20.315  19.064  -6.102  1.00 96.19           C  
ATOM   3128 HD21 LEU A 207      21.266  18.696  -6.488  1.00 96.19           H  
ATOM   3129 HD22 LEU A 207      20.478  19.565  -5.148  1.00 96.19           H  
ATOM   3130 HD23 LEU A 207      19.899  19.784  -6.807  1.00 96.19           H  
ATOM   3131  N   VAL A 208      16.096  16.776  -5.710  1.00 96.72           N  
ATOM   3132  H   VAL A 208      16.580  16.161  -5.072  1.00 96.72           H  
ATOM   3133  CA  VAL A 208      14.901  17.481  -5.233  1.00 96.72           C  
ATOM   3134  HA  VAL A 208      14.496  18.097  -6.036  1.00 96.72           H  
ATOM   3135  C   VAL A 208      15.286  18.416  -4.093  1.00 96.72           C  
ATOM   3136  CB  VAL A 208      13.794  16.491  -4.841  1.00 96.72           C  
ATOM   3137  HB  VAL A 208      14.180  15.827  -4.068  1.00 96.72           H  
ATOM   3138  O   VAL A 208      15.754  17.975  -3.036  1.00 96.72           O  
ATOM   3139  CG1 VAL A 208      12.554  17.202  -4.293  1.00 96.72           C  
ATOM   3140 HG11 VAL A 208      12.154  17.899  -5.029  1.00 96.72           H  
ATOM   3141 HG12 VAL A 208      12.799  17.743  -3.378  1.00 96.72           H  
ATOM   3142 HG13 VAL A 208      11.789  16.462  -4.059  1.00 96.72           H  
ATOM   3143  CG2 VAL A 208      13.373  15.621  -6.026  1.00 96.72           C  
ATOM   3144 HG21 VAL A 208      12.558  14.958  -5.737  1.00 96.72           H  
ATOM   3145 HG22 VAL A 208      14.207  15.009  -6.368  1.00 96.72           H  
ATOM   3146 HG23 VAL A 208      13.048  16.270  -6.840  1.00 96.72           H  
ATOM   3147  N   THR A 209      15.093  19.715  -4.320  1.00 95.81           N  
ATOM   3148  H   THR A 209      14.699  19.998  -5.206  1.00 95.81           H  
ATOM   3149  CA  THR A 209      15.297  20.771  -3.322  1.00 95.81           C  
ATOM   3150  HA  THR A 209      16.153  20.503  -2.702  1.00 95.81           H  
ATOM   3151  C   THR A 209      14.084  20.899  -2.400  1.00 95.81           C  
ATOM   3152  CB  THR A 209      15.610  22.126  -3.984  1.00 95.81           C  
ATOM   3153  HB  THR A 209      15.833  22.852  -3.202  1.00 95.81           H  
ATOM   3154  O   THR A 209      12.998  20.403  -2.706  1.00 95.81           O  
ATOM   3155  CG2 THR A 209      16.811  22.047  -4.927  1.00 95.81           C  
ATOM   3156 HG21 THR A 209      17.664  21.612  -4.405  1.00 95.81           H  
ATOM   3157 HG22 THR A 209      16.574  21.437  -5.798  1.00 95.81           H  
ATOM   3158 HG23 THR A 209      17.078  23.050  -5.261  1.00 95.81           H  
ATOM   3159  OG1 THR A 209      14.505  22.585  -4.724  1.00 95.81           O  
ATOM   3160  HG1 THR A 209      14.752  23.407  -5.155  1.00 95.81           H  
ATOM   3161  N   ASP A 210      14.255  21.579  -1.264  1.00 96.18           N  
ATOM   3162  H   ASP A 210      15.163  21.951  -1.028  1.00 96.18           H  
ATOM   3163  CA  ASP A 210      13.136  21.868  -0.356  1.00 96.18           C  
ATOM   3164  HA  ASP A 210      12.655  20.933  -0.070  1.00 96.18           H  
ATOM   3165  C   ASP A 210      12.064  22.737  -1.025  1.00 96.18           C  
ATOM   3166  CB  ASP A 210      13.652  22.567   0.911  1.00 96.18           C  
ATOM   3167  HB2 ASP A 210      14.213  23.457   0.628  1.00 96.18           H  
ATOM   3168  HB3 ASP A 210      12.798  22.881   1.511  1.00 96.18           H  
ATOM   3169  O   ASP A 210      10.875  22.508  -0.820  1.00 96.18           O  
ATOM   3170  CG  ASP A 210      14.527  21.659   1.776  1.00 96.18           C  
ATOM   3171  OD1 ASP A 210      14.245  20.438   1.842  1.00 96.18           O  
ATOM   3172  OD2 ASP A 210      15.519  22.157   2.339  1.00 96.18           O  
ATOM   3173  N   GLU A 211      12.485  23.692  -1.859  1.00 97.15           N  
ATOM   3174  H   GLU A 211      13.479  23.820  -1.983  1.00 97.15           H  
ATOM   3175  CA  GLU A 211      11.590  24.559  -2.627  1.00 97.15           C  
ATOM   3176  HA  GLU A 211      10.890  25.051  -1.951  1.00 97.15           H  
ATOM   3177  C   GLU A 211      10.764  23.752  -3.632  1.00 97.15           C  
ATOM   3178  CB  GLU A 211      12.436  25.633  -3.320  1.00 97.15           C  
ATOM   3179  HB2 GLU A 211      13.092  25.152  -4.045  1.00 97.15           H  
ATOM   3180  HB3 GLU A 211      13.055  26.120  -2.566  1.00 97.15           H  
ATOM   3181  O   GLU A 211       9.538  23.829  -3.615  1.00 97.15           O  
ATOM   3182  CG  GLU A 211      11.589  26.705  -4.021  1.00 97.15           C  
ATOM   3183  HG2 GLU A 211      10.979  26.232  -4.790  1.00 97.15           H  
ATOM   3184  HG3 GLU A 211      10.923  27.153  -3.284  1.00 97.15           H  
ATOM   3185  CD  GLU A 211      12.456  27.804  -4.661  1.00 97.15           C  
ATOM   3186  OE1 GLU A 211      11.888  28.860  -5.013  1.00 97.15           O  
ATOM   3187  OE2 GLU A 211      13.686  27.589  -4.785  1.00 97.15           O  
ATOM   3188  N   LEU A 212      11.416  22.894  -4.431  1.00 97.25           N  
ATOM   3189  H   LEU A 212      12.424  22.844  -4.382  1.00 97.25           H  
ATOM   3190  CA  LEU A 212      10.712  22.022  -5.368  1.00 97.25           C  
ATOM   3191  HA  LEU A 212      10.124  22.654  -6.032  1.00 97.25           H  
ATOM   3192  C   LEU A 212       9.739  21.112  -4.618  1.00 97.25           C  
ATOM   3193  CB  LEU A 212      11.723  21.205  -6.194  1.00 97.25           C  
ATOM   3194  HB2 LEU A 212      12.300  20.578  -5.515  1.00 97.25           H  
ATOM   3195  HB3 LEU A 212      12.413  21.889  -6.689  1.00 97.25           H  
ATOM   3196  O   LEU A 212       8.572  21.036  -4.972  1.00 97.25           O  
ATOM   3197  CG  LEU A 212      11.062  20.307  -7.262  1.00 97.25           C  
ATOM   3198  HG  LEU A 212      10.300  19.679  -6.799  1.00 97.25           H  
ATOM   3199  CD1 LEU A 212      10.420  21.131  -8.379  1.00 97.25           C  
ATOM   3200 HD11 LEU A 212       9.991  20.459  -9.122  1.00 97.25           H  
ATOM   3201 HD12 LEU A 212       9.624  21.757  -7.977  1.00 97.25           H  
ATOM   3202 HD13 LEU A 212      11.173  21.756  -8.860  1.00 97.25           H  
ATOM   3203  CD2 LEU A 212      12.103  19.386  -7.894  1.00 97.25           C  
ATOM   3204 HD21 LEU A 212      12.564  18.754  -7.135  1.00 97.25           H  
ATOM   3205 HD22 LEU A 212      11.626  18.748  -8.638  1.00 97.25           H  
ATOM   3206 HD23 LEU A 212      12.875  19.973  -8.392  1.00 97.25           H  
ATOM   3207  N   GLN A 213      10.176  20.447  -3.548  1.00 96.97           N  
ATOM   3208  H   GLN A 213      11.136  20.565  -3.256  1.00 96.97           H  
ATOM   3209  CA  GLN A 213       9.283  19.595  -2.768  1.00 96.97           C  
ATOM   3210  HA  GLN A 213       8.883  18.826  -3.430  1.00 96.97           H  
ATOM   3211  C   GLN A 213       8.083  20.370  -2.203  1.00 96.97           C  
ATOM   3212  CB  GLN A 213      10.082  18.910  -1.656  1.00 96.97           C  
ATOM   3213  HB2 GLN A 213      10.831  18.266  -2.116  1.00 96.97           H  
ATOM   3214  HB3 GLN A 213      10.589  19.657  -1.044  1.00 96.97           H  
ATOM   3215  O   GLN A 213       6.985  19.814  -2.162  1.00 96.97           O  
ATOM   3216  CG  GLN A 213       9.160  18.068  -0.763  1.00 96.97           C  
ATOM   3217  HG2 GLN A 213       8.527  17.438  -1.387  1.00 96.97           H  
ATOM   3218  HG3 GLN A 213       8.517  18.729  -0.183  1.00 96.97           H  
ATOM   3219  CD  GLN A 213       9.900  17.172   0.211  1.00 96.97           C  
ATOM   3220  NE2 GLN A 213       9.168  16.559   1.117  1.00 96.97           N  
ATOM   3221 HE21 GLN A 213       8.164  16.654   1.059  1.00 96.97           H  
ATOM   3222 HE22 GLN A 213       9.561  15.756   1.587  1.00 96.97           H  
ATOM   3223  OE1 GLN A 213      11.108  16.982   0.163  1.00 96.97           O  
ATOM   3224  N   GLY A 214       8.277  21.620  -1.771  1.00 96.50           N  
ATOM   3225  H   GLY A 214       9.201  22.019  -1.853  1.00 96.50           H  
ATOM   3226  CA  GLY A 214       7.224  22.484  -1.238  1.00 96.50           C  
ATOM   3227  HA2 GLY A 214       6.883  22.101  -0.276  1.00 96.50           H  
ATOM   3228  HA3 GLY A 214       7.636  23.484  -1.098  1.00 96.50           H  
ATOM   3229  C   GLY A 214       6.025  22.599  -2.177  1.00 96.50           C  
ATOM   3230  O   GLY A 214       4.893  22.361  -1.750  1.00 96.50           O  
ATOM   3231  N   GLU A 215       6.288  22.832  -3.463  1.00 97.22           N  
ATOM   3232  H   GLU A 215       7.241  23.042  -3.725  1.00 97.22           H  
ATOM   3233  CA  GLU A 215       5.258  22.964  -4.500  1.00 97.22           C  
ATOM   3234  HA  GLU A 215       4.524  23.709  -4.192  1.00 97.22           H  
ATOM   3235  C   GLU A 215       4.493  21.665  -4.753  1.00 97.22           C  
ATOM   3236  CB  GLU A 215       5.911  23.428  -5.809  1.00 97.22           C  
ATOM   3237  HB2 GLU A 215       6.686  22.721  -6.105  1.00 97.22           H  
ATOM   3238  HB3 GLU A 215       5.158  23.446  -6.597  1.00 97.22           H  
ATOM   3239  O   GLU A 215       3.308  21.684  -5.080  1.00 97.22           O  
ATOM   3240  CG  GLU A 215       6.535  24.822  -5.687  1.00 97.22           C  
ATOM   3241  HG2 GLU A 215       6.919  25.091  -6.671  1.00 97.22           H  
ATOM   3242  HG3 GLU A 215       7.384  24.777  -5.005  1.00 97.22           H  
ATOM   3243  CD  GLU A 215       5.520  25.870  -5.205  1.00 97.22           C  
ATOM   3244  OE1 GLU A 215       5.847  26.603  -4.245  1.00 97.22           O  
ATOM   3245  OE2 GLU A 215       4.388  25.876  -5.738  1.00 97.22           O  
ATOM   3246  N   TYR A 216       5.125  20.510  -4.550  1.00 97.80           N  
ATOM   3247  H   TYR A 216       6.093  20.555  -4.265  1.00 97.80           H  
ATOM   3248  CA  TYR A 216       4.533  19.204  -4.845  1.00 97.80           C  
ATOM   3249  HA  TYR A 216       3.748  19.343  -5.588  1.00 97.80           H  
ATOM   3250  C   TYR A 216       3.873  18.529  -3.642  1.00 97.80           C  
ATOM   3251  CB  TYR A 216       5.574  18.317  -5.513  1.00 97.80           C  
ATOM   3252  HB2 TYR A 216       5.234  17.282  -5.487  1.00 97.80           H  
ATOM   3253  HB3 TYR A 216       6.505  18.383  -4.949  1.00 97.80           H  
ATOM   3254  O   TYR A 216       3.281  17.463  -3.783  1.00 97.80           O  
ATOM   3255  CG  TYR A 216       5.825  18.700  -6.956  1.00 97.80           C  
ATOM   3256  CD1 TYR A 216       5.198  18.004  -8.002  1.00 97.80           C  
ATOM   3257  HD1 TYR A 216       4.523  17.191  -7.781  1.00 97.80           H  
ATOM   3258  CD2 TYR A 216       6.652  19.792  -7.256  1.00 97.80           C  
ATOM   3259  HD2 TYR A 216       7.058  20.391  -6.455  1.00 97.80           H  
ATOM   3260  CE1 TYR A 216       5.465  18.368  -9.335  1.00 97.80           C  
ATOM   3261  HE1 TYR A 216       5.019  17.814 -10.147  1.00 97.80           H  
ATOM   3262  CE2 TYR A 216       6.908  20.172  -8.579  1.00 97.80           C  
ATOM   3263  HE2 TYR A 216       7.518  21.039  -8.789  1.00 97.80           H  
ATOM   3264  OH  TYR A 216       6.556  19.827 -10.909  1.00 97.80           O  
ATOM   3265  HH  TYR A 216       7.024  20.665 -10.949  1.00 97.80           H  
ATOM   3266  CZ  TYR A 216       6.327  19.446  -9.628  1.00 97.80           C  
ATOM   3267  N   ASN A 217       3.933  19.142  -2.461  1.00 93.81           N  
ATOM   3268  H   ASN A 217       4.452  20.007  -2.409  1.00 93.81           H  
ATOM   3269  CA  ASN A 217       3.497  18.507  -1.221  1.00 93.81           C  
ATOM   3270  HA  ASN A 217       3.703  17.440  -1.303  1.00 93.81           H  
ATOM   3271  C   ASN A 217       1.984  18.652  -0.951  1.00 93.81           C  
ATOM   3272  CB  ASN A 217       4.360  19.091  -0.088  1.00 93.81           C  
ATOM   3273  HB2 ASN A 217       3.894  20.004   0.283  1.00 93.81           H  
ATOM   3274  HB3 ASN A 217       5.337  19.372  -0.480  1.00 93.81           H  
ATOM   3275  O   ASN A 217       1.466  17.991  -0.059  1.00 93.81           O  
ATOM   3276  CG  ASN A 217       4.642  18.152   1.066  1.00 93.81           C  
ATOM   3277  ND2 ASN A 217       5.213  18.684   2.124  1.00 93.81           N  
ATOM   3278 HD21 ASN A 217       5.555  19.631   2.046  1.00 93.81           H  
ATOM   3279 HD22 ASN A 217       5.575  18.027   2.801  1.00 93.81           H  
ATOM   3280  OD1 ASN A 217       4.388  16.960   1.072  1.00 93.81           O  
ATOM   3281  N   THR A 218       1.266  19.525  -1.657  1.00 92.16           N  
ATOM   3282  H   THR A 218       1.738  20.070  -2.364  1.00 92.16           H  
ATOM   3283  CA  THR A 218      -0.157  19.851  -1.409  1.00 92.16           C  
ATOM   3284  HA  THR A 218      -0.494  19.394  -0.478  1.00 92.16           H  
ATOM   3285  C   THR A 218      -1.083  19.338  -2.512  1.00 92.16           C  
ATOM   3286  CB  THR A 218      -0.341  21.368  -1.272  1.00 92.16           C  
ATOM   3287  HB  THR A 218      -1.400  21.604  -1.172  1.00 92.16           H  
ATOM   3288  O   THR A 218      -0.641  19.059  -3.630  1.00 92.16           O  
ATOM   3289  CG2 THR A 218       0.405  21.930  -0.061  1.00 92.16           C  
ATOM   3290 HG21 THR A 218       0.070  21.416   0.839  1.00 92.16           H  
ATOM   3291 HG22 THR A 218       0.185  22.993   0.037  1.00 92.16           H  
ATOM   3292 HG23 THR A 218       1.481  21.800  -0.183  1.00 92.16           H  
ATOM   3293  OG1 THR A 218       0.175  21.984  -2.432  1.00 92.16           O  
ATOM   3294  HG1 THR A 218       0.170  22.936  -2.304  1.00 92.16           H  
ATOM   3295  N   GLY A 219      -2.383  19.249  -2.223  1.00 92.91           N  
ATOM   3296  H   GLY A 219      -2.685  19.490  -1.290  1.00 92.91           H  
ATOM   3297  CA  GLY A 219      -3.380  18.715  -3.150  1.00 92.91           C  
ATOM   3298  HA2 GLY A 219      -4.373  18.796  -2.707  1.00 92.91           H  
ATOM   3299  HA3 GLY A 219      -3.365  19.298  -4.071  1.00 92.91           H  
ATOM   3300  C   GLY A 219      -3.111  17.242  -3.470  1.00 92.91           C  
ATOM   3301  O   GLY A 219      -3.070  16.391  -2.587  1.00 92.91           O  
ATOM   3302  N   ARG A 220      -2.882  16.935  -4.745  1.00 96.34           N  
ATOM   3303  H   ARG A 220      -2.846  17.692  -5.413  1.00 96.34           H  
ATOM   3304  CA  ARG A 220      -2.433  15.606  -5.184  1.00 96.34           C  
ATOM   3305  HA  ARG A 220      -2.923  14.829  -4.598  1.00 96.34           H  
ATOM   3306  C   ARG A 220      -0.931  15.478  -4.951  1.00 96.34           C  
ATOM   3307  CB  ARG A 220      -2.795  15.420  -6.653  1.00 96.34           C  
ATOM   3308  HB2 ARG A 220      -2.407  16.274  -7.208  1.00 96.34           H  
ATOM   3309  HB3 ARG A 220      -2.312  14.525  -7.044  1.00 96.34           H  
ATOM   3310  O   ARG A 220      -0.141  15.671  -5.869  1.00 96.34           O  
ATOM   3311  CG  ARG A 220      -4.304  15.318  -6.867  1.00 96.34           C  
ATOM   3312  HG2 ARG A 220      -4.816  16.168  -6.416  1.00 96.34           H  
ATOM   3313  HG3 ARG A 220      -4.682  14.389  -6.442  1.00 96.34           H  
ATOM   3314  CD  ARG A 220      -4.515  15.332  -8.374  1.00 96.34           C  
ATOM   3315  HD2 ARG A 220      -4.040  14.438  -8.780  1.00 96.34           H  
ATOM   3316  HD3 ARG A 220      -4.007  16.190  -8.814  1.00 96.34           H  
ATOM   3317  NE  ARG A 220      -5.934  15.355  -8.742  1.00 96.34           N  
ATOM   3318  HE  ARG A 220      -6.265  14.481  -9.124  1.00 96.34           H  
ATOM   3319  NH1 ARG A 220      -6.214  17.630  -8.676  1.00 96.34           N  
ATOM   3320 HH11 ARG A 220      -5.229  17.714  -8.470  1.00 96.34           H  
ATOM   3321 HH12 ARG A 220      -6.764  18.453  -8.874  1.00 96.34           H  
ATOM   3322  NH2 ARG A 220      -7.925  16.322  -9.264  1.00 96.34           N  
ATOM   3323 HH21 ARG A 220      -8.472  17.150  -9.452  1.00 96.34           H  
ATOM   3324 HH22 ARG A 220      -8.263  15.411  -9.537  1.00 96.34           H  
ATOM   3325  CZ  ARG A 220      -6.684  16.430  -8.885  1.00 96.34           C  
ATOM   3326  N   ALA A 221      -0.541  15.264  -3.701  1.00 97.08           N  
ATOM   3327  H   ALA A 221      -1.245  15.142  -2.987  1.00 97.08           H  
ATOM   3328  CA  ALA A 221       0.858  15.320  -3.314  1.00 97.08           C  
ATOM   3329  HA  ALA A 221       1.227  16.307  -3.596  1.00 97.08           H  
ATOM   3330  C   ALA A 221       1.705  14.258  -4.039  1.00 97.08           C  
ATOM   3331  CB  ALA A 221       0.955  15.189  -1.794  1.00 97.08           C  
ATOM   3332  HB1 ALA A 221       0.339  15.952  -1.317  1.00 97.08           H  
ATOM   3333  HB2 ALA A 221       1.992  15.306  -1.479  1.00 97.08           H  
ATOM   3334  HB3 ALA A 221       0.590  14.205  -1.501  1.00 97.08           H  
ATOM   3335  O   ALA A 221       1.298  13.103  -4.171  1.00 97.08           O  
ATOM   3336  N   ILE A 222       2.917  14.640  -4.445  1.00 98.46           N  
ATOM   3337  H   ILE A 222       3.182  15.602  -4.293  1.00 98.46           H  
ATOM   3338  CA  ILE A 222       3.943  13.715  -4.935  1.00 98.46           C  
ATOM   3339  HA  ILE A 222       3.497  12.732  -5.084  1.00 98.46           H  
ATOM   3340  C   ILE A 222       5.002  13.570  -3.842  1.00 98.46           C  
ATOM   3341  CB  ILE A 222       4.505  14.159  -6.305  1.00 98.46           C  
ATOM   3342  HB  ILE A 222       4.899  15.171  -6.215  1.00 98.46           H  
ATOM   3343  O   ILE A 222       5.613  14.546  -3.404  1.00 98.46           O  
ATOM   3344  CG1 ILE A 222       3.368  14.168  -7.357  1.00 98.46           C  
ATOM   3345 HG12 ILE A 222       2.854  13.207  -7.336  1.00 98.46           H  
ATOM   3346 HG13 ILE A 222       2.643  14.934  -7.083  1.00 98.46           H  
ATOM   3347  CG2 ILE A 222       5.665  13.238  -6.724  1.00 98.46           C  
ATOM   3348 HG21 ILE A 222       6.466  13.278  -5.986  1.00 98.46           H  
ATOM   3349 HG22 ILE A 222       6.088  13.572  -7.671  1.00 98.46           H  
ATOM   3350 HG23 ILE A 222       5.318  12.210  -6.822  1.00 98.46           H  
ATOM   3351  CD1 ILE A 222       3.797  14.436  -8.807  1.00 98.46           C  
ATOM   3352 HD11 ILE A 222       4.429  15.322  -8.871  1.00 98.46           H  
ATOM   3353 HD12 ILE A 222       2.910  14.586  -9.422  1.00 98.46           H  
ATOM   3354 HD13 ILE A 222       4.343  13.579  -9.202  1.00 98.46           H  
ATOM   3355  N   ASN A 223       5.201  12.342  -3.365  1.00 98.58           N  
ATOM   3356  H   ASN A 223       4.722  11.569  -3.805  1.00 98.58           H  
ATOM   3357  CA  ASN A 223       6.164  12.045  -2.312  1.00 98.58           C  
ATOM   3358  HA  ASN A 223       6.136  12.853  -1.581  1.00 98.58           H  
ATOM   3359  C   ASN A 223       7.572  11.963  -2.886  1.00 98.58           C  
ATOM   3360  CB  ASN A 223       5.796  10.739  -1.610  1.00 98.58           C  
ATOM   3361  HB2 ASN A 223       6.536  10.507  -0.845  1.00 98.58           H  
ATOM   3362  HB3 ASN A 223       5.794   9.928  -2.339  1.00 98.58           H  
ATOM   3363  O   ASN A 223       7.788  11.338  -3.919  1.00 98.58           O  
ATOM   3364  CG  ASN A 223       4.447  10.835  -0.958  1.00 98.58           C  
ATOM   3365  ND2 ASN A 223       3.443  10.251  -1.561  1.00 98.58           N  
ATOM   3366 HD21 ASN A 223       3.601   9.856  -2.477  1.00 98.58           H  
ATOM   3367 HD22 ASN A 223       2.511  10.329  -1.179  1.00 98.58           H  
ATOM   3368  OD1 ASN A 223       4.312  11.449   0.089  1.00 98.58           O  
ATOM   3369  N   MET A 224       8.537  12.548  -2.183  1.00 97.97           N  
ATOM   3370  H   MET A 224       8.304  13.016  -1.319  1.00 97.97           H  
ATOM   3371  CA  MET A 224       9.892  12.699  -2.703  1.00 97.97           C  
ATOM   3372  HA  MET A 224       9.876  12.509  -3.776  1.00 97.97           H  
ATOM   3373  C   MET A 224      10.854  11.693  -2.078  1.00 97.97           C  
ATOM   3374  CB  MET A 224      10.365  14.149  -2.530  1.00 97.97           C  
ATOM   3375  HB2 MET A 224      10.426  14.389  -1.468  1.00 97.97           H  
ATOM   3376  HB3 MET A 224      11.358  14.252  -2.967  1.00 97.97           H  
ATOM   3377  O   MET A 224      10.812  11.465  -0.871  1.00 97.97           O  
ATOM   3378  CG  MET A 224       9.415  15.143  -3.216  1.00 97.97           C  
ATOM   3379  HG2 MET A 224       9.803  16.152  -3.077  1.00 97.97           H  
ATOM   3380  HG3 MET A 224       8.436  15.100  -2.740  1.00 97.97           H  
ATOM   3381  SD  MET A 224       9.203  14.847  -4.989  1.00 97.97           S  
ATOM   3382  CE  MET A 224       8.008  16.131  -5.409  1.00 97.97           C  
ATOM   3383  HE1 MET A 224       7.726  16.037  -6.458  1.00 97.97           H  
ATOM   3384  HE2 MET A 224       7.121  16.019  -4.786  1.00 97.97           H  
ATOM   3385  HE3 MET A 224       8.453  17.113  -5.246  1.00 97.97           H  
ATOM   3386  N   ILE A 225      11.754  11.133  -2.878  1.00 98.62           N  
ATOM   3387  H   ILE A 225      11.659  11.303  -3.869  1.00 98.62           H  
ATOM   3388  CA  ILE A 225      12.929  10.374  -2.452  1.00 98.62           C  
ATOM   3389  HA  ILE A 225      12.863  10.174  -1.382  1.00 98.62           H  
ATOM   3390  C   ILE A 225      14.142  11.265  -2.710  1.00 98.62           C  
ATOM   3391  CB  ILE A 225      13.024   9.019  -3.184  1.00 98.62           C  
ATOM   3392  HB  ILE A 225      13.126   9.208  -4.252  1.00 98.62           H  
ATOM   3393  O   ILE A 225      14.328  11.783  -3.809  1.00 98.62           O  
ATOM   3394  CG1 ILE A 225      11.750   8.170  -2.955  1.00 98.62           C  
ATOM   3395 HG12 ILE A 225      10.866   8.766  -3.182  1.00 98.62           H  
ATOM   3396 HG13 ILE A 225      11.691   7.870  -1.908  1.00 98.62           H  
ATOM   3397  CG2 ILE A 225      14.274   8.266  -2.694  1.00 98.62           C  
ATOM   3398 HG21 ILE A 225      14.397   7.344  -3.262  1.00 98.62           H  
ATOM   3399 HG22 ILE A 225      15.171   8.863  -2.860  1.00 98.62           H  
ATOM   3400 HG23 ILE A 225      14.187   8.027  -1.634  1.00 98.62           H  
ATOM   3401  CD1 ILE A 225      11.666   6.923  -3.842  1.00 98.62           C  
ATOM   3402 HD11 ILE A 225      10.696   6.445  -3.701  1.00 98.62           H  
ATOM   3403 HD12 ILE A 225      11.771   7.205  -4.890  1.00 98.62           H  
ATOM   3404 HD13 ILE A 225      12.444   6.207  -3.576  1.00 98.62           H  
ATOM   3405  N   ARG A 226      14.945  11.504  -1.675  1.00 97.80           N  
ATOM   3406  H   ARG A 226      14.775  10.999  -0.816  1.00 97.80           H  
ATOM   3407  CA  ARG A 226      15.989  12.536  -1.670  1.00 97.80           C  
ATOM   3408  HA  ARG A 226      16.161  12.891  -2.687  1.00 97.80           H  
ATOM   3409  C   ARG A 226      17.297  11.977  -1.161  1.00 97.80           C  
ATOM   3410  CB  ARG A 226      15.539  13.713  -0.793  1.00 97.80           C  
ATOM   3411  HB2 ARG A 226      15.239  13.342   0.187  1.00 97.80           H  
ATOM   3412  HB3 ARG A 226      16.370  14.408  -0.668  1.00 97.80           H  
ATOM   3413  O   ARG A 226      17.291  11.104  -0.304  1.00 97.80           O  
ATOM   3414  CG  ARG A 226      14.362  14.441  -1.443  1.00 97.80           C  
ATOM   3415  HG2 ARG A 226      13.532  13.751  -1.594  1.00 97.80           H  
ATOM   3416  HG3 ARG A 226      14.705  14.797  -2.414  1.00 97.80           H  
ATOM   3417  CD  ARG A 226      13.838  15.616  -0.624  1.00 97.80           C  
ATOM   3418  HD2 ARG A 226      13.499  15.248   0.344  1.00 97.80           H  
ATOM   3419  HD3 ARG A 226      12.986  16.038  -1.157  1.00 97.80           H  
ATOM   3420  NE  ARG A 226      14.847  16.671  -0.437  1.00 97.80           N  
ATOM   3421  HE  ARG A 226      15.596  16.731  -1.112  1.00 97.80           H  
ATOM   3422  NH1 ARG A 226      13.692  17.871   1.140  1.00 97.80           N  
ATOM   3423 HH11 ARG A 226      12.834  17.425   0.847  1.00 97.80           H  
ATOM   3424 HH12 ARG A 226      13.667  18.771   1.597  1.00 97.80           H  
ATOM   3425  NH2 ARG A 226      15.718  18.519   0.570  1.00 97.80           N  
ATOM   3426 HH21 ARG A 226      16.553  18.464   0.005  1.00 97.80           H  
ATOM   3427 HH22 ARG A 226      15.516  19.318   1.153  1.00 97.80           H  
ATOM   3428  CZ  ARG A 226      14.755  17.663   0.424  1.00 97.80           C  
ATOM   3429  N   ASN A 227      18.411  12.510  -1.646  1.00 96.16           N  
ATOM   3430  H   ASN A 227      18.349  13.261  -2.319  1.00 96.16           H  
ATOM   3431  CA  ASN A 227      19.715  12.197  -1.082  1.00 96.16           C  
ATOM   3432  HA  ASN A 227      19.673  11.209  -0.623  1.00 96.16           H  
ATOM   3433  C   ASN A 227      20.058  13.204   0.024  1.00 96.16           C  
ATOM   3434  CB  ASN A 227      20.760  12.131  -2.208  1.00 96.16           C  
ATOM   3435  HB2 ASN A 227      21.006  13.136  -2.551  1.00 96.16           H  
ATOM   3436  HB3 ASN A 227      20.357  11.563  -3.047  1.00 96.16           H  
ATOM   3437  O   ASN A 227      20.007  14.415  -0.199  1.00 96.16           O  
ATOM   3438  CG  ASN A 227      22.033  11.430  -1.765  1.00 96.16           C  
ATOM   3439  ND2 ASN A 227      23.014  11.337  -2.629  1.00 96.16           N  
ATOM   3440 HD21 ASN A 227      22.890  11.614  -3.592  1.00 96.16           H  
ATOM   3441 HD22 ASN A 227      23.794  10.753  -2.364  1.00 96.16           H  
ATOM   3442  OD1 ASN A 227      22.152  10.949  -0.651  1.00 96.16           O  
ATOM   3443  N   PHE A 228      20.411  12.703   1.205  1.00 94.82           N  
ATOM   3444  H   PHE A 228      20.429  11.699   1.312  1.00 94.82           H  
ATOM   3445  CA  PHE A 228      20.889  13.505   2.327  1.00 94.82           C  
ATOM   3446  HA  PHE A 228      20.923  14.556   2.041  1.00 94.82           H  
ATOM   3447  C   PHE A 228      22.298  13.070   2.718  1.00 94.82           C  
ATOM   3448  CB  PHE A 228      19.946  13.366   3.522  1.00 94.82           C  
ATOM   3449  HB2 PHE A 228      20.369  13.903   4.371  1.00 94.82           H  
ATOM   3450  HB3 PHE A 228      19.898  12.310   3.786  1.00 94.82           H  
ATOM   3451  O   PHE A 228      22.616  11.884   2.737  1.00 94.82           O  
ATOM   3452  CG  PHE A 228      18.540  13.878   3.292  1.00 94.82           C  
ATOM   3453  CD1 PHE A 228      18.246  15.246   3.440  1.00 94.82           C  
ATOM   3454  HD1 PHE A 228      19.029  15.942   3.702  1.00 94.82           H  
ATOM   3455  CD2 PHE A 228      17.520  12.977   2.947  1.00 94.82           C  
ATOM   3456  HD2 PHE A 228      17.760  11.930   2.828  1.00 94.82           H  
ATOM   3457  CE1 PHE A 228      16.933  15.709   3.245  1.00 94.82           C  
ATOM   3458  HE1 PHE A 228      16.706  16.759   3.355  1.00 94.82           H  
ATOM   3459  CE2 PHE A 228      16.204  13.435   2.765  1.00 94.82           C  
ATOM   3460  HE2 PHE A 228      15.420  12.735   2.515  1.00 94.82           H  
ATOM   3461  CZ  PHE A 228      15.911  14.803   2.910  1.00 94.82           C  
ATOM   3462  HZ  PHE A 228      14.902  15.158   2.767  1.00 94.82           H  
ATOM   3463  N   SER A 229      23.136  14.021   3.125  1.00 91.37           N  
ATOM   3464  H   SER A 229      22.817  14.978   3.163  1.00 91.37           H  
ATOM   3465  CA  SER A 229      24.539  13.757   3.473  1.00 91.37           C  
ATOM   3466  HA  SER A 229      25.035  13.318   2.607  1.00 91.37           H  
ATOM   3467  C   SER A 229      24.733  12.779   4.640  1.00 91.37           C  
ATOM   3468  CB  SER A 229      25.229  15.083   3.804  1.00 91.37           C  
ATOM   3469  HB2 SER A 229      25.287  15.686   2.898  1.00 91.37           H  
ATOM   3470  HB3 SER A 229      26.241  14.888   4.159  1.00 91.37           H  
ATOM   3471  O   SER A 229      25.761  12.115   4.713  1.00 91.37           O  
ATOM   3472  OG  SER A 229      24.498  15.797   4.790  1.00 91.37           O  
ATOM   3473  HG  SER A 229      24.954  16.625   4.963  1.00 91.37           H  
ATOM   3474  N   ASN A 230      23.769  12.688   5.559  1.00 90.84           N  
ATOM   3475  H   ASN A 230      22.940  13.249   5.425  1.00 90.84           H  
ATOM   3476  CA  ASN A 230      23.863  11.881   6.779  1.00 90.84           C  
ATOM   3477  HA  ASN A 230      24.914  11.688   6.995  1.00 90.84           H  
ATOM   3478  C   ASN A 230      23.186  10.503   6.687  1.00 90.84           C  
ATOM   3479  CB  ASN A 230      23.280  12.703   7.943  1.00 90.84           C  
ATOM   3480  HB2 ASN A 230      23.426  12.142   8.866  1.00 90.84           H  
ATOM   3481  HB3 ASN A 230      23.826  13.643   8.029  1.00 90.84           H  
ATOM   3482  O   ASN A 230      23.522   9.613   7.464  1.00 90.84           O  
ATOM   3483  CG  ASN A 230      21.796  13.022   7.805  1.00 90.84           C  
ATOM   3484  ND2 ASN A 230      21.168  13.482   8.859  1.00 90.84           N  
ATOM   3485 HD21 ASN A 230      21.655  13.614   9.734  1.00 90.84           H  
ATOM   3486 HD22 ASN A 230      20.188  13.689   8.731  1.00 90.84           H  
ATOM   3487  OD1 ASN A 230      21.172  12.877   6.765  1.00 90.84           O  
ATOM   3488  N   THR A 231      22.210  10.341   5.796  1.00 91.22           N  
ATOM   3489  H   THR A 231      21.981  11.124   5.200  1.00 91.22           H  
ATOM   3490  CA  THR A 231      21.345   9.149   5.713  1.00 91.22           C  
ATOM   3491  HA  THR A 231      21.729   8.374   6.376  1.00 91.22           H  
ATOM   3492  C   THR A 231      21.339   8.516   4.324  1.00 91.22           C  
ATOM   3493  CB  THR A 231      19.908   9.471   6.165  1.00 91.22           C  
ATOM   3494  HB  THR A 231      19.241   8.662   5.866  1.00 91.22           H  
ATOM   3495  O   THR A 231      20.868   7.391   4.178  1.00 91.22           O  
ATOM   3496  CG2 THR A 231      19.808   9.648   7.680  1.00 91.22           C  
ATOM   3497 HG21 THR A 231      20.102   8.721   8.171  1.00 91.22           H  
ATOM   3498 HG22 THR A 231      18.776   9.876   7.948  1.00 91.22           H  
ATOM   3499 HG23 THR A 231      20.460  10.454   8.017  1.00 91.22           H  
ATOM   3500  OG1 THR A 231      19.453  10.680   5.609  1.00 91.22           O  
ATOM   3501  HG1 THR A 231      19.920  11.401   6.037  1.00 91.22           H  
ATOM   3502  N   GLY A 232      21.911   9.191   3.322  1.00 94.90           N  
ATOM   3503  H   GLY A 232      22.275  10.117   3.494  1.00 94.90           H  
ATOM   3504  CA  GLY A 232      21.885   8.769   1.928  1.00 94.90           C  
ATOM   3505  HA2 GLY A 232      22.606   9.353   1.355  1.00 94.90           H  
ATOM   3506  HA3 GLY A 232      22.165   7.718   1.863  1.00 94.90           H  
ATOM   3507  C   GLY A 232      20.505   8.955   1.300  1.00 94.90           C  
ATOM   3508  O   GLY A 232      19.704   9.797   1.727  1.00 94.90           O  
ATOM   3509  N   THR A 233      20.217   8.150   0.280  1.00 98.12           N  
ATOM   3510  H   THR A 233      20.937   7.541  -0.083  1.00 98.12           H  
ATOM   3511  CA  THR A 233      18.923   8.132  -0.404  1.00 98.12           C  
ATOM   3512  HA  THR A 233      18.721   9.133  -0.788  1.00 98.12           H  
ATOM   3513  C   THR A 233      17.806   7.722   0.550  1.00 98.12           C  
ATOM   3514  CB  THR A 233      18.952   7.171  -1.593  1.00 98.12           C  
ATOM   3515  HB  THR A 233      19.053   6.143  -1.245  1.00 98.12           H  
ATOM   3516  O   THR A 233      17.772   6.593   1.026  1.00 98.12           O  
ATOM   3517  CG2 THR A 233      17.679   7.322  -2.418  1.00 98.12           C  
ATOM   3518 HG21 THR A 233      17.546   8.367  -2.696  1.00 98.12           H  
ATOM   3519 HG22 THR A 233      16.819   7.014  -1.822  1.00 98.12           H  
ATOM   3520 HG23 THR A 233      17.744   6.707  -3.316  1.00 98.12           H  
ATOM   3521  OG1 THR A 233      20.039   7.483  -2.424  1.00 98.12           O  
ATOM   3522  HG1 THR A 233      20.202   6.701  -2.956  1.00 98.12           H  
ATOM   3523  N   THR A 234      16.868   8.625   0.813  1.00 98.22           N  
ATOM   3524  H   THR A 234      16.966   9.533   0.382  1.00 98.22           H  
ATOM   3525  CA  THR A 234      15.858   8.500   1.864  1.00 98.22           C  
ATOM   3526  HA  THR A 234      15.813   7.464   2.200  1.00 98.22           H  
ATOM   3527  C   THR A 234      14.481   8.901   1.351  1.00 98.22           C  
ATOM   3528  CB  THR A 234      16.251   9.371   3.066  1.00 98.22           C  
ATOM   3529  HB  THR A 234      16.309  10.410   2.741  1.00 98.22           H  
ATOM   3530  O   THR A 234      14.325   9.908   0.659  1.00 98.22           O  
ATOM   3531  CG2 THR A 234      15.284   9.287   4.246  1.00 98.22           C  
ATOM   3532 HG21 THR A 234      15.193   8.251   4.575  1.00 98.22           H  
ATOM   3533 HG22 THR A 234      15.674   9.886   5.068  1.00 98.22           H  
ATOM   3534 HG23 THR A 234      14.308   9.682   3.963  1.00 98.22           H  
ATOM   3535  OG1 THR A 234      17.502   8.962   3.564  1.00 98.22           O  
ATOM   3536  HG1 THR A 234      18.187   9.255   2.958  1.00 98.22           H  
ATOM   3537  N   VAL A 235      13.455   8.141   1.736  1.00 98.34           N  
ATOM   3538  H   VAL A 235      13.659   7.306   2.267  1.00 98.34           H  
ATOM   3539  CA  VAL A 235      12.052   8.483   1.472  1.00 98.34           C  
ATOM   3540  HA  VAL A 235      11.957   8.769   0.424  1.00 98.34           H  
ATOM   3541  C   VAL A 235      11.638   9.665   2.345  1.00 98.34           C  
ATOM   3542  CB  VAL A 235      11.111   7.295   1.733  1.00 98.34           C  
ATOM   3543  HB  VAL A 235      11.075   7.087   2.802  1.00 98.34           H  
ATOM   3544  O   VAL A 235      11.703   9.589   3.570  1.00 98.34           O  
ATOM   3545  CG1 VAL A 235       9.700   7.648   1.244  1.00 98.34           C  
ATOM   3546 HG11 VAL A 235       9.722   7.904   0.185  1.00 98.34           H  
ATOM   3547 HG12 VAL A 235       9.285   8.477   1.817  1.00 98.34           H  
ATOM   3548 HG13 VAL A 235       9.043   6.790   1.379  1.00 98.34           H  
ATOM   3549  CG2 VAL A 235      11.584   6.026   1.022  1.00 98.34           C  
ATOM   3550 HG21 VAL A 235      11.632   6.188  -0.055  1.00 98.34           H  
ATOM   3551 HG22 VAL A 235      10.891   5.212   1.237  1.00 98.34           H  
ATOM   3552 HG23 VAL A 235      12.566   5.720   1.383  1.00 98.34           H  
ATOM   3553  N   TRP A 236      11.168  10.749   1.738  1.00 96.76           N  
ATOM   3554  H   TRP A 236      11.145  10.751   0.728  1.00 96.76           H  
ATOM   3555  CA  TRP A 236      10.890  12.028   2.394  1.00 96.76           C  
ATOM   3556  HA  TRP A 236      10.997  11.885   3.469  1.00 96.76           H  
ATOM   3557  C   TRP A 236       9.442  12.509   2.195  1.00 96.76           C  
ATOM   3558  CB  TRP A 236      11.951  13.056   1.983  1.00 96.76           C  
ATOM   3559  HB2 TRP A 236      12.898  12.544   1.811  1.00 96.76           H  
ATOM   3560  HB3 TRP A 236      11.664  13.533   1.045  1.00 96.76           H  
ATOM   3561  O   TRP A 236       9.171  13.696   2.003  1.00 96.76           O  
ATOM   3562  CG  TRP A 236      12.199  14.088   3.037  1.00 96.76           C  
ATOM   3563  CD1 TRP A 236      11.920  15.404   2.957  1.00 96.76           C  
ATOM   3564  HD1 TRP A 236      11.488  15.883   2.091  1.00 96.76           H  
ATOM   3565  CD2 TRP A 236      12.782  13.897   4.358  1.00 96.76           C  
ATOM   3566  CE2 TRP A 236      12.819  15.158   5.026  1.00 96.76           C  
ATOM   3567  CE3 TRP A 236      13.306  12.784   5.044  1.00 96.76           C  
ATOM   3568  HE3 TRP A 236      13.328  11.822   4.555  1.00 96.76           H  
ATOM   3569  NE1 TRP A 236      12.287  16.045   4.120  1.00 96.76           N  
ATOM   3570  HE1 TRP A 236      12.232  17.045   4.245  1.00 96.76           H  
ATOM   3571  CH2 TRP A 236      13.864  14.185   6.970  1.00 96.76           C  
ATOM   3572  HH2 TRP A 236      14.308  14.282   7.950  1.00 96.76           H  
ATOM   3573  CZ2 TRP A 236      13.339  15.311   6.316  1.00 96.76           C  
ATOM   3574  HZ2 TRP A 236      13.368  16.284   6.783  1.00 96.76           H  
ATOM   3575  CZ3 TRP A 236      13.852  12.933   6.330  1.00 96.76           C  
ATOM   3576  HZ3 TRP A 236      14.309  12.083   6.815  1.00 96.76           H  
ATOM   3577  N   GLY A 237       8.489  11.575   2.250  1.00 95.56           N  
ATOM   3578  H   GLY A 237       8.773  10.608   2.315  1.00 95.56           H  
ATOM   3579  CA  GLY A 237       7.054  11.847   2.162  1.00 95.56           C  
ATOM   3580  HA2 GLY A 237       6.817  12.245   1.175  1.00 95.56           H  
ATOM   3581  HA3 GLY A 237       6.788  12.601   2.904  1.00 95.56           H  
ATOM   3582  C   GLY A 237       6.203  10.595   2.390  1.00 95.56           C  
ATOM   3583  O   GLY A 237       6.648   9.478   2.134  1.00 95.56           O  
ATOM   3584  N   ALA A 238       4.986  10.784   2.902  1.00 97.01           N  
ATOM   3585  H   ALA A 238       4.675  11.739   3.009  1.00 97.01           H  
ATOM   3586  CA  ALA A 238       3.992   9.723   3.099  1.00 97.01           C  
ATOM   3587  HA  ALA A 238       4.109   8.986   2.304  1.00 97.01           H  
ATOM   3588  C   ALA A 238       2.554  10.268   2.974  1.00 97.01           C  
ATOM   3589  CB  ALA A 238       4.251   9.025   4.442  1.00 97.01           C  
ATOM   3590  HB1 ALA A 238       4.231   9.753   5.253  1.00 97.01           H  
ATOM   3591  HB2 ALA A 238       3.480   8.275   4.618  1.00 97.01           H  
ATOM   3592  HB3 ALA A 238       5.218   8.524   4.416  1.00 97.01           H  
ATOM   3593  O   ALA A 238       1.705  10.040   3.842  1.00 97.01           O  
ATOM   3594  N   ARG A 239       2.304  11.046   1.920  1.00 97.55           N  
ATOM   3595  H   ARG A 239       3.035  11.146   1.230  1.00 97.55           H  
ATOM   3596  CA  ARG A 239       1.007  11.635   1.576  1.00 97.55           C  
ATOM   3597  HA  ARG A 239       0.373  11.621   2.463  1.00 97.55           H  
ATOM   3598  C   ARG A 239       0.281  10.816   0.519  1.00 97.55           C  
ATOM   3599  CB  ARG A 239       1.158  13.096   1.125  1.00 97.55           C  
ATOM   3600  HB2 ARG A 239       0.181  13.475   0.825  1.00 97.55           H  
ATOM   3601  HB3 ARG A 239       1.838  13.156   0.276  1.00 97.55           H  
ATOM   3602  O   ARG A 239       0.915  10.182  -0.323  1.00 97.55           O  
ATOM   3603  CG  ARG A 239       1.689  13.948   2.278  1.00 97.55           C  
ATOM   3604  HG2 ARG A 239       2.726  13.672   2.468  1.00 97.55           H  
ATOM   3605  HG3 ARG A 239       1.101  13.731   3.169  1.00 97.55           H  
ATOM   3606  CD  ARG A 239       1.624  15.452   2.020  1.00 97.55           C  
ATOM   3607  HD2 ARG A 239       0.590  15.752   1.853  1.00 97.55           H  
ATOM   3608  HD3 ARG A 239       2.209  15.689   1.131  1.00 97.55           H  
ATOM   3609  NE  ARG A 239       2.175  16.137   3.205  1.00 97.55           N  
ATOM   3610  HE  ARG A 239       2.507  15.527   3.938  1.00 97.55           H  
ATOM   3611  NH1 ARG A 239       2.071  18.310   2.490  1.00 97.55           N  
ATOM   3612 HH11 ARG A 239       2.228  19.300   2.607  1.00 97.55           H  
ATOM   3613 HH12 ARG A 239       1.657  17.982   1.629  1.00 97.55           H  
ATOM   3614  NH2 ARG A 239       2.995  17.878   4.428  1.00 97.55           N  
ATOM   3615 HH21 ARG A 239       3.356  17.236   5.119  1.00 97.55           H  
ATOM   3616 HH22 ARG A 239       3.196  18.867   4.472  1.00 97.55           H  
ATOM   3617  CZ  ARG A 239       2.411  17.424   3.357  1.00 97.55           C  
ATOM   3618  N   THR A 240      -1.038  10.815   0.605  1.00 97.94           N  
ATOM   3619  H   THR A 240      -1.477  11.418   1.285  1.00 97.94           H  
ATOM   3620  CA  THR A 240      -1.914  10.259  -0.428  1.00 97.94           C  
ATOM   3621  HA  THR A 240      -1.432   9.398  -0.891  1.00 97.94           H  
ATOM   3622  C   THR A 240      -2.147  11.305  -1.525  1.00 97.94           C  
ATOM   3623  CB  THR A 240      -3.242   9.785   0.190  1.00 97.94           C  
ATOM   3624  HB  THR A 240      -3.847   9.296  -0.573  1.00 97.94           H  
ATOM   3625  O   THR A 240      -1.627  12.422  -1.461  1.00 97.94           O  
ATOM   3626  CG2 THR A 240      -3.038   8.812   1.352  1.00 97.94           C  
ATOM   3627 HG21 THR A 240      -2.465   7.949   1.011  1.00 97.94           H  
ATOM   3628 HG22 THR A 240      -4.008   8.474   1.717  1.00 97.94           H  
ATOM   3629 HG23 THR A 240      -2.516   9.308   2.170  1.00 97.94           H  
ATOM   3630  OG1 THR A 240      -3.932  10.900   0.690  1.00 97.94           O  
ATOM   3631  HG1 THR A 240      -4.478  10.647   1.438  1.00 97.94           H  
ATOM   3632  N   LEU A 241      -2.944  10.954  -2.533  1.00 97.72           N  
ATOM   3633  H   LEU A 241      -3.288  10.004  -2.563  1.00 97.72           H  
ATOM   3634  CA  LEU A 241      -3.446  11.879  -3.552  1.00 97.72           C  
ATOM   3635  HA  LEU A 241      -2.671  12.620  -3.749  1.00 97.72           H  
ATOM   3636  C   LEU A 241      -4.670  12.698  -3.086  1.00 97.72           C  
ATOM   3637  CB  LEU A 241      -3.709  11.081  -4.843  1.00 97.72           C  
ATOM   3638  HB2 LEU A 241      -4.291  11.689  -5.537  1.00 97.72           H  
ATOM   3639  HB3 LEU A 241      -4.308  10.202  -4.603  1.00 97.72           H  
ATOM   3640  O   LEU A 241      -5.328  13.340  -3.905  1.00 97.72           O  
ATOM   3641  CG  LEU A 241      -2.433  10.623  -5.567  1.00 97.72           C  
ATOM   3642  HG  LEU A 241      -1.760  10.110  -4.880  1.00 97.72           H  
ATOM   3643  CD1 LEU A 241      -2.821   9.664  -6.687  1.00 97.72           C  
ATOM   3644 HD11 LEU A 241      -3.593  10.116  -7.310  1.00 97.72           H  
ATOM   3645 HD12 LEU A 241      -3.224   8.747  -6.258  1.00 97.72           H  
ATOM   3646 HD13 LEU A 241      -1.955   9.414  -7.301  1.00 97.72           H  
ATOM   3647  CD2 LEU A 241      -1.716  11.819  -6.190  1.00 97.72           C  
ATOM   3648 HD21 LEU A 241      -2.409  12.352  -6.841  1.00 97.72           H  
ATOM   3649 HD22 LEU A 241      -1.328  12.482  -5.417  1.00 97.72           H  
ATOM   3650 HD23 LEU A 241      -0.872  11.488  -6.795  1.00 97.72           H  
ATOM   3651  N   GLU A 242      -4.979  12.687  -1.788  1.00 94.68           N  
ATOM   3652  H   GLU A 242      -4.371  12.175  -1.164  1.00 94.68           H  
ATOM   3653  CA  GLU A 242      -5.974  13.540  -1.135  1.00 94.68           C  
ATOM   3654  HA  GLU A 242      -6.436  14.192  -1.876  1.00 94.68           H  
ATOM   3655  C   GLU A 242      -5.269  14.432  -0.103  1.00 94.68           C  
ATOM   3656  CB  GLU A 242      -7.074  12.656  -0.518  1.00 94.68           C  
ATOM   3657  HB2 GLU A 242      -7.568  12.112  -1.323  1.00 94.68           H  
ATOM   3658  HB3 GLU A 242      -6.607  11.925   0.142  1.00 94.68           H  
ATOM   3659  O   GLU A 242      -4.370  13.989   0.604  1.00 94.68           O  
ATOM   3660  CG  GLU A 242      -8.151  13.395   0.291  1.00 94.68           C  
ATOM   3661  HG2 GLU A 242      -8.864  12.659   0.661  1.00 94.68           H  
ATOM   3662  HG3 GLU A 242      -7.687  13.856   1.164  1.00 94.68           H  
ATOM   3663  CD  GLU A 242      -8.897  14.463  -0.525  1.00 94.68           C  
ATOM   3664  OE1 GLU A 242      -8.470  15.641  -0.475  1.00 94.68           O  
ATOM   3665  OE2 GLU A 242      -9.920  14.142  -1.166  1.00 94.68           O  
ATOM   3666  N   ASP A 243      -5.686  15.692   0.007  1.00 90.71           N  
ATOM   3667  H   ASP A 243      -6.505  15.961  -0.521  1.00 90.71           H  
ATOM   3668  CA  ASP A 243      -5.099  16.661   0.944  1.00 90.71           C  
ATOM   3669  HA  ASP A 243      -4.256  16.188   1.448  1.00 90.71           H  
ATOM   3670  C   ASP A 243      -6.080  17.094   2.037  1.00 90.71           C  
ATOM   3671  CB  ASP A 243      -4.561  17.872   0.171  1.00 90.71           C  
ATOM   3672  HB2 ASP A 243      -5.391  18.524  -0.103  1.00 90.71           H  
ATOM   3673  HB3 ASP A 243      -4.104  17.510  -0.750  1.00 90.71           H  
ATOM   3674  O   ASP A 243      -5.749  17.908   2.904  1.00 90.71           O  
ATOM   3675  CG  ASP A 243      -3.493  18.676   0.918  1.00 90.71           C  
ATOM   3676  OD1 ASP A 243      -2.950  18.188   1.933  1.00 90.71           O  
ATOM   3677  OD2 ASP A 243      -3.178  19.795   0.454  1.00 90.71           O  
ATOM   3678  N   LYS A 244      -7.311  16.585   2.003  1.00 85.06           N  
ATOM   3679  H   LYS A 244      -7.553  15.983   1.228  1.00 85.06           H  
ATOM   3680  CA  LYS A 244      -8.342  16.899   2.985  1.00 85.06           C  
ATOM   3681  HA  LYS A 244      -8.190  17.922   3.330  1.00 85.06           H  
ATOM   3682  C   LYS A 244      -8.247  15.982   4.198  1.00 85.06           C  
ATOM   3683  CB  LYS A 244      -9.725  16.818   2.337  1.00 85.06           C  
ATOM   3684  HB2 LYS A 244      -9.844  15.829   1.895  1.00 85.06           H  
ATOM   3685  HB3 LYS A 244     -10.491  16.940   3.104  1.00 85.06           H  
ATOM   3686  O   LYS A 244      -8.201  14.758   4.076  1.00 85.06           O  
ATOM   3687  CG  LYS A 244      -9.914  17.906   1.269  1.00 85.06           C  
ATOM   3688  HG2 LYS A 244      -9.063  17.923   0.588  1.00 85.06           H  
ATOM   3689  HG3 LYS A 244      -9.994  18.881   1.749  1.00 85.06           H  
ATOM   3690  CD  LYS A 244     -11.180  17.614   0.468  1.00 85.06           C  
ATOM   3691  HD2 LYS A 244     -11.124  16.590   0.100  1.00 85.06           H  
ATOM   3692  HD3 LYS A 244     -12.056  17.718   1.108  1.00 85.06           H  
ATOM   3693  CE  LYS A 244     -11.271  18.560  -0.727  1.00 85.06           C  
ATOM   3694  HE2 LYS A 244     -11.432  19.579  -0.373  1.00 85.06           H  
ATOM   3695  HE3 LYS A 244     -10.316  18.522  -1.251  1.00 85.06           H  
ATOM   3696  NZ  LYS A 244     -12.355  18.122  -1.632  1.00 85.06           N  
ATOM   3697  HZ1 LYS A 244     -12.163  17.170  -1.910  1.00 85.06           H  
ATOM   3698  HZ2 LYS A 244     -13.248  18.137  -1.160  1.00 85.06           H  
ATOM   3699  HZ3 LYS A 244     -12.385  18.693  -2.465  1.00 85.06           H  
ATOM   3700  N   ASP A 245      -8.351  16.616   5.364  1.00 80.63           N  
ATOM   3701  H   ASP A 245      -8.355  17.626   5.351  1.00 80.63           H  
ATOM   3702  CA  ASP A 245      -8.642  15.952   6.634  1.00 80.63           C  
ATOM   3703  HA  ASP A 245      -8.571  16.692   7.431  1.00 80.63           H  
ATOM   3704  C   ASP A 245      -7.621  14.840   6.978  1.00 80.63           C  
ATOM   3705  CB  ASP A 245     -10.123  15.502   6.554  1.00 80.63           C  
ATOM   3706  HB2 ASP A 245     -10.203  14.634   5.899  1.00 80.63           H  
ATOM   3707  HB3 ASP A 245     -10.711  16.306   6.111  1.00 80.63           H  
ATOM   3708  O   ASP A 245      -6.449  14.887   6.588  1.00 80.63           O  
ATOM   3709  CG  ASP A 245     -10.763  15.165   7.898  1.00 80.63           C  
ATOM   3710  OD1 ASP A 245     -10.077  15.359   8.921  1.00 80.63           O  
ATOM   3711  OD2 ASP A 245     -11.897  14.649   7.878  1.00 80.63           O  
ATOM   3712  N   ASN A 246      -8.054  13.835   7.732  1.00 84.95           N  
ATOM   3713  H   ASN A 246      -8.944  13.978   8.187  1.00 84.95           H  
ATOM   3714  CA  ASN A 246      -7.247  12.708   8.174  1.00 84.95           C  
ATOM   3715  HA  ASN A 246      -6.349  13.096   8.656  1.00 84.95           H  
ATOM   3716  C   ASN A 246      -6.765  11.789   7.033  1.00 84.95           C  
ATOM   3717  CB  ASN A 246      -8.078  11.960   9.225  1.00 84.95           C  
ATOM   3718  HB2 ASN A 246      -9.058  11.702   8.823  1.00 84.95           H  
ATOM   3719  HB3 ASN A 246      -7.542  11.048   9.488  1.00 84.95           H  
ATOM   3720  O   ASN A 246      -5.800  11.042   7.210  1.00 84.95           O  
ATOM   3721  CG  ASN A 246      -8.230  12.769  10.506  1.00 84.95           C  
ATOM   3722  ND2 ASN A 246      -9.423  13.034  10.981  1.00 84.95           N  
ATOM   3723 HD21 ASN A 246     -10.235  12.970  10.384  1.00 84.95           H  
ATOM   3724 HD22 ASN A 246      -9.450  13.712  11.730  1.00 84.95           H  
ATOM   3725  OD1 ASN A 246      -7.235  13.169  11.087  1.00 84.95           O  
ATOM   3726  N   TRP A 247      -7.375  11.860   5.845  1.00 92.79           N  
ATOM   3727  H   TRP A 247      -8.116  12.536   5.724  1.00 92.79           H  
ATOM   3728  CA  TRP A 247      -7.029  11.000   4.708  1.00 92.79           C  
ATOM   3729  HA  TRP A 247      -6.804  10.008   5.099  1.00 92.79           H  
ATOM   3730  C   TRP A 247      -5.777  11.423   3.934  1.00 92.79           C  
ATOM   3731  CB  TRP A 247      -8.225  10.877   3.776  1.00 92.79           C  
ATOM   3732  HB2 TRP A 247      -8.488  11.858   3.381  1.00 92.79           H  
ATOM   3733  HB3 TRP A 247      -7.898  10.244   2.951  1.00 92.79           H  
ATOM   3734  O   TRP A 247      -5.334  10.700   3.038  1.00 92.79           O  
ATOM   3735  CG  TRP A 247      -9.427  10.215   4.361  1.00 92.79           C  
ATOM   3736  CD1 TRP A 247     -10.654  10.770   4.464  1.00 92.79           C  
ATOM   3737  HD1 TRP A 247     -10.910  11.765   4.133  1.00 92.79           H  
ATOM   3738  CD2 TRP A 247      -9.526   8.890   4.966  1.00 92.79           C  
ATOM   3739  CE2 TRP A 247     -10.870   8.706   5.409  1.00 92.79           C  
ATOM   3740  CE3 TRP A 247      -8.610   7.846   5.232  1.00 92.79           C  
ATOM   3741  HE3 TRP A 247      -7.578   7.955   4.933  1.00 92.79           H  
ATOM   3742  NE1 TRP A 247     -11.512   9.878   5.074  1.00 92.79           N  
ATOM   3743  HE1 TRP A 247     -12.468  10.106   5.304  1.00 92.79           H  
ATOM   3744  CH2 TRP A 247     -10.342   6.558   6.380  1.00 92.79           C  
ATOM   3745  HH2 TRP A 247     -10.630   5.695   6.962  1.00 92.79           H  
ATOM   3746  CZ2 TRP A 247     -11.291   7.543   6.065  1.00 92.79           C  
ATOM   3747  HZ2 TRP A 247     -12.316   7.446   6.393  1.00 92.79           H  
ATOM   3748  CZ3 TRP A 247      -9.005   6.716   5.974  1.00 92.79           C  
ATOM   3749  HZ3 TRP A 247      -8.277   5.968   6.253  1.00 92.79           H  
ATOM   3750  N   ARG A 248      -5.167  12.544   4.326  1.00 94.41           N  
ATOM   3751  H   ARG A 248      -5.648  13.109   5.012  1.00 94.41           H  
ATOM   3752  CA  ARG A 248      -3.918  13.065   3.761  1.00 94.41           C  
ATOM   3753  HA  ARG A 248      -4.070  13.241   2.696  1.00 94.41           H  
ATOM   3754  C   ARG A 248      -2.735  12.103   3.857  1.00 94.41           C  
ATOM   3755  CB  ARG A 248      -3.630  14.401   4.460  1.00 94.41           C  
ATOM   3756  HB2 ARG A 248      -3.553  14.224   5.533  1.00 94.41           H  
ATOM   3757  HB3 ARG A 248      -4.474  15.068   4.286  1.00 94.41           H  
ATOM   3758  O   ARG A 248      -1.792  12.203   3.077  1.00 94.41           O  
ATOM   3759  CG  ARG A 248      -2.343  15.091   3.979  1.00 94.41           C  
ATOM   3760  HG2 ARG A 248      -2.417  15.326   2.918  1.00 94.41           H  
ATOM   3761  HG3 ARG A 248      -1.485  14.437   4.138  1.00 94.41           H  
ATOM   3762  CD  ARG A 248      -2.079  16.363   4.785  1.00 94.41           C  
ATOM   3763  HD2 ARG A 248      -2.113  16.121   5.847  1.00 94.41           H  
ATOM   3764  HD3 ARG A 248      -1.084  16.731   4.531  1.00 94.41           H  
ATOM   3765  NE  ARG A 248      -3.057  17.402   4.467  1.00 94.41           N  
ATOM   3766  HE  ARG A 248      -3.377  17.425   3.509  1.00 94.41           H  
ATOM   3767  NH1 ARG A 248      -2.736  18.795   6.248  1.00 94.41           N  
ATOM   3768 HH11 ARG A 248      -3.013  19.627   6.748  1.00 94.41           H  
ATOM   3769 HH12 ARG A 248      -2.161  18.075   6.663  1.00 94.41           H  
ATOM   3770  NH2 ARG A 248      -4.169  19.355   4.626  1.00 94.41           N  
ATOM   3771 HH21 ARG A 248      -4.617  19.063   3.770  1.00 94.41           H  
ATOM   3772 HH22 ARG A 248      -4.350  20.265   5.024  1.00 94.41           H  
ATOM   3773  CZ  ARG A 248      -3.316  18.510   5.117  1.00 94.41           C  
ATOM   3774  N   TYR A 249      -2.731  11.198   4.834  1.00 95.61           N  
ATOM   3775  H   TYR A 249      -3.558  11.124   5.410  1.00 95.61           H  
ATOM   3776  CA  TYR A 249      -1.553  10.403   5.176  1.00 95.61           C  
ATOM   3777  HA  TYR A 249      -0.697  10.776   4.613  1.00 95.61           H  
ATOM   3778  C   TYR A 249      -1.718   8.926   4.810  1.00 95.61           C  
ATOM   3779  CB  TYR A 249      -1.216  10.605   6.657  1.00 95.61           C  
ATOM   3780  HB2 TYR A 249      -2.041  10.224   7.258  1.00 95.61           H  
ATOM   3781  HB3 TYR A 249      -0.330  10.019   6.901  1.00 95.61           H  
ATOM   3782  O   TYR A 249      -2.654   8.260   5.253  1.00 95.61           O  
ATOM   3783  CG  TYR A 249      -0.946  12.051   7.036  1.00 95.61           C  
ATOM   3784  CD1 TYR A 249       0.223  12.693   6.580  1.00 95.61           C  
ATOM   3785  HD1 TYR A 249       0.921  12.149   5.960  1.00 95.61           H  
ATOM   3786  CD2 TYR A 249      -1.873  12.759   7.826  1.00 95.61           C  
ATOM   3787  HD2 TYR A 249      -2.780  12.278   8.159  1.00 95.61           H  
ATOM   3788  CE1 TYR A 249       0.474  14.036   6.927  1.00 95.61           C  
ATOM   3789  HE1 TYR A 249       1.373  14.522   6.578  1.00 95.61           H  
ATOM   3790  CE2 TYR A 249      -1.631  14.103   8.166  1.00 95.61           C  
ATOM   3791  HE2 TYR A 249      -2.347  14.648   8.763  1.00 95.61           H  
ATOM   3792  OH  TYR A 249      -0.227  16.044   8.045  1.00 95.61           O  
ATOM   3793  HH  TYR A 249       0.651  16.327   7.778  1.00 95.61           H  
ATOM   3794  CZ  TYR A 249      -0.456  14.742   7.722  1.00 95.61           C  
ATOM   3795  N   VAL A 250      -0.733   8.392   4.079  1.00 97.47           N  
ATOM   3796  H   VAL A 250       0.007   9.011   3.777  1.00 97.47           H  
ATOM   3797  CA  VAL A 250      -0.609   6.967   3.722  1.00 97.47           C  
ATOM   3798  HA  VAL A 250      -1.369   6.728   2.979  1.00 97.47           H  
ATOM   3799  C   VAL A 250      -0.844   6.028   4.913  1.00 97.47           C  
ATOM   3800  CB  VAL A 250       0.774   6.686   3.098  1.00 97.47           C  
ATOM   3801  HB  VAL A 250       1.548   7.094   3.748  1.00 97.47           H  
ATOM   3802  O   VAL A 250      -1.683   5.135   4.785  1.00 97.47           O  
ATOM   3803  CG1 VAL A 250       1.063   5.192   2.915  1.00 97.47           C  
ATOM   3804 HG11 VAL A 250       2.075   5.076   2.526  1.00 97.47           H  
ATOM   3805 HG12 VAL A 250       1.028   4.657   3.864  1.00 97.47           H  
ATOM   3806 HG13 VAL A 250       0.352   4.754   2.215  1.00 97.47           H  
ATOM   3807  CG2 VAL A 250       0.903   7.364   1.734  1.00 97.47           C  
ATOM   3808 HG21 VAL A 250       1.900   7.206   1.325  1.00 97.47           H  
ATOM   3809 HG22 VAL A 250       0.722   8.435   1.819  1.00 97.47           H  
ATOM   3810 HG23 VAL A 250       0.170   6.942   1.045  1.00 97.47           H  
ATOM   3811  N   PRO A 251      -0.161   6.187   6.070  1.00 95.91           N  
ATOM   3812  CA  PRO A 251      -0.350   5.269   7.195  1.00 95.91           C  
ATOM   3813  HA  PRO A 251      -0.076   4.255   6.905  1.00 95.91           H  
ATOM   3814  C   PRO A 251      -1.785   5.245   7.723  1.00 95.91           C  
ATOM   3815  CB  PRO A 251       0.600   5.755   8.288  1.00 95.91           C  
ATOM   3816  HB2 PRO A 251       1.525   5.180   8.248  1.00 95.91           H  
ATOM   3817  HB3 PRO A 251       0.133   5.682   9.270  1.00 95.91           H  
ATOM   3818  O   PRO A 251      -2.267   4.186   8.109  1.00 95.91           O  
ATOM   3819  CG  PRO A 251       0.865   7.213   7.933  1.00 95.91           C  
ATOM   3820  HG2 PRO A 251       0.043   7.836   8.284  1.00 95.91           H  
ATOM   3821  HG3 PRO A 251       1.814   7.566   8.337  1.00 95.91           H  
ATOM   3822  CD  PRO A 251       0.866   7.167   6.413  1.00 95.91           C  
ATOM   3823  HD2 PRO A 251       0.675   8.167   6.025  1.00 95.91           H  
ATOM   3824  HD3 PRO A 251       1.834   6.811   6.058  1.00 95.91           H  
ATOM   3825  N   VAL A 252      -2.488   6.383   7.708  1.00 95.44           N  
ATOM   3826  H   VAL A 252      -2.083   7.206   7.284  1.00 95.44           H  
ATOM   3827  CA  VAL A 252      -3.886   6.449   8.154  1.00 95.44           C  
ATOM   3828  HA  VAL A 252      -3.968   5.967   9.128  1.00 95.44           H  
ATOM   3829  C   VAL A 252      -4.758   5.663   7.186  1.00 95.44           C  
ATOM   3830  CB  VAL A 252      -4.385   7.900   8.294  1.00 95.44           C  
ATOM   3831  HB  VAL A 252      -4.310   8.405   7.331  1.00 95.44           H  
ATOM   3832  O   VAL A 252      -5.496   4.778   7.607  1.00 95.44           O  
ATOM   3833  CG1 VAL A 252      -5.847   7.943   8.756  1.00 95.44           C  
ATOM   3834 HG11 VAL A 252      -5.970   7.373   9.677  1.00 95.44           H  
ATOM   3835 HG12 VAL A 252      -6.504   7.532   7.990  1.00 95.44           H  
ATOM   3836 HG13 VAL A 252      -6.148   8.976   8.934  1.00 95.44           H  
ATOM   3837  CG2 VAL A 252      -3.541   8.673   9.315  1.00 95.44           C  
ATOM   3838 HG21 VAL A 252      -3.642   8.223  10.303  1.00 95.44           H  
ATOM   3839 HG22 VAL A 252      -3.888   9.706   9.353  1.00 95.44           H  
ATOM   3840 HG23 VAL A 252      -2.490   8.674   9.028  1.00 95.44           H  
ATOM   3841  N   ARG A 253      -4.633   5.895   5.873  1.00 96.15           N  
ATOM   3842  H   ARG A 253      -3.992   6.609   5.558  1.00 96.15           H  
ATOM   3843  CA  ARG A 253      -5.427   5.137   4.899  1.00 96.15           C  
ATOM   3844  HA  ARG A 253      -6.477   5.298   5.143  1.00 96.15           H  
ATOM   3845  C   ARG A 253      -5.181   3.634   5.003  1.00 96.15           C  
ATOM   3846  CB  ARG A 253      -5.161   5.619   3.468  1.00 96.15           C  
ATOM   3847  HB2 ARG A 253      -5.367   6.687   3.390  1.00 96.15           H  
ATOM   3848  HB3 ARG A 253      -4.113   5.458   3.218  1.00 96.15           H  
ATOM   3849  O   ARG A 253      -6.139   2.858   5.042  1.00 96.15           O  
ATOM   3850  CG  ARG A 253      -6.036   4.852   2.456  1.00 96.15           C  
ATOM   3851  HG2 ARG A 253      -5.687   5.067   1.446  1.00 96.15           H  
ATOM   3852  HG3 ARG A 253      -5.906   3.774   2.552  1.00 96.15           H  
ATOM   3853  CD  ARG A 253      -7.522   5.208   2.568  1.00 96.15           C  
ATOM   3854  HD2 ARG A 253      -7.627   6.260   2.832  1.00 96.15           H  
ATOM   3855  HD3 ARG A 253      -7.986   5.053   1.594  1.00 96.15           H  
ATOM   3856  NE  ARG A 253      -8.185   4.349   3.558  1.00 96.15           N  
ATOM   3857  HE  ARG A 253      -7.692   3.510   3.830  1.00 96.15           H  
ATOM   3858  NH1 ARG A 253     -10.233   5.376   3.607  1.00 96.15           N  
ATOM   3859 HH11 ARG A 253      -9.857   6.116   3.031  1.00 96.15           H  
ATOM   3860 HH12 ARG A 253     -11.114   5.501   4.084  1.00 96.15           H  
ATOM   3861  NH2 ARG A 253      -9.892   3.485   4.739  1.00 96.15           N  
ATOM   3862 HH21 ARG A 253      -9.362   2.626   4.752  1.00 96.15           H  
ATOM   3863 HH22 ARG A 253     -10.883   3.431   4.926  1.00 96.15           H  
ATOM   3864  CZ  ARG A 253      -9.430   4.420   3.969  1.00 96.15           C  
ATOM   3865  N   ARG A 254      -3.911   3.224   5.034  1.00 97.06           N  
ATOM   3866  H   ARG A 254      -3.188   3.928   5.007  1.00 97.06           H  
ATOM   3867  CA  ARG A 254      -3.530   1.806   5.046  1.00 97.06           C  
ATOM   3868  HA  ARG A 254      -4.077   1.288   4.259  1.00 97.06           H  
ATOM   3869  C   ARG A 254      -3.937   1.111   6.347  1.00 97.06           C  
ATOM   3870  CB  ARG A 254      -2.032   1.653   4.759  1.00 97.06           C  
ATOM   3871  HB2 ARG A 254      -1.456   2.241   5.473  1.00 97.06           H  
ATOM   3872  HB3 ARG A 254      -1.778   0.601   4.888  1.00 97.06           H  
ATOM   3873  O   ARG A 254      -4.399  -0.025   6.285  1.00 97.06           O  
ATOM   3874  CG  ARG A 254      -1.656   2.059   3.323  1.00 97.06           C  
ATOM   3875  HG2 ARG A 254      -1.862   3.118   3.170  1.00 97.06           H  
ATOM   3876  HG3 ARG A 254      -2.258   1.492   2.613  1.00 97.06           H  
ATOM   3877  CD  ARG A 254      -0.170   1.802   3.040  1.00 97.06           C  
ATOM   3878  HD2 ARG A 254       0.067   2.220   2.061  1.00 97.06           H  
ATOM   3879  HD3 ARG A 254       0.425   2.326   3.788  1.00 97.06           H  
ATOM   3880  NE  ARG A 254       0.142   0.359   3.030  1.00 97.06           N  
ATOM   3881  HE  ARG A 254      -0.480  -0.234   2.500  1.00 97.06           H  
ATOM   3882  NH1 ARG A 254       2.034   0.333   4.364  1.00 97.06           N  
ATOM   3883 HH11 ARG A 254       2.596  -0.206   5.006  1.00 97.06           H  
ATOM   3884 HH12 ARG A 254       2.046   1.341   4.435  1.00 97.06           H  
ATOM   3885  NH2 ARG A 254       1.141  -1.563   3.651  1.00 97.06           N  
ATOM   3886 HH21 ARG A 254       1.712  -2.002   4.359  1.00 97.06           H  
ATOM   3887 HH22 ARG A 254       0.383  -2.127   3.295  1.00 97.06           H  
ATOM   3888  CZ  ARG A 254       1.109  -0.271   3.673  1.00 97.06           C  
ATOM   3889  N   LEU A 255      -3.869   1.801   7.490  1.00 95.75           N  
ATOM   3890  H   LEU A 255      -3.433   2.712   7.487  1.00 95.75           H  
ATOM   3891  CA  LEU A 255      -4.418   1.310   8.756  1.00 95.75           C  
ATOM   3892  HA  LEU A 255      -3.906   0.388   9.030  1.00 95.75           H  
ATOM   3893  C   LEU A 255      -5.906   0.980   8.626  1.00 95.75           C  
ATOM   3894  CB  LEU A 255      -4.185   2.366   9.851  1.00 95.75           C  
ATOM   3895  HB2 LEU A 255      -4.613   3.314   9.526  1.00 95.75           H  
ATOM   3896  HB3 LEU A 255      -3.112   2.511   9.976  1.00 95.75           H  
ATOM   3897  O   LEU A 255      -6.317  -0.136   8.930  1.00 95.75           O  
ATOM   3898  CG  LEU A 255      -4.803   2.003  11.213  1.00 95.75           C  
ATOM   3899  HG  LEU A 255      -5.876   1.838  11.114  1.00 95.75           H  
ATOM   3900  CD1 LEU A 255      -4.152   0.742  11.770  1.00 95.75           C  
ATOM   3901 HD11 LEU A 255      -4.591  -0.143  11.308  1.00 95.75           H  
ATOM   3902 HD12 LEU A 255      -4.299   0.700  12.849  1.00 95.75           H  
ATOM   3903 HD13 LEU A 255      -3.080   0.766  11.570  1.00 95.75           H  
ATOM   3904  CD2 LEU A 255      -4.607   3.165  12.180  1.00 95.75           C  
ATOM   3905 HD21 LEU A 255      -5.065   2.926  13.140  1.00 95.75           H  
ATOM   3906 HD22 LEU A 255      -5.086   4.056  11.777  1.00 95.75           H  
ATOM   3907 HD23 LEU A 255      -3.547   3.364  12.339  1.00 95.75           H  
ATOM   3908  N   PHE A 256      -6.707   1.922   8.127  1.00 95.52           N  
ATOM   3909  H   PHE A 256      -6.316   2.821   7.886  1.00 95.52           H  
ATOM   3910  CA  PHE A 256      -8.148   1.709   7.999  1.00 95.52           C  
ATOM   3911  HA  PHE A 256      -8.541   1.366   8.956  1.00 95.52           H  
ATOM   3912  C   PHE A 256      -8.486   0.621   6.979  1.00 95.52           C  
ATOM   3913  CB  PHE A 256      -8.847   3.018   7.643  1.00 95.52           C  
ATOM   3914  HB2 PHE A 256      -9.809   2.766   7.198  1.00 95.52           H  
ATOM   3915  HB3 PHE A 256      -8.255   3.567   6.910  1.00 95.52           H  
ATOM   3916  O   PHE A 256      -9.411  -0.146   7.219  1.00 95.52           O  
ATOM   3917  CG  PHE A 256      -9.128   3.906   8.829  1.00 95.52           C  
ATOM   3918  CD1 PHE A 256     -10.448   4.077   9.279  1.00 95.52           C  
ATOM   3919  HD1 PHE A 256     -11.267   3.585   8.774  1.00 95.52           H  
ATOM   3920  CD2 PHE A 256      -8.078   4.536   9.512  1.00 95.52           C  
ATOM   3921  HD2 PHE A 256      -7.051   4.375   9.222  1.00 95.52           H  
ATOM   3922  CE1 PHE A 256     -10.709   4.855  10.413  1.00 95.52           C  
ATOM   3923  HE1 PHE A 256     -11.719   4.950  10.784  1.00 95.52           H  
ATOM   3924  CE2 PHE A 256      -8.340   5.353  10.613  1.00 95.52           C  
ATOM   3925  HE2 PHE A 256      -7.529   5.857  11.118  1.00 95.52           H  
ATOM   3926  CZ  PHE A 256      -9.648   5.495  11.079  1.00 95.52           C  
ATOM   3927  HZ  PHE A 256      -9.828   6.095  11.959  1.00 95.52           H  
ATOM   3928  N   ASN A 257      -7.729   0.508   5.882  1.00 95.45           N  
ATOM   3929  H   ASN A 257      -6.993   1.182   5.726  1.00 95.45           H  
ATOM   3930  CA  ASN A 257      -7.891  -0.598   4.933  1.00 95.45           C  
ATOM   3931  HA  ASN A 257      -8.917  -0.610   4.564  1.00 95.45           H  
ATOM   3932  C   ASN A 257      -7.646  -1.957   5.605  1.00 95.45           C  
ATOM   3933  CB  ASN A 257      -6.929  -0.416   3.746  1.00 95.45           C  
ATOM   3934  HB2 ASN A 257      -6.889  -1.352   3.190  1.00 95.45           H  
ATOM   3935  HB3 ASN A 257      -5.922  -0.210   4.108  1.00 95.45           H  
ATOM   3936  O   ASN A 257      -8.410  -2.895   5.384  1.00 95.45           O  
ATOM   3937  CG  ASN A 257      -7.335   0.674   2.775  1.00 95.45           C  
ATOM   3938  ND2 ASN A 257      -6.674   0.723   1.643  1.00 95.45           N  
ATOM   3939 HD21 ASN A 257      -6.029  -0.020   1.413  1.00 95.45           H  
ATOM   3940 HD22 ASN A 257      -7.040   1.299   0.898  1.00 95.45           H  
ATOM   3941  OD1 ASN A 257      -8.219   1.482   3.018  1.00 95.45           O  
ATOM   3942  N   SER A 258      -6.608  -2.058   6.445  1.00 95.01           N  
ATOM   3943  H   SER A 258      -6.004  -1.259   6.575  1.00 95.01           H  
ATOM   3944  CA  SER A 258      -6.319  -3.285   7.194  1.00 95.01           C  
ATOM   3945  HA  SER A 258      -6.242  -4.112   6.487  1.00 95.01           H  
ATOM   3946  C   SER A 258      -7.432  -3.615   8.182  1.00 95.01           C  
ATOM   3947  CB  SER A 258      -4.991  -3.174   7.943  1.00 95.01           C  
ATOM   3948  HB2 SER A 258      -5.084  -2.490   8.787  1.00 95.01           H  
ATOM   3949  HB3 SER A 258      -4.228  -2.793   7.265  1.00 95.01           H  
ATOM   3950  O   SER A 258      -7.927  -4.738   8.178  1.00 95.01           O  
ATOM   3951  OG  SER A 258      -4.593  -4.453   8.399  1.00 95.01           O  
ATOM   3952  HG  SER A 258      -5.227  -4.823   9.018  1.00 95.01           H  
ATOM   3953  N   VAL A 259      -7.865  -2.636   8.984  1.00 94.71           N  
ATOM   3954  H   VAL A 259      -7.406  -1.737   8.936  1.00 94.71           H  
ATOM   3955  CA  VAL A 259      -8.920  -2.832   9.989  1.00 94.71           C  
ATOM   3956  HA  VAL A 259      -8.636  -3.666  10.631  1.00 94.71           H  
ATOM   3957  C   VAL A 259     -10.245  -3.216   9.333  1.00 94.71           C  
ATOM   3958  CB  VAL A 259      -9.084  -1.579  10.871  1.00 94.71           C  
ATOM   3959  HB  VAL A 259      -9.243  -0.705  10.240  1.00 94.71           H  
ATOM   3960  O   VAL A 259     -10.916  -4.138   9.790  1.00 94.71           O  
ATOM   3961  CG1 VAL A 259     -10.284  -1.722  11.815  1.00 94.71           C  
ATOM   3962 HG11 VAL A 259     -11.207  -1.524  11.270  1.00 94.71           H  
ATOM   3963 HG12 VAL A 259     -10.318  -2.734  12.218  1.00 94.71           H  
ATOM   3964 HG13 VAL A 259     -10.202  -1.027  12.650  1.00 94.71           H  
ATOM   3965  CG2 VAL A 259      -7.836  -1.337  11.731  1.00 94.71           C  
ATOM   3966 HG21 VAL A 259      -7.680  -2.177  12.408  1.00 94.71           H  
ATOM   3967 HG22 VAL A 259      -6.950  -1.239  11.104  1.00 94.71           H  
ATOM   3968 HG23 VAL A 259      -7.951  -0.422  12.312  1.00 94.71           H  
ATOM   3969  N   GLU A 260     -10.612  -2.554   8.235  1.00 93.52           N  
ATOM   3970  H   GLU A 260     -10.028  -1.801   7.900  1.00 93.52           H  
ATOM   3971  CA  GLU A 260     -11.813  -2.879   7.468  1.00 93.52           C  
ATOM   3972  HA  GLU A 260     -12.681  -2.789   8.121  1.00 93.52           H  
ATOM   3973  C   GLU A 260     -11.785  -4.324   6.960  1.00 93.52           C  
ATOM   3974  CB  GLU A 260     -11.960  -1.867   6.320  1.00 93.52           C  
ATOM   3975  HB2 GLU A 260     -11.072  -1.903   5.688  1.00 93.52           H  
ATOM   3976  HB3 GLU A 260     -12.043  -0.869   6.751  1.00 93.52           H  
ATOM   3977  O   GLU A 260     -12.754  -5.063   7.142  1.00 93.52           O  
ATOM   3978  CG  GLU A 260     -13.199  -2.132   5.460  1.00 93.52           C  
ATOM   3979  HG2 GLU A 260     -13.064  -3.062   4.908  1.00 93.52           H  
ATOM   3980  HG3 GLU A 260     -14.058  -2.251   6.121  1.00 93.52           H  
ATOM   3981  CD  GLU A 260     -13.489  -0.999   4.467  1.00 93.52           C  
ATOM   3982  OE1 GLU A 260     -14.682  -0.820   4.153  1.00 93.52           O  
ATOM   3983  OE2 GLU A 260     -12.549  -0.334   3.970  1.00 93.52           O  
ATOM   3984  N   ARG A 261     -10.661  -4.752   6.377  1.00 91.77           N  
ATOM   3985  H   ARG A 261      -9.897  -4.098   6.278  1.00 91.77           H  
ATOM   3986  CA  ARG A 261     -10.486  -6.118   5.877  1.00 91.77           C  
ATOM   3987  HA  ARG A 261     -11.307  -6.353   5.200  1.00 91.77           H  
ATOM   3988  C   ARG A 261     -10.535  -7.155   7.000  1.00 91.77           C  
ATOM   3989  CB  ARG A 261      -9.166  -6.179   5.103  1.00 91.77           C  
ATOM   3990  HB2 ARG A 261      -8.360  -5.890   5.778  1.00 91.77           H  
ATOM   3991  HB3 ARG A 261      -9.198  -5.460   4.285  1.00 91.77           H  
ATOM   3992  O   ARG A 261     -11.248  -8.151   6.866  1.00 91.77           O  
ATOM   3993  CG  ARG A 261      -8.894  -7.578   4.526  1.00 91.77           C  
ATOM   3994  HG2 ARG A 261      -9.680  -7.835   3.815  1.00 91.77           H  
ATOM   3995  HG3 ARG A 261      -8.888  -8.323   5.322  1.00 91.77           H  
ATOM   3996  CD  ARG A 261      -7.543  -7.635   3.816  1.00 91.77           C  
ATOM   3997  HD2 ARG A 261      -7.544  -6.933   2.983  1.00 91.77           H  
ATOM   3998  HD3 ARG A 261      -7.400  -8.641   3.422  1.00 91.77           H  
ATOM   3999  NE  ARG A 261      -6.454  -7.300   4.746  1.00 91.77           N  
ATOM   4000  HE  ARG A 261      -6.706  -6.964   5.664  1.00 91.77           H  
ATOM   4001  NH1 ARG A 261      -4.718  -8.035   3.455  1.00 91.77           N  
ATOM   4002 HH11 ARG A 261      -3.724  -8.136   3.304  1.00 91.77           H  
ATOM   4003 HH12 ARG A 261      -5.347  -8.385   2.746  1.00 91.77           H  
ATOM   4004  NH2 ARG A 261      -4.309  -6.963   5.366  1.00 91.77           N  
ATOM   4005 HH21 ARG A 261      -4.623  -6.795   6.311  1.00 91.77           H  
ATOM   4006 HH22 ARG A 261      -3.347  -7.226   5.203  1.00 91.77           H  
ATOM   4007  CZ  ARG A 261      -5.169  -7.429   4.513  1.00 91.77           C  
ATOM   4008  N   ASP A 262      -9.804  -6.929   8.088  1.00 91.70           N  
ATOM   4009  H   ASP A 262      -9.233  -6.096   8.117  1.00 91.70           H  
ATOM   4010  CA  ASP A 262      -9.701  -7.872   9.204  1.00 91.70           C  
ATOM   4011  HA  ASP A 262      -9.395  -8.846   8.822  1.00 91.70           H  
ATOM   4012  C   ASP A 262     -11.065  -8.059   9.886  1.00 91.70           C  
ATOM   4013  CB  ASP A 262      -8.630  -7.394  10.206  1.00 91.70           C  
ATOM   4014  HB2 ASP A 262      -8.682  -8.030  11.090  1.00 91.70           H  
ATOM   4015  HB3 ASP A 262      -8.858  -6.373  10.512  1.00 91.70           H  
ATOM   4016  O   ASP A 262     -11.523  -9.192  10.068  1.00 91.70           O  
ATOM   4017  CG  ASP A 262      -7.189  -7.465   9.682  1.00 91.70           C  
ATOM   4018  OD1 ASP A 262      -6.946  -8.176   8.680  1.00 91.70           O  
ATOM   4019  OD2 ASP A 262      -6.297  -6.830  10.292  1.00 91.70           O  
ATOM   4020  N   ILE A 263     -11.770  -6.956  10.173  1.00 91.66           N  
ATOM   4021  H   ILE A 263     -11.354  -6.056   9.979  1.00 91.66           H  
ATOM   4022  CA  ILE A 263     -13.117  -6.998  10.756  1.00 91.66           C  
ATOM   4023  HA  ILE A 263     -13.081  -7.623  11.649  1.00 91.66           H  
ATOM   4024  C   ILE A 263     -14.095  -7.670   9.794  1.00 91.66           C  
ATOM   4025  CB  ILE A 263     -13.595  -5.590  11.180  1.00 91.66           C  
ATOM   4026  HB  ILE A 263     -13.466  -4.909  10.339  1.00 91.66           H  
ATOM   4027  O   ILE A 263     -14.831  -8.558  10.215  1.00 91.66           O  
ATOM   4028  CG1 ILE A 263     -12.737  -5.095  12.367  1.00 91.66           C  
ATOM   4029 HG12 ILE A 263     -12.877  -5.760  13.220  1.00 91.66           H  
ATOM   4030 HG13 ILE A 263     -11.682  -5.130  12.094  1.00 91.66           H  
ATOM   4031  CG2 ILE A 263     -15.092  -5.599  11.561  1.00 91.66           C  
ATOM   4032 HG21 ILE A 263     -15.707  -5.873  10.704  1.00 91.66           H  
ATOM   4033 HG22 ILE A 263     -15.418  -4.605  11.865  1.00 91.66           H  
ATOM   4034 HG23 ILE A 263     -15.269  -6.305  12.373  1.00 91.66           H  
ATOM   4035  CD1 ILE A 263     -13.052  -3.660  12.806  1.00 91.66           C  
ATOM   4036 HD11 ILE A 263     -14.032  -3.619  13.283  1.00 91.66           H  
ATOM   4037 HD12 ILE A 263     -12.306  -3.331  13.529  1.00 91.66           H  
ATOM   4038 HD13 ILE A 263     -13.036  -2.994  11.943  1.00 91.66           H  
ATOM   4039  N   LYS A 264     -14.093  -7.320   8.501  1.00 88.46           N  
ATOM   4040  H   LYS A 264     -13.464  -6.588   8.200  1.00 88.46           H  
ATOM   4041  CA  LYS A 264     -14.981  -7.943   7.506  1.00 88.46           C  
ATOM   4042  HA  LYS A 264     -16.016  -7.780   7.809  1.00 88.46           H  
ATOM   4043  C   LYS A 264     -14.780  -9.458   7.431  1.00 88.46           C  
ATOM   4044  CB  LYS A 264     -14.748  -7.270   6.150  1.00 88.46           C  
ATOM   4045  HB2 LYS A 264     -14.927  -6.201   6.266  1.00 88.46           H  
ATOM   4046  HB3 LYS A 264     -13.710  -7.413   5.849  1.00 88.46           H  
ATOM   4047  O   LYS A 264     -15.757 -10.204   7.391  1.00 88.46           O  
ATOM   4048  CG  LYS A 264     -15.673  -7.795   5.044  1.00 88.46           C  
ATOM   4049  HG2 LYS A 264     -16.712  -7.659   5.342  1.00 88.46           H  
ATOM   4050  HG3 LYS A 264     -15.482  -8.854   4.868  1.00 88.46           H  
ATOM   4051  CD  LYS A 264     -15.398  -7.013   3.756  1.00 88.46           C  
ATOM   4052  HD2 LYS A 264     -14.353  -7.149   3.476  1.00 88.46           H  
ATOM   4053  HD3 LYS A 264     -15.574  -5.954   3.941  1.00 88.46           H  
ATOM   4054  CE  LYS A 264     -16.299  -7.487   2.615  1.00 88.46           C  
ATOM   4055  HE2 LYS A 264     -17.339  -7.358   2.915  1.00 88.46           H  
ATOM   4056  HE3 LYS A 264     -16.124  -8.549   2.447  1.00 88.46           H  
ATOM   4057  NZ  LYS A 264     -16.014  -6.711   1.382  1.00 88.46           N  
ATOM   4058  HZ1 LYS A 264     -16.615  -7.003   0.625  1.00 88.46           H  
ATOM   4059  HZ2 LYS A 264     -16.148  -5.723   1.547  1.00 88.46           H  
ATOM   4060  HZ3 LYS A 264     -15.050  -6.826   1.105  1.00 88.46           H  
ATOM   4061  N   ARG A 265     -13.527  -9.924   7.457  1.00 84.86           N  
ATOM   4062  H   ARG A 265     -12.773  -9.253   7.486  1.00 84.86           H  
ATOM   4063  CA  ARG A 265     -13.207 -11.358   7.453  1.00 84.86           C  
ATOM   4064  HA  ARG A 265     -13.706 -11.820   6.601  1.00 84.86           H  
ATOM   4065  C   ARG A 265     -13.746 -12.052   8.699  1.00 84.86           C  
ATOM   4066  CB  ARG A 265     -11.692 -11.546   7.304  1.00 84.86           C  
ATOM   4067  HB2 ARG A 265     -11.183 -11.159   8.186  1.00 84.86           H  
ATOM   4068  HB3 ARG A 265     -11.352 -10.981   6.436  1.00 84.86           H  
ATOM   4069  O   ARG A 265     -14.370 -13.101   8.573  1.00 84.86           O  
ATOM   4070  CG  ARG A 265     -11.325 -13.024   7.105  1.00 84.86           C  
ATOM   4071  HG2 ARG A 265     -11.625 -13.606   7.977  1.00 84.86           H  
ATOM   4072  HG3 ARG A 265     -11.845 -13.406   6.226  1.00 84.86           H  
ATOM   4073  CD  ARG A 265      -9.815 -13.177   6.905  1.00 84.86           C  
ATOM   4074  HD2 ARG A 265      -9.302 -12.861   7.814  1.00 84.86           H  
ATOM   4075  HD3 ARG A 265      -9.512 -12.523   6.088  1.00 84.86           H  
ATOM   4076  NE  ARG A 265      -9.451 -14.572   6.589  1.00 84.86           N  
ATOM   4077  HE  ARG A 265     -10.130 -15.285   6.818  1.00 84.86           H  
ATOM   4078  NH1 ARG A 265      -7.416 -14.136   5.613  1.00 84.86           N  
ATOM   4079 HH11 ARG A 265      -6.716 -14.425   4.945  1.00 84.86           H  
ATOM   4080 HH12 ARG A 265      -7.525 -13.156   5.830  1.00 84.86           H  
ATOM   4081  NH2 ARG A 265      -8.231 -16.202   5.557  1.00 84.86           N  
ATOM   4082 HH21 ARG A 265      -8.980 -16.865   5.698  1.00 84.86           H  
ATOM   4083 HH22 ARG A 265      -7.511 -16.424   4.885  1.00 84.86           H  
ATOM   4084  CZ  ARG A 265      -8.369 -14.964   5.936  1.00 84.86           C  
ATOM   4085  N   ALA A 266     -13.563 -11.468   9.880  1.00 82.67           N  
ATOM   4086  H   ALA A 266     -13.032 -10.610   9.925  1.00 82.67           H  
ATOM   4087  CA  ALA A 266     -14.096 -12.034  11.116  1.00 82.67           C  
ATOM   4088  HA  ALA A 266     -13.771 -13.071  11.203  1.00 82.67           H  
ATOM   4089  C   ALA A 266     -15.635 -12.026  11.145  1.00 82.67           C  
ATOM   4090  CB  ALA A 266     -13.509 -11.246  12.280  1.00 82.67           C  
ATOM   4091  HB1 ALA A 266     -12.421 -11.282  12.232  1.00 82.67           H  
ATOM   4092  HB2 ALA A 266     -13.841 -11.682  13.222  1.00 82.67           H  
ATOM   4093  HB3 ALA A 266     -13.841 -10.210  12.219  1.00 82.67           H  
ATOM   4094  O   ALA A 266     -16.253 -13.014  11.533  1.00 82.67           O  
ATOM   4095  N   MET A 267     -16.263 -10.950  10.664  1.00 82.38           N  
ATOM   4096  H   MET A 267     -15.701 -10.162  10.375  1.00 82.38           H  
ATOM   4097  CA  MET A 267     -17.721 -10.804  10.606  1.00 82.38           C  
ATOM   4098  HA  MET A 267     -18.127 -10.978  11.602  1.00 82.38           H  
ATOM   4099  C   MET A 267     -18.404 -11.824   9.690  1.00 82.38           C  
ATOM   4100  CB  MET A 267     -18.088  -9.380  10.161  1.00 82.38           C  
ATOM   4101  HB2 MET A 267     -17.500  -9.110   9.284  1.00 82.38           H  
ATOM   4102  HB3 MET A 267     -19.138  -9.351   9.869  1.00 82.38           H  
ATOM   4103  O   MET A 267     -19.586 -12.094   9.886  1.00 82.38           O  
ATOM   4104  CG  MET A 267     -17.860  -8.339  11.263  1.00 82.38           C  
ATOM   4105  HG2 MET A 267     -18.101  -7.354  10.862  1.00 82.38           H  
ATOM   4106  HG3 MET A 267     -16.806  -8.336  11.540  1.00 82.38           H  
ATOM   4107  SD  MET A 267     -18.809  -8.587  12.784  1.00 82.38           S  
ATOM   4108  CE  MET A 267     -20.511  -8.435  12.177  1.00 82.38           C  
ATOM   4109  HE1 MET A 267     -20.647  -7.468  11.693  1.00 82.38           H  
ATOM   4110  HE2 MET A 267     -20.728  -9.233  11.467  1.00 82.38           H  
ATOM   4111  HE3 MET A 267     -21.205  -8.519  13.014  1.00 82.38           H  
ATOM   4112  N   SER A 268     -17.682 -12.446   8.752  1.00 78.83           N  
ATOM   4113  H   SER A 268     -16.727 -12.151   8.603  1.00 78.83           H  
ATOM   4114  CA  SER A 268     -18.237 -13.516   7.910  1.00 78.83           C  
ATOM   4115  HA  SER A 268     -19.067 -13.099   7.340  1.00 78.83           H  
ATOM   4116  C   SER A 268     -18.799 -14.692   8.723  1.00 78.83           C  
ATOM   4117  CB  SER A 268     -17.193 -14.023   6.913  1.00 78.83           C  
ATOM   4118  HB2 SER A 268     -16.771 -13.181   6.364  1.00 78.83           H  
ATOM   4119  HB3 SER A 268     -17.687 -14.685   6.202  1.00 78.83           H  
ATOM   4120  O   SER A 268     -19.780 -15.301   8.308  1.00 78.83           O  
ATOM   4121  OG  SER A 268     -16.156 -14.745   7.553  1.00 78.83           O  
ATOM   4122  HG  SER A 268     -15.534 -14.134   7.955  1.00 78.83           H  
ATOM   4123  N   PHE A 269     -18.251 -14.960   9.916  1.00 74.04           N  
ATOM   4124  H   PHE A 269     -17.451 -14.418  10.209  1.00 74.04           H  
ATOM   4125  CA  PHE A 269     -18.794 -15.955  10.845  1.00 74.04           C  
ATOM   4126  HA  PHE A 269     -18.854 -16.923  10.348  1.00 74.04           H  
ATOM   4127  C   PHE A 269     -20.208 -15.598  11.318  1.00 74.04           C  
ATOM   4128  CB  PHE A 269     -17.854 -16.069  12.053  1.00 74.04           C  
ATOM   4129  HB2 PHE A 269     -16.905 -16.494  11.727  1.00 74.04           H  
ATOM   4130  HB3 PHE A 269     -17.655 -15.069  12.437  1.00 74.04           H  
ATOM   4131  O   PHE A 269     -21.058 -16.475  11.455  1.00 74.04           O  
ATOM   4132  CG  PHE A 269     -18.416 -16.911  13.184  1.00 74.04           C  
ATOM   4133  CD1 PHE A 269     -19.090 -16.294  14.258  1.00 74.04           C  
ATOM   4134  HD1 PHE A 269     -19.198 -15.219  14.284  1.00 74.04           H  
ATOM   4135  CD2 PHE A 269     -18.328 -18.313  13.129  1.00 74.04           C  
ATOM   4136  HD2 PHE A 269     -17.842 -18.792  12.292  1.00 74.04           H  
ATOM   4137  CE1 PHE A 269     -19.662 -17.076  15.275  1.00 74.04           C  
ATOM   4138  HE1 PHE A 269     -20.210 -16.607  16.079  1.00 74.04           H  
ATOM   4139  CE2 PHE A 269     -18.906 -19.095  14.144  1.00 74.04           C  
ATOM   4140  HE2 PHE A 269     -18.871 -20.173  14.085  1.00 74.04           H  
ATOM   4141  CZ  PHE A 269     -19.571 -18.476  15.215  1.00 74.04           C  
ATOM   4142  HZ  PHE A 269     -20.054 -19.083  15.968  1.00 74.04           H  
ATOM   4143  N   ALA A 270     -20.475 -14.309  11.547  1.00 72.60           N  
ATOM   4144  H   ALA A 270     -19.793 -13.612  11.281  1.00 72.60           H  
ATOM   4145  CA  ALA A 270     -21.758 -13.857  12.063  1.00 72.60           C  
ATOM   4146  HA  ALA A 270     -21.979 -14.430  12.964  1.00 72.60           H  
ATOM   4147  C   ALA A 270     -22.907 -14.120  11.082  1.00 72.60           C  
ATOM   4148  CB  ALA A 270     -21.663 -12.376  12.453  1.00 72.60           C  
ATOM   4149  HB1 ALA A 270     -20.833 -12.221  13.142  1.00 72.60           H  
ATOM   4150  HB2 ALA A 270     -21.520 -11.762  11.564  1.00 72.60           H  
ATOM   4151  HB3 ALA A 270     -22.590 -12.071  12.939  1.00 72.60           H  
ATOM   4152  O   ALA A 270     -24.032 -14.211  11.546  1.00 72.60           O  
ATOM   4153  N   MET A 271     -22.637 -14.301   9.778  1.00 71.45           N  
ATOM   4154  H   MET A 271     -21.668 -14.272   9.496  1.00 71.45           H  
ATOM   4155  CA  MET A 271     -23.633 -14.554   8.719  1.00 71.45           C  
ATOM   4156  HA  MET A 271     -24.232 -13.655   8.573  1.00 71.45           H  
ATOM   4157  C   MET A 271     -24.598 -15.711   9.033  1.00 71.45           C  
ATOM   4158  CB  MET A 271     -22.868 -14.853   7.418  1.00 71.45           C  
ATOM   4159  HB2 MET A 271     -22.297 -15.773   7.547  1.00 71.45           H  
ATOM   4160  HB3 MET A 271     -22.169 -14.036   7.235  1.00 71.45           H  
ATOM   4161  O   MET A 271     -25.754 -15.672   8.614  1.00 71.45           O  
ATOM   4162  CG  MET A 271     -23.766 -15.016   6.184  1.00 71.45           C  
ATOM   4163  HG2 MET A 271     -24.487 -15.811   6.375  1.00 71.45           H  
ATOM   4164  HG3 MET A 271     -24.321 -14.093   6.018  1.00 71.45           H  
ATOM   4165  SD  MET A 271     -22.872 -15.459   4.665  1.00 71.45           S  
ATOM   4166  CE  MET A 271     -21.966 -13.928   4.337  1.00 71.45           C  
ATOM   4167  HE1 MET A 271     -21.366 -14.051   3.436  1.00 71.45           H  
ATOM   4168  HE2 MET A 271     -21.310 -13.694   5.176  1.00 71.45           H  
ATOM   4169  HE3 MET A 271     -22.680 -13.118   4.185  1.00 71.45           H  
ATOM   4170  N   PHE A 272     -24.138 -16.713   9.788  1.00 79.38           N  
ATOM   4171  H   PHE A 272     -23.184 -16.661  10.115  1.00 79.38           H  
ATOM   4172  CA  PHE A 272     -24.914 -17.911  10.132  1.00 79.38           C  
ATOM   4173  HA  PHE A 272     -25.793 -17.960   9.490  1.00 79.38           H  
ATOM   4174  C   PHE A 272     -25.438 -17.910  11.576  1.00 79.38           C  
ATOM   4175  CB  PHE A 272     -24.056 -19.149   9.847  1.00 79.38           C  
ATOM   4176  HB2 PHE A 272     -24.657 -20.043  10.016  1.00 79.38           H  
ATOM   4177  HB3 PHE A 272     -23.225 -19.172  10.551  1.00 79.38           H  
ATOM   4178  O   PHE A 272     -26.006 -18.903  12.035  1.00 79.38           O  
ATOM   4179  CG  PHE A 272     -23.521 -19.198   8.430  1.00 79.38           C  
ATOM   4180  CD1 PHE A 272     -24.401 -19.422   7.355  1.00 79.38           C  
ATOM   4181  HD1 PHE A 272     -25.457 -19.562   7.531  1.00 79.38           H  
ATOM   4182  CD2 PHE A 272     -22.154 -18.968   8.183  1.00 79.38           C  
ATOM   4183  HD2 PHE A 272     -21.482 -18.762   9.002  1.00 79.38           H  
ATOM   4184  CE1 PHE A 272     -23.914 -19.428   6.037  1.00 79.38           C  
ATOM   4185  HE1 PHE A 272     -24.600 -19.572   5.216  1.00 79.38           H  
ATOM   4186  CE2 PHE A 272     -21.667 -18.975   6.863  1.00 79.38           C  
ATOM   4187  HE2 PHE A 272     -20.624 -18.773   6.672  1.00 79.38           H  
ATOM   4188  CZ  PHE A 272     -22.548 -19.207   5.791  1.00 79.38           C  
ATOM   4189  HZ  PHE A 272     -22.182 -19.185   4.776  1.00 79.38           H  
ATOM   4190  N   GLU A 273     -25.226 -16.820  12.311  1.00 83.38           N  
ATOM   4191  H   GLU A 273     -24.849 -15.999  11.858  1.00 83.38           H  
ATOM   4192  CA  GLU A 273     -25.621 -16.686  13.709  1.00 83.38           C  
ATOM   4193  HA  GLU A 273     -25.761 -17.685  14.121  1.00 83.38           H  
ATOM   4194  C   GLU A 273     -26.934 -15.896  13.839  1.00 83.38           C  
ATOM   4195  CB  GLU A 273     -24.499 -16.015  14.512  1.00 83.38           C  
ATOM   4196  HB2 GLU A 273     -24.212 -15.088  14.015  1.00 83.38           H  
ATOM   4197  HB3 GLU A 273     -24.872 -15.744  15.499  1.00 83.38           H  
ATOM   4198  O   GLU A 273     -27.178 -14.957  13.079  1.00 83.38           O  
ATOM   4199  CG  GLU A 273     -23.248 -16.898  14.666  1.00 83.38           C  
ATOM   4200  HG2 GLU A 273     -22.933 -17.269  13.691  1.00 83.38           H  
ATOM   4201  HG3 GLU A 273     -22.450 -16.261  15.050  1.00 83.38           H  
ATOM   4202  CD  GLU A 273     -23.429 -18.070  15.646  1.00 83.38           C  
ATOM   4203  OE1 GLU A 273     -22.611 -19.010  15.630  1.00 83.38           O  
ATOM   4204  OE2 GLU A 273     -24.270 -17.963  16.571  1.00 83.38           O  
ATOM   4205  N   PRO A 274     -27.778 -16.200  14.842  1.00 85.71           N  
ATOM   4206  CA  PRO A 274     -28.989 -15.424  15.087  1.00 85.71           C  
ATOM   4207  HA  PRO A 274     -29.634 -15.509  14.212  1.00 85.71           H  
ATOM   4208  C   PRO A 274     -28.683 -13.944  15.364  1.00 85.71           C  
ATOM   4209  CB  PRO A 274     -29.663 -16.091  16.288  1.00 85.71           C  
ATOM   4210  HB2 PRO A 274     -30.749 -16.071  16.205  1.00 85.71           H  
ATOM   4211  HB3 PRO A 274     -29.337 -15.604  17.207  1.00 85.71           H  
ATOM   4212  O   PRO A 274     -27.794 -13.626  16.164  1.00 85.71           O  
ATOM   4213  CG  PRO A 274     -29.118 -17.518  16.272  1.00 85.71           C  
ATOM   4214  HG2 PRO A 274     -29.695 -18.120  15.570  1.00 85.71           H  
ATOM   4215  HG3 PRO A 274     -29.126 -17.970  17.265  1.00 85.71           H  
ATOM   4216  CD  PRO A 274     -27.700 -17.338  15.744  1.00 85.71           C  
ATOM   4217  HD2 PRO A 274     -27.015 -17.111  16.560  1.00 85.71           H  
ATOM   4218  HD3 PRO A 274     -27.389 -18.249  15.231  1.00 85.71           H  
ATOM   4219  N   ASN A 275     -29.470 -13.038  14.774  1.00 88.83           N  
ATOM   4220  H   ASN A 275     -30.134 -13.366  14.088  1.00 88.83           H  
ATOM   4221  CA  ASN A 275     -29.336 -11.589  14.957  1.00 88.83           C  
ATOM   4222  HA  ASN A 275     -28.270 -11.359  14.955  1.00 88.83           H  
ATOM   4223  C   ASN A 275     -29.908 -11.120  16.309  1.00 88.83           C  
ATOM   4224  CB  ASN A 275     -29.980 -10.850  13.766  1.00 88.83           C  
ATOM   4225  HB2 ASN A 275     -29.742 -11.372  12.839  1.00 88.83           H  
ATOM   4226  HB3 ASN A 275     -31.066 -10.857  13.862  1.00 88.83           H  
ATOM   4227  O   ASN A 275     -30.988 -10.534  16.383  1.00 88.83           O  
ATOM   4228  CG  ASN A 275     -29.506  -9.406  13.655  1.00 88.83           C  
ATOM   4229  ND2 ASN A 275     -30.039  -8.650  12.726  1.00 88.83           N  
ATOM   4230 HD21 ASN A 275     -30.767  -9.012  12.127  1.00 88.83           H  
ATOM   4231 HD22 ASN A 275     -29.684  -7.714  12.590  1.00 88.83           H  
ATOM   4232  OD1 ASN A 275     -28.642  -8.950  14.388  1.00 88.83           O  
ATOM   4233  N   ASN A 276     -29.217 -11.432  17.404  1.00 90.29           N  
ATOM   4234  H   ASN A 276     -28.353 -11.942  17.290  1.00 90.29           H  
ATOM   4235  CA  ASN A 276     -29.681 -11.158  18.762  1.00 90.29           C  
ATOM   4236  HA  ASN A 276     -30.428 -10.366  18.719  1.00 90.29           H  
ATOM   4237  C   ASN A 276     -28.564 -10.635  19.678  1.00 90.29           C  
ATOM   4238  CB  ASN A 276     -30.365 -12.431  19.301  1.00 90.29           C  
ATOM   4239  HB2 ASN A 276     -31.145 -12.724  18.598  1.00 90.29           H  
ATOM   4240  HB3 ASN A 276     -30.847 -12.212  20.254  1.00 90.29           H  
ATOM   4241  O   ASN A 276     -27.383 -10.657  19.329  1.00 90.29           O  
ATOM   4242  CG  ASN A 276     -29.432 -13.617  19.509  1.00 90.29           C  
ATOM   4243  ND2 ASN A 276     -29.980 -14.800  19.642  1.00 90.29           N  
ATOM   4244 HD21 ASN A 276     -29.332 -15.572  19.718  1.00 90.29           H  
ATOM   4245 HD22 ASN A 276     -30.970 -14.927  19.487  1.00 90.29           H  
ATOM   4246  OD1 ASN A 276     -28.224 -13.512  19.626  1.00 90.29           O  
ATOM   4247  N   GLN A 277     -28.949 -10.197  20.882  1.00 91.30           N  
ATOM   4248  H   GLN A 277     -29.938 -10.164  21.086  1.00 91.30           H  
ATOM   4249  CA  GLN A 277     -28.025  -9.609  21.854  1.00 91.30           C  
ATOM   4250  HA  GLN A 277     -27.639  -8.693  21.406  1.00 91.30           H  
ATOM   4251  C   GLN A 277     -26.789 -10.493  22.121  1.00 91.30           C  
ATOM   4252  CB  GLN A 277     -28.778  -9.201  23.136  1.00 91.30           C  
ATOM   4253  HB2 GLN A 277     -29.102 -10.082  23.690  1.00 91.30           H  
ATOM   4254  HB3 GLN A 277     -29.685  -8.662  22.864  1.00 91.30           H  
ATOM   4255  O   GLN A 277     -25.689  -9.970  21.981  1.00 91.30           O  
ATOM   4256  CG  GLN A 277     -27.930  -8.332  24.085  1.00 91.30           C  
ATOM   4257  HG2 GLN A 277     -26.922  -8.736  24.176  1.00 91.30           H  
ATOM   4258  HG3 GLN A 277     -28.383  -8.357  25.076  1.00 91.30           H  
ATOM   4259  CD  GLN A 277     -27.863  -6.867  23.661  1.00 91.30           C  
ATOM   4260  NE2 GLN A 277     -26.825  -6.135  23.992  1.00 91.30           N  
ATOM   4261 HE21 GLN A 277     -26.832  -5.175  23.680  1.00 91.30           H  
ATOM   4262 HE22 GLN A 277     -25.970  -6.514  24.373  1.00 91.30           H  
ATOM   4263  OE1 GLN A 277     -28.767  -6.334  23.037  1.00 91.30           O  
ATOM   4264  N   PRO A 278     -26.893 -11.806  22.422  1.00 91.09           N  
ATOM   4265  CA  PRO A 278     -25.705 -12.650  22.595  1.00 91.09           C  
ATOM   4266  HA  PRO A 278     -25.183 -12.331  23.497  1.00 91.09           H  
ATOM   4267  C   PRO A 278     -24.713 -12.619  21.423  1.00 91.09           C  
ATOM   4268  CB  PRO A 278     -26.242 -14.068  22.801  1.00 91.09           C  
ATOM   4269  HB2 PRO A 278     -26.381 -14.566  21.841  1.00 91.09           H  
ATOM   4270  HB3 PRO A 278     -25.588 -14.658  23.443  1.00 91.09           H  
ATOM   4271  O   PRO A 278     -23.502 -12.571  21.638  1.00 91.09           O  
ATOM   4272  CG  PRO A 278     -27.605 -13.841  23.444  1.00 91.09           C  
ATOM   4273  HG2 PRO A 278     -28.284 -14.673  23.259  1.00 91.09           H  
ATOM   4274  HG3 PRO A 278     -27.481 -13.675  24.514  1.00 91.09           H  
ATOM   4275  CD  PRO A 278     -28.093 -12.557  22.781  1.00 91.09           C  
ATOM   4276  HD2 PRO A 278     -28.674 -12.795  21.890  1.00 91.09           H  
ATOM   4277  HD3 PRO A 278     -28.721 -12.029  23.499  1.00 91.09           H  
ATOM   4278  N   THR A 279     -25.193 -12.631  20.178  1.00 89.45           N  
ATOM   4279  H   THR A 279     -26.189 -12.694  20.024  1.00 89.45           H  
ATOM   4280  CA  THR A 279     -24.323 -12.527  18.996  1.00 89.45           C  
ATOM   4281  HA  THR A 279     -23.509 -13.245  19.083  1.00 89.45           H  
ATOM   4282  C   THR A 279     -23.682 -11.146  18.892  1.00 89.45           C  
ATOM   4283  CB  THR A 279     -25.104 -12.866  17.724  1.00 89.45           C  
ATOM   4284  HB  THR A 279     -25.914 -12.150  17.583  1.00 89.45           H  
ATOM   4285  O   THR A 279     -22.483 -11.051  18.638  1.00 89.45           O  
ATOM   4286  CG2 THR A 279     -24.217 -12.896  16.482  1.00 89.45           C  
ATOM   4287 HG21 THR A 279     -23.401 -13.605  16.618  1.00 89.45           H  
ATOM   4288 HG22 THR A 279     -24.813 -13.203  15.623  1.00 89.45           H  
ATOM   4289 HG23 THR A 279     -23.804 -11.907  16.283  1.00 89.45           H  
ATOM   4290  OG1 THR A 279     -25.635 -14.161  17.868  1.00 89.45           O  
ATOM   4291  HG1 THR A 279     -26.376 -14.194  17.257  1.00 89.45           H  
ATOM   4292  N   TRP A 280     -24.435 -10.079  19.167  1.00 92.11           N  
ATOM   4293  H   TRP A 280     -25.415 -10.213  19.372  1.00 92.11           H  
ATOM   4294  CA  TRP A 280     -23.910  -8.711  19.166  1.00 92.11           C  
ATOM   4295  HA  TRP A 280     -23.485  -8.495  18.186  1.00 92.11           H  
ATOM   4296  C   TRP A 280     -22.803  -8.514  20.201  1.00 92.11           C  
ATOM   4297  CB  TRP A 280     -25.049  -7.729  19.445  1.00 92.11           C  
ATOM   4298  HB2 TRP A 280     -25.407  -7.887  20.462  1.00 92.11           H  
ATOM   4299  HB3 TRP A 280     -24.648  -6.715  19.413  1.00 92.11           H  
ATOM   4300  O   TRP A 280     -21.783  -7.899  19.903  1.00 92.11           O  
ATOM   4301  CG  TRP A 280     -26.232  -7.801  18.534  1.00 92.11           C  
ATOM   4302  CD1 TRP A 280     -26.273  -8.360  17.302  1.00 92.11           C  
ATOM   4303  HD1 TRP A 280     -25.441  -8.822  16.791  1.00 92.11           H  
ATOM   4304  CD2 TRP A 280     -27.589  -7.341  18.804  1.00 92.11           C  
ATOM   4305  CE2 TRP A 280     -28.413  -7.692  17.698  1.00 92.11           C  
ATOM   4306  CE3 TRP A 280     -28.212  -6.685  19.886  1.00 92.11           C  
ATOM   4307  HE3 TRP A 280     -27.615  -6.403  20.740  1.00 92.11           H  
ATOM   4308  NE1 TRP A 280     -27.551  -8.270  16.802  1.00 92.11           N  
ATOM   4309  HE1 TRP A 280     -27.820  -8.585  15.881  1.00 92.11           H  
ATOM   4310  CH2 TRP A 280     -30.386  -6.826  18.786  1.00 92.11           C  
ATOM   4311  HH2 TRP A 280     -31.455  -6.672  18.804  1.00 92.11           H  
ATOM   4312  CZ2 TRP A 280     -29.789  -7.443  17.675  1.00 92.11           C  
ATOM   4313  HZ2 TRP A 280     -30.377  -7.753  16.824  1.00 92.11           H  
ATOM   4314  CZ3 TRP A 280     -29.598  -6.437  19.883  1.00 92.11           C  
ATOM   4315  HZ3 TRP A 280     -30.058  -5.982  20.748  1.00 92.11           H  
ATOM   4316  N   GLU A 281     -22.973  -9.073  21.398  1.00 92.31           N  
ATOM   4317  H   GLU A 281     -23.855  -9.529  21.584  1.00 92.31           H  
ATOM   4318  CA  GLU A 281     -21.969  -9.040  22.463  1.00 92.31           C  
ATOM   4319  HA  GLU A 281     -21.688  -8.007  22.667  1.00 92.31           H  
ATOM   4320  C   GLU A 281     -20.687  -9.781  22.055  1.00 92.31           C  
ATOM   4321  CB  GLU A 281     -22.564  -9.654  23.741  1.00 92.31           C  
ATOM   4322  HB2 GLU A 281     -22.923 -10.659  23.516  1.00 92.31           H  
ATOM   4323  HB3 GLU A 281     -21.775  -9.753  24.487  1.00 92.31           H  
ATOM   4324  O   GLU A 281     -19.590  -9.263  22.268  1.00 92.31           O  
ATOM   4325  CG  GLU A 281     -23.728  -8.850  24.350  1.00 92.31           C  
ATOM   4326  HG2 GLU A 281     -24.118  -9.395  25.209  1.00 92.31           H  
ATOM   4327  HG3 GLU A 281     -24.537  -8.747  23.627  1.00 92.31           H  
ATOM   4328  CD  GLU A 281     -23.317  -7.457  24.790  1.00 92.31           C  
ATOM   4329  OE1 GLU A 281     -24.069  -6.481  24.566  1.00 92.31           O  
ATOM   4330  OE2 GLU A 281     -22.219  -7.332  25.357  1.00 92.31           O  
ATOM   4331  N   ARG A 282     -20.810 -10.947  21.397  1.00 88.80           N  
ATOM   4332  H   ARG A 282     -21.742 -11.310  21.258  1.00 88.80           H  
ATOM   4333  CA  ARG A 282     -19.662 -11.694  20.846  1.00 88.80           C  
ATOM   4334  HA  ARG A 282     -18.933 -11.863  21.639  1.00 88.80           H  
ATOM   4335  C   ARG A 282     -18.922 -10.891  19.776  1.00 88.80           C  
ATOM   4336  CB  ARG A 282     -20.108 -13.053  20.274  1.00 88.80           C  
ATOM   4337  HB2 ARG A 282     -19.297 -13.452  19.666  1.00 88.80           H  
ATOM   4338  HB3 ARG A 282     -20.973 -12.914  19.625  1.00 88.80           H  
ATOM   4339  O   ARG A 282     -17.699 -10.792  19.832  1.00 88.80           O  
ATOM   4340  CG  ARG A 282     -20.436 -14.093  21.358  1.00 88.80           C  
ATOM   4341  HG2 ARG A 282     -21.266 -13.750  21.976  1.00 88.80           H  
ATOM   4342  HG3 ARG A 282     -19.563 -14.208  22.000  1.00 88.80           H  
ATOM   4343  CD  ARG A 282     -20.770 -15.470  20.754  1.00 88.80           C  
ATOM   4344  HD2 ARG A 282     -20.826 -16.197  21.564  1.00 88.80           H  
ATOM   4345  HD3 ARG A 282     -19.958 -15.767  20.089  1.00 88.80           H  
ATOM   4346  NE  ARG A 282     -22.055 -15.476  20.019  1.00 88.80           N  
ATOM   4347  HE  ARG A 282     -22.700 -14.731  20.236  1.00 88.80           H  
ATOM   4348  NH1 ARG A 282     -21.776 -17.418  18.778  1.00 88.80           N  
ATOM   4349 HH11 ARG A 282     -22.151 -18.011  18.051  1.00 88.80           H  
ATOM   4350 HH12 ARG A 282     -20.853 -17.581  19.155  1.00 88.80           H  
ATOM   4351  NH2 ARG A 282     -23.637 -16.254  18.568  1.00 88.80           N  
ATOM   4352 HH21 ARG A 282     -24.233 -15.442  18.649  1.00 88.80           H  
ATOM   4353 HH22 ARG A 282     -23.920 -16.941  17.884  1.00 88.80           H  
ATOM   4354  CZ  ARG A 282     -22.475 -16.377  19.137  1.00 88.80           C  
ATOM   4355  N   VAL A 283     -19.654 -10.287  18.838  1.00 91.04           N  
ATOM   4356  H   VAL A 283     -20.652 -10.441  18.852  1.00 91.04           H  
ATOM   4357  CA  VAL A 283     -19.094  -9.413  17.793  1.00 91.04           C  
ATOM   4358  HA  VAL A 283     -18.337  -9.955  17.226  1.00 91.04           H  
ATOM   4359  C   VAL A 283     -18.380  -8.211  18.406  1.00 91.04           C  
ATOM   4360  CB  VAL A 283     -20.199  -8.976  16.813  1.00 91.04           C  
ATOM   4361  HB  VAL A 283     -21.075  -8.656  17.377  1.00 91.04           H  
ATOM   4362  O   VAL A 283     -17.233  -7.935  18.054  1.00 91.04           O  
ATOM   4363  CG1 VAL A 283     -19.759  -7.808  15.927  1.00 91.04           C  
ATOM   4364 HG11 VAL A 283     -19.699  -6.890  16.511  1.00 91.04           H  
ATOM   4365 HG12 VAL A 283     -20.492  -7.654  15.135  1.00 91.04           H  
ATOM   4366 HG13 VAL A 283     -18.783  -8.020  15.493  1.00 91.04           H  
ATOM   4367  CG2 VAL A 283     -20.606 -10.150  15.914  1.00 91.04           C  
ATOM   4368 HG21 VAL A 283     -20.912 -11.006  16.515  1.00 91.04           H  
ATOM   4369 HG22 VAL A 283     -21.444  -9.857  15.282  1.00 91.04           H  
ATOM   4370 HG23 VAL A 283     -19.770 -10.442  15.278  1.00 91.04           H  
ATOM   4371  N   ARG A 284     -19.020  -7.525  19.361  1.00 93.03           N  
ATOM   4372  H   ARG A 284     -19.959  -7.806  19.607  1.00 93.03           H  
ATOM   4373  CA  ARG A 284     -18.423  -6.374  20.042  1.00 93.03           C  
ATOM   4374  HA  ARG A 284     -18.155  -5.636  19.285  1.00 93.03           H  
ATOM   4375  C   ARG A 284     -17.128  -6.767  20.739  1.00 93.03           C  
ATOM   4376  CB  ARG A 284     -19.414  -5.749  21.034  1.00 93.03           C  
ATOM   4377  HB2 ARG A 284     -20.385  -5.634  20.554  1.00 93.03           H  
ATOM   4378  HB3 ARG A 284     -19.537  -6.402  21.898  1.00 93.03           H  
ATOM   4379  O   ARG A 284     -16.117  -6.114  20.520  1.00 93.03           O  
ATOM   4380  CG  ARG A 284     -18.910  -4.366  21.477  1.00 93.03           C  
ATOM   4381  HG2 ARG A 284     -18.843  -3.728  20.596  1.00 93.03           H  
ATOM   4382  HG3 ARG A 284     -17.917  -4.444  21.920  1.00 93.03           H  
ATOM   4383  CD  ARG A 284     -19.847  -3.686  22.474  1.00 93.03           C  
ATOM   4384  HD2 ARG A 284     -19.534  -2.647  22.581  1.00 93.03           H  
ATOM   4385  HD3 ARG A 284     -20.858  -3.689  22.066  1.00 93.03           H  
ATOM   4386  NE  ARG A 284     -19.785  -4.334  23.794  1.00 93.03           N  
ATOM   4387  HE  ARG A 284     -18.865  -4.435  24.198  1.00 93.03           H  
ATOM   4388  NH1 ARG A 284     -22.027  -4.709  24.108  1.00 93.03           N  
ATOM   4389 HH11 ARG A 284     -22.717  -5.295  24.556  1.00 93.03           H  
ATOM   4390 HH12 ARG A 284     -22.255  -4.297  23.215  1.00 93.03           H  
ATOM   4391  NH2 ARG A 284     -20.535  -5.397  25.623  1.00 93.03           N  
ATOM   4392 HH21 ARG A 284     -21.252  -6.054  25.896  1.00 93.03           H  
ATOM   4393 HH22 ARG A 284     -19.586  -5.576  25.918  1.00 93.03           H  
ATOM   4394  CZ  ARG A 284     -20.789  -4.805  24.500  1.00 93.03           C  
ATOM   4395  N   ALA A 285     -17.146  -7.842  21.528  1.00 92.45           N  
ATOM   4396  H   ALA A 285     -18.015  -8.341  21.648  1.00 92.45           H  
ATOM   4397  CA  ALA A 285     -15.971  -8.316  22.252  1.00 92.45           C  
ATOM   4398  HA  ALA A 285     -15.609  -7.514  22.895  1.00 92.45           H  
ATOM   4399  C   ALA A 285     -14.821  -8.697  21.306  1.00 92.45           C  
ATOM   4400  CB  ALA A 285     -16.390  -9.496  23.135  1.00 92.45           C  
ATOM   4401  HB1 ALA A 285     -17.172  -9.181  23.826  1.00 92.45           H  
ATOM   4402  HB2 ALA A 285     -15.531  -9.846  23.707  1.00 92.45           H  
ATOM   4403  HB3 ALA A 285     -16.767 -10.311  22.518  1.00 92.45           H  
ATOM   4404  O   ALA A 285     -13.678  -8.324  21.559  1.00 92.45           O  
ATOM   4405  N   ALA A 286     -15.114  -9.381  20.196  1.00 91.29           N  
ATOM   4406  H   ALA A 286     -16.065  -9.685  20.046  1.00 91.29           H  
ATOM   4407  CA  ALA A 286     -14.111  -9.767  19.204  1.00 91.29           C  
ATOM   4408  HA  ALA A 286     -13.357 -10.388  19.687  1.00 91.29           H  
ATOM   4409  C   ALA A 286     -13.404  -8.551  18.587  1.00 91.29           C  
ATOM   4410  CB  ALA A 286     -14.805 -10.595  18.120  1.00 91.29           C  
ATOM   4411  HB1 ALA A 286     -15.337 -11.428  18.578  1.00 91.29           H  
ATOM   4412  HB2 ALA A 286     -15.521  -9.984  17.571  1.00 91.29           H  
ATOM   4413  HB3 ALA A 286     -14.059 -10.982  17.425  1.00 91.29           H  
ATOM   4414  O   ALA A 286     -12.174  -8.511  18.524  1.00 91.29           O  
ATOM   4415  N   ILE A 287     -14.182  -7.550  18.164  1.00 94.24           N  
ATOM   4416  H   ILE A 287     -15.184  -7.653  18.246  1.00 94.24           H  
ATOM   4417  CA  ILE A 287     -13.649  -6.321  17.569  1.00 94.24           C  
ATOM   4418  HA  ILE A 287     -12.916  -6.592  16.810  1.00 94.24           H  
ATOM   4419  C   ILE A 287     -12.904  -5.503  18.629  1.00 94.24           C  
ATOM   4420  CB  ILE A 287     -14.772  -5.517  16.879  1.00 94.24           C  
ATOM   4421  HB  ILE A 287     -15.553  -5.319  17.613  1.00 94.24           H  
ATOM   4422  O   ILE A 287     -11.784  -5.071  18.373  1.00 94.24           O  
ATOM   4423  CG1 ILE A 287     -15.376  -6.330  15.708  1.00 94.24           C  
ATOM   4424 HG12 ILE A 287     -14.634  -6.433  14.916  1.00 94.24           H  
ATOM   4425 HG13 ILE A 287     -15.635  -7.334  16.046  1.00 94.24           H  
ATOM   4426  CG2 ILE A 287     -14.232  -4.174  16.351  1.00 94.24           C  
ATOM   4427 HG21 ILE A 287     -13.451  -4.353  15.611  1.00 94.24           H  
ATOM   4428 HG22 ILE A 287     -13.805  -3.581  17.160  1.00 94.24           H  
ATOM   4429 HG23 ILE A 287     -15.032  -3.585  15.903  1.00 94.24           H  
ATOM   4430  CD1 ILE A 287     -16.649  -5.713  15.121  1.00 94.24           C  
ATOM   4431 HD11 ILE A 287     -16.423  -4.768  14.627  1.00 94.24           H  
ATOM   4432 HD12 ILE A 287     -17.379  -5.556  15.916  1.00 94.24           H  
ATOM   4433 HD13 ILE A 287     -17.070  -6.395  14.383  1.00 94.24           H  
ATOM   4434  N   SER A 288     -13.466  -5.341  19.832  1.00 94.91           N  
ATOM   4435  H   SER A 288     -14.396  -5.700  19.993  1.00 94.91           H  
ATOM   4436  CA  SER A 288     -12.808  -4.635  20.938  1.00 94.91           C  
ATOM   4437  HA  SER A 288     -12.614  -3.606  20.636  1.00 94.91           H  
ATOM   4438  C   SER A 288     -11.458  -5.261  21.287  1.00 94.91           C  
ATOM   4439  CB  SER A 288     -13.698  -4.616  22.184  1.00 94.91           C  
ATOM   4440  HB2 SER A 288     -14.063  -5.622  22.387  1.00 94.91           H  
ATOM   4441  HB3 SER A 288     -13.114  -4.279  23.040  1.00 94.91           H  
ATOM   4442  O   SER A 288     -10.475  -4.540  21.375  1.00 94.91           O  
ATOM   4443  OG  SER A 288     -14.794  -3.735  22.005  1.00 94.91           O  
ATOM   4444  HG  SER A 288     -14.504  -2.865  22.292  1.00 94.91           H  
ATOM   4445  N   ASN A 289     -11.359  -6.588  21.395  1.00 93.57           N  
ATOM   4446  H   ASN A 289     -12.197  -7.147  21.324  1.00 93.57           H  
ATOM   4447  CA  ASN A 289     -10.090  -7.262  21.695  1.00 93.57           C  
ATOM   4448  HA  ASN A 289      -9.692  -6.870  22.631  1.00 93.57           H  
ATOM   4449  C   ASN A 289      -9.019  -7.015  20.618  1.00 93.57           C  
ATOM   4450  CB  ASN A 289     -10.358  -8.768  21.847  1.00 93.57           C  
ATOM   4451  HB2 ASN A 289     -10.928  -9.124  20.989  1.00 93.57           H  
ATOM   4452  HB3 ASN A 289      -9.406  -9.298  21.869  1.00 93.57           H  
ATOM   4453  O   ASN A 289      -7.838  -6.850  20.929  1.00 93.57           O  
ATOM   4454  CG  ASN A 289     -11.096  -9.124  23.125  1.00 93.57           C  
ATOM   4455  ND2 ASN A 289     -11.707 -10.285  23.173  1.00 93.57           N  
ATOM   4456 HD21 ASN A 289     -12.202 -10.478  24.032  1.00 93.57           H  
ATOM   4457 HD22 ASN A 289     -11.757 -10.870  22.351  1.00 93.57           H  
ATOM   4458  OD1 ASN A 289     -11.111  -8.405  24.107  1.00 93.57           O  
ATOM   4459  N   TYR A 290      -9.422  -6.969  19.350  1.00 94.35           N  
ATOM   4460  H   TYR A 290     -10.401  -7.111  19.146  1.00 94.35           H  
ATOM   4461  CA  TYR A 290      -8.519  -6.660  18.243  1.00 94.35           C  
ATOM   4462  HA  TYR A 290      -7.629  -7.285  18.321  1.00 94.35           H  
ATOM   4463  C   TYR A 290      -8.044  -5.209  18.263  1.00 94.35           C  
ATOM   4464  CB  TYR A 290      -9.235  -7.020  16.951  1.00 94.35           C  
ATOM   4465  HB2 TYR A 290      -9.208  -8.109  16.937  1.00 94.35           H  
ATOM   4466  HB3 TYR A 290     -10.277  -6.702  16.994  1.00 94.35           H  
ATOM   4467  O   TYR A 290      -6.842  -4.953  18.174  1.00 94.35           O  
ATOM   4468  CG  TYR A 290      -8.618  -6.473  15.679  1.00 94.35           C  
ATOM   4469  CD1 TYR A 290      -9.104  -5.277  15.116  1.00 94.35           C  
ATOM   4470  HD1 TYR A 290      -9.917  -4.751  15.593  1.00 94.35           H  
ATOM   4471  CD2 TYR A 290      -7.572  -7.168  15.047  1.00 94.35           C  
ATOM   4472  HD2 TYR A 290      -7.211  -8.100  15.458  1.00 94.35           H  
ATOM   4473  CE1 TYR A 290      -8.513  -4.754  13.949  1.00 94.35           C  
ATOM   4474  HE1 TYR A 290      -8.865  -3.825  13.525  1.00 94.35           H  
ATOM   4475  CE2 TYR A 290      -7.026  -6.676  13.846  1.00 94.35           C  
ATOM   4476  HE2 TYR A 290      -6.273  -7.237  13.313  1.00 94.35           H  
ATOM   4477  OH  TYR A 290      -6.943  -4.970  12.150  1.00 94.35           O  
ATOM   4478  HH  TYR A 290      -6.492  -5.652  11.647  1.00 94.35           H  
ATOM   4479  CZ  TYR A 290      -7.471  -5.453  13.307  1.00 94.35           C  
ATOM   4480  N   LEU A 291      -8.963  -4.262  18.454  1.00 95.70           N  
ATOM   4481  H   LEU A 291      -9.929  -4.538  18.554  1.00 95.70           H  
ATOM   4482  CA  LEU A 291      -8.621  -2.844  18.546  1.00 95.70           C  
ATOM   4483  HA  LEU A 291      -7.995  -2.577  17.694  1.00 95.70           H  
ATOM   4484  C   LEU A 291      -7.795  -2.532  19.796  1.00 95.70           C  
ATOM   4485  CB  LEU A 291      -9.900  -2.004  18.509  1.00 95.70           C  
ATOM   4486  HB2 LEU A 291      -9.621  -0.958  18.635  1.00 95.70           H  
ATOM   4487  HB3 LEU A 291     -10.533  -2.293  19.348  1.00 95.70           H  
ATOM   4488  O   LEU A 291      -6.898  -1.693  19.737  1.00 95.70           O  
ATOM   4489  CG  LEU A 291     -10.700  -2.134  17.207  1.00 95.70           C  
ATOM   4490  HG  LEU A 291     -11.019  -3.166  17.060  1.00 95.70           H  
ATOM   4491  CD1 LEU A 291     -11.951  -1.271  17.302  1.00 95.70           C  
ATOM   4492 HD11 LEU A 291     -12.493  -1.514  18.216  1.00 95.70           H  
ATOM   4493 HD12 LEU A 291     -11.679  -0.216  17.310  1.00 95.70           H  
ATOM   4494 HD13 LEU A 291     -12.588  -1.489  16.445  1.00 95.70           H  
ATOM   4495  CD2 LEU A 291      -9.888  -1.725  15.978  1.00 95.70           C  
ATOM   4496 HD21 LEU A 291     -10.532  -1.708  15.098  1.00 95.70           H  
ATOM   4497 HD22 LEU A 291      -9.443  -0.744  16.142  1.00 95.70           H  
ATOM   4498 HD23 LEU A 291      -9.089  -2.445  15.800  1.00 95.70           H  
ATOM   4499  N   TYR A 292      -8.020  -3.260  20.889  1.00 95.71           N  
ATOM   4500  H   TYR A 292      -8.846  -3.841  20.921  1.00 95.71           H  
ATOM   4501  CA  TYR A 292      -7.186  -3.205  22.082  1.00 95.71           C  
ATOM   4502  HA  TYR A 292      -7.187  -2.186  22.468  1.00 95.71           H  
ATOM   4503  C   TYR A 292      -5.743  -3.597  21.762  1.00 95.71           C  
ATOM   4504  CB  TYR A 292      -7.749  -4.136  23.159  1.00 95.71           C  
ATOM   4505  HB2 TYR A 292      -7.695  -5.171  22.820  1.00 95.71           H  
ATOM   4506  HB3 TYR A 292      -8.801  -3.920  23.344  1.00 95.71           H  
ATOM   4507  O   TYR A 292      -4.813  -2.861  22.089  1.00 95.71           O  
ATOM   4508  CG  TYR A 292      -7.007  -4.001  24.463  1.00 95.71           C  
ATOM   4509  CD1 TYR A 292      -6.085  -4.988  24.855  1.00 95.71           C  
ATOM   4510  HD1 TYR A 292      -5.917  -5.853  24.231  1.00 95.71           H  
ATOM   4511  CD2 TYR A 292      -7.234  -2.876  25.275  1.00 95.71           C  
ATOM   4512  HD2 TYR A 292      -7.975  -2.146  24.988  1.00 95.71           H  
ATOM   4513  CE1 TYR A 292      -5.392  -4.850  26.069  1.00 95.71           C  
ATOM   4514  HE1 TYR A 292      -4.701  -5.617  26.386  1.00 95.71           H  
ATOM   4515  CE2 TYR A 292      -6.528  -2.726  26.481  1.00 95.71           C  
ATOM   4516  HE2 TYR A 292      -6.744  -1.877  27.111  1.00 95.71           H  
ATOM   4517  OH  TYR A 292      -4.896  -3.548  28.028  1.00 95.71           O  
ATOM   4518  HH  TYR A 292      -5.230  -2.783  28.503  1.00 95.71           H  
ATOM   4519  CZ  TYR A 292      -5.594  -3.707  26.872  1.00 95.71           C  
ATOM   4520  N   SER A 293      -5.546  -4.722  21.065  1.00 94.16           N  
ATOM   4521  H   SER A 293      -6.351  -5.280  20.819  1.00 94.16           H  
ATOM   4522  CA  SER A 293      -4.212  -5.159  20.639  1.00 94.16           C  
ATOM   4523  HA  SER A 293      -3.588  -5.275  21.524  1.00 94.16           H  
ATOM   4524  C   SER A 293      -3.544  -4.132  19.721  1.00 94.16           C  
ATOM   4525  CB  SER A 293      -4.306  -6.504  19.917  1.00 94.16           C  
ATOM   4526  HB2 SER A 293      -4.844  -7.218  20.540  1.00 94.16           H  
ATOM   4527  HB3 SER A 293      -4.842  -6.384  18.976  1.00 94.16           H  
ATOM   4528  O   SER A 293      -2.359  -3.835  19.881  1.00 94.16           O  
ATOM   4529  OG  SER A 293      -3.001  -6.991  19.659  1.00 94.16           O  
ATOM   4530  HG  SER A 293      -2.629  -7.280  20.496  1.00 94.16           H  
ATOM   4531  N   LEU A 294      -4.304  -3.550  18.792  1.00 94.24           N  
ATOM   4532  H   LEU A 294      -5.258  -3.866  18.691  1.00 94.24           H  
ATOM   4533  CA  LEU A 294      -3.825  -2.506  17.891  1.00 94.24           C  
ATOM   4534  HA  LEU A 294      -2.952  -2.889  17.363  1.00 94.24           H  
ATOM   4535  C   LEU A 294      -3.398  -1.241  18.655  1.00 94.24           C  
ATOM   4536  CB  LEU A 294      -4.952  -2.227  16.885  1.00 94.24           C  
ATOM   4537  HB2 LEU A 294      -5.812  -1.836  17.429  1.00 94.24           H  
ATOM   4538  HB3 LEU A 294      -5.253  -3.168  16.423  1.00 94.24           H  
ATOM   4539  O   LEU A 294      -2.332  -0.684  18.391  1.00 94.24           O  
ATOM   4540  CG  LEU A 294      -4.600  -1.230  15.776  1.00 94.24           C  
ATOM   4541  HG  LEU A 294      -4.303  -0.277  16.214  1.00 94.24           H  
ATOM   4542  CD1 LEU A 294      -3.467  -1.753  14.904  1.00 94.24           C  
ATOM   4543 HD11 LEU A 294      -3.712  -2.744  14.521  1.00 94.24           H  
ATOM   4544 HD12 LEU A 294      -2.552  -1.799  15.494  1.00 94.24           H  
ATOM   4545 HD13 LEU A 294      -3.311  -1.071  14.068  1.00 94.24           H  
ATOM   4546  CD2 LEU A 294      -5.839  -1.012  14.909  1.00 94.24           C  
ATOM   4547 HD21 LEU A 294      -6.092  -1.932  14.383  1.00 94.24           H  
ATOM   4548 HD22 LEU A 294      -5.665  -0.214  14.187  1.00 94.24           H  
ATOM   4549 HD23 LEU A 294      -6.681  -0.720  15.537  1.00 94.24           H  
ATOM   4550  N   TRP A 295      -4.190  -0.814  19.641  1.00 95.85           N  
ATOM   4551  H   TRP A 295      -5.061  -1.300  19.797  1.00 95.85           H  
ATOM   4552  CA  TRP A 295      -3.872   0.315  20.516  1.00 95.85           C  
ATOM   4553  HA  TRP A 295      -3.656   1.190  19.903  1.00 95.85           H  
ATOM   4554  C   TRP A 295      -2.627   0.052  21.371  1.00 95.85           C  
ATOM   4555  CB  TRP A 295      -5.085   0.639  21.395  1.00 95.85           C  
ATOM   4556  HB2 TRP A 295      -5.405  -0.268  21.909  1.00 95.85           H  
ATOM   4557  HB3 TRP A 295      -5.910   0.961  20.761  1.00 95.85           H  
ATOM   4558  O   TRP A 295      -1.735   0.897  21.417  1.00 95.85           O  
ATOM   4559  CG  TRP A 295      -4.833   1.697  22.422  1.00 95.85           C  
ATOM   4560  CD1 TRP A 295      -4.440   2.966  22.169  1.00 95.85           C  
ATOM   4561  HD1 TRP A 295      -4.273   3.381  21.186  1.00 95.85           H  
ATOM   4562  CD2 TRP A 295      -4.893   1.583  23.877  1.00 95.85           C  
ATOM   4563  CE2 TRP A 295      -4.528   2.842  24.439  1.00 95.85           C  
ATOM   4564  CE3 TRP A 295      -5.204   0.544  24.782  1.00 95.85           C  
ATOM   4565  HE3 TRP A 295      -5.489  -0.424  24.395  1.00 95.85           H  
ATOM   4566  NE1 TRP A 295      -4.269   3.648  23.355  1.00 95.85           N  
ATOM   4567  HE1 TRP A 295      -3.979   4.613  23.416  1.00 95.85           H  
ATOM   4568  CH2 TRP A 295      -4.795   2.016  26.693  1.00 95.85           C  
ATOM   4569  HH2 TRP A 295      -4.758   2.173  27.761  1.00 95.85           H  
ATOM   4570  CZ2 TRP A 295      -4.472   3.065  25.819  1.00 95.85           C  
ATOM   4571  HZ2 TRP A 295      -4.173   4.031  26.197  1.00 95.85           H  
ATOM   4572  CZ3 TRP A 295      -5.158   0.760  26.173  1.00 95.85           C  
ATOM   4573  HZ3 TRP A 295      -5.408  -0.045  26.849  1.00 95.85           H  
ATOM   4574  N   GLN A 296      -2.500  -1.137  21.968  1.00 94.09           N  
ATOM   4575  H   GLN A 296      -3.270  -1.788  21.905  1.00 94.09           H  
ATOM   4576  CA  GLN A 296      -1.315  -1.523  22.746  1.00 94.09           C  
ATOM   4577  HA  GLN A 296      -1.186  -0.818  23.567  1.00 94.09           H  
ATOM   4578  C   GLN A 296      -0.020  -1.493  21.924  1.00 94.09           C  
ATOM   4579  CB  GLN A 296      -1.499  -2.933  23.316  1.00 94.09           C  
ATOM   4580  HB2 GLN A 296      -0.527  -3.291  23.656  1.00 94.09           H  
ATOM   4581  HB3 GLN A 296      -1.850  -3.608  22.535  1.00 94.09           H  
ATOM   4582  O   GLN A 296       1.050  -1.207  22.460  1.00 94.09           O  
ATOM   4583  CG  GLN A 296      -2.453  -2.984  24.513  1.00 94.09           C  
ATOM   4584  HG2 GLN A 296      -3.482  -2.804  24.203  1.00 94.09           H  
ATOM   4585  HG3 GLN A 296      -2.172  -2.206  25.223  1.00 94.09           H  
ATOM   4586  CD  GLN A 296      -2.367  -4.339  25.203  1.00 94.09           C  
ATOM   4587  NE2 GLN A 296      -2.342  -4.373  26.517  1.00 94.09           N  
ATOM   4588 HE21 GLN A 296      -2.609  -3.553  27.042  1.00 94.09           H  
ATOM   4589 HE22 GLN A 296      -2.329  -5.296  26.927  1.00 94.09           H  
ATOM   4590  OE1 GLN A 296      -2.282  -5.394  24.594  1.00 94.09           O  
ATOM   4591  N   GLN A 297      -0.108  -1.760  20.620  1.00 92.01           N  
ATOM   4592  H   GLN A 297      -1.007  -2.036  20.252  1.00 92.01           H  
ATOM   4593  CA  GLN A 297       1.022  -1.676  19.691  1.00 92.01           C  
ATOM   4594  HA  GLN A 297       1.924  -2.003  20.208  1.00 92.01           H  
ATOM   4595  C   GLN A 297       1.303  -0.239  19.204  1.00 92.01           C  
ATOM   4596  CB  GLN A 297       0.773  -2.640  18.526  1.00 92.01           C  
ATOM   4597  HB2 GLN A 297      -0.178  -2.398  18.051  1.00 92.01           H  
ATOM   4598  HB3 GLN A 297       1.572  -2.521  17.794  1.00 92.01           H  
ATOM   4599  O   GLN A 297       2.236  -0.012  18.432  1.00 92.01           O  
ATOM   4600  CG  GLN A 297       0.776  -4.110  18.964  1.00 92.01           C  
ATOM   4601  HG2 GLN A 297       0.110  -4.262  19.813  1.00 92.01           H  
ATOM   4602  HG3 GLN A 297       1.781  -4.393  19.276  1.00 92.01           H  
ATOM   4603  CD  GLN A 297       0.351  -5.016  17.819  1.00 92.01           C  
ATOM   4604  NE2 GLN A 297      -0.704  -5.783  17.965  1.00 92.01           N  
ATOM   4605 HE21 GLN A 297      -0.981  -6.318  17.155  1.00 92.01           H  
ATOM   4606 HE22 GLN A 297      -1.306  -5.683  18.771  1.00 92.01           H  
ATOM   4607  OE1 GLN A 297       0.958  -5.048  16.762  1.00 92.01           O  
ATOM   4608  N   GLY A 298       0.519   0.744  19.656  1.00 92.79           N  
ATOM   4609  H   GLY A 298      -0.211   0.509  20.313  1.00 92.79           H  
ATOM   4610  CA  GLY A 298       0.633   2.147  19.265  1.00 92.79           C  
ATOM   4611  HA2 GLY A 298       0.135   2.754  20.021  1.00 92.79           H  
ATOM   4612  HA3 GLY A 298       1.684   2.434  19.225  1.00 92.79           H  
ATOM   4613  C   GLY A 298      -0.009   2.471  17.915  1.00 92.79           C  
ATOM   4614  O   GLY A 298       0.343   3.485  17.314  1.00 92.79           O  
ATOM   4615  N   GLY A 299      -0.913   1.617  17.424  1.00 93.94           N  
ATOM   4616  H   GLY A 299      -1.134   0.784  17.950  1.00 93.94           H  
ATOM   4617  CA  GLY A 299      -1.630   1.827  16.165  1.00 93.94           C  
ATOM   4618  HA2 GLY A 299      -2.003   0.870  15.799  1.00 93.94           H  
ATOM   4619  HA3 GLY A 299      -0.936   2.247  15.437  1.00 93.94           H  
ATOM   4620  C   GLY A 299      -2.791   2.810  16.240  1.00 93.94           C  
ATOM   4621  O   GLY A 299      -3.222   3.319  15.209  1.00 93.94           O  
ATOM   4622  N   LEU A 300      -3.265   3.107  17.450  1.00 95.97           N  
ATOM   4623  H   LEU A 300      -2.794   2.706  18.248  1.00 95.97           H  
ATOM   4624  CA  LEU A 300      -4.323   4.076  17.721  1.00 95.97           C  
ATOM   4625  HA  LEU A 300      -4.555   4.628  16.809  1.00 95.97           H  
ATOM   4626  C   LEU A 300      -3.833   5.105  18.747  1.00 95.97           C  
ATOM   4627  CB  LEU A 300      -5.597   3.345  18.182  1.00 95.97           C  
ATOM   4628  HB2 LEU A 300      -5.372   2.817  19.109  1.00 95.97           H  
ATOM   4629  HB3 LEU A 300      -6.363   4.090  18.397  1.00 95.97           H  
ATOM   4630  O   LEU A 300      -3.019   4.797  19.619  1.00 95.97           O  
ATOM   4631  CG  LEU A 300      -6.170   2.332  17.171  1.00 95.97           C  
ATOM   4632  HG  LEU A 300      -5.405   1.604  16.904  1.00 95.97           H  
ATOM   4633  CD1 LEU A 300      -7.336   1.577  17.803  1.00 95.97           C  
ATOM   4634 HD11 LEU A 300      -6.987   1.011  18.666  1.00 95.97           H  
ATOM   4635 HD12 LEU A 300      -8.099   2.288  18.118  1.00 95.97           H  
ATOM   4636 HD13 LEU A 300      -7.764   0.877  17.085  1.00 95.97           H  
ATOM   4637  CD2 LEU A 300      -6.680   3.006  15.896  1.00 95.97           C  
ATOM   4638 HD21 LEU A 300      -5.860   3.512  15.386  1.00 95.97           H  
ATOM   4639 HD22 LEU A 300      -7.093   2.255  15.222  1.00 95.97           H  
ATOM   4640 HD23 LEU A 300      -7.449   3.736  16.149  1.00 95.97           H  
ATOM   4641  N   ALA A 301      -4.322   6.335  18.633  1.00 91.89           N  
ATOM   4642  H   ALA A 301      -5.051   6.484  17.951  1.00 91.89           H  
ATOM   4643  CA  ALA A 301      -3.981   7.459  19.489  1.00 91.89           C  
ATOM   4644  HA  ALA A 301      -2.957   7.336  19.842  1.00 91.89           H  
ATOM   4645  C   ALA A 301      -4.914   7.524  20.701  1.00 91.89           C  
ATOM   4646  CB  ALA A 301      -4.060   8.748  18.660  1.00 91.89           C  
ATOM   4647  HB1 ALA A 301      -3.769   9.601  19.272  1.00 91.89           H  
ATOM   4648  HB2 ALA A 301      -3.392   8.678  17.801  1.00 91.89           H  
ATOM   4649  HB3 ALA A 301      -5.081   8.895  18.305  1.00 91.89           H  
ATOM   4650  O   ALA A 301      -6.119   7.391  20.565  1.00 91.89           O  
ATOM   4651  N   GLY A 302      -4.369   7.804  21.881  1.00 92.19           N  
ATOM   4652  H   GLY A 302      -3.361   7.795  21.954  1.00 92.19           H  
ATOM   4653  CA  GLY A 302      -5.145   7.904  23.117  1.00 92.19           C  
ATOM   4654  HA2 GLY A 302      -6.073   7.337  23.035  1.00 92.19           H  
ATOM   4655  HA3 GLY A 302      -5.397   8.947  23.309  1.00 92.19           H  
ATOM   4656  C   GLY A 302      -4.359   7.344  24.290  1.00 92.19           C  
ATOM   4657  O   GLY A 302      -3.628   6.366  24.138  1.00 92.19           O  
ATOM   4658  N   SER A 303      -4.470   7.975  25.458  1.00 90.88           N  
ATOM   4659  H   SER A 303      -5.115   8.747  25.546  1.00 90.88           H  
ATOM   4660  CA  SER A 303      -3.872   7.454  26.697  1.00 90.88           C  
ATOM   4661  HA  SER A 303      -2.939   6.942  26.460  1.00 90.88           H  
ATOM   4662  C   SER A 303      -4.775   6.431  27.388  1.00 90.88           C  
ATOM   4663  CB  SER A 303      -3.544   8.603  27.648  1.00 90.88           C  
ATOM   4664  HB2 SER A 303      -2.814   9.260  27.175  1.00 90.88           H  
ATOM   4665  HB3 SER A 303      -3.119   8.206  28.570  1.00 90.88           H  
ATOM   4666  O   SER A 303      -4.310   5.683  28.248  1.00 90.88           O  
ATOM   4667  OG  SER A 303      -4.716   9.337  27.938  1.00 90.88           O  
ATOM   4668  HG  SER A 303      -4.489  10.179  28.341  1.00 90.88           H  
ATOM   4669  N   LYS A 304      -6.048   6.382  26.987  1.00 92.42           N  
ATOM   4670  H   LYS A 304      -6.350   7.056  26.298  1.00 92.42           H  
ATOM   4671  CA  LYS A 304      -7.052   5.416  27.416  1.00 92.42           C  
ATOM   4672  HA  LYS A 304      -6.591   4.642  28.031  1.00 92.42           H  
ATOM   4673  C   LYS A 304      -7.698   4.754  26.206  1.00 92.42           C  
ATOM   4674  CB  LYS A 304      -8.136   6.137  28.211  1.00 92.42           C  
ATOM   4675  HB2 LYS A 304      -8.874   5.401  28.530  1.00 92.42           H  
ATOM   4676  HB3 LYS A 304      -8.631   6.835  27.536  1.00 92.42           H  
ATOM   4677  O   LYS A 304      -7.771   5.350  25.135  1.00 92.42           O  
ATOM   4678  CG  LYS A 304      -7.635   6.903  29.444  1.00 92.42           C  
ATOM   4679  HG2 LYS A 304      -7.230   6.213  30.185  1.00 92.42           H  
ATOM   4680  HG3 LYS A 304      -6.889   7.648  29.170  1.00 92.42           H  
ATOM   4681  CD  LYS A 304      -8.877   7.600  29.978  1.00 92.42           C  
ATOM   4682  HD2 LYS A 304      -9.278   8.227  29.183  1.00 92.42           H  
ATOM   4683  HD3 LYS A 304      -9.625   6.843  30.212  1.00 92.42           H  
ATOM   4684  CE  LYS A 304      -8.671   8.466  31.205  1.00 92.42           C  
ATOM   4685  HE2 LYS A 304      -8.370   7.835  32.042  1.00 92.42           H  
ATOM   4686  HE3 LYS A 304      -7.900   9.209  31.000  1.00 92.42           H  
ATOM   4687  NZ  LYS A 304      -9.984   9.103  31.447  1.00 92.42           N  
ATOM   4688  HZ1 LYS A 304     -10.716   8.414  31.349  1.00 92.42           H  
ATOM   4689  HZ2 LYS A 304     -10.197   9.727  30.682  1.00 92.42           H  
ATOM   4690  HZ3 LYS A 304     -10.051   9.583  32.333  1.00 92.42           H  
ATOM   4691  N   GLU A 305      -8.234   3.558  26.422  1.00 91.37           N  
ATOM   4692  H   GLU A 305      -8.115   3.131  27.330  1.00 91.37           H  
ATOM   4693  CA  GLU A 305      -8.953   2.787  25.405  1.00 91.37           C  
ATOM   4694  HA  GLU A 305      -8.268   2.517  24.602  1.00 91.37           H  
ATOM   4695  C   GLU A 305     -10.114   3.584  24.784  1.00 91.37           C  
ATOM   4696  CB  GLU A 305      -9.458   1.505  26.082  1.00 91.37           C  
ATOM   4697  HB2 GLU A 305     -10.222   1.762  26.816  1.00 91.37           H  
ATOM   4698  HB3 GLU A 305      -8.622   1.042  26.606  1.00 91.37           H  
ATOM   4699  O   GLU A 305     -10.231   3.654  23.565  1.00 91.37           O  
ATOM   4700  CG  GLU A 305     -10.026   0.494  25.083  1.00 91.37           C  
ATOM   4701  HG2 GLU A 305      -9.218   0.212  24.408  1.00 91.37           H  
ATOM   4702  HG3 GLU A 305     -10.818   0.966  24.502  1.00 91.37           H  
ATOM   4703  CD  GLU A 305     -10.587  -0.766  25.765  1.00 91.37           C  
ATOM   4704  OE1 GLU A 305     -11.444  -1.439  25.137  1.00 91.37           O  
ATOM   4705  OE2 GLU A 305     -10.144  -1.073  26.894  1.00 91.37           O  
ATOM   4706  N   GLU A 306     -10.904   4.266  25.622  1.00 93.80           N  
ATOM   4707  H   GLU A 306     -10.739   4.173  26.614  1.00 93.80           H  
ATOM   4708  CA  GLU A 306     -12.058   5.080  25.207  1.00 93.80           C  
ATOM   4709  HA  GLU A 306     -12.725   4.450  24.619  1.00 93.80           H  
ATOM   4710  C   GLU A 306     -11.695   6.270  24.306  1.00 93.80           C  
ATOM   4711  CB  GLU A 306     -12.826   5.556  26.462  1.00 93.80           C  
ATOM   4712  HB2 GLU A 306     -13.101   4.675  27.041  1.00 93.80           H  
ATOM   4713  HB3 GLU A 306     -13.745   6.048  26.143  1.00 93.80           H  
ATOM   4714  O   GLU A 306     -12.542   6.729  23.545  1.00 93.80           O  
ATOM   4715  CG  GLU A 306     -12.029   6.525  27.369  1.00 93.80           C  
ATOM   4716  HG2 GLU A 306     -11.064   6.071  27.596  1.00 93.80           H  
ATOM   4717  HG3 GLU A 306     -11.839   7.447  26.820  1.00 93.80           H  
ATOM   4718  CD  GLU A 306     -12.710   6.884  28.710  1.00 93.80           C  
ATOM   4719  OE1 GLU A 306     -12.067   7.604  29.530  1.00 93.80           O  
ATOM   4720  OE2 GLU A 306     -13.831   6.393  28.970  1.00 93.80           O  
ATOM   4721  N   ASP A 307     -10.447   6.750  24.360  1.00 94.16           N  
ATOM   4722  H   ASP A 307      -9.786   6.294  24.973  1.00 94.16           H  
ATOM   4723  CA  ASP A 307      -9.949   7.813  23.481  1.00 94.16           C  
ATOM   4724  HA  ASP A 307     -10.756   8.516  23.271  1.00 94.16           H  
ATOM   4725  C   ASP A 307      -9.439   7.257  22.141  1.00 94.16           C  
ATOM   4726  CB  ASP A 307      -8.805   8.581  24.163  1.00 94.16           C  
ATOM   4727  HB2 ASP A 307      -7.990   7.888  24.376  1.00 94.16           H  
ATOM   4728  HB3 ASP A 307      -8.426   9.320  23.457  1.00 94.16           H  
ATOM   4729  O   ASP A 307      -9.298   8.012  21.176  1.00 94.16           O  
ATOM   4730  CG  ASP A 307      -9.178   9.324  25.448  1.00 94.16           C  
ATOM   4731  OD1 ASP A 307     -10.305   9.853  25.538  1.00 94.16           O  
ATOM   4732  OD2 ASP A 307      -8.277   9.419  26.318  1.00 94.16           O  
ATOM   4733  N   ALA A 308      -9.134   5.956  22.093  1.00 95.78           N  
ATOM   4734  H   ALA A 308      -9.338   5.399  22.911  1.00 95.78           H  
ATOM   4735  CA  ALA A 308      -8.496   5.281  20.968  1.00 95.78           C  
ATOM   4736  HA  ALA A 308      -7.935   6.011  20.384  1.00 95.78           H  
ATOM   4737  C   ALA A 308      -9.502   4.657  20.004  1.00 95.78           C  
ATOM   4738  CB  ALA A 308      -7.510   4.247  21.523  1.00 95.78           C  
ATOM   4739  HB1 ALA A 308      -6.785   4.746  22.166  1.00 95.78           H  
ATOM   4740  HB2 ALA A 308      -8.038   3.490  22.102  1.00 95.78           H  
ATOM   4741  HB3 ALA A 308      -6.984   3.761  20.701  1.00 95.78           H  
ATOM   4742  O   ALA A 308      -9.343   4.759  18.783  1.00 95.78           O  
ATOM   4743  N   TYR A 309     -10.549   4.027  20.535  1.00 97.36           N  
ATOM   4744  H   TYR A 309     -10.628   3.953  21.539  1.00 97.36           H  
ATOM   4745  CA  TYR A 309     -11.619   3.471  19.721  1.00 97.36           C  
ATOM   4746  HA  TYR A 309     -11.807   4.165  18.902  1.00 97.36           H  
ATOM   4747  C   TYR A 309     -12.928   3.307  20.487  1.00 97.36           C  
ATOM   4748  CB  TYR A 309     -11.190   2.118  19.132  1.00 97.36           C  
ATOM   4749  HB2 TYR A 309     -11.972   1.764  18.461  1.00 97.36           H  
ATOM   4750  HB3 TYR A 309     -10.298   2.258  18.521  1.00 97.36           H  
ATOM   4751  O   TYR A 309     -12.981   3.295  21.714  1.00 97.36           O  
ATOM   4752  CG  TYR A 309     -10.926   1.042  20.160  1.00 97.36           C  
ATOM   4753  CD1 TYR A 309      -9.630   0.879  20.681  1.00 97.36           C  
ATOM   4754  HD1 TYR A 309      -8.830   1.529  20.361  1.00 97.36           H  
ATOM   4755  CD2 TYR A 309     -11.979   0.214  20.599  1.00 97.36           C  
ATOM   4756  HD2 TYR A 309     -12.975   0.356  20.208  1.00 97.36           H  
ATOM   4757  CE1 TYR A 309      -9.377  -0.137  21.615  1.00 97.36           C  
ATOM   4758  HE1 TYR A 309      -8.384  -0.277  22.015  1.00 97.36           H  
ATOM   4759  CE2 TYR A 309     -11.738  -0.771  21.574  1.00 97.36           C  
ATOM   4760  HE2 TYR A 309     -12.536  -1.391  21.955  1.00 97.36           H  
ATOM   4761  OH  TYR A 309     -10.168  -1.913  22.978  1.00 97.36           O  
ATOM   4762  HH  TYR A 309     -10.813  -1.918  23.688  1.00 97.36           H  
ATOM   4763  CZ  TYR A 309     -10.430  -0.955  22.064  1.00 97.36           C  
ATOM   4764  N   PHE A 310     -13.998   3.080  19.730  1.00 96.66           N  
ATOM   4765  H   PHE A 310     -13.879   3.106  18.727  1.00 96.66           H  
ATOM   4766  CA  PHE A 310     -15.240   2.540  20.265  1.00 96.66           C  
ATOM   4767  HA  PHE A 310     -15.019   2.033  21.204  1.00 96.66           H  
ATOM   4768  C   PHE A 310     -15.835   1.505  19.312  1.00 96.66           C  
ATOM   4769  CB  PHE A 310     -16.224   3.674  20.569  1.00 96.66           C  
ATOM   4770  HB2 PHE A 310     -15.738   4.393  21.229  1.00 96.66           H  
ATOM   4771  HB3 PHE A 310     -17.068   3.260  21.119  1.00 96.66           H  
ATOM   4772  O   PHE A 310     -15.633   1.566  18.098  1.00 96.66           O  
ATOM   4773  CG  PHE A 310     -16.763   4.400  19.352  1.00 96.66           C  
ATOM   4774  CD1 PHE A 310     -16.238   5.652  18.982  1.00 96.66           C  
ATOM   4775  HD1 PHE A 310     -15.417   6.083  19.536  1.00 96.66           H  
ATOM   4776  CD2 PHE A 310     -17.821   3.839  18.612  1.00 96.66           C  
ATOM   4777  HD2 PHE A 310     -18.207   2.864  18.871  1.00 96.66           H  
ATOM   4778  CE1 PHE A 310     -16.815   6.363  17.916  1.00 96.66           C  
ATOM   4779  HE1 PHE A 310     -16.436   7.341  17.658  1.00 96.66           H  
ATOM   4780  CE2 PHE A 310     -18.388   4.541  17.537  1.00 96.66           C  
ATOM   4781  HE2 PHE A 310     -19.213   4.115  16.986  1.00 96.66           H  
ATOM   4782  CZ  PHE A 310     -17.902   5.816  17.212  1.00 96.66           C  
ATOM   4783  HZ  PHE A 310     -18.386   6.386  16.433  1.00 96.66           H  
ATOM   4784  N   VAL A 311     -16.625   0.583  19.864  1.00 96.40           N  
ATOM   4785  H   VAL A 311     -16.741   0.588  20.867  1.00 96.40           H  
ATOM   4786  CA  VAL A 311     -17.391  -0.406  19.097  1.00 96.40           C  
ATOM   4787  HA  VAL A 311     -17.359  -0.144  18.039  1.00 96.40           H  
ATOM   4788  C   VAL A 311     -18.841  -0.363  19.557  1.00 96.40           C  
ATOM   4789  CB  VAL A 311     -16.817  -1.827  19.241  1.00 96.40           C  
ATOM   4790  HB  VAL A 311     -16.976  -2.179  20.261  1.00 96.40           H  
ATOM   4791  O   VAL A 311     -19.147  -0.625  20.720  1.00 96.40           O  
ATOM   4792  CG1 VAL A 311     -17.517  -2.785  18.267  1.00 96.40           C  
ATOM   4793 HG11 VAL A 311     -18.591  -2.815  18.452  1.00 96.40           H  
ATOM   4794 HG12 VAL A 311     -17.343  -2.468  17.239  1.00 96.40           H  
ATOM   4795 HG13 VAL A 311     -17.115  -3.789  18.398  1.00 96.40           H  
ATOM   4796  CG2 VAL A 311     -15.315  -1.881  18.950  1.00 96.40           C  
ATOM   4797 HG21 VAL A 311     -14.966  -2.909  19.044  1.00 96.40           H  
ATOM   4798 HG22 VAL A 311     -15.110  -1.510  17.946  1.00 96.40           H  
ATOM   4799 HG23 VAL A 311     -14.764  -1.282  19.676  1.00 96.40           H  
ATOM   4800  N   GLN A 312     -19.741  -0.029  18.641  1.00 96.65           N  
ATOM   4801  H   GLN A 312     -19.417   0.174  17.706  1.00 96.65           H  
ATOM   4802  CA  GLN A 312     -21.175   0.049  18.887  1.00 96.65           C  
ATOM   4803  HA  GLN A 312     -21.385  -0.162  19.936  1.00 96.65           H  
ATOM   4804  C   GLN A 312     -21.908  -0.986  18.041  1.00 96.65           C  
ATOM   4805  CB  GLN A 312     -21.679   1.461  18.582  1.00 96.65           C  
ATOM   4806  HB2 GLN A 312     -21.296   1.765  17.608  1.00 96.65           H  
ATOM   4807  HB3 GLN A 312     -22.768   1.449  18.540  1.00 96.65           H  
ATOM   4808  O   GLN A 312     -21.712  -1.076  16.829  1.00 96.65           O  
ATOM   4809  CG  GLN A 312     -21.255   2.485  19.643  1.00 96.65           C  
ATOM   4810  HG2 GLN A 312     -21.745   2.237  20.585  1.00 96.65           H  
ATOM   4811  HG3 GLN A 312     -20.178   2.439  19.806  1.00 96.65           H  
ATOM   4812  CD  GLN A 312     -21.636   3.914  19.263  1.00 96.65           C  
ATOM   4813  NE2 GLN A 312     -21.438   4.861  20.151  1.00 96.65           N  
ATOM   4814 HE21 GLN A 312     -21.654   5.803  19.857  1.00 96.65           H  
ATOM   4815 HE22 GLN A 312     -20.971   4.662  21.025  1.00 96.65           H  
ATOM   4816  OE1 GLN A 312     -22.123   4.207  18.179  1.00 96.65           O  
ATOM   4817  N   ILE A 313     -22.783  -1.745  18.691  1.00 94.96           N  
ATOM   4818  H   ILE A 313     -22.865  -1.646  19.693  1.00 94.96           H  
ATOM   4819  CA  ILE A 313     -23.717  -2.673  18.061  1.00 94.96           C  
ATOM   4820  HA  ILE A 313     -24.073  -2.223  17.135  1.00 94.96           H  
ATOM   4821  C   ILE A 313     -24.910  -2.860  19.001  1.00 94.96           C  
ATOM   4822  CB  ILE A 313     -23.031  -4.013  17.694  1.00 94.96           C  
ATOM   4823  HB  ILE A 313     -22.254  -3.794  16.961  1.00 94.96           H  
ATOM   4824  O   ILE A 313     -24.733  -3.002  20.211  1.00 94.96           O  
ATOM   4825  CG1 ILE A 313     -24.056  -4.950  17.017  1.00 94.96           C  
ATOM   4826 HG12 ILE A 313     -24.799  -5.259  17.752  1.00 94.96           H  
ATOM   4827 HG13 ILE A 313     -24.580  -4.393  16.241  1.00 94.96           H  
ATOM   4828  CG2 ILE A 313     -22.352  -4.673  18.909  1.00 94.96           C  
ATOM   4829 HG21 ILE A 313     -23.090  -4.972  19.654  1.00 94.96           H  
ATOM   4830 HG22 ILE A 313     -21.793  -5.554  18.594  1.00 94.96           H  
ATOM   4831 HG23 ILE A 313     -21.641  -3.984  19.364  1.00 94.96           H  
ATOM   4832  CD1 ILE A 313     -23.487  -6.212  16.357  1.00 94.96           C  
ATOM   4833 HD11 ILE A 313     -24.300  -6.916  16.186  1.00 94.96           H  
ATOM   4834 HD12 ILE A 313     -22.729  -6.691  16.977  1.00 94.96           H  
ATOM   4835 HD13 ILE A 313     -23.075  -5.966  15.379  1.00 94.96           H  
ATOM   4836  N   GLY A 314     -26.122  -2.848  18.452  1.00 94.24           N  
ATOM   4837  H   GLY A 314     -26.211  -2.595  17.478  1.00 94.24           H  
ATOM   4838  CA  GLY A 314     -27.321  -3.256  19.179  1.00 94.24           C  
ATOM   4839  HA2 GLY A 314     -27.466  -4.324  19.018  1.00 94.24           H  
ATOM   4840  HA3 GLY A 314     -27.192  -3.095  20.249  1.00 94.24           H  
ATOM   4841  C   GLY A 314     -28.592  -2.533  18.749  1.00 94.24           C  
ATOM   4842  O   GLY A 314     -28.557  -1.498  18.072  1.00 94.24           O  
ATOM   4843  N   LYS A 315     -29.732  -3.081  19.180  1.00 95.34           N  
ATOM   4844  H   LYS A 315     -29.669  -3.941  19.706  1.00 95.34           H  
ATOM   4845  CA  LYS A 315     -31.058  -2.484  18.979  1.00 95.34           C  
ATOM   4846  HA  LYS A 315     -31.207  -2.338  17.909  1.00 95.34           H  
ATOM   4847  C   LYS A 315     -31.153  -1.123  19.674  1.00 95.34           C  
ATOM   4848  CB  LYS A 315     -32.137  -3.444  19.497  1.00 95.34           C  
ATOM   4849  HB2 LYS A 315     -32.021  -4.411  19.008  1.00 95.34           H  
ATOM   4850  HB3 LYS A 315     -32.009  -3.586  20.570  1.00 95.34           H  
ATOM   4851  O   LYS A 315     -30.864  -1.008  20.860  1.00 95.34           O  
ATOM   4852  CG  LYS A 315     -33.550  -2.909  19.218  1.00 95.34           C  
ATOM   4853  HG2 LYS A 315     -33.670  -2.731  18.149  1.00 95.34           H  
ATOM   4854  HG3 LYS A 315     -33.693  -1.970  19.752  1.00 95.34           H  
ATOM   4855  CD  LYS A 315     -34.613  -3.905  19.689  1.00 95.34           C  
ATOM   4856  HD2 LYS A 315     -34.573  -4.794  19.059  1.00 95.34           H  
ATOM   4857  HD3 LYS A 315     -34.412  -4.187  20.722  1.00 95.34           H  
ATOM   4858  CE  LYS A 315     -35.997  -3.258  19.595  1.00 95.34           C  
ATOM   4859  HE2 LYS A 315     -36.014  -2.367  20.223  1.00 95.34           H  
ATOM   4860  HE3 LYS A 315     -36.163  -2.956  18.561  1.00 95.34           H  
ATOM   4861  NZ  LYS A 315     -37.058  -4.205  20.009  1.00 95.34           N  
ATOM   4862  HZ1 LYS A 315     -36.889  -4.584  20.930  1.00 95.34           H  
ATOM   4863  HZ2 LYS A 315     -37.060  -4.969  19.348  1.00 95.34           H  
ATOM   4864  HZ3 LYS A 315     -37.973  -3.781  19.958  1.00 95.34           H  
ATOM   4865  N   GLY A 316     -31.584  -0.101  18.940  1.00 94.88           N  
ATOM   4866  H   GLY A 316     -31.759  -0.270  17.960  1.00 94.88           H  
ATOM   4867  CA  GLY A 316     -31.675   1.279  19.424  1.00 94.88           C  
ATOM   4868  HA2 GLY A 316     -32.113   1.284  20.422  1.00 94.88           H  
ATOM   4869  HA3 GLY A 316     -32.327   1.845  18.758  1.00 94.88           H  
ATOM   4870  C   GLY A 316     -30.333   2.017  19.500  1.00 94.88           C  
ATOM   4871  O   GLY A 316     -30.322   3.189  19.858  1.00 94.88           O  
ATOM   4872  N   ILE A 317     -29.221   1.358  19.147  1.00 95.09           N  
ATOM   4873  H   ILE A 317     -29.311   0.387  18.884  1.00 95.09           H  
ATOM   4874  CA  ILE A 317     -27.877   1.955  19.093  1.00 95.09           C  
ATOM   4875  HA  ILE A 317     -27.908   2.959  19.516  1.00 95.09           H  
ATOM   4876  C   ILE A 317     -27.441   2.094  17.632  1.00 95.09           C  
ATOM   4877  CB  ILE A 317     -26.860   1.124  19.915  1.00 95.09           C  
ATOM   4878  HB  ILE A 317     -26.761   0.141  19.455  1.00 95.09           H  
ATOM   4879  O   ILE A 317     -27.202   3.196  17.142  1.00 95.09           O  
ATOM   4880  CG1 ILE A 317     -27.334   0.918  21.373  1.00 95.09           C  
ATOM   4881 HG12 ILE A 317     -28.320   0.453  21.371  1.00 95.09           H  
ATOM   4882 HG13 ILE A 317     -27.418   1.884  21.870  1.00 95.09           H  
ATOM   4883  CG2 ILE A 317     -25.477   1.806  19.885  1.00 95.09           C  
ATOM   4884 HG21 ILE A 317     -25.516   2.752  20.427  1.00 95.09           H  
ATOM   4885 HG22 ILE A 317     -25.157   2.007  18.863  1.00 95.09           H  
ATOM   4886 HG23 ILE A 317     -24.728   1.161  20.343  1.00 95.09           H  
ATOM   4887  CD1 ILE A 317     -26.419   0.007  22.201  1.00 95.09           C  
ATOM   4888 HD11 ILE A 317     -25.467   0.499  22.402  1.00 95.09           H  
ATOM   4889 HD12 ILE A 317     -26.900  -0.214  23.154  1.00 95.09           H  
ATOM   4890 HD13 ILE A 317     -26.244  -0.929  21.669  1.00 95.09           H  
ATOM   4891  N   THR A 318     -27.357   0.966  16.921  1.00 95.89           N  
ATOM   4892  H   THR A 318     -27.539   0.088  17.385  1.00 95.89           H  
ATOM   4893  CA  THR A 318     -26.969   0.914  15.503  1.00 95.89           C  
ATOM   4894  HA  THR A 318     -26.749   1.920  15.147  1.00 95.89           H  
ATOM   4895  C   THR A 318     -28.068   0.384  14.596  1.00 95.89           C  
ATOM   4896  CB  THR A 318     -25.710   0.065  15.292  1.00 95.89           C  
ATOM   4897  HB  THR A 318     -25.495   0.021  14.224  1.00 95.89           H  
ATOM   4898  O   THR A 318     -28.002   0.629  13.395  1.00 95.89           O  
ATOM   4899  CG2 THR A 318     -24.496   0.653  16.006  1.00 95.89           C  
ATOM   4900 HG21 THR A 318     -23.595   0.173  15.623  1.00 95.89           H  
ATOM   4901 HG22 THR A 318     -24.570   0.476  17.079  1.00 95.89           H  
ATOM   4902 HG23 THR A 318     -24.432   1.725  15.821  1.00 95.89           H  
ATOM   4903  OG1 THR A 318     -25.904  -1.243  15.778  1.00 95.89           O  
ATOM   4904  HG1 THR A 318     -25.353  -1.806  15.229  1.00 95.89           H  
ATOM   4905  N   MET A 319     -29.062  -0.316  15.153  1.00 95.74           N  
ATOM   4906  H   MET A 319     -29.021  -0.493  16.147  1.00 95.74           H  
ATOM   4907  CA  MET A 319     -30.127  -0.984  14.402  1.00 95.74           C  
ATOM   4908  HA  MET A 319     -30.089  -0.667  13.359  1.00 95.74           H  
ATOM   4909  C   MET A 319     -31.514  -0.660  14.958  1.00 95.74           C  
ATOM   4910  CB  MET A 319     -29.922  -2.502  14.444  1.00 95.74           C  
ATOM   4911  HB2 MET A 319     -30.751  -2.986  13.928  1.00 95.74           H  
ATOM   4912  HB3 MET A 319     -29.926  -2.829  15.484  1.00 95.74           H  
ATOM   4913  O   MET A 319     -31.705  -0.582  16.176  1.00 95.74           O  
ATOM   4914  CG  MET A 319     -28.623  -2.949  13.775  1.00 95.74           C  
ATOM   4915  HG2 MET A 319     -28.724  -2.807  12.699  1.00 95.74           H  
ATOM   4916  HG3 MET A 319     -27.791  -2.341  14.129  1.00 95.74           H  
ATOM   4917  SD  MET A 319     -28.223  -4.678  14.099  1.00 95.74           S  
ATOM   4918  CE  MET A 319     -27.574  -4.595  15.781  1.00 95.74           C  
ATOM   4919  HE1 MET A 319     -28.374  -4.319  16.467  1.00 95.74           H  
ATOM   4920  HE2 MET A 319     -27.182  -5.572  16.064  1.00 95.74           H  
ATOM   4921  HE3 MET A 319     -26.774  -3.856  15.824  1.00 95.74           H  
ATOM   4922  N   THR A 320     -32.505  -0.538  14.080  1.00 95.48           N  
ATOM   4923  H   THR A 320     -32.273  -0.554  13.097  1.00 95.48           H  
ATOM   4924  CA  THR A 320     -33.932  -0.549  14.438  1.00 95.48           C  
ATOM   4925  HA  THR A 320     -34.049  -0.105  15.426  1.00 95.48           H  
ATOM   4926  C   THR A 320     -34.471  -1.983  14.508  1.00 95.48           C  
ATOM   4927  CB  THR A 320     -34.767   0.292  13.459  1.00 95.48           C  
ATOM   4928  HB  THR A 320     -35.782   0.369  13.849  1.00 95.48           H  
ATOM   4929  O   THR A 320     -33.798  -2.928  14.096  1.00 95.48           O  
ATOM   4930  CG2 THR A 320     -34.214   1.705  13.275  1.00 95.48           C  
ATOM   4931 HG21 THR A 320     -33.257   1.674  12.755  1.00 95.48           H  
ATOM   4932 HG22 THR A 320     -34.915   2.292  12.682  1.00 95.48           H  
ATOM   4933 HG23 THR A 320     -34.084   2.183  14.245  1.00 95.48           H  
ATOM   4934  OG1 THR A 320     -34.822  -0.340  12.208  1.00 95.48           O  
ATOM   4935  HG1 THR A 320     -35.351   0.197  11.613  1.00 95.48           H  
ATOM   4936  N   GLN A 321     -35.694  -2.167  15.026  1.00 93.92           N  
ATOM   4937  H   GLN A 321     -36.242  -1.365  15.303  1.00 93.92           H  
ATOM   4938  CA  GLN A 321     -36.345  -3.483  14.978  1.00 93.92           C
[truncated: 45,126 more chars]
