# Supplementary material for: Evolution of Phage Tail Sheath Protein
Source: Viruses. 2022 May 26;14(6):1148. doi: 10.3390/v14061148 (PMC9230969; doi:10.3390/v14061148)
Supplement: Supplementary file 1 [file viruses-14-01148-s001.zip › Supplementary_File_S2/AF_models/AFP-6J0N-SP2__Photorhabdus__asymbiotica__ATCC43949.pdb]

ATOM      1  N   MET A   1     -52.115 -11.838  17.684  1.00 33.52           N  
ATOM      2  H   MET A   1     -51.555 -11.902  18.522  1.00 33.52           H  
ATOM      3  H2  MET A   1     -52.450 -10.891  17.570  1.00 33.52           H  
ATOM      4  H3  MET A   1     -51.524 -12.071  16.899  1.00 33.52           H  
ATOM      5  CA  MET A   1     -53.241 -12.796  17.731  1.00 33.52           C  
ATOM      6  HA  MET A   1     -53.853 -12.618  18.616  1.00 33.52           H  
ATOM      7  C   MET A   1     -52.649 -14.186  17.827  1.00 33.52           C  
ATOM      8  CB  MET A   1     -54.134 -12.703  16.485  1.00 33.52           C  
ATOM      9  HB2 MET A   1     -53.513 -12.689  15.589  1.00 33.52           H  
ATOM     10  HB3 MET A   1     -54.769 -13.588  16.444  1.00 33.52           H  
ATOM     11  O   MET A   1     -51.911 -14.568  16.933  1.00 33.52           O  
ATOM     12  CG  MET A   1     -55.044 -11.475  16.489  1.00 33.52           C  
ATOM     13  HG2 MET A   1     -54.424 -10.579  16.508  1.00 33.52           H  
ATOM     14  HG3 MET A   1     -55.675 -11.486  17.377  1.00 33.52           H  
ATOM     15  SD  MET A   1     -56.102 -11.410  15.023  1.00 33.52           S  
ATOM     16  CE  MET A   1     -56.393  -9.624  14.912  1.00 33.52           C  
ATOM     17  HE1 MET A   1     -56.885  -9.271  15.818  1.00 33.52           H  
ATOM     18  HE2 MET A   1     -55.444  -9.103  14.782  1.00 33.52           H  
ATOM     19  HE3 MET A   1     -57.030  -9.415  14.053  1.00 33.52           H  
ATOM     20  N   SER A   2     -52.890 -14.879  18.939  1.00 34.73           N  
ATOM     21  H   SER A   2     -53.549 -14.524  19.617  1.00 34.73           H  
ATOM     22  CA  SER A   2     -52.401 -16.242  19.166  1.00 34.73           C  
ATOM     23  HA  SER A   2     -51.324 -16.282  19.000  1.00 34.73           H  
ATOM     24  C   SER A   2     -53.094 -17.195  18.191  1.00 34.73           C  
ATOM     25  CB  SER A   2     -52.683 -16.636  20.622  1.00 34.73           C  
ATOM     26  HB2 SER A   2     -52.235 -15.900  21.289  1.00 34.73           H  
ATOM     27  HB3 SER A   2     -53.759 -16.669  20.795  1.00 34.73           H  
ATOM     28  O   SER A   2     -54.324 -17.283  18.192  1.00 34.73           O  
ATOM     29  OG  SER A   2     -52.124 -17.896  20.893  1.00 34.73           O  
ATOM     30  HG  SER A   2     -52.264 -18.136  21.812  1.00 34.73           H  
ATOM     31  N   ALA A   3     -52.324 -17.845  17.318  1.00 41.53           N  
ATOM     32  H   ALA A   3     -51.322 -17.735  17.367  1.00 41.53           H  
ATOM     33  CA  ALA A   3     -52.843 -18.874  16.431  1.00 41.53           C  
ATOM     34  HA  ALA A   3     -53.706 -18.474  15.899  1.00 41.53           H  
ATOM     35  C   ALA A   3     -53.295 -20.069  17.282  1.00 41.53           C  
ATOM     36  CB  ALA A   3     -51.776 -19.245  15.395  1.00 41.53           C  
ATOM     37  HB1 ALA A   3     -50.892 -19.643  15.895  1.00 41.53           H  
ATOM     38  HB2 ALA A   3     -51.495 -18.366  14.815  1.00 41.53           H  
ATOM     39  HB3 ALA A   3     -52.167 -20.006  14.719  1.00 41.53           H  
ATOM     40  O   ALA A   3     -52.526 -20.636  18.055  1.00 41.53           O  
ATOM     41  N   ILE A   4     -54.573 -20.422  17.166  1.00 42.48           N  
ATOM     42  H   ILE A   4     -55.151 -19.889  16.532  1.00 42.48           H  
ATOM     43  CA  ILE A   4     -55.182 -21.552  17.867  1.00 42.48           C  
ATOM     44  HA  ILE A   4     -54.891 -21.515  18.917  1.00 42.48           H  
ATOM     45  C   ILE A   4     -54.613 -22.841  17.257  1.00 42.48           C  
ATOM     46  CB  ILE A   4     -56.725 -21.443  17.787  1.00 42.48           C  
ATOM     47  HB  ILE A   4     -57.008 -21.365  16.738  1.00 42.48           H  
ATOM     48  O   ILE A   4     -55.071 -23.304  16.213  1.00 42.48           O  
ATOM     49  CG1 ILE A   4     -57.212 -20.170  18.527  1.00 42.48           C  
ATOM     50 HG12 ILE A   4     -56.621 -19.310  18.212  1.00 42.48           H  
ATOM     51 HG13 ILE A   4     -57.063 -20.295  19.600  1.00 42.48           H  
ATOM     52  CG2 ILE A   4     -57.409 -22.692  18.378  1.00 42.48           C  
ATOM     53 HG21 ILE A   4     -58.492 -22.611  18.294  1.00 42.48           H  
ATOM     54 HG22 ILE A   4     -57.137 -22.803  19.428  1.00 42.48           H  
ATOM     55 HG23 ILE A   4     -57.100 -23.586  17.838  1.00 42.48           H  
ATOM     56  CD1 ILE A   4     -58.681 -19.814  18.264  1.00 42.48           C  
ATOM     57 HD11 ILE A   4     -58.909 -18.861  18.741  1.00 42.48           H  
ATOM     58 HD12 ILE A   4     -59.344 -20.574  18.677  1.00 42.48           H  
ATOM     59 HD13 ILE A   4     -58.852 -19.720  17.191  1.00 42.48           H  
ATOM     60  N   LEU A   5     -53.594 -23.401  17.911  1.00 43.79           N  
ATOM     61  H   LEU A   5     -53.190 -22.873  18.672  1.00 43.79           H  
ATOM     62  CA  LEU A   5     -52.936 -24.655  17.546  1.00 43.79           C  
ATOM     63  HA  LEU A   5     -52.742 -24.659  16.473  1.00 43.79           H  
ATOM     64  C   LEU A   5     -53.863 -25.835  17.869  1.00 43.79           C  
ATOM     65  CB  LEU A   5     -51.588 -24.745  18.290  1.00 43.79           C  
ATOM     66  HB2 LEU A   5     -51.769 -24.566  19.350  1.00 43.79           H  
ATOM     67  HB3 LEU A   5     -51.193 -25.756  18.194  1.00 43.79           H  
ATOM     68  O   LEU A   5     -54.056 -26.207  19.028  1.00 43.79           O  
ATOM     69  CG  LEU A   5     -50.521 -23.751  17.783  1.00 43.79           C  
ATOM     70  HG  LEU A   5     -50.969 -22.768  17.641  1.00 43.79           H  
ATOM     71  CD1 LEU A   5     -49.400 -23.612  18.812  1.00 43.79           C  
ATOM     72 HD11 LEU A   5     -48.923 -24.578  18.982  1.00 43.79           H  
ATOM     73 HD12 LEU A   5     -48.652 -22.911  18.444  1.00 43.79           H  
ATOM     74 HD13 LEU A   5     -49.801 -23.231  19.751  1.00 43.79           H  
ATOM     75  CD2 LEU A   5     -49.910 -24.210  16.458  1.00 43.79           C  
ATOM     76 HD21 LEU A   5     -50.673 -24.263  15.682  1.00 43.79           H  
ATOM     77 HD22 LEU A   5     -49.149 -23.498  16.140  1.00 43.79           H  
ATOM     78 HD23 LEU A   5     -49.442 -25.187  16.573  1.00 43.79           H  
ATOM     79  N   LYS A   6     -54.481 -26.409  16.833  1.00 44.05           N  
ATOM     80  H   LYS A   6     -54.271 -26.045  15.914  1.00 44.05           H  
ATOM     81  CA  LYS A   6     -55.270 -27.640  16.929  1.00 44.05           C  
ATOM     82  HA  LYS A   6     -55.678 -27.715  17.937  1.00 44.05           H  
ATOM     83  C   LYS A   6     -54.365 -28.852  16.702  1.00 44.05           C  
ATOM     84  CB  LYS A   6     -56.441 -27.632  15.929  1.00 44.05           C  
ATOM     85  HB2 LYS A   6     -56.093 -27.257  14.967  1.00 44.05           H  
ATOM     86  HB3 LYS A   6     -56.774 -28.660  15.786  1.00 44.05           H  
ATOM     87  O   LYS A   6     -53.733 -28.959  15.663  1.00 44.05           O  
ATOM     88  CG  LYS A   6     -57.642 -26.808  16.417  1.00 44.05           C  
ATOM     89  HG2 LYS A   6     -57.984 -27.202  17.373  1.00 44.05           H  
ATOM     90  HG3 LYS A   6     -57.339 -25.769  16.548  1.00 44.05           H  
ATOM     91  CD  LYS A   6     -58.786 -26.881  15.395  1.00 44.05           C  
ATOM     92  HD2 LYS A   6     -59.035 -27.926  15.211  1.00 44.05           H  
ATOM     93  HD3 LYS A   6     -58.448 -26.428  14.463  1.00 44.05           H  
ATOM     94  CE  LYS A   6     -60.027 -26.143  15.911  1.00 44.05           C  
ATOM     95  HE2 LYS A   6     -59.739 -25.119  16.151  1.00 44.05           H  
ATOM     96  HE3 LYS A   6     -60.360 -26.621  16.832  1.00 44.05           H  
ATOM     97  NZ  LYS A   6     -61.114 -26.145  14.900  1.00 44.05           N  
ATOM     98  HZ1 LYS A   6     -60.794 -25.709  14.047  1.00 44.05           H  
ATOM     99  HZ2 LYS A   6     -61.917 -25.633  15.238  1.00 44.05           H  
ATOM    100  HZ3 LYS A   6     -61.396 -27.091  14.685  1.00 44.05           H  
ATOM    101  N   ALA A   7     -54.460 -29.784  17.645  1.00 41.70           N  
ATOM    102  H   ALA A   7     -54.964 -29.498  18.473  1.00 41.70           H  
ATOM    103  CA  ALA A   7     -53.922 -31.144  17.672  1.00 41.70           C  
ATOM    104  HA  ALA A   7     -54.600 -31.641  18.365  1.00 41.70           H  
ATOM    105  C   ALA A   7     -52.483 -31.312  18.219  1.00 41.70           C  
ATOM    106  CB  ALA A   7     -54.158 -31.883  16.348  1.00 41.70           C  
ATOM    107  HB1 ALA A   7     -53.957 -32.946  16.483  1.00 41.70           H  
ATOM    108  HB2 ALA A   7     -53.480 -31.507  15.582  1.00 41.70           H  
ATOM    109  HB3 ALA A   7     -55.188 -31.754  16.016  1.00 41.70           H  
ATOM    110  O   ALA A   7     -51.548 -30.672  17.731  1.00 41.70           O  
ATOM    111  N   PRO A   8     -52.301 -32.200  19.222  1.00 35.25           N  
ATOM    112  CA  PRO A   8     -50.993 -32.560  19.751  1.00 35.25           C  
ATOM    113  HA  PRO A   8     -50.423 -31.660  19.979  1.00 35.25           H  
ATOM    114  C   PRO A   8     -50.227 -33.396  18.720  1.00 35.25           C  
ATOM    115  CB  PRO A   8     -51.269 -33.322  21.053  1.00 35.25           C  
ATOM    116  HB2 PRO A   8     -51.346 -32.611  21.876  1.00 35.25           H  
ATOM    117  HB3 PRO A   8     -50.500 -34.065  21.268  1.00 35.25           H  
ATOM    118  O   PRO A   8     -50.620 -34.510  18.379  1.00 35.25           O  
ATOM    119  CG  PRO A   8     -52.632 -33.964  20.815  1.00 35.25           C  
ATOM    120  HG2 PRO A   8     -52.503 -34.911  20.290  1.00 35.25           H  
ATOM    121  HG3 PRO A   8     -53.177 -34.118  21.746  1.00 35.25           H  
ATOM    122  CD  PRO A   8     -53.338 -32.968  19.902  1.00 35.25           C  
ATOM    123  HD2 PRO A   8     -53.960 -33.512  19.191  1.00 35.25           H  
ATOM    124  HD3 PRO A   8     -53.947 -32.296  20.505  1.00 35.25           H  
ATOM    125  N   GLY A   9     -49.125 -32.839  18.239  1.00 42.79           N  
ATOM    126  H   GLY A   9     -48.906 -31.891  18.510  1.00 42.79           H  
ATOM    127  CA  GLY A   9     -48.129 -33.488  17.399  1.00 42.79           C  
ATOM    128  HA2 GLY A   9     -48.056 -34.547  17.650  1.00 42.79           H  
ATOM    129  HA3 GLY A   9     -48.392 -33.381  16.347  1.00 42.79           H  
ATOM    130  C   GLY A   9     -46.789 -32.806  17.649  1.00 42.79           C  
ATOM    131  O   GLY A   9     -46.752 -31.619  17.970  1.00 42.79           O  
ATOM    132  N   VAL A  10     -45.690 -33.555  17.579  1.00 46.81           N  
ATOM    133  H   VAL A  10     -45.771 -34.519  17.289  1.00 46.81           H  
ATOM    134  CA  VAL A  10     -44.349 -32.960  17.606  1.00 46.81           C  
ATOM    135  HA  VAL A  10     -44.296 -32.210  18.395  1.00 46.81           H  
ATOM    136  C   VAL A  10     -44.159 -32.266  16.261  1.00 46.81           C  
ATOM    137  CB  VAL A  10     -43.258 -34.016  17.873  1.00 46.81           C  
ATOM    138  HB  VAL A  10     -43.303 -34.789  17.105  1.00 46.81           H  
ATOM    139  O   VAL A  10     -43.975 -32.929  15.244  1.00 46.81           O  
ATOM    140  CG1 VAL A  10     -41.857 -33.395  17.868  1.00 46.81           C  
ATOM    141 HG11 VAL A  10     -41.633 -32.980  16.885  1.00 46.81           H  
ATOM    142 HG12 VAL A  10     -41.791 -32.599  18.609  1.00 46.81           H  
ATOM    143 HG13 VAL A  10     -41.109 -34.156  18.089  1.00 46.81           H  
ATOM    144  CG2 VAL A  10     -43.469 -34.685  19.240  1.00 46.81           C  
ATOM    145 HG21 VAL A  10     -44.426 -35.206  19.264  1.00 46.81           H  
ATOM    146 HG22 VAL A  10     -43.446 -33.933  20.029  1.00 46.81           H  
ATOM    147 HG23 VAL A  10     -42.677 -35.413  19.417  1.00 46.81           H  
ATOM    148  N   TYR A  11     -44.264 -30.941  16.250  1.00 47.09           N  
ATOM    149  H   TYR A  11     -44.501 -30.460  17.105  1.00 47.09           H  
ATOM    150  CA  TYR A  11     -43.925 -30.130  15.089  1.00 47.09           C  
ATOM    151  HA  TYR A  11     -44.156 -30.678  14.176  1.00 47.09           H  
ATOM    152  C   TYR A  11     -42.418 -29.883  15.144  1.00 47.09           C  
ATOM    153  CB  TYR A  11     -44.756 -28.837  15.078  1.00 47.09           C  
ATOM    154  HB2 TYR A  11     -44.479 -28.253  14.200  1.00 47.09           H  
ATOM    155  HB3 TYR A  11     -44.504 -28.240  15.954  1.00 47.09           H  
ATOM    156  O   TYR A  11     -41.931 -29.184  16.030  1.00 47.09           O  
ATOM    157  CG  TYR A  11     -46.259 -29.075  15.055  1.00 47.09           C  
ATOM    158  CD1 TYR A  11     -46.929 -29.298  13.836  1.00 47.09           C  
ATOM    159  HD1 TYR A  11     -46.378 -29.264  12.908  1.00 47.09           H  
ATOM    160  CD2 TYR A  11     -46.983 -29.107  16.263  1.00 47.09           C  
ATOM    161  HD2 TYR A  11     -46.469 -28.941  17.198  1.00 47.09           H  
ATOM    162  CE1 TYR A  11     -48.314 -29.568  13.829  1.00 47.09           C  
ATOM    163  HE1 TYR A  11     -48.832 -29.745  12.898  1.00 47.09           H  
ATOM    164  CE2 TYR A  11     -48.364 -29.387  16.262  1.00 47.09           C  
ATOM    165  HE2 TYR A  11     -48.907 -29.432  17.195  1.00 47.09           H  
ATOM    166  OH  TYR A  11     -50.359 -29.921  15.042  1.00 47.09           O  
ATOM    167  HH  TYR A  11     -50.721 -29.975  15.930  1.00 47.09           H  
ATOM    168  CZ  TYR A  11     -49.032 -29.624  15.043  1.00 47.09           C  
ATOM    169  N   ILE A  12     -41.674 -30.527  14.248  1.00 47.62           N  
ATOM    170  H   ILE A  12     -42.135 -31.113  13.566  1.00 47.62           H  
ATOM    171  CA  ILE A  12     -40.276 -30.183  14.002  1.00 47.62           C  
ATOM    172  HA  ILE A  12     -39.812 -29.815  14.917  1.00 47.62           H  
ATOM    173  C   ILE A  12     -40.323 -29.040  12.992  1.00 47.62           C  
ATOM    174  CB  ILE A  12     -39.463 -31.406  13.510  1.00 47.62           C  
ATOM    175  HB  ILE A  12     -39.894 -31.757  12.572  1.00 47.62           H  
ATOM    176  O   ILE A  12     -40.544 -29.273  11.806  1.00 47.62           O  
ATOM    177  CG1 ILE A  12     -39.533 -32.559  14.540  1.00 47.62           C  
ATOM    178 HG12 ILE A  12     -39.085 -32.235  15.479  1.00 47.62           H  
ATOM    179 HG13 ILE A  12     -40.578 -32.804  14.731  1.00 47.62           H  
ATOM    180  CG2 ILE A  12     -38.001 -30.995  13.249  1.00 47.62           C  
ATOM    181 HG21 ILE A  12     -37.524 -30.665  14.171  1.00 47.62           H  
ATOM    182 HG22 ILE A  12     -37.437 -31.825  12.822  1.00 47.62           H  
ATOM    183 HG23 ILE A  12     -37.959 -30.182  12.524  1.00 47.62           H  
ATOM    184  CD1 ILE A  12     -38.856 -33.859  14.086  1.00 47.62           C  
ATOM    185 HD11 ILE A  12     -37.776 -33.726  14.026  1.00 47.62           H  
ATOM    186 HD12 ILE A  12     -39.068 -34.646  14.809  1.00 47.62           H  
ATOM    187 HD13 ILE A  12     -39.242 -34.158  13.112  1.00 47.62           H  
ATOM    188  N   GLU A  13     -40.187 -27.804  13.465  1.00 44.20           N  
ATOM    189  H   GLU A  13     -40.081 -27.658  14.458  1.00 44.20           H  
ATOM    190  CA  GLU A  13     -39.780 -26.715  12.582  1.00 44.20           C  
ATOM    191  HA  GLU A  13     -40.324 -26.772  11.640  1.00 44.20           H  
ATOM    192  C   GLU A  13     -38.298 -26.946  12.276  1.00 44.20           C  
ATOM    193  CB  GLU A  13     -40.067 -25.333  13.204  1.00 44.20           C  
ATOM    194  HB2 GLU A  13     -39.729 -25.319  14.240  1.00 44.20           H  
ATOM    195  HB3 GLU A  13     -39.514 -24.582  12.641  1.00 44.20           H  
ATOM    196  O   GLU A  13     -37.425 -26.685  13.104  1.00 44.20           O  
ATOM    197  CG  GLU A  13     -41.567 -24.986  13.131  1.00 44.20           C  
ATOM    198  HG2 GLU A  13     -42.123 -25.716  13.721  1.00 44.20           H  
ATOM    199  HG3 GLU A  13     -41.891 -25.085  12.095  1.00 44.20           H  
ATOM    200  CD  GLU A  13     -41.922 -23.571  13.629  1.00 44.20           C  
ATOM    201  OE1 GLU A  13     -43.066 -23.141  13.346  1.00 44.20           O  
ATOM    202  OE2 GLU A  13     -41.098 -22.950  14.335  1.00 44.20           O  
ATOM    203  N   GLU A  14     -38.006 -27.517  11.105  1.00 40.26           N  
ATOM    204  H   GLU A  14     -38.761 -27.815  10.504  1.00 40.26           H  
ATOM    205  CA  GLU A  14     -36.681 -27.374  10.510  1.00 40.26           C  
ATOM    206  HA  GLU A  14     -35.914 -27.619  11.245  1.00 40.26           H  
ATOM    207  C   GLU A  14     -36.526 -25.898  10.155  1.00 40.26           C  
ATOM    208  CB  GLU A  14     -36.487 -28.283   9.279  1.00 40.26           C  
ATOM    209  HB2 GLU A  14     -35.777 -27.808   8.602  1.00 40.26           H  
ATOM    210  HB3 GLU A  14     -37.437 -28.402   8.757  1.00 40.26           H  
ATOM    211  O   GLU A  14     -36.917 -25.449   9.077  1.00 40.26           O  
ATOM    212  CG  GLU A  14     -35.906 -29.656   9.652  1.00 40.26           C  
ATOM    213  HG2 GLU A  14     -36.609 -30.168  10.309  1.00 40.26           H  
ATOM    214  HG3 GLU A  14     -34.982 -29.499  10.209  1.00 40.26           H  
ATOM    215  CD  GLU A  14     -35.613 -30.548   8.431  1.00 40.26           C  
ATOM    216  OE1 GLU A  14     -34.776 -31.470   8.582  1.00 40.26           O  
ATOM    217  OE2 GLU A  14     -36.241 -30.345   7.367  1.00 40.26           O  
ATOM    218  N   ASP A  15     -35.987 -25.127  11.096  1.00 44.79           N  
ATOM    219  H   ASP A  15     -35.877 -25.512  12.023  1.00 44.79           H  
ATOM    220  CA  ASP A  15     -35.495 -23.780  10.849  1.00 44.79           C  
ATOM    221  HA  ASP A  15     -36.253 -23.234  10.288  1.00 44.79           H  
ATOM    222  C   ASP A  15     -34.245 -23.917   9.964  1.00 44.79           C  
ATOM    223  CB  ASP A  15     -35.284 -23.050  12.191  1.00 44.79           C  
ATOM    224  HB2 ASP A  15     -36.107 -23.314  12.855  1.00 44.79           H  
ATOM    225  HB3 ASP A  15     -34.362 -23.393  12.662  1.00 44.79           H  
ATOM    226  O   ASP A  15     -33.103 -23.825  10.406  1.00 44.79           O  
ATOM    227  CG  ASP A  15     -35.273 -21.520  12.075  1.00 44.79           C  
ATOM    228  OD1 ASP A  15     -35.250 -21.000  10.933  1.00 44.79           O  
ATOM    229  OD2 ASP A  15     -35.247 -20.859  13.137  1.00 44.79           O  
ATOM    230  N   ALA A  16     -34.460 -24.236   8.686  1.00 42.71           N  
ATOM    231  H   ALA A  16     -35.415 -24.436   8.425  1.00 42.71           H  
ATOM    232  CA  ALA A  16     -33.433 -24.301   7.653  1.00 42.71           C  
ATOM    233  HA  ALA A  16     -32.568 -24.815   8.072  1.00 42.71           H  
ATOM    234  C   ALA A  16     -32.967 -22.888   7.257  1.00 42.71           C  
ATOM    235  CB  ALA A  16     -33.959 -25.130   6.473  1.00 42.71           C  
ATOM    236  HB1 ALA A  16     -33.171 -25.254   5.730  1.00 42.71           H  
ATOM    237  HB2 ALA A  16     -34.808 -24.624   6.015  1.00 42.71           H  
ATOM    238  HB3 ALA A  16     -34.273 -26.113   6.824  1.00 42.71           H  
ATOM    239  O   ALA A  16     -32.605 -22.638   6.105  1.00 42.71           O  
ATOM    240  N   SER A  17     -33.004 -21.935   8.193  1.00 52.19           N  
ATOM    241  H   SER A  17     -33.235 -22.197   9.141  1.00 52.19           H  
ATOM    242  CA  SER A  17     -32.431 -20.621   7.981  1.00 52.19           C  
ATOM    243  HA  SER A  17     -32.718 -20.291   6.982  1.00 52.19           H  
ATOM    244  C   SER A  17     -30.910 -20.763   8.007  1.00 52.19           C  
ATOM    245  CB  SER A  17     -33.006 -19.573   8.945  1.00 52.19           C  
ATOM    246  HB2 SER A  17     -32.530 -18.616   8.732  1.00 52.19           H  
ATOM    247  HB3 SER A  17     -34.074 -19.469   8.752  1.00 52.19           H  
ATOM    248  O   SER A  17     -30.305 -21.190   8.989  1.00 52.19           O  
ATOM    249  OG  SER A  17     -32.827 -19.862  10.314  1.00 52.19           O  
ATOM    250  HG  SER A  17     -33.633 -20.282  10.623  1.00 52.19           H  
ATOM    251  N   LEU A  18     -30.278 -20.457   6.871  1.00 54.12           N  
ATOM    252  H   LEU A  18     -30.846 -20.202   6.075  1.00 54.12           H  
ATOM    253  CA  LEU A  18     -28.825 -20.367   6.747  1.00 54.12           C  
ATOM    254  HA  LEU A  18     -28.387 -21.362   6.815  1.00 54.12           H  
ATOM    255  C   LEU A  18     -28.299 -19.511   7.906  1.00 54.12           C  
ATOM    256  CB  LEU A  18     -28.487 -19.733   5.383  1.00 54.12           C  
ATOM    257  HB2 LEU A  18     -27.481 -19.314   5.418  1.00 54.12           H  
ATOM    258  HB3 LEU A  18     -29.170 -18.901   5.212  1.00 54.12           H  
ATOM    259  O   LEU A  18     -28.611 -18.323   7.992  1.00 54.12           O  
ATOM    260  CG  LEU A  18     -28.573 -20.728   4.210  1.00 54.12           C  
ATOM    261  HG  LEU A  18     -29.346 -21.470   4.409  1.00 54.12           H  
ATOM    262  CD1 LEU A  18     -28.932 -20.008   2.911  1.00 54.12           C  
ATOM    263 HD11 LEU A  18     -29.906 -19.529   3.016  1.00 54.12           H  
ATOM    264 HD12 LEU A  18     -28.183 -19.249   2.682  1.00 54.12           H  
ATOM    265 HD13 LEU A  18     -28.986 -20.727   2.093  1.00 54.12           H  
ATOM    266  CD2 LEU A  18     -27.232 -21.439   4.006  1.00 54.12           C  
ATOM    267 HD21 LEU A  18     -26.454 -20.715   3.766  1.00 54.12           H  
ATOM    268 HD22 LEU A  18     -26.961 -21.975   4.916  1.00 54.12           H  
ATOM    269 HD23 LEU A  18     -27.322 -22.157   3.191  1.00 54.12           H  
ATOM    270  N   ALA A  19     -27.549 -20.125   8.824  1.00 67.02           N  
ATOM    271  H   ALA A  19     -27.445 -21.128   8.773  1.00 67.02           H  
ATOM    272  CA  ALA A  19     -27.029 -19.426   9.989  1.00 67.02           C  
ATOM    273  HA  ALA A  19     -27.873 -19.044  10.563  1.00 67.02           H  
ATOM    274  C   ALA A  19     -26.172 -18.244   9.522  1.00 67.02           C  
ATOM    275  CB  ALA A  19     -26.248 -20.406  10.873  1.00 67.02           C  
ATOM    276  HB1 ALA A  19     -25.409 -20.822  10.316  1.00 67.02           H  
ATOM    277  HB2 ALA A  19     -25.871 -19.883  11.752  1.00 67.02           H  
ATOM    278  HB3 ALA A  19     -26.907 -21.213  11.195  1.00 67.02           H  
ATOM    279  O   ALA A  19     -25.152 -18.424   8.851  1.00 67.02           O  
ATOM    280  N   LEU A  20     -26.597 -17.026   9.865  1.00 79.42           N  
ATOM    281  H   LEU A  20     -27.483 -16.937  10.342  1.00 79.42           H  
ATOM    282  CA  LEU A  20     -25.818 -15.832   9.583  1.00 79.42           C  
ATOM    283  HA  LEU A  20     -25.631 -15.803   8.510  1.00 79.42           H  
ATOM    284  C   LEU A  20     -24.485 -15.945  10.325  1.00 79.42           C  
ATOM    285  CB  LEU A  20     -26.605 -14.584  10.001  1.00 79.42           C  
ATOM    286  HB2 LEU A  20     -27.609 -14.626   9.576  1.00 79.42           H  
ATOM    287  HB3 LEU A  20     -26.698 -14.584  11.087  1.00 79.42           H  
ATOM    288  O   LEU A  20     -24.449 -16.173  11.533  1.00 79.42           O  
ATOM    289  CG  LEU A  20     -25.920 -13.285   9.545  1.00 79.42           C  
ATOM    290  HG  LEU A  20     -24.858 -13.311   9.790  1.00 79.42           H  
ATOM    291  CD1 LEU A  20     -26.077 -13.061   8.049  1.00 79.42           C  
ATOM    292 HD11 LEU A  20     -27.133 -13.075   7.777  1.00 79.42           H  
ATOM    293 HD12 LEU A  20     -25.658 -12.088   7.793  1.00 79.42           H  
ATOM    294 HD13 LEU A  20     -25.546 -13.828   7.485  1.00 79.42           H  
ATOM    295  CD2 LEU A  20     -26.539 -12.111  10.281  1.00 79.42           C  
ATOM    296 HD21 LEU A  20     -26.082 -11.177   9.955  1.00 79.42           H  
ATOM    297 HD22 LEU A  20     -26.329 -12.271  11.339  1.00 79.42           H  
ATOM    298 HD23 LEU A  20     -27.616 -12.079  10.113  1.00 79.42           H  
ATOM    299  N   SER A  21     -23.384 -15.786   9.602  1.00 85.73           N  
ATOM    300  H   SER A  21     -23.472 -15.572   8.619  1.00 85.73           H  
ATOM    301  CA  SER A  21     -22.041 -15.850  10.166  1.00 85.73           C  
ATOM    302  HA  SER A  21     -22.095 -15.658  11.238  1.00 85.73           H  
ATOM    303  C   SER A  21     -21.176 -14.762   9.547  1.00 85.73           C  
ATOM    304  CB  SER A  21     -21.439 -17.250   9.983  1.00 85.73           C  
ATOM    305  HB2 SER A  21     -22.174 -17.999  10.278  1.00 85.73           H  
ATOM    306  HB3 SER A  21     -20.565 -17.349  10.625  1.00 85.73           H  
ATOM    307  O   SER A  21     -21.376 -14.380   8.393  1.00 85.73           O  
ATOM    308  OG  SER A  21     -21.046 -17.482   8.646  1.00 85.73           O  
ATOM    309  HG  SER A  21     -21.805 -17.333   8.076  1.00 85.73           H  
ATOM    310  N   VAL A  22     -20.223 -14.251  10.320  1.00 85.88           N  
ATOM    311  H   VAL A  22     -20.114 -14.598  11.262  1.00 85.88           H  
ATOM    312  CA  VAL A  22     -19.232 -13.293   9.833  1.00 85.88           C  
ATOM    313  HA  VAL A  22     -19.564 -12.866   8.886  1.00 85.88           H  
ATOM    314  C   VAL A  22     -17.928 -14.049   9.591  1.00 85.88           C  
ATOM    315  CB  VAL A  22     -19.045 -12.131  10.821  1.00 85.88           C  
ATOM    316  HB  VAL A  22     -18.552 -12.529  11.708  1.00 85.88           H  
ATOM    317  O   VAL A  22     -17.327 -14.586  10.524  1.00 85.88           O  
ATOM    318  CG1 VAL A  22     -18.136 -11.059  10.229  1.00 85.88           C  
ATOM    319 HG11 VAL A  22     -17.151 -11.481  10.028  1.00 85.88           H  
ATOM    320 HG12 VAL A  22     -18.013 -10.235  10.932  1.00 85.88           H  
ATOM    321 HG13 VAL A  22     -18.569 -10.684   9.301  1.00 85.88           H  
ATOM    322  CG2 VAL A  22     -20.351 -11.472  11.284  1.00 85.88           C  
ATOM    323 HG21 VAL A  22     -20.122 -10.668  11.983  1.00 85.88           H  
ATOM    324 HG22 VAL A  22     -20.893 -11.056  10.435  1.00 85.88           H  
ATOM    325 HG23 VAL A  22     -20.981 -12.197  11.799  1.00 85.88           H  
ATOM    326  N   SER A  23     -17.493 -14.124   8.334  1.00 83.68           N  
ATOM    327  H   SER A  23     -18.035 -13.686   7.603  1.00 83.68           H  
ATOM    328  CA  SER A  23     -16.220 -14.743   7.955  1.00 83.68           C  
ATOM    329  HA  SER A  23     -15.990 -15.542   8.660  1.00 83.68           H  
ATOM    330  C   SER A  23     -15.083 -13.725   7.988  1.00 83.68           C  
ATOM    331  CB  SER A  23     -16.319 -15.368   6.561  1.00 83.68           C  
ATOM    332  HB2 SER A  23     -15.356 -15.802   6.291  1.00 83.68           H  
ATOM    333  HB3 SER A  23     -17.072 -16.156   6.568  1.00 83.68           H  
ATOM    334  O   SER A  23     -15.261 -12.598   7.535  1.00 83.68           O  
ATOM    335  OG  SER A  23     -16.677 -14.393   5.601  1.00 83.68           O  
ATOM    336  HG  SER A  23     -16.215 -13.575   5.797  1.00 83.68           H  
ATOM    337  N   ASN A  24     -13.892 -14.144   8.427  1.00 80.38           N  
ATOM    338  H   ASN A  24     -13.801 -15.100   8.738  1.00 80.38           H  
ATOM    339  CA  ASN A  24     -12.685 -13.331   8.262  1.00 80.38           C  
ATOM    340  HA  ASN A  24     -12.879 -12.320   8.619  1.00 80.38           H  
ATOM    341  C   ASN A  24     -12.320 -13.263   6.776  1.00 80.38           C  
ATOM    342  CB  ASN A  24     -11.508 -13.925   9.057  1.00 80.38           C  
ATOM    343  HB2 ASN A  24     -10.631 -13.300   8.888  1.00 80.38           H  
ATOM    344  HB3 ASN A  24     -11.283 -14.924   8.683  1.00 80.38           H  
ATOM    345  O   ASN A  24     -12.083 -14.305   6.158  1.00 80.38           O  
ATOM    346  CG  ASN A  24     -11.749 -13.975  10.549  1.00 80.38           C  
ATOM    347  ND2 ASN A  24     -11.912 -15.142  11.127  1.00 80.38           N  
ATOM    348 HD21 ASN A  24     -12.006 -15.963  10.546  1.00 80.38           H  
ATOM    349 HD22 ASN A  24     -12.321 -15.072  12.048  1.00 80.38           H  
ATOM    350  OD1 ASN A  24     -11.787 -12.985  11.244  1.00 80.38           O  
ATOM    351  N   SER A  25     -12.238 -12.061   6.217  1.00 83.89           N  
ATOM    352  H   SER A  25     -12.485 -11.247   6.762  1.00 83.89           H  
ATOM    353  CA  SER A  25     -11.728 -11.854   4.859  1.00 83.89           C  
ATOM    354  HA  SER A  25     -11.828 -12.784   4.298  1.00 83.89           H  
ATOM    355  C   SER A  25     -10.233 -11.499   4.865  1.00 83.89           C  
ATOM    356  CB  SER A  25     -12.598 -10.832   4.130  1.00 83.89           C  
ATOM    357  HB2 SER A  25     -13.640 -11.151   4.147  1.00 83.89           H  
ATOM    358  HB3 SER A  25     -12.268 -10.741   3.095  1.00 83.89           H  
ATOM    359  O   SER A  25      -9.634 -11.240   5.911  1.00 83.89           O  
ATOM    360  OG  SER A  25     -12.483  -9.590   4.756  1.00 83.89           O  
ATOM    361  HG  SER A  25     -13.085  -9.543   5.502  1.00 83.89           H  
ATOM    362  N   ALA A  26      -9.586 -11.522   3.697  1.00 88.11           N  
ATOM    363  H   ALA A  26     -10.105 -11.697   2.849  1.00 88.11           H  
ATOM    364  CA  ALA A  26      -8.152 -11.252   3.590  1.00 88.11           C  
ATOM    365  HA  ALA A  26      -7.626 -11.921   4.272  1.00 88.11           H  
ATOM    366  C   ALA A  26      -7.827  -9.802   3.995  1.00 88.11           C  
ATOM    367  CB  ALA A  26      -7.699 -11.570   2.164  1.00 88.11           C  
ATOM    368  HB1 ALA A  26      -8.189 -10.900   1.458  1.00 88.11           H  
ATOM    369  HB2 ALA A  26      -7.952 -12.601   1.914  1.00 88.11           H  
ATOM    370  HB3 ALA A  26      -6.619 -11.447   2.088  1.00 88.11           H  
ATOM    371  O   ALA A  26      -8.474  -8.864   3.535  1.00 88.11           O  
ATOM    372  N   THR A  27      -6.842  -9.592   4.871  1.00 92.33           N  
ATOM    373  H   THR A  27      -6.394 -10.388   5.302  1.00 92.33           H  
ATOM    374  CA  THR A  27      -6.562  -8.271   5.475  1.00 92.33           C  
ATOM    375  HA  THR A  27      -7.441  -7.634   5.378  1.00 92.33           H  
ATOM    376  C   THR A  27      -5.416  -7.510   4.809  1.00 92.33           C  
ATOM    377  CB  THR A  27      -6.291  -8.422   6.975  1.00 92.33           C  
ATOM    378  HB  THR A  27      -5.999  -7.459   7.394  1.00 92.33           H  
ATOM    379  O   THR A  27      -5.312  -6.290   4.970  1.00 92.33           O  
ATOM    380  CG2 THR A  27      -7.526  -8.929   7.713  1.00 92.33           C  
ATOM    381 HG21 THR A  27      -7.352  -8.908   8.788  1.00 92.33           H  
ATOM    382 HG22 THR A  27      -7.759  -9.951   7.413  1.00 92.33           H  
ATOM    383 HG23 THR A  27      -8.375  -8.287   7.477  1.00 92.33           H  
ATOM    384  OG1 THR A  27      -5.268  -9.362   7.181  1.00 92.33           O  
ATOM    385  HG1 THR A  27      -4.458  -8.860   7.292  1.00 92.33           H  
ATOM    386  N   ALA A  28      -4.585  -8.192   4.020  1.00 95.82           N  
ATOM    387  H   ALA A  28      -4.739  -9.186   3.928  1.00 95.82           H  
ATOM    388  CA  ALA A  28      -3.418  -7.634   3.338  1.00 95.82           C  
ATOM    389  HA  ALA A  28      -3.489  -6.547   3.316  1.00 95.82           H  
ATOM    390  C   ALA A  28      -3.358  -8.102   1.875  1.00 95.82           C  
ATOM    391  CB  ALA A  28      -2.164  -8.004   4.141  1.00 95.82           C  
ATOM    392  HB1 ALA A  28      -1.279  -7.617   3.636  1.00 95.82           H  
ATOM    393  HB2 ALA A  28      -2.212  -7.570   5.140  1.00 95.82           H  
ATOM    394  HB3 ALA A  28      -2.085  -9.088   4.222  1.00 95.82           H  
ATOM    395  O   ALA A  28      -2.507  -8.908   1.509  1.00 95.82           O  
ATOM    396  N   VAL A  29      -4.280  -7.607   1.048  1.00 97.48           N  
ATOM    397  H   VAL A  29      -4.956  -6.950   1.410  1.00 97.48           H  
ATOM    398  CA  VAL A  29      -4.274  -7.815  -0.408  1.00 97.48           C  
ATOM    399  HA  VAL A  29      -3.512  -8.545  -0.680  1.00 97.48           H  
ATOM    400  C   VAL A  29      -3.948  -6.472  -1.062  1.00 97.48           C  
ATOM    401  CB  VAL A  29      -5.611  -8.377  -0.915  1.00 97.48           C  
ATOM    402  HB  VAL A  29      -6.397  -7.647  -0.724  1.00 97.48           H  
ATOM    403  O   VAL A  29      -4.822  -5.604  -1.137  1.00 97.48           O  
ATOM    404  CG1 VAL A  29      -5.549  -8.668  -2.419  1.00 97.48           C  
ATOM    405 HG11 VAL A  29      -4.745  -9.370  -2.640  1.00 97.48           H  
ATOM    406 HG12 VAL A  29      -5.387  -7.743  -2.973  1.00 97.48           H  
ATOM    407 HG13 VAL A  29      -6.500  -9.092  -2.744  1.00 97.48           H  
ATOM    408  CG2 VAL A  29      -5.972  -9.680  -0.195  1.00 97.48           C  
ATOM    409 HG21 VAL A  29      -6.898 -10.076  -0.612  1.00 97.48           H  
ATOM    410 HG22 VAL A  29      -6.132  -9.476   0.864  1.00 97.48           H  
ATOM    411 HG23 VAL A  29      -5.171 -10.410  -0.318  1.00 97.48           H  
ATOM    412  N   PRO A  30      -2.686  -6.237  -1.455  1.00 98.48           N  
ATOM    413  CA  PRO A  30      -2.294  -4.975  -2.057  1.00 98.48           C  
ATOM    414  HA  PRO A  30      -2.799  -4.157  -1.544  1.00 98.48           H  
ATOM    415  C   PRO A  30      -2.683  -4.893  -3.525  1.00 98.48           C  
ATOM    416  CB  PRO A  30      -0.783  -4.858  -1.848  1.00 98.48           C  
ATOM    417  HB2 PRO A  30      -0.295  -4.314  -2.656  1.00 98.48           H  
ATOM    418  HB3 PRO A  30      -0.566  -4.378  -0.894  1.00 98.48           H  
ATOM    419  O   PRO A  30      -2.615  -5.887  -4.245  1.00 98.48           O  
ATOM    420  CG  PRO A  30      -0.328  -6.311  -1.789  1.00 98.48           C  
ATOM    421  HG2 PRO A  30      -0.117  -6.658  -2.800  1.00 98.48           H  
ATOM    422  HG3 PRO A  30       0.553  -6.420  -1.156  1.00 98.48           H  
ATOM    423  CD  PRO A  30      -1.522  -7.082  -1.231  1.00 98.48           C  
ATOM    424  HD2 PRO A  30      -1.384  -7.238  -0.161  1.00 98.48           H  
ATOM    425  HD3 PRO A  30      -1.621  -8.038  -1.744  1.00 98.48           H  
ATOM    426  N   VAL A  31      -3.003  -3.682  -3.970  1.00 98.54           N  
ATOM    427  H   VAL A  31      -3.098  -2.939  -3.293  1.00 98.54           H  
ATOM    428  CA  VAL A  31      -2.866  -3.275  -5.367  1.00 98.54           C  
ATOM    429  HA  VAL A  31      -2.722  -4.174  -5.966  1.00 98.54           H  
ATOM    430  C   VAL A  31      -1.617  -2.412  -5.514  1.00 98.54           C  
ATOM    431  CB  VAL A  31      -4.141  -2.606  -5.904  1.00 98.54           C  
ATOM    432  HB  VAL A  31      -4.957  -3.310  -5.741  1.00 98.54           H  
ATOM    433  O   VAL A  31      -1.417  -1.460  -4.757  1.00 98.54           O  
ATOM    434  CG1 VAL A  31      -4.502  -1.298  -5.194  1.00 98.54           C  
ATOM    435 HG11 VAL A  31      -3.757  -0.529  -5.399  1.00 98.54           H  
ATOM    436 HG12 VAL A  31      -4.563  -1.467  -4.119  1.00 98.54           H  
ATOM    437 HG13 VAL A  31      -5.471  -0.947  -5.549  1.00 98.54           H  
ATOM    438  CG2 VAL A  31      -4.050  -2.347  -7.412  1.00 98.54           C  
ATOM    439 HG21 VAL A  31      -5.008  -1.979  -7.778  1.00 98.54           H  
ATOM    440 HG22 VAL A  31      -3.284  -1.601  -7.627  1.00 98.54           H  
ATOM    441 HG23 VAL A  31      -3.804  -3.268  -7.939  1.00 98.54           H  
ATOM    442  N   PHE A  32      -0.774  -2.769  -6.476  1.00 98.60           N  
ATOM    443  H   PHE A  32      -1.000  -3.585  -7.026  1.00 98.60           H  
ATOM    444  CA  PHE A  32       0.391  -2.001  -6.893  1.00 98.60           C  
ATOM    445  HA  PHE A  32       0.688  -1.314  -6.101  1.00 98.60           H  
ATOM    446  C   PHE A  32       0.026  -1.193  -8.134  1.00 98.60           C  
ATOM    447  CB  PHE A  32       1.562  -2.947  -7.170  1.00 98.60           C  
ATOM    448  HB2 PHE A  32       1.254  -3.708  -7.887  1.00 98.60           H  
ATOM    449  HB3 PHE A  32       2.368  -2.376  -7.632  1.00 98.60           H  
ATOM    450  O   PHE A  32      -0.223  -1.775  -9.189  1.00 98.60           O  
ATOM    451  CG  PHE A  32       2.101  -3.613  -5.925  1.00 98.60           C  
ATOM    452  CD1 PHE A  32       3.097  -2.965  -5.174  1.00 98.60           C  
ATOM    453  HD1 PHE A  32       3.477  -2.006  -5.493  1.00 98.60           H  
ATOM    454  CD2 PHE A  32       1.607  -4.864  -5.509  1.00 98.60           C  
ATOM    455  HD2 PHE A  32       0.847  -5.362  -6.094  1.00 98.60           H  
ATOM    456  CE1 PHE A  32       3.594  -3.563  -4.008  1.00 98.60           C  
ATOM    457  HE1 PHE A  32       4.369  -3.065  -3.444  1.00 98.60           H  
ATOM    458  CE2 PHE A  32       2.109  -5.462  -4.339  1.00 98.60           C  
ATOM    459  HE2 PHE A  32       1.756  -6.434  -4.028  1.00 98.60           H  
ATOM    460  CZ  PHE A  32       3.088  -4.799  -3.581  1.00 98.60           C  
ATOM    461  HZ  PHE A  32       3.465  -5.240  -2.670  1.00 98.60           H  
ATOM    462  N   ILE A  33      -0.011   0.130  -7.997  1.00 97.94           N  
ATOM    463  H   ILE A  33       0.213   0.527  -7.096  1.00 97.94           H  
ATOM    464  CA  ILE A  33      -0.286   1.070  -9.088  1.00 97.94           C  
ATOM    465  HA  ILE A  33      -0.709   0.541  -9.942  1.00 97.94           H  
ATOM    466  C   ILE A  33       1.048   1.680  -9.505  1.00 97.94           C  
ATOM    467  CB  ILE A  33      -1.288   2.159  -8.644  1.00 97.94           C  
ATOM    468  HB  ILE A  33      -0.806   2.766  -7.876  1.00 97.94           H  
ATOM    469  O   ILE A  33       1.634   2.434  -8.733  1.00 97.94           O  
ATOM    470  CG1 ILE A  33      -2.588   1.576  -8.039  1.00 97.94           C  
ATOM    471 HG12 ILE A  33      -3.233   1.200  -8.832  1.00 97.94           H  
ATOM    472 HG13 ILE A  33      -2.360   0.750  -7.365  1.00 97.94           H  
ATOM    473  CG2 ILE A  33      -1.616   3.061  -9.849  1.00 97.94           C  
ATOM    474 HG21 ILE A  33      -2.066   2.477 -10.651  1.00 97.94           H  
ATOM    475 HG22 ILE A  33      -0.713   3.542 -10.225  1.00 97.94           H  
ATOM    476 HG23 ILE A  33      -2.306   3.853  -9.558  1.00 97.94           H  
ATOM    477  CD1 ILE A  33      -3.361   2.609  -7.214  1.00 97.94           C  
ATOM    478 HD11 ILE A  33      -4.227   2.130  -6.756  1.00 97.94           H  
ATOM    479 HD12 ILE A  33      -3.701   3.429  -7.847  1.00 97.94           H  
ATOM    480 HD13 ILE A  33      -2.723   3.004  -6.424  1.00 97.94           H  
ATOM    481  N   GLY A  34       1.557   1.312 -10.678  1.00 96.89           N  
ATOM    482  H   GLY A  34       1.001   0.749 -11.306  1.00 96.89           H  
ATOM    483  CA  GLY A  34       2.898   1.706 -11.115  1.00 96.89           C  
ATOM    484  HA2 GLY A  34       3.643   1.187 -10.511  1.00 96.89           H  
ATOM    485  HA3 GLY A  34       3.037   2.776 -10.959  1.00 96.89           H  
ATOM    486  C   GLY A  34       3.169   1.392 -12.582  1.00 96.89           C  
ATOM    487  O   GLY A  34       2.298   0.869 -13.288  1.00 96.89           O  
ATOM    488  N   LYS A  35       4.392   1.680 -13.037  1.00 95.62           N  
ATOM    489  H   LYS A  35       5.075   2.076 -12.407  1.00 95.62           H  
ATOM    490  CA  LYS A  35       4.802   1.513 -14.435  1.00 95.62           C  
ATOM    491  HA  LYS A  35       3.964   1.783 -15.077  1.00 95.62           H  
ATOM    492  C   LYS A  35       5.146   0.047 -14.735  1.00 95.62           C  
ATOM    493  CB  LYS A  35       5.952   2.479 -14.767  1.00 95.62           C  
ATOM    494  HB2 LYS A  35       6.827   2.205 -14.177  1.00 95.62           H  
ATOM    495  HB3 LYS A  35       6.199   2.356 -15.821  1.00 95.62           H  
ATOM    496  O   LYS A  35       6.303  -0.373 -14.691  1.00 95.62           O  
ATOM    497  CG  LYS A  35       5.629   3.968 -14.528  1.00 95.62           C  
ATOM    498  HG2 LYS A  35       5.303   4.128 -13.501  1.00 95.62           H  
ATOM    499  HG3 LYS A  35       4.818   4.269 -15.191  1.00 95.62           H  
ATOM    500  CD  LYS A  35       6.853   4.859 -14.796  1.00 95.62           C  
ATOM    501  HD2 LYS A  35       7.597   4.673 -14.022  1.00 95.62           H  
ATOM    502  HD3 LYS A  35       7.270   4.616 -15.774  1.00 95.62           H  
ATOM    503  CE  LYS A  35       6.464   6.344 -14.764  1.00 95.62           C  
ATOM    504  HE2 LYS A  35       6.059   6.574 -13.778  1.00 95.62           H  
ATOM    505  HE3 LYS A  35       5.670   6.506 -15.493  1.00 95.62           H  
ATOM    506  NZ  LYS A  35       7.611   7.248 -15.067  1.00 95.62           N  
ATOM    507  HZ1 LYS A  35       8.356   7.137 -14.395  1.00 95.62           H  
ATOM    508  HZ2 LYS A  35       7.320   8.215 -15.048  1.00 95.62           H  
ATOM    509  HZ3 LYS A  35       7.974   7.092 -15.996  1.00 95.62           H  
ATOM    510  N   PHE A  36       4.113  -0.745 -15.018  1.00 95.09           N  
ATOM    511  H   PHE A  36       3.207  -0.300 -15.051  1.00 95.09           H  
ATOM    512  CA  PHE A  36       4.209  -2.152 -15.413  1.00 95.09           C  
ATOM    513  HA  PHE A  36       5.241  -2.486 -15.307  1.00 95.09           H  
ATOM    514  C   PHE A  36       3.799  -2.332 -16.878  1.00 95.09           C  
ATOM    515  CB  PHE A  36       3.327  -3.019 -14.501  1.00 95.09           C  
ATOM    516  HB2 PHE A  36       3.400  -4.054 -14.835  1.00 95.09           H  
ATOM    517  HB3 PHE A  36       2.288  -2.715 -14.623  1.00 95.09           H  
ATOM    518  O   PHE A  36       2.806  -1.763 -17.321  1.00 95.09           O  
ATOM    519  CG  PHE A  36       3.683  -2.975 -13.028  1.00 95.09           C  
ATOM    520  CD1 PHE A  36       4.769  -3.729 -12.545  1.00 95.09           C  
ATOM    521  HD1 PHE A  36       5.376  -4.296 -13.235  1.00 95.09           H  
ATOM    522  CD2 PHE A  36       2.922  -2.199 -12.133  1.00 95.09           C  
ATOM    523  HD2 PHE A  36       2.093  -1.609 -12.497  1.00 95.09           H  
ATOM    524  CE1 PHE A  36       5.074  -3.731 -11.173  1.00 95.09           C  
ATOM    525  HE1 PHE A  36       5.914  -4.303 -10.806  1.00 95.09           H  
ATOM    526  CE2 PHE A  36       3.231  -2.193 -10.762  1.00 95.09           C  
ATOM    527  HE2 PHE A  36       2.642  -1.592 -10.084  1.00 95.09           H  
ATOM    528  CZ  PHE A  36       4.301  -2.969 -10.280  1.00 95.09           C  
ATOM    529  HZ  PHE A  36       4.547  -2.964  -9.228  1.00 95.09           H  
ATOM    530  N   THR A  37       4.493  -3.202 -17.614  1.00 93.04           N  
ATOM    531  H   THR A  37       5.335  -3.602 -17.226  1.00 93.04           H  
ATOM    532  CA  THR A  37       4.183  -3.474 -19.029  1.00 93.04           C  
ATOM    533  HA  THR A  37       3.415  -2.783 -19.377  1.00 93.04           H  
ATOM    534  C   THR A  37       3.670  -4.907 -19.193  1.00 93.04           C  
ATOM    535  CB  THR A  37       5.405  -3.188 -19.912  1.00 93.04           C  
ATOM    536  HB  THR A  37       6.237  -3.829 -19.621  1.00 93.04           H  
ATOM    537  O   THR A  37       4.463  -5.841 -19.044  1.00 93.04           O  
ATOM    538  CG2 THR A  37       5.111  -3.363 -21.400  1.00 93.04           C  
ATOM    539 HG21 THR A  37       4.269  -2.736 -21.693  1.00 93.04           H  
ATOM    540 HG22 THR A  37       5.986  -3.078 -21.985  1.00 93.04           H  
ATOM    541 HG23 THR A  37       4.875  -4.405 -21.619  1.00 93.04           H  
ATOM    542  OG1 THR A  37       5.764  -1.840 -19.720  1.00 93.04           O  
ATOM    543  HG1 THR A  37       6.570  -1.656 -20.208  1.00 93.04           H  
ATOM    544  N   PRO A  38       2.366  -5.126 -19.460  1.00 92.40           N  
ATOM    545  CA  PRO A  38       1.827  -6.454 -19.760  1.00 92.40           C  
ATOM    546  HA  PRO A  38       1.955  -7.095 -18.888  1.00 92.40           H  
ATOM    547  C   PRO A  38       2.512  -7.089 -20.978  1.00 92.40           C  
ATOM    548  CB  PRO A  38       0.329  -6.255 -20.023  1.00 92.40           C  
ATOM    549  HB2 PRO A  38       0.147  -6.149 -21.093  1.00 92.40           H  
ATOM    550  HB3 PRO A  38      -0.263  -7.077 -19.620  1.00 92.40           H  
ATOM    551  O   PRO A  38       2.857  -6.392 -21.929  1.00 92.40           O  
ATOM    552  CG  PRO A  38      -0.003  -4.933 -19.336  1.00 92.40           C  
ATOM    553  HG2 PRO A  38      -0.233  -5.114 -18.286  1.00 92.40           H  
ATOM    554  HG3 PRO A  38      -0.835  -4.425 -19.823  1.00 92.40           H  
ATOM    555  CD  PRO A  38       1.295  -4.137 -19.460  1.00 92.40           C  
ATOM    556  HD2 PRO A  38       1.383  -3.445 -18.623  1.00 92.40           H  
ATOM    557  HD3 PRO A  38       1.306  -3.594 -20.405  1.00 92.40           H  
ATOM    558  N   THR A  39       2.673  -8.415 -20.989  1.00 87.86           N  
ATOM    559  H   THR A  39       2.368  -8.958 -20.193  1.00 87.86           H  
ATOM    560  CA  THR A  39       3.224  -9.140 -22.154  1.00 87.86           C  
ATOM    561  HA  THR A  39       4.082  -8.588 -22.537  1.00 87.86           H  
ATOM    562  C   THR A  39       2.230  -9.250 -23.312  1.00 87.86           C  
ATOM    563  CB  THR A  39       3.698 -10.551 -21.772  1.00 87.86           C  
ATOM    564  HB  THR A  39       3.975 -11.095 -22.674  1.00 87.86           H  
ATOM    565  O   THR A  39       2.640  -9.427 -24.458  1.00 87.86           O  
ATOM    566  CG2 THR A  39       4.908 -10.512 -20.844  1.00 87.86           C  
ATOM    567 HG21 THR A  39       4.644 -10.002 -19.918  1.00 87.86           H  
ATOM    568 HG22 THR A  39       5.725  -9.976 -21.328  1.00 87.86           H  
ATOM    569 HG23 THR A  39       5.235 -11.526 -20.615  1.00 87.86           H  
ATOM    570  OG1 THR A  39       2.675 -11.256 -21.103  1.00 87.86           O  
ATOM    571  HG1 THR A  39       3.041 -12.075 -20.762  1.00 87.86           H  
ATOM    572  N   VAL A  40       0.928  -9.133 -23.031  1.00 80.08           N  
ATOM    573  H   VAL A  40       0.677  -8.978 -22.066  1.00 80.08           H  
ATOM    574  CA  VAL A  40      -0.155  -9.162 -24.023  1.00 80.08           C  
ATOM    575  HA  VAL A  40       0.261  -9.426 -24.995  1.00 80.08           H  
ATOM    576  C   VAL A  40      -0.776  -7.769 -24.134  1.00 80.08           C  
ATOM    577  CB  VAL A  40      -1.207 -10.233 -23.668  1.00 80.08           C  
ATOM    578  HB  VAL A  40      -1.673  -9.981 -22.715  1.00 80.08           H  
ATOM    579  O   VAL A  40      -1.329  -7.253 -23.163  1.00 80.08           O  
ATOM    580  CG1 VAL A  40      -2.300 -10.310 -24.743  1.00 80.08           C  
ATOM    581 HG11 VAL A  40      -3.012 -11.095 -24.488  1.00 80.08           H  
ATOM    582 HG12 VAL A  40      -1.861 -10.528 -25.717  1.00 80.08           H  
ATOM    583 HG13 VAL A  40      -2.847  -9.370 -24.794  1.00 80.08           H  
ATOM    584  CG2 VAL A  40      -0.573 -11.627 -23.544  1.00 80.08           C  
ATOM    585 HG21 VAL A  40      -0.058 -11.887 -24.469  1.00 80.08           H  
ATOM    586 HG22 VAL A  40      -1.345 -12.367 -23.336  1.00 80.08           H  
ATOM    587 HG23 VAL A  40       0.141 -11.641 -22.721  1.00 80.08           H  
ATOM    588  N   VAL A  41      -0.706  -7.173 -25.329  1.00 67.31           N  
ATOM    589  H   VAL A  41      -0.211  -7.658 -26.064  1.00 67.31           H  
ATOM    590  CA  VAL A  41      -1.131  -5.784 -25.605  1.00 67.31           C  
ATOM    591  HA  VAL A  41      -0.576  -5.115 -24.947  1.00 67.31           H  
ATOM    592  C   VAL A  41      -2.619  -5.557 -25.311  1.00 67.31           C  
ATOM    593  CB  VAL A  41      -0.795  -5.403 -27.064  1.00 67.31           C  
ATOM    594  HB  VAL A  41      -1.338  -6.069 -27.735  1.00 67.31           H  
ATOM    595  O   VAL A  41      -2.981  -4.525 -24.756  1.00 67.31           O  
ATOM    596  CG1 VAL A  41      -1.172  -3.958 -27.410  1.00 67.31           C  
ATOM    597 HG11 VAL A  41      -2.244  -3.803 -27.287  1.00 67.31           H  
ATOM    598 HG12 VAL A  41      -0.630  -3.264 -26.768  1.00 67.31           H  
ATOM    599 HG13 VAL A  41      -0.923  -3.749 -28.450  1.00 67.31           H  
ATOM    600  CG2 VAL A  41       0.709  -5.556 -27.345  1.00 67.31           C  
ATOM    601 HG21 VAL A  41       1.281  -4.935 -26.655  1.00 67.31           H  
ATOM    602 HG22 VAL A  41       1.023  -6.594 -27.236  1.00 67.31           H  
ATOM    603 HG23 VAL A  41       0.928  -5.243 -28.366  1.00 67.31           H  
ATOM    604  N   ASP A  42      -3.482  -6.545 -25.564  1.00 61.89           N  
ATOM    605  H   ASP A  42      -3.159  -7.343 -26.093  1.00 61.89           H  
ATOM    606  CA  ASP A  42      -4.929  -6.438 -25.304  1.00 61.89           C  
ATOM    607  HA  ASP A  42      -5.286  -5.508 -25.746  1.00 61.89           H  
ATOM    608  C   ASP A  42      -5.289  -6.372 -23.800  1.00 61.89           C  
ATOM    609  CB  ASP A  42      -5.668  -7.599 -25.996  1.00 61.89           C  
ATOM    610  HB2 ASP A  42      -6.726  -7.550 -25.735  1.00 61.89           H  
ATOM    611  HB3 ASP A  42      -5.274  -8.541 -25.615  1.00 61.89           H  
ATOM    612  O   ASP A  42      -6.460  -6.277 -23.442  1.00 61.89           O  
ATOM    613  CG  ASP A  42      -5.570  -7.585 -27.527  1.00 61.89           C  
ATOM    614  OD1 ASP A  42      -5.361  -6.498 -28.106  1.00 61.89           O  
ATOM    615  OD2 ASP A  42      -5.691  -8.687 -28.108  1.00 61.89           O  
ATOM    616  N   SER A  43      -4.296  -6.439 -22.902  1.00 59.91           N  
ATOM    617  H   SER A  43      -3.354  -6.493 -23.261  1.00 59.91           H  
ATOM    618  CA  SER A  43      -4.458  -6.347 -21.440  1.00 59.91           C  
ATOM    619  HA  SER A  43      -5.519  -6.413 -21.198  1.00 59.91           H  
ATOM    620  C   SER A  43      -3.970  -5.020 -20.842  1.00 59.91           C  
ATOM    621  CB  SER A  43      -3.762  -7.531 -20.762  1.00 59.91           C  
ATOM    622  HB2 SER A  43      -2.686  -7.464 -20.927  1.00 59.91           H  
ATOM    623  HB3 SER A  43      -3.957  -7.515 -19.690  1.00 59.91           H  
ATOM    624  O   SER A  43      -3.851  -4.910 -19.617  1.00 59.91           O  
ATOM    625  OG  SER A  43      -4.251  -8.738 -21.310  1.00 59.91           O  
ATOM    626  HG  SER A  43      -4.484  -8.544 -22.221  1.00 59.91           H  
ATOM    627  N   ILE A  44      -3.661  -4.012 -21.668  1.00 59.07           N  
ATOM    628  H   ILE A  44      -3.768  -4.147 -22.663  1.00 59.07           H  
ATOM    629  CA  ILE A  44      -3.245  -2.688 -21.182  1.00 59.07           C  
ATOM    630  HA  ILE A  44      -2.341  -2.821 -20.588  1.00 59.07           H  
ATOM    631  C   ILE A  44      -4.326  -2.123 -20.242  1.00 59.07           C  
ATOM    632  CB  ILE A  44      -2.885  -1.753 -22.363  1.00 59.07           C  
ATOM    633  HB  ILE A  44      -3.689  -1.797 -23.098  1.00 59.07           H  
ATOM    634  O   ILE A  44      -5.510  -2.131 -20.564  1.00 59.07           O  
ATOM    635  CG1 ILE A  44      -1.565  -2.223 -23.019  1.00 59.07           C  
ATOM    636 HG12 ILE A  44      -0.728  -1.960 -22.372  1.00 59.07           H  
ATOM    637 HG13 ILE A  44      -1.559  -3.308 -23.113  1.00 59.07           H  
ATOM    638  CG2 ILE A  44      -2.720  -0.293 -21.902  1.00 59.07           C  
ATOM    639 HG21 ILE A  44      -2.404   0.340 -22.732  1.00 59.07           H  
ATOM    640 HG22 ILE A  44      -3.683   0.095 -21.569  1.00 59.07           H  
ATOM    641 HG23 ILE A  44      -1.987  -0.221 -21.099  1.00 59.07           H  
ATOM    642  CD1 ILE A  44      -1.318  -1.628 -24.412  1.00 59.07           C  
ATOM    643 HD11 ILE A  44      -0.396  -2.047 -24.815  1.00 59.07           H  
ATOM    644 HD12 ILE A  44      -2.145  -1.875 -25.076  1.00 59.07           H  
ATOM    645 HD13 ILE A  44      -1.204  -0.545 -24.360  1.00 59.07           H  
ATOM    646  N   GLN A  45      -3.893  -1.672 -19.057  1.00 65.05           N  
ATOM    647  H   GLN A  45      -2.897  -1.708 -18.892  1.00 65.05           H  
ATOM    648  CA  GLN A  45      -4.718  -1.089 -17.981  1.00 65.05           C  
ATOM    649  HA  GLN A  45      -4.029  -0.805 -17.185  1.00 65.05           H  
ATOM    650  C   GLN A  45      -5.724  -2.037 -17.300  1.00 65.05           C  
ATOM    651  CB  GLN A  45      -5.376   0.214 -18.460  1.00 65.05           C  
ATOM    652  HB2 GLN A  45      -6.007   0.616 -17.667  1.00 65.05           H  
ATOM    653  HB3 GLN A  45      -6.020  -0.005 -19.311  1.00 65.05           H  
ATOM    654  O   GLN A  45      -6.528  -1.607 -16.472  1.00 65.05           O  
ATOM    655  CG  GLN A  45      -4.354   1.301 -18.834  1.00 65.05           C  
ATOM    656  HG2 GLN A  45      -3.912   1.697 -17.921  1.00 65.05           H  
ATOM    657  HG3 GLN A  45      -3.548   0.888 -19.440  1.00 65.05           H  
ATOM    658  CD  GLN A  45      -4.987   2.448 -19.615  1.00 65.05           C  
ATOM    659  NE2 GLN A  45      -4.256   3.511 -19.867  1.00 65.05           N  
ATOM    660 HE21 GLN A  45      -4.733   4.270 -20.332  1.00 65.05           H  
ATOM    661 HE22 GLN A  45      -3.320   3.617 -19.503  1.00 65.05           H  
ATOM    662  OE1 GLN A  45      -6.134   2.417 -20.023  1.00 65.05           O  
ATOM    663  N   VAL A  46      -5.653  -3.348 -17.548  1.00 82.48           N  
ATOM    664  H   VAL A  46      -5.014  -3.685 -18.254  1.00 82.48           H  
ATOM    665  CA  VAL A  46      -6.452  -4.311 -16.783  1.00 82.48           C  
ATOM    666  HA  VAL A  46      -7.437  -3.875 -16.618  1.00 82.48           H  
ATOM    667  C   VAL A  46      -5.801  -4.544 -15.419  1.00 82.48           C  
ATOM    668  CB  VAL A  46      -6.680  -5.623 -17.555  1.00 82.48           C  
ATOM    669  HB  VAL A  46      -5.723  -6.101 -17.763  1.00 82.48           H  
ATOM    670  O   VAL A  46      -4.714  -5.115 -15.315  1.00 82.48           O  
ATOM    671  CG1 VAL A  46      -7.554  -6.590 -16.740  1.00 82.48           C  
ATOM    672 HG11 VAL A  46      -7.744  -7.486 -17.332  1.00 82.48           H  
ATOM    673 HG12 VAL A  46      -8.503  -6.118 -16.488  1.00 82.48           H  
ATOM    674 HG13 VAL A  46      -7.032  -6.894 -15.833  1.00 82.48           H  
ATOM    675  CG2 VAL A  46      -7.401  -5.351 -18.882  1.00 82.48           C  
ATOM    676 HG21 VAL A  46      -7.568  -6.288 -19.414  1.00 82.48           H  
ATOM    677 HG22 VAL A  46      -8.357  -4.858 -18.704  1.00 82.48           H  
ATOM    678 HG23 VAL A  46      -6.792  -4.710 -19.518  1.00 82.48           H  
ATOM    679  N   CYS A  47      -6.495  -4.149 -14.348  1.00 93.40           N  
ATOM    680  H   CYS A  47      -7.296  -3.554 -14.503  1.00 93.40           H  
ATOM    681  CA  CYS A  47      -6.101  -4.494 -12.982  1.00 93.40           C  
ATOM    682  HA  CYS A  47      -5.085  -4.133 -12.823  1.00 93.40           H  
ATOM    683  C   CYS A  47      -6.114  -6.023 -12.809  1.00 93.40           C  
ATOM    684  CB  CYS A  47      -7.016  -3.763 -11.995  1.00 93.40           C  
ATOM    685  HB2 CYS A  47      -6.932  -2.692 -12.180  1.00 93.40           H  
ATOM    686  HB3 CYS A  47      -8.052  -4.060 -12.154  1.00 93.40           H  
ATOM    687  O   CYS A  47      -7.182  -6.653 -12.787  1.00 93.40           O  
ATOM    688  SG  CYS A  47      -6.512  -4.121 -10.287  1.00 93.40           S  
ATOM    689  HG  CYS A  47      -7.260  -3.189  -9.690  1.00 93.40           H  
ATOM    690  N   THR A  48      -4.923  -6.612 -12.717  1.00 94.78           N  
ATOM    691  H   THR A  48      -4.114  -6.008 -12.698  1.00 94.78           H  
ATOM    692  CA  THR A  48      -4.686  -8.052 -12.863  1.00 94.78           C  
ATOM    693  HA  THR A  48      -5.605  -8.540 -13.187  1.00 94.78           H  
ATOM    694  C   THR A  48      -4.256  -8.654 -11.536  1.00 94.78           C  
ATOM    695  CB  THR A  48      -3.632  -8.317 -13.947  1.00 94.78           C  
ATOM    696  HB  THR A  48      -2.700  -7.812 -13.693  1.00 94.78           H  
ATOM    697  O   THR A  48      -3.334  -8.157 -10.894  1.00 94.78           O  
ATOM    698  CG2 THR A  48      -3.365  -9.809 -14.156  1.00 94.78           C  
ATOM    699 HG21 THR A  48      -2.687  -9.936 -15.000  1.00 94.78           H  
ATOM    700 HG22 THR A  48      -4.297 -10.333 -14.372  1.00 94.78           H  
ATOM    701 HG23 THR A  48      -2.894 -10.241 -13.273  1.00 94.78           H  
ATOM    702  OG1 THR A  48      -4.113  -7.834 -15.177  1.00 94.78           O  
ATOM    703  HG1 THR A  48      -4.141  -6.875 -15.166  1.00 94.78           H  
ATOM    704  N   ARG A  49      -4.917  -9.735 -11.115  1.00 95.78           N  
ATOM    705  H   ARG A  49      -5.596 -10.151 -11.736  1.00 95.78           H  
ATOM    706  CA  ARG A  49      -4.544 -10.470  -9.903  1.00 95.78           C  
ATOM    707  HA  ARG A  49      -4.256  -9.751  -9.135  1.00 95.78           H  
ATOM    708  C   ARG A  49      -3.344 -11.363 -10.196  1.00 95.78           C  
ATOM    709  CB  ARG A  49      -5.740 -11.280  -9.393  1.00 95.78           C  
ATOM    710  HB2 ARG A  49      -5.912 -12.131 -10.053  1.00 95.78           H  
ATOM    711  HB3 ARG A  49      -6.629 -10.651  -9.414  1.00 95.78           H  
ATOM    712  O   ARG A  49      -3.364 -12.090 -11.178  1.00 95.78           O  
ATOM    713  CG  ARG A  49      -5.520 -11.774  -7.958  1.00 95.78           C  
ATOM    714  HG2 ARG A  49      -5.305 -10.924  -7.310  1.00 95.78           H  
ATOM    715  HG3 ARG A  49      -4.680 -12.469  -7.927  1.00 95.78           H  
ATOM    716  CD  ARG A  49      -6.793 -12.471  -7.467  1.00 95.78           C  
ATOM    717  HD2 ARG A  49      -7.619 -11.762  -7.516  1.00 95.78           H  
ATOM    718  HD3 ARG A  49      -7.034 -13.302  -8.130  1.00 95.78           H  
ATOM    719  NE  ARG A  49      -6.666 -12.944  -6.079  1.00 95.78           N  
ATOM    720  HE  ARG A  49      -7.095 -12.353  -5.380  1.00 95.78           H  
ATOM    721  NH1 ARG A  49      -5.560 -14.910  -6.526  1.00 95.78           N  
ATOM    722 HH11 ARG A  49      -5.010 -15.701  -6.224  1.00 95.78           H  
ATOM    723 HH12 ARG A  49      -5.524 -14.649  -7.501  1.00 95.78           H  
ATOM    724  NH2 ARG A  49      -6.086 -14.372  -4.417  1.00 95.78           N  
ATOM    725 HH21 ARG A  49      -5.683 -15.245  -4.108  1.00 95.78           H  
ATOM    726 HH22 ARG A  49      -6.525 -13.733  -3.770  1.00 95.78           H  
ATOM    727  CZ  ARG A  49      -6.106 -14.072  -5.684  1.00 95.78           C  
ATOM    728  N   ILE A  50      -2.350 -11.338  -9.319  1.00 96.11           N  
ATOM    729  H   ILE A  50      -2.425 -10.698  -8.541  1.00 96.11           H  
ATOM    730  CA  ILE A  50      -1.146 -12.161  -9.384  1.00 96.11           C  
ATOM    731  HA  ILE A  50      -1.269 -12.938 -10.138  1.00 96.11           H  
ATOM    732  C   ILE A  50      -0.959 -12.842  -8.030  1.00 96.11           C  
ATOM    733  CB  ILE A  50       0.064 -11.281  -9.760  1.00 96.11           C  
ATOM    734  HB  ILE A  50       0.130 -10.476  -9.029  1.00 96.11           H  
ATOM    735  O   ILE A  50      -0.960 -12.196  -6.983  1.00 96.11           O  
ATOM    736  CG1 ILE A  50      -0.062 -10.621 -11.155  1.00 96.11           C  
ATOM    737 HG12 ILE A  50       0.787  -9.953 -11.301  1.00 96.11           H  
ATOM    738 HG13 ILE A  50      -0.958 -10.001 -11.179  1.00 96.11           H  
ATOM    739  CG2 ILE A  50       1.369 -12.079  -9.674  1.00 96.11           C  
ATOM    740 HG21 ILE A  50       2.187 -11.416  -9.957  1.00 96.11           H  
ATOM    741 HG22 ILE A  50       1.553 -12.412  -8.652  1.00 96.11           H  
ATOM    742 HG23 ILE A  50       1.340 -12.938 -10.344  1.00 96.11           H  
ATOM    743  CD1 ILE A  50      -0.111 -11.589 -12.347  1.00 96.11           C  
ATOM    744 HD11 ILE A  50      -0.300 -11.033 -13.265  1.00 96.11           H  
ATOM    745 HD12 ILE A  50      -0.913 -12.316 -12.224  1.00 96.11           H  
ATOM    746 HD13 ILE A  50       0.841 -12.110 -12.454  1.00 96.11           H  
ATOM    747  N   SER A  51      -0.796 -14.160  -8.027  1.00 94.74           N  
ATOM    748  H   SER A  51      -0.845 -14.660  -8.903  1.00 94.74           H  
ATOM    749  CA  SER A  51      -0.696 -14.948  -6.795  1.00 94.74           C  
ATOM    750  HA  SER A  51      -1.287 -14.466  -6.016  1.00 94.74           H  
ATOM    751  C   SER A  51       0.738 -15.066  -6.281  1.00 94.74           C  
ATOM    752  CB  SER A  51      -1.284 -16.346  -7.007  1.00 94.74           C  
ATOM    753  HB2 SER A  51      -0.616 -16.932  -7.639  1.00 94.74           H  
ATOM    754  HB3 SER A  51      -1.379 -16.840  -6.041  1.00 94.74           H  
ATOM    755  O   SER A  51       0.943 -15.286  -5.089  1.00 94.74           O  
ATOM    756  OG  SER A  51      -2.556 -16.275  -7.621  1.00 94.74           O  
ATOM    757  HG  SER A  51      -2.373 -16.174  -8.558  1.00 94.74           H  
ATOM    758  N   ASN A  52       1.731 -14.982  -7.171  1.00 94.97           N  
ATOM    759  H   ASN A  52       1.491 -14.782  -8.132  1.00 94.97           H  
ATOM    760  CA  ASN A  52       3.152 -15.122  -6.851  1.00 94.97           C  
ATOM    761  HA  ASN A  52       3.363 -14.555  -5.944  1.00 94.97           H  
ATOM    762  C   ASN A  52       4.052 -14.562  -7.972  1.00 94.97           C  
ATOM    763  CB  ASN A  52       3.456 -16.610  -6.578  1.00 94.97           C  
ATOM    764  HB2 ASN A  52       4.508 -16.737  -6.322  1.00 94.97           H  
ATOM    765  HB3 ASN A  52       2.871 -16.950  -5.723  1.00 94.97           H  
ATOM    766  O   ASN A  52       3.589 -14.220  -9.059  1.00 94.97           O  
ATOM    767  CG  ASN A  52       3.153 -17.486  -7.777  1.00 94.97           C  
ATOM    768  ND2 ASN A  52       2.161 -18.341  -7.699  1.00 94.97           N  
ATOM    769 HD21 ASN A  52       1.569 -18.363  -6.881  1.00 94.97           H  
ATOM    770 HD22 ASN A  52       1.916 -18.813  -8.558  1.00 94.97           H  
ATOM    771  OD1 ASN A  52       3.808 -17.403  -8.798  1.00 94.97           O  
ATOM    772  N   TRP A  53       5.363 -14.531  -7.723  1.00 95.84           N  
ATOM    773  H   TRP A  53       5.678 -14.775  -6.794  1.00 95.84           H  
ATOM    774  CA  TRP A  53       6.356 -14.016  -8.670  1.00 95.84           C  
ATOM    775  HA  TRP A  53       6.113 -12.977  -8.893  1.00 95.84           H  
ATOM    776  C   TRP A  53       6.399 -14.753 -10.022  1.00 95.84           C  
ATOM    777  CB  TRP A  53       7.736 -14.057  -7.999  1.00 95.84           C  
ATOM    778  HB2 TRP A  53       7.690 -13.492  -7.068  1.00 95.84           H  
ATOM    779  HB3 TRP A  53       7.985 -15.090  -7.756  1.00 95.84           H  
ATOM    780  O   TRP A  53       6.631 -14.120 -11.046  1.00 95.84           O  
ATOM    781  CG  TRP A  53       8.830 -13.477  -8.837  1.00 95.84           C  
ATOM    782  CD1 TRP A  53       9.796 -14.171  -9.479  1.00 95.84           C  
ATOM    783  HD1 TRP A  53       9.894 -15.247  -9.457  1.00 95.84           H  
ATOM    784  CD2 TRP A  53       9.003 -12.087  -9.241  1.00 95.84           C  
ATOM    785  CE2 TRP A  53      10.109 -12.010 -10.140  1.00 95.84           C  
ATOM    786  CE3 TRP A  53       8.296 -10.896  -8.980  1.00 95.84           C  
ATOM    787  HE3 TRP A  53       7.413 -10.924  -8.358  1.00 95.84           H  
ATOM    788  NE1 TRP A  53      10.553 -13.312 -10.253  1.00 95.84           N  
ATOM    789  HE1 TRP A  53      11.180 -13.654 -10.967  1.00 95.84           H  
ATOM    790  CH2 TRP A  53       9.791  -9.630 -10.431  1.00 95.84           C  
ATOM    791  HH2 TRP A  53      10.059  -8.690 -10.889  1.00 95.84           H  
ATOM    792  CZ2 TRP A  53      10.499 -10.803 -10.742  1.00 95.84           C  
ATOM    793  HZ2 TRP A  53      11.280 -10.765 -11.487  1.00 95.84           H  
ATOM    794  CZ3 TRP A  53       8.694  -9.678  -9.556  1.00 95.84           C  
ATOM    795  HZ3 TRP A  53       8.139  -8.773  -9.357  1.00 95.84           H  
ATOM    796  N   LEU A  54       6.164 -16.069 -10.059  1.00 95.48           N  
ATOM    797  H   LEU A  54       5.818 -16.527  -9.228  1.00 95.48           H  
ATOM    798  CA  LEU A  54       6.198 -16.842 -11.310  1.00 95.48           C  
ATOM    799  HA  LEU A  54       7.124 -16.611 -11.837  1.00 95.48           H  
ATOM    800  C   LEU A  54       5.038 -16.461 -12.245  1.00 95.48           C  
ATOM    801  CB  LEU A  54       6.176 -18.342 -10.956  1.00 95.48           C  
ATOM    802  HB2 LEU A  54       5.272 -18.555 -10.384  1.00 95.48           H  
ATOM    803  HB3 LEU A  54       7.035 -18.568 -10.325  1.00 95.48           H  
ATOM    804  O   LEU A  54       5.201 -16.364 -13.463  1.00 95.48           O  
ATOM    805  CG  LEU A  54       6.183 -19.290 -12.168  1.00 95.48           C  
ATOM    806  HG  LEU A  54       5.339 -19.069 -12.821  1.00 95.48           H  
ATOM    807  CD1 LEU A  54       7.480 -19.178 -12.967  1.00 95.48           C  
ATOM    808 HD11 LEU A  54       8.342 -19.370 -12.327  1.00 95.48           H  
ATOM    809 HD12 LEU A  54       7.467 -19.897 -13.786  1.00 95.48           H  
ATOM    810 HD13 LEU A  54       7.563 -18.182 -13.402  1.00 95.48           H  
ATOM    811  CD2 LEU A  54       6.034 -20.732 -11.680  1.00 95.48           C  
ATOM    812 HD21 LEU A  54       6.870 -21.000 -11.034  1.00 95.48           H  
ATOM    813 HD22 LEU A  54       6.009 -21.404 -12.539  1.00 95.48           H  
ATOM    814 HD23 LEU A  54       5.098 -20.837 -11.131  1.00 95.48           H  
ATOM    815  N   GLU A  55       3.863 -16.216 -11.668  1.00 95.76           N  
ATOM    816  H   GLU A  55       3.784 -16.331 -10.668  1.00 95.76           H  
ATOM    817  CA  GLU A  55       2.699 -15.726 -12.407  1.00 95.76           C  
ATOM    818  HA  GLU A  55       2.527 -16.369 -13.270  1.00 95.76           H  
ATOM    819  C   GLU A  55       2.939 -14.304 -12.940  1.00 95.76           C  
ATOM    820  CB  GLU A  55       1.479 -15.828 -11.485  1.00 95.76           C  
ATOM    821  HB2 GLU A  55       1.611 -15.159 -10.634  1.00 95.76           H  
ATOM    822  HB3 GLU A  55       1.430 -16.849 -11.105  1.00 95.76           H  
ATOM    823  O   GLU A  55       2.611 -14.017 -14.094  1.00 95.76           O  
ATOM    824  CG  GLU A  55       0.152 -15.515 -12.188  1.00 95.76           C  
ATOM    825  HG2 GLU A  55       0.048 -16.179 -13.046  1.00 95.76           H  
ATOM    826  HG3 GLU A  55       0.176 -14.487 -12.550  1.00 95.76           H  
ATOM    827  CD  GLU A  55      -1.060 -15.697 -11.256  1.00 95.76           C  
ATOM    828  OE1 GLU A  55      -2.201 -15.510 -11.714  1.00 95.76           O  
ATOM    829  OE2 GLU A  55      -0.871 -16.011 -10.053  1.00 95.76           O  
ATOM    830  N   PHE A  56       3.614 -13.449 -12.156  1.00 96.14           N  
ATOM    831  H   PHE A  56       3.851 -13.738 -11.217  1.00 96.14           H  
ATOM    832  CA  PHE A  56       4.042 -12.125 -12.618  1.00 96.14           C  
ATOM    833  HA  PHE A  56       3.158 -11.558 -12.911  1.00 96.14           H  
ATOM    834  C   PHE A  56       4.946 -12.224 -13.849  1.00 96.14           C  
ATOM    835  CB  PHE A  56       4.768 -11.351 -11.508  1.00 96.14           C  
ATOM    836  HB2 PHE A  56       5.675 -11.881 -11.217  1.00 96.14           H  
ATOM    837  HB3 PHE A  56       4.147 -11.276 -10.616  1.00 96.14           H  
ATOM    838  O   PHE A  56       4.646 -11.620 -14.874  1.00 96.14           O  
ATOM    839  CG  PHE A  56       5.154  -9.958 -11.949  1.00 96.14           C  
ATOM    840  CD1 PHE A  56       6.475  -9.693 -12.356  1.00 96.14           C  
ATOM    841  HD1 PHE A  56       7.224 -10.471 -12.326  1.00 96.14           H  
ATOM    842  CD2 PHE A  56       4.179  -8.945 -12.024  1.00 96.14           C  
ATOM    843  HD2 PHE A  56       3.159  -9.147 -11.733  1.00 96.14           H  
ATOM    844  CE1 PHE A  56       6.817  -8.421 -12.839  1.00 96.14           C  
ATOM    845  HE1 PHE A  56       7.815  -8.226 -13.202  1.00 96.14           H  
ATOM    846  CE2 PHE A  56       4.530  -7.665 -12.485  1.00 96.14           C  
ATOM    847  HE2 PHE A  56       3.784  -6.886 -12.549  1.00 96.14           H  
ATOM    848  CZ  PHE A  56       5.849  -7.406 -12.894  1.00 96.14           C  
ATOM    849  HZ  PHE A  56       6.111  -6.436 -13.290  1.00 96.14           H  
ATOM    850  N   THR A  57       6.006 -13.041 -13.788  1.00 94.94           N  
ATOM    851  H   THR A  57       6.195 -13.528 -12.923  1.00 94.94           H  
ATOM    852  CA  THR A  57       6.980 -13.166 -14.890  1.00 94.94           C  
ATOM    853  HA  THR A  57       7.335 -12.168 -15.146  1.00 94.94           H  
ATOM    854  C   THR A  57       6.389 -13.746 -16.175  1.00 94.94           C  
ATOM    855  CB  THR A  57       8.198 -14.018 -14.488  1.00 94.94           C  
ATOM    856  HB  THR A  57       8.894 -14.026 -15.327  1.00 94.94           H  
ATOM    857  O   THR A  57       7.010 -13.654 -17.227  1.00 94.94           O  
ATOM    858  CG2 THR A  57       8.938 -13.481 -13.258  1.00 94.94           C  
ATOM    859 HG21 THR A  57       8.804 -14.149 -12.407  1.00 94.94           H  
ATOM    860 HG22 THR A  57       8.563 -12.496 -12.977  1.00 94.94           H  
ATOM    861 HG23 THR A  57      10.001 -13.408 -13.485  1.00 94.94           H  
ATOM    862  OG1 THR A  57       7.850 -15.353 -14.186  1.00 94.94           O  
ATOM    863  HG1 THR A  57       7.129 -15.627 -14.759  1.00 94.94           H  
ATOM    864  N   SER A  58       5.215 -14.376 -16.089  1.00 93.42           N  
ATOM    865  H   SER A  58       4.755 -14.403 -15.190  1.00 93.42           H  
ATOM    866  CA  SER A  58       4.490 -14.908 -17.250  1.00 93.42           C  
ATOM    867  HA  SER A  58       5.203 -15.214 -18.015  1.00 93.42           H  
ATOM    868  C   SER A  58       3.558 -13.867 -17.886  1.00 93.42           C  
ATOM    869  CB  SER A  58       3.689 -16.148 -16.835  1.00 93.42           C  
ATOM    870  HB2 SER A  58       3.250 -16.600 -17.724  1.00 93.42           H  
ATOM    871  HB3 SER A  58       2.885 -15.855 -16.159  1.00 93.42           H  
ATOM    872  O   SER A  58       3.238 -13.972 -19.068  1.00 93.42           O  
ATOM    873  OG  SER A  58       4.520 -17.103 -16.190  1.00 93.42           O  
ATOM    874  HG  SER A  58       4.718 -16.789 -15.304  1.00 93.42           H  
ATOM    875  N   SER A  59       3.131 -12.863 -17.113  1.00 93.09           N  
ATOM    876  H   SER A  59       3.489 -12.805 -16.170  1.00 93.09           H  
ATOM    877  CA  SER A  59       2.083 -11.901 -17.496  1.00 93.09           C  
ATOM    878  HA  SER A  59       1.588 -12.240 -18.406  1.00 93.09           H  
ATOM    879  C   SER A  59       2.618 -10.491 -17.770  1.00 93.09           C  
ATOM    880  CB  SER A  59       1.019 -11.828 -16.394  1.00 93.09           C  
ATOM    881  HB2 SER A  59       0.161 -11.266 -16.763  1.00 93.09           H  
ATOM    882  HB3 SER A  59       1.428 -11.312 -15.525  1.00 93.09           H  
ATOM    883  O   SER A  59       1.973  -9.708 -18.465  1.00 93.09           O  
ATOM    884  OG  SER A  59       0.596 -13.119 -15.993  1.00 93.09           O  
ATOM    885  HG  SER A  59       1.231 -13.463 -15.361  1.00 93.09           H  
ATOM    886  N   PHE A  60       3.791 -10.158 -17.231  1.00 95.07           N  
ATOM    887  H   PHE A  60       4.275 -10.839 -16.663  1.00 95.07           H  
ATOM    888  CA  PHE A  60       4.402  -8.834 -17.315  1.00 95.07           C  
ATOM    889  HA  PHE A  60       3.876  -8.235 -18.058  1.00 95.07           H  
ATOM    890  C   PHE A  60       5.863  -8.917 -17.751  1.00 95.07           C  
ATOM    891  CB  PHE A  60       4.278  -8.124 -15.964  1.00 95.07           C  
ATOM    892  HB2 PHE A  60       4.870  -7.209 -15.989  1.00 95.07           H  
ATOM    893  HB3 PHE A  60       4.698  -8.763 -15.187  1.00 95.07           H  
ATOM    894  O   PHE A  60       6.582  -9.865 -17.426  1.00 95.07           O  
ATOM    895  CG  PHE A  60       2.852  -7.761 -15.609  1.00 95.07           C  
ATOM    896  CD1 PHE A  60       2.309  -6.558 -16.085  1.00 95.07           C  
ATOM    897  HD1 PHE A  60       2.917  -5.886 -16.672  1.00 95.07           H  
ATOM    898  CD2 PHE A  60       2.053  -8.636 -14.850  1.00 95.07           C  
ATOM    899  HD2 PHE A  60       2.475  -9.560 -14.482  1.00 95.07           H  
ATOM    900  CE1 PHE A  60       0.969  -6.242 -15.825  1.00 95.07           C  
ATOM    901  HE1 PHE A  60       0.557  -5.331 -16.234  1.00 95.07           H  
ATOM    902  CE2 PHE A  60       0.710  -8.313 -14.582  1.00 95.07           C  
ATOM    903  HE2 PHE A  60       0.088  -8.985 -14.010  1.00 95.07           H  
ATOM    904  CZ  PHE A  60       0.165  -7.115 -15.076  1.00 95.07           C  
ATOM    905  HZ  PHE A  60      -0.871  -6.871 -14.894  1.00 95.07           H  
ATOM    906  N   SER A  61       6.300  -7.894 -18.482  1.00 94.12           N  
ATOM    907  H   SER A  61       5.652  -7.147 -18.689  1.00 94.12           H  
ATOM    908  CA  SER A  61       7.703  -7.688 -18.812  1.00 94.12           C  
ATOM    909  HA  SER A  61       8.071  -8.575 -19.327  1.00 94.12           H  
ATOM    910  C   SER A  61       8.527  -7.473 -17.543  1.00 94.12           C  
ATOM    911  CB  SER A  61       7.863  -6.488 -19.745  1.00 94.12           C  
ATOM    912  HB2 SER A  61       7.565  -5.579 -19.222  1.00 94.12           H  
ATOM    913  HB3 SER A  61       7.231  -6.621 -20.624  1.00 94.12           H  
ATOM    914  O   SER A  61       8.083  -6.839 -16.586  1.00 94.12           O  
ATOM    915  OG  SER A  61       9.216  -6.383 -20.148  1.00 94.12           O  
ATOM    916  HG  SER A  61       9.285  -5.624 -20.733  1.00 94.12           H  
ATOM    917  N   LEU A  62       9.754  -7.995 -17.556  1.00 95.71           N  
ATOM    918  H   LEU A  62      10.042  -8.475 -18.397  1.00 95.71           H  
ATOM    919  CA  LEU A  62      10.750  -7.752 -16.511  1.00 95.71           C  
ATOM    920  HA  LEU A  62      10.235  -7.526 -15.577  1.00 95.71           H  
ATOM    921  C   LEU A  62      11.632  -6.534 -16.804  1.00 95.71           C  
ATOM    922  CB  LEU A  62      11.614  -9.010 -16.315  1.00 95.71           C  
ATOM    923  HB2 LEU A  62      12.350  -8.797 -15.541  1.00 95.71           H  
ATOM    924  HB3 LEU A  62      12.154  -9.208 -17.241  1.00 95.71           H  
ATOM    925  O   LEU A  62      12.497  -6.208 -15.994  1.00 95.71           O  
ATOM    926  CG  LEU A  62      10.840 -10.273 -15.912  1.00 95.71           C  
ATOM    927  HG  LEU A  62      10.168 -10.570 -16.717  1.00 95.71           H  
ATOM    928  CD1 LEU A  62      11.837 -11.410 -15.672  1.00 95.71           C  
ATOM    929 HD11 LEU A  62      12.413 -11.577 -16.582  1.00 95.71           H  
ATOM    930 HD12 LEU A  62      11.294 -12.325 -15.432  1.00 95.71           H  
ATOM    931 HD13 LEU A  62      12.514 -11.148 -14.859  1.00 95.71           H  
ATOM    932  CD2 LEU A  62      10.024 -10.067 -14.635  1.00 95.71           C  
ATOM    933 HD21 LEU A  62      10.652  -9.665 -13.839  1.00 95.71           H  
ATOM    934 HD22 LEU A  62       9.575 -11.011 -14.328  1.00 95.71           H  
ATOM    935 HD23 LEU A  62       9.211  -9.370 -14.838  1.00 95.71           H  
ATOM    936  N   ALA A  63      11.466  -5.913 -17.974  1.00 95.78           N  
ATOM    937  H   ALA A  63      10.689  -6.181 -18.560  1.00 95.78           H  
ATOM    938  CA  ALA A  63      12.154  -4.678 -18.309  1.00 95.78           C  
ATOM    939  HA  ALA A  63      13.196  -4.771 -18.000  1.00 95.78           H  
ATOM    940  C   ALA A  63      11.503  -3.504 -17.564  1.00 95.78           C  
ATOM    941  CB  ALA A  63      12.112  -4.465 -19.826  1.00 95.78           C  
ATOM    942  HB1 ALA A  63      12.537  -5.318 -20.355  1.00 95.78           H  
ATOM    943  HB2 ALA A  63      12.676  -3.566 -20.072  1.00 95.78           H  
ATOM    944  HB3 ALA A  63      11.082  -4.316 -20.150  1.00 95.78           H  
ATOM    945  O   ALA A  63      10.270  -3.425 -17.541  1.00 95.78           O  
ATOM    946  N   PRO A  64      12.295  -2.587 -16.983  1.00 96.10           N  
ATOM    947  CA  PRO A  64      11.752  -1.364 -16.415  1.00 96.10           C  
ATOM    948  HA  PRO A  64      10.957  -1.594 -15.705  1.00 96.10           H  
ATOM    949  C   PRO A  64      11.198  -0.470 -17.527  1.00 96.10           C  
ATOM    950  CB  PRO A  64      12.923  -0.712 -15.675  1.00 96.10           C  
ATOM    951  HB2 PRO A  64      12.986  -1.124 -14.668  1.00 96.10           H  
ATOM    952  HB3 PRO A  64      12.839   0.375 -15.637  1.00 96.10           H  
ATOM    953  O   PRO A  64      11.687  -0.489 -18.659  1.00 96.10           O  
ATOM    954  CG  PRO A  64      14.139  -1.164 -16.481  1.00 96.10           C  
ATOM    955  HG2 PRO A  64      15.042  -1.183 -15.870  1.00 96.10           H  
ATOM    956  HG3 PRO A  64      14.272  -0.516 -17.348  1.00 96.10           H  
ATOM    957  CD  PRO A  64      13.752  -2.568 -16.938  1.00 96.10           C  
ATOM    958  HD2 PRO A  64      14.100  -3.301 -16.209  1.00 96.10           H  
ATOM    959  HD3 PRO A  64      14.186  -2.770 -17.917  1.00 96.10           H  
ATOM    960  N   THR A  65      10.211   0.358 -17.189  1.00 95.15           N  
ATOM    961  H   THR A  65       9.858   0.327 -16.244  1.00 95.15           H  
ATOM    962  CA  THR A  65       9.846   1.495 -18.045  1.00 95.15           C  
ATOM    963  HA  THR A  65       9.749   1.152 -19.075  1.00 95.15           H  
ATOM    964  C   THR A  65      10.969   2.524 -17.971  1.00 95.15           C  
ATOM    965  CB  THR A  65       8.508   2.112 -17.625  1.00 95.15           C  
ATOM    966  HB  THR A  65       8.559   2.436 -16.585  1.00 95.15           H  
ATOM    967  O   THR A  65      11.359   2.915 -16.867  1.00 95.15           O  
ATOM    968  CG2 THR A  65       8.105   3.297 -18.502  1.00 95.15           C  
ATOM    969 HG21 THR A  65       7.101   3.625 -18.232  1.00 95.15           H  
ATOM    970 HG22 THR A  65       8.111   3.002 -19.551  1.00 95.15           H  
ATOM    971 HG23 THR A  65       8.794   4.129 -18.356  1.00 95.15           H  
ATOM    972  OG1 THR A  65       7.490   1.147 -17.761  1.00 95.15           O  
ATOM    973  HG1 THR A  65       7.469   0.596 -16.976  1.00 95.15           H  
ATOM    974  N   VAL A  66      11.489   2.939 -19.128  1.00 96.65           N  
ATOM    975  H   VAL A  66      11.096   2.598 -19.993  1.00 96.65           H  
ATOM    976  CA  VAL A  66      12.631   3.855 -19.232  1.00 96.65           C  
ATOM    977  HA  VAL A  66      12.981   4.103 -18.230  1.00 96.65           H  
ATOM    978  C   VAL A  66      12.200   5.148 -19.909  1.00 96.65           C  
ATOM    979  CB  VAL A  66      13.816   3.208 -19.973  1.00 96.65           C  
ATOM    980  HB  VAL A  66      13.506   2.942 -20.984  1.00 96.65           H  
ATOM    981  O   VAL A  66      11.626   5.125 -20.998  1.00 96.65           O  
ATOM    982  CG1 VAL A  66      15.026   4.147 -20.055  1.00 96.65           C  
ATOM    983 HG11 VAL A  66      15.378   4.401 -19.055  1.00 96.65           H  
ATOM    984 HG12 VAL A  66      15.826   3.661 -20.614  1.00 96.65           H  
ATOM    985 HG13 VAL A  66      14.760   5.066 -20.579  1.00 96.65           H  
ATOM    986  CG2 VAL A  66      14.288   1.941 -19.250  1.00 96.65           C  
ATOM    987 HG21 VAL A  66      13.487   1.201 -19.227  1.00 96.65           H  
ATOM    988 HG22 VAL A  66      14.545   2.178 -18.218  1.00 96.65           H  
ATOM    989 HG23 VAL A  66      15.152   1.517 -19.761  1.00 96.65           H  
ATOM    990  N   GLU A  67      12.512   6.268 -19.267  1.00 95.58           N  
ATOM    991  H   GLU A  67      12.981   6.197 -18.376  1.00 95.58           H  
ATOM    992  CA  GLU A  67      12.328   7.610 -19.808  1.00 95.58           C  
ATOM    993  HA  GLU A  67      12.067   7.544 -20.865  1.00 95.58           H  
ATOM    994  C   GLU A  67      13.634   8.392 -19.699  1.00 95.58           C  
ATOM    995  CB  GLU A  67      11.169   8.298 -19.081  1.00 95.58           C  
ATOM    996  HB2 GLU A  67      11.383   8.339 -18.013  1.00 95.58           H  
ATOM    997  HB3 GLU A  67      10.274   7.695 -19.235  1.00 95.58           H  
ATOM    998  O   GLU A  67      14.242   8.467 -18.629  1.00 95.58           O  
ATOM    999  CG  GLU A  67      10.905   9.718 -19.602  1.00 95.58           C  
ATOM   1000  HG2 GLU A  67      11.726  10.370 -19.305  1.00 95.58           H  
ATOM   1001  HG3 GLU A  67      10.870   9.684 -20.691  1.00 95.58           H  
ATOM   1002  CD  GLU A  67       9.582  10.290 -19.073  1.00 95.58           C  
ATOM   1003  OE1 GLU A  67       9.057  11.197 -19.760  1.00 95.58           O  
ATOM   1004  OE2 GLU A  67       9.069   9.766 -18.052  1.00 95.58           O  
ATOM   1005  N   ILE A  68      14.072   8.956 -20.820  1.00 97.06           N  
ATOM   1006  H   ILE A  68      13.534   8.841 -21.666  1.00 97.06           H  
ATOM   1007  CA  ILE A  68      15.311   9.718 -20.929  1.00 97.06           C  
ATOM   1008  HA  ILE A  68      15.797   9.764 -19.954  1.00 97.06           H  
ATOM   1009  C   ILE A  68      14.961  11.135 -21.352  1.00 97.06           C  
ATOM   1010  CB  ILE A  68      16.291   9.049 -21.911  1.00 97.06           C  
ATOM   1011  HB  ILE A  68      15.827   9.045 -22.898  1.00 97.06           H  
ATOM   1012  O   ILE A  68      14.341  11.343 -22.397  1.00 97.06           O  
ATOM   1013  CG1 ILE A  68      16.547   7.587 -21.482  1.00 97.06           C  
ATOM   1014 HG12 ILE A  68      15.608   7.035 -21.526  1.00 97.06           H  
ATOM   1015 HG13 ILE A  68      16.908   7.566 -20.454  1.00 97.06           H  
ATOM   1016  CG2 ILE A  68      17.595   9.862 -22.010  1.00 97.06           C  
ATOM   1017 HG21 ILE A  68      18.092   9.883 -21.040  1.00 97.06           H  
ATOM   1018 HG22 ILE A  68      17.389  10.886 -22.323  1.00 97.06           H  
ATOM   1019 HG23 ILE A  68      18.262   9.430 -22.757  1.00 97.06           H  
ATOM   1020  CD1 ILE A  68      17.535   6.835 -22.368  1.00 97.06           C  
ATOM   1021 HD11 ILE A  68      17.541   5.783 -22.085  1.00 97.06           H  
ATOM   1022 HD12 ILE A  68      17.237   6.924 -23.413  1.00 97.06           H  
ATOM   1023 HD13 ILE A  68      18.536   7.242 -22.226  1.00 97.06           H  
ATOM   1024  N   VAL A  69      15.392  12.098 -20.542  1.00 95.86           N  
ATOM   1025  H   VAL A  69      15.952  11.835 -19.743  1.00 95.86           H  
ATOM   1026  CA  VAL A  69      15.281  13.521 -20.858  1.00 95.86           C  
ATOM   1027  HA  VAL A  69      14.507  13.657 -21.613  1.00 95.86           H  
ATOM   1028  C   VAL A  69      16.613  13.980 -21.436  1.00 95.86           C  
ATOM   1029  CB  VAL A  69      14.874  14.364 -19.639  1.00 95.86           C  
ATOM   1030  HB  VAL A  69      15.701  14.389 -18.930  1.00 95.86           H  
ATOM   1031  O   VAL A  69      17.671  13.790 -20.829  1.00 95.86           O  
ATOM   1032  CG1 VAL A  69      14.560  15.801 -20.066  1.00 95.86           C  
ATOM   1033 HG11 VAL A  69      13.746  15.813 -20.791  1.00 95.86           H  
ATOM   1034 HG12 VAL A  69      15.440  16.269 -20.506  1.00 95.86           H  
ATOM   1035 HG13 VAL A  69      14.279  16.393 -19.195  1.00 95.86           H  
ATOM   1036  CG2 VAL A  69      13.635  13.799 -18.927  1.00 95.86           C  
ATOM   1037 HG21 VAL A  69      12.796  13.742 -19.621  1.00 95.86           H  
ATOM   1038 HG22 VAL A  69      13.845  12.805 -18.532  1.00 95.86           H  
ATOM   1039 HG23 VAL A  69      13.365  14.446 -18.093  1.00 95.86           H  
ATOM   1040  N   VAL A  70      16.556  14.565 -22.625  1.00 95.61           N  
ATOM   1041  H   VAL A  70      15.647  14.672 -23.051  1.00 95.61           H  
ATOM   1042  CA  VAL A  70      17.687  15.156 -23.339  1.00 95.61           C  
ATOM   1043  HA  VAL A  70      18.621  14.859 -22.862  1.00 95.61           H  
ATOM   1044  C   VAL A  70      17.572  16.673 -23.257  1.00 95.61           C  
ATOM   1045  CB  VAL A  70      17.716  14.667 -24.801  1.00 95.61           C  
ATOM   1046  HB  VAL A  70      16.775  14.928 -25.286  1.00 95.61           H  
ATOM   1047  O   VAL A  70      16.481  17.216 -23.405  1.00 95.61           O  
ATOM   1048  CG1 VAL A  70      18.858  15.305 -25.599  1.00 95.61           C  
ATOM   1049 HG11 VAL A  70      18.701  16.379 -25.698  1.00 95.61           H  
ATOM   1050 HG12 VAL A  70      18.894  14.882 -26.603  1.00 95.61           H  
ATOM   1051 HG13 VAL A  70      19.814  15.122 -25.107  1.00 95.61           H  
ATOM   1052  CG2 VAL A  70      17.887  13.141 -24.869  1.00 95.61           C  
ATOM   1053 HG21 VAL A  70      17.903  12.816 -25.909  1.00 95.61           H  
ATOM   1054 HG22 VAL A  70      18.817  12.848 -24.382  1.00 95.61           H  
ATOM   1055 HG23 VAL A  70      17.050  12.649 -24.373  1.00 95.61           H  
ATOM   1056  N   GLN A  71      18.697  17.356 -23.065  1.00 92.50           N  
ATOM   1057  H   GLN A  71      19.563  16.844 -22.979  1.00 92.50           H  
ATOM   1058  CA  GLN A  71      18.795  18.804 -23.252  1.00 92.50           C  
ATOM   1059  HA  GLN A  71      17.796  19.217 -23.392  1.00 92.50           H  
ATOM   1060  C   GLN A  71      19.569  19.116 -24.527  1.00 92.50           C  
ATOM   1061  CB  GLN A  71      19.407  19.478 -22.017  1.00 92.50           C  
ATOM   1062  HB2 GLN A  71      20.240  18.883 -21.644  1.00 92.50           H  
ATOM   1063  HB3 GLN A  71      19.771  20.470 -22.285  1.00 92.50           H  
ATOM   1064  O   GLN A  71      20.495  18.393 -24.898  1.00 92.50           O  
ATOM   1065  CG  GLN A  71      18.331  19.626 -20.936  1.00 92.50           C  
ATOM   1066  HG2 GLN A  71      17.950  18.638 -20.679  1.00 92.50           H  
ATOM   1067  HG3 GLN A  71      17.498  20.198 -21.345  1.00 92.50           H  
ATOM   1068  CD  GLN A  71      18.795  20.337 -19.669  1.00 92.50           C  
ATOM   1069  NE2 GLN A  71      17.898  20.603 -18.757  1.00 92.50           N  
ATOM   1070 HE21 GLN A  71      18.246  20.882 -17.850  1.00 92.50           H  
ATOM   1071 HE22 GLN A  71      17.060  20.039 -18.776  1.00 92.50           H  
ATOM   1072  OE1 GLN A  71      19.952  20.661 -19.455  1.00 92.50           O  
ATOM   1073  N   SER A  72      19.156  20.189 -25.196  1.00 88.75           N  
ATOM   1074  H   SER A  72      18.448  20.779 -24.782  1.00 88.75           H  
ATOM   1075  CA  SER A  72      19.719  20.651 -26.464  1.00 88.75           C  
ATOM   1076  HA  SER A  72      20.597  20.060 -26.724  1.00 88.75           H  
ATOM   1077  C   SER A  72      20.142  22.105 -26.282  1.00 88.75           C  
ATOM   1078  CB  SER A  72      18.693  20.496 -27.596  1.00 88.75           C  
ATOM   1079  HB2 SER A  72      19.191  20.621 -28.557  1.00 88.75           H  
ATOM   1080  HB3 SER A  72      17.925  21.264 -27.498  1.00 88.75           H  
ATOM   1081  O   SER A  72      19.310  22.941 -25.931  1.00 88.75           O  
ATOM   1082  OG  SER A  72      18.078  19.211 -27.534  1.00 88.75           O  
ATOM   1083  HG  SER A  72      17.474  19.243 -26.789  1.00 88.75           H  
ATOM   1084  N   ASN A  73      21.429  22.391 -26.467  1.00 85.75           N  
ATOM   1085  H   ASN A  73      22.043  21.663 -26.805  1.00 85.75           H  
ATOM   1086  CA  ASN A  73      22.009  23.714 -26.263  1.00 85.75           C  
ATOM   1087  HA  ASN A  73      21.229  24.434 -26.014  1.00 85.75           H  
ATOM   1088  C   ASN A  73      22.699  24.182 -27.544  1.00 85.75           C  
ATOM   1089  CB  ASN A  73      23.030  23.665 -25.114  1.00 85.75           C  
ATOM   1090  HB2 ASN A  73      23.661  24.552 -25.164  1.00 85.75           H  
ATOM   1091  HB3 ASN A  73      23.660  22.789 -25.266  1.00 85.75           H  
ATOM   1092  O   ASN A  73      23.460  23.434 -28.153  1.00 85.75           O  
ATOM   1093  CG  ASN A  73      22.454  23.597 -23.714  1.00 85.75           C  
ATOM   1094  ND2 ASN A  73      23.314  23.512 -22.725  1.00 85.75           N  
ATOM   1095 HD21 ASN A  73      24.298  23.416 -22.934  1.00 85.75           H  
ATOM   1096 HD22 ASN A  73      22.917  23.338 -21.813  1.00 85.75           H  
ATOM   1097  OD1 ASN A  73      21.264  23.632 -23.465  1.00 85.75           O  
ATOM   1098  N   THR A  74      22.505  25.449 -27.898  1.00 78.30           N  
ATOM   1099  H   THR A  74      21.803  25.992 -27.416  1.00 78.30           H  
ATOM   1100  CA  THR A  74      23.217  26.099 -29.003  1.00 78.30           C  
ATOM   1101  HA  THR A  74      23.652  25.342 -29.657  1.00 78.30           H  
ATOM   1102  C   THR A  74      24.344  26.955 -28.427  1.00 78.30           C  
ATOM   1103  CB  THR A  74      22.256  26.952 -29.848  1.00 78.30           C  
ATOM   1104  HB  THR A  74      22.130  27.922 -29.367  1.00 78.30           H  
ATOM   1105  O   THR A  74      24.092  27.807 -27.568  1.00 78.30           O  
ATOM   1106  CG2 THR A  74      22.781  27.168 -31.264  1.00 78.30           C  
ATOM   1107 HG21 THR A  74      22.100  27.823 -31.807  1.00 78.30           H  
ATOM   1108 HG22 THR A  74      23.769  27.626 -31.231  1.00 78.30           H  
ATOM   1109 HG23 THR A  74      22.847  26.213 -31.786  1.00 78.30           H  
ATOM   1110  OG1 THR A  74      20.981  26.355 -29.953  1.00 78.30           O  
ATOM   1111  HG1 THR A  74      21.051  25.574 -30.508  1.00 78.30           H  
ATOM   1112  N   GLU A  75      25.592  26.760 -28.867  1.00 64.51           N  
ATOM   1113  H   GLU A  75      25.779  26.059 -29.569  1.00 64.51           H  
ATOM   1114  CA  GLU A  75      26.677  27.664 -28.470  1.00 64.51           C  
ATOM   1115  HA  GLU A  75      26.610  27.821 -27.393  1.00 64.51           H  
ATOM   1116  C   GLU A  75      26.490  29.037 -29.130  1.00 64.51           C  
ATOM   1117  CB  GLU A  75      28.082  27.097 -28.741  1.00 64.51           C  
ATOM   1118  HB2 GLU A  75      28.141  26.703 -29.755  1.00 64.51           H  
ATOM   1119  HB3 GLU A  75      28.785  27.925 -28.649  1.00 64.51           H  
ATOM   1120  O   GLU A  75      26.644  29.231 -30.337  1.00 64.51           O  
ATOM   1121  CG  GLU A  75      28.487  26.016 -27.723  1.00 64.51           C  
ATOM   1122  HG2 GLU A  75      27.962  25.093 -27.972  1.00 64.51           H  
ATOM   1123  HG3 GLU A  75      28.158  26.330 -26.733  1.00 64.51           H  
ATOM   1124  CD  GLU A  75      30.003  25.748 -27.671  1.00 64.51           C  
ATOM   1125  OE1 GLU A  75      30.442  25.173 -26.646  1.00 64.51           O  
ATOM   1126  OE2 GLU A  75      30.728  26.168 -28.600  1.00 64.51           O  
ATOM   1127  N   SER A  76      26.163  30.034 -28.313  1.00 52.57           N  
ATOM   1128  H   SER A  76      25.963  29.825 -27.346  1.00 52.57           H  
ATOM   1129  CA  SER A  76      26.161  31.428 -28.726  1.00 52.57           C  
ATOM   1130  HA  SER A  76      25.679  31.517 -29.700  1.00 52.57           H  
ATOM   1131  C   SER A  76      27.607  31.912 -28.846  1.00 52.57           C  
ATOM   1132  CB  SER A  76      25.360  32.261 -27.711  1.00 52.57           C  
ATOM   1133  HB2 SER A  76      25.397  33.310 -28.004  1.00 52.57           H  
ATOM   1134  HB3 SER A  76      24.322  31.929 -27.716  1.00 52.57           H  
ATOM   1135  O   SER A  76      28.154  32.349 -27.840  1.00 52.57           O  
ATOM   1136  OG  SER A  76      25.882  32.119 -26.402  1.00 52.57           O  
ATOM   1137  HG  SER A  76      26.830  32.242 -26.490  1.00 52.57           H  
ATOM   1138  N   GLU A  77      28.231  31.809 -30.027  1.00 53.17           N  
ATOM   1139  H   GLU A  77      27.796  31.168 -30.676  1.00 53.17           H  
ATOM   1140  CA  GLU A  77      29.039  32.912 -30.596  1.00 53.17           C  
ATOM   1141  HA  GLU A  77      28.331  33.703 -30.844  1.00 53.17           H  
ATOM   1142  C   GLU A  77      29.734  32.632 -31.943  1.00 53.17           C  
ATOM   1143  CB  GLU A  77      30.057  33.529 -29.597  1.00 53.17           C  
ATOM   1144  HB2 GLU A  77      30.965  33.823 -30.123  1.00 53.17           H  
ATOM   1145  HB3 GLU A  77      30.351  32.802 -28.841  1.00 53.17           H  
ATOM   1146  O   GLU A  77      30.115  33.609 -32.588  1.00 53.17           O  
ATOM   1147  CG  GLU A  77      29.447  34.804 -28.962  1.00 53.17           C  
ATOM   1148  HG2 GLU A  77      29.393  35.563 -29.743  1.00 53.17           H  
ATOM   1149  HG3 GLU A  77      28.416  34.628 -28.654  1.00 53.17           H  
ATOM   1150  CD  GLU A  77      30.231  35.398 -27.780  1.00 53.17           C  
ATOM   1151  OE1 GLU A  77      29.608  36.168 -27.008  1.00 53.17           O  
ATOM   1152  OE2 GLU A  77      31.465  35.196 -27.705  1.00 53.17           O  
ATOM   1153  N   SER A  78      29.878  31.398 -32.453  1.00 52.35           N  
ATOM   1154  H   SER A  78      29.548  30.587 -31.950  1.00 52.35           H  
ATOM   1155  CA  SER A  78      30.504  31.264 -33.794  1.00 52.35           C  
ATOM   1156  HA  SER A  78      30.124  32.085 -34.402  1.00 52.35           H  
ATOM   1157  C   SER A  78      30.186  30.051 -34.664  1.00 52.35           C  
ATOM   1158  CB  SER A  78      32.024  31.487 -33.717  1.00 52.35           C  
ATOM   1159  HB2 SER A  78      32.212  32.550 -33.570  1.00 52.35           H  
ATOM   1160  HB3 SER A  78      32.493  31.191 -34.655  1.00 52.35           H  
ATOM   1161  O   SER A  78      30.386  30.164 -35.871  1.00 52.35           O  
ATOM   1162  OG  SER A  78      32.629  30.790 -32.650  1.00 52.35           O  
ATOM   1163  HG  SER A  78      31.984  30.685 -31.947  1.00 52.35           H  
ATOM   1164  N   GLU A  79      29.620  28.960 -34.151  1.00 53.81           N  
ATOM   1165  H   GLU A  79      29.474  28.859 -33.157  1.00 53.81           H  
ATOM   1166  CA  GLU A  79      29.215  27.823 -34.988  1.00 53.81           C  
ATOM   1167  HA  GLU A  79      29.076  28.157 -36.016  1.00 53.81           H  
ATOM   1168  C   GLU A  79      27.850  27.327 -34.506  1.00 53.81           C  
ATOM   1169  CB  GLU A  79      30.317  26.742 -35.023  1.00 53.81           C  
ATOM   1170  HB2 GLU A  79      29.928  25.861 -35.533  1.00 53.81           H  
ATOM   1171  HB3 GLU A  79      30.599  26.472 -34.005  1.00 53.81           H  
ATOM   1172  O   GLU A  79      27.662  26.997 -33.340  1.00 53.81           O  
ATOM   1173  CG  GLU A  79      31.551  27.264 -35.796  1.00 53.81           C  
ATOM   1174  HG2 GLU A  79      31.949  28.135 -35.275  1.00 53.81           H  
ATOM   1175  HG3 GLU A  79      31.224  27.583 -36.785  1.00 53.81           H  
ATOM   1176  CD  GLU A  79      32.724  26.285 -35.961  1.00 53.81           C  
ATOM   1177  OE1 GLU A  79      33.617  26.611 -36.784  1.00 53.81           O  
ATOM   1178  OE2 GLU A  79      32.775  25.260 -35.253  1.00 53.81           O  
ATOM   1179  N   SER A  80      26.859  27.391 -35.394  1.00 58.43           N  
ATOM   1180  H   SER A  80      27.088  27.617 -36.351  1.00 58.43           H  
ATOM   1181  CA  SER A  80      25.449  27.090 -35.140  1.00 58.43           C  
ATOM   1182  HA  SER A  80      25.157  27.521 -34.182  1.00 58.43           H  
ATOM   1183  C   SER A  80      25.194  25.584 -35.060  1.00 58.43           C  
ATOM   1184  CB  SER A  80      24.613  27.736 -36.252  1.00 58.43           C  
ATOM   1185  HB2 SER A  80      23.559  27.491 -36.117  1.00 58.43           H  
ATOM   1186  HB3 SER A  80      24.732  28.818 -36.209  1.00 58.43           H  
ATOM   1187  O   SER A  80      24.345  25.076 -35.783  1.00 58.43           O  
ATOM   1188  OG  SER A  80      25.064  27.267 -37.512  1.00 58.43           O  
ATOM   1189  HG  SER A  80      24.856  26.330 -37.508  1.00 58.43           H  
ATOM   1190  N   GLU A  81      25.974  24.861 -34.265  1.00 68.80           N  
ATOM   1191  H   GLU A  81      26.667  25.329 -33.698  1.00 68.80           H  
ATOM   1192  CA  GLU A  81      25.725  23.446 -34.009  1.00 68.80           C  
ATOM   1193  HA  GLU A  81      25.003  23.060 -34.729  1.00 68.80           H  
ATOM   1194  C   GLU A  81      25.077  23.310 -32.632  1.00 68.80           C  
ATOM   1195  CB  GLU A  81      26.999  22.599 -34.184  1.00 68.80           C  
ATOM   1196  HB2 GLU A  81      26.779  21.591 -33.833  1.00 68.80           H  
ATOM   1197  HB3 GLU A  81      27.809  23.013 -33.584  1.00 68.80           H  
ATOM   1198  O   GLU A  81      25.673  23.628 -31.597  1.00 68.80           O  
ATOM   1199  CG  GLU A  81      27.425  22.526 -35.666  1.00 68.80           C  
ATOM   1200  HG2 GLU A  81      26.545  22.293 -36.266  1.00 68.80           H  
ATOM   1201  HG3 GLU A  81      27.783  23.508 -35.976  1.00 68.80           H  
ATOM   1202  CD  GLU A  81      28.509  21.473 -35.977  1.00 68.80           C  
ATOM   1203  OE1 GLU A  81      28.793  21.287 -37.187  1.00 68.80           O  
ATOM   1204  OE2 GLU A  81      29.039  20.836 -35.038  1.00 68.80           O  
ATOM   1205  N   THR A  82      23.821  22.866 -32.620  1.00 78.98           N  
ATOM   1206  H   THR A  82      23.329  22.723 -33.490  1.00 78.98           H  
ATOM   1207  CA  THR A  82      23.171  22.450 -31.380  1.00 78.98           C  
ATOM   1208  HA  THR A  82      23.372  23.202 -30.617  1.00 78.98           H  
ATOM   1209  C   THR A  82      23.780  21.132 -30.923  1.00 78.98           C  
ATOM   1210  CB  THR A  82      21.650  22.376 -31.544  1.00 78.98           C  
ATOM   1211  HB  THR A  82      21.390  21.809 -32.437  1.00 78.98           H  
ATOM   1212  O   THR A  82      23.742  20.127 -31.634  1.00 78.98           O  
ATOM   1213  CG2 THR A  82      20.927  21.789 -30.334  1.00 78.98           C  
ATOM   1214 HG21 THR A  82      21.198  22.344 -29.436  1.00 78.98           H  
ATOM   1215 HG22 THR A  82      21.192  20.738 -30.216  1.00 78.98           H  
ATOM   1216 HG23 THR A  82      19.852  21.861 -30.498  1.00 78.98           H  
ATOM   1217  OG1 THR A  82      21.177  23.698 -31.650  1.00 78.98           O  
ATOM   1218  HG1 THR A  82      20.994  23.816 -32.585  1.00 78.98           H  
ATOM   1219  N   TYR A  83      24.345  21.122 -29.717  1.00 85.83           N  
ATOM   1220  H   TYR A  83      24.309  21.967 -29.165  1.00 85.83           H  
ATOM   1221  CA  TYR A  83      24.817  19.898 -29.083  1.00 85.83           C  
ATOM   1222  HA  TYR A  83      24.936  19.138 -29.855  1.00 85.83           H  
ATOM   1223  C   TYR A  83      23.769  19.384 -28.099  1.00 85.83           C  
ATOM   1224  CB  TYR A  83      26.201  20.079 -28.451  1.00 85.83           C  
ATOM   1225  HB2 TYR A  83      26.875  20.496 -29.200  1.00 85.83           H  
ATOM   1226  HB3 TYR A  83      26.590  19.096 -28.188  1.00 85.83           H  
ATOM   1227  O   TYR A  83      23.049  20.145 -27.448  1.00 85.83           O  
ATOM   1228  CG  TYR A  83      26.225  20.955 -27.215  1.00 85.83           C  
ATOM   1229  CD1 TYR A  83      26.401  22.344 -27.352  1.00 85.83           C  
ATOM   1230  HD1 TYR A  83      26.515  22.778 -28.335  1.00 85.83           H  
ATOM   1231  CD2 TYR A  83      26.064  20.386 -25.935  1.00 85.83           C  
ATOM   1232  HD2 TYR A  83      25.920  19.321 -25.835  1.00 85.83           H  
ATOM   1233  CE1 TYR A  83      26.423  23.167 -26.213  1.00 85.83           C  
ATOM   1234  HE1 TYR A  83      26.554  24.233 -26.332  1.00 85.83           H  
ATOM   1235  CE2 TYR A  83      26.076  21.210 -24.791  1.00 85.83           C  
ATOM   1236  HE2 TYR A  83      25.946  20.787 -23.806  1.00 85.83           H  
ATOM   1237  OH  TYR A  83      26.250  23.410 -23.839  1.00 85.83           O  
ATOM   1238  HH  TYR A  83      26.515  24.294 -24.105  1.00 85.83           H  
ATOM   1239  CZ  TYR A  83      26.264  22.601 -24.932  1.00 85.83           C  
ATOM   1240  N   HIS A  84      23.702  18.063 -27.977  1.00 91.53           N  
ATOM   1241  H   HIS A  84      24.356  17.494 -28.496  1.00 91.53           H  
ATOM   1242  CA  HIS A  84      22.722  17.385 -27.142  1.00 91.53           C  
ATOM   1243  HA  HIS A  84      22.084  18.122 -26.655  1.00 91.53           H  
ATOM   1244  C   HIS A  84      23.422  16.560 -26.072  1.00 91.53           C  
ATOM   1245  CB  HIS A  84      21.837  16.489 -28.003  1.00 91.53           C  
ATOM   1246  HB2 HIS A  84      21.045  16.074 -27.379  1.00 91.53           H  
ATOM   1247  HB3 HIS A  84      22.451  15.668 -28.375  1.00 91.53           H  
ATOM   1248  O   HIS A  84      24.434  15.914 -26.345  1.00 91.53           O  
ATOM   1249  CG  HIS A  84      21.210  17.164 -29.190  1.00 91.53           C  
ATOM   1250  CD2 HIS A  84      21.682  17.111 -30.472  1.00 91.53           C  
ATOM   1251  HD2 HIS A  84      22.604  16.647 -30.791  1.00 91.53           H  
ATOM   1252  ND1 HIS A  84      20.031  17.871 -29.222  1.00 91.53           N  
ATOM   1253  HD1 HIS A  84      19.460  18.168 -28.443  1.00 91.53           H  
ATOM   1254  CE1 HIS A  84      19.792  18.202 -30.501  1.00 91.53           C  
ATOM   1255  HE1 HIS A  84      18.929  18.740 -30.863  1.00 91.53           H  
ATOM   1256  NE2 HIS A  84      20.747  17.714 -31.305  1.00 91.53           N  
ATOM   1257  N   TYR A  85      22.861  16.531 -24.868  1.00 92.73           N  
ATOM   1258  H   TYR A  85      22.036  17.089 -24.699  1.00 92.73           H  
ATOM   1259  CA  TYR A  85      23.346  15.664 -23.801  1.00 92.73           C  
ATOM   1260  HA  TYR A  85      23.861  14.816 -24.254  1.00 92.73           H  
ATOM   1261  C   TYR A  85      22.202  15.092 -22.973  1.00 92.73           C  
ATOM   1262  CB  TYR A  85      24.364  16.394 -22.915  1.00 92.73           C  
ATOM   1263  HB2 TYR A  85      25.198  16.721 -23.536  1.00 92.73           H  
ATOM   1264  HB3 TYR A  85      24.769  15.693 -22.185  1.00 92.73           H  
ATOM   1265  O   TYR A  85      21.090  15.619 -22.920  1.00 92.73           O  
ATOM   1266  CG  TYR A  85      23.803  17.591 -22.179  1.00 92.73           C  
ATOM   1267  CD1 TYR A  85      23.836  18.845 -22.810  1.00 92.73           C  
ATOM   1268  HD1 TYR A  85      24.227  18.942 -23.812  1.00 92.73           H  
ATOM   1269  CD2 TYR A  85      23.239  17.457 -20.892  1.00 92.73           C  
ATOM   1270  HD2 TYR A  85      23.186  16.488 -20.419  1.00 92.73           H  
ATOM   1271  CE1 TYR A  85      23.353  19.977 -22.140  1.00 92.73           C  
ATOM   1272  HE1 TYR A  85      23.372  20.941 -22.627  1.00 92.73           H  
ATOM   1273  CE2 TYR A  85      22.723  18.591 -20.230  1.00 92.73           C  
ATOM   1274  HE2 TYR A  85      22.274  18.502 -19.252  1.00 92.73           H  
ATOM   1275  OH  TYR A  85      22.376  20.985 -20.234  1.00 92.73           O  
ATOM   1276  HH  TYR A  85      21.568  20.821 -19.742  1.00 92.73           H  
ATOM   1277  CZ  TYR A  85      22.810  19.859 -20.849  1.00 92.73           C  
ATOM   1278  N   ILE A  86      22.502  13.981 -22.311  1.00 95.58           N  
ATOM   1279  H   ILE A  86      23.441  13.619 -22.396  1.00 95.58           H  
ATOM   1280  CA  ILE A  86      21.570  13.277 -21.440  1.00 95.58           C  
ATOM   1281  HA  ILE A  86      20.594  13.229 -21.923  1.00 95.58           H  
ATOM   1282  C   ILE A  86      21.437  14.063 -20.132  1.00 95.58           C  
ATOM   1283  CB  ILE A  86      22.076  11.841 -21.200  1.00 95.58           C  
ATOM   1284  HB  ILE A  86      23.023  11.898 -20.663  1.00 95.58           H  
ATOM   1285  O   ILE A  86      22.389  14.124 -19.352  1.00 95.58           O  
ATOM   1286  CG1 ILE A  86      22.318  11.067 -22.519  1.00 95.58           C  
ATOM   1287 HG12 ILE A  86      21.364  10.833 -22.990  1.00 95.58           H  
ATOM   1288 HG13 ILE A  86      22.890  11.678 -23.217  1.00 95.58           H  
ATOM   1289  CG2 ILE A  86      21.062  11.100 -20.321  1.00 95.58           C  
ATOM   1290 HG21 ILE A  86      21.406  10.079 -20.158  1.00 95.58           H  
ATOM   1291 HG22 ILE A  86      20.961  11.587 -19.352  1.00 95.58           H  
ATOM   1292 HG23 ILE A  86      20.088  11.082 -20.810  1.00 95.58           H  
ATOM   1293  CD1 ILE A  86      23.127   9.779 -22.325  1.00 95.58           C  
ATOM   1294 HD11 ILE A  86      23.406   9.385 -23.302  1.00 95.58           H  
ATOM   1295 HD12 ILE A  86      22.541   9.028 -21.796  1.00 95.58           H  
ATOM   1296 HD13 ILE A  86      24.041   9.995 -21.772  1.00 95.58           H  
ATOM   1297  N   GLU A  87      20.264  14.639 -19.879  1.00 95.78           N  
ATOM   1298  H   GLU A  87      19.509  14.534 -20.542  1.00 95.78           H  
ATOM   1299  CA  GLU A  87      19.971  15.336 -18.624  1.00 95.78           C  
ATOM   1300  HA  GLU A  87      20.843  15.914 -18.318  1.00 95.78           H  
ATOM   1301  C   GLU A  87      19.663  14.326 -17.517  1.00 95.78           C  
ATOM   1302  CB  GLU A  87      18.795  16.305 -18.828  1.00 95.78           C  
ATOM   1303  HB2 GLU A  87      17.891  15.739 -19.052  1.00 95.78           H  
ATOM   1304  HB3 GLU A  87      19.024  16.952 -19.674  1.00 95.78           H  
ATOM   1305  O   GLU A  87      20.311  14.313 -16.469  1.00 95.78           O  
ATOM   1306  CG  GLU A  87      18.558  17.171 -17.581  1.00 95.78           C  
ATOM   1307  HG2 GLU A  87      19.417  17.831 -17.459  1.00 95.78           H  
ATOM   1308  HG3 GLU A  87      18.511  16.538 -16.695  1.00 95.78           H  
ATOM   1309  CD  GLU A  87      17.279  18.016 -17.635  1.00 95.78           C  
ATOM   1310  OE1 GLU A  87      17.033  18.740 -16.646  1.00 95.78           O  
ATOM   1311  OE2 GLU A  87      16.590  18.031 -18.678  1.00 95.78           O  
ATOM   1312  N   THR A  88      18.691  13.443 -17.761  1.00 94.61           N  
ATOM   1313  H   THR A  88      18.238  13.464 -18.663  1.00 94.61           H  
ATOM   1314  CA  THR A  88      18.288  12.412 -16.800  1.00 94.61           C  
ATOM   1315  HA  THR A  88      19.135  12.208 -16.145  1.00 94.61           H  
ATOM   1316  C   THR A  88      17.938  11.101 -17.488  1.00 94.61           C  
ATOM   1317  CB  THR A  88      17.120  12.847 -15.897  1.00 94.61           C  
ATOM   1318  HB  THR A  88      16.861  12.005 -15.255  1.00 94.61           H  
ATOM   1319  O   THR A  88      17.457  11.069 -18.620  1.00 94.61           O  
ATOM   1320  CG2 THR A  88      17.446  14.033 -14.995  1.00 94.61           C  
ATOM   1321 HG21 THR A  88      18.372  13.844 -14.452  1.00 94.61           H  
ATOM   1322 HG22 THR A  88      16.636  14.173 -14.280  1.00 94.61           H  
ATOM   1323 HG23 THR A  88      17.552  14.943 -15.586  1.00 94.61           H  
ATOM   1324  OG1 THR A  88      15.984  13.190 -16.644  1.00 94.61           O  
ATOM   1325  HG1 THR A  88      16.157  14.038 -17.060  1.00 94.61           H  
ATOM   1326  N   ILE A  89      18.182  10.005 -16.770  1.00 95.62           N  
ATOM   1327  H   ILE A  89      18.540  10.121 -15.833  1.00 95.62           H  
ATOM   1328  CA  ILE A  89      17.766   8.656 -17.144  1.00 95.62           C  
ATOM   1329  HA  ILE A  89      17.135   8.693 -18.032  1.00 95.62           H  
ATOM   1330  C   ILE A  89      16.932   8.116 -15.985  1.00 95.62           C  
ATOM   1331  CB  ILE A  89      18.990   7.766 -17.454  1.00 95.62           C  
ATOM   1332  HB  ILE A  89      19.666   7.791 -16.599  1.00 95.62           H  
ATOM   1333  O   ILE A  89      17.454   7.881 -14.895  1.00 95.62           O  
ATOM   1334  CG1 ILE A  89      19.757   8.266 -18.688  1.00 95.62           C  
ATOM   1335 HG12 ILE A  89      20.081   9.288 -18.492  1.00 95.62           H  
ATOM   1336 HG13 ILE A  89      19.099   8.272 -19.558  1.00 95.62           H  
ATOM   1337  CG2 ILE A  89      18.544   6.318 -17.664  1.00 95.62           C  
ATOM   1338 HG21 ILE A  89      17.794   6.248 -18.452  1.00 95.62           H  
ATOM   1339 HG22 ILE A  89      19.389   5.666 -17.885  1.00 95.62           H  
ATOM   1340 HG23 ILE A  89      18.130   5.980 -16.715  1.00 95.62           H  
ATOM   1341  CD1 ILE A  89      21.000   7.429 -19.008  1.00 95.62           C  
ATOM   1342 HD11 ILE A  89      21.606   7.939 -19.757  1.00 95.62           H  
ATOM   1343 HD12 ILE A  89      21.589   7.293 -18.101  1.00 95.62           H  
ATOM   1344 HD13 ILE A  89      20.721   6.459 -19.420  1.00 95.62           H  
ATOM   1345  N   ASN A  90      15.642   7.910 -16.229  1.00 94.86           N  
ATOM   1346  H   ASN A  90      15.278   8.138 -17.144  1.00 94.86           H  
ATOM   1347  CA  ASN A  90      14.695   7.427 -15.237  1.00 94.86           C  
ATOM   1348  HA  ASN A  90      15.160   7.434 -14.251  1.00 94.86           H  
ATOM   1349  C   ASN A  90      14.299   5.988 -15.569  1.00 94.86           C  
ATOM   1350  CB  ASN A  90      13.495   8.386 -15.186  1.00 94.86           C  
ATOM   1351  HB2 ASN A  90      12.755   8.014 -14.478  1.00 94.86           H  
ATOM   1352  HB3 ASN A  90      13.032   8.443 -16.171  1.00 94.86           H  
ATOM   1353  O   ASN A  90      13.676   5.726 -16.597  1.00 94.86           O  
ATOM   1354  CG  ASN A  90      13.914   9.774 -14.735  1.00 94.86           C  
ATOM   1355  ND2 ASN A  90      13.592  10.796 -15.492  1.00 94.86           N  
ATOM   1356 HD21 ASN A  90      13.106  10.660 -16.368  1.00 94.86           H  
ATOM   1357 HD22 ASN A  90      13.940  11.704 -15.222  1.00 94.86           H  
ATOM   1358  OD1 ASN A  90      14.552   9.941 -13.710  1.00 94.86           O  
ATOM   1359  N   LEU A  91      14.650   5.052 -14.684  1.00 96.34           N  
ATOM   1360  H   LEU A  91      15.162   5.340 -13.863  1.00 96.34           H  
ATOM   1361  CA  LEU A  91      14.225   3.655 -14.757  1.00 96.34           C  
ATOM   1362  HA  LEU A  91      13.729   3.466 -15.709  1.00 96.34           H  
ATOM   1363  C   LEU A  91      13.214   3.419 -13.640  1.00 96.34           C  
ATOM   1364  CB  LEU A  91      15.411   2.671 -14.638  1.00 96.34           C  
ATOM   1365  HB2 LEU A  91      15.937   2.841 -13.699  1.00 96.34           H  
ATOM   1366  HB3 LEU A  91      14.982   1.670 -14.592  1.00 96.34           H  
ATOM   1367  O   LEU A  91      13.548   3.572 -12.463  1.00 96.34           O  
ATOM   1368  CG  LEU A  91      16.415   2.701 -15.804  1.00 96.34           C  
ATOM   1369  HG  LEU A  91      15.886   2.889 -16.738  1.00 96.34           H  
ATOM   1370  CD1 LEU A  91      17.468   3.778 -15.612  1.00 96.34           C  
ATOM   1371 HD11 LEU A  91      16.974   4.748 -15.556  1.00 96.34           H  
ATOM   1372 HD12 LEU A  91      18.022   3.619 -14.687  1.00 96.34           H  
ATOM   1373 HD13 LEU A  91      18.159   3.760 -16.454  1.00 96.34           H  
ATOM   1374  CD2 LEU A  91      17.191   1.389 -15.937  1.00 96.34           C  
ATOM   1375 HD21 LEU A  91      17.798   1.413 -16.842  1.00 96.34           H  
ATOM   1376 HD22 LEU A  91      16.497   0.551 -16.000  1.00 96.34           H  
ATOM   1377 HD23 LEU A  91      17.842   1.253 -15.074  1.00 96.34           H  
ATOM   1378  N   SER A  92      11.986   3.040 -13.999  1.00 96.78           N  
ATOM   1379  H   SER A  92      11.768   2.959 -14.982  1.00 96.78           H  
ATOM   1380  CA  SER A  92      10.985   2.658 -13.002  1.00 96.78           C  
ATOM   1381  HA  SER A  92      10.808   3.515 -12.351  1.00 96.78           H  
ATOM   1382  C   SER A  92      11.481   1.454 -12.192  1.00 96.78           C  
ATOM   1383  CB  SER A  92       9.648   2.297 -13.642  1.00 96.78           C  
ATOM   1384  HB2 SER A  92       9.822   1.610 -14.470  1.00 96.78           H  
ATOM   1385  HB3 SER A  92       9.163   3.197 -14.020  1.00 96.78           H  
ATOM   1386  O   SER A  92      11.847   0.435 -12.784  1.00 96.78           O  
ATOM   1387  OG  SER A  92       8.828   1.647 -12.689  1.00 96.78           O  
ATOM   1388  HG  SER A  92       8.145   2.237 -12.360  1.00 96.78           H  
ATOM   1389  N   PRO A  93      11.443   1.520 -10.852  1.00 97.12           N  
ATOM   1390  CA  PRO A  93      11.811   0.402 -10.001  1.00 97.12           C  
ATOM   1391  HA  PRO A  93      12.588  -0.199 -10.474  1.00 97.12           H  
ATOM   1392  C   PRO A  93      10.624  -0.522  -9.679  1.00 97.12           C  
ATOM   1393  CB  PRO A  93      12.387   1.084  -8.767  1.00 97.12           C  
ATOM   1394  HB2 PRO A  93      12.327   0.442  -7.889  1.00 97.12           H  
ATOM   1395  HB3 PRO A  93      13.417   1.383  -8.961  1.00 97.12           H  
ATOM   1396  O   PRO A  93      10.743  -1.377  -8.802  1.00 97.12           O  
ATOM   1397  CG  PRO A  93      11.514   2.322  -8.607  1.00 97.12           C  
ATOM   1398  HG2 PRO A  93      12.064   3.115  -8.100  1.00 97.12           H  
ATOM   1399  HG3 PRO A  93      10.600   2.067  -8.070  1.00 97.12           H  
ATOM   1400  CD  PRO A  93      11.188   2.709 -10.046  1.00 97.12           C  
ATOM   1401  HD2 PRO A  93      10.145   3.017 -10.126  1.00 97.12           H  
ATOM   1402  HD3 PRO A  93      11.848   3.517 -10.361  1.00 97.12           H  
ATOM   1403  N   ALA A  94       9.464  -0.360 -10.331  1.00 97.78           N  
ATOM   1404  H   ALA A  94       9.404   0.352 -11.044  1.00 97.78           H  
ATOM   1405  CA  ALA A  94       8.224  -1.041  -9.951  1.00 97.78           C  
ATOM   1406  HA  ALA A  94       7.970  -0.739  -8.935  1.00 97.78           H  
ATOM   1407  C   ALA A  94       8.334  -2.577  -9.969  1.00 97.78           C  
ATOM   1408  CB  ALA A  94       7.109  -0.562 -10.884  1.00 97.78           C  
ATOM   1409  HB1 ALA A  94       7.365  -0.759 -11.926  1.00 97.78           H  
ATOM   1410  HB2 ALA A  94       6.172  -1.064 -10.643  1.00 97.78           H  
ATOM   1411  HB3 ALA A  94       6.968   0.510 -10.746  1.00 97.78           H  
ATOM   1412  O   ALA A  94       7.818  -3.253  -9.073  1.00 97.78           O  
ATOM   1413  N   VAL A  95       9.042  -3.137 -10.955  1.00 97.16           N  
ATOM   1414  H   VAL A  95       9.478  -2.518 -11.623  1.00 97.16           H  
ATOM   1415  CA  VAL A  95       9.273  -4.586 -11.085  1.00 97.16           C  
ATOM   1416  HA  VAL A  95       8.315  -5.103 -11.029  1.00 97.16           H  
ATOM   1417  C   VAL A  95      10.140  -5.107  -9.933  1.00 97.16           C  
ATOM   1418  CB  VAL A  95       9.912  -4.900 -12.456  1.00 97.16           C  
ATOM   1419  HB  VAL A  95      10.807  -4.292 -12.585  1.00 97.16           H  
ATOM   1420  O   VAL A  95       9.801  -6.105  -9.288  1.00 97.16           O  
ATOM   1421  CG1 VAL A  95      10.308  -6.376 -12.578  1.00 97.16           C  
ATOM   1422 HG11 VAL A  95      10.676  -6.564 -13.587  1.00 97.16           H  
ATOM   1423 HG12 VAL A  95      11.121  -6.598 -11.887  1.00 97.16           H  
ATOM   1424 HG13 VAL A  95       9.446  -7.009 -12.369  1.00 97.16           H  
ATOM   1425  CG2 VAL A  95       8.939  -4.575 -13.599  1.00 97.16           C  
ATOM   1426 HG21 VAL A  95       8.033  -5.175 -13.512  1.00 97.16           H  
ATOM   1427 HG22 VAL A  95       8.675  -3.517 -13.583  1.00 97.16           H  
ATOM   1428 HG23 VAL A  95       9.414  -4.783 -14.557  1.00 97.16           H  
ATOM   1429  N   GLU A  96      11.241  -4.423  -9.630  1.00 97.44           N  
ATOM   1430  H   GLU A  96      11.528  -3.678 -10.248  1.00 97.44           H  
ATOM   1431  CA  GLU A  96      12.149  -4.760  -8.533  1.00 97.44           C  
ATOM   1432  HA  GLU A  96      12.420  -5.813  -8.610  1.00 97.44           H  
ATOM   1433  C   GLU A  96      11.494  -4.565  -7.162  1.00 97.44           C  
ATOM   1434  CB  GLU A  96      13.433  -3.920  -8.634  1.00 97.44           C  
ATOM   1435  HB2 GLU A  96      13.188  -2.868  -8.783  1.00 97.44           H  
ATOM   1436  HB3 GLU A  96      13.967  -4.001  -7.687  1.00 97.44           H  
ATOM   1437  O   GLU A  96      11.665  -5.400  -6.270  1.00 97.44           O  
ATOM   1438  CG  GLU A  96      14.390  -4.411  -9.733  1.00 97.44           C  
ATOM   1439  HG2 GLU A  96      14.600  -5.464  -9.548  1.00 97.44           H  
ATOM   1440  HG3 GLU A  96      15.336  -3.880  -9.624  1.00 97.44           H  
ATOM   1441  CD  GLU A  96      13.875  -4.234 -11.171  1.00 97.44           C  
ATOM   1442  OE1 GLU A  96      14.270  -5.083 -12.009  1.00 97.44           O  
ATOM   1443  OE2 GLU A  96      13.067  -3.309 -11.403  1.00 97.44           O  
ATOM   1444  N   ALA A  97      10.683  -3.521  -7.001  1.00 98.00           N  
ATOM   1445  H   ALA A  97      10.616  -2.852  -7.755  1.00 98.00           H  
ATOM   1446  CA  ALA A  97       9.887  -3.282  -5.805  1.00 98.00           C  
ATOM   1447  HA  ALA A  97      10.549  -3.248  -4.940  1.00 98.00           H  
ATOM   1448  C   ALA A  97       8.867  -4.412  -5.581  1.00 98.00           C  
ATOM   1449  CB  ALA A  97       9.220  -1.914  -5.961  1.00 98.00           C  
ATOM   1450  HB1 ALA A  97       9.980  -1.140  -6.068  1.00 98.00           H  
ATOM   1451  HB2 ALA A  97       8.605  -1.687  -5.090  1.00 98.00           H  
ATOM   1452  HB3 ALA A  97       8.600  -1.916  -6.858  1.00 98.00           H  
ATOM   1453  O   ALA A  97       8.741  -4.919  -4.463  1.00 98.00           O  
ATOM   1454  N   LEU A  98       8.201  -4.887  -6.642  1.00 97.99           N  
ATOM   1455  H   LEU A  98       8.304  -4.412  -7.527  1.00 97.99           H  
ATOM   1456  CA  LEU A  98       7.305  -6.042  -6.564  1.00 97.99           C  
ATOM   1457  HA  LEU A  98       6.598  -5.854  -5.755  1.00 97.99           H  
ATOM   1458  C   LEU A  98       8.064  -7.339  -6.235  1.00 97.99           C  
ATOM   1459  CB  LEU A  98       6.527  -6.165  -7.882  1.00 97.99           C  
ATOM   1460  HB2 LEU A  98       7.228  -6.386  -8.686  1.00 97.99           H  
ATOM   1461  HB3 LEU A  98       6.048  -5.213  -8.109  1.00 97.99           H  
ATOM   1462  O   LEU A  98       7.595  -8.158  -5.439  1.00 97.99           O  
ATOM   1463  CG  LEU A  98       5.452  -7.263  -7.832  1.00 97.99           C  
ATOM   1464  HG  LEU A  98       5.898  -8.198  -7.493  1.00 97.99           H  
ATOM   1465  CD1 LEU A  98       4.289  -6.903  -6.905  1.00 97.99           C  
ATOM   1466 HD11 LEU A  98       3.537  -7.692  -6.942  1.00 97.99           H  
ATOM   1467 HD12 LEU A  98       4.634  -6.804  -5.876  1.00 97.99           H  
ATOM   1468 HD13 LEU A  98       3.839  -5.963  -7.223  1.00 97.99           H  
ATOM   1469  CD2 LEU A  98       4.906  -7.503  -9.230  1.00 97.99           C  
ATOM   1470 HD21 LEU A  98       4.150  -8.288  -9.208  1.00 97.99           H  
ATOM   1471 HD22 LEU A  98       5.719  -7.814  -9.886  1.00 97.99           H  
ATOM   1472 HD23 LEU A  98       4.471  -6.586  -9.625  1.00 97.99           H  
ATOM   1473  N   ARG A  99       9.268  -7.530  -6.785  1.00 96.67           N  
ATOM   1474  H   ARG A  99       9.590  -6.862  -7.471  1.00 96.67           H  
ATOM   1475  CA  ARG A  99      10.137  -8.645  -6.380  1.00 96.67           C  
ATOM   1476  HA  ARG A  99       9.596  -9.577  -6.544  1.00 96.67           H  
ATOM   1477  C   ARG A  99      10.450  -8.570  -4.885  1.00 96.67           C  
ATOM   1478  CB  ARG A  99      11.411  -8.654  -7.235  1.00 96.67           C  
ATOM   1479  HB2 ARG A  99      11.949  -7.714  -7.109  1.00 96.67           H  
ATOM   1480  HB3 ARG A  99      11.137  -8.747  -8.286  1.00 96.67           H  
ATOM   1481  O   ARG A  99      10.372  -9.591  -4.196  1.00 96.67           O  
ATOM   1482  CG  ARG A  99      12.343  -9.807  -6.842  1.00 96.67           C  
ATOM   1483  HG2 ARG A  99      11.810 -10.757  -6.888  1.00 96.67           H  
ATOM   1484  HG3 ARG A  99      12.685  -9.651  -5.819  1.00 96.67           H  
ATOM   1485  CD  ARG A  99      13.580  -9.853  -7.739  1.00 96.67           C  
ATOM   1486  HD2 ARG A  99      14.371 -10.364  -7.191  1.00 96.67           H  
ATOM   1487  HD3 ARG A  99      13.907  -8.834  -7.948  1.00 96.67           H  
ATOM   1488  NE  ARG A  99      13.325 -10.578  -8.996  1.00 96.67           N  
ATOM   1489  HE  ARG A  99      12.364 -10.816  -9.195  1.00 96.67           H  
ATOM   1490  NH1 ARG A  99      15.462 -10.438  -9.818  1.00 96.67           N  
ATOM   1491 HH11 ARG A  99      15.664  -9.747  -9.110  1.00 96.67           H  
ATOM   1492 HH12 ARG A  99      16.111 -10.564 -10.582  1.00 96.67           H  
ATOM   1493  NH2 ARG A  99      13.921 -11.592 -10.945  1.00 96.67           N  
ATOM   1494 HH21 ARG A  99      14.592 -11.733 -11.687  1.00 96.67           H  
ATOM   1495 HH22 ARG A  99      12.954 -11.849 -11.082  1.00 96.67           H  
ATOM   1496  CZ  ARG A  99      14.234 -10.867  -9.909  1.00 96.67           C  
ATOM   1497  N   LEU A 100      10.770  -7.383  -4.373  1.00 97.16           N  
ATOM   1498  H   LEU A 100      10.850  -6.593  -4.997  1.00 97.16           H  
ATOM   1499  CA  LEU A 100      11.065  -7.195  -2.958  1.00 97.16           C  
ATOM   1500  HA  LEU A 100      11.818  -7.936  -2.690  1.00 97.16           H  
ATOM   1501  C   LEU A 100       9.836  -7.434  -2.062  1.00 97.16           C  
ATOM   1502  CB  LEU A 100      11.652  -5.798  -2.732  1.00 97.16           C  
ATOM   1503  HB2 LEU A 100      10.857  -5.057  -2.810  1.00 97.16           H  
ATOM   1504  HB3 LEU A 100      12.409  -5.574  -3.484  1.00 97.16           H  
ATOM   1505  O   LEU A 100       9.976  -8.012  -0.979  1.00 97.16           O  
ATOM   1506  CG  LEU A 100      12.282  -5.756  -1.333  1.00 97.16           C  
ATOM   1507  HG  LEU A 100      11.584  -6.165  -0.603  1.00 97.16           H  
ATOM   1508  CD1 LEU A 100      13.600  -6.517  -1.264  1.00 97.16           C  
ATOM   1509 HD11 LEU A 100      14.177  -6.190  -0.399  1.00 97.16           H  
ATOM   1510 HD12 LEU A 100      14.196  -6.327  -2.157  1.00 97.16           H  
ATOM   1511 HD13 LEU A 100      13.408  -7.586  -1.171  1.00 97.16           H  
ATOM   1512  CD2 LEU A 100      12.564  -4.366  -0.865  1.00 97.16           C  
ATOM   1513 HD21 LEU A 100      11.700  -3.749  -1.112  1.00 97.16           H  
ATOM   1514 HD22 LEU A 100      13.485  -4.015  -1.330  1.00 97.16           H  
ATOM   1515 HD23 LEU A 100      12.684  -4.381   0.219  1.00 97.16           H  
ATOM   1516  N   TYR A 101       8.639  -7.056  -2.518  1.00 98.43           N  
ATOM   1517  H   TYR A 101       8.604  -6.513  -3.368  1.00 98.43           H  
ATOM   1518  CA  TYR A 101       7.373  -7.385  -1.855  1.00 98.43           C  
ATOM   1519  HA  TYR A 101       7.338  -6.885  -0.887  1.00 98.43           H  
ATOM   1520  C   TYR A 101       7.257  -8.894  -1.596  1.00 98.43           C  
ATOM   1521  CB  TYR A 101       6.194  -6.875  -2.700  1.00 98.43           C  
ATOM   1522  HB2 TYR A 101       6.385  -7.040  -3.761  1.00 98.43           H  
ATOM   1523  HB3 TYR A 101       6.107  -5.797  -2.570  1.00 98.43           H  
ATOM   1524  O   TYR A 101       7.072  -9.316  -0.449  1.00 98.43           O  
ATOM   1525  CG  TYR A 101       4.869  -7.526  -2.361  1.00 98.43           C  
ATOM   1526  CD1 TYR A 101       4.289  -8.493  -3.206  1.00 98.43           C  
ATOM   1527  HD1 TYR A 101       4.781  -8.783  -4.123  1.00 98.43           H  
ATOM   1528  CD2 TYR A 101       4.225  -7.155  -1.173  1.00 98.43           C  
ATOM   1529  HD2 TYR A 101       4.678  -6.392  -0.558  1.00 98.43           H  
ATOM   1530  CE1 TYR A 101       3.053  -9.075  -2.859  1.00 98.43           C  
ATOM   1531  HE1 TYR A 101       2.595  -9.812  -3.502  1.00 98.43           H  
ATOM   1532  CE2 TYR A 101       2.990  -7.727  -0.824  1.00 98.43           C  
ATOM   1533  HE2 TYR A 101       2.491  -7.422   0.084  1.00 98.43           H  
ATOM   1534  OH  TYR A 101       1.216  -9.253  -1.317  1.00 98.43           O  
ATOM   1535  HH  TYR A 101       0.837  -8.867  -0.523  1.00 98.43           H  
ATOM   1536  CZ  TYR A 101       2.399  -8.687  -1.670  1.00 98.43           C  
ATOM   1537  N   PHE A 102       7.451  -9.721  -2.629  1.00 97.88           N  
ATOM   1538  H   PHE A 102       7.585  -9.322  -3.547  1.00 97.88           H  
ATOM   1539  CA  PHE A 102       7.408 -11.179  -2.479  1.00 97.88           C  
ATOM   1540  HA  PHE A 102       6.468 -11.449  -1.997  1.00 97.88           H  
ATOM   1541  C   PHE A 102       8.530 -11.707  -1.570  1.00 97.88           C  
ATOM   1542  CB  PHE A 102       7.444 -11.851  -3.858  1.00 97.88           C  
ATOM   1543  HB2 PHE A 102       7.605 -12.920  -3.715  1.00 97.88           H  
ATOM   1544  HB3 PHE A 102       8.293 -11.467  -4.425  1.00 97.88           H  
ATOM   1545  O   PHE A 102       8.286 -12.590  -0.747  1.00 97.88           O  
ATOM   1546  CG  PHE A 102       6.169 -11.691  -4.667  1.00 97.88           C  
ATOM   1547  CD1 PHE A 102       4.968 -12.268  -4.213  1.00 97.88           C  
ATOM   1548  HD1 PHE A 102       4.938 -12.807  -3.277  1.00 97.88           H  
ATOM   1549  CD2 PHE A 102       6.180 -10.981  -5.882  1.00 97.88           C  
ATOM   1550  HD2 PHE A 102       7.092 -10.514  -6.221  1.00 97.88           H  
ATOM   1551  CE1 PHE A 102       3.790 -12.130  -4.968  1.00 97.88           C  
ATOM   1552  HE1 PHE A 102       2.865 -12.559  -4.612  1.00 97.88           H  
ATOM   1553  CE2 PHE A 102       5.003 -10.857  -6.643  1.00 97.88           C  
ATOM   1554  HE2 PHE A 102       5.008 -10.307  -7.573  1.00 97.88           H  
ATOM   1555  CZ  PHE A 102       3.805 -11.425  -6.182  1.00 97.88           C  
ATOM   1556  HZ  PHE A 102       2.893 -11.306  -6.749  1.00 97.88           H  
ATOM   1557  N   GLN A 103       9.739 -11.136  -1.640  1.00 96.52           N  
ATOM   1558  H   GLN A 103       9.888 -10.414  -2.330  1.00 96.52           H  
ATOM   1559  CA  GLN A 103      10.857 -11.511  -0.756  1.00 96.52           C  
ATOM   1560  HA  GLN A 103      11.020 -12.586  -0.836  1.00 96.52           H  
ATOM   1561  C   GLN A 103      10.586 -11.223   0.730  1.00 96.52           C  
ATOM   1562  CB  GLN A 103      12.138 -10.787  -1.192  1.00 96.52           C  
ATOM   1563  HB2 GLN A 103      12.893 -10.902  -0.415  1.00 96.52           H  
ATOM   1564  HB3 GLN A 103      11.933  -9.723  -1.307  1.00 96.52           H  
ATOM   1565  O   GLN A 103      11.126 -11.911   1.594  1.00 96.52           O  
ATOM   1566  CG  GLN A 103      12.714 -11.356  -2.497  1.00 96.52           C  
ATOM   1567  HG2 GLN A 103      11.966 -11.321  -3.289  1.00 96.52           H  
ATOM   1568  HG3 GLN A 103      12.979 -12.400  -2.334  1.00 96.52           H  
ATOM   1569  CD  GLN A 103      13.955 -10.608  -2.973  1.00 96.52           C  
ATOM   1570  NE2 GLN A 103      14.718 -11.176  -3.882  1.00 96.52           N  
ATOM   1571 HE21 GLN A 103      15.544 -10.653  -4.134  1.00 96.52           H  
ATOM   1572 HE22 GLN A 103      14.495 -12.092  -4.244  1.00 96.52           H  
ATOM   1573  OE1 GLN A 103      14.293  -9.523  -2.544  1.00 96.52           O  
ATOM   1574  N   ASN A 104       9.727 -10.248   1.039  1.00 97.38           N  
ATOM   1575  H   ASN A 104       9.338  -9.704   0.282  1.00 97.38           H  
ATOM   1576  CA  ASN A 104       9.373  -9.863   2.408  1.00 97.38           C  
ATOM   1577  HA  ASN A 104      10.139 -10.253   3.079  1.00 97.38           H  
ATOM   1578  C   ASN A 104       8.073 -10.515   2.913  1.00 97.38           C  
ATOM   1579  CB  ASN A 104       9.434  -8.332   2.533  1.00 97.38           C  
ATOM   1580  HB2 ASN A 104       8.939  -8.008   3.448  1.00 97.38           H  
ATOM   1581  HB3 ASN A 104       8.933  -7.855   1.691  1.00 97.38           H  
ATOM   1582  O   ASN A 104       7.513 -10.096   3.924  1.00 97.38           O  
ATOM   1583  CG  ASN A 104      10.880  -7.884   2.618  1.00 97.38           C  
ATOM   1584  ND2 ASN A 104      11.508  -7.584   1.509  1.00 97.38           N  
ATOM   1585 HD21 ASN A 104      12.491  -7.357   1.553  1.00 97.38           H  
ATOM   1586 HD22 ASN A 104      11.020  -7.637   0.627  1.00 97.38           H  
ATOM   1587  OD1 ASN A 104      11.485  -7.883   3.678  1.00 97.38           O  
ATOM   1588  N   GLY A 105       7.615 -11.589   2.259  1.00 96.47           N  
ATOM   1589  H   GLY A 105       8.099 -11.875   1.420  1.00 96.47           H  
ATOM   1590  CA  GLY A 105       6.434 -12.354   2.672  1.00 96.47           C  
ATOM   1591  HA2 GLY A 105       6.317 -12.308   3.755  1.00 96.47           H  
ATOM   1592  HA3 GLY A 105       6.586 -13.394   2.383  1.00 96.47           H  
ATOM   1593  C   GLY A 105       5.128 -11.894   2.028  1.00 96.47           C  
ATOM   1594  O   GLY A 105       4.055 -12.221   2.539  1.00 96.47           O  
ATOM   1595  N   GLY A 106       5.223 -11.154   0.920  1.00 97.36           N  
ATOM   1596  H   GLY A 106       6.137 -10.867   0.600  1.00 97.36           H  
ATOM   1597  CA  GLY A 106       4.097 -10.845   0.052  1.00 97.36           C  
ATOM   1598  HA2 GLY A 106       4.460 -10.300  -0.820  1.00 97.36           H  
ATOM   1599  HA3 GLY A 106       3.396 -10.209   0.592  1.00 97.36           H  
ATOM   1600  C   GLY A 106       3.370 -12.100  -0.436  1.00 97.36           C  
ATOM   1601  O   GLY A 106       3.984 -13.138  -0.690  1.00 97.36           O  
ATOM   1602  N   GLY A 107       2.048 -11.997  -0.527  1.00 94.42           N  
ATOM   1603  H   GLY A 107       1.654 -11.071  -0.438  1.00 94.42           H  
ATOM   1604  CA  GLY A 107       1.156 -13.033  -1.037  1.00 94.42           C  
ATOM   1605  HA2 GLY A 107       0.388 -13.236  -0.290  1.00 94.42           H  
ATOM   1606  HA3 GLY A 107       1.702 -13.955  -1.235  1.00 94.42           H  
ATOM   1607  C   GLY A 107       0.486 -12.587  -2.332  1.00 94.42           C  
ATOM   1608  O   GLY A 107       1.071 -11.850  -3.119  1.00 94.42           O  
ATOM   1609  N   ALA A 108      -0.753 -13.025  -2.547  1.00 96.76           N  
ATOM   1610  H   ALA A 108      -1.213 -13.590  -1.846  1.00 96.76           H  
ATOM   1611  CA  ALA A 108      -1.522 -12.581  -3.700  1.00 96.76           C  
ATOM   1612  HA  ALA A 108      -0.937 -12.807  -4.592  1.00 96.76           H  
ATOM   1613  C   ALA A 108      -1.753 -11.061  -3.664  1.00 96.76           C  
ATOM   1614  CB  ALA A 108      -2.840 -13.359  -3.771  1.00 96.76           C  
ATOM   1615  HB1 ALA A 108      -3.448 -13.137  -2.895  1.00 96.76           H  
ATOM   1616  HB2 ALA A 108      -2.635 -14.429  -3.821  1.00 96.76           H  
ATOM   1617  HB3 ALA A 108      -3.379 -13.057  -4.669  1.00 96.76           H  
ATOM   1618  O   ALA A 108      -2.114 -10.501  -2.627  1.00 96.76           O  
ATOM   1619  N   CYS A 109      -1.577 -10.420  -4.813  1.00 98.21           N  
ATOM   1620  H   CYS A 109      -1.289 -10.950  -5.623  1.00 98.21           H  
ATOM   1621  CA  CYS A 109      -1.734  -8.988  -5.008  1.00 98.21           C  
ATOM   1622  HA  CYS A 109      -2.365  -8.578  -4.220  1.00 98.21           H  
ATOM   1623  C   CYS A 109      -2.430  -8.692  -6.341  1.00 98.21           C  
ATOM   1624  CB  CYS A 109      -0.351  -8.323  -4.907  1.00 98.21           C  
ATOM   1625  HB2 CYS A 109      -0.475  -7.241  -4.959  1.00 98.21           H  
ATOM   1626  HB3 CYS A 109       0.096  -8.588  -3.949  1.00 98.21           H  
ATOM   1627  O   CYS A 109      -2.677  -9.584  -7.153  1.00 98.21           O  
ATOM   1628  SG  CYS A 109       0.766  -8.845  -6.242  1.00 98.21           S  
ATOM   1629  HG  CYS A 109       1.774  -8.020  -5.947  1.00 98.21           H  
ATOM   1630  N   TYR A 110      -2.746  -7.424  -6.560  1.00 98.21           N  
ATOM   1631  H   TYR A 110      -2.542  -6.751  -5.834  1.00 98.21           H  
ATOM   1632  CA  TYR A 110      -3.186  -6.895  -7.838  1.00 98.21           C  
ATOM   1633  HA  TYR A 110      -3.323  -7.715  -8.542  1.00 98.21           H  
ATOM   1634  C   TYR A 110      -2.122  -5.967  -8.406  1.00 98.21           C  
ATOM   1635  CB  TYR A 110      -4.528  -6.182  -7.688  1.00 98.21           C  
ATOM   1636  HB2 TYR A 110      -4.719  -5.611  -8.596  1.00 98.21           H  
ATOM   1637  HB3 TYR A 110      -4.476  -5.475  -6.860  1.00 98.21           H  
ATOM   1638  O   TYR A 110      -1.479  -5.220  -7.671  1.00 98.21           O  
ATOM   1639  CG  TYR A 110      -5.684  -7.127  -7.460  1.00 98.21           C  
ATOM   1640  CD1 TYR A 110      -6.471  -7.549  -8.548  1.00 98.21           C  
ATOM   1641  HD1 TYR A 110      -6.239  -7.204  -9.544  1.00 98.21           H  
ATOM   1642  CD2 TYR A 110      -5.967  -7.580  -6.159  1.00 98.21           C  
ATOM   1643  HD2 TYR A 110      -5.357  -7.252  -5.330  1.00 98.21           H  
ATOM   1644  CE1 TYR A 110      -7.562  -8.409  -8.327  1.00 98.21           C  
ATOM   1645  HE1 TYR A 110      -8.186  -8.737  -9.145  1.00 98.21           H  
ATOM   1646  CE2 TYR A 110      -7.064  -8.429  -5.937  1.00 98.21           C  
ATOM   1647  HE2 TYR A 110      -7.314  -8.751  -4.937  1.00 98.21           H  
ATOM   1648  OH  TYR A 110      -8.956  -9.615  -6.807  1.00 98.21           O  
ATOM   1649  HH  TYR A 110      -9.236  -9.518  -5.894  1.00 98.21           H  
ATOM   1650  CZ  TYR A 110      -7.869  -8.835  -7.019  1.00 98.21           C  
ATOM   1651  N   ILE A 111      -1.970  -5.994  -9.721  1.00 97.69           N  
ATOM   1652  H   ILE A 111      -2.517  -6.659 -10.248  1.00 97.69           H  
ATOM   1653  CA  ILE A 111      -1.137  -5.073 -10.480  1.00 97.69           C  
ATOM   1654  HA  ILE A 111      -0.569  -4.433  -9.804  1.00 97.69           H  
ATOM   1655  C   ILE A 111      -2.075  -4.195 -11.296  1.00 97.69           C  
ATOM   1656  CB  ILE A 111      -0.139  -5.851 -11.363  1.00 97.69           C  
ATOM   1657  HB  ILE A 111      -0.703  -6.395 -12.121  1.00 97.69           H  
ATOM   1658  O   ILE A 111      -2.874  -4.713 -12.078  1.00 97.69           O  
ATOM   1659  CG1 ILE A 111       0.685  -6.897 -10.576  1.00 97.69           C  
ATOM   1660 HG12 ILE A 111       1.382  -7.375 -11.264  1.00 97.69           H  
ATOM   1661 HG13 ILE A 111       0.015  -7.677 -10.213  1.00 97.69           H  
ATOM   1662  CG2 ILE A 111       0.794  -4.873 -12.090  1.00 97.69           C  
ATOM   1663 HG21 ILE A 111       0.227  -4.231 -12.764  1.00 97.69           H  
ATOM   1664 HG22 ILE A 111       1.319  -4.248 -11.367  1.00 97.69           H  
ATOM   1665 HG23 ILE A 111       1.525  -5.422 -12.684  1.00 97.69           H  
ATOM   1666  CD1 ILE A 111       1.481  -6.358  -9.381  1.00 97.69           C  
ATOM   1667 HD11 ILE A 111       0.815  -5.918  -8.639  1.00 97.69           H  
ATOM   1668 HD12 ILE A 111       2.206  -5.613  -9.708  1.00 97.69           H  
ATOM   1669 HD13 ILE A 111       2.010  -7.186  -8.910  1.00 97.69           H  
ATOM   1670  N   TYR A 112      -1.989  -2.883 -11.100  1.00 96.40           N  
ATOM   1671  H   TYR A 112      -1.307  -2.541 -10.438  1.00 96.40           H  
ATOM   1672  CA  TYR A 112      -2.644  -1.877 -11.927  1.00 96.40           C  
ATOM   1673  HA  TYR A 112      -3.387  -2.347 -12.572  1.00 96.40           H  
ATOM   1674  C   TYR A 112      -1.565  -1.200 -12.785  1.00 96.40           C  
ATOM   1675  CB  TYR A 112      -3.416  -0.887 -11.050  1.00 96.40           C  
ATOM   1676  HB2 TYR A 112      -2.713  -0.287 -10.472  1.00 96.40           H  
ATOM   1677  HB3 TYR A 112      -4.024  -1.451 -10.342  1.00 96.40           H  
ATOM   1678  O   TYR A 112      -0.807  -0.373 -12.269  1.00 96.40           O  
ATOM   1679  CG  TYR A 112      -4.323   0.031 -11.850  1.00 96.40           C  
ATOM   1680  CD1 TYR A 112      -3.781   1.057 -12.653  1.00 96.40           C  
ATOM   1681  HD1 TYR A 112      -2.715   1.229 -12.684  1.00 96.40           H  
ATOM   1682  CD2 TYR A 112      -5.718  -0.150 -11.804  1.00 96.40           C  
ATOM   1683  HD2 TYR A 112      -6.146  -0.902 -11.157  1.00 96.40           H  
ATOM   1684  CE1 TYR A 112      -4.622   1.878 -13.427  1.00 96.40           C  
ATOM   1685  HE1 TYR A 112      -4.203   2.657 -14.047  1.00 96.40           H  
ATOM   1686  CE2 TYR A 112      -6.561   0.676 -12.572  1.00 96.40           C  
ATOM   1687  HE2 TYR A 112      -7.635   0.578 -12.532  1.00 96.40           H  
ATOM   1688  OH  TYR A 112      -6.856   2.483 -14.097  1.00 96.40           O  
ATOM   1689  HH  TYR A 112      -6.406   3.189 -14.566  1.00 96.40           H  
ATOM   1690  CZ  TYR A 112      -6.018   1.685 -13.390  1.00 96.40           C  
ATOM   1691  N   PRO A 113      -1.447  -1.563 -14.073  1.00 94.88           N  
ATOM   1692  CA  PRO A 113      -0.443  -0.990 -14.961  1.00 94.88           C  
ATOM   1693  HA  PRO A 113       0.529  -1.011 -14.468  1.00 94.88           H  
ATOM   1694  C   PRO A 113      -0.807   0.451 -15.328  1.00 94.88           C  
ATOM   1695  CB  PRO A 113      -0.412  -1.909 -16.194  1.00 94.88           C  
ATOM   1696  HB2 PRO A 113      -0.962  -1.471 -17.027  1.00 94.88           H  
ATOM   1697  HB3 PRO A 113       0.610  -2.137 -16.498  1.00 94.88           H  
ATOM   1698  O   PRO A 113      -1.856   0.685 -15.930  1.00 94.88           O  
ATOM   1699  CG  PRO A 113      -1.118  -3.178 -15.732  1.00 94.88           C  
ATOM   1700  HG2 PRO A 113      -0.418  -3.799 -15.174  1.00 94.88           H  
ATOM   1701  HG3 PRO A 113      -1.580  -3.727 -16.553  1.00 94.88           H  
ATOM   1702  CD  PRO A 113      -2.144  -2.640 -14.757  1.00 94.88           C  
ATOM   1703  HD2 PRO A 113      -3.002  -2.237 -15.295  1.00 94.88           H  
ATOM   1704  HD3 PRO A 113      -2.457  -3.447 -14.094  1.00 94.88           H  
ATOM   1705  N   LEU A 114       0.059   1.407 -14.992  1.00 94.14           N  
ATOM   1706  H   LEU A 114       0.868   1.155 -14.442  1.00 94.14           H  
ATOM   1707  CA  LEU A 114      -0.105   2.819 -15.329  1.00 94.14           C  
ATOM   1708  HA  LEU A 114      -0.778   2.898 -16.183  1.00 94.14           H  
ATOM   1709  C   LEU A 114       1.242   3.429 -15.737  1.00 94.14           C  
ATOM   1710  CB  LEU A 114      -0.750   3.542 -14.134  1.00 94.14           C  
ATOM   1711  HB2 LEU A 114      -0.075   3.483 -13.281  1.00 94.14           H  
ATOM   1712  HB3 LEU A 114      -1.670   3.026 -13.857  1.00 94.14           H  
ATOM   1713  O   LEU A 114       2.003   3.920 -14.906  1.00 94.14           O  
ATOM   1714  CG  LEU A 114      -1.084   5.014 -14.437  1.00 94.14           C  
ATOM   1715  HG  LEU A 114      -0.218   5.523 -14.859  1.00 94.14           H  
ATOM   1716  CD1 LEU A 114      -2.258   5.122 -15.403  1.00 94.14           C  
ATOM   1717 HD11 LEU A 114      -2.529   6.170 -15.529  1.00 94.14           H  
ATOM   1718 HD12 LEU A 114      -1.986   4.735 -16.384  1.00 94.14           H  
ATOM   1719 HD13 LEU A 114      -3.113   4.573 -15.008  1.00 94.14           H  
ATOM   1720  CD2 LEU A 114      -1.468   5.708 -13.142  1.00 94.14           C  
ATOM   1721 HD21 LEU A 114      -0.616   5.622 -12.466  1.00 94.14           H  
ATOM   1722 HD22 LEU A 114      -1.666   6.762 -13.339  1.00 94.14           H  
ATOM   1723 HD23 LEU A 114      -2.344   5.238 -12.696  1.00 94.14           H  
ATOM   1724  N   ASN A 115       1.543   3.388 -17.034  1.00 88.86           N  
ATOM   1725  H   ASN A 115       0.902   2.934 -17.669  1.00 88.86           H  
ATOM   1726  CA  ASN A 115       2.813   3.900 -17.560  1.00 88.86           C  
ATOM   1727  HA  ASN A 115       3.603   3.678 -16.843  1.00 88.86           H  
ATOM   1728  C   ASN A 115       2.826   5.426 -17.730  1.00 88.86           C  
ATOM   1729  CB  ASN A 115       3.151   3.154 -18.861  1.00 88.86           C  
ATOM   1730  HB2 ASN A 115       4.008   3.636 -19.333  1.00 88.86           H  
ATOM   1731  HB3 ASN A 115       2.308   3.203 -19.551  1.00 88.86           H  
ATOM   1732  O   ASN A 115       3.895   6.030 -17.661  1.00 88.86           O  
ATOM   1733  CG  ASN A 115       3.533   1.703 -18.613  1.00 88.86           C  
ATOM   1734  ND2 ASN A 115       3.534   0.879 -19.631  1.00 88.86           N  
ATOM   1735 HD21 ASN A 115       3.912  -0.037 -19.433  1.00 88.86           H  
ATOM   1736 HD22 ASN A 115       3.396   1.218 -20.573  1.00 88.86           H  
ATOM   1737  OD1 ASN A 115       3.834   1.287 -17.508  1.00 88.86           O  
ATOM   1738  N   ASP A 116       1.652   6.036 -17.906  1.00 85.52           N  
ATOM   1739  H   ASP A 116       0.806   5.485 -17.893  1.00 85.52           H  
ATOM   1740  CA  ASP A 116       1.468   7.480 -18.035  1.00 85.52           C  
ATOM   1741  HA  ASP A 116       2.423   7.985 -17.896  1.00 85.52           H  
ATOM   1742  C   ASP A 116       0.499   7.972 -16.952  1.00 85.52           C  
ATOM   1743  CB  ASP A 116       0.969   7.808 -19.453  1.00 85.52           C  
ATOM   1744  HB2 ASP A 116       1.582   7.265 -20.172  1.00 85.52           H  
ATOM   1745  HB3 ASP A 116      -0.063   7.479 -19.570  1.00 85.52           H  
ATOM   1746  O   ASP A 116      -0.649   7.531 -16.902  1.00 85.52           O  
ATOM   1747  CG  ASP A 116       1.072   9.302 -19.769  1.00 85.52           C  
ATOM   1748  OD1 ASP A 116       1.258  10.083 -18.810  1.00 85.52           O  
ATOM   1749  OD2 ASP A 116       1.063   9.635 -20.974  1.00 85.52           O  
ATOM   1750  N   ALA A 117       0.982   8.840 -16.062  1.00 89.00           N  
ATOM   1751  H   ALA A 117       1.886   9.249 -16.252  1.00 89.00           H  
ATOM   1752  CA  ALA A 117       0.180   9.444 -15.000  1.00 89.00           C  
ATOM   1753  HA  ALA A 117      -0.710   8.834 -14.844  1.00 89.00           H  
ATOM   1754  C   ALA A 117      -0.346  10.842 -15.370  1.00 89.00           C  
ATOM   1755  CB  ALA A 117       0.970   9.429 -13.685  1.00 89.00           C  
ATOM   1756  HB1 ALA A 117       1.168   8.396 -13.398  1.00 89.00           H  
ATOM   1757  HB2 ALA A 117       1.904   9.978 -13.803  1.00 89.00           H  
ATOM   1758  HB3 ALA A 117       0.381   9.895 -12.896  1.00 89.00           H  
ATOM   1759  O   ALA A 117      -0.960  11.484 -14.526  1.00 89.00           O  
ATOM   1760  N   GLU A 118      -0.137  11.320 -16.601  1.00 89.95           N  
ATOM   1761  H   GLU A 118       0.411  10.797 -17.269  1.00 89.95           H  
ATOM   1762  CA  GLU A 118      -0.751  12.568 -17.080  1.00 89.95           C  
ATOM   1763  HA  GLU A 118      -0.781  13.296 -16.270  1.00 89.95           H  
ATOM   1764  C   GLU A 118      -2.204  12.375 -17.537  1.00 89.95           C  
ATOM   1765  CB  GLU A 118       0.064  13.173 -18.235  1.00 89.95           C  
ATOM   1766  HB2 GLU A 118       0.015  12.509 -19.098  1.00 89.95           H  
ATOM   1767  HB3 GLU A 118      -0.403  14.115 -18.525  1.00 89.95           H  
ATOM   1768  O   GLU A 118      -2.951  13.343 -17.669  1.00 89.95           O  
ATOM   1769  CG  GLU A 118       1.538  13.459 -17.923  1.00 89.95           C  
ATOM   1770  HG2 GLU A 118       2.081  12.514 -17.889  1.00 89.95           H  
ATOM   1771  HG3 GLU A 118       1.959  14.047 -18.738  1.00 89.95           H  
ATOM   1772  CD  GLU A 118       1.740  14.207 -16.606  1.00 89.95           C  
ATOM   1773  OE1 GLU A 118       2.636  13.788 -15.844  1.00 89.95           O  
ATOM   1774  OE2 GLU A 118       0.987  15.154 -16.275  1.00 89.95           O  
ATOM   1775  N   ASP A 119      -2.631  11.132 -17.777  1.00 88.58           N  
ATOM   1776  H   ASP A 119      -1.978  10.369 -17.667  1.00 88.58           H  
ATOM   1777  CA  ASP A 119      -4.000  10.839 -18.194  1.00 88.58           C  
ATOM   1778  HA  ASP A 119      -4.295  11.593 -18.924  1.00 88.58           H  
ATOM   1779  C   ASP A 119      -4.973  10.951 -17.005  1.00 88.58           C  
ATOM   1780  CB  ASP A 119      -4.059   9.490 -18.922  1.00 88.58           C  
ATOM   1781  HB2 ASP A 119      -3.883   8.679 -18.216  1.00 88.58           H  
ATOM   1782  HB3 ASP A 119      -3.262   9.462 -19.665  1.00 88.58           H  
ATOM   1783  O   ASP A 119      -5.207  10.003 -16.245  1.00 88.58           O  
ATOM   1784  CG  ASP A 119      -5.399   9.276 -19.640  1.00 88.58           C  
ATOM   1785  OD1 ASP A 119      -6.433   9.812 -19.171  1.00 88.58           O  
ATOM   1786  OD2 ASP A 119      -5.399   8.539 -20.651  1.00 88.58           O  
ATOM   1787  N   GLU A 120      -5.557  12.141 -16.849  1.00 89.56           N  
ATOM   1788  H   GLU A 120      -5.183  12.903 -17.398  1.00 89.56           H  
ATOM   1789  CA  GLU A 120      -6.530  12.454 -15.797  1.00 89.56           C  
ATOM   1790  HA  GLU A 120      -6.049  12.338 -14.826  1.00 89.56           H  
ATOM   1791  C   GLU A 120      -7.762  11.535 -15.821  1.00 89.56           C  
ATOM   1792  CB  GLU A 120      -7.016  13.906 -15.934  1.00 89.56           C  
ATOM   1793  HB2 GLU A 120      -7.817  14.057 -15.211  1.00 89.56           H  
ATOM   1794  HB3 GLU A 120      -7.427  14.049 -16.934  1.00 89.56           H  
ATOM   1795  O   GLU A 120      -8.304  11.212 -14.759  1.00 89.56           O  
ATOM   1796  CG  GLU A 120      -5.934  14.967 -15.672  1.00 89.56           C  
ATOM   1797  HG2 GLU A 120      -5.485  14.767 -14.699  1.00 89.56           H  
ATOM   1798  HG3 GLU A 120      -5.159  14.877 -16.433  1.00 89.56           H  
ATOM   1799  CD  GLU A 120      -6.494  16.405 -15.686  1.00 89.56           C  
ATOM   1800  OE1 GLU A 120      -5.736  17.330 -15.315  1.00 89.56           O  
ATOM   1801  OE2 GLU A 120      -7.686  16.591 -16.034  1.00 89.56           O  
ATOM   1802  N   LEU A 121      -8.206  11.088 -17.004  1.00 89.50           N  
ATOM   1803  H   LEU A 121      -7.617  11.224 -17.813  1.00 89.50           H  
ATOM   1804  CA  LEU A 121      -9.357  10.187 -17.123  1.00 89.50           C  
ATOM   1805  HA  LEU A 121     -10.181  10.582 -16.529  1.00 89.50           H  
ATOM   1806  C   LEU A 121      -9.020   8.811 -16.549  1.00 89.50           C  
ATOM   1807  CB  LEU A 121      -9.795  10.054 -18.594  1.00 89.50           C  
ATOM   1808  HB2 LEU A 121      -8.932   9.759 -19.191  1.00 89.50           H  
ATOM   1809  HB3 LEU A 121     -10.524   9.247 -18.666  1.00 89.50           H  
ATOM   1810  O   LEU A 121      -9.829   8.229 -15.821  1.00 89.50           O  
ATOM   1811  CG  LEU A 121     -10.412  11.319 -19.209  1.00 89.50           C  
ATOM   1812  HG  LEU A 121      -9.739  12.166 -19.075  1.00 89.50           H  
ATOM   1813  CD1 LEU A 121     -10.632  11.105 -20.709  1.00 89.50           C  
ATOM   1814 HD11 LEU A 121     -11.041  12.012 -21.154  1.00 89.50           H  
ATOM   1815 HD12 LEU A 121     -11.308  10.267 -20.875  1.00 89.50           H  
ATOM   1816 HD13 LEU A 121      -9.673  10.889 -21.179  1.00 89.50           H  
ATOM   1817  CD2 LEU A 121     -11.771  11.650 -18.582  1.00 89.50           C  
ATOM   1818 HD21 LEU A 121     -11.637  11.902 -17.530  1.00 89.50           H  
ATOM   1819 HD22 LEU A 121     -12.443  10.796 -18.669  1.00 89.50           H  
ATOM   1820 HD23 LEU A 121     -12.204  12.514 -19.086  1.00 89.50           H  
ATOM   1821  N   VAL A 122      -7.816   8.312 -16.833  1.00 90.49           N  
ATOM   1822  H   VAL A 122      -7.212   8.842 -17.445  1.00 90.49           H  
ATOM   1823  CA  VAL A 122      -7.339   7.040 -16.280  1.00 90.49           C  
ATOM   1824  HA  VAL A 122      -8.108   6.285 -16.444  1.00 90.49           H  
ATOM   1825  C   VAL A 122      -7.137   7.149 -14.770  1.00 90.49           C  
ATOM   1826  CB  VAL A 122      -6.059   6.570 -16.992  1.00 90.49           C  
ATOM   1827  HB  VAL A 122      -5.292   7.341 -16.914  1.00 90.49           H  
ATOM   1828  O   VAL A 122      -7.563   6.249 -14.042  1.00 90.49           O  
ATOM   1829  CG1 VAL A 122      -5.521   5.272 -16.377  1.00 90.49           C  
ATOM   1830 HG11 VAL A 122      -5.211   5.450 -15.348  1.00 90.49           H  
ATOM   1831 HG12 VAL A 122      -6.294   4.503 -16.401  1.00 90.49           H  
ATOM   1832 HG13 VAL A 122      -4.660   4.934 -16.952  1.00 90.49           H  
ATOM   1833  CG2 VAL A 122      -6.333   6.265 -18.469  1.00 90.49           C  
ATOM   1834 HG21 VAL A 122      -5.389   6.109 -18.991  1.00 90.49           H  
ATOM   1835 HG22 VAL A 122      -6.961   5.380 -18.571  1.00 90.49           H  
ATOM   1836 HG23 VAL A 122      -6.843   7.102 -18.948  1.00 90.49           H  
ATOM   1837  N   LEU A 123      -6.558   8.249 -14.274  1.00 93.30           N  
ATOM   1838  H   LEU A 123      -6.212   8.940 -14.924  1.00 93.30           H  
ATOM   1839  CA  LEU A 123      -6.402   8.485 -12.833  1.00 93.30           C  
ATOM   1840  HA  LEU A 123      -5.826   7.665 -12.404  1.00 93.30           H  
ATOM   1841  C   LEU A 123      -7.753   8.505 -12.103  1.00 93.30           C  
ATOM   1842  CB  LEU A 123      -5.664   9.814 -12.594  1.00 93.30           C  
ATOM   1843  HB2 LEU A 123      -6.128  10.582 -13.213  1.00 93.30           H  
ATOM   1844  HB3 LEU A 123      -5.811  10.103 -11.554  1.00 93.30           H  
ATOM   1845  O   LEU A 123      -7.895   7.879 -11.050  1.00 93.30           O  
ATOM   1846  CG  LEU A 123      -4.151   9.805 -12.870  1.00 93.30           C  
ATOM   1847  HG  LEU A 123      -3.950   9.487 -13.893  1.00 93.30           H  
ATOM   1848  CD1 LEU A 123      -3.634  11.228 -12.666  1.00 93.30           C  
ATOM   1849 HD11 LEU A 123      -4.015  11.869 -13.461  1.00 93.30           H  
ATOM   1850 HD12 LEU A 123      -3.945  11.620 -11.697  1.00 93.30           H  
ATOM   1851 HD13 LEU A 123      -2.546  11.239 -12.717  1.00 93.30           H  
ATOM   1852  CD2 LEU A 123      -3.386   8.895 -11.903  1.00 93.30           C  
ATOM   1853 HD21 LEU A 123      -2.319   8.971 -12.115  1.00 93.30           H  
ATOM   1854 HD22 LEU A 123      -3.686   7.857 -12.047  1.00 93.30           H  
ATOM   1855 HD23 LEU A 123      -3.569   9.201 -10.873  1.00 93.30           H  
ATOM   1856  N   ALA A 124      -8.758   9.179 -12.668  1.00 93.44           N  
ATOM   1857  H   ALA A 124      -8.575   9.694 -13.518  1.00 93.44           H  
ATOM   1858  CA  ALA A 124     -10.089   9.285 -12.073  1.00 93.44           C  
ATOM   1859  HA  ALA A 124      -9.980   9.654 -11.053  1.00 93.44           H  
ATOM   1860  C   ALA A 124     -10.832   7.938 -11.991  1.00 93.44           C  
ATOM   1861  CB  ALA A 124     -10.887  10.318 -12.875  1.00 93.44           C  
ATOM   1862  HB1 ALA A 124     -11.877  10.439 -12.436  1.00 93.44           H  
ATOM   1863  HB2 ALA A 124     -10.369  11.277 -12.862  1.00 93.44           H  
ATOM   1864  HB3 ALA A 124     -10.990   9.986 -13.908  1.00 93.44           H  
ATOM   1865  O   ALA A 124     -11.679   7.761 -11.114  1.00 93.44           O  
ATOM   1866  N   ALA A 125     -10.506   6.978 -12.864  1.00 93.32           N  
ATOM   1867  H   ALA A 125      -9.835   7.199 -13.586  1.00 93.32           H  
ATOM   1868  CA  ALA A 125     -11.125   5.652 -12.888  1.00 93.32           C  
ATOM   1869  HA  ALA A 125     -12.188   5.761 -12.676  1.00 93.32           H  
ATOM   1870  C   ALA A 125     -10.553   4.675 -11.840  1.00 93.32           C  
ATOM   1871  CB  ALA A 125     -10.983   5.096 -14.309  1.00 93.32           C  
ATOM   1872  HB1 ALA A 125      -9.931   4.953 -14.552  1.00 93.32           H  
ATOM   1873  HB2 ALA A 125     -11.422   5.793 -15.025  1.00 93.32           H  
ATOM   1874  HB3 ALA A 125     -11.501   4.140 -14.382  1.00 93.32           H  
ATOM   1875  O   ALA A 125     -11.206   3.682 -11.504  1.00 93.32           O  
ATOM   1876  N   ILE A 126      -9.357   4.942 -11.292  1.00 95.32           N  
ATOM   1877  H   ILE A 126      -8.876   5.774 -11.604  1.00 95.32           H  
ATOM   1878  CA  ILE A 126      -8.649   4.030 -10.374  1.00 95.32           C  
ATOM   1879  HA  ILE A 126      -8.411   3.128 -10.938  1.00 95.32           H  
ATOM   1880  C   ILE A 126      -9.526   3.569  -9.191  1.00 95.32           C  
ATOM   1881  CB  ILE A 126      -7.303   4.645  -9.904  1.00 95.32           C  
ATOM   1882  HB  ILE A 126      -7.467   5.665  -9.557  1.00 95.32           H  
ATOM   1883  O   ILE A 126      -9.586   2.357  -8.950  1.00 95.32           O  
ATOM   1884  CG1 ILE A 126      -6.306   4.716 -11.076  1.00 95.32           C  
ATOM   1885 HG12 ILE A 126      -6.785   5.214 -11.919  1.00 95.32           H  
ATOM   1886 HG13 ILE A 126      -6.041   3.706 -11.391  1.00 95.32           H  
ATOM   1887  CG2 ILE A 126      -6.688   3.850  -8.738  1.00 95.32           C  
ATOM   1888 HG21 ILE A 126      -7.354   3.860  -7.875  1.00 95.32           H  
ATOM   1889 HG22 ILE A 126      -6.496   2.822  -9.047  1.00 95.32           H  
ATOM   1890 HG23 ILE A 126      -5.756   4.316  -8.419  1.00 95.32           H  
ATOM   1891  CD1 ILE A 126      -5.019   5.490 -10.764  1.00 95.32           C  
ATOM   1892 HD11 ILE A 126      -4.403   4.949 -10.046  1.00 95.32           H  
ATOM   1893 HD12 ILE A 126      -5.261   6.478 -10.372  1.00 95.32           H  
ATOM   1894 HD13 ILE A 126      -4.449   5.605 -11.686  1.00 95.32           H  
ATOM   1895  N   PRO A 127     -10.228   4.458  -8.452  1.00 95.56           N  
ATOM   1896  CA  PRO A 127     -11.053   4.043  -7.318  1.00 95.56           C  
ATOM   1897  HA  PRO A 127     -10.401   3.597  -6.566  1.00 95.56           H  
ATOM   1898  C   PRO A 127     -12.137   3.035  -7.693  1.00 95.56           C  
ATOM   1899  CB  PRO A 127     -11.668   5.330  -6.757  1.00 95.56           C  
ATOM   1900  HB2 PRO A 127     -11.820   5.278  -5.679  1.00 95.56           H  
ATOM   1901  HB3 PRO A 127     -12.608   5.559  -7.259  1.00 95.56           H  
ATOM   1902  O   PRO A 127     -12.310   2.034  -6.999  1.00 95.56           O  
ATOM   1903  CG  PRO A 127     -10.633   6.380  -7.132  1.00 95.56           C  
ATOM   1904  HG2 PRO A 127      -9.795   6.315  -6.438  1.00 95.56           H  
ATOM   1905  HG3 PRO A 127     -11.053   7.385  -7.157  1.00 95.56           H  
ATOM   1906  CD  PRO A 127     -10.195   5.915  -8.515  1.00 95.56           C  
ATOM   1907  HD2 PRO A 127      -9.207   6.320  -8.733  1.00 95.56           H  
ATOM   1908  HD3 PRO A 127     -10.911   6.259  -9.260  1.00 95.56           H  
ATOM   1909  N   GLU A 128     -12.825   3.262  -8.814  1.00 94.52           N  
ATOM   1910  H   GLU A 128     -12.565   4.041  -9.401  1.00 94.52           H  
ATOM   1911  CA  GLU A 128     -13.897   2.383  -9.274  1.00 94.52           C  
ATOM   1912  HA  GLU A 128     -14.615   2.258  -8.463  1.00 94.52           H  
ATOM   1913  C   GLU A 128     -13.355   0.994  -9.628  1.00 94.52           C  
ATOM   1914  CB  GLU A 128     -14.617   3.029 -10.468  1.00 94.52           C  
ATOM   1915  HB2 GLU A 128     -13.953   3.048 -11.332  1.00 94.52           H  
ATOM   1916  HB3 GLU A 128     -14.893   4.050 -10.206  1.00 94.52           H  
ATOM   1917  O   GLU A 128     -13.905  -0.019  -9.191  1.00 94.52           O  
ATOM   1918  CG  GLU A 128     -15.888   2.239 -10.806  1.00 94.52           C  
ATOM   1919  HG2 GLU A 128     -16.554   2.266  -9.944  1.00 94.52           H  
ATOM   1920  HG3 GLU A 128     -15.619   1.196 -10.978  1.00 94.52           H  
ATOM   1921  CD  GLU A 128     -16.644   2.750 -12.036  1.00 94.52           C  
ATOM   1922  OE1 GLU A 128     -17.483   1.954 -12.521  1.00 94.52           O  
ATOM   1923  OE2 GLU A 128     -16.415   3.903 -12.459  1.00 94.52           O  
ATOM   1924  N   VAL A 129     -12.227   0.933 -10.345  1.00 94.96           N  
ATOM   1925  H   VAL A 129     -11.822   1.800 -10.669  1.00 94.96           H  
ATOM   1926  CA  VAL A 129     -11.583  -0.338 -10.707  1.00 94.96           C  
ATOM   1927  HA  VAL A 129     -12.309  -0.949 -11.243  1.00 94.96           H  
ATOM   1928  C   VAL A 129     -11.161  -1.124  -9.462  1.00 94.96           C  
ATOM   1929  CB  VAL A 129     -10.374  -0.099 -11.632  1.00 94.96           C  
ATOM   1930  HB  VAL A 129      -9.667   0.572 -11.143  1.00 94.96           H  
ATOM   1931  O   VAL A 129     -11.304  -2.349  -9.429  1.00 94.96           O  
ATOM   1932  CG1 VAL A 129      -9.654  -1.418 -11.959  1.00 94.96           C  
ATOM   1933 HG11 VAL A 129     -10.380  -2.154 -12.304  1.00 94.96           H  
ATOM   1934 HG12 VAL A 129      -8.918  -1.257 -12.747  1.00 94.96           H  
ATOM   1935 HG13 VAL A 129      -9.141  -1.791 -11.072  1.00 94.96           H  
ATOM   1936  CG2 VAL A 129     -10.809   0.526 -12.963  1.00 94.96           C  
ATOM   1937 HG21 VAL A 129     -11.314   1.476 -12.793  1.00 94.96           H  
ATOM   1938 HG22 VAL A 129      -9.938   0.721 -13.589  1.00 94.96           H  
ATOM   1939 HG23 VAL A 129     -11.491  -0.141 -13.489  1.00 94.96           H  
ATOM   1940  N   ILE A 130     -10.660  -0.442  -8.428  1.00 96.27           N  
ATOM   1941  H   ILE A 130     -10.569   0.560  -8.521  1.00 96.27           H  
ATOM   1942  CA  ILE A 130     -10.287  -1.070  -7.153  1.00 96.27           C  
ATOM   1943  HA  ILE A 130      -9.650  -1.929  -7.364  1.00 96.27           H  
ATOM   1944  C   ILE A 130     -11.525  -1.615  -6.431  1.00 96.27           C  
ATOM   1945  CB  ILE A 130      -9.483  -0.076  -6.285  1.00 96.27           C  
ATOM   1946  HB  ILE A 130     -10.010   0.878  -6.266  1.00 96.27           H  
ATOM   1947  O   ILE A 130     -11.521  -2.769  -5.995  1.00 96.27           O  
ATOM   1948  CG1 ILE A 130      -8.092   0.135  -6.924  1.00 96.27           C  
ATOM   1949 HG12 ILE A 130      -7.513  -0.786  -6.846  1.00 96.27           H  
ATOM   1950 HG13 ILE A 130      -8.204   0.361  -7.984  1.00 96.27           H  
ATOM   1951  CG2 ILE A 130      -9.347  -0.577  -4.833  1.00 96.27           C  
ATOM   1952 HG21 ILE A 130      -8.926  -1.583  -4.822  1.00 96.27           H  
ATOM   1953 HG22 ILE A 130     -10.324  -0.593  -4.350  1.00 96.27           H  
ATOM   1954 HG23 ILE A 130      -8.712   0.088  -4.248  1.00 96.27           H  
ATOM   1955  CD1 ILE A 130      -7.295   1.282  -6.299  1.00 96.27           C  
ATOM   1956 HD11 ILE A 130      -7.007   1.031  -5.278  1.00 96.27           H  
ATOM   1957 HD12 ILE A 130      -7.891   2.195  -6.303  1.00 96.27           H  
ATOM   1958 HD13 ILE A 130      -6.391   1.443  -6.887  1.00 96.27           H  
ATOM   1959  N   GLU A 131     -12.600  -0.827  -6.343  1.00 94.14           N  
ATOM   1960  H   GLU A 131     -12.550   0.105  -6.728  1.00 94.14           H  
ATOM   1961  CA  GLU A 131     -13.848  -1.246  -5.694  1.00 94.14           C  
ATOM   1962  HA  GLU A 131     -13.624  -1.553  -4.673  1.00 94.14           H  
ATOM   1963  C   GLU A 131     -14.481  -2.465  -6.374  1.00 94.14           C  
ATOM   1964  CB  GLU A 131     -14.851  -0.079  -5.654  1.00 94.14           C  
ATOM   1965  HB2 GLU A 131     -14.915   0.397  -6.633  1.00 94.14           H  
ATOM   1966  HB3 GLU A 131     -15.835  -0.472  -5.399  1.00 94.14           H  
ATOM   1967  O   GLU A 131     -14.983  -3.358  -5.687  1.00 94.14           O  
ATOM   1968  CG  GLU A 131     -14.467   0.959  -4.595  1.00 94.14           C  
ATOM   1969  HG2 GLU A 131     -14.397   0.457  -3.630  1.00 94.14           H  
ATOM   1970  HG3 GLU A 131     -13.484   1.375  -4.818  1.00 94.14           H  
ATOM   1971  CD  GLU A 131     -15.503   2.078  -4.458  1.00 94.14           C  
ATOM   1972  OE1 GLU A 131     -15.228   3.245  -4.815  1.00 94.14           O  
ATOM   1973  OE2 GLU A 131     -16.558   1.854  -3.813  1.00 94.14           O  
ATOM   1974  N   GLN A 132     -14.398  -2.552  -7.704  1.00 94.08           N  
ATOM   1975  H   GLN A 132     -14.006  -1.768  -8.207  1.00 94.08           H  
ATOM   1976  CA  GLN A 132     -14.907  -3.690  -8.473  1.00 94.08           C  
ATOM   1977  HA  GLN A 132     -15.961  -3.829  -8.235  1.00 94.08           H  
ATOM   1978  C   GLN A 132     -14.198  -5.017  -8.144  1.00 94.08           C  
ATOM   1979  CB  GLN A 132     -14.780  -3.389  -9.973  1.00 94.08           C  
ATOM   1980  HB2 GLN A 132     -14.931  -4.315 -10.528  1.00 94.08           H  
ATOM   1981  HB3 GLN A 132     -13.770  -3.036 -10.181  1.00 94.08           H  
ATOM   1982  O   GLN A 132     -14.798  -6.077  -8.329  1.00 94.08           O  
ATOM   1983  CG  GLN A 132     -15.799  -2.358 -10.495  1.00 94.08           C  
ATOM   1984  HG2 GLN A 132     -16.804  -2.771 -10.410  1.00 94.08           H  
ATOM   1985  HG3 GLN A 132     -15.765  -1.449  -9.895  1.00 94.08           H  
ATOM   1986  CD  GLN A 132     -15.547  -1.999 -11.960  1.00 94.08           C  
ATOM   1987  NE2 GLN A 132     -16.187  -0.983 -12.499  1.00 94.08           N  
ATOM   1988 HE21 GLN A 132     -15.939  -0.735 -13.446  1.00 94.08           H  
ATOM   1989 HE22 GLN A 132     -16.738  -0.325 -11.966  1.00 94.08           H  
ATOM   1990  OE1 GLN A 132     -14.788  -2.654 -12.662  1.00 94.08           O  
ATOM   1991  N   LYS A 133     -12.950  -5.000  -7.645  1.00 93.68           N  
ATOM   1992  H   LYS A 133     -12.508  -4.105  -7.493  1.00 93.68           H  
ATOM   1993  CA  LYS A 133     -12.253  -6.234  -7.221  1.00 93.68           C  
ATOM   1994  HA  LYS A 133     -12.467  -7.027  -7.937  1.00 93.68           H  
ATOM   1995  C   LYS A 133     -12.770  -6.770  -5.886  1.00 93.68           C  
ATOM   1996  CB  LYS A 133     -10.733  -6.020  -7.153  1.00 93.68           C  
ATOM   1997  HB2 LYS A 133     -10.269  -6.957  -6.845  1.00 93.68           H  
ATOM   1998  HB3 LYS A 133     -10.514  -5.279  -6.384  1.00 93.68           H  
ATOM   1999  O   LYS A 133     -12.823  -7.980  -5.691  1.00 93.68           O  
ATOM   2000  CG  LYS A 133     -10.082  -5.574  -8.471  1.00 93.68           C  
ATOM   2001  HG2 LYS A 133     -10.361  -4.540  -8.674  1.00 93.68           H  
ATOM   2002  HG3 LYS A 133      -9.001  -5.610  -8.341  1.00 93.68           H  
ATOM   2003  CD  LYS A 133     -10.467  -6.448  -9.672  1.00 93.68           C  
ATOM   2004  HD2 LYS A 133     -10.273  -7.494  -9.436  1.00 93.68           H  
ATOM   2005  HD3 LYS A 133     -11.524  -6.312  -9.901  1.00 93.68           H  
ATOM   2006  CE  LYS A 133      -9.629  -6.011 -10.873  1.00 93.68           C  
ATOM   2007  HE2 LYS A 133      -8.577  -6.101 -10.602  1.00 93.68           H  
ATOM   2008  HE3 LYS A 133      -9.827  -4.958 -11.074  1.00 93.68           H  
ATOM   2009  NZ  LYS A 133      -9.897  -6.826 -12.081  1.00 93.68           N  
ATOM   2010  HZ1 LYS A 133     -10.760  -6.542 -12.522  1.00 93.68           H  
ATOM   2011  HZ2 LYS A 133      -9.129  -6.697 -12.724  1.00 93.68           H  
ATOM   2012  HZ3 LYS A 133      -9.931  -7.808 -11.849  1.00 93.68           H  
ATOM   2013  N   GLY A 134     -13.173  -5.882  -4.978  1.00 90.54           N  
ATOM   2014  H   GLY A 134     -13.136  -4.908  -5.243  1.00 90.54           H  
ATOM   2015  CA  GLY A 134     -13.849  -6.218  -3.721  1.00 90.54           C  
ATOM   2016  HA2 GLY A 134     -14.635  -6.941  -3.938  1.00 90.54           H  
ATOM   2017  HA3 GLY A 134     -14.318  -5.314  -3.335  1.00 90.54           H  
ATOM   2018  C   GLY A 134     -12.979  -6.810  -2.600  1.00 90.54           C  
ATOM   2019  O   GLY A 134     -13.393  -6.752  -1.443  1.00 90.54           O  
ATOM   2020  N   ASP A 135     -11.789  -7.346  -2.893  1.00 93.48           N  
ATOM   2021  H   ASP A 135     -11.545  -7.487  -3.863  1.00 93.48           H  
ATOM   2022  CA  ASP A 135     -10.884  -7.948  -1.899  1.00 93.48           C  
ATOM   2023  HA  ASP A 135     -11.399  -7.973  -0.939  1.00 93.48           H  
ATOM   2024  C   ASP A 135      -9.593  -7.150  -1.638  1.00 93.48           C  
ATOM   2025  CB  ASP A 135     -10.601  -9.419  -2.263  1.00 93.48           C  
ATOM   2026  HB2 ASP A 135     -10.085  -9.887  -1.424  1.00 93.48           H  
ATOM   2027  HB3 ASP A 135     -11.551  -9.939  -2.391  1.00 93.48           H  
ATOM   2028  O   ASP A 135      -8.879  -7.465  -0.684  1.00 93.48           O  
ATOM   2029  CG  ASP A 135      -9.757  -9.618  -3.530  1.00 93.48           C  
ATOM   2030  OD1 ASP A 135      -9.759  -8.723  -4.402  1.00 93.48           O  
ATOM   2031  OD2 ASP A 135      -9.101 -10.680  -3.652  1.00 93.48           O  
ATOM   2032  N   ILE A 136      -9.314  -6.099  -2.419  1.00 97.11           N  
ATOM   2033  H   ILE A 136      -9.946  -5.912  -3.184  1.00 97.11           H  
ATOM   2034  CA  ILE A 136      -8.175  -5.190  -2.207  1.00 97.11           C  
ATOM   2035  HA  ILE A 136      -7.266  -5.791  -2.179  1.00 97.11           H  
ATOM   2036  C   ILE A 136      -8.308  -4.475  -0.855  1.00 97.11           C  
ATOM   2037  CB  ILE A 136      -8.040  -4.179  -3.374  1.00 97.11           C  
ATOM   2038  HB  ILE A 136      -9.004  -3.690  -3.517  1.00 97.11           H  
ATOM   2039  O   ILE A 136      -9.353  -3.913  -0.531  1.00 97.11           O  
ATOM   2040  CG1 ILE A 136      -7.653  -4.911  -4.680  1.00 97.11           C  
ATOM   2041 HG12 ILE A 136      -6.621  -5.253  -4.601  1.00 97.11           H  
ATOM   2042 HG13 ILE A 136      -8.285  -5.790  -4.809  1.00 97.11           H  
ATOM   2043  CG2 ILE A 136      -6.985  -3.095  -3.056  1.00 97.11           C  
ATOM   2044 HG21 ILE A 136      -6.880  -2.404  -3.892  1.00 97.11           H  
ATOM   2045 HG22 ILE A 136      -7.293  -2.496  -2.198  1.00 97.11           H  
ATOM   2046 HG23 ILE A 136      -6.017  -3.554  -2.854  1.00 97.11           H  
ATOM   2047  CD1 ILE A 136      -7.798  -4.062  -5.950  1.00 97.11           C  
ATOM   2048 HD11 ILE A 136      -7.499  -4.656  -6.814  1.00 97.11           H  
ATOM   2049 HD12 ILE A 136      -7.171  -3.171  -5.913  1.00 97.11           H  
ATOM   2050 HD13 ILE A 136      -8.837  -3.752  -6.069  1.00 97.11           H  
ATOM   2051  N   THR A 137      -7.221  -4.443  -0.080  1.00 97.49           N  
ATOM   2052  H   THR A 137      -6.411  -4.959  -0.393  1.00 97.49           H  
ATOM   2053  CA  THR A 137      -7.156  -3.730   1.210  1.00 97.49           C  
ATOM   2054  HA  THR A 137      -8.065  -3.145   1.350  1.00 97.49           H  
ATOM   2055  C   THR A 137      -6.003  -2.757   1.335  1.00 97.49           C  
ATOM   2056  CB  THR A 137      -7.034  -4.682   2.398  1.00 97.49           C  
ATOM   2057  HB  THR A 137      -7.010  -4.089   3.312  1.00 97.49           H  
ATOM   2058  O   THR A 137      -6.087  -1.832   2.142  1.00 97.49           O  
ATOM   2059  CG2 THR A 137      -8.206  -5.624   2.485  1.00 97.49           C  
ATOM   2060 HG21 THR A 137      -8.184  -6.332   1.656  1.00 97.49           H  
ATOM   2061 HG22 THR A 137      -8.155  -6.157   3.435  1.00 97.49           H  
ATOM   2062 HG23 THR A 137      -9.121  -5.034   2.441  1.00 97.49           H  
ATOM   2063  OG1 THR A 137      -5.875  -5.484   2.359  1.00 97.49           O  
ATOM   2064  HG1 THR A 137      -5.699  -5.709   3.276  1.00 97.49           H  
ATOM   2065  N   LEU A 138      -4.921  -2.956   0.581  1.00 98.57           N  
ATOM   2066  H   LEU A 138      -4.932  -3.701  -0.101  1.00 98.57           H  
ATOM   2067  CA  LEU A 138      -3.739  -2.103   0.648  1.00 98.57           C  
ATOM   2068  HA  LEU A 138      -3.905  -1.331   1.399  1.00 98.57           H  
ATOM   2069  C   LEU A 138      -3.539  -1.388  -0.685  1.00 98.57           C  
ATOM   2070  CB  LEU A 138      -2.495  -2.891   1.096  1.00 98.57           C  
ATOM   2071  HB2 LEU A 138      -2.229  -3.599   0.311  1.00 98.57           H  
ATOM   2072  HB3 LEU A 138      -1.666  -2.191   1.200  1.00 98.57           H  
ATOM   2073  O   LEU A 138      -3.660  -1.994  -1.746  1.00 98.57           O  
ATOM   2074  CG  LEU A 138      -2.636  -3.695   2.396  1.00 98.57           C  
ATOM   2075  HG  LEU A 138      -3.461  -4.402   2.304  1.00 98.57           H  
ATOM   2076  CD1 LEU A 138      -1.364  -4.507   2.645  1.00 98.57           C  
ATOM   2077 HD11 LEU A 138      -1.216  -5.210   1.826  1.00 98.57           H  
ATOM   2078 HD12 LEU A 138      -0.499  -3.845   2.700  1.00 98.57           H  
ATOM   2079 HD13 LEU A 138      -1.451  -5.065   3.577  1.00 98.57           H  
ATOM   2080  CD2 LEU A 138      -2.892  -2.801   3.608  1.00 98.57           C  
ATOM   2081 HD21 LEU A 138      -2.922  -3.410   4.512  1.00 98.57           H  
ATOM   2082 HD22 LEU A 138      -2.108  -2.048   3.688  1.00 98.57           H  
ATOM   2083 HD23 LEU A 138      -3.855  -2.305   3.486  1.00 98.57           H  
ATOM   2084  N   LEU A 139      -3.218  -0.104  -0.616  1.00 98.47           N  
ATOM   2085  H   LEU A 139      -3.139   0.319   0.298  1.00 98.47           H  
ATOM   2086  CA  LEU A 139      -2.925   0.738  -1.772  1.00 98.47           C  
ATOM   2087  HA  LEU A 139      -3.156   0.210  -2.697  1.00 98.47           H  
ATOM   2088  C   LEU A 139      -1.427   1.046  -1.746  1.00 98.47           C  
ATOM   2089  CB  LEU A 139      -3.784   2.013  -1.702  1.00 98.47           C  
ATOM   2090  HB2 LEU A 139      -3.418   2.623  -0.876  1.00 98.47           H  
ATOM   2091  HB3 LEU A 139      -3.635   2.586  -2.617  1.00 98.47           H  
ATOM   2092  O   LEU A 139      -0.922   1.479  -0.706  1.00 98.47           O  
ATOM   2093  CG  LEU A 139      -5.293   1.781  -1.485  1.00 98.47           C  
ATOM   2094  HG  LEU A 139      -5.465   1.110  -0.643  1.00 98.47           H  
ATOM   2095  CD1 LEU A 139      -5.954   3.107  -1.136  1.00 98.47           C  
ATOM   2096 HD11 LEU A 139      -5.695   3.856  -1.885  1.00 98.47           H  
ATOM   2097 HD12 LEU A 139      -5.580   3.441  -0.168  1.00 98.47           H  
ATOM   2098 HD13 LEU A 139      -7.037   2.997  -1.088  1.00 98.47           H  
ATOM   2099  CD2 LEU A 139      -5.961   1.192  -2.719  1.00 98.47           C  
ATOM   2100 HD21 LEU A 139      -5.554   0.202  -2.921  1.00 98.47           H  
ATOM   2101 HD22 LEU A 139      -7.035   1.100  -2.554  1.00 98.47           H  
ATOM   2102 HD23 LEU A 139      -5.781   1.845  -3.574  1.00 98.47           H  
ATOM   2103  N   VAL A 140      -0.718   0.773  -2.844  1.00 98.62           N  
ATOM   2104  H   VAL A 140      -1.177   0.351  -3.639  1.00 98.62           H  
ATOM   2105  CA  VAL A 140       0.746   0.893  -2.914  1.00 98.62           C  
ATOM   2106  HA  VAL A 140       1.088   1.563  -2.126  1.00 98.62           H  
ATOM   2107  C   VAL A 140       1.165   1.489  -4.258  1.00 98.62           C  
ATOM   2108  CB  VAL A 140       1.427  -0.479  -2.705  1.00 98.62           C  
ATOM   2109  HB  VAL A 140       1.203  -1.128  -3.551  1.00 98.62           H  
ATOM   2110  O   VAL A 140       0.720   1.026  -5.308  1.00 98.62           O  
ATOM   2111  CG1 VAL A 140       2.949  -0.315  -2.607  1.00 98.62           C  
ATOM   2112 HG11 VAL A 140       3.414  -1.259  -2.325  1.00 98.62           H  
ATOM   2113 HG12 VAL A 140       3.361  -0.001  -3.566  1.00 98.62           H  
ATOM   2114 HG13 VAL A 140       3.193   0.435  -1.854  1.00 98.62           H  
ATOM   2115  CG2 VAL A 140       0.958  -1.194  -1.427  1.00 98.62           C  
ATOM   2116 HG21 VAL A 140       1.145  -0.562  -0.559  1.00 98.62           H  
ATOM   2117 HG22 VAL A 140       1.495  -2.137  -1.323  1.00 98.62           H  
ATOM   2118 HG23 VAL A 140      -0.105  -1.422  -1.495  1.00 98.62           H  
ATOM   2119  N   CYS A 141       2.055   2.482  -4.224  1.00 97.93           N  
ATOM   2120  H   CYS A 141       2.405   2.793  -3.329  1.00 97.93           H  
ATOM   2121  CA  CYS A 141       2.681   3.073  -5.407  1.00 97.93           C  
ATOM   2122  HA  CYS A 141       2.242   2.663  -6.317  1.00 97.93           H  
ATOM   2123  C   CYS A 141       4.189   2.765  -5.384  1.00 97.93           C  
ATOM   2124  CB  CYS A 141       2.392   4.578  -5.415  1.00 97.93           C  
ATOM   2125  HB2 CYS A 141       1.315   4.743  -5.414  1.00 97.93           H  
ATOM   2126  HB3 CYS A 141       2.833   5.053  -4.538  1.00 97.93           H  
ATOM   2127  O   CYS A 141       4.915   3.402  -4.623  1.00 97.93           O  
ATOM   2128  SG  CYS A 141       3.097   5.308  -6.916  1.00 97.93           S  
ATOM   2129  HG  CYS A 141       4.372   5.325  -6.516  1.00 97.93           H  
ATOM   2130  N   PRO A 142       4.690   1.800  -6.175  1.00 97.62           N  
ATOM   2131  CA  PRO A 142       6.078   1.349  -6.112  1.00 97.62           C  
ATOM   2132  HA  PRO A 142       6.427   1.384  -5.080  1.00 97.62           H  
ATOM   2133  C   PRO A 142       7.043   2.210  -6.955  1.00 97.62           C  
ATOM   2134  CB  PRO A 142       6.003  -0.113  -6.558  1.00 97.62           C  
ATOM   2135  HB2 PRO A 142       5.665  -0.731  -5.726  1.00 97.62           H  
ATOM   2136  HB3 PRO A 142       6.951  -0.487  -6.946  1.00 97.62           H  
ATOM   2137  O   PRO A 142       8.070   1.712  -7.408  1.00 97.62           O  
ATOM   2138  CG  PRO A 142       4.930  -0.079  -7.640  1.00 97.62           C  
ATOM   2139  HG2 PRO A 142       4.443  -1.047  -7.757  1.00 97.62           H  
ATOM   2140  HG3 PRO A 142       5.370   0.246  -8.583  1.00 97.62           H  
ATOM   2141  CD  PRO A 142       3.959   0.987  -7.137  1.00 97.62           C  
ATOM   2142  HD2 PRO A 142       3.095   0.518  -6.666  1.00 97.62           H  
ATOM   2143  HD3 PRO A 142       3.661   1.606  -7.984  1.00 97.62           H  
ATOM   2144  N   GLU A 143       6.725   3.488  -7.173  1.00 97.30           N  
ATOM   2145  H   GLU A 143       5.935   3.864  -6.670  1.00 97.30           H  
ATOM   2146  CA  GLU A 143       7.533   4.433  -7.957  1.00 97.30           C  
ATOM   2147  HA  GLU A 143       8.250   3.880  -8.564  1.00 97.30           H  
ATOM   2148  C   GLU A 143       8.337   5.382  -7.058  1.00 97.30           C  
ATOM   2149  CB  GLU A 143       6.640   5.243  -8.911  1.00 97.30           C  
ATOM   2150  HB2 GLU A 143       5.842   5.710  -8.333  1.00 97.30           H  
ATOM   2151  HB3 GLU A 143       7.226   6.041  -9.364  1.00 97.30           H  
ATOM   2152  O   GLU A 143       7.924   5.721  -5.947  1.00 97.30           O  
ATOM   2153  CG  GLU A 143       6.011   4.397 -10.028  1.00 97.30           C  
ATOM   2154  HG2 GLU A 143       5.390   3.618  -9.587  1.00 97.30           H  
ATOM   2155  HG3 GLU A 143       5.367   5.046 -10.623  1.00 97.30           H  
ATOM   2156  CD  GLU A 143       7.025   3.774 -10.990  1.00 97.30           C  
ATOM   2157  OE1 GLU A 143       6.665   2.760 -11.623  1.00 97.30           O  
ATOM   2158  OE2 GLU A 143       8.151   4.296 -11.139  1.00 97.30           O  
ATOM   2159  N   LEU A 144       9.494   5.842  -7.543  1.00 94.89           N  
ATOM   2160  H   LEU A 144       9.779   5.547  -8.466  1.00 94.89           H  
ATOM   2161  CA  LEU A 144      10.305   6.842  -6.836  1.00 94.89           C  
ATOM   2162  HA  LEU A 144      10.159   6.728  -5.762  1.00 94.89           H  
ATOM   2163  C   LEU A 144       9.894   8.278  -7.155  1.00 94.89           C  
ATOM   2164  CB  LEU A 144      11.790   6.640  -7.166  1.00 94.89           C  
ATOM   2165  HB2 LEU A 144      12.335   7.554  -6.925  1.00 94.89           H  
ATOM   2166  HB3 LEU A 144      11.893   6.474  -8.238  1.00 94.89           H  
ATOM   2167  O   LEU A 144       9.982   9.134  -6.271  1.00 94.89           O  
ATOM   2168  CG  LEU A 144      12.442   5.484  -6.399  1.00 94.89           C  
ATOM   2169  HG  LEU A 144      11.859   4.574  -6.543  1.00 94.89           H  
ATOM   2170  CD1 LEU A 144      13.847   5.277  -6.954  1.00 94.89           C  
ATOM   2171 HD11 LEU A 144      13.795   5.012  -8.010  1.00 94.89           H  
ATOM   2172 HD12 LEU A 144      14.340   4.466  -6.418  1.00 94.89           H  
ATOM   2173 HD13 LEU A 144      14.438   6.186  -6.843  1.00 94.89           H  
ATOM   2174  CD2 LEU A 144      12.548   5.752  -4.894  1.00 94.89           C  
ATOM   2175 HD21 LEU A 144      13.076   4.927  -4.415  1.00 94.89           H  
ATOM   2176 HD22 LEU A 144      11.556   5.822  -4.447  1.00 94.89           H  
ATOM   2177 HD23 LEU A 144      13.095   6.679  -4.723  1.00 94.89           H  
ATOM   2178  N   ASP A 145       9.441   8.518  -8.385  1.00 94.11           N  
ATOM   2179  H   ASP A 145       9.353   7.753  -9.038  1.00 94.11           H  
ATOM   2180  CA  ASP A 145       9.089   9.849  -8.861  1.00 94.11           C  
ATOM   2181  HA  ASP A 145       9.981  10.473  -8.806  1.00 94.11           H  
ATOM   2182  C   ASP A 145       8.008  10.494  -7.976  1.00 94.11           C  
ATOM   2183  CB  ASP A 145       8.678   9.789 -10.334  1.00 94.11           C  
ATOM   2184  HB2 ASP A 145       7.819   9.129 -10.456  1.00 94.11           H  
ATOM   2185  HB3 ASP A 145       9.504   9.404 -10.930  1.00 94.11           H  
ATOM   2186  O   ASP A 145       6.970   9.895  -7.672  1.00 94.11           O  
ATOM   2187  CG  ASP A 145       8.337  11.204 -10.780  1.00 94.11           C  
ATOM   2188  OD1 ASP A 145       7.132  11.471 -10.936  1.00 94.11           O  
ATOM   2189  OD2 ASP A 145       9.266  12.034 -10.773  1.00 94.11           O  
ATOM   2190  N   LEU A 146       8.295  11.703  -7.485  1.00 93.48           N  
ATOM   2191  H   LEU A 146       9.101  12.183  -7.858  1.00 93.48           H  
ATOM   2192  CA  LEU A 146       7.443  12.377  -6.506  1.00 93.48           C  
ATOM   2193  HA  LEU A 146       7.167  11.650  -5.743  1.00 93.48           H  
ATOM   2194  C   LEU A 146       6.141  12.875  -7.138  1.00 93.48           C  
ATOM   2195  CB  LEU A 146       8.225  13.529  -5.846  1.00 93.48           C  
ATOM   2196  HB2 LEU A 146       9.092  13.120  -5.327  1.00 93.48           H  
ATOM   2197  HB3 LEU A 146       8.596  14.180  -6.636  1.00 93.48           H  
ATOM   2198  O   LEU A 146       5.093  12.795  -6.492  1.00 93.48           O  
ATOM   2199  CG  LEU A 146       7.391  14.397  -4.876  1.00 93.48           C  
ATOM   2200  HG  LEU A 146       6.592  14.876  -5.442  1.00 93.48           H  
ATOM   2201  CD1 LEU A 146       6.748  13.650  -3.697  1.00 93.48           C  
ATOM   2202 HD11 LEU A 146       6.319  12.700  -4.016  1.00 93.48           H  
ATOM   2203 HD12 LEU A 146       7.450  13.502  -2.877  1.00 93.48           H  
ATOM   2204 HD13 LEU A 146       5.930  14.262  -3.318  1.00 93.48           H  
ATOM   2205  CD2 LEU A 146       8.269  15.507  -4.299  1.00 93.48           C  
ATOM   2206 HD21 LEU A 146       9.118  15.091  -3.755  1.00 93.48           H  
ATOM   2207 HD22 LEU A 146       8.639  16.131  -5.112  1.00 93.48           H  
ATOM   2208 HD23 LEU A 146       7.678  16.133  -3.630  1.00 93.48           H  
ATOM   2209  N   ASP A 147       6.206  13.383  -8.367  1.00 93.29           N  
ATOM   2210  H   ASP A 147       7.060  13.304  -8.901  1.00 93.29           H  
ATOM   2211  CA  ASP A 147       5.035  13.906  -9.067  1.00 93.29           C  
ATOM   2212  HA  ASP A 147       4.524  14.624  -8.426  1.00 93.29           H  
ATOM   2213  C   ASP A 147       4.048  12.773  -9.378  1.00 93.29           C  
ATOM   2214  CB  ASP A 147       5.490  14.648 -10.327  1.00 93.29           C  
ATOM   2215  HB2 ASP A 147       6.195  15.432 -10.049  1.00 93.29           H  
ATOM   2216  HB3 ASP A 147       5.987  13.959 -11.009  1.00 93.29           H  
ATOM   2217  O   ASP A 147       2.883  12.825  -8.968  1.00 93.29           O  
ATOM   2218  CG  ASP A 147       4.283  15.282 -11.009  1.00 93.29           C  
ATOM   2219  OD1 ASP A 147       3.681  16.189 -10.392  1.00 93.29           O  
ATOM   2220  OD2 ASP A 147       3.907  14.814 -12.102  1.00 93.29           O  
ATOM   2221  N   TYR A 148       4.557  11.671  -9.935  1.00 94.88           N  
ATOM   2222  H   TYR A 148       5.502  11.717 -10.288  1.00 94.88           H  
ATOM   2223  CA  TYR A 148       3.813  10.436 -10.153  1.00 94.88           C  
ATOM   2224  HA  TYR A 148       3.026  10.634 -10.881  1.00 94.88           H  
ATOM   2225  C   TYR A 148       3.153   9.953  -8.857  1.00 94.88           C  
ATOM   2226  CB  TYR A 148       4.760   9.373 -10.732  1.00 94.88           C  
ATOM   2227  HB2 TYR A 148       5.515   9.116  -9.990  1.00 94.88           H  
ATOM   2228  HB3 TYR A 148       5.276   9.799 -11.593  1.00 94.88           H  
ATOM   2229  O   TYR A 148       1.936   9.770  -8.810  1.00 94.88           O  
ATOM   2230  CG  TYR A 148       4.064   8.106 -11.183  1.00 94.88           C  
ATOM   2231  CD1 TYR A 148       3.645   7.155 -10.233  1.00 94.88           C  
ATOM   2232  HD1 TYR A 148       3.842   7.307  -9.182  1.00 94.88           H  
ATOM   2233  CD2 TYR A 148       3.820   7.890 -12.553  1.00 94.88           C  
ATOM   2234  HD2 TYR A 148       4.119   8.636 -13.275  1.00 94.88           H  
ATOM   2235  CE1 TYR A 148       2.953   6.005 -10.650  1.00 94.88           C  
ATOM   2236  HE1 TYR A 148       2.624   5.267  -9.933  1.00 94.88           H  
ATOM   2237  CE2 TYR A 148       3.157   6.721 -12.978  1.00 94.88           C  
ATOM   2238  HE2 TYR A 148       2.954   6.556 -14.025  1.00 94.88           H  
ATOM   2239  OH  TYR A 148       2.062   4.659 -12.388  1.00 94.88           O  
ATOM   2240  HH  TYR A 148       2.052   4.538 -13.340  1.00 94.88           H  
ATOM   2241  CZ  TYR A 148       2.710   5.788 -12.018  1.00 94.88           C  
ATOM   2242  N   LYS A 149       3.916   9.806  -7.762  1.00 95.08           N  
ATOM   2243  H   LYS A 149       4.906   9.988  -7.849  1.00 95.08           H  
ATOM   2244  CA  LYS A 149       3.359   9.380  -6.463  1.00 95.08           C  
ATOM   2245  HA  LYS A 149       2.901   8.398  -6.576  1.00 95.08           H  
ATOM   2246  C   LYS A 149       2.249  10.302  -5.970  1.00 95.08           C  
ATOM   2247  CB  LYS A 149       4.460   9.315  -5.400  1.00 95.08           C  
ATOM   2248  HB2 LYS A 149       5.143  10.156  -5.517  1.00 95.08           H  
ATOM   2249  HB3 LYS A 149       3.994   9.389  -4.417  1.00 95.08           H  
ATOM   2250  O   LYS A 149       1.228   9.815  -5.489  1.00 95.08           O  
ATOM   2251  CG  LYS A 149       5.223   7.988  -5.458  1.00 95.08           C  
ATOM   2252  HG2 LYS A 149       4.503   7.172  -5.404  1.00 95.08           H  
ATOM   2253  HG3 LYS A 149       5.785   7.902  -6.388  1.00 95.08           H  
ATOM   2254  CD  LYS A 149       6.157   7.847  -4.257  1.00 95.08           C  
ATOM   2255  HD2 LYS A 149       5.591   8.012  -3.339  1.00 95.08           H  
ATOM   2256  HD3 LYS A 149       6.535   6.825  -4.233  1.00 95.08           H  
ATOM   2257  CE  LYS A 149       7.321   8.833  -4.320  1.00 95.08           C  
ATOM   2258  HE2 LYS A 149       7.833   8.701  -5.273  1.00 95.08           H  
ATOM   2259  HE3 LYS A 149       6.941   9.853  -4.281  1.00 95.08           H  
ATOM   2260  NZ  LYS A 149       8.246   8.569  -3.199  1.00 95.08           N  
ATOM   2261  HZ1 LYS A 149       9.046   9.185  -3.223  1.00 95.08           H  
ATOM   2262  HZ2 LYS A 149       8.584   7.620  -3.266  1.00 95.08           H  
ATOM   2263  HZ3 LYS A 149       7.796   8.703  -2.305  1.00 95.08           H  
ATOM   2264  N   THR A 150       2.434  11.614  -6.096  1.00 94.73           N  
ATOM   2265  H   THR A 150       3.279  11.934  -6.548  1.00 94.73           H  
ATOM   2266  CA  THR A 150       1.446  12.608  -5.657  1.00 94.73           C  
ATOM   2267  HA  THR A 150       1.234  12.447  -4.600  1.00 94.73           H  
ATOM   2268  C   THR A 150       0.133  12.443  -6.420  1.00 94.73           C  
ATOM   2269  CB  THR A 150       1.994  14.034  -5.818  1.00 94.73           C  
ATOM   2270  HB  THR A 150       2.223  14.234  -6.865  1.00 94.73           H  
ATOM   2271  O   THR A 150      -0.936  12.432  -5.803  1.00 94.73           O  
ATOM   2272  CG2 THR A 150       1.018  15.092  -5.303  1.00 94.73           C  
ATOM   2273 HG21 THR A 150       0.736  14.867  -4.275  1.00 94.73           H  
ATOM   2274 HG22 THR A 150       0.128  15.116  -5.933  1.00 94.73           H  
ATOM   2275 HG23 THR A 150       1.496  16.070  -5.346  1.00 94.73           H  
ATOM   2276  OG1 THR A 150       3.168  14.168  -5.048  1.00 94.73           O  
ATOM   2277  HG1 THR A 150       3.876  13.776  -5.565  1.00 94.73           H  
ATOM   2278  N   LYS A 151       0.207  12.220  -7.737  1.00 95.30           N  
ATOM   2279  H   LYS A 151       1.115  12.259  -8.178  1.00 95.30           H  
ATOM   2280  CA  LYS A 151      -0.955  11.927  -8.586  1.00 95.30           C  
ATOM   2281  HA  LYS A 151      -1.688  12.727  -8.482  1.00 95.30           H  
ATOM   2282  C   LYS A 151      -1.663  10.638  -8.166  1.00 95.30           C  
ATOM   2283  CB  LYS A 151      -0.501  11.876 -10.054  1.00 95.30           C  
ATOM   2284  HB2 LYS A 151      -1.294  11.445 -10.664  1.00 95.30           H  
ATOM   2285  HB3 LYS A 151       0.379  11.240 -10.149  1.00 95.30           H  
ATOM   2286  O   LYS A 151      -2.884  10.647  -8.004  1.00 95.30           O  
ATOM   2287  CG  LYS A 151      -0.182  13.278 -10.594  1.00 95.30           C  
ATOM   2288  HG2 LYS A 151       0.407  13.841  -9.870  1.00 95.30           H  
ATOM   2289  HG3 LYS A 151      -1.122  13.807 -10.759  1.00 95.30           H  
ATOM   2290  CD  LYS A 151       0.610  13.208 -11.903  1.00 95.30           C  
ATOM   2291  HD2 LYS A 151       1.634  12.909 -11.677  1.00 95.30           H  
ATOM   2292  HD3 LYS A 151       0.164  12.474 -12.573  1.00 95.30           H  
ATOM   2293  CE  LYS A 151       0.611  14.577 -12.586  1.00 95.30           C  
ATOM   2294  HE2 LYS A 151      -0.362  14.739 -13.050  1.00 95.30           H  
ATOM   2295  HE3 LYS A 151       0.783  15.348 -11.836  1.00 95.30           H  
ATOM   2296  NZ  LYS A 151       1.670  14.681 -13.604  1.00 95.30           N  
ATOM   2297  HZ1 LYS A 151       2.581  14.810 -13.188  1.00 95.30           H  
ATOM   2298  HZ2 LYS A 151       1.768  13.880 -14.210  1.00 95.30           H  
ATOM   2299  HZ3 LYS A 151       1.511  15.404 -14.291  1.00 95.30           H  
ATOM   2300  N   ILE A 152      -0.922   9.560  -7.887  1.00 95.93           N  
ATOM   2301  H   ILE A 152       0.070   9.607  -8.075  1.00 95.93           H  
ATOM   2302  CA  ILE A 152      -1.520   8.293  -7.426  1.00 95.93           C  
ATOM   2303  HA  ILE A 152      -2.318   8.026  -8.119  1.00 95.93           H  
ATOM   2304  C   ILE A 152      -2.186   8.445  -6.058  1.00 95.93           C  
ATOM   2305  CB  ILE A 152      -0.495   7.136  -7.408  1.00 95.93           C  
ATOM   2306  HB  ILE A 152       0.291   7.375  -6.692  1.00 95.93           H  
ATOM   2307  O   ILE A 152      -3.321   8.001  -5.877  1.00 95.93           O  
ATOM   2308  CG1 ILE A 152       0.181   6.886  -8.769  1.00 95.93           C  
ATOM   2309 HG12 ILE A 152       0.678   5.917  -8.752  1.00 95.93           H  
ATOM   2310 HG13 ILE A 152       0.970   7.625  -8.910  1.00 95.93           H  
ATOM   2311  CG2 ILE A 152      -1.160   5.825  -6.946  1.00 95.93           C  
ATOM   2312 HG21 ILE A 152      -2.016   5.596  -7.580  1.00 95.93           H  
ATOM   2313 HG22 ILE A 152      -0.444   5.004  -7.007  1.00 95.93           H  
ATOM   2314 HG23 ILE A 152      -1.490   5.904  -5.910  1.00 95.93           H  
ATOM   2315  CD1 ILE A 152      -0.725   6.937 -10.000  1.00 95.93           C  
ATOM   2316 HD11 ILE A 152      -1.243   7.893 -10.072  1.00 95.93           H  
ATOM   2317 HD12 ILE A 152      -1.447   6.121  -9.981  1.00 95.93           H  
ATOM   2318 HD13 ILE A 152      -0.077   6.853 -10.872  1.00 95.93           H  
ATOM   2319  N   TYR A 153      -1.522   9.089  -5.095  1.00 96.17           N  
ATOM   2320  H   TYR A 153      -0.588   9.424  -5.286  1.00 96.17           H  
ATOM   2321  CA  TYR A 153      -2.101   9.333  -3.771  1.00 96.17           C  
ATOM   2322  HA  TYR A 153      -2.415   8.383  -3.338  1.00 96.17           H  
ATOM   2323  C   TYR A 153      -3.360  10.199  -3.857  1.00 96.17           C  
ATOM   2324  CB  TYR A 153      -1.057   9.965  -2.842  1.00 96.17           C  
ATOM   2325  HB2 TYR A 153      -0.739  10.913  -3.278  1.00 96.17           H  
ATOM   2326  HB3 TYR A 153      -1.540  10.190  -1.892  1.00 96.17           H  
ATOM   2327  O   TYR A 153      -4.348   9.901  -3.184  1.00 96.17           O  
ATOM   2328  CG  TYR A 153       0.181   9.132  -2.542  1.00 96.17           C  
ATOM   2329  CD1 TYR A 153       0.185   7.725  -2.673  1.00 96.17           C  
ATOM   2330  HD1 TYR A 153      -0.695   7.195  -3.007  1.00 96.17           H  
ATOM   2331  CD2 TYR A 153       1.350   9.794  -2.119  1.00 96.17           C  
ATOM   2332  HD2 TYR A 153       1.350  10.870  -2.024  1.00 96.17           H  
ATOM   2333  CE1 TYR A 153       1.350   6.992  -2.389  1.00 96.17           C  
ATOM   2334  HE1 TYR A 153       1.372   5.917  -2.498  1.00 96.17           H  
ATOM   2335  CE2 TYR A 153       2.523   9.065  -1.853  1.00 96.17           C  
ATOM   2336  HE2 TYR A 153       3.422   9.583  -1.551  1.00 96.17           H  
ATOM   2337  OH  TYR A 153       3.647   6.953  -1.740  1.00 96.17           O  
ATOM   2338  HH  TYR A 153       4.427   7.513  -1.701  1.00 96.17           H  
ATOM   2339  CZ  TYR A 153       2.521   7.663  -1.989  1.00 96.17           C  
ATOM   2340  N   GLY A 154      -3.359  11.209  -4.731  1.00 94.56           N  
ATOM   2341  H   GLY A 154      -2.505  11.414  -5.232  1.00 94.56           H  
ATOM   2342  CA  GLY A 154      -4.541  12.004  -5.053  1.00 94.56           C  
ATOM   2343  HA2 GLY A 154      -4.270  12.743  -5.807  1.00 94.56           H  
ATOM   2344  HA3 GLY A 154      -4.890  12.520  -4.159  1.00 94.56           H  
ATOM   2345  C   GLY A 154      -5.680  11.148  -5.610  1.00 94.56           C  
ATOM   2346  O   GLY A 154      -6.792  11.202  -5.080  1.00 94.56           O  
ATOM   2347  N   ALA A 155      -5.396  10.302  -6.603  1.00 94.74           N  
ATOM   2348  H   ALA A 155      -4.468  10.320  -7.002  1.00 94.74           H  
ATOM   2349  CA  ALA A 155      -6.388   9.438  -7.243  1.00 94.74           C  
ATOM   2350  HA  ALA A 155      -7.171  10.063  -7.671  1.00 94.74           H  
ATOM   2351  C   ALA A 155      -7.060   8.471  -6.253  1.00 94.74           C  
ATOM   2352  CB  ALA A 155      -5.704   8.683  -8.388  1.00 94.74           C  
ATOM   2353  HB1 ALA A 155      -5.300   9.393  -9.109  1.00 94.74           H  
ATOM   2354  HB2 ALA A 155      -4.896   8.057  -8.010  1.00 94.74           H  
ATOM   2355  HB3 ALA A 155      -6.436   8.051  -8.891  1.00 94.74           H  
ATOM   2356  O   ALA A 155      -8.283   8.327  -6.251  1.00 94.74           O  
ATOM   2357  N   VAL A 156      -6.289   7.850  -5.355  1.00 95.57           N  
ATOM   2358  H   VAL A 156      -5.290   7.988  -5.413  1.00 95.57           H  
ATOM   2359  CA  VAL A 156      -6.831   6.869  -4.396  1.00 95.57           C  
ATOM   2360  HA  VAL A 156      -7.682   6.383  -4.871  1.00 95.57           H  
ATOM   2361  C   VAL A 156      -7.380   7.485  -3.106  1.00 95.57           C  
ATOM   2362  CB  VAL A 156      -5.829   5.750  -4.082  1.00 95.57           C  
ATOM   2363  HB  VAL A 156      -6.377   4.993  -3.520  1.00 95.57           H  
ATOM   2364  O   VAL A 156      -7.993   6.775  -2.309  1.00 95.57           O  
ATOM   2365  CG1 VAL A 156      -5.320   5.054  -5.348  1.00 95.57           C  
ATOM   2366 HG11 VAL A 156      -4.718   4.188  -5.074  1.00 95.57           H  
ATOM   2367 HG12 VAL A 156      -4.711   5.734  -5.944  1.00 95.57           H  
ATOM   2368 HG13 VAL A 156      -6.169   4.719  -5.944  1.00 95.57           H  
ATOM   2369  CG2 VAL A 156      -4.642   6.219  -3.232  1.00 95.57           C  
ATOM   2370 HG21 VAL A 156      -3.936   5.399  -3.095  1.00 95.57           H  
ATOM   2371 HG22 VAL A 156      -4.133   7.045  -3.728  1.00 95.57           H  
ATOM   2372 HG23 VAL A 156      -4.986   6.554  -2.253  1.00 95.57           H  
ATOM   2373  N   SER A 157      -7.195   8.790  -2.880  1.00 94.02           N  
ATOM   2374  H   SER A 157      -6.651   9.311  -3.552  1.00 94.02           H  
ATOM   2375  CA  SER A 157      -7.602   9.475  -1.641  1.00 94.02           C  
ATOM   2376  HA  SER A 157      -7.023   9.063  -0.814  1.00 94.02           H  
ATOM   2377  C   SER A 157      -9.087   9.289  -1.308  1.00 94.02           C  
ATOM   2378  CB  SER A 157      -7.285  10.971  -1.737  1.00 94.02           C  
ATOM   2379  HB2 SER A 157      -6.224  11.117  -1.939  1.00 94.02           H  
ATOM   2380  HB3 SER A 157      -7.523  11.445  -0.784  1.00 94.02           H  
ATOM   2381  O   SER A 157      -9.448   9.108  -0.144  1.00 94.02           O  
ATOM   2382  OG  SER A 157      -8.054  11.584  -2.754  1.00 94.02           O  
ATOM   2383  HG  SER A 157      -7.599  11.482  -3.593  1.00 94.02           H  
ATOM   2384  N   SER A 158      -9.950   9.232  -2.327  1.00 93.29           N  
ATOM   2385  H   SER A 158      -9.578   9.391  -3.252  1.00 93.29           H  
ATOM   2386  CA  SER A 158     -11.393   9.027  -2.165  1.00 93.29           C  
ATOM   2387  HA  SER A 158     -11.770   9.819  -1.519  1.00 93.29           H  
ATOM   2388  C   SER A 158     -11.752   7.688  -1.506  1.00 93.29           C  
ATOM   2389  CB  SER A 158     -12.089   9.150  -3.523  1.00 93.29           C  
ATOM   2390  HB2 SER A 158     -13.168   9.091  -3.377  1.00 93.29           H  
ATOM   2391  HB3 SER A 158     -11.848  10.111  -3.976  1.00 93.29           H  
ATOM   2392  O   SER A 158     -12.747   7.613  -0.783  1.00 93.29           O  
ATOM   2393  OG  SER A 158     -11.686   8.103  -4.383  1.00 93.29           O  
ATOM   2394  HG  SER A 158     -11.095   8.444  -5.058  1.00 93.29           H  
ATOM   2395  N   LEU A 159     -10.921   6.651  -1.682  1.00 95.34           N  
ATOM   2396  H   LEU A 159     -10.103   6.799  -2.256  1.00 95.34           H  
ATOM   2397  CA  LEU A 159     -11.075   5.342  -1.036  1.00 95.34           C  
ATOM   2398  HA  LEU A 159     -12.110   5.015  -1.134  1.00 95.34           H  
ATOM   2399  C   LEU A 159     -10.755   5.381   0.464  1.00 95.34           C  
ATOM   2400  CB  LEU A 159     -10.159   4.312  -1.721  1.00 95.34           C  
ATOM   2401  HB2 LEU A 159     -10.241   3.370  -1.179  1.00 95.34           H  
ATOM   2402  HB3 LEU A 159      -9.125   4.642  -1.623  1.00 95.34           H  
ATOM   2403  O   LEU A 159     -11.136   4.473   1.204  1.00 95.34           O  
ATOM   2404  CG  LEU A 159     -10.455   4.031  -3.202  1.00 95.34           C  
ATOM   2405  HG  LEU A 159     -10.381   4.952  -3.780  1.00 95.34           H  
ATOM   2406  CD1 LEU A 159      -9.410   3.043  -3.717  1.00 95.34           C  
ATOM   2407 HD11 LEU A 159      -9.431   2.133  -3.118  1.00 95.34           H  
ATOM   2408 HD12 LEU A 159      -9.624   2.783  -4.754  1.00 95.34           H  
ATOM   2409 HD13 LEU A 159      -8.419   3.494  -3.665  1.00 95.34           H  
ATOM   2410  CD2 LEU A 159     -11.842   3.414  -3.393  1.00 95.34           C  
ATOM   2411 HD21 LEU A 159     -11.980   3.147  -4.441  1.00 95.34           H  
ATOM   2412 HD22 LEU A 159     -12.618   4.135  -3.133  1.00 95.34           H  
ATOM   2413 HD23 LEU A 159     -11.944   2.514  -2.788  1.00 95.34           H  
ATOM   2414  N   LEU A 160     -10.056   6.419   0.927  1.00 94.94           N  
ATOM   2415  H   LEU A 160      -9.786   7.142   0.277  1.00 94.94           H  
ATOM   2416  CA  LEU A 160      -9.662   6.582   2.326  1.00 94.94           C  
ATOM   2417  HA  LEU A 160      -9.574   5.593   2.776  1.00 94.94           H  
ATOM   2418  C   LEU A 160     -10.715   7.336   3.155  1.00 94.94           C  
ATOM   2419  CB  LEU A 160      -8.279   7.252   2.394  1.00 94.94           C  
ATOM   2420  HB2 LEU A 160      -8.371   8.280   2.043  1.00 94.94           H  
ATOM   2421  HB3 LEU A 160      -7.970   7.294   3.438  1.00 94.94           H  
ATOM   2422  O   LEU A 160     -10.611   7.374   4.382  1.00 94.94           O  
ATOM   2423  CG  LEU A 160      -7.176   6.549   1.578  1.00 94.94           C  
ATOM   2424  HG  LEU A 160      -7.420   6.581   0.516  1.00 94.94           H  
ATOM   2425  CD1 LEU A 160      -5.853   7.286   1.782  1.00 94.94           C  
ATOM   2426 HD11 LEU A 160      -5.975   8.336   1.514  1.00 94.94           H  
ATOM   2427 HD12 LEU A 160      -5.528   7.203   2.819  1.00 94.94           H  
ATOM   2428 HD13 LEU A 160      -5.096   6.858   1.124  1.00 94.94           H  
ATOM   2429  CD2 LEU A 160      -6.991   5.090   2.004  1.00 94.94           C  
ATOM   2430 HD21 LEU A 160      -6.896   5.024   3.088  1.00 94.94           H  
ATOM   2431 HD22 LEU A 160      -7.842   4.497   1.670  1.00 94.94           H  
ATOM   2432 HD23 LEU A 160      -6.085   4.690   1.549  1.00 94.94           H  
ATOM   2433  N   ASN A 161     -11.755   7.878   2.519  1.00 92.06           N  
ATOM   2434  H   ASN A 161     -11.775   7.818   1.511  1.00 92.06           H  
ATOM   2435  CA  ASN A 161     -12.856   8.567   3.193  1.00 92.06           C  
ATOM   2436  HA  ASN A 161     -12.439   9.362   3.810  1.00 92.06           H  
ATOM   2437  C   ASN A 161     -13.649   7.632   4.120  1.00 92.06           C  
ATOM   2438  CB  ASN A 161     -13.771   9.191   2.129  1.00 92.06           C  
ATOM   2439  HB2 ASN A 161     -14.058   8.427   1.406  1.00 92.06           H  
ATOM   2440  HB3 ASN A 161     -14.679   9.567   2.601  1.00 92.06           H  
ATOM   2441  O   ASN A 161     -13.691   6.419   3.918  1.00 92.06           O  
ATOM   2442  CG  ASN A 161     -13.128  10.357   1.406  1.00 92.06           C  
ATOM   2443  ND2 ASN A 161     -13.598  10.681   0.227  1.00 92.06           N  
ATOM   2444 HD21 ASN A 161     -14.263  10.075  -0.232  1.00 92.06           H  
ATOM   2445 HD22 ASN A 161     -13.136  11.456  -0.226  1.00 92.06           H  
ATOM   2446  OD1 ASN A 161     -12.232  11.016   1.897  1.00 92.06           O  
ATOM   2447  N   ASP A 162     -14.310   8.182   5.140  1.00 84.91           N  
ATOM   2448  H   ASP A 162     -14.190   9.170   5.312  1.00 84.91           H  
ATOM   2449  CA  ASP A 162     -15.012   7.400   6.174  1.00 84.91           C  
ATOM   2450  HA  ASP A 162     -14.308   6.704   6.629  1.00 84.91           H  
ATOM   2451  C   ASP A 162     -16.170   6.548   5.641  1.00 84.91           C  
ATOM   2452  CB  ASP A 162     -15.513   8.339   7.280  1.00 84.91           C  
ATOM   2453  HB2 ASP A 162     -16.072   9.160   6.831  1.00 84.91           H  
ATOM   2454  HB3 ASP A 162     -16.190   7.785   7.931  1.00 84.91           H  
ATOM   2455  O   ASP A 162     -16.450   5.485   6.184  1.00 84.91           O  
ATOM   2456  CG  ASP A 162     -14.375   8.886   8.145  1.00 84.91           C  
ATOM   2457  OD1 ASP A 162     -13.332   8.194   8.245  1.00 84.91           O  
ATOM   2458  OD2 ASP A 162     -14.571   9.984   8.703  1.00 84.91           O  
ATOM   2459  N   ASN A 163     -16.800   6.956   4.538  1.00 84.01           N  
ATOM   2460  H   ASN A 163     -16.461   7.789   4.079  1.00 84.01           H  
ATOM   2461  CA  ASN A 163     -17.858   6.185   3.881  1.00 84.01           C  
ATOM   2462  HA  ASN A 163     -18.514   5.791   4.658  1.00 84.01           H  
ATOM   2463  C   ASN A 163     -17.344   4.962   3.095  1.00 84.01           C  
ATOM   2464  CB  ASN A 163     -18.687   7.126   2.987  1.00 84.01           C  
ATOM   2465  HB2 ASN A 163     -19.536   6.567   2.594  1.00 84.01           H  
ATOM   2466  HB3 ASN A 163     -19.073   7.951   3.586  1.00 84.01           H  
ATOM   2467  O   ASN A 163     -18.151   4.130   2.672  1.00 84.01           O  
ATOM   2468  CG  ASN A 163     -17.911   7.709   1.814  1.00 84.01           C  
ATOM   2469  ND2 ASN A 163     -18.590   8.157   0.786  1.00 84.01           N  
ATOM   2470 HD21 ASN A 163     -18.049   8.601   0.057  1.00 84.01           H  
ATOM   2471 HD22 ASN A 163     -19.600   8.141   0.786  1.00 84.01           H  
ATOM   2472  OD1 ASN A 163     -16.697   7.801   1.805  1.00 84.01           O  
ATOM   2473  N   LYS A 164     -16.027   4.850   2.882  1.00 88.77           N  
ATOM   2474  H   LYS A 164     -15.428   5.566   3.267  1.00 88.77           H  
ATOM   2475  CA  LYS A 164     -15.369   3.724   2.210  1.00 88.77           C  
ATOM   2476  HA  LYS A 164     -16.123   3.117   1.708  1.00 88.77           H  
ATOM   2477  C   LYS A 164     -14.685   2.836   3.245  1.00 88.77           C  
ATOM   2478  CB  LYS A 164     -14.379   4.246   1.156  1.00 88.77           C  
ATOM   2479  HB2 LYS A 164     -13.834   3.408   0.720  1.00 88.77           H  
ATOM   2480  HB3 LYS A 164     -13.656   4.890   1.657  1.00 88.77           H  
ATOM   2481  O   LYS A 164     -14.039   3.309   4.180  1.00 88.77           O  
ATOM   2482  CG  LYS A 164     -15.030   5.058   0.023  1.00 88.77           C  
ATOM   2483  HG2 LYS A 164     -14.233   5.534  -0.548  1.00 88.77           H  
ATOM   2484  HG3 LYS A 164     -15.647   5.850   0.447  1.00 88.77           H  
ATOM   2485  CD  LYS A 164     -15.868   4.223  -0.955  1.00 88.77           C  
ATOM   2486  HD2 LYS A 164     -16.643   3.673  -0.422  1.00 88.77           H  
ATOM   2487  HD3 LYS A 164     -15.211   3.519  -1.465  1.00 88.77           H  
ATOM   2488  CE  LYS A 164     -16.524   5.157  -1.979  1.00 88.77           C  
ATOM   2489  HE2 LYS A 164     -17.356   5.669  -1.495  1.00 88.77           H  
ATOM   2490  HE3 LYS A 164     -15.793   5.906  -2.284  1.00 88.77           H  
ATOM   2491  NZ  LYS A 164     -16.990   4.428  -3.182  1.00 88.77           N  
ATOM   2492  HZ1 LYS A 164     -17.660   4.923  -3.753  1.00 88.77           H  
ATOM   2493  HZ2 LYS A 164     -17.279   3.474  -3.016  1.00 88.77           H  
ATOM   2494  HZ3 LYS A 164     -16.213   4.227  -3.795  1.00 88.77           H  
ATOM   2495  N   VAL A 165     -14.819   1.524   3.085  1.00 84.07           N  
ATOM   2496  H   VAL A 165     -15.270   1.180   2.250  1.00 84.07           H  
ATOM   2497  CA  VAL A 165     -14.441   0.553   4.120  1.00 84.07           C  
ATOM   2498  HA  VAL A 165     -14.060   1.084   4.992  1.00 84.07           H  
ATOM   2499  C   VAL A 165     -13.341  -0.365   3.613  1.00 84.07           C  
ATOM   2500  CB  VAL A 165     -15.659  -0.257   4.595  1.00 84.07           C  
ATOM   2501  HB  VAL A 165     -15.980  -0.936   3.805  1.00 84.07           H  
ATOM   2502  O   VAL A 165     -13.414  -0.854   2.493  1.00 84.07           O  
ATOM   2503  CG1 VAL A 165     -15.305  -1.080   5.835  1.00 84.07           C  
ATOM   2504 HG11 VAL A 165     -14.520  -1.802   5.610  1.00 84.07           H  
ATOM   2505 HG12 VAL A 165     -16.184  -1.629   6.173  1.00 84.07           H  
ATOM   2506 HG13 VAL A 165     -14.965  -0.418   6.632  1.00 84.07           H  
ATOM   2507  CG2 VAL A 165     -16.836   0.655   4.953  1.00 84.07           C  
ATOM   2508 HG21 VAL A 165     -17.600   0.078   5.475  1.00 84.07           H  
ATOM   2509 HG22 VAL A 165     -16.497   1.457   5.609  1.00 84.07           H  
ATOM   2510 HG23 VAL A 165     -17.271   1.094   4.055  1.00 84.07           H  
ATOM   2511  N   GLY A 166     -12.350  -0.641   4.462  1.00 90.31           N  
ATOM   2512  H   GLY A 166     -12.377  -0.211   5.375  1.00 90.31           H  
ATOM   2513  CA  GLY A 166     -11.372  -1.708   4.226  1.00 90.31           C  
ATOM   2514  HA2 GLY A 166     -11.148  -2.201   5.172  1.00 90.31           H  
ATOM   2515  HA3 GLY A 166     -11.816  -2.457   3.571  1.00 90.31           H  
ATOM   2516  C   GLY A 166     -10.052  -1.283   3.578  1.00 90.31           C  
ATOM   2517  O   GLY A 166      -9.100  -2.056   3.643  1.00 90.31           O  
ATOM   2518  N   TYR A 167      -9.952  -0.068   3.031  1.00 96.18           N  
ATOM   2519  H   TYR A 167     -10.790   0.488   2.939  1.00 96.18           H  
ATOM   2520  CA  TYR A 167      -8.741   0.408   2.353  1.00 96.18           C  
ATOM   2521  HA  TYR A 167      -8.250  -0.455   1.904  1.00 96.18           H  
ATOM   2522  C   TYR A 167      -7.735   1.062   3.308  1.00 96.18           C  
ATOM   2523  CB  TYR A 167      -9.117   1.348   1.202  1.00 96.18           C  
ATOM   2524  HB2 TYR A 167      -8.215   1.603   0.644  1.00 96.18           H  
ATOM   2525  HB3 TYR A 167      -9.522   2.272   1.615  1.00 96.18           H  
ATOM   2526  O   TYR A 167      -8.109   1.734   4.277  1.00 96.18           O  
ATOM   2527  CG  TYR A 167     -10.120   0.739   0.243  1.00 96.18           C  
ATOM   2528  CD1 TYR A 167      -9.750  -0.364  -0.551  1.00 96.18           C  
ATOM   2529  HD1 TYR A 167      -8.747  -0.762  -0.507  1.00 96.18           H  
ATOM   2530  CD2 TYR A 167     -11.437   1.237   0.187  1.00 96.18           C  
ATOM   2531  HD2 TYR A 167     -11.720   2.085   0.793  1.00 96.18           H  
ATOM   2532  CE1 TYR A 167     -10.699  -0.976  -1.389  1.00 96.18           C  
ATOM   2533  HE1 TYR A 167     -10.434  -1.838  -1.984  1.00 96.18           H  
ATOM   2534  CE2 TYR A 167     -12.383   0.639  -0.667  1.00 96.18           C  
ATOM   2535  HE2 TYR A 167     -13.390   1.025  -0.722  1.00 96.18           H  
ATOM   2536  OH  TYR A 167     -12.921  -1.075  -2.258  1.00 96.18           O  
ATOM   2537  HH  TYR A 167     -13.739  -0.576  -2.320  1.00 96.18           H  
ATOM   2538  CZ  TYR A 167     -12.013  -0.476  -1.449  1.00 96.18           C  
ATOM   2539  N   PHE A 168      -6.448   0.857   3.032  1.00 98.00           N  
ATOM   2540  H   PHE A 168      -6.215   0.196   2.305  1.00 98.00           H  
ATOM   2541  CA  PHE A 168      -5.338   1.459   3.761  1.00 98.00           C  
ATOM   2542  HA  PHE A 168      -5.687   2.395   4.196  1.00 98.00           H  
ATOM   2543  C   PHE A 168      -4.167   1.765   2.814  1.00 98.00           C  
ATOM   2544  CB  PHE A 168      -4.920   0.518   4.900  1.00 98.00           C  
ATOM   2545  HB2 PHE A 168      -5.816   0.154   5.404  1.00 98.00           H  
ATOM   2546  HB3 PHE A 168      -4.410  -0.350   4.481  1.00 98.00           H  
ATOM   2547  O   PHE A 168      -3.679   0.875   2.119  1.00 98.00           O  
ATOM   2548  CG  PHE A 168      -4.031   1.169   5.937  1.00 98.00           C  
ATOM   2549  CD1 PHE A 168      -2.633   1.162   5.781  1.00 98.00           C  
ATOM   2550  HD1 PHE A 168      -2.184   0.700   4.914  1.00 98.00           H  
ATOM   2551  CD2 PHE A 168      -4.611   1.811   7.047  1.00 98.00           C  
ATOM   2552  HD2 PHE A 168      -5.686   1.833   7.154  1.00 98.00           H  
ATOM   2553  CE1 PHE A 168      -1.819   1.804   6.729  1.00 98.00           C  
ATOM   2554  HE1 PHE A 168      -0.749   1.826   6.586  1.00 98.00           H  
ATOM   2555  CE2 PHE A 168      -3.796   2.461   7.990  1.00 98.00           C  
ATOM   2556  HE2 PHE A 168      -4.232   2.994   8.822  1.00 98.00           H  
ATOM   2557  CZ  PHE A 168      -2.402   2.462   7.825  1.00 98.00           C  
ATOM   2558  HZ  PHE A 168      -1.779   3.003   8.522  1.00 98.00           H  
ATOM   2559  N   LEU A 169      -3.704   3.012   2.791  1.00 98.21           N  
ATOM   2560  H   LEU A 169      -4.122   3.690   3.413  1.00 98.21           H  
ATOM   2561  CA  LEU A 169      -2.590   3.451   1.950  1.00 98.21           C  
ATOM   2562  HA  LEU A 169      -2.558   2.829   1.055  1.00 98.21           H  
ATOM   2563  C   LEU A 169      -1.248   3.269   2.668  1.00 98.21           C  
ATOM   2564  CB  LEU A 169      -2.857   4.899   1.504  1.00 98.21           C  
ATOM   2565  HB2 LEU A 169      -3.054   5.499   2.392  1.00 98.21           H  
ATOM   2566  HB3 LEU A 169      -3.756   4.906   0.888  1.00 98.21           H  
ATOM   2567  O   LEU A 169      -1.069   3.731   3.797  1.00 98.21           O  
ATOM   2568  CG  LEU A 169      -1.723   5.578   0.714  1.00 98.21           C  
ATOM   2569  HG  LEU A 169      -0.818   5.599   1.322  1.00 98.21           H  
ATOM   2570  CD1 LEU A 169      -1.423   4.880  -0.608  1.00 98.21           C  
ATOM   2571 HD11 LEU A 169      -2.326   4.798  -1.213  1.00 98.21           H  
ATOM   2572 HD12 LEU A 169      -0.675   5.451  -1.158  1.00 98.21           H  
ATOM   2573 HD13 LEU A 169      -1.000   3.892  -0.422  1.00 98.21           H  
ATOM   2574  CD2 LEU A 169      -2.118   7.015   0.390  1.00 98.21           C  
ATOM   2575 HD21 LEU A 169      -2.976   7.032  -0.283  1.00 98.21           H  
ATOM   2576 HD22 LEU A 169      -2.371   7.548   1.307  1.00 98.21           H  
ATOM   2577 HD23 LEU A 169      -1.284   7.521  -0.096  1.00 98.21           H  
ATOM   2578  N   ILE A 170      -0.294   2.624   1.999  1.00 98.51           N  
ATOM   2579  H   ILE A 170      -0.497   2.286   1.069  1.00 98.51           H  
ATOM   2580  CA  ILE A 170       1.106   2.588   2.427  1.00 98.51           C  
ATOM   2581  HA  ILE A 170       1.185   2.920   3.462  1.00 98.51           H  
ATOM   2582  C   ILE A 170       1.856   3.584   1.548  1.00 98.51           C  
ATOM   2583  CB  ILE A 170       1.697   1.166   2.351  1.00 98.51           C  
ATOM   2584  HB  ILE A 170       1.752   0.861   1.306  1.00 98.51           H  
ATOM   2585  O   ILE A 170       2.119   3.315   0.379  1.00 98.51           O  
ATOM   2586  CG1 ILE A 170       0.812   0.152   3.115  1.00 98.51           C  
ATOM   2587 HG12 ILE A 170       0.788   0.417   4.172  1.00 98.51           H  
ATOM   2588 HG13 ILE A 170      -0.208   0.193   2.733  1.00 98.51           H  
ATOM   2589  CG2 ILE A 170       3.121   1.184   2.942  1.00 98.51           C  
ATOM   2590 HG21 ILE A 170       3.616   0.231   2.757  1.00 98.51           H  
ATOM   2591 HG22 ILE A 170       3.083   1.377   4.014  1.00 98.51           H  
ATOM   2592 HG23 ILE A 170       3.719   1.963   2.470  1.00 98.51           H  
ATOM   2593  CD1 ILE A 170       1.272  -1.301   2.973  1.00 98.51           C  
ATOM   2594 HD11 ILE A 170       2.257  -1.443   3.418  1.00 98.51           H  
ATOM   2595 HD12 ILE A 170       1.300  -1.575   1.918  1.00 98.51           H  
ATOM   2596 HD13 ILE A 170       0.564  -1.948   3.491  1.00 98.51           H  
ATOM   2597  N   ALA A 171       2.142   4.748   2.118  1.00 97.87           N  
ATOM   2598  H   ALA A 171       1.959   4.855   3.105  1.00 97.87           H  
ATOM   2599  CA  ALA A 171       2.811   5.846   1.447  1.00 97.87           C  
ATOM   2600  HA  ALA A 171       2.713   5.713   0.370  1.00 97.87           H  
ATOM   2601  C   ALA A 171       4.310   5.877   1.769  1.00 97.87           C  
ATOM   2602  CB  ALA A 171       2.103   7.155   1.826  1.00 97.87           C  
ATOM   2603  HB1 ALA A 171       1.056   7.107   1.528  1.00 97.87           H  
ATOM   2604  HB2 ALA A 171       2.573   7.988   1.304  1.00 97.87           H  
ATOM   2605  HB3 ALA A 171       2.170   7.321   2.901  1.00 97.87           H  
ATOM   2606  O   ALA A 171       4.783   5.323   2.766  1.00 97.87           O  
ATOM   2607  N   ASP A 172       5.039   6.610   0.940  1.00 97.38           N  
ATOM   2608  H   ASP A 172       4.573   6.970   0.120  1.00 97.38           H  
ATOM   2609  CA  ASP A 172       6.475   6.836   1.054  1.00 97.38           C  
ATOM   2610  HA  ASP A 172       6.883   6.267   1.889  1.00 97.38           H  
ATOM   2611  C   ASP A 172       6.741   8.318   1.281  1.00 97.38           C  
ATOM   2612  CB  ASP A 172       7.166   6.350  -0.220  1.00 97.38           C  
ATOM   2613  HB2 ASP A 172       6.831   6.942  -1.071  1.00 97.38           H  
ATOM   2614  HB3 ASP A 172       8.244   6.469  -0.116  1.00 97.38           H  
ATOM   2615  O   ASP A 172       6.395   9.146   0.433  1.00 97.38           O  
ATOM   2616  CG  ASP A 172       6.838   4.887  -0.461  1.00 97.38           C  
ATOM   2617  OD1 ASP A 172       7.270   4.050   0.355  1.00 97.38           O  
ATOM   2618  OD2 ASP A 172       6.157   4.590  -1.462  1.00 97.38           O  
ATOM   2619  N   SER A 173       7.365   8.646   2.410  1.00 96.25           N  
ATOM   2620  H   SER A 173       7.724   7.897   2.986  1.00 96.25           H  
ATOM   2621  CA  SER A 173       7.922   9.978   2.630  1.00 96.25           C  
ATOM   2622  HA  SER A 173       7.254  10.730   2.210  1.00 96.25           H  
ATOM   2623  C   SER A 173       9.258  10.075   1.905  1.00 96.25           C  
ATOM   2624  CB  SER A 173       8.060  10.262   4.123  1.00 96.25           C  
ATOM   2625  HB2 SER A 173       7.071  10.296   4.580  1.00 96.25           H  
ATOM   2626  HB3 SER A 173       8.646   9.470   4.590  1.00 96.25           H  
ATOM   2627  O   SER A 173      10.043   9.126   1.923  1.00 96.25           O  
ATOM   2628  OG  SER A 173       8.715  11.492   4.317  1.00 96.25           O  
ATOM   2629  HG  SER A 173       8.082  12.162   4.584  1.00 96.25           H  
ATOM   2630  N   ASN A 174       9.505  11.201   1.233  1.00 93.72           N  
ATOM   2631  H   ASN A 174       8.866  11.978   1.324  1.00 93.72           H  
ATOM   2632  CA  ASN A 174      10.733  11.379   0.464  1.00 93.72           C  
ATOM   2633  HA  ASN A 174      11.063  10.383   0.168  1.00 93.72           H  
ATOM   2634  C   ASN A 174      11.888  11.962   1.281  1.00 93.72           C  
ATOM   2635  CB  ASN A 174      10.452  12.193  -0.807  1.00 93.72           C  
ATOM   2636  HB2 ASN A 174       9.718  12.971  -0.597  1.00 93.72           H  
ATOM   2637  HB3 ASN A 174      11.370  12.688  -1.122  1.00 93.72           H  
ATOM   2638  O   ASN A 174      13.047  11.726   0.951  1.00 93.72           O  
ATOM   2639  CG  ASN A 174       9.994  11.343  -1.978  1.00 93.72           C  
ATOM   2640  ND2 ASN A 174       9.430  11.960  -2.982  1.00 93.72           N  
ATOM   2641 HD21 ASN A 174       9.335  12.964  -2.946  1.00 93.72           H  
ATOM   2642 HD22 ASN A 174       9.326  11.467  -3.857  1.00 93.72           H  
ATOM   2643  OD1 ASN A 174      10.156  10.131  -2.049  1.00 93.72           O  
ATOM   2644  N   ASP A 175      11.559  12.692   2.336  1.00 94.73           N  
ATOM   2645  H   ASP A 175      10.580  12.880   2.494  1.00 94.73           H  
ATOM   2646  CA  ASP A 175      12.437  13.586   3.091  1.00 94.73           C  
ATOM   2647  HA  ASP A 175      13.479  13.363   2.861  1.00 94.73           H  
ATOM   2648  C   ASP A 175      12.271  13.437   4.615  1.00 94.73           C  
ATOM   2649  CB  ASP A 175      12.140  15.029   2.636  1.00 94.73           C  
ATOM   2650  HB2 ASP A 175      12.735  15.724   3.229  1.00 94.73           H  
ATOM   2651  HB3 ASP A 175      12.459  15.129   1.598  1.00 94.73           H  
ATOM   2652  O   ASP A 175      12.944  14.118   5.384  1.00 94.73           O  
ATOM   2653  CG  ASP A 175      10.657  15.431   2.723  1.00 94.73           C  
ATOM   2654  OD1 ASP A 175       9.834  14.596   3.182  1.00 94.73           O  
ATOM   2655  OD2 ASP A 175      10.343  16.542   2.251  1.00 94.73           O  
ATOM   2656  N   GLY A 176      11.401  12.530   5.069  1.00 94.43           N  
ATOM   2657  H   GLY A 176      10.832  12.044   4.390  1.00 94.43           H  
ATOM   2658  CA  GLY A 176      11.047  12.383   6.480  1.00 94.43           C  
ATOM   2659  HA2 GLY A 176      11.930  12.560   7.095  1.00 94.43           H  
ATOM   2660  HA3 GLY A 176      10.701  11.364   6.650  1.00 94.43           H  
ATOM   2661  C   GLY A 176       9.946  13.345   6.939  1.00 94.43           C  
ATOM   2662  O   GLY A 176       9.613  13.358   8.126  1.00 94.43           O  
ATOM   2663  N   GLU A 177       9.350  14.111   6.020  1.00 94.20           N  
ATOM   2664  H   GLU A 177       9.695  14.103   5.071  1.00 94.20           H  
ATOM   2665  CA  GLU A 177       8.194  14.967   6.273  1.00 94.20           C  
ATOM   2666  HA  GLU A 177       8.153  15.193   7.339  1.00 94.20           H  
ATOM   2667  C   GLU A 177       6.871  14.275   5.918  1.00 94.20           C  
ATOM   2668  CB  GLU A 177       8.331  16.308   5.524  1.00 94.20           C  
ATOM   2669  HB2 GLU A 177       8.330  16.133   4.448  1.00 94.20           H  
ATOM   2670  HB3 GLU A 177       7.456  16.921   5.738  1.00 94.20           H  
ATOM   2671  O   GLU A 177       6.821  13.204   5.296  1.00 94.20           O  
ATOM   2672  CG  GLU A 177       9.581  17.111   5.914  1.00 94.20           C  
ATOM   2673  HG2 GLU A 177       9.583  18.046   5.353  1.00 94.20           H  
ATOM   2674  HG3 GLU A 177      10.477  16.554   5.640  1.00 94.20           H  
ATOM   2675  CD  GLU A 177       9.597  17.431   7.410  1.00 94.20           C  
ATOM   2676  OE1 GLU A 177      10.653  17.314   8.067  1.00 94.20           O  
ATOM   2677  OE2 GLU A 177       8.535  17.752   7.998  1.00 94.20           O  
ATOM   2678  N   SER A 178       5.772  14.898   6.345  1.00 92.21           N  
ATOM   2679  H   SER A 178       5.889  15.772   6.839  1.00 92.21           H  
ATOM   2680  CA  SER A 178       4.409  14.466   6.034  1.00 92.21           C  
ATOM   2681  HA  SER A 178       4.253  13.471   6.453  1.00 92.21           H  
ATOM   2682  C   SER A 178       4.161  14.412   4.526  1.00 92.21           C  
ATOM   2683  CB  SER A 178       3.394  15.417   6.667  1.00 92.21           C  
ATOM   2684  HB2 SER A 178       2.388  15.136   6.355  1.00 92.21           H  
ATOM   2685  HB3 SER A 178       3.598  16.435   6.336  1.00 92.21           H  
ATOM   2686  O   SER A 178       4.461  15.350   3.793  1.00 92.21           O  
ATOM   2687  OG  SER A 178       3.481  15.344   8.077  1.00 92.21           O  
ATOM   2688  HG  SER A 178       2.988  16.073   8.461  1.00 92.21           H  
ATOM   2689  N   VAL A 179       3.529  13.333   4.068  1.00 91.41           N  
ATOM   2690  H   VAL A 179       3.311  12.595   4.723  1.00 91.41           H  
ATOM   2691  CA  VAL A 179       3.224  13.120   2.648  1.00 91.41           C  
ATOM   2692  HA  VAL A 179       4.088  13.443   2.067  1.00 91.41           H  
ATOM   2693  C   VAL A 179       2.024  13.971   2.216  1.00 91.41           C  
ATOM   2694  CB  VAL A 179       3.008  11.623   2.359  1.00 91.41           C  
ATOM   2695  HB  VAL A 179       2.157  11.263   2.937  1.00 91.41           H  
ATOM   2696  O   VAL A 179       0.946  13.910   2.821  1.00 91.41           O  
ATOM   2697  CG1 VAL A 179       2.745  11.354   0.876  1.00 91.41           C  
ATOM   2698 HG11 VAL A 179       1.820  11.838   0.560  1.00 91.41           H  
ATOM   2699 HG12 VAL A 179       3.570  11.727   0.269  1.00 91.41           H  
ATOM   2700 HG13 VAL A 179       2.631  10.283   0.710  1.00 91.41           H  
ATOM   2701  CG2 VAL A 179       4.244  10.803   2.757  1.00 91.41           C  
ATOM   2702 HG21 VAL A 179       4.442  10.892   3.825  1.00 91.41           H  
ATOM   2703 HG22 VAL A 179       4.092   9.751   2.515  1.00 91.41           H  
ATOM   2704 HG23 VAL A 179       5.109  11.170   2.204  1.00 91.41           H  
ATOM   2705  N   SER A 180       2.198  14.747   1.145  1.00 82.97           N  
ATOM   2706  H   SER A 180       3.084  14.717   0.661  1.00 82.97           H  
ATOM   2707  CA  SER A 180       1.137  15.538   0.514  1.00 82.97           C  
ATOM   2708  HA  SER A 180       0.773  16.259   1.246  1.00 82.97           H  
ATOM   2709  C   SER A 180      -0.043  14.652   0.082  1.00 82.97           C  
ATOM   2710  CB  SER A 180       1.701  16.321  -0.681  1.00 82.97           C  
ATOM   2711  HB2 SER A 180       2.394  17.082  -0.320  1.00 82.97           H  
ATOM   2712  HB3 SER A 180       0.889  16.807  -1.222  1.00 82.97           H  
ATOM   2713  O   SER A 180       0.123  13.515  -0.347  1.00 82.97           O  
ATOM   2714  OG  SER A 180       2.391  15.442  -1.544  1.00 82.97           O  
ATOM   2715  HG  SER A 180       2.598  15.864  -2.381  1.00 82.97           H  
ATOM   2716  N   GLY A 181      -1.273  15.150   0.251  1.00 77.72           N  
ATOM   2717  H   GLY A 181      -1.360  16.105   0.565  1.00 77.72           H  
ATOM   2718  CA  GLY A 181      -2.504  14.407  -0.078  1.00 77.72           C  
ATOM   2719  HA2 GLY A 181      -3.333  15.109  -0.160  1.00 77.72           H  
ATOM   2720  HA3 GLY A 181      -2.374  13.931  -1.049  1.00 77.72           H  
ATOM   2721  C   GLY A 181      -2.913  13.310   0.918  1.00 77.72           C  
ATOM   2722  O   GLY A 181      -4.032  12.812   0.844  1.00 77.72           O  
ATOM   2723  N   VAL A 182      -2.052  12.963   1.880  1.00 81.26           N  
ATOM   2724  H   VAL A 182      -1.117  13.340   1.821  1.00 81.26           H  
ATOM   2725  CA  VAL A 182      -2.281  11.870   2.849  1.00 81.26           C  
ATOM   2726  HA  VAL A 182      -3.277  11.458   2.686  1.00 81.26           H  
ATOM   2727  C   VAL A 182      -2.257  12.370   4.306  1.00 81.26           C  
ATOM   2728  CB  VAL A 182      -1.262  10.741   2.581  1.00 81.26           C  
ATOM   2729  HB  VAL A 182      -0.272  11.070   2.895  1.00 81.26           H  
ATOM   2730  O   VAL A 182      -2.420  11.606   5.262  1.00 81.26           O  
ATOM   2731  CG1 VAL A 182      -1.610   9.457   3.327  1.00 81.26           C  
ATOM   2732 HG11 VAL A 182      -0.949   8.656   2.995  1.00 81.26           H  
ATOM   2733 HG12 VAL A 182      -1.447   9.590   4.396  1.00 81.26           H  
ATOM   2734 HG13 VAL A 182      -2.648   9.188   3.131  1.00 81.26           H  
ATOM   2735  CG2 VAL A 182      -1.192  10.351   1.095  1.00 81.26           C  
ATOM   2736 HG21 VAL A 182      -0.493   9.526   0.952  1.00 81.26           H  
ATOM   2737 HG22 VAL A 182      -0.816  11.181   0.497  1.00 81.26           H  
ATOM   2738 HG23 VAL A 182      -2.178  10.069   0.728  1.00 81.26           H  
ATOM   2739  N   TRP A 183      -2.064  13.676   4.494  1.00 71.48           N  
ATOM   2740  H   TRP A 183      -1.971  14.258   3.674  1.00 71.48           H  
ATOM   2741  CA  TRP A 183      -1.974  14.317   5.801  1.00 71.48           C  
ATOM   2742  HA  TRP A 183      -1.136  13.863   6.330  1.00 71.48           H  
ATOM   2743  C   TRP A 183      -3.237  14.088   6.643  1.00 71.48           C  
ATOM   2744  CB  TRP A 183      -1.656  15.808   5.625  1.00 71.48           C  
ATOM   2745  HB2 TRP A 183      -1.469  16.237   6.610  1.00 71.48           H  
ATOM   2746  HB3 TRP A 183      -0.733  15.904   5.054  1.00 71.48           H  
ATOM   2747  O   TRP A 183      -4.362  14.111   6.149  1.00 71.48           O  
ATOM   2748  CG  TRP A 183      -2.719  16.628   4.954  1.00 71.48           C  
ATOM   2749  CD1 TRP A 183      -2.883  16.774   3.620  1.00 71.48           C  
ATOM   2750  HD1 TRP A 183      -2.254  16.318   2.869  1.00 71.48           H  
ATOM   2751  CD2 TRP A 183      -3.785  17.412   5.574  1.00 71.48           C  
ATOM   2752  CE2 TRP A 183      -4.571  18.002   4.540  1.00 71.48           C  
ATOM   2753  CE3 TRP A 183      -4.160  17.692   6.906  1.00 71.48           C  
ATOM   2754  HE3 TRP A 183      -3.572  17.278   7.712  1.00 71.48           H  
ATOM   2755  NE1 TRP A 183      -3.978  17.580   3.370  1.00 71.48           N  
ATOM   2756  HE1 TRP A 183      -4.307  17.809   2.443  1.00 71.48           H  
ATOM   2757  CH2 TRP A 183      -6.029  19.071   6.148  1.00 71.48           C  
ATOM   2758  HH2 TRP A 183      -6.877  19.701   6.374  1.00 71.48           H  
ATOM   2759  CZ2 TRP A 183      -5.678  18.819   4.811  1.00 71.48           C  
ATOM   2760  HZ2 TRP A 183      -6.250  19.247   4.000  1.00 71.48           H  
ATOM   2761  CZ3 TRP A 183      -5.271  18.510   7.191  1.00 71.48           C  
ATOM   2762  HZ3 TRP A 183      -5.535  18.718   8.218  1.00 71.48           H  
ATOM   2763  N   ASN A 184      -3.030  13.842   7.938  1.00 84.13           N  
ATOM   2764  H   ASN A 184      -2.078  13.770   8.267  1.00 84.13           H  
ATOM   2765  CA  ASN A 184      -4.074  13.573   8.925  1.00 84.13           C  
ATOM   2766  HA  ASN A 184      -3.535  13.308   9.834  1.00 84.13           H  
ATOM   2767  C   ASN A 184      -4.988  12.363   8.618  1.00 84.13           C  
ATOM   2768  CB  ASN A 184      -4.822  14.875   9.246  1.00 84.13           C  
ATOM   2769  HB2 ASN A 184      -5.515  15.098   8.434  1.00 84.13           H  
ATOM   2770  HB3 ASN A 184      -4.110  15.695   9.333  1.00 84.13           H  
ATOM   2771  O   ASN A 184      -6.082  12.241   9.170  1.00 84.13           O  
ATOM   2772  CG  ASN A 184      -5.574  14.803  10.561  1.00 84.13           C  
ATOM   2773  ND2 ASN A 184      -6.673  15.514  10.660  1.00 84.13           N  
ATOM   2774 HD21 ASN A 184      -7.157  15.480  11.546  1.00 84.13           H  
ATOM   2775 HD22 ASN A 184      -7.009  16.029   9.859  1.00 84.13           H  
ATOM   2776  OD1 ASN A 184      -5.175  14.153  11.519  1.00 84.13           O  
ATOM   2777  N   SER A 185      -4.555  11.438   7.755  1.00 92.04           N  
ATOM   2778  H   SER A 185      -3.690  11.605   7.260  1.00 92.04           H  
ATOM   2779  CA  SER A 185      -5.335  10.243   7.435  1.00 92.04           C  
ATOM   2780  HA  SER A 185      -6.392  10.508   7.465  1.00 92.04           H  
ATOM   2781  C   SER A 185      -5.095   9.116   8.440  1.00 92.04           C  
ATOM   2782  CB  SER A 185      -5.057   9.776   6.009  1.00 92.04           C  
ATOM   2783  HB2 SER A 185      -5.291  10.585   5.317  1.00 92.04           H  
ATOM   2784  HB3 SER A 185      -4.004   9.515   5.904  1.00 92.04           H  
ATOM   2785  O   SER A 185      -3.985   8.601   8.587  1.00 92.04           O  
ATOM   2786  OG  SER A 185      -5.867   8.648   5.712  1.00 92.04           O  
ATOM   2787  HG  SER A 185      -5.981   8.635   4.759  1.00 92.04           H  
ATOM   2788  N   ALA A 186      -6.174   8.657   9.079  1.00 93.50           N  
ATOM   2789  H   ALA A 186      -7.039   9.167   8.970  1.00 93.50           H  
ATOM   2790  CA  ALA A 186      -6.169   7.434   9.882  1.00 93.50           C  
ATOM   2791  HA  ALA A 186      -5.344   7.452  10.594  1.00 93.50           H  
ATOM   2792  C   ALA A 186      -5.943   6.185   9.034  1.00 93.50           C  
ATOM   2793  CB  ALA A 186      -7.486   7.350  10.660  1.00 93.50           C  
ATOM   2794  HB1 ALA A 186      -7.574   8.201  11.335  1.00 93.50           H  
ATOM   2795  HB2 ALA A 186      -7.512   6.427  11.240  1.00 93.50           H  
ATOM   2796  HB3 ALA A 186      -8.330   7.357   9.970  1.00 93.50           H  
ATOM   2797  O   ALA A 186      -5.419   5.203   9.547  1.00 93.50           O  
ATOM   2798  N   LYS A 187      -6.326   6.212   7.752  1.00 96.11           N  
ATOM   2799  H   LYS A 187      -6.642   7.096   7.379  1.00 96.11           H  
ATOM   2800  CA  LYS A 187      -6.252   5.076   6.823  1.00 96.11           C  
ATOM   2801  HA  LYS A 187      -6.172   4.157   7.405  1.00 96.11           H  
ATOM   2802  C   LYS A 187      -4.989   5.101   5.963  1.00 96.11           C  
ATOM   2803  CB  LYS A 187      -7.535   4.977   5.981  1.00 96.11           C  
ATOM   2804  HB2 LYS A 187      -7.453   4.118   5.316  1.00 96.11           H  
ATOM   2805  HB3 LYS A 187      -7.634   5.875   5.371  1.00 96.11           H  
ATOM   2806  O   LYS A 187      -4.973   4.522   4.881  1.00 96.11           O  
ATOM   2807  CG  LYS A 187      -8.801   4.802   6.831  1.00 96.11           C  
ATOM   2808  HG2 LYS A 187      -8.667   3.975   7.527  1.00 96.11           H  
ATOM   2809  HG3 LYS A 187      -8.978   5.718   7.395  1.00 96.11           H  
ATOM   2810  CD  LYS A 187     -10.013   4.513   5.936  1.00 96.11           C  
ATOM   2811  HD2 LYS A 187      -9.974   3.483   5.582  1.00 96.11           H  
ATOM   2812  HD3 LYS A 187      -9.974   5.166   5.064  1.00 96.11           H  
ATOM   2813  CE  LYS A 187     -11.316   4.757   6.707  1.00 96.11           C  
ATOM   2814  HE2 LYS A 187     -11.228   5.704   7.238  1.00 96.11           H  
ATOM   2815  HE3 LYS A 187     -11.456   3.963   7.441  1.00 96.11           H  
ATOM   2816  NZ  LYS A 187     -12.491   4.841   5.810  1.00 96.11           N  
ATOM   2817  HZ1 LYS A 187     -12.668   4.018   5.254  1.00 96.11           H  
ATOM   2818  HZ2 LYS A 187     -13.345   5.023   6.318  1.00 96.11           H  
ATOM   2819  HZ3 LYS A 187     -12.406   5.600   5.149  1.00 96.11           H  
ATOM   2820  N   ALA A 188      -3.935   5.758   6.432  1.00 97.29           N  
ATOM   2821  H   ALA A 188      -3.999   6.248   7.313  1.00 97.29           H  
ATOM   2822  CA  ALA A 188      -2.653   5.748   5.759  1.00 97.29           C  
ATOM   2823  HA  ALA A 188      -2.594   4.850   5.143  1.00 97.29           H  
ATOM   2824  C   ALA A 188      -1.487   5.713   6.742  1.00 97.29           C  
ATOM   2825  CB  ALA A 188      -2.569   6.964   4.853  1.00 97.29           C  
ATOM   2826  HB1 ALA A 188      -3.435   7.008   4.192  1.00 97.29           H  
ATOM   2827  HB2 ALA A 188      -1.663   6.886   4.253  1.00 97.29           H  
ATOM   2828  HB3 ALA A 188      -2.532   7.864   5.468  1.00 97.29           H  
ATOM   2829  O   ALA A 188      -1.604   6.166   7.882  1.00 97.29           O  
ATOM   2830  N   ALA A 189      -0.359   5.187   6.281  1.00 97.88           N  
ATOM   2831  H   ALA A 189      -0.359   4.807   5.345  1.00 97.88           H  
ATOM   2832  CA  ALA A 189       0.916   5.243   6.978  1.00 97.88           C  
ATOM   2833  HA  ALA A 189       0.887   6.016   7.745  1.00 97.88           H  
ATOM   2834  C   ALA A 189       2.026   5.586   5.991  1.00 97.88           C  
ATOM   2835  CB  ALA A 189       1.178   3.895   7.647  1.00 97.88           C  
ATOM   2836  HB1 ALA A 189       0.404   3.709   8.391  1.00 97.88           H  
ATOM   2837  HB2 ALA A 189       1.178   3.101   6.901  1.00 97.88           H  
ATOM   2838  HB3 ALA A 189       2.148   3.918   8.144  1.00 97.88           H  
ATOM   2839  O   ALA A 189       2.090   4.997   4.915  1.00 97.88           O  
ATOM   2840  N   ALA A 190       2.909   6.502   6.378  1.00 97.70           N  
ATOM   2841  H   ALA A 190       2.779   6.970   7.264  1.00 97.70           H  
ATOM   2842  CA  ALA A 190       4.075   6.876   5.594  1.00 97.70           C  
ATOM   2843  HA  ALA A 190       3.939   6.533   4.569  1.00 97.70           H  
ATOM   2844  C   ALA A 190       5.341   6.219   6.157  1.00 97.70           C  
ATOM   2845  CB  ALA A 190       4.164   8.399   5.539  1.00 97.70           C  
ATOM   2846  HB1 ALA A 190       3.284   8.802   5.037  1.00 97.70           H  
ATOM   2847  HB2 ALA A 190       4.212   8.799   6.552  1.00 97.70           H  
ATOM   2848  HB3 ALA A 190       5.055   8.696   4.986  1.00 97.70           H  
ATOM   2849  O   ALA A 190       5.504   6.129   7.380  1.00 97.70           O  
ATOM   2850  N   TYR A 191       6.224   5.764   5.270  1.00 98.42           N  
ATOM   2851  H   TYR A 191       5.987   5.816   4.289  1.00 98.42           H  
ATOM   2852  CA  TYR A 191       7.492   5.126   5.614  1.00 98.42           C  
ATOM   2853  HA  TYR A 191       7.603   5.151   6.698  1.00 98.42           H  
ATOM   2854  C   TYR A 191       8.687   5.883   5.030  1.00 98.42           C  
ATOM   2855  CB  TYR A 191       7.476   3.650   5.194  1.00 98.42           C  
ATOM   2856  HB2 TYR A 191       7.149   3.574   4.157  1.00 98.42           H  
ATOM   2857  HB3 TYR A 191       8.491   3.257   5.248  1.00 98.42           H  
ATOM   2858  O   TYR A 191       8.581   6.501   3.973  1.00 98.42           O  
ATOM   2859  CG  TYR A 191       6.578   2.793   6.065  1.00 98.42           C  
ATOM   2860  CD1 TYR A 191       7.130   2.066   7.138  1.00 98.42           C  
ATOM   2861  HD1 TYR A 191       8.193   2.114   7.322  1.00 98.42           H  
ATOM   2862  CD2 TYR A 191       5.190   2.755   5.827  1.00 98.42           C  
ATOM   2863  HD2 TYR A 191       4.774   3.315   5.002  1.00 98.42           H  
ATOM   2864  CE1 TYR A 191       6.294   1.298   7.970  1.00 98.42           C  
ATOM   2865  HE1 TYR A 191       6.718   0.743   8.795  1.00 98.42           H  
ATOM   2866  CE2 TYR A 191       4.348   2.006   6.670  1.00 98.42           C  
ATOM   2867  HE2 TYR A 191       3.284   1.981   6.486  1.00 98.42           H  
ATOM   2868  OH  TYR A 191       4.122   0.497   8.537  1.00 98.42           O  
ATOM   2869  HH  TYR A 191       4.665   0.104   9.224  1.00 98.42           H  
ATOM   2870  CZ  TYR A 191       4.904   1.267   7.736  1.00 98.42           C  
ATOM   2871  N   TYR A 192       9.814   5.827   5.738  1.00 98.33           N  
ATOM   2872  H   TYR A 192       9.795   5.335   6.620  1.00 98.33           H  
ATOM   2873  CA  TYR A 192      11.079   6.480   5.390  1.00 98.33           C  
ATOM   2874  HA  TYR A 192      11.156   6.570   4.306  1.00 98.33           H  
ATOM   2875  C   TYR A 192      12.261   5.654   5.930  1.00 98.33           C  
ATOM   2876  CB  TYR A 192      11.084   7.882   6.025  1.00 98.33           C  
ATOM   2877  HB2 TYR A 192      10.205   8.429   5.685  1.00 98.33           H  
ATOM   2878  HB3 TYR A 192      11.008   7.783   7.107  1.00 98.33           H  
ATOM   2879  O   TYR A 192      12.108   5.030   6.984  1.00 98.33           O  
ATOM   2880  CG  TYR A 192      12.307   8.709   5.694  1.00 98.33           C  
ATOM   2881  CD1 TYR A 192      13.369   8.823   6.611  1.00 98.33           C  
ATOM   2882  HD1 TYR A 192      13.300   8.366   7.587  1.00 98.33           H  
ATOM   2883  CD2 TYR A 192      12.396   9.327   4.435  1.00 98.33           C  
ATOM   2884  HD2 TYR A 192      11.579   9.245   3.734  1.00 98.33           H  
ATOM   2885  CE1 TYR A 192      14.524   9.547   6.253  1.00 98.33           C  
ATOM   2886  HE1 TYR A 192      15.352   9.657   6.938  1.00 98.33           H  
ATOM   2887  CE2 TYR A 192      13.557  10.023   4.066  1.00 98.33           C  
ATOM   2888  HE2 TYR A 192      13.633  10.471   3.086  1.00 98.33           H  
ATOM   2889  OH  TYR A 192      15.730  10.829   4.612  1.00 98.33           O  
ATOM   2890  HH  TYR A 192      15.646  11.208   3.734  1.00 98.33           H  
ATOM   2891  CZ  TYR A 192      14.620  10.145   4.978  1.00 98.33           C  
ATOM   2892  N   PRO A 193      13.450   5.646   5.308  1.00 98.12           N  
ATOM   2893  CA  PRO A 193      13.803   6.218   4.005  1.00 98.12           C  
ATOM   2894  HA  PRO A 193      13.252   7.133   3.789  1.00 98.12           H  
ATOM   2895  C   PRO A 193      13.560   5.247   2.841  1.00 98.12           C  
ATOM   2896  CB  PRO A 193      15.289   6.557   4.153  1.00 98.12           C  
ATOM   2897  HB2 PRO A 193      15.405   7.480   4.721  1.00 98.12           H  
ATOM   2898  HB3 PRO A 193      15.816   6.636   3.202  1.00 98.12           H  
ATOM   2899  O   PRO A 193      13.100   4.118   3.025  1.00 98.12           O  
ATOM   2900  CG  PRO A 193      15.792   5.384   4.984  1.00 98.12           C  
ATOM   2901  HG2 PRO A 193      16.710   5.637   5.514  1.00 98.12           H  
ATOM   2902  HG3 PRO A 193      15.938   4.513   4.345  1.00 98.12           H  
ATOM   2903  CD  PRO A 193      14.647   5.127   5.955  1.00 98.12           C  
ATOM   2904  HD2 PRO A 193      14.824   5.673   6.882  1.00 98.12           H  
ATOM   2905  HD3 PRO A 193      14.559   4.060   6.157  1.00 98.12           H  
ATOM   2906  N   GLN A 194      13.913   5.692   1.637  1.00 98.06           N  
ATOM   2907  H   GLN A 194      14.243   6.644   1.564  1.00 98.06           H  
ATOM   2908  CA  GLN A 194      14.099   4.846   0.463  1.00 98.06           C  
ATOM   2909  HA  GLN A 194      13.181   4.286   0.283  1.00 98.06           H  
ATOM   2910  C   GLN A 194      15.218   3.833   0.706  1.00 98.06           C  
ATOM   2911  CB  GLN A 194      14.398   5.664  -0.803  1.00 98.06           C  
ATOM   2912  HB2 GLN A 194      14.462   4.971  -1.642  1.00 98.06           H  
ATOM   2913  HB3 GLN A 194      15.373   6.139  -0.696  1.00 98.06           H  
ATOM   2914  O   GLN A 194      16.161   4.058   1.478  1.00 98.06           O  
ATOM   2915  CG  GLN A 194      13.344   6.726  -1.156  1.00 98.06           C  
ATOM   2916  HG2 GLN A 194      12.343   6.317  -1.014  1.00 98.06           H  
ATOM   2917  HG3 GLN A 194      13.457   6.977  -2.211  1.00 98.06           H  
ATOM   2918  CD  GLN A 194      13.482   8.022  -0.359  1.00 98.06           C  
ATOM   2919  NE2 GLN A 194      12.753   9.049  -0.698  1.00 98.06           N  
ATOM   2920 HE21 GLN A 194      12.960   9.895  -0.187  1.00 98.06           H  
ATOM   2921 HE22 GLN A 194      12.080   9.027  -1.451  1.00 98.06           H  
ATOM   2922  OE1 GLN A 194      14.260   8.158   0.571  1.00 98.06           O  
ATOM   2923  N   LEU A 195      15.086   2.693   0.040  1.00 97.93           N  
ATOM   2924  H   LEU A 195      14.349   2.618  -0.646  1.00 97.93           H  
ATOM   2925  CA  LEU A 195      15.900   1.517   0.289  1.00 97.93           C  
ATOM   2926  HA  LEU A 195      16.542   1.687   1.154  1.00 97.93           H  
ATOM   2927  C   LEU A 195      16.797   1.264  -0.912  1.00 97.93           C  
ATOM   2928  CB  LEU A 195      14.994   0.312   0.595  1.00 97.93           C  
ATOM   2929  HB2 LEU A 195      14.541  -0.030  -0.336  1.00 97.93           H  
ATOM   2930  HB3 LEU A 195      15.635  -0.484   0.974  1.00 97.93           H  
ATOM   2931  O   LEU A 195      16.305   1.099  -2.026  1.00 97.93           O  
ATOM   2932  CG  LEU A 195      13.867   0.570   1.612  1.00 97.93           C  
ATOM   2933  HG  LEU A 195      13.224   1.379   1.264  1.00 97.93           H  
ATOM   2934  CD1 LEU A 195      12.995  -0.674   1.779  1.00 97.93           C  
ATOM   2935 HD11 LEU A 195      12.175  -0.454   2.463  1.00 97.93           H  
ATOM   2936 HD12 LEU A 195      12.582  -0.964   0.812  1.00 97.93           H  
ATOM   2937 HD13 LEU A 195      13.593  -1.486   2.192  1.00 97.93           H  
ATOM   2938  CD2 LEU A 195      14.437   0.932   2.982  1.00 97.93           C  
ATOM   2939 HD21 LEU A 195      13.623   1.206   3.652  1.00 97.93           H  
ATOM   2940 HD22 LEU A 195      15.012   0.101   3.391  1.00 97.93           H  
ATOM   2941 HD23 LEU A 195      15.076   1.811   2.895  1.00 97.93           H  
ATOM   2942  N   GLU A 196      18.102   1.186  -0.682  1.00 97.24           N  
ATOM   2943  H   GLU A 196      18.449   1.270   0.263  1.00 97.24           H  
ATOM   2944  CA  GLU A 196      19.030   0.674  -1.680  1.00 97.24           C  
ATOM   2945  HA  GLU A 196      18.688   0.947  -2.679  1.00 97.24           H  
ATOM   2946  C   GLU A 196      19.055  -0.851  -1.559  1.00 97.24           C  
ATOM   2947  CB  GLU A 196      20.407   1.298  -1.473  1.00 97.24           C  
ATOM   2948  HB2 GLU A 196      20.310   2.383  -1.446  1.00 97.24           H  
ATOM   2949  HB3 GLU A 196      20.795   0.948  -0.517  1.00 97.24           H  
ATOM   2950  O   GLU A 196      19.363  -1.413  -0.501  1.00 97.24           O  
ATOM   2951  CG  GLU A 196      21.373   0.912  -2.596  1.00 97.24           C  
ATOM   2952  HG2 GLU A 196      21.460  -0.173  -2.640  1.00 97.24           H  
ATOM   2953  HG3 GLU A 196      20.971   1.260  -3.548  1.00 97.24           H  
ATOM   2954  CD  GLU A 196      22.759   1.513  -2.346  1.00 97.24           C  
ATOM   2955  OE1 GLU A 196      23.177   2.377  -3.144  1.00 97.24           O  
ATOM   2956  OE2 GLU A 196      23.391   1.093  -1.343  1.00 97.24           O  
ATOM   2957  N   THR A 197      18.667  -1.544  -2.624  1.00 95.94           N  
ATOM   2958  H   THR A 197      18.438  -1.043  -3.471  1.00 95.94           H  
ATOM   2959  CA  THR A 197      18.495  -3.000  -2.604  1.00 95.94           C  
ATOM   2960  HA  THR A 197      18.296  -3.315  -1.580  1.00 95.94           H  
ATOM   2961  C   THR A 197      19.747  -3.736  -3.068  1.00 95.94           C  
ATOM   2962  CB  THR A 197      17.286  -3.441  -3.434  1.00 95.94           C  
ATOM   2963  HB  THR A 197      17.122  -4.506  -3.267  1.00 95.94           H  
ATOM   2964  O   THR A 197      20.628  -3.179  -3.712  1.00 95.94           O  
ATOM   2965  CG2 THR A 197      16.001  -2.705  -3.083  1.00 95.94           C  
ATOM   2966 HG21 THR A 197      15.777  -2.835  -2.024  1.00 95.94           H  
ATOM   2967 HG22 THR A 197      15.187  -3.113  -3.681  1.00 95.94           H  
ATOM   2968 HG23 THR A 197      16.104  -1.642  -3.302  1.00 95.94           H  
ATOM   2969  OG1 THR A 197      17.533  -3.252  -4.799  1.00 95.94           O  
ATOM   2970  HG1 THR A 197      17.544  -2.305  -4.959  1.00 95.94           H  
ATOM   2971  N   ASN A 198      19.790  -5.044  -2.821  1.00 93.42           N  
ATOM   2972  H   ASN A 198      19.052  -5.446  -2.261  1.00 93.42           H  
ATOM   2973  CA  ASN A 198      20.760  -5.932  -3.473  1.00 93.42           C  
ATOM   2974  HA  ASN A 198      21.698  -5.390  -3.599  1.00 93.42           H  
ATOM   2975  C   ASN A 198      20.310  -6.354  -4.888  1.00 93.42           C  
ATOM   2976  CB  ASN A 198      21.023  -7.135  -2.554  1.00 93.42           C  
ATOM   2977  HB2 ASN A 198      20.088  -7.671  -2.391  1.00 93.42           H  
ATOM   2978  HB3 ASN A 198      21.734  -7.809  -3.033  1.00 93.42           H  
ATOM   2979  O   ASN A 198      20.901  -7.260  -5.482  1.00 93.42           O  
ATOM   2980  CG  ASN A 198      21.615  -6.721  -1.219  1.00 93.42           C  
ATOM   2981  ND2 ASN A 198      21.271  -7.400  -0.150  1.00 93.42           N  
ATOM   2982 HD21 ASN A 198      21.580  -6.995   0.722  1.00 93.42           H  
ATOM   2983 HD22 ASN A 198      20.613  -8.164  -0.209  1.00 93.42           H  
ATOM   2984  OD1 ASN A 198      22.392  -5.797  -1.106  1.00 93.42           O  
ATOM   2985  N   LEU A 199      19.224  -5.767  -5.404  1.00 94.16           N  
ATOM   2986  H   LEU A 199      18.863  -4.941  -4.948  1.00 94.16           H  
ATOM   2987  CA  LEU A 199      18.676  -6.065  -6.720  1.00 94.16           C  
ATOM   2988  HA  LEU A 199      18.917  -7.099  -6.969  1.00 94.16           H  
ATOM   2989  C   LEU A 199      19.336  -5.181  -7.780  1.00 94.16           C  
ATOM   2990  CB  LEU A 199      17.140  -5.914  -6.734  1.00 94.16           C  
ATOM   2991  HB2 LEU A 199      16.892  -4.859  -6.614  1.00 94.16           H  
ATOM   2992  HB3 LEU A 199      16.771  -6.206  -7.718  1.00 94.16           H  
ATOM   2993  O   LEU A 199      19.781  -4.066  -7.514  1.00 94.16           O  
ATOM   2994  CG  LEU A 199      16.387  -6.726  -5.664  1.00 94.16           C  
ATOM   2995  HG  LEU A 199      16.752  -6.466  -4.670  1.00 94.16           H  
ATOM   2996  CD1 LEU A 199      14.893  -6.410  -5.716  1.00 94.16           C  
ATOM   2997 HD11 LEU A 199      14.359  -6.969  -4.948  1.00 94.16           H  
ATOM   2998 HD12 LEU A 199      14.744  -5.348  -5.526  1.00 94.16           H  
ATOM   2999 HD13 LEU A 199      14.482  -6.643  -6.699  1.00 94.16           H  
ATOM   3000  CD2 LEU A 199      16.559  -8.235  -5.873  1.00 94.16           C  
ATOM   3001 HD21 LEU A 199      16.249  -8.504  -6.883  1.00 94.16           H  
ATOM   3002 HD22 LEU A 199      17.604  -8.505  -5.720  1.00 94.16           H  
ATOM   3003 HD23 LEU A 199      15.950  -8.764  -5.140  1.00 94.16           H  
ATOM   3004  N   LYS A 200      19.365  -5.712  -8.998  1.00 94.19           N  
ATOM   3005  H   LYS A 200      18.899  -6.599  -9.130  1.00 94.19           H  
ATOM   3006  CA  LYS A 200      19.794  -5.035 -10.220  1.00 94.19           C  
ATOM   3007  HA  LYS A 200      19.885  -3.961 -10.054  1.00 94.19           H  
ATOM   3008  C   LYS A 200      18.742  -5.275 -11.290  1.00 94.19           C  
ATOM   3009  CB  LYS A 200      21.151  -5.568 -10.687  1.00 94.19           C  
ATOM   3010  HB2 LYS A 200      21.414  -5.056 -11.613  1.00 94.19           H  
ATOM   3011  HB3 LYS A 200      21.070  -6.635 -10.898  1.00 94.19           H  
ATOM   3012  O   LYS A 200      18.104  -6.336 -11.270  1.00 94.19           O  
ATOM   3013  CG  LYS A 200      22.262  -5.337  -9.657  1.00 94.19           C  
ATOM   3014  HG2 LYS A 200      22.270  -4.289  -9.358  1.00 94.19           H  
ATOM   3015  HG3 LYS A 200      22.093  -5.959  -8.778  1.00 94.19           H  
ATOM   3016  CD  LYS A 200      23.607  -5.693 -10.286  1.00 94.19           C  
ATOM   3017  HD2 LYS A 200      23.750  -5.051 -11.155  1.00 94.19           H  
ATOM   3018  HD3 LYS A 200      23.607  -6.734 -10.609  1.00 94.19           H  
ATOM   3019  CE  LYS A 200      24.734  -5.462  -9.281  1.00 94.19           C  
ATOM   3020  HE2 LYS A 200      24.500  -4.564  -8.710  1.00 94.19           H  
ATOM   3021  HE3 LYS A 200      24.784  -6.306  -8.593  1.00 94.19           H  
ATOM   3022  NZ  LYS A 200      26.013  -5.258  -9.996  1.00 94.19           N  
ATOM   3023  HZ1 LYS A 200      26.160  -5.944 -10.722  1.00 94.19           H  
ATOM   3024  HZ2 LYS A 200      26.796  -5.212  -9.359  1.00 94.19           H  
ATOM   3025  HZ3 LYS A 200      25.952  -4.358 -10.450  1.00 94.19           H  
ATOM   3026  N   PHE A 201      18.619  -4.353 -12.240  1.00 94.62           N  
ATOM   3027  H   PHE A 201      19.170  -3.508 -12.190  1.00 94.62           H  
ATOM   3028  CA  PHE A 201      17.739  -4.545 -13.387  1.00 94.62           C  
ATOM   3029  HA  PHE A 201      16.727  -4.713 -13.017  1.00 94.62           H  
ATOM   3030  C   PHE A 201      18.173  -5.780 -14.183  1.00 94.62           C  
ATOM   3031  CB  PHE A 201      17.710  -3.289 -14.260  1.00 94.62           C  
ATOM   3032  HB2 PHE A 201      17.119  -3.494 -15.153  1.00 94.62           H  
ATOM   3033  HB3 PHE A 201      18.724  -3.050 -14.581  1.00 94.62           H  
ATOM   3034  O   PHE A 201      19.306  -5.894 -14.660  1.00 94.62           O  
ATOM   3035  CG  PHE A 201      17.099  -2.093 -13.562  1.00 94.62           C  
ATOM   3036  CD1 PHE A 201      15.736  -2.113 -13.208  1.00 94.62           C  
ATOM   3037  HD1 PHE A 201      15.115  -2.966 -13.438  1.00 94.62           H  
ATOM   3038  CD2 PHE A 201      17.882  -0.963 -13.255  1.00 94.62           C  
ATOM   3039  HD2 PHE A 201      18.929  -0.926 -13.517  1.00 94.62           H  
ATOM   3040  CE1 PHE A 201      15.158  -1.010 -12.558  1.00 94.62           C  
ATOM   3041  HE1 PHE A 201      14.110  -1.031 -12.297  1.00 94.62           H  
ATOM   3042  CE2 PHE A 201      17.299   0.142 -12.609  1.00 94.62           C  
ATOM   3043  HE2 PHE A 201      17.896   1.014 -12.386  1.00 94.62           H  
ATOM   3044  CZ  PHE A 201      15.937   0.119 -12.261  1.00 94.62           C  
ATOM   3045  HZ  PHE A 201      15.483   0.971 -11.777  1.00 94.62           H  
ATOM   3046  N   SER A 202      17.264  -6.747 -14.303  1.00 90.81           N  
ATOM   3047  H   SER A 202      16.371  -6.600 -13.855  1.00 90.81           H  
ATOM   3048  CA  SER A 202      17.577  -8.029 -14.949  1.00 90.81           C  
ATOM   3049  HA  SER A 202      18.524  -8.389 -14.547  1.00 90.81           H  
ATOM   3050  C   SER A 202      17.761  -7.891 -16.464  1.00 90.81           C  
ATOM   3051  CB  SER A 202      16.505  -9.064 -14.600  1.00 90.81           C  
ATOM   3052  HB2 SER A 202      16.444  -9.156 -13.516  1.00 90.81           H  
ATOM   3053  HB3 SER A 202      16.804 -10.027 -15.012  1.00 90.81           H  
ATOM   3054  O   SER A 202      18.636  -8.522 -17.066  1.00 90.81           O  
ATOM   3055  OG  SER A 202      15.224  -8.738 -15.107  1.00 90.81           O  
ATOM   3056  HG  SER A 202      14.910  -7.894 -14.773  1.00 90.81           H  
ATOM   3057  N   THR A 203      16.983  -7.003 -17.073  1.00 94.11           N  
ATOM   3058  H   THR A 203      16.340  -6.461 -16.514  1.00 94.11           H  
ATOM   3059  CA  THR A 203      16.993  -6.706 -18.500  1.00 94.11           C  
ATOM   3060  HA  THR A 203      17.980  -6.923 -18.908  1.00 94.11           H  
ATOM   3061  C   THR A 203      16.719  -5.223 -18.719  1.00 94.11           C  
ATOM   3062  CB  THR A 203      15.986  -7.600 -19.239  1.00 94.11           C  
ATOM   3063  HB  THR A 203      16.185  -8.634 -18.957  1.00 94.11           H  
ATOM   3064  O   THR A 203      16.210  -4.550 -17.827  1.00 94.11           O  
ATOM   3065  CG2 THR A 203      14.524  -7.299 -18.938  1.00 94.11           C  
ATOM   3066 HG21 THR A 203      14.285  -6.286 -19.263  1.00 94.11           H  
ATOM   3067 HG22 THR A 203      14.336  -7.390 -17.868  1.00 94.11           H  
ATOM   3068 HG23 THR A 203      13.887  -8.005 -19.470  1.00 94.11           H  
ATOM   3069  OG1 THR A 203      16.205  -7.488 -20.624  1.00 94.11           O  
ATOM   3070  HG1 THR A 203      15.591  -6.850 -20.994  1.00 94.11           H  
ATOM   3071  N   LEU A 204      17.075  -4.730 -19.900  1.00 95.41           N  
ATOM   3072  H   LEU A 204      17.356  -5.380 -20.619  1.00 95.41           H  
ATOM   3073  CA  LEU A 204      16.666  -3.416 -20.384  1.00 95.41           C  
ATOM   3074  HA  LEU A 204      16.230  -2.843 -19.566  1.00 95.41           H  
ATOM   3075  C   LEU A 204      15.580  -3.607 -21.453  1.00 95.41           C  
ATOM   3076  CB  LEU A 204      17.891  -2.657 -20.924  1.00 95.41           C  
ATOM   3077  HB2 LEU A 204      18.387  -3.283 -21.665  1.00 95.41           H  
ATOM   3078  HB3 LEU A 204      17.559  -1.754 -21.437  1.00 95.41           H  
ATOM   3079  O   LEU A 204      15.540  -4.680 -22.071  1.00 95.41           O  
ATOM   3080  CG  LEU A 204      18.899  -2.258 -19.831  1.00 95.41           C  
ATOM   3081  HG  LEU A 204      19.146  -3.136 -19.234  1.00 95.41           H  
ATOM   3082  CD1 LEU A 204      20.185  -1.757 -20.484  1.00 95.41           C  
ATOM   3083 HD11 LEU A 204      19.954  -0.930 -21.155  1.00 95.41           H  
ATOM   3084 HD12 LEU A 204      20.888  -1.410 -19.726  1.00 95.41           H  
ATOM   3085 HD13 LEU A 204      20.648  -2.551 -21.070  1.00 95.41           H  
ATOM   3086  CD2 LEU A 204      18.354  -1.182 -18.891  1.00 95.41           C  
ATOM   3087 HD21 LEU A 204      19.130  -0.867 -18.193  1.00 95.41           H  
ATOM   3088 HD22 LEU A 204      18.038  -0.312 -19.467  1.00 95.41           H  
ATOM   3089 HD23 LEU A 204      17.509  -1.561 -18.317  1.00 95.41           H  
ATOM   3090  N   PRO A 205      14.683  -2.627 -21.635  1.00 94.72           N  
ATOM   3091  CA  PRO A 205      13.741  -2.628 -22.750  1.00 94.72           C  
ATOM   3092  HA  PRO A 205      13.171  -3.557 -22.764  1.00 94.72           H  
ATOM   3093  C   PRO A 205      14.465  -2.475 -24.096  1.00 94.72           C  
ATOM   3094  CB  PRO A 205      12.798  -1.460 -22.472  1.00 94.72           C  
ATOM   3095  HB2 PRO A 205      12.447  -0.987 -23.389  1.00 94.72           H  
ATOM   3096  HB3 PRO A 205      11.961  -1.791 -21.857  1.00 94.72           H  
ATOM   3097  O   PRO A 205      15.630  -2.080 -24.140  1.00 94.72           O  
ATOM   3098  CG  PRO A 205      13.665  -0.490 -21.688  1.00 94.72           C  
ATOM   3099  HG2 PRO A 205      14.300   0.066 -22.377  1.00 94.72           H  
ATOM   3100  HG3 PRO A 205      13.050   0.180 -21.087  1.00 94.72           H  
ATOM   3101  CD  PRO A 205      14.554  -1.400 -20.854  1.00 94.72           C  
ATOM   3102  HD2 PRO A 205      14.064  -1.614 -19.904  1.00 94.72           H  
ATOM   3103  HD3 PRO A 205      15.516  -0.916 -20.685  1.00 94.72           H  
ATOM   3104  N   GLY A 206      13.777  -2.806 -25.191  1.00 95.25           N  
ATOM   3105  H   GLY A 206      12.793  -3.015 -25.097  1.00 95.25           H  
ATOM   3106  CA  GLY A 206      14.277  -2.515 -26.536  1.00 95.25           C  
ATOM   3107  HA2 GLY A 206      13.743  -3.121 -27.267  1.00 95.25           H  
ATOM   3108  HA3 GLY A 206      15.339  -2.755 -26.594  1.00 95.25           H  
ATOM   3109  C   GLY A 206      14.093  -1.040 -26.902  1.00 95.25           C  
ATOM   3110  O   GLY A 206      13.269  -0.351 -26.306  1.00 95.25           O  
ATOM   3111  N   ASP A 207      14.812  -0.572 -27.922  1.00 96.39           N  
ATOM   3112  H   ASP A 207      15.609  -1.114 -28.225  1.00 96.39           H  
ATOM   3113  CA  ASP A 207      14.878   0.841 -28.329  1.00 96.39           C  
ATOM   3114  HA  ASP A 207      15.400   1.402 -27.553  1.00 96.39           H  
ATOM   3115  C   ASP A 207      13.507   1.508 -28.536  1.00 96.39           C  
ATOM   3116  CB  ASP A 207      15.700   0.946 -29.629  1.00 96.39           C  
ATOM   3117  HB2 ASP A 207      15.657   1.979 -29.975  1.00 96.39           H  
ATOM   3118  HB3 ASP A 207      15.247   0.316 -30.394  1.00 96.39           H  
ATOM   3119  O   ASP A 207      13.316   2.674 -28.196  1.00 96.39           O  
ATOM   3120  CG  ASP A 207      17.180   0.571 -29.485  1.00 96.39           C  
ATOM   3121  OD1 ASP A 207      17.489  -0.262 -28.606  1.00 96.39           O  
ATOM   3122  OD2 ASP A 207      17.999   1.087 -30.280  1.00 96.39           O  
ATOM   3123  N   LYS A 208      12.519   0.763 -29.043  1.00 95.22           N  
ATOM   3124  H   LYS A 208      12.740  -0.196 -29.268  1.00 95.22           H  
ATOM   3125  CA  LYS A 208      11.151   1.264 -29.276  1.00 95.22           C  
ATOM   3126  HA  LYS A 208      11.212   2.214 -29.807  1.00 95.22           H  
ATOM   3127  C   LYS A 208      10.372   1.556 -27.994  1.00 95.22           C  
ATOM   3128  CB  LYS A 208      10.370   0.261 -30.129  1.00 95.22           C  
ATOM   3129  HB2 LYS A 208      10.372  -0.717 -29.647  1.00 95.22           H  
ATOM   3130  HB3 LYS A 208       9.340   0.604 -30.221  1.00 95.22           H  
ATOM   3131  O   LYS A 208       9.442   2.357 -28.023  1.00 95.22           O  
ATOM   3132  CG  LYS A 208      10.989   0.168 -31.523  1.00 95.22           C  
ATOM   3133  HG2 LYS A 208      12.006  -0.219 -31.451  1.00 95.22           H  
ATOM   3134  HG3 LYS A 208      11.024   1.166 -31.960  1.00 95.22           H  
ATOM   3135  CD  LYS A 208      10.176  -0.745 -32.434  1.00 95.22           C  
ATOM   3136  HD2 LYS A 208       9.161  -0.358 -32.524  1.00 95.22           H  
ATOM   3137  HD3 LYS A 208      10.165  -1.756 -32.028  1.00 95.22           H  
ATOM   3138  CE  LYS A 208      10.884  -0.708 -33.785  1.00 95.22           C  
ATOM   3139  HE2 LYS A 208      11.915  -1.037 -33.656  1.00 95.22           H  
ATOM   3140  HE3 LYS A 208      10.943   0.328 -34.119  1.00 95.22           H  
ATOM   3141  NZ  LYS A 208      10.188  -1.535 -34.789  1.00 95.22           N  
ATOM   3142  HZ1 LYS A 208       9.259  -1.163 -34.927  1.00 95.22           H  
ATOM   3143  HZ2 LYS A 208      10.704  -1.457 -35.653  1.00 95.22           H  
ATOM   3144  HZ3 LYS A 208      10.154  -2.496 -34.482  1.00 95.22           H  
ATOM   3145  N   ASP A 209      10.758   0.915 -26.897  1.00 94.03           N  
ATOM   3146  H   ASP A 209      11.580   0.331 -26.953  1.00 94.03           H  
ATOM   3147  CA  ASP A 209      10.102   1.009 -25.593  1.00 94.03           C  
ATOM   3148  HA  ASP A 209       9.089   1.390 -25.725  1.00 94.03           H  
ATOM   3149  C   ASP A 209      10.836   1.979 -24.643  1.00 94.03           C  
ATOM   3150  CB  ASP A 209      10.001  -0.399 -24.985  1.00 94.03           C  
ATOM   3151  HB2 ASP A 209       9.542  -0.334 -23.999  1.00 94.03           H  
ATOM   3152  HB3 ASP A 209      11.014  -0.783 -24.870  1.00 94.03           H  
ATOM   3153  O   ASP A 209      10.388   2.205 -23.518  1.00 94.03           O  
ATOM   3154  CG  ASP A 209       9.216  -1.416 -25.819  1.00 94.03           C  
ATOM   3155  OD1 ASP A 209       8.166  -1.049 -26.390  1.00 94.03           O  
ATOM   3156  OD2 ASP A 209       9.671  -2.585 -25.854  1.00 94.03           O  
ATOM   3157  N   ILE A 210      11.965   2.559 -25.073  1.00 96.99           N  
ATOM   3158  H   ILE A 210      12.276   2.344 -26.010  1.00 96.99           H  
ATOM   3159  CA  ILE A 210      12.704   3.593 -24.336  1.00 96.99           C  
ATOM   3160  HA  ILE A 210      12.518   3.486 -23.267  1.00 96.99           H  
ATOM   3161  C   ILE A 210      12.182   4.954 -24.781  1.00 96.99           C  
ATOM   3162  CB  ILE A 210      14.225   3.457 -24.579  1.00 96.99           C  
ATOM   3163  HB  ILE A 210      14.409   3.447 -25.654  1.00 96.99           H  
ATOM   3164  O   ILE A 210      12.428   5.352 -25.917  1.00 96.99           O  
ATOM   3165  CG1 ILE A 210      14.729   2.130 -23.979  1.00 96.99           C  
ATOM   3166 HG12 ILE A 210      14.704   2.210 -22.892  1.00 96.99           H  
ATOM   3167 HG13 ILE A 210      14.066   1.319 -24.280  1.00 96.99           H  
ATOM   3168  CG2 ILE A 210      14.988   4.644 -23.955  1.00 96.99           C  
ATOM   3169 HG21 ILE A 210      16.062   4.530 -24.099  1.00 96.99           H  
ATOM   3170 HG22 ILE A 210      14.771   4.717 -22.889  1.00 96.99           H  
ATOM   3171 HG23 ILE A 210      14.703   5.580 -24.437  1.00 96.99           H  
ATOM   3172  CD1 ILE A 210      16.141   1.720 -24.405  1.00 96.99           C  
ATOM   3173 HD11 ILE A 210      16.402   0.778 -23.924  1.00 96.99           H  
ATOM   3174 HD12 ILE A 210      16.171   1.580 -25.485  1.00 96.99           H  
ATOM   3175 HD13 ILE A 210      16.871   2.476 -24.115  1.00 96.99           H  
ATOM   3176  N   ARG A 211      11.478   5.676 -23.902  1.00 96.33           N  
ATOM   3177  H   ARG A 211      11.374   5.314 -22.965  1.00 96.33           H  
ATOM   3178  CA  ARG A 211      10.913   6.998 -24.209  1.00 96.33           C  
ATOM   3179  HA  ARG A 211      10.505   6.966 -25.219  1.00 96.33           H  
ATOM   3180  C   ARG A 211      12.001   8.069 -24.182  1.00 96.33           C  
ATOM   3181  CB  ARG A 211       9.768   7.314 -23.232  1.00 96.33           C  
ATOM   3182  HB2 ARG A 211       9.050   6.494 -23.263  1.00 96.33           H  
ATOM   3183  HB3 ARG A 211      10.168   7.377 -22.219  1.00 96.33           H  
ATOM   3184  O   ARG A 211      12.764   8.144 -23.221  1.00 96.33           O  
ATOM   3185  CG  ARG A 211       9.033   8.624 -23.565  1.00 96.33           C  
ATOM   3186  HG2 ARG A 211       8.624   8.561 -24.573  1.00 96.33           H  
ATOM   3187  HG3 ARG A 211       9.727   9.463 -23.512  1.00 96.33           H  
ATOM   3188  CD  ARG A 211       7.895   8.861 -22.564  1.00 96.33           C  
ATOM   3189  HD2 ARG A 211       8.319   8.937 -21.562  1.00 96.33           H  
ATOM   3190  HD3 ARG A 211       7.218   8.008 -22.595  1.00 96.33           H  
ATOM   3191  NE  ARG A 211       7.152  10.100 -22.861  1.00 96.33           N  
ATOM   3192  HE  ARG A 211       7.628  10.780 -23.437  1.00 96.33           H  
ATOM   3193  NH1 ARG A 211       5.348   9.715 -21.477  1.00 96.33           N  
ATOM   3194 HH11 ARG A 211       5.841   8.943 -21.052  1.00 96.33           H  
ATOM   3195 HH12 ARG A 211       4.467  10.015 -21.085  1.00 96.33           H  
ATOM   3196  NH2 ARG A 211       5.425  11.583 -22.668  1.00 96.33           N  
ATOM   3197 HH21 ARG A 211       4.577  11.849 -22.189  1.00 96.33           H  
ATOM   3198 HH22 ARG A 211       5.932  12.254 -23.227  1.00 96.33           H  
ATOM   3199  CZ  ARG A 211       5.990  10.457 -22.335  1.00 96.33           C  
ATOM   3200  N   ILE A 212      12.014   8.925 -25.200  1.00 96.84           N  
ATOM   3201  H   ILE A 212      11.312   8.813 -25.918  1.00 96.84           H  
ATOM   3202  CA  ILE A 212      12.886  10.101 -25.294  1.00 96.84           C  
ATOM   3203  HA  ILE A 212      13.577  10.107 -24.452  1.00 96.84           H  
ATOM   3204  C   ILE A 212      12.027  11.367 -25.198  1.00 96.84           C  
ATOM   3205  CB  ILE A 212      13.729  10.059 -26.590  1.00 96.84           C  
ATOM   3206  HB  ILE A 212      13.042  10.085 -27.436  1.00 96.84           H  
ATOM   3207  O   ILE A 212      10.962  11.457 -25.815  1.00 96.84           O  
ATOM   3208  CG1 ILE A 212      14.568   8.766 -26.737  1.00 96.84           C  
ATOM   3209 HG12 ILE A 212      13.889   7.916 -26.801  1.00 96.84           H  
ATOM   3210 HG13 ILE A 212      15.115   8.813 -27.679  1.00 96.84           H  
ATOM   3211  CG2 ILE A 212      14.641  11.295 -26.705  1.00 96.84           C  
ATOM   3212 HG21 ILE A 212      15.273  11.393 -25.823  1.00 96.84           H  
ATOM   3213 HG22 ILE A 212      15.265  11.215 -27.595  1.00 96.84           H  
ATOM   3214 HG23 ILE A 212      14.037  12.196 -26.811  1.00 96.84           H  
ATOM   3215  CD1 ILE A 212      15.567   8.465 -25.616  1.00 96.84           C  
ATOM   3216 HD11 ILE A 212      15.019   8.204 -24.710  1.00 96.84           H  
ATOM   3217 HD12 ILE A 212      16.177   7.609 -25.903  1.00 96.84           H  
ATOM   3218 HD13 ILE A 212      16.221   9.318 -25.433  1.00 96.84           H  
ATOM   3219  N   SER A 213      12.475  12.346 -24.415  1.00 94.27           N  
ATOM   3220  H   SER A 213      13.302  12.181 -23.859  1.00 94.27           H  
ATOM   3221  CA  SER A 213      11.865  13.675 -24.311  1.00 94.27           C  
ATOM   3222  HA  SER A 213      11.276  13.856 -25.210  1.00 94.27           H  
ATOM   3223  C   SER A 213      12.935  14.774 -24.251  1.00 94.27           C  
ATOM   3224  CB  SER A 213      10.905  13.722 -23.113  1.00 94.27           C  
ATOM   3225  HB2 SER A 213      10.373  14.673 -23.107  1.00 94.27           H  
ATOM   3226  HB3 SER A 213      10.178  12.916 -23.213  1.00 94.27           H  
ATOM   3227  O   SER A 213      14.112  14.496 -24.042  1.00 94.27           O  
ATOM   3228  OG  SER A 213      11.594  13.571 -21.894  1.00 94.27           O  
ATOM   3229  HG  SER A 213      11.022  13.150 -21.248  1.00 94.27           H  
ATOM   3230  N   GLY A 214      12.548  16.028 -24.505  1.00 92.56           N  
ATOM   3231  H   GLY A 214      11.571  16.201 -24.691  1.00 92.56           H  
ATOM   3232  CA  GLY A 214      13.442  17.198 -24.424  1.00 92.56           C  
ATOM   3233  HA2 GLY A 214      14.052  17.105 -23.526  1.00 92.56           H  
ATOM   3234  HA3 GLY A 214      12.839  18.099 -24.314  1.00 92.56           H  
ATOM   3235  C   GLY A 214      14.390  17.422 -25.616  1.00 92.56           C  
ATOM   3236  O   GLY A 214      14.978  18.495 -25.735  1.00 92.56           O  
ATOM   3237  N   TYR A 215      14.492  16.470 -26.548  1.00 93.39           N  
ATOM   3238  H   TYR A 215      14.033  15.585 -26.384  1.00 93.39           H  
ATOM   3239  CA  TYR A 215      15.269  16.643 -27.780  1.00 93.39           C  
ATOM   3240  HA  TYR A 215      16.284  16.928 -27.502  1.00 93.39           H  
ATOM   3241  C   TYR A 215      14.685  17.759 -28.668  1.00 93.39           C  
ATOM   3242  CB  TYR A 215      15.344  15.309 -28.534  1.00 93.39           C  
ATOM   3243  HB2 TYR A 215      14.349  15.038 -28.886  1.00 93.39           H  
ATOM   3244  HB3 TYR A 215      15.671  14.531 -27.843  1.00 93.39           H  
ATOM   3245  O   TYR A 215      13.489  17.744 -28.977  1.00 93.39           O  
ATOM   3246  CG  TYR A 215      16.302  15.342 -29.709  1.00 93.39           C  
ATOM   3247  CD1 TYR A 215      15.870  15.799 -30.970  1.00 93.39           C  
ATOM   3248  HD1 TYR A 215      14.853  16.131 -31.118  1.00 93.39           H  
ATOM   3249  CD2 TYR A 215      17.646  14.969 -29.523  1.00 93.39           C  
ATOM   3250  HD2 TYR A 215      17.982  14.619 -28.558  1.00 93.39           H  
ATOM   3251  CE1 TYR A 215      16.779  15.879 -32.040  1.00 93.39           C  
ATOM   3252  HE1 TYR A 215      16.461  16.258 -33.000  1.00 93.39           H  
ATOM   3253  CE2 TYR A 215      18.567  15.093 -30.578  1.00 93.39           C  
ATOM   3254  HE2 TYR A 215      19.610  14.860 -30.422  1.00 93.39           H  
ATOM   3255  OH  TYR A 215      19.035  15.770 -32.830  1.00 93.39           O  
ATOM   3256  HH  TYR A 215      19.793  16.256 -32.497  1.00 93.39           H  
ATOM   3257  CZ  TYR A 215      18.136  15.557 -31.838  1.00 93.39           C  
ATOM   3258  N   GLN A 216      15.532  18.706 -29.079  1.00 87.47           N  
ATOM   3259  H   GLN A 216      16.495  18.662 -28.780  1.00 87.47           H  
ATOM   3260  CA  GLN A 216      15.200  19.819 -29.973  1.00 87.47           C  
ATOM   3261  HA  GLN A 216      14.282  19.607 -30.522  1.00 87.47           H  
ATOM   3262  C   GLN A 216      16.335  19.999 -30.984  1.00 87.47           C  
ATOM   3263  CB  GLN A 216      15.019  21.118 -29.165  1.00 87.47           C  
ATOM   3264  HB2 GLN A 216      15.919  21.307 -28.581  1.00 87.47           H  
ATOM   3265  HB3 GLN A 216      14.888  21.944 -29.863  1.00 87.47           H  
ATOM   3266  O   GLN A 216      17.438  20.366 -30.591  1.00 87.47           O  
ATOM   3267  CG  GLN A 216      13.811  21.086 -28.219  1.00 87.47           C  
ATOM   3268  HG2 GLN A 216      12.908  20.929 -28.809  1.00 87.47           H  
ATOM   3269  HG3 GLN A 216      13.914  20.259 -27.517  1.00 87.47           H  
ATOM   3270  CD  GLN A 216      13.649  22.367 -27.405  1.00 87.47           C  
ATOM   3271  NE2 GLN A 216      12.558  22.508 -26.683  1.00 87.47           N  
ATOM   3272 HE21 GLN A 216      11.863  21.775 -26.654  1.00 87.47           H  
ATOM   3273 HE22 GLN A 216      12.508  23.383 -26.183  1.00 87.47           H  
ATOM   3274  OE1 GLN A 216      14.471  23.260 -27.358  1.00 87.47           O  
ATOM   3275  N   ASP A 217      16.079  19.712 -32.259  1.00 82.23           N  
ATOM   3276  H   ASP A 217      15.134  19.503 -32.546  1.00 82.23           H  
ATOM   3277  CA  ASP A 217      16.987  20.036 -33.362  1.00 82.23           C  
ATOM   3278  HA  ASP A 217      18.012  19.854 -33.039  1.00 82.23           H  
ATOM   3279  C   ASP A 217      16.894  21.522 -33.750  1.00 82.23           C  
ATOM   3280  CB  ASP A 217      16.710  19.114 -34.568  1.00 82.23           C  
ATOM   3281  HB2 ASP A 217      17.433  19.341 -35.351  1.00 82.23           H  
ATOM   3282  HB3 ASP A 217      16.881  18.081 -34.265  1.00 82.23           H  
ATOM   3283  O   ASP A 217      15.945  22.212 -33.375  1.00 82.23           O  
ATOM   3284  CG  ASP A 217      15.296  19.216 -35.161  1.00 82.23           C  
ATOM   3285  OD1 ASP A 217      14.343  19.581 -34.449  1.00 82.23           O  
ATOM   3286  OD2 ASP A 217      15.092  18.822 -36.332  1.00 82.23           O  
ATOM   3287  N   ASP A 218      17.866  22.002 -34.532  1.00 75.30           N  
ATOM   3288  H   ASP A 218      18.640  21.400 -34.774  1.00 75.30           H  
ATOM   3289  CA  ASP A 218      17.962  23.410 -34.954  1.00 75.30           C  
ATOM   3290  HA  ASP A 218      18.129  24.033 -34.075  1.00 75.30           H  
ATOM   3291  C   ASP A 218      16.689  23.927 -35.648  1.00 75.30           C  
ATOM   3292  CB  ASP A 218      19.156  23.571 -35.914  1.00 75.30           C  
ATOM   3293  HB2 ASP A 218      19.153  24.587 -36.308  1.00 75.30           H  
ATOM   3294  HB3 ASP A 218      19.037  22.887 -36.754  1.00 75.30           H  
ATOM   3295  O   ASP A 218      16.312  25.088 -35.483  1.00 75.30           O  
ATOM   3296  CG  ASP A 218      20.507  23.334 -35.237  1.00 75.30           C  
ATOM   3297  OD1 ASP A 218      20.702  23.864 -34.122  1.00 75.30           O  
ATOM   3298  OD2 ASP A 218      21.342  22.611 -35.816  1.00 75.30           O  
ATOM   3299  N   ASP A 219      16.006  23.058 -36.397  1.00 74.71           N  
ATOM   3300  H   ASP A 219      16.387  22.127 -36.488  1.00 74.71           H  
ATOM   3301  CA  ASP A 219      14.796  23.394 -37.155  1.00 74.71           C  
ATOM   3302  HA  ASP A 219      14.784  24.470 -37.328  1.00 74.71           H  
ATOM   3303  C   ASP A 219      13.481  23.064 -36.403  1.00 74.71           C  
ATOM   3304  CB  ASP A 219      14.865  22.710 -38.535  1.00 74.71           C  
ATOM   3305  HB2 ASP A 219      15.002  21.638 -38.393  1.00 74.71           H  
ATOM   3306  HB3 ASP A 219      13.913  22.865 -39.043  1.00 74.71           H  
ATOM   3307  O   ASP A 219      12.392  23.246 -36.955  1.00 74.71           O  
ATOM   3308  CG  ASP A 219      15.946  23.254 -39.482  1.00 74.71           C  
ATOM   3309  OD1 ASP A 219      16.152  24.489 -39.508  1.00 74.71           O  
ATOM   3310  OD2 ASP A 219      16.466  22.448 -40.290  1.00 74.71           O  
ATOM   3311  N   GLU A 220      13.549  22.543 -35.168  1.00 71.07           N  
ATOM   3312  H   GLU A 220      14.463  22.488 -34.742  1.00 71.07           H  
ATOM   3313  CA  GLU A 220      12.431  21.925 -34.418  1.00 71.07           C  
ATOM   3314  HA  GLU A 220      12.893  21.376 -33.598  1.00 71.07           H  
ATOM   3315  C   GLU A 220      11.630  20.865 -35.214  1.00 71.07           C  
ATOM   3316  CB  GLU A 220      11.494  22.966 -33.781  1.00 71.07           C  
ATOM   3317  HB2 GLU A 220      10.688  22.407 -33.306  1.00 71.07           H  
ATOM   3318  HB3 GLU A 220      11.056  23.595 -34.557  1.00 71.07           H  
ATOM   3319  O   GLU A 220      10.466  20.559 -34.908  1.00 71.07           O  
ATOM   3320  CG  GLU A 220      12.117  23.853 -32.693  1.00 71.07           C  
ATOM   3321  HG2 GLU A 220      12.817  24.548 -33.154  1.00 71.07           H  
ATOM   3322  HG3 GLU A 220      12.663  23.216 -31.997  1.00 71.07           H  
ATOM   3323  CD  GLU A 220      11.042  24.633 -31.904  1.00 71.07           C  
ATOM   3324  OE1 GLU A 220      11.412  25.517 -31.100  1.00 71.07           O  
ATOM   3325  OE2 GLU A 220       9.828  24.310 -32.024  1.00 71.07           O  
ATOM   3326  N   THR A 221      12.235  20.298 -36.260  1.00 78.05           N  
ATOM   3327  H   THR A 221      13.212  20.522 -36.385  1.00 78.05           H  
ATOM   3328  CA  THR A 221      11.589  19.354 -37.175  1.00 78.05           C  
ATOM   3329  HA  THR A 221      10.555  19.672 -37.311  1.00 78.05           H  
ATOM   3330  C   THR A 221      11.531  17.938 -36.626  1.00 78.05           C  
ATOM   3331  CB  THR A 221      12.250  19.345 -38.559  1.00 78.05           C  
ATOM   3332  HB  THR A 221      11.836  18.509 -39.124  1.00 78.05           H  
ATOM   3333  O   THR A 221      10.575  17.209 -36.915  1.00 78.05           O  
ATOM   3334  CG2 THR A 221      11.923  20.612 -39.342  1.00 78.05           C  
ATOM   3335 HG21 THR A 221      12.492  20.626 -40.272  1.00 78.05           H  
ATOM   3336 HG22 THR A 221      10.856  20.638 -39.566  1.00 78.05           H  
ATOM   3337 HG23 THR A 221      12.182  21.490 -38.751  1.00 78.05           H  
ATOM   3338  OG1 THR A 221      13.649  19.192 -38.560  1.00 78.05           O  
ATOM   3339  HG1 THR A 221      14.019  19.221 -37.675  1.00 78.05           H  
ATOM   3340  N   HIS A 222      12.506  17.545 -35.808  1.00 82.70           N  
ATOM   3341  H   HIS A 222      13.238  18.204 -35.582  1.00 82.70           H  
ATOM   3342  CA  HIS A 222      12.628  16.188 -35.297  1.00 82.70           C  
ATOM   3343  HA  HIS A 222      11.886  15.557 -35.785  1.00 82.70           H  
ATOM   3344  C   HIS A 222      12.365  16.144 -33.791  1.00 82.70           C  
ATOM   3345  CB  HIS A 222      13.993  15.599 -35.664  1.00 82.70           C  
ATOM   3346  HB2 HIS A 222      14.779  16.189 -35.191  1.00 82.70           H  
ATOM   3347  HB3 HIS A 222      14.045  14.585 -35.267  1.00 82.70           H  
ATOM   3348  O   HIS A 222      13.115  16.675 -32.978  1.00 82.70           O  
ATOM   3349  CG  HIS A 222      14.251  15.546 -37.149  1.00 82.70           C  
ATOM   3350  CD2 HIS A 222      13.870  14.574 -38.035  1.00 82.70           C  
ATOM   3351  HD2 HIS A 222      13.338  13.668 -37.788  1.00 82.70           H  
ATOM   3352  ND1 HIS A 222      14.891  16.519 -37.869  1.00 82.70           N  
ATOM   3353  HD1 HIS A 222      15.182  17.412 -37.499  1.00 82.70           H  
ATOM   3354  CE1 HIS A 222      14.885  16.161 -39.160  1.00 82.70           C  
ATOM   3355  HE1 HIS A 222      15.277  16.771 -39.960  1.00 82.70           H  
ATOM   3356  NE2 HIS A 222      14.271  14.971 -39.318  1.00 82.70           N  
ATOM   3357  N   LYS A 223      11.299  15.435 -33.404  1.00 88.82           N  
ATOM   3358  H   LYS A 223      10.719  15.044 -34.133  1.00 88.82           H  
ATOM   3359  CA  LYS A 223      10.964  15.138 -32.002  1.00 88.82           C  
ATOM   3360  HA  LYS A 223      11.753  15.511 -31.350  1.00 88.82           H  
ATOM   3361  C   LYS A 223      10.906  13.623 -31.815  1.00 88.82           C  
ATOM   3362  CB  LYS A 223       9.676  15.869 -31.582  1.00 88.82           C  
ATOM   3363  HB2 LYS A 223       8.866  15.624 -32.269  1.00 88.82           H  
ATOM   3364  HB3 LYS A 223       9.401  15.552 -30.576  1.00 88.82           H  
ATOM   3365  O   LYS A 223       9.801  13.070 -31.828  1.00 88.82           O  
ATOM   3366  CG  LYS A 223       9.922  17.385 -31.579  1.00 88.82           C  
ATOM   3367  HG2 LYS A 223      10.775  17.600 -30.936  1.00 88.82           H  
ATOM   3368  HG3 LYS A 223      10.175  17.701 -32.591  1.00 88.82           H  
ATOM   3369  CD  LYS A 223       8.729  18.224 -31.105  1.00 88.82           C  
ATOM   3370  HD2 LYS A 223       8.517  18.013 -30.057  1.00 88.82           H  
ATOM   3371  HD3 LYS A 223       7.858  18.016 -31.727  1.00 88.82           H  
ATOM   3372  CE  LYS A 223       9.180  19.681 -31.285  1.00 88.82           C  
ATOM   3373  HE2 LYS A 223      10.090  19.834 -30.705  1.00 88.82           H  
ATOM   3374  HE3 LYS A 223       9.464  19.825 -32.328  1.00 88.82           H  
ATOM   3375  NZ  LYS A 223       8.170  20.699 -30.911  1.00 88.82           N  
ATOM   3376  HZ1 LYS A 223       7.953  20.659 -29.925  1.00 88.82           H  
ATOM   3377  HZ2 LYS A 223       8.570  21.607 -31.101  1.00 88.82           H  
ATOM   3378  HZ3 LYS A 223       7.345  20.617 -31.488  1.00 88.82           H  
ATOM   3379  N   PRO A 224      12.068  12.946 -31.718  1.00 93.14           N  
ATOM   3380  CA  PRO A 224      12.105  11.503 -31.532  1.00 93.14           C  
ATOM   3381  HA  PRO A 224      11.629  11.000 -32.373  1.00 93.14           H  
ATOM   3382  C   PRO A 224      11.379  11.137 -30.242  1.00 93.14           C  
ATOM   3383  CB  PRO A 224      13.583  11.116 -31.480  1.00 93.14           C  
ATOM   3384  HB2 PRO A 224      13.762  10.295 -30.785  1.00 93.14           H  
ATOM   3385  HB3 PRO A 224      13.912  10.838 -32.482  1.00 93.14           H  
ATOM   3386  O   PRO A 224      11.659  11.693 -29.179  1.00 93.14           O  
ATOM   3387  CG  PRO A 224      14.290  12.395 -31.037  1.00 93.14           C  
ATOM   3388  HG2 PRO A 224      14.298  12.451 -29.948  1.00 93.14           H  
ATOM   3389  HG3 PRO A 224      15.302  12.456 -31.436  1.00 93.14           H  
ATOM   3390  CD  PRO A 224      13.412  13.506 -31.610  1.00 93.14           C  
ATOM   3391  HD2 PRO A 224      13.437  14.367 -30.942  1.00 93.14           H  
ATOM   3392  HD3 PRO A 224      13.773  13.790 -32.598  1.00 93.14           H  
ATOM   3393  N   LYS A 225      10.429  10.209 -30.338  1.00 94.01           N  
ATOM   3394  H   LYS A 225      10.222   9.839 -31.254  1.00 94.01           H  
ATOM   3395  CA  LYS A 225       9.625   9.758 -29.192  1.00 94.01           C  
ATOM   3396  HA  LYS A 225       9.515  10.574 -28.477  1.00 94.01           H  
ATOM   3397  C   LYS A 225      10.280   8.614 -28.437  1.00 94.01           C  
ATOM   3398  CB  LYS A 225       8.250   9.315 -29.692  1.00 94.01           C  
ATOM   3399  HB2 LYS A 225       7.684   8.910 -28.853  1.00 94.01           H  
ATOM   3400  HB3 LYS A 225       8.375   8.531 -30.438  1.00 94.01           H  
ATOM   3401  O   LYS A 225       9.972   8.387 -27.267  1.00 94.01           O  
ATOM   3402  CG  LYS A 225       7.473  10.485 -30.300  1.00 94.01           C  
ATOM   3403  HG2 LYS A 225       8.024  10.904 -31.142  1.00 94.01           H  
ATOM   3404  HG3 LYS A 225       7.326  11.258 -29.546  1.00 94.01           H  
ATOM   3405  CD  LYS A 225       6.123   9.980 -30.798  1.00 94.01           C  
ATOM   3406  HD2 LYS A 225       6.294   9.202 -31.542  1.00 94.01           H  
ATOM   3407  HD3 LYS A 225       5.555   9.571 -29.962  1.00 94.01           H  
ATOM   3408  CE  LYS A 225       5.375  11.148 -31.430  1.00 94.01           C  
ATOM   3409  HE2 LYS A 225       6.007  11.567 -32.212  1.00 94.01           H  
ATOM   3410  HE3 LYS A 225       5.220  11.917 -30.673  1.00 94.01           H  
ATOM   3411  NZ  LYS A 225       4.088  10.687 -31.993  1.00 94.01           N  
ATOM   3412  HZ1 LYS A 225       3.604  11.456 -32.435  1.00 94.01           H  
ATOM   3413  HZ2 LYS A 225       3.513  10.292 -31.263  1.00 94.01           H  
ATOM   3414  HZ3 LYS A 225       4.274   9.973 -32.683  1.00 94.01           H  
ATOM   3415  N   ASN A 226      11.140   7.871 -29.120  1.00 96.87           N  
ATOM   3416  H   ASN A 226      11.370   8.153 -30.062  1.00 96.87           H  
ATOM   3417  CA  ASN A 226      11.821   6.704 -28.589  1.00 96.87           C  
ATOM   3418  HA  ASN A 226      11.889   6.839 -27.509  1.00 96.87           H  
ATOM   3419  C   ASN A 226      13.262   6.615 -29.108  1.00 96.87           C  
ATOM   3420  CB  ASN A 226      10.981   5.444 -28.883  1.00 96.87           C  
ATOM   3421  HB2 ASN A 226      11.495   4.555 -28.518  1.00 96.87           H  
ATOM   3422  HB3 ASN A 226      10.032   5.514 -28.352  1.00 96.87           H  
ATOM   3423  O   ASN A 226      13.666   7.379 -29.989  1.00 96.87           O  
ATOM   3424  CG  ASN A 226      10.727   5.277 -30.367  1.00 96.87           C  
ATOM   3425  ND2 ASN A 226       9.489   5.330 -30.798  1.00 96.87           N  
ATOM   3426 HD21 ASN A 226       8.733   5.435 -30.136  1.00 96.87           H  
ATOM   3427 HD22 ASN A 226       9.364   5.527 -31.781  1.00 96.87           H  
ATOM   3428  OD1 ASN A 226      11.644   5.179 -31.156  1.00 96.87           O  
ATOM   3429  N   LEU A 227      14.044   5.701 -28.532  1.00 97.21           N  
ATOM   3430  H   LEU A 227      13.649   5.104 -27.819  1.00 97.21           H  
ATOM   3431  CA  LEU A 227      15.457   5.547 -28.873  1.00 97.21           C  
ATOM   3432  HA  LEU A 227      15.920   6.532 -28.806  1.00 97.21           H  
ATOM   3433  C   LEU A 227      15.660   5.049 -30.315  1.00 97.21           C  
ATOM   3434  CB  LEU A 227      16.117   4.634 -27.826  1.00 97.21           C  
ATOM   3435  HB2 LEU A 227      15.645   3.653 -27.872  1.00 97.21           H  
ATOM   3436  HB3 LEU A 227      15.931   5.055 -26.838  1.00 97.21           H  
ATOM   3437  O   LEU A 227      16.636   5.443 -30.946  1.00 97.21           O  
ATOM   3438  CG  LEU A 227      17.635   4.438 -27.994  1.00 97.21           C  
ATOM   3439  HG  LEU A 227      17.844   3.967 -28.955  1.00 97.21           H  
ATOM   3440  CD1 LEU A 227      18.399   5.760 -27.910  1.00 97.21           C  
ATOM   3441 HD11 LEU A 227      18.103   6.314 -27.019  1.00 97.21           H  
ATOM   3442 HD12 LEU A 227      18.204   6.355 -28.802  1.00 97.21           H  
ATOM   3443 HD13 LEU A 227      19.469   5.557 -27.868  1.00 97.21           H  
ATOM   3444  CD2 LEU A 227      18.144   3.515 -26.890  1.00 97.21           C  
ATOM   3445 HD21 LEU A 227      19.222   3.388 -26.985  1.00 97.21           H  
ATOM   3446 HD22 LEU A 227      17.923   3.933 -25.907  1.00 97.21           H  
ATOM   3447 HD23 LEU A 227      17.687   2.531 -26.993  1.00 97.21           H  
ATOM   3448  N   ASP A 228      14.729   4.255 -30.857  1.00 97.36           N  
ATOM   3449  H   ASP A 228      13.930   4.013 -30.290  1.00 97.36           H  
ATOM   3450  CA  ASP A 228      14.772   3.767 -32.250  1.00 97.36           C  
ATOM   3451  HA  ASP A 228      15.714   3.245 -32.414  1.00 97.36           H  
ATOM   3452  C   ASP A 228      14.707   4.945 -33.237  1.00 97.36           C  
ATOM   3453  CB  ASP A 228      13.616   2.763 -32.461  1.00 97.36           C  
ATOM   3454  HB2 ASP A 228      12.663   3.288 -32.395  1.00 97.36           H  
ATOM   3455  HB3 ASP A 228      13.639   2.039 -31.647  1.00 97.36           H  
ATOM   3456  O   ASP A 228      15.538   5.062 -34.136  1.00 97.36           O  
ATOM   3457  CG  ASP A 228      13.641   1.972 -33.780  1.00 97.36           C  
ATOM   3458  OD1 ASP A 228      14.621   1.230 -34.006  1.00 97.36           O  
ATOM   3459  OD2 ASP A 228      12.594   1.929 -34.475  1.00 97.36           O  
ATOM   3460  N   GLU A 229      13.782   5.882 -33.007  1.00 96.70           N  
ATOM   3461  H   GLU A 229      13.125   5.717 -32.257  1.00 96.70           H  
ATOM   3462  CA  GLU A 229      13.676   7.131 -33.767  1.00 96.70           C  
ATOM   3463  HA  GLU A 229      13.628   6.899 -34.831  1.00 96.70           H  
ATOM   3464  C   GLU A 229      14.905   8.025 -33.556  1.00 96.70           C  
ATOM   3465  CB  GLU A 229      12.399   7.890 -33.366  1.00 96.70           C  
ATOM   3466  HB2 GLU A 229      12.360   7.976 -32.281  1.00 96.70           H  
ATOM   3467  HB3 GLU A 229      12.444   8.896 -33.784  1.00 96.70           H  
ATOM   3468  O   GLU A 229      15.485   8.503 -34.534  1.00 96.70           O  
ATOM   3469  CG  GLU A 229      11.110   7.219 -33.870  1.00 96.70           C  
ATOM   3470  HG2 GLU A 229      11.129   6.159 -33.615  1.00 96.70           H  
ATOM   3471  HG3 GLU A 229      11.076   7.297 -34.957  1.00 96.70           H  
ATOM   3472  CD  GLU A 229       9.837   7.850 -33.277  1.00 96.70           C  
ATOM   3473  OE1 GLU A 229       8.803   7.140 -33.209  1.00 96.70           O  
ATOM   3474  OE2 GLU A 229       9.874   9.029 -32.851  1.00 96.70           O  
ATOM   3475  N   LEU A 230      15.345   8.217 -32.304  1.00 96.26           N  
ATOM   3476  H   LEU A 230      14.844   7.776 -31.546  1.00 96.26           H  
ATOM   3477  CA  LEU A 230      16.508   9.056 -31.993  1.00 96.26           C  
ATOM   3478  HA  LEU A 230      16.302  10.064 -32.353  1.00 96.26           H  
ATOM   3479  C   LEU A 230      17.765   8.565 -32.711  1.00 96.26           C  
ATOM   3480  CB  LEU A 230      16.737   9.097 -30.471  1.00 96.26           C  
ATOM   3481  HB2 LEU A 230      15.842   9.478 -29.981  1.00 96.26           H  
ATOM   3482  HB3 LEU A 230      16.904   8.077 -30.125  1.00 96.26           H  
ATOM   3483  O   LEU A 230      18.514   9.376 -33.246  1.00 96.26           O  
ATOM   3484  CG  LEU A 230      17.948   9.954 -30.049  1.00 96.26           C  
ATOM   3485  HG  LEU A 230      18.848   9.602 -30.553  1.00 96.26           H  
ATOM   3486  CD1 LEU A 230      17.747  11.436 -30.366  1.00 96.26           C  
ATOM   3487 HD11 LEU A 230      16.890  11.828 -29.819  1.00 96.26           H  
ATOM   3488 HD12 LEU A 230      17.608  11.582 -31.437  1.00 96.26           H  
ATOM   3489 HD13 LEU A 230      18.637  11.997 -30.080  1.00 96.26           H  
ATOM   3490  CD2 LEU A 230      18.181   9.810 -28.548  1.00 96.26           C  
ATOM   3491 HD21 LEU A 230      18.337   8.759 -28.307  1.00 96.26           H  
ATOM   3492 HD22 LEU A 230      17.323  10.185 -27.990  1.00 96.26           H  
ATOM   3493 HD23 LEU A 230      19.071  10.371 -28.262  1.00 96.26           H  
ATOM   3494  N   ARG A 231      17.975   7.249 -32.782  1.00 96.19           N  
ATOM   3495  H   ARG A 231      17.319   6.639 -32.315  1.00 96.19           H  
ATOM   3496  CA  ARG A 231      19.145   6.645 -33.428  1.00 96.19           C  
ATOM   3497  HA  ARG A 231      20.042   7.058 -32.968  1.00 96.19           H  
ATOM   3498  C   ARG A 231      19.237   6.975 -34.918  1.00 96.19           C  
ATOM   3499  CB  ARG A 231      19.087   5.134 -33.169  1.00 96.19           C  
ATOM   3500  HB2 ARG A 231      18.887   4.979 -32.109  1.00 96.19           H  
ATOM   3501  HB3 ARG A 231      18.269   4.695 -33.741  1.00 96.19           H  
ATOM   3502  O   ARG A 231      20.340   7.050 -35.448  1.00 96.19           O  
ATOM   3503  CG  ARG A 231      20.400   4.421 -33.512  1.00 96.19           C  
ATOM   3504  HG2 ARG A 231      21.215   4.872 -32.946  1.00 96.19           H  
ATOM   3505  HG3 ARG A 231      20.614   4.537 -34.574  1.00 96.19           H  
ATOM   3506  CD  ARG A 231      20.329   2.918 -33.196  1.00 96.19           C  
ATOM   3507  HD2 ARG A 231      21.275   2.457 -33.477  1.00 96.19           H  
ATOM   3508  HD3 ARG A 231      19.544   2.473 -33.808  1.00 96.19           H  
ATOM   3509  NE  ARG A 231      20.038   2.619 -31.777  1.00 96.19           N  
ATOM   3510  HE  ARG A 231      19.133   2.234 -31.548  1.00 96.19           H  
ATOM   3511  NH1 ARG A 231      22.081   3.084 -30.775  1.00 96.19           N  
ATOM   3512 HH11 ARG A 231      22.592   2.970 -29.911  1.00 96.19           H  
ATOM   3513 HH12 ARG A 231      22.481   3.484 -31.612  1.00 96.19           H  
ATOM   3514  NH2 ARG A 231      20.420   2.246 -29.589  1.00 96.19           N  
ATOM   3515 HH21 ARG A 231      21.032   2.206 -28.787  1.00 96.19           H  
ATOM   3516 HH22 ARG A 231      19.514   1.800 -29.547  1.00 96.19           H  
ATOM   3517  CZ  ARG A 231      20.848   2.666 -30.734  1.00 96.19           C  
ATOM   3518  N   THR A 232      18.104   7.206 -35.587  1.00 94.75           N  
ATOM   3519  H   THR A 232      17.233   7.122 -35.083  1.00 94.75           H  
ATOM   3520  CA  THR A 232      18.085   7.623 -37.003  1.00 94.75           C  
ATOM   3521  HA  THR A 232      18.829   7.034 -37.538  1.00 94.75           H  
ATOM   3522  C   THR A 232      18.474   9.086 -37.217  1.00 94.75           C  
ATOM   3523  CB  THR A 232      16.729   7.362 -37.676  1.00 94.75           C  
ATOM   3524  HB  THR A 232      16.839   7.586 -38.738  1.00 94.75           H  
ATOM   3525  O   THR A 232      18.874   9.447 -38.321  1.00 94.75           O  
ATOM   3526  CG2 THR A 232      16.282   5.907 -37.561  1.00 94.75           C  
ATOM   3527 HG21 THR A 232      16.090   5.650 -36.520  1.00 94.75           H  
ATOM   3528 HG22 THR A 232      15.365   5.766 -38.133  1.00 94.75           H  
ATOM   3529 HG23 THR A 232      17.057   5.250 -37.957  1.00 94.75           H  
ATOM   3530  OG1 THR A 232      15.688   8.172 -37.183  1.00 94.75           O  
ATOM   3531  HG1 THR A 232      15.706   8.197 -36.223  1.00 94.75           H  
ATOM   3532  N   ILE A 233      18.367   9.911 -36.172  1.00 92.00           N  
ATOM   3533  H   ILE A 233      18.060   9.521 -35.293  1.00 92.00           H  
ATOM   3534  CA  ILE A 233      18.614  11.358 -36.213  1.00 92.00           C  
ATOM   3535  HA  ILE A 233      18.597  11.708 -37.245  1.00 92.00           H  
ATOM   3536  C   ILE A 233      20.001  11.678 -35.643  1.00 92.00           C  
ATOM   3537  CB  ILE A 233      17.492  12.086 -35.436  1.00 92.00           C  
ATOM   3538  HB  ILE A 233      17.483  11.696 -34.418  1.00 92.00           H  
ATOM   3539  O   ILE A 233      20.766  12.424 -36.245  1.00 92.00           O  
ATOM   3540  CG1 ILE A 233      16.099  11.850 -36.067  1.00 92.00           C  
ATOM   3541 HG12 ILE A 233      16.031  10.857 -36.512  1.00 92.00           H  
ATOM   3542 HG13 ILE A 233      15.929  12.576 -36.863  1.00 92.00           H  
ATOM   3543  CG2 ILE A 233      17.753  13.602 -35.367  1.00 92.00           C  
ATOM   3544 HG21 ILE A 233      17.839  14.017 -36.371  1.00 92.00           H  
ATOM   3545 HG22 ILE A 233      16.943  14.112 -34.846  1.00 92.00           H  
ATOM   3546 HG23 ILE A 233      18.674  13.812 -34.823  1.00 92.00           H  
ATOM   3547  CD1 ILE A 233      14.978  11.954 -35.030  1.00 92.00           C  
ATOM   3548 HD11 ILE A 233      14.010  11.951 -35.531  1.00 92.00           H  
ATOM   3549 HD12 ILE A 233      15.084  12.858 -34.431  1.00 92.00           H  
ATOM   3550 HD13 ILE A 233      15.038  11.092 -34.366  1.00 92.00           H  
ATOM   3551  N   ASN A 234      20.338  11.092 -34.493  1.00 92.57           N  
ATOM   3552  H   ASN A 234      19.663  10.475 -34.063  1.00 92.57           H  
ATOM   3553  CA  ASN A 234      21.580  11.322 -33.769  1.00 92.57           C  
ATOM   3554  HA  ASN A 234      22.321  11.729 -34.457  1.00 92.57           H  
ATOM   3555  C   ASN A 234      22.138   9.996 -33.226  1.00 92.57           C  
ATOM   3556  CB  ASN A 234      21.324  12.381 -32.684  1.00 92.57           C  
ATOM   3557  HB2 ASN A 234      20.826  13.237 -33.141  1.00 92.57           H  
ATOM   3558  HB3 ASN A 234      20.673  11.978 -31.908  1.00 92.57           H  
ATOM   3559  O   ASN A 234      21.893   9.599 -32.084  1.00 92.57           O  
ATOM   3560  CG  ASN A 234      22.613  12.864 -32.048  1.00 92.57           C  
ATOM   3561  ND2 ASN A 234      22.621  14.068 -31.531  1.00 92.57           N  
ATOM   3562 HD21 ASN A 234      21.829  14.680 -31.663  1.00 92.57           H  
ATOM   3563 HD22 ASN A 234      23.511  14.398 -31.186  1.00 92.57           H  
ATOM   3564  OD1 ASN A 234      23.630  12.187 -32.007  1.00 92.57           O  
ATOM   3565  N   GLU A 235      22.900   9.300 -34.073  1.00 94.86           N  
ATOM   3566  H   GLU A 235      22.998   9.638 -35.019  1.00 94.86           H  
ATOM   3567  CA  GLU A 235      23.495   8.004 -33.734  1.00 94.86           C  
ATOM   3568  HA  GLU A 235      22.696   7.335 -33.417  1.00 94.86           H  
ATOM   3569  C   GLU A 235      24.498   8.106 -32.573  1.00 94.86           C  
ATOM   3570  CB  GLU A 235      24.154   7.404 -34.990  1.00 94.86           C  
ATOM   3571  HB2 GLU A 235      25.003   8.022 -35.283  1.00 94.86           H  
ATOM   3572  HB3 GLU A 235      23.423   7.401 -35.799  1.00 94.86           H  
ATOM   3573  O   GLU A 235      24.537   7.218 -31.724  1.00 94.86           O  
ATOM   3574  CG  GLU A 235      24.625   5.961 -34.742  1.00 94.86           C  
ATOM   3575  HG2 GLU A 235      23.771   5.369 -34.412  1.00 94.86           H  
ATOM   3576  HG3 GLU A 235      25.358   5.964 -33.936  1.00 94.86           H  
ATOM   3577  CD  GLU A 235      25.265   5.272 -35.958  1.00 94.86           C  
ATOM   3578  OE1 GLU A 235      25.728   4.123 -35.756  1.00 94.86           O  
ATOM   3579  OE2 GLU A 235      25.311   5.866 -37.059  1.00 94.86           O  
ATOM   3580  N   ALA A 236      25.272   9.194 -32.498  1.00 94.48           N  
ATOM   3581  H   ALA A 236      25.133   9.932 -33.173  1.00 94.48           H  
ATOM   3582  CA  ALA A 236      26.257   9.403 -31.436  1.00 94.48           C  
ATOM   3583  HA  ALA A 236      26.927   8.543 -31.400  1.00 94.48           H  
ATOM   3584  C   ALA A 236      25.590   9.509 -30.055  1.00 94.48           C  
ATOM   3585  CB  ALA A 236      27.086  10.647 -31.775  1.00 94.48           C  
ATOM   3586  HB1 ALA A 236      27.670  10.466 -32.678  1.00 94.48           H  
ATOM   3587  HB2 ALA A 236      27.764  10.865 -30.951  1.00 94.48           H  
ATOM   3588  HB3 ALA A 236      26.433  11.506 -31.931  1.00 94.48           H  
ATOM   3589  O   ALA A 236      25.948   8.770 -29.140  1.00 94.48           O  
ATOM   3590  N   LEU A 237      24.551  10.343 -29.927  1.00 95.50           N  
ATOM   3591  H   LEU A 237      24.286  10.918 -30.714  1.00 95.50           H  
ATOM   3592  CA  LEU A 237      23.788  10.457 -28.682  1.00 95.50           C  
ATOM   3593  HA  LEU A 237      24.486  10.701 -27.881  1.00 95.50           H  
ATOM   3594  C   LEU A 237      23.100   9.135 -28.316  1.00 95.50           C  
ATOM   3595  CB  LEU A 237      22.761  11.591 -28.824  1.00 95.50           C  
ATOM   3596  HB2 LEU A 237      22.101  11.354 -29.658  1.00 95.50           H  
ATOM   3597  HB3 LEU A 237      23.288  12.518 -29.052  1.00 95.50           H  
ATOM   3598  O   LEU A 237      23.045   8.772 -27.143  1.00 95.50           O  
ATOM   3599  CG  LEU A 237      21.897  11.806 -27.567  1.00 95.50           C  
ATOM   3600  HG  LEU A 237      21.377  10.883 -27.311  1.00 95.50           H  
ATOM   3601  CD1 LEU A 237      22.712  12.267 -26.357  1.00 95.50           C  
ATOM   3602 HD11 LEU A 237      22.044  12.482 -25.523  1.00 95.50           H  
ATOM   3603 HD12 LEU A 237      23.281  13.162 -26.607  1.00 95.50           H  
ATOM   3604 HD13 LEU A 237      23.402  11.480 -26.054  1.00 95.50           H  
ATOM   3605  CD2 LEU A 237      20.833  12.857 -27.855  1.00 95.50           C  
ATOM   3606 HD21 LEU A 237      20.183  12.963 -26.986  1.00 95.50           H  
ATOM   3607 HD22 LEU A 237      21.309  13.811 -28.082  1.00 95.50           H  
ATOM   3608 HD23 LEU A 237      20.237  12.548 -28.713  1.00 95.50           H  
ATOM   3609  N   ALA A 238      22.588   8.395 -29.304  1.00 96.99           N  
ATOM   3610  H   ALA A 238      22.630   8.744 -30.250  1.00 96.99           H  
ATOM   3611  CA  ALA A 238      21.992   7.085 -29.056  1.00 96.99           C  
ATOM   3612  HA  ALA A 238      21.214   7.203 -28.301  1.00 96.99           H  
ATOM   3613  C   ALA A 238      23.017   6.076 -28.496  1.00 96.99           C  
ATOM   3614  CB  ALA A 238      21.326   6.596 -30.346  1.00 96.99           C  
ATOM   3615  HB1 ALA A 238      20.810   5.655 -30.154  1.00 96.99           H  
ATOM   3616  HB2 ALA A 238      22.074   6.448 -31.124  1.00 96.99           H  
ATOM   3617  HB3 ALA A 238      20.597   7.335 -30.680  1.00 96.99           H  
ATOM   3618  O   ALA A 238      22.688   5.317 -27.586  1.00 96.99           O  
ATOM   3619  N   GLN A 239      24.267   6.099 -28.974  1.00 97.45           N  
ATOM   3620  H   GLN A 239      24.491   6.756 -29.708  1.00 97.45           H  
ATOM   3621  CA  GLN A 239      25.353   5.272 -28.428  1.00 97.45           C  
ATOM   3622  HA  GLN A 239      25.014   4.237 -28.378  1.00 97.45           H  
ATOM   3623  C   GLN A 239      25.740   5.683 -26.997  1.00 97.45           C  
ATOM   3624  CB  GLN A 239      26.583   5.343 -29.349  1.00 97.45           C  
ATOM   3625  HB2 GLN A 239      27.427   4.880 -28.839  1.00 97.45           H  
ATOM   3626  HB3 GLN A 239      26.836   6.386 -29.538  1.00 97.45           H  
ATOM   3627  O   GLN A 239      25.960   4.813 -26.149  1.00 97.45           O  
ATOM   3628  CG  GLN A 239      26.379   4.617 -30.689  1.00 97.45           C  
ATOM   3629  HG2 GLN A 239      26.244   3.552 -30.499  1.00 97.45           H  
ATOM   3630  HG3 GLN A 239      25.476   4.981 -31.179  1.00 97.45           H  
ATOM   3631  CD  GLN A 239      27.556   4.792 -31.650  1.00 97.45           C  
ATOM   3632  NE2 GLN A 239      27.443   4.340 -32.881  1.00 97.45           N  
ATOM   3633 HE21 GLN A 239      28.195   4.591 -33.508  1.00 97.45           H  
ATOM   3634 HE22 GLN A 239      26.550   4.067 -33.266  1.00 97.45           H  
ATOM   3635  OE1 GLN A 239      28.619   5.298 -31.327  1.00 97.45           O  
ATOM   3636  N   ASP A 240      25.770   6.985 -26.699  1.00 96.90           N  
ATOM   3637  H   ASP A 240      25.688   7.659 -27.447  1.00 96.90           H  
ATOM   3638  CA  ASP A 240      26.002   7.482 -25.336  1.00 96.90           C  
ATOM   3639  HA  ASP A 240      26.938   7.068 -24.960  1.00 96.90           H  
ATOM   3640  C   ASP A 240      24.885   7.038 -24.379  1.00 96.90           C  
ATOM   3641  CB  ASP A 240      26.109   9.016 -25.338  1.00 96.90           C  
ATOM   3642  HB2 ASP A 240      26.049   9.363 -24.307  1.00 96.90           H  
ATOM   3643  HB3 ASP A 240      25.262   9.440 -25.877  1.00 96.90           H  
ATOM   3644  O   ASP A 240      25.147   6.631 -23.240  1.00 96.90           O  
ATOM   3645  CG  ASP A 240      27.415   9.554 -25.930  1.00 96.90           C  
ATOM   3646  OD1 ASP A 240      28.405   8.787 -25.988  1.00 96.90           O  
ATOM   3647  OD2 ASP A 240      27.434  10.767 -26.231  1.00 96.90           O  
ATOM   3648  N   ILE A 241      23.636   7.051 -24.854  1.00 97.86           N  
ATOM   3649  H   ILE A 241      23.493   7.430 -25.779  1.00 97.86           H  
ATOM   3650  CA  ILE A 241      22.479   6.527 -24.121  1.00 97.86           C  
ATOM   3651  HA  ILE A 241      22.435   7.019 -23.150  1.00 97.86           H  
ATOM   3652  C   ILE A 241      22.652   5.031 -23.833  1.00 97.86           C  
ATOM   3653  CB  ILE A 241      21.171   6.847 -24.881  1.00 97.86           C  
ATOM   3654  HB  ILE A 241      21.321   6.663 -25.944  1.00 97.86           H  
ATOM   3655  O   ILE A 241      22.489   4.621 -22.681  1.00 97.86           O  
ATOM   3656  CG1 ILE A 241      20.819   8.339 -24.692  1.00 97.86           C  
ATOM   3657 HG12 ILE A 241      20.520   8.513 -23.658  1.00 97.86           H  
ATOM   3658 HG13 ILE A 241      21.702   8.944 -24.894  1.00 97.86           H  
ATOM   3659  CG2 ILE A 241      20.024   5.936 -24.409  1.00 97.86           C  
ATOM   3660 HG21 ILE A 241      19.983   5.920 -23.320  1.00 97.86           H  
ATOM   3661 HG22 ILE A 241      20.190   4.922 -24.773  1.00 97.86           H  
ATOM   3662 HG23 ILE A 241      19.069   6.264 -24.819  1.00 97.86           H  
ATOM   3663  CD1 ILE A 241      19.712   8.839 -25.624  1.00 97.86           C  
ATOM   3664 HD11 ILE A 241      18.756   8.374 -25.383  1.00 97.86           H  
ATOM   3665 HD12 ILE A 241      19.986   8.613 -26.655  1.00 97.86           H  
ATOM   3666 HD13 ILE A 241      19.609   9.919 -25.513  1.00 97.86           H  
ATOM   3667  N   ASP A 242      23.029   4.224 -24.829  1.00 97.82           N  
ATOM   3668  H   ASP A 242      23.108   4.614 -25.757  1.00 97.82           H  
ATOM   3669  CA  ASP A 242      23.252   2.783 -24.652  1.00 97.82           C  
ATOM   3670  HA  ASP A 242      22.321   2.317 -24.330  1.00 97.82           H  
ATOM   3671  C   ASP A 242      24.318   2.505 -23.577  1.00 97.82           C  
ATOM   3672  CB  ASP A 242      23.689   2.137 -25.981  1.00 97.82           C  
ATOM   3673  HB2 ASP A 242      23.984   1.107 -25.777  1.00 97.82           H  
ATOM   3674  HB3 ASP A 242      24.565   2.655 -26.371  1.00 97.82           H  
ATOM   3675  O   ASP A 242      24.129   1.654 -22.697  1.00 97.82           O  
ATOM   3676  CG  ASP A 242      22.602   2.097 -27.058  1.00 97.82           C  
ATOM   3677  OD1 ASP A 242      21.419   1.907 -26.712  1.00 97.82           O  
ATOM   3678  OD2 ASP A 242      22.945   2.167 -28.263  1.00 97.82           O  
ATOM   3679  N   ALA A 243      25.425   3.257 -23.608  1.00 97.24           N  
ATOM   3680  H   ALA A 243      25.517   3.935 -24.351  1.00 97.24           H  
ATOM   3681  CA  ALA A 243      26.497   3.143 -22.625  1.00 97.24           C  
ATOM   3682  HA  ALA A 243      26.845   2.110 -22.613  1.00 97.24           H  
ATOM   3683  C   ALA A 243      26.003   3.479 -21.209  1.00 97.24           C  
ATOM   3684  CB  ALA A 243      27.661   4.041 -23.058  1.00 97.24           C  
ATOM   3685  HB1 ALA A 243      28.004   3.749 -24.051  1.00 97.24           H  
ATOM   3686  HB2 ALA A 243      28.485   3.946 -22.350  1.00 97.24           H  
ATOM   3687  HB3 ALA A 243      27.342   5.083 -23.094  1.00 97.24           H  
ATOM   3688  O   ALA A 243      26.233   2.709 -20.270  1.00 97.24           O  
ATOM   3689  N   ARG A 244      25.260   4.582 -21.050  1.00 96.94           N  
ATOM   3690  H   ARG A 244      25.089   5.158 -21.862  1.00 96.94           H  
ATOM   3691  CA  ARG A 244      24.709   4.988 -19.750  1.00 96.94           C  
ATOM   3692  HA  ARG A 244      25.509   4.963 -19.011  1.00 96.94           H  
ATOM   3693  C   ARG A 244      23.658   4.015 -19.223  1.00 96.94           C  
ATOM   3694  CB  ARG A 244      24.145   6.410 -19.846  1.00 96.94           C  
ATOM   3695  HB2 ARG A 244      23.477   6.481 -20.704  1.00 96.94           H  
ATOM   3696  HB3 ARG A 244      23.562   6.598 -18.945  1.00 96.94           H  
ATOM   3697  O   ARG A 244      23.675   3.701 -18.034  1.00 96.94           O  
ATOM   3698  CG  ARG A 244      25.217   7.508 -19.954  1.00 96.94           C  
ATOM   3699  HG2 ARG A 244      24.710   8.472 -20.008  1.00 96.94           H  
ATOM   3700  HG3 ARG A 244      25.780   7.379 -20.878  1.00 96.94           H  
ATOM   3701  CD  ARG A 244      26.217   7.532 -18.782  1.00 96.94           C  
ATOM   3702  HD2 ARG A 244      26.858   6.653 -18.846  1.00 96.94           H  
ATOM   3703  HD3 ARG A 244      26.867   8.401 -18.884  1.00 96.94           H  
ATOM   3704  NE  ARG A 244      25.553   7.541 -17.460  1.00 96.94           N  
ATOM   3705  HE  ARG A 244      25.667   6.693 -16.923  1.00 96.94           H  
ATOM   3706  NH1 ARG A 244      24.922   9.742 -17.430  1.00 96.94           N  
ATOM   3707 HH11 ARG A 244      25.459   9.877 -18.275  1.00 96.94           H  
ATOM   3708 HH12 ARG A 244      24.364  10.495 -17.055  1.00 96.94           H  
ATOM   3709  NH2 ARG A 244      24.146   8.357 -15.852  1.00 96.94           N  
ATOM   3710 HH21 ARG A 244      23.567   9.112 -15.511  1.00 96.94           H  
ATOM   3711 HH22 ARG A 244      23.902   7.421 -15.563  1.00 96.94           H  
ATOM   3712  CZ  ARG A 244      24.884   8.540 -16.915  1.00 96.94           C  
ATOM   3713  N   LEU A 245      22.791   3.468 -20.074  1.00 97.29           N  
ATOM   3714  H   LEU A 245      22.812   3.771 -21.037  1.00 97.29           H  
ATOM   3715  CA  LEU A 245      21.818   2.449 -19.665  1.00 97.29           C  
ATOM   3716  HA  LEU A 245      21.238   2.832 -18.825  1.00 97.29           H  
ATOM   3717  C   LEU A 245      22.497   1.165 -19.173  1.00 97.29           C  
ATOM   3718  CB  LEU A 245      20.881   2.136 -20.842  1.00 97.29           C  
ATOM   3719  HB2 LEU A 245      21.487   1.944 -21.728  1.00 97.29           H  
ATOM   3720  HB3 LEU A 245      20.328   1.225 -20.611  1.00 97.29           H  
ATOM   3721  O   LEU A 245      22.035   0.547 -18.208  1.00 97.29           O  
ATOM   3722  CG  LEU A 245      19.857   3.236 -21.158  1.00 97.29           C  
ATOM   3723  HG  LEU A 245      20.356   4.198 -21.272  1.00 97.29           H  
ATOM   3724  CD1 LEU A 245      19.143   2.886 -22.461  1.00 97.29           C  
ATOM   3725 HD11 LEU A 245      18.627   1.930 -22.375  1.00 97.29           H  
ATOM   3726 HD12 LEU A 245      19.870   2.827 -23.272  1.00 97.29           H  
ATOM   3727 HD13 LEU A 245      18.426   3.668 -22.711  1.00 97.29           H  
ATOM   3728  CD2 LEU A 245      18.801   3.360 -20.055  1.00 97.29           C  
ATOM   3729 HD21 LEU A 245      18.252   2.425 -19.948  1.00 97.29           H  
ATOM   3730 HD22 LEU A 245      19.268   3.622 -19.106  1.00 97.29           H  
ATOM   3731 HD23 LEU A 245      18.108   4.160 -20.318  1.00 97.29           H  
ATOM   3732  N   LEU A 246      23.615   0.771 -19.791  1.00 96.08           N  
ATOM   3733  H   LEU A 246      23.929   1.286 -20.602  1.00 96.08           H  
ATOM   3734  CA  LEU A 246      24.395  -0.377 -19.332  1.00 96.08           C  
ATOM   3735  HA  LEU A 246      23.704  -1.215 -19.244  1.00 96.08           H  
ATOM   3736  C   LEU A 246      25.004  -0.136 -17.942  1.00 96.08           C  
ATOM   3737  CB  LEU A 246      25.464  -0.716 -20.384  1.00 96.08           C  
ATOM   3738  HB2 LEU A 246      24.983  -0.813 -21.358  1.00 96.08           H  
ATOM   3739  HB3 LEU A 246      26.169   0.113 -20.445  1.00 96.08           H  
ATOM   3740  O   LEU A 246      25.036  -1.065 -17.131  1.00 96.08           O  
ATOM   3741  CG  LEU A 246      26.246  -2.007 -20.082  1.00 96.08           C  
ATOM   3742  HG  LEU A 246      26.736  -1.923 -19.112  1.00 96.08           H  
ATOM   3743  CD1 LEU A 246      25.345  -3.249 -20.073  1.00 96.08           C  
ATOM   3744 HD11 LEU A 246      24.651  -3.191 -19.235  1.00 96.08           H  
ATOM   3745 HD12 LEU A 246      25.958  -4.144 -19.967  1.00 96.08           H  
ATOM   3746 HD13 LEU A 246      24.788  -3.297 -21.009  1.00 96.08           H  
ATOM   3747  CD2 LEU A 246      27.333  -2.218 -21.135  1.00 96.08           C  
ATOM   3748 HD21 LEU A 246      27.935  -3.092 -20.887  1.00 96.08           H  
ATOM   3749 HD22 LEU A 246      26.880  -2.346 -22.118  1.00 96.08           H  
ATOM   3750 HD23 LEU A 246      27.980  -1.342 -21.165  1.00 96.08           H  
ATOM   3751  N   GLU A 247      25.440   1.092 -17.644  1.00 95.86           N  
ATOM   3752  H   GLU A 247      25.420   1.799 -18.364  1.00 95.86           H  
ATOM   3753  CA  GLU A 247      25.889   1.479 -16.301  1.00 95.86           C  
ATOM   3754  HA  GLU A 247      26.663   0.786 -15.971  1.00 95.86           H  
ATOM   3755  C   GLU A 247      24.749   1.413 -15.279  1.00 95.86           C  
ATOM   3756  CB  GLU A 247      26.475   2.895 -16.287  1.00 95.86           C  
ATOM   3757  HB2 GLU A 247      25.735   3.598 -16.670  1.00 95.86           H  
ATOM   3758  HB3 GLU A 247      26.681   3.160 -15.250  1.00 95.86           H  
ATOM   3759  O   GLU A 247      24.914   0.782 -14.230  1.00 95.86           O  
ATOM   3760  CG  GLU A 247      27.776   3.050 -17.080  1.00 95.86           C  
ATOM   3761  HG2 GLU A 247      28.527   2.394 -16.639  1.00 95.86           H  
ATOM   3762  HG3 GLU A 247      27.617   2.734 -18.111  1.00 95.86           H  
ATOM   3763  CD  GLU A 247      28.287   4.500 -17.061  1.00 95.86           C  
ATOM   3764  OE1 GLU A 247      29.386   4.716 -17.613  1.00 95.86           O  
ATOM   3765  OE2 GLU A 247      27.617   5.371 -16.446  1.00 95.86           O  
ATOM   3766  N   GLU A 248      23.585   2.001 -15.584  1.00 94.64           N  
ATOM   3767  H   GLU A 248      23.520   2.522 -16.447  1.00 94.64           H  
ATOM   3768  CA  GLU A 248      22.424   1.984 -14.680  1.00 94.64           C  
ATOM   3769  HA  GLU A 248      22.718   2.412 -13.722  1.00 94.64           H  
ATOM   3770  C   GLU A 248      21.958   0.549 -14.390  1.00 94.64           C  
ATOM   3771  CB  GLU A 248      21.248   2.809 -15.237  1.00 94.64           C  
ATOM   3772  HB2 GLU A 248      20.943   2.388 -16.195  1.00 94.64           H  
ATOM   3773  HB3 GLU A 248      20.408   2.691 -14.551  1.00 94.64           H  
ATOM   3774  O   GLU A 248      21.677   0.205 -13.241  1.00 94.64           O  
ATOM   3775  CG  GLU A 248      21.484   4.321 -15.429  1.00 94.64           C  
ATOM   3776  HG2 GLU A 248      22.138   4.466 -16.289  1.00 94.64           H  
ATOM   3777  HG3 GLU A 248      20.530   4.783 -15.679  1.00 94.64           H  
ATOM   3778  CD  GLU A 248      22.087   5.058 -14.222  1.00 94.64           C  
ATOM   3779  OE1 GLU A 248      22.845   6.044 -14.442  1.00 94.64           O  
ATOM   3780  OE2 GLU A 248      21.878   4.631 -13.061  1.00 94.64           O  
ATOM   3781  N   LYS A 249      21.983  -0.344 -15.392  1.00 94.80           N  
ATOM   3782  H   LYS A 249      22.197   0.004 -16.316  1.00 94.80           H  
ATOM   3783  CA  LYS A 249      21.672  -1.773 -15.212  1.00 94.80           C  
ATOM   3784  HA  LYS A 249      20.644  -1.850 -14.857  1.00 94.80           H  
ATOM   3785  C   LYS A 249      22.561  -2.450 -14.158  1.00 94.80           C  
ATOM   3786  CB  LYS A 249      21.794  -2.480 -16.573  1.00 94.80           C  
ATOM   3787  HB2 LYS A 249      21.222  -1.924 -17.316  1.00 94.80           H  
ATOM   3788  HB3 LYS A 249      22.839  -2.490 -16.881  1.00 94.80           H  
ATOM   3789  O   LYS A 249      22.134  -3.407 -13.510  1.00 94.80           O  
ATOM   3790  CG  LYS A 249      21.259  -3.918 -16.521  1.00 94.80           C  
ATOM   3791  HG2 LYS A 249      20.188  -3.883 -16.321  1.00 94.80           H  
ATOM   3792  HG3 LYS A 249      21.750  -4.476 -15.724  1.00 94.80           H  
ATOM   3793  CD  LYS A 249      21.504  -4.675 -17.826  1.00 94.80           C  
ATOM   3794  HD2 LYS A 249      21.035  -4.141 -18.653  1.00 94.80           H  
ATOM   3795  HD3 LYS A 249      22.576  -4.749 -18.008  1.00 94.80           H  
ATOM   3796  CE  LYS A 249      20.892  -6.069 -17.666  1.00 94.80           C  
ATOM   3797  HE2 LYS A 249      19.848  -5.948 -17.376  1.00 94.80           H  
ATOM   3798  HE3 LYS A 249      21.389  -6.582 -16.843  1.00 94.80           H  
ATOM   3799  NZ  LYS A 249      20.982  -6.860 -18.914  1.00 94.80           N  
ATOM   3800  HZ1 LYS A 249      21.946  -7.031 -19.166  1.00 94.80           H  
ATOM   3801  HZ2 LYS A 249      20.497  -7.737 -18.785  1.00 94.80           H  
ATOM   3802  HZ3 LYS A 249      20.538  -6.359 -19.670  1.00 94.80           H  
ATOM   3803  N   GLN A 250      23.808  -1.997 -13.996  1.00 93.88           N  
ATOM   3804  H   GLN A 250      24.081  -1.173 -14.511  1.00 93.88           H  
ATOM   3805  CA  GLN A 250      24.758  -2.585 -13.046  1.00 93.88           C  
ATOM   3806  HA  GLN A 250      24.520  -3.644 -12.943  1.00 93.88           H  
ATOM   3807  C   GLN A 250      24.665  -2.012 -11.631  1.00 93.88           C  
ATOM   3808  CB  GLN A 250      26.198  -2.462 -13.573  1.00 93.88           C  
ATOM   3809  HB2 GLN A 250      26.891  -2.817 -12.811  1.00 93.88           H  
ATOM   3810  HB3 GLN A 250      26.426  -1.415 -13.770  1.00 93.88           H  
ATOM   3811  O   GLN A 250      25.222  -2.631 -10.711  1.00 93.88           O  
ATOM   3812  CG  GLN A 250      26.437  -3.276 -14.849  1.00 93.88           C  
ATOM   3813  HG2 GLN A 250      25.838  -2.852 -15.655  1.00 93.88           H  
ATOM   3814  HG3 GLN A 250      27.485  -3.194 -15.138  1.00 93.88           H  
ATOM   3815  CD  GLN A 250      26.084  -4.752 -14.701  1.00 93.88           C  
ATOM   3816  NE2 GLN A 250      25.556  -5.355 -15.743  1.00 93.88           N  
ATOM   3817 HE21 GLN A 250      25.412  -4.820 -16.587  1.00 93.88           H  
ATOM   3818 HE22 GLN A 250      25.325  -6.332 -15.640  1.00 93.88           H  
ATOM   3819  OE1 GLN A 250      26.258  -5.385 -13.662  1.00 93.88           O  
ATOM   3820  N   ARG A 251      23.986  -0.875 -11.444  1.00 94.28           N  
ATOM   3821  H   ARG A 251      23.497  -0.469 -12.229  1.00 94.28           H  
ATOM   3822  CA  ARG A 251      23.813  -0.238 -10.136  1.00 94.28           C  
ATOM   3823  HA  ARG A 251      24.753  -0.311  -9.589  1.00 94.28           H  
ATOM   3824  C   ARG A 251      22.768  -0.962  -9.290  1.00 94.28           C  
ATOM   3825  CB  ARG A 251      23.476   1.252 -10.303  1.00 94.28           C  
ATOM   3826  HB2 ARG A 251      22.632   1.368 -10.983  1.00 94.28           H  
ATOM   3827  HB3 ARG A 251      23.189   1.665  -9.336  1.00 94.28           H  
ATOM   3828  O   ARG A 251      21.911  -1.687  -9.792  1.00 94.28           O  
ATOM   3829  CG  ARG A 251      24.686   2.038 -10.827  1.00 94.28           C  
ATOM   3830  HG2 ARG A 251      25.542   1.879 -10.172  1.00 94.28           H  
ATOM   3831  HG3 ARG A 251      24.936   1.695 -11.831  1.00 94.28           H  
ATOM   3832  CD  ARG A 251      24.362   3.529 -10.875  1.00 94.28           C  
ATOM   3833  HD2 ARG A 251      24.195   3.900  -9.864  1.00 94.28           H  
ATOM   3834  HD3 ARG A 251      23.436   3.646 -11.438  1.00 94.28           H  
ATOM   3835  NE  ARG A 251      25.442   4.301 -11.521  1.00 94.28           N  
ATOM   3836  HE  ARG A 251      26.350   3.868 -11.611  1.00 94.28           H  
ATOM   3837  NH1 ARG A 251      24.128   6.071 -12.116  1.00 94.28           N  
ATOM   3838 HH11 ARG A 251      23.330   5.519 -11.836  1.00 94.28           H  
ATOM   3839 HH12 ARG A 251      23.847   6.537 -12.967  1.00 94.28           H  
ATOM   3840  NH2 ARG A 251      26.237   6.018 -12.804  1.00 94.28           N  
ATOM   3841 HH21 ARG A 251      26.022   6.870 -13.301  1.00 94.28           H  
ATOM   3842 HH22 ARG A 251      27.058   5.496 -13.076  1.00 94.28           H  
ATOM   3843  CZ  ARG A 251      25.269   5.460 -12.131  1.00 94.28           C  
ATOM   3844  N   ALA A 252      22.895  -0.790  -7.978  1.00 95.40           N  
ATOM   3845  H   ALA A 252      23.566  -0.111  -7.648  1.00 95.40           H  
ATOM   3846  CA  ALA A 252      21.882  -1.222  -7.031  1.00 95.40           C  
ATOM   3847  HA  ALA A 252      21.661  -2.278  -7.184  1.00 95.40           H  
ATOM   3848  C   ALA A 252      20.599  -0.413  -7.255  1.00 95.40           C  
ATOM   3849  CB  ALA A 252      22.430  -1.029  -5.615  1.00 95.40           C  
ATOM   3850  HB1 ALA A 252      22.740   0.006  -5.468  1.00 95.40           H  
ATOM   3851  HB2 ALA A 252      23.277  -1.693  -5.442  1.00 95.40           H  
ATOM   3852  HB3 ALA A 252      21.647  -1.249  -4.889  1.00 95.40           H  
ATOM   3853  O   ALA A 252      20.651   0.809  -7.392  1.00 95.40           O  
ATOM   3854  N   VAL A 253      19.454  -1.092  -7.296  1.00 96.61           N  
ATOM   3855  H   VAL A 253      19.478  -2.098  -7.215  1.00 96.61           H  
ATOM   3856  CA  VAL A 253      18.169  -0.418  -7.506  1.00 96.61           C  
ATOM   3857  HA  VAL A 253      18.330   0.399  -8.208  1.00 96.61           H  
ATOM   3858  C   VAL A 253      17.697   0.189  -6.193  1.00 96.61           C  
ATOM   3859  CB  VAL A 253      17.119  -1.345  -8.144  1.00 96.61           C  
ATOM   3860  HB  VAL A 253      16.936  -2.202  -7.497  1.00 96.61           H  
ATOM   3861  O   VAL A 253      17.604  -0.503  -5.172  1.00 96.61           O  
ATOM   3862  CG1 VAL A 253      15.792  -0.618  -8.393  1.00 96.61           C  
ATOM   3863 HG11 VAL A 253      15.102  -1.270  -8.929  1.00 96.61           H  
ATOM   3864 HG12 VAL A 253      15.327  -0.338  -7.447  1.00 96.61           H  
ATOM   3865 HG13 VAL A 253      15.956   0.277  -8.992  1.00 96.61           H  
ATOM   3866  CG2 VAL A 253      17.644  -1.844  -9.495  1.00 96.61           C  
ATOM   3867 HG21 VAL A 253      17.945  -0.996 -10.110  1.00 96.61           H  
ATOM   3868 HG22 VAL A 253      16.874  -2.395 -10.034  1.00 96.61           H  
ATOM   3869 HG23 VAL A 253      18.508  -2.491  -9.340  1.00 96.61           H  
ATOM   3870  N   ILE A 254      17.384   1.480  -6.239  1.00 97.47           N  
ATOM   3871  H   ILE A 254      17.501   1.965  -7.117  1.00 97.47           H  
ATOM   3872  CA  ILE A 254      16.709   2.198  -5.163  1.00 97.47           C  
ATOM   3873  HA  ILE A 254      17.026   1.779  -4.208  1.00 97.47           H  
ATOM   3874  C   ILE A 254      15.207   1.976  -5.325  1.00 97.47           C  
ATOM   3875  CB  ILE A 254      17.088   3.694  -5.174  1.00 97.47           C  
ATOM   3876  HB  ILE A 254      16.816   4.107  -6.146  1.00 97.47           H  
ATOM   3877  O   ILE A 254      14.678   2.037  -6.433  1.00 97.47           O  
ATOM   3878  CG1 ILE A 254      18.613   3.863  -4.973  1.00 97.47           C  
ATOM   3879 HG12 ILE A 254      19.152   3.235  -5.682  1.00 97.47           H  
ATOM   3880 HG13 ILE A 254      18.888   3.537  -3.970  1.00 97.47           H  
ATOM   3881  CG2 ILE A 254      16.320   4.466  -4.085  1.00 97.47           C  
ATOM   3882 HG21 ILE A 254      15.245   4.304  -4.167  1.00 97.47           H  
ATOM   3883 HG22 ILE A 254      16.479   5.535  -4.223  1.00 97.47           H  
ATOM   3884 HG23 ILE A 254      16.655   4.157  -3.095  1.00 97.47           H  
ATOM   3885  CD1 ILE A 254      19.115   5.296  -5.192  1.00 97.47           C  
ATOM   3886 HD11 ILE A 254      18.830   5.640  -6.186  1.00 97.47           H  
ATOM   3887 HD12 ILE A 254      18.706   5.973  -4.442  1.00 97.47           H  
ATOM   3888 HD13 ILE A 254      20.202   5.309  -5.112  1.00 97.47           H  
ATOM   3889  N   ILE A 255      14.511   1.734  -4.222  1.00 97.25           N  
ATOM   3890  H   ILE A 255      15.010   1.666  -3.347  1.00 97.25           H  
ATOM   3891  CA  ILE A 255      13.060   1.552  -4.214  1.00 97.25           C  
ATOM   3892  HA  ILE A 255      12.659   1.905  -5.163  1.00 97.25           H  
ATOM   3893  C   ILE A 255      12.410   2.373  -3.090  1.00 97.25           C  
ATOM   3894  CB  ILE A 255      12.697   0.060  -4.076  1.00 97.25           C  
ATOM   3895  HB  ILE A 255      11.611  -0.024  -4.088  1.00 97.25           H  
ATOM   3896  O   ILE A 255      13.041   2.629  -2.054  1.00 97.25           O  
ATOM   3897  CG1 ILE A 255      13.210  -0.446  -2.728  1.00 97.25           C  
ATOM   3898 HG12 ILE A 255      14.299  -0.483  -2.718  1.00 97.25           H  
ATOM   3899 HG13 ILE A 255      12.879   0.206  -1.920  1.00 97.25           H  
ATOM   3900  CG2 ILE A 255      13.250  -0.821  -5.210  1.00 97.25           C  
ATOM   3901 HG21 ILE A 255      12.856  -1.835  -5.145  1.00 97.25           H  
ATOM   3902 HG22 ILE A 255      12.938  -0.409  -6.170  1.00 97.25           H  
ATOM   3903 HG23 ILE A 255      14.339  -0.849  -5.182  1.00 97.25           H  
ATOM   3904  CD1 ILE A 255      12.653  -1.792  -2.382  1.00 97.25           C  
ATOM   3905 HD11 ILE A 255      12.953  -1.940  -1.345  1.00 97.25           H  
ATOM   3906 HD12 ILE A 255      11.565  -1.777  -2.445  1.00 97.25           H  
ATOM   3907 HD13 ILE A 255      13.059  -2.569  -3.030  1.00 97.25           H  
ATOM   3908  N   PRO A 256      11.125   2.732  -3.230  1.00 97.02           N  
ATOM   3909  CA  PRO A 256      10.331   3.163  -2.090  1.00 97.02           C  
ATOM   3910  HA  PRO A 256      10.817   4.013  -1.610  1.00 97.02           H  
ATOM   3911  C   PRO A 256      10.126   2.019  -1.073  1.00 97.02           C  
ATOM   3912  CB  PRO A 256       8.999   3.608  -2.683  1.00 97.02           C  
ATOM   3913  HB2 PRO A 256       8.176   3.342  -2.019  1.00 97.02           H  
ATOM   3914  HB3 PRO A 256       9.016   4.676  -2.898  1.00 97.02           H  
ATOM   3915  O   PRO A 256      10.010   0.850  -1.465  1.00 97.02           O  
ATOM   3916  CG  PRO A 256       8.869   2.815  -3.976  1.00 97.02           C  
ATOM   3917  HG2 PRO A 256       8.262   3.346  -4.709  1.00 97.02           H  
ATOM   3918  HG3 PRO A 256       8.444   1.835  -3.763  1.00 97.02           H  
ATOM   3919  CD  PRO A 256      10.310   2.655  -4.439  1.00 97.02           C  
ATOM   3920  HD2 PRO A 256      10.566   3.481  -5.103  1.00 97.02           H  
ATOM   3921  HD3 PRO A 256      10.423   1.706  -4.962  1.00 97.02           H  
ATOM   3922  N   PRO A 257      10.045   2.312   0.238  1.00 97.94           N  
ATOM   3923  CA  PRO A 257       9.814   1.287   1.252  1.00 97.94           C  
ATOM   3924  HA  PRO A 257      10.553   0.495   1.131  1.00 97.94           H  
ATOM   3925  C   PRO A 257       8.425   0.635   1.181  1.00 97.94           C  
ATOM   3926  CB  PRO A 257      10.051   1.995   2.589  1.00 97.94           C  
ATOM   3927  HB2 PRO A 257      11.104   1.897   2.852  1.00 97.94           H  
ATOM   3928  HB3 PRO A 257       9.416   1.603   3.383  1.00 97.94           H  
ATOM   3929  O   PRO A 257       8.282  -0.514   1.608  1.00 97.94           O  
ATOM   3930  CG  PRO A 257       9.754   3.465   2.303  1.00 97.94           C  
ATOM   3931  HG2 PRO A 257      10.294   4.127   2.979  1.00 97.94           H  
ATOM   3932  HG3 PRO A 257       8.681   3.646   2.369  1.00 97.94           H  
ATOM   3933  CD  PRO A 257      10.234   3.617   0.862  1.00 97.94           C  
ATOM   3934  HD2 PRO A 257       9.684   4.407   0.352  1.00 97.94           H  
ATOM   3935  HD3 PRO A 257      11.297   3.857   0.871  1.00 97.94           H  
ATOM   3936  N   SER A 258       7.411   1.317   0.644  1.00 98.30           N  
ATOM   3937  H   SER A 258       7.573   2.269   0.348  1.00 98.30           H  
ATOM   3938  CA  SER A 258       6.008   0.882   0.638  1.00 98.30           C  
ATOM   3939  HA  SER A 258       5.648   0.911   1.667  1.00 98.30           H  
ATOM   3940  C   SER A 258       5.803  -0.540   0.117  1.00 98.30           C  
ATOM   3941  CB  SER A 258       5.149   1.852  -0.182  1.00 98.30           C  
ATOM   3942  HB2 SER A 258       4.118   1.497  -0.199  1.00 98.30           H  
ATOM   3943  HB3 SER A 258       5.144   2.831   0.297  1.00 98.30           H  
ATOM   3944  O   SER A 258       5.059  -1.310   0.729  1.00 98.30           O  
ATOM   3945  OG  SER A 258       5.637   1.965  -1.504  1.00 98.30           O  
ATOM   3946  HG  SER A 258       5.805   2.900  -1.643  1.00 98.30           H  
ATOM   3947  N   ALA A 259       6.513  -0.943  -0.939  1.00 98.03           N  
ATOM   3948  H   ALA A 259       7.065  -0.247  -1.419  1.00 98.03           H  
ATOM   3949  CA  ALA A 259       6.412  -2.294  -1.488  1.00 98.03           C  
ATOM   3950  HA  ALA A 259       5.357  -2.513  -1.648  1.00 98.03           H  
ATOM   3951  C   ALA A 259       6.950  -3.373  -0.530  1.00 98.03           C  
ATOM   3952  CB  ALA A 259       7.129  -2.323  -2.839  1.00 98.03           C  
ATOM   3953  HB1 ALA A 259       6.999  -3.303  -3.298  1.00 98.03           H  
ATOM   3954  HB2 ALA A 259       6.703  -1.565  -3.496  1.00 98.03           H  
ATOM   3955  HB3 ALA A 259       8.192  -2.124  -2.707  1.00 98.03           H  
ATOM   3956  O   ALA A 259       6.292  -4.391  -0.299  1.00 98.03           O  
ATOM   3957  N   ALA A 260       8.110  -3.135   0.090  1.00 98.12           N  
ATOM   3958  H   ALA A 260       8.558  -2.243  -0.062  1.00 98.12           H  
ATOM   3959  CA  ALA A 260       8.670  -4.042   1.094  1.00 98.12           C  
ATOM   3960  HA  ALA A 260       8.783  -5.033   0.655  1.00 98.12           H  
ATOM   3961  C   ALA A 260       7.741  -4.147   2.311  1.00 98.12           C  
ATOM   3962  CB  ALA A 260      10.046  -3.520   1.523  1.00 98.12           C  
ATOM   3963  HB1 ALA A 260      10.592  -4.305   2.046  1.00 98.12           H  
ATOM   3964  HB2 ALA A 260       9.938  -2.660   2.185  1.00 98.12           H  
ATOM   3965  HB3 ALA A 260      10.614  -3.193   0.653  1.00 98.12           H  
ATOM   3966  O   ALA A 260       7.451  -5.239   2.804  1.00 98.12           O  
ATOM   3967  N   ILE A 261       7.231  -2.999   2.761  1.00 98.69           N  
ATOM   3968  H   ILE A 261       7.511  -2.150   2.290  1.00 98.69           H  
ATOM   3969  CA  ILE A 261       6.332  -2.882   3.906  1.00 98.69           C  
ATOM   3970  HA  ILE A 261       6.785  -3.391   4.756  1.00 98.69           H  
ATOM   3971  C   ILE A 261       4.993  -3.575   3.650  1.00 98.69           C  
ATOM   3972  CB  ILE A 261       6.158  -1.393   4.254  1.00 98.69           C  
ATOM   3973  HB  ILE A 261       5.866  -0.861   3.348  1.00 98.69           H  
ATOM   3974  O   ILE A 261       4.491  -4.254   4.545  1.00 98.69           O  
ATOM   3975  CG1 ILE A 261       7.467  -0.750   4.771  1.00 98.69           C  
ATOM   3976 HG12 ILE A 261       7.292   0.315   4.919  1.00 98.69           H  
ATOM   3977 HG13 ILE A 261       8.246  -0.839   4.013  1.00 98.69           H  
ATOM   3978  CG2 ILE A 261       5.036  -1.196   5.276  1.00 98.69           C  
ATOM   3979 HG21 ILE A 261       5.223  -1.786   6.174  1.00 98.69           H  
ATOM   3980 HG22 ILE A 261       4.070  -1.471   4.853  1.00 98.69           H  
ATOM   3981 HG23 ILE A 261       4.988  -0.135   5.519  1.00 98.69           H  
ATOM   3982  CD1 ILE A 261       8.044  -1.339   6.062  1.00 98.69           C  
ATOM   3983 HD11 ILE A 261       8.924  -0.762   6.348  1.00 98.69           H  
ATOM   3984 HD12 ILE A 261       8.343  -2.375   5.906  1.00 98.69           H  
ATOM   3985 HD13 ILE A 261       7.319  -1.280   6.874  1.00 98.69           H  
ATOM   3986  N   ALA A 262       4.442  -3.498   2.438  1.00 98.75           N  
ATOM   3987  H   ALA A 262       4.846  -2.875   1.753  1.00 98.75           H  
ATOM   3988  CA  ALA A 262       3.262  -4.272   2.061  1.00 98.75           C  
ATOM   3989  HA  ALA A 262       2.437  -3.990   2.714  1.00 98.75           H  
ATOM   3990  C   ALA A 262       3.503  -5.783   2.236  1.00 98.75           C  
ATOM   3991  CB  ALA A 262       2.885  -3.920   0.619  1.00 98.75           C  
ATOM   3992  HB1 ALA A 262       2.739  -2.843   0.532  1.00 98.75           H  
ATOM   3993  HB2 ALA A 262       3.677  -4.217  -0.069  1.00 98.75           H  
ATOM   3994  HB3 ALA A 262       1.962  -4.428   0.342  1.00 98.75           H  
ATOM   3995  O   ALA A 262       2.616  -6.508   2.694  1.00 98.75           O  
ATOM   3996  N   GLY A 263       4.723  -6.255   1.952  1.00 98.39           N  
ATOM   3997  H   GLY A 263       5.408  -5.608   1.590  1.00 98.39           H  
ATOM   3998  CA  GLY A 263       5.145  -7.633   2.210  1.00 98.39           C  
ATOM   3999  HA2 GLY A 263       4.469  -8.328   1.712  1.00 98.39           H  
ATOM   4000  HA3 GLY A 263       6.150  -7.778   1.814  1.00 98.39           H  
ATOM   4001  C   GLY A 263       5.166  -7.946   3.707  1.00 98.39           C  
ATOM   4002  O   GLY A 263       4.584  -8.940   4.143  1.00 98.39           O  
ATOM   4003  N   ILE A 264       5.728  -7.042   4.516  1.00 98.38           N  
ATOM   4004  H   ILE A 264       6.194  -6.256   4.087  1.00 98.38           H  
ATOM   4005  CA  ILE A 264       5.723  -7.153   5.984  1.00 98.38           C  
ATOM   4006  HA  ILE A 264       6.165  -8.113   6.249  1.00 98.38           H  
ATOM   4007  C   ILE A 264       4.302  -7.173   6.556  1.00 98.38           C  
ATOM   4008  CB  ILE A 264       6.573  -6.028   6.622  1.00 98.38           C  
ATOM   4009  HB  ILE A 264       6.173  -5.064   6.306  1.00 98.38           H  
ATOM   4010  O   ILE A 264       4.047  -7.906   7.515  1.00 98.38           O  
ATOM   4011  CG1 ILE A 264       8.052  -6.079   6.180  1.00 98.38           C  
ATOM   4012 HG12 ILE A 264       8.124  -5.817   5.124  1.00 98.38           H  
ATOM   4013 HG13 ILE A 264       8.606  -5.318   6.730  1.00 98.38           H  
ATOM   4014  CG2 ILE A 264       6.498  -6.058   8.161  1.00 98.38           C  
ATOM   4015 HG21 ILE A 264       5.497  -5.787   8.495  1.00 98.38           H  
ATOM   4016 HG22 ILE A 264       7.195  -5.335   8.584  1.00 98.38           H  
ATOM   4017 HG23 ILE A 264       6.740  -7.053   8.533  1.00 98.38           H  
ATOM   4018  CD1 ILE A 264       8.751  -7.431   6.380  1.00 98.38           C  
ATOM   4019 HD11 ILE A 264       8.288  -8.198   5.759  1.00 98.38           H  
ATOM   4020 HD12 ILE A 264       8.697  -7.732   7.426  1.00 98.38           H  
ATOM   4021 HD13 ILE A 264       9.798  -7.353   6.088  1.00 98.38           H  
ATOM   4022  N   TYR A 265       3.361  -6.425   5.975  1.00 98.52           N  
ATOM   4023  H   TYR A 265       3.637  -5.809   5.224  1.00 98.52           H  
ATOM   4024  CA  TYR A 265       1.952  -6.459   6.376  1.00 98.52           C  
ATOM   4025  HA  TYR A 265       1.875  -6.296   7.451  1.00 98.52           H  
ATOM   4026  C   TYR A 265       1.359  -7.836   6.090  1.00 98.52           C  
ATOM   4027  CB  TYR A 265       1.141  -5.368   5.664  1.00 98.52           C  
ATOM   4028  HB2 TYR A 265       0.091  -5.660   5.709  1.00 98.52           H  
ATOM   4029  HB3 TYR A 265       1.416  -5.330   4.610  1.00 98.52           H  
ATOM   4030  O   TYR A 265       0.800  -8.447   6.997  1.00 98.52           O  
ATOM   4031  CG  TYR A 265       1.244  -3.968   6.239  1.00 98.52           C  
ATOM   4032  CD1 TYR A 265       2.436  -3.495   6.825  1.00 98.52           C  
ATOM   4033  HD1 TYR A 265       3.319  -4.115   6.882  1.00 98.52           H  
ATOM   4034  CD2 TYR A 265       0.134  -3.109   6.131  1.00 98.52           C  
ATOM   4035  HD2 TYR A 265      -0.764  -3.451   5.638  1.00 98.52           H  
ATOM   4036  CE1 TYR A 265       2.521  -2.174   7.284  1.00 98.52           C  
ATOM   4037  HE1 TYR A 265       3.451  -1.808   7.695  1.00 98.52           H  
ATOM   4038  CE2 TYR A 265       0.212  -1.786   6.601  1.00 98.52           C  
ATOM   4039  HE2 TYR A 265      -0.611  -1.100   6.473  1.00 98.52           H  
ATOM   4040  OH  TYR A 265       1.503  -0.035   7.570  1.00 98.52           O  
ATOM   4041  HH  TYR A 265       2.398   0.195   7.831  1.00 98.52           H  
ATOM   4042  CZ  TYR A 265       1.412  -1.319   7.165  1.00 98.52           C  
ATOM   4043  N   CYS A 266       1.559  -8.369   4.880  1.00 97.92           N  
ATOM   4044  H   CYS A 266       2.055  -7.826   4.188  1.00 97.92           H  
ATOM   4045  CA  CYS A 266       1.121  -9.722   4.524  1.00 97.92           C  
ATOM   4046  HA  CYS A 266       0.035  -9.782   4.587  1.00 97.92           H  
ATOM   4047  C   CYS A 266       1.691 -10.763   5.497  1.00 97.92           C  
ATOM   4048  CB  CYS A 266       1.557 -10.048   3.087  1.00 97.92           C  
ATOM   4049  HB2 CYS A 266       2.641  -9.977   2.995  1.00 97.92           H  
ATOM   4050  HB3 CYS A 266       1.265 -11.071   2.848  1.00 97.92           H  
ATOM   4051  O   CYS A 266       0.960 -11.586   6.049  1.00 97.92           O  
ATOM   4052  SG  CYS A 266       0.778  -8.930   1.891  1.00 97.92           S  
ATOM   4053  HG  CYS A 266       1.369  -7.806   2.306  1.00 97.92           H  
ATOM   4054  N   GLN A 267       2.996 -10.697   5.762  1.00 97.20           N  
ATOM   4055  H   GLN A 267       3.550 -10.024   5.252  1.00 97.20           H  
ATOM   4056  CA  GLN A 267       3.671 -11.617   6.668  1.00 97.20           C  
ATOM   4057  HA  GLN A 267       3.494 -12.632   6.314  1.00 97.20           H  
ATOM   4058  C   GLN A 267       3.137 -11.515   8.105  1.00 97.20           C  
ATOM   4059  CB  GLN A 267       5.177 -11.327   6.622  1.00 97.20           C  
ATOM   4060  HB2 GLN A 267       5.516 -11.327   5.586  1.00 97.20           H  
ATOM   4061  HB3 GLN A 267       5.376 -10.344   7.049  1.00 97.20           H  
ATOM   4062  O   GLN A 267       2.911 -12.539   8.756  1.00 97.20           O  
ATOM   4063  CG  GLN A 267       5.956 -12.389   7.402  1.00 97.20           C  
ATOM   4064  HG2 GLN A 267       5.584 -12.445   8.425  1.00 97.20           H  
ATOM   4065  HG3 GLN A 267       5.813 -13.360   6.928  1.00 97.20           H  
ATOM   4066  CD  GLN A 267       7.440 -12.074   7.484  1.00 97.20           C  
ATOM   4067  NE2 GLN A 267       8.281 -12.718   6.710  1.00 97.20           N  
ATOM   4068 HE21 GLN A 267       9.197 -12.291   6.693  1.00 97.20           H  
ATOM   4069 HE22 GLN A 267       7.926 -13.147   5.868  1.00 97.20           H  
ATOM   4070  OE1 GLN A 267       7.887 -11.320   8.323  1.00 97.20           O  
ATOM   4071  N   THR A 268       2.959 -10.294   8.611  1.00 96.93           N  
ATOM   4072  H   THR A 268       3.145  -9.501   8.014  1.00 96.93           H  
ATOM   4073  CA  THR A 268       2.503 -10.038   9.984  1.00 96.93           C  
ATOM   4074  HA  THR A 268       3.128 -10.606  10.672  1.00 96.93           H  
ATOM   4075  C   THR A 268       1.069 -10.508  10.168  1.00 96.93           C  
ATOM   4076  CB  THR A 268       2.628  -8.551  10.349  1.00 96.93           C  
ATOM   4077  HB  THR A 268       2.035  -7.945   9.664  1.00 96.93           H  
ATOM   4078  O   THR A 268       0.795 -11.261  11.103  1.00 96.93           O  
ATOM   4079  CG2 THR A 268       2.194  -8.264  11.785  1.00 96.93           C  
ATOM   4080 HG21 THR A 268       1.119  -8.416  11.883  1.00 96.93           H  
ATOM   4081 HG22 THR A 268       2.730  -8.915  12.476  1.00 96.93           H  
ATOM   4082 HG23 THR A 268       2.410  -7.223  12.024  1.00 96.93           H  
ATOM   4083  OG1 THR A 268       3.981  -8.169  10.252  1.00 96.93           O  
ATOM   4084  HG1 THR A 268       4.153  -8.049   9.315  1.00 96.93           H  
ATOM   4085  N   ASP A 269       0.183 -10.140   9.246  1.00 96.45           N  
ATOM   4086  H   ASP A 269       0.469  -9.504   8.515  1.00 96.45           H  
ATOM   4087  CA  ASP A 269      -1.227 -10.512   9.270  1.00 96.45           C  
ATOM   4088  HA  ASP A 269      -1.683 -10.140  10.187  1.00 96.45           H  
ATOM   4089  C   ASP A 269      -1.397 -12.035   9.227  1.00 96.45           C  
ATOM   4090  CB  ASP A 269      -1.941  -9.874   8.075  1.00 96.45           C  
ATOM   4091  HB2 ASP A 269      -1.381 -10.074   7.161  1.00 96.45           H  
ATOM   4092  HB3 ASP A 269      -2.909 -10.363   7.972  1.00 96.45           H  
ATOM   4093  O   ASP A 269      -2.084 -12.602  10.077  1.00 96.45           O  
ATOM   4094  CG  ASP A 269      -2.186  -8.367   8.199  1.00 96.45           C  
ATOM   4095  OD1 ASP A 269      -1.498  -7.634   8.940  1.00 96.45           O  
ATOM   4096  OD2 ASP A 269      -3.128  -7.899   7.524  1.00 96.45           O  
ATOM   4097  N   ASN A 270      -0.695 -12.715   8.314  1.00 94.70           N  
ATOM   4098  H   ASN A 270      -0.172 -12.190   7.628  1.00 94.70           H  
ATOM   4099  CA  ASN A 270      -0.776 -14.171   8.168  1.00 94.70           C  
ATOM   4100  HA  ASN A 270      -1.820 -14.455   8.042  1.00 94.70           H  
ATOM   4101  C   ASN A 270      -0.259 -14.925   9.400  1.00 94.70           C  
ATOM   4102  CB  ASN A 270       0.014 -14.585   6.912  1.00 94.70           C  
ATOM   4103  HB2 ASN A 270       0.133 -15.668   6.905  1.00 94.70           H  
ATOM   4104  HB3 ASN A 270       1.004 -14.129   6.932  1.00 94.70           H  
ATOM   4105  O   ASN A 270      -0.759 -16.000   9.726  1.00 94.70           O  
ATOM   4106  CG  ASN A 270      -0.691 -14.212   5.619  1.00 94.70           C  
ATOM   4107  ND2 ASN A 270       0.027 -14.115   4.524  1.00 94.70           N  
ATOM   4108 HD21 ASN A 270      -0.481 -13.816   3.704  1.00 94.70           H  
ATOM   4109 HD22 ASN A 270       1.036 -14.117   4.563  1.00 94.70           H  
ATOM   4110  OD1 ASN A 270      -1.894 -14.046   5.558  1.00 94.70           O  
ATOM   4111  N   ARG A 271       0.756 -14.389  10.090  1.00 94.76           N  
ATOM   4112  H   ARG A 271       1.134 -13.514   9.755  1.00 94.76           H  
ATOM   4113  CA  ARG A 271       1.370 -15.054  11.252  1.00 94.76           C  
ATOM   4114  HA  ARG A 271       1.262 -16.134  11.149  1.00 94.76           H  
ATOM   4115  C   ARG A 271       0.699 -14.708  12.574  1.00 94.76           C  
ATOM   4116  CB  ARG A 271       2.861 -14.704  11.320  1.00 94.76           C  
ATOM   4117  HB2 ARG A 271       2.984 -13.623  11.257  1.00 94.76           H  
ATOM   4118  HB3 ARG A 271       3.256 -15.041  12.278  1.00 94.76           H  
ATOM   4119  O   ARG A 271       0.734 -15.513  13.501  1.00 94.76           O  
ATOM   4120  CG  ARG A 271       3.663 -15.388  10.208  1.00 94.76           C  
ATOM   4121  HG2 ARG A 271       3.574 -16.470  10.315  1.00 94.76           H  
ATOM   4122  HG3 ARG A 271       3.282 -15.096   9.230  1.00 94.76           H  
ATOM   4123  CD  ARG A 271       5.133 -14.981  10.327  1.00 94.76           C  
ATOM   4124  HD2 ARG A 271       5.490 -15.229  11.327  1.00 94.76           H  
ATOM   4125  HD3 ARG A 271       5.200 -13.902  10.187  1.00 94.76           H  
ATOM   4126  NE  ARG A 271       5.969 -15.669   9.329  1.00 94.76           N  
ATOM   4127  HE  ARG A 271       5.527 -16.403   8.794  1.00 94.76           H  
ATOM   4128  NH1 ARG A 271       7.883 -14.436   9.645  1.00 94.76           N  
ATOM   4129 HH11 ARG A 271       8.778 -14.130   9.291  1.00 94.76           H  
ATOM   4130 HH12 ARG A 271       7.394 -13.836  10.293  1.00 94.76           H  
ATOM   4131  NH2 ARG A 271       7.858 -16.055   8.116  1.00 94.76           N  
ATOM   4132 HH21 ARG A 271       7.395 -16.795   7.607  1.00 94.76           H  
ATOM   4133 HH22 ARG A 271       8.809 -15.809   7.883  1.00 94.76           H  
ATOM   4134  CZ  ARG A 271       7.229 -15.389   9.041  1.00 94.76           C  
ATOM   4135  N   ARG A 272       0.199 -13.480  12.708  1.00 94.58           N  
ATOM   4136  H   ARG A 272       0.240 -12.874  11.901  1.00 94.58           H  
ATOM   4137  CA  ARG A 272      -0.163 -12.889  14.004  1.00 94.58           C  
ATOM   4138  HA  ARG A 272      -0.305 -13.686  14.734  1.00 94.58           H  
ATOM   4139  C   ARG A 272      -1.486 -12.130  14.013  1.00 94.58           C  
ATOM   4140  CB  ARG A 272       0.977 -11.975  14.477  1.00 94.58           C  
ATOM   4141  HB2 ARG A 272       1.150 -11.187  13.745  1.00 94.58           H  
ATOM   4142  HB3 ARG A 272       0.648 -11.501  15.401  1.00 94.58           H  
ATOM   4143  O   ARG A 272      -1.918 -11.751  15.098  1.00 94.58           O  
ATOM   4144  CG  ARG A 272       2.285 -12.753  14.713  1.00 94.58           C  
ATOM   4145  HG2 ARG A 272       2.061 -13.709  15.186  1.00 94.58           H  
ATOM   4146  HG3 ARG A 272       2.768 -12.946  13.754  1.00 94.58           H  
ATOM   4147  CD  ARG A 272       3.256 -11.988  15.613  1.00 94.58           C  
ATOM   4148  HD2 ARG A 272       3.530 -11.055  15.121  1.00 94.58           H  
ATOM   4149  HD3 ARG A 272       4.153 -12.594  15.741  1.00 94.58           H  
ATOM   4150  NE  ARG A 272       2.633 -11.733  16.928  1.00 94.58           N  
ATOM   4151  HE  ARG A 272       1.703 -12.111  17.042  1.00 94.58           H  
ATOM   4152  NH1 ARG A 272       4.340 -10.574  17.893  1.00 94.58           N  
ATOM   4153 HH11 ARG A 272       4.866 -10.760  17.050  1.00 94.58           H  
ATOM   4154 HH12 ARG A 272       4.836 -10.363  18.747  1.00 94.58           H  
ATOM   4155  NH2 ARG A 272       2.471 -10.984  19.063  1.00 94.58           N  
ATOM   4156 HH21 ARG A 272       1.554 -11.402  19.121  1.00 94.58           H  
ATOM   4157 HH22 ARG A 272       2.895 -10.645  19.915  1.00 94.58           H  
ATOM   4158  CZ  ARG A 272       3.147 -11.095  17.953  1.00 94.58           C  
ATOM   4159  N   GLY A 273      -2.116 -11.943  12.857  1.00 94.53           N  
ATOM   4160  H   GLY A 273      -1.707 -12.309  12.010  1.00 94.53           H  
ATOM   4161  CA  GLY A 273      -3.344 -11.171  12.700  1.00 94.53           C  
ATOM   4162  HA2 GLY A 273      -3.976 -11.287  13.580  1.00 94.53           H  
ATOM   4163  HA3 GLY A 273      -3.888 -11.564  11.841  1.00 94.53           H  
ATOM   4164  C   GLY A 273      -3.098  -9.678  12.477  1.00 94.53           C  
ATOM   4165  O   GLY A 273      -2.072  -9.124  12.869  1.00 94.53           O  
ATOM   4166  N   VAL A 274      -4.084  -9.025  11.862  1.00 95.59           N  
ATOM   4167  H   VAL A 274      -4.882  -9.566  11.562  1.00 95.59           H  
ATOM   4168  CA  VAL A 274      -4.053  -7.608  11.448  1.00 95.59           C  
ATOM   4169  HA  VAL A 274      -3.188  -7.464  10.801  1.00 95.59           H  
ATOM   4170  C   VAL A 274      -3.901  -6.613  12.612  1.00 95.59           C  
ATOM   4171  CB  VAL A 274      -5.320  -7.329  10.616  1.00 95.59           C  
ATOM   4172  HB  VAL A 274      -5.360  -8.077   9.824  1.00 95.59           H  
ATOM   4173  O   VAL A 274      -3.413  -5.499  12.437  1.00 95.59           O  
ATOM   4174  CG1 VAL A 274      -6.617  -7.440  11.433  1.00 95.59           C  
ATOM   4175 HG11 VAL A 274      -7.471  -7.239  10.787  1.00 95.59           H  
ATOM   4176 HG12 VAL A 274      -6.620  -6.718  12.249  1.00 95.59           H  
ATOM   4177 HG13 VAL A 274      -6.731  -8.448  11.832  1.00 95.59           H  
ATOM   4178  CG2 VAL A 274      -5.282  -5.964   9.944  1.00 95.59           C  
ATOM   4179 HG21 VAL A 274      -4.364  -5.877   9.363  1.00 95.59           H  
ATOM   4180 HG22 VAL A 274      -5.318  -5.181  10.702  1.00 95.59           H  
ATOM   4181 HG23 VAL A 274      -6.138  -5.857   9.277  1.00 95.59           H  
ATOM   4182  N   TRP A 275      -4.273  -7.027  13.825  1.00 95.02           N  
ATOM   4183  H   TRP A 275      -4.656  -7.958  13.904  1.00 95.02           H  
ATOM   4184  CA  TRP A 275      -4.105  -6.262  15.066  1.00 95.02           C  
ATOM   4185  HA  TRP A 275      -4.382  -5.222  14.891  1.00 95.02           H  
ATOM   4186  C   TRP A 275      -2.666  -6.272  15.591  1.00 95.02           C  
ATOM   4187  CB  TRP A 275      -5.036  -6.847  16.127  1.00 95.02           C  
ATOM   4188  HB2 TRP A 275      -4.899  -6.318  17.070  1.00 95.02           H  
ATOM   4189  HB3 TRP A 275      -6.065  -6.679  15.811  1.00 95.02           H  
ATOM   4190  O   TRP A 275      -2.350  -5.579  16.562  1.00 95.02           O  
ATOM   4191  CG  TRP A 275      -4.852  -8.315  16.352  1.00 95.02           C  
ATOM   4192  CD1 TRP A 275      -4.007  -8.893  17.235  1.00 95.02           C  
ATOM   4193  HD1 TRP A 275      -3.374  -8.350  17.922  1.00 95.02           H  
ATOM   4194  CD2 TRP A 275      -5.554  -9.408  15.694  1.00 95.02           C  
ATOM   4195  CE2 TRP A 275      -5.084 -10.638  16.238  1.00 95.02           C  
ATOM   4196  CE3 TRP A 275      -6.565  -9.479  14.712  1.00 95.02           C  
ATOM   4197  HE3 TRP A 275      -6.960  -8.568  14.289  1.00 95.02           H  
ATOM   4198  NE1 TRP A 275      -4.148 -10.267  17.176  1.00 95.02           N  
ATOM   4199  HE1 TRP A 275      -3.703 -10.907  17.819  1.00 95.02           H  
ATOM   4200  CH2 TRP A 275      -6.607 -11.914  14.860  1.00 95.02           C  
ATOM   4201  HH2 TRP A 275      -7.015 -12.858  14.531  1.00 95.02           H  
ATOM   4202  CZ2 TRP A 275      -5.585 -11.877  15.824  1.00 95.02           C  
ATOM   4203  HZ2 TRP A 275      -5.177 -12.784  16.246  1.00 95.02           H  
ATOM   4204  CZ3 TRP A 275      -7.096 -10.717  14.308  1.00 95.02           C  
ATOM   4205  HZ3 TRP A 275      -7.885 -10.745  13.571  1.00 95.02           H  
ATOM   4206  N   LYS A 276      -1.761  -7.057  14.993  1.00 95.19           N  
ATOM   4207  H   LYS A 276      -2.037  -7.601  14.188  1.00 95.19           H  
ATOM   4208  CA  LYS A 276      -0.351  -7.004  15.357  1.00 95.19           C  
ATOM   4209  HA  LYS A 276      -0.323  -6.720  16.409  1.00 95.19           H  
ATOM   4210  C   LYS A 276       0.358  -5.914  14.557  1.00 95.19           C  
ATOM   4211  CB  LYS A 276       0.306  -8.383  15.219  1.00 95.19           C  
ATOM   4212  HB2 LYS A 276       0.219  -8.719  14.185  1.00 95.19           H  
ATOM   4213  HB3 LYS A 276      -0.220  -9.097  15.853  1.00 95.19           H  
ATOM   4214  O   LYS A 276       0.320  -5.887  13.336  1.00 95.19           O  
ATOM   4215  CG  LYS A 276       1.795  -8.352  15.601  1.00 95.19           C  
ATOM   4216  HG2 LYS A 276       2.320  -7.699  14.905  1.00 95.19           H  
ATOM   4217  HG3 LYS A 276       2.206  -9.353  15.471  1.00 95.19           H  
ATOM   4218  CD  LYS A 276       2.065  -7.886  17.044  1.00 95.19           C  
ATOM   4219  HD2 LYS A 276       1.508  -6.975  17.265  1.00 95.19           H  
ATOM   4220  HD3 LYS A 276       1.747  -8.657  17.745  1.00 95.19           H  
ATOM   4221  CE  LYS A 276       3.547  -7.553  17.213  1.00 95.19           C  
ATOM   4222  HE2 LYS A 276       4.150  -8.446  17.049  1.00 95.19           H  
ATOM   4223  HE3 LYS A 276       3.819  -6.846  16.429  1.00 95.19           H  
ATOM   4224  NZ  LYS A 276       3.818  -6.944  18.542  1.00 95.19           N  
ATOM   4225  HZ1 LYS A 276       3.540  -7.549  19.302  1.00 95.19           H  
ATOM   4226  HZ2 LYS A 276       3.301  -6.081  18.629  1.00 95.19           H  
ATOM   4227  HZ3 LYS A 276       4.796  -6.707  18.626  1.00 95.19           H  
ATOM   4228  N   ALA A 277       1.076  -5.046  15.268  1.00 95.39           N  
ATOM   4229  H   ALA A 277       0.947  -5.031  16.270  1.00 95.39           H  
ATOM   4230  CA  ALA A 277       1.922  -4.032  14.650  1.00 95.39           C  
ATOM   4231  HA  ALA A 277       1.266  -3.346  14.114  1.00 95.39           H  
ATOM   4232  C   ALA A 277       2.953  -4.658  13.681  1.00 95.39           C  
ATOM   4233  CB  ALA A 277       2.639  -3.242  15.752  1.00 95.39           C  
ATOM   4234  HB1 ALA A 277       1.918  -2.781  16.426  1.00 95.39           H  
ATOM   4235  HB2 ALA A 277       3.295  -3.902  16.319  1.00 95.39           H  
ATOM   4236  HB3 ALA A 277       3.246  -2.458  15.298  1.00 95.39           H  
ATOM   4237  O   ALA A 277       3.711  -5.531  14.123  1.00 95.39           O  
ATOM   4238  N   PRO A 278       3.049  -4.172  12.427  1.00 96.30           N  
ATOM   4239  CA  PRO A 278       4.054  -4.587  11.445  1.00 96.30           C  
ATOM   4240  HA  PRO A 278       4.229  -5.660  11.515  1.00 96.30           H  
ATOM   4241  C   PRO A 278       5.396  -3.868  11.689  1.00 96.30           C  
ATOM   4242  CB  PRO A 278       3.410  -4.277  10.088  1.00 96.30           C  
ATOM   4243  HB2 PRO A 278       4.137  -4.115   9.293  1.00 96.30           H  
ATOM   4244  HB3 PRO A 278       2.733  -5.087   9.816  1.00 96.30           H  
ATOM   4245  O   PRO A 278       5.967  -3.251  10.797  1.00 96.30           O  
ATOM   4246  CG  PRO A 278       2.602  -3.015  10.382  1.00 96.30           C  
ATOM   4247  HG2 PRO A 278       3.250  -2.139  10.334  1.00 96.30           H  
ATOM   4248  HG3 PRO A 278       1.753  -2.912   9.706  1.00 96.30           H  
ATOM   4249  CD  PRO A 278       2.122  -3.227  11.811  1.00 96.30           C  
ATOM   4250  HD2 PRO A 278       2.113  -2.274  12.341  1.00 96.30           H  
ATOM   4251  HD3 PRO A 278       1.123  -3.661  11.794  1.00 96.30           H  
ATOM   4252  N   ALA A 279       5.872  -3.902  12.935  1.00 96.00           N  
ATOM   4253  H   ALA A 279       5.404  -4.518  13.585  1.00 96.00           H  
ATOM   4254  CA  ALA A 279       7.095  -3.249  13.397  1.00 96.00           C  
ATOM   4255  HA  ALA A 279       7.670  -2.904  12.539  1.00 96.00           H  
ATOM   4256  C   ALA A 279       7.967  -4.231  14.182  1.00 96.00           C  
ATOM   4257  CB  ALA A 279       6.729  -2.030  14.249  1.00 96.00           C  
ATOM   4258  HB1 ALA A 279       6.146  -2.334  15.118  1.00 96.00           H  
ATOM   4259  HB2 ALA A 279       6.144  -1.342  13.638  1.00 96.00           H  
ATOM   4260  HB3 ALA A 279       7.634  -1.517  14.575  1.00 96.00           H  
ATOM   4261  O   ALA A 279       7.490  -5.271  14.645  1.00 96.00           O  
ATOM   4262  N   ASN A 280       9.240  -3.875  14.362  1.00 95.06           N  
ATOM   4263  H   ASN A 280       9.543  -3.002  13.955  1.00 95.06           H  
ATOM   4264  CA  ASN A 280      10.281  -4.762  14.871  1.00 95.06           C  
ATOM   4265  HA  ASN A 280      11.228  -4.235  14.759  1.00 95.06           H  
ATOM   4266  C   ASN A 280      10.405  -6.035  14.008  1.00 95.06           C  
ATOM   4267  CB  ASN A 280      10.060  -4.991  16.377  1.00 95.06           C  
ATOM   4268  HB2 ASN A 280       9.132  -5.542  16.529  1.00 95.06           H  
ATOM   4269  HB3 ASN A 280       9.975  -4.027  16.879  1.00 95.06           H  
ATOM   4270  O   ASN A 280      10.550  -7.143  14.524  1.00 95.06           O  
ATOM   4271  CG  ASN A 280      11.194  -5.750  17.035  1.00 95.06           C  
ATOM   4272  ND2 ASN A 280      10.895  -6.795  17.768  1.00 95.06           N  
ATOM   4273 HD21 ASN A 280      11.677  -7.320  18.131  1.00 95.06           H  
ATOM   4274 HD22 ASN A 280       9.958  -7.170  17.725  1.00 95.06           H  
ATOM   4275  OD1 ASN A 280      12.359  -5.406  16.936  1.00 95.06           O  
ATOM   4276  N   VAL A 281      10.332  -5.858  12.685  1.00 95.36           N  
ATOM   4277  H   VAL A 281      10.231  -4.916  12.336  1.00 95.36           H  
ATOM   4278  CA  VAL A 281      10.526  -6.909  11.678  1.00 95.36           C  
ATOM   4279  HA  VAL A 281      10.794  -7.838  12.180  1.00 95.36           H  
ATOM   4280  C   VAL A 281      11.688  -6.509  10.773  1.00 95.36           C  
ATOM   4281  CB  VAL A 281       9.246  -7.167  10.855  1.00 95.36           C  
ATOM   4282  HB  VAL A 281       9.040  -6.308  10.216  1.00 95.36           H  
ATOM   4283  O   VAL A 281      11.775  -5.346  10.378  1.00 95.36           O  
ATOM   4284  CG1 VAL A 281       9.425  -8.413   9.981  1.00 95.36           C  
ATOM   4285 HG11 VAL A 281       8.489  -8.654   9.476  1.00 95.36           H  
ATOM   4286 HG12 VAL A 281      10.183  -8.236   9.218  1.00 95.36           H  
ATOM   4287 HG13 VAL A 281       9.717  -9.269  10.588  1.00 95.36           H  
ATOM   4288  CG2 VAL A 281       8.025  -7.409  11.753  1.00 95.36           C  
ATOM   4289 HG21 VAL A 281       7.763  -6.490  12.279  1.00 95.36           H  
ATOM   4290 HG22 VAL A 281       8.240  -8.195  12.477  1.00 95.36           H  
ATOM   4291 HG23 VAL A 281       7.167  -7.697  11.145  1.00 95.36           H  
ATOM   4292  N   ALA A 282      12.580  -7.456  10.485  1.00 96.31           N  
ATOM   4293  H   ALA A 282      12.425  -8.398  10.814  1.00 96.31           H  
ATOM   4294  CA  ALA A 282      13.713  -7.248   9.591  1.00 96.31           C  
ATOM   4295  HA  ALA A 282      14.139  -6.264   9.787  1.00 96.31           H  
ATOM   4296  C   ALA A 282      13.267  -7.303   8.126  1.00 96.31           C  
ATOM   4297  CB  ALA A 282      14.796  -8.297   9.880  1.00 96.31           C  
ATOM   4298  HB1 ALA A 282      15.090  -8.269  10.929  1.00 96.31           H  
ATOM   4299  HB2 ALA A 282      15.673  -8.084   9.269  1.00 96.31           H  
ATOM   4300  HB3 ALA A 282      14.427  -9.292   9.634  1.00 96.31           H  
ATOM   4301  O   ALA A 282      12.509  -8.197   7.743  1.00 96.31           O  
ATOM   4302  N   LEU A 283      13.770  -6.378   7.314  1.00 97.31           N  
ATOM   4303  H   LEU A 283      14.398  -5.691   7.706  1.00 97.31           H  
ATOM   4304  CA  LEU A 283      13.619  -6.396   5.867  1.00 97.31           C  
ATOM   4305  HA  LEU A 283      12.646  -6.824   5.624  1.00 97.31           H  
ATOM   4306  C   LEU A 283      14.687  -7.289   5.237  1.00 97.31           C  
ATOM   4307  CB  LEU A 283      13.677  -4.972   5.291  1.00 97.31           C  
ATOM   4308  HB2 LEU A 283      13.597  -5.044   4.206  1.00 97.31           H  
ATOM   4309  HB3 LEU A 283      14.647  -4.538   5.530  1.00 97.31           H  
ATOM   4310  O   LEU A 283      15.863  -7.248   5.598  1.00 97.31           O  
ATOM   4311  CG  LEU A 283      12.575  -4.025   5.791  1.00 97.31           C  
ATOM   4312  HG  LEU A 283      12.678  -3.874   6.866  1.00 97.31           H  
ATOM   4313  CD1 LEU A 283      12.719  -2.676   5.101  1.00 97.31           C  
ATOM   4314 HD11 LEU A 283      13.721  -2.279   5.268  1.00 97.31           H  
ATOM   4315 HD12 LEU A 283      12.552  -2.781   4.029  1.00 97.31           H  
ATOM   4316 HD13 LEU A 283      11.982  -1.986   5.513  1.00 97.31           H  
ATOM   4317  CD2 LEU A 283      11.171  -4.548   5.494  1.00 97.31           C  
ATOM   4318 HD21 LEU A 283      10.430  -3.786   5.735  1.00 97.31           H  
ATOM   4319 HD22 LEU A 283      10.981  -5.425   6.112  1.00 97.31           H  
ATOM   4320 HD23 LEU A 283      11.082  -4.819   4.442  1.00 97.31           H  
ATOM   4321  N   THR A 284      14.264  -8.082   4.261  1.00 96.13           N  
ATOM   4322  H   THR A 284      13.291  -8.008   4.000  1.00 96.13           H  
ATOM   4323  CA  THR A 284      15.136  -8.908   3.421  1.00 96.13           C  
ATOM   4324  HA  THR A 284      16.099  -9.039   3.915  1.00 96.13           H  
ATOM   4325  C   THR A 284      15.366  -8.211   2.083  1.00 96.13           C  
ATOM   4326  CB  THR A 284      14.512 -10.296   3.223  1.00 96.13           C  
ATOM   4327  HB  THR A 284      13.566 -10.199   2.690  1.00 96.13           H  
ATOM   4328  O   THR A 284      14.477  -7.512   1.608  1.00 96.13           O  
ATOM   4329  CG2 THR A 284      15.423 -11.268   2.473  1.00 96.13           C  
ATOM   4330 HG21 THR A 284      15.529 -10.960   1.433  1.00 96.13           H  
ATOM   4331 HG22 THR A 284      16.400 -11.314   2.955  1.00 96.13           H  
ATOM   4332 HG23 THR A 284      14.971 -12.260   2.488  1.00 96.13           H  
ATOM   4333  OG1 THR A 284      14.271 -10.866   4.488  1.00 96.13           O  
ATOM   4334  HG1 THR A 284      13.775 -10.215   4.991  1.00 96.13           H  
ATOM   4335  N   GLY A 285      16.536  -8.411   1.468  1.00 95.71           N  
ATOM   4336  H   GLY A 285      17.224  -8.991   1.926  1.00 95.71           H  
ATOM   4337  CA  GLY A 285      16.861  -7.881   0.133  1.00 95.71           C  
ATOM   4338  HA2 GLY A 285      15.970  -7.911  -0.495  1.00 95.71           H  
ATOM   4339  HA3 GLY A 285      17.612  -8.522  -0.328  1.00 95.71           H  
ATOM   4340  C   GLY A 285      17.399  -6.445   0.112  1.00 95.71           C  
ATOM   4341  O   GLY A 285      17.650  -5.909  -0.965  1.00 95.71           O  
ATOM   4342  N   ILE A 286      17.613  -5.842   1.284  1.00 96.48           N  
ATOM   4343  H   ILE A 286      17.401  -6.348   2.131  1.00 96.48           H  
ATOM   4344  CA  ILE A 286      18.145  -4.482   1.431  1.00 96.48           C  
ATOM   4345  HA  ILE A 286      17.904  -3.909   0.535  1.00 96.48           H  
ATOM   4346  C   ILE A 286      19.670  -4.529   1.557  1.00 96.48           C  
ATOM   4347  CB  ILE A 286      17.478  -3.767   2.626  1.00 96.48           C  
ATOM   4348  HB  ILE A 286      17.821  -4.250   3.540  1.00 96.48           H  
ATOM   4349  O   ILE A 286      20.201  -5.337   2.325  1.00 96.48           O  
ATOM   4350  CG1 ILE A 286      15.938  -3.881   2.617  1.00 96.48           C  
ATOM   4351 HG12 ILE A 286      15.531  -3.214   3.376  1.00 96.48           H  
ATOM   4352 HG13 ILE A 286      15.656  -4.896   2.897  1.00 96.48           H  
ATOM   4353  CG2 ILE A 286      17.896  -2.289   2.692  1.00 96.48           C  
ATOM   4354 HG21 ILE A 286      18.966  -2.205   2.883  1.00 96.48           H  
ATOM   4355 HG22 ILE A 286      17.674  -1.777   1.756  1.00 96.48           H  
ATOM   4356 HG23 ILE A 286      17.376  -1.780   3.504  1.00 96.48           H  
ATOM   4357  CD1 ILE A 286      15.273  -3.558   1.275  1.00 96.48           C  
ATOM   4358 HD11 ILE A 286      15.449  -4.356   0.554  1.00 96.48           H  
ATOM   4359 HD12 ILE A 286      14.199  -3.470   1.440  1.00 96.48           H  
ATOM   4360 HD13 ILE A 286      15.656  -2.625   0.863  1.00 96.48           H  
ATOM   4361  N   GLY A 287      20.357  -3.685   0.789  1.00 94.63           N  
ATOM   4362  H   GLY A 287      19.842  -3.026   0.222  1.00 94.63           H  
ATOM   4363  CA  GLY A 287      21.803  -3.480   0.852  1.00 94.63           C  
ATOM   4364  HA2 GLY A 287      22.305  -4.384   1.198  1.00 94.63           H  
ATOM   4365  HA3 GLY A 287      22.166  -3.243  -0.148  1.00 94.63           H  
ATOM   4366  C   GLY A 287      22.175  -2.323   1.777  1.00 94.63           C  
ATOM   4367  O   GLY A 287      23.058  -2.470   2.623  1.00 94.63           O  
ATOM   4368  N   SER A 288      21.463  -1.197   1.671  1.00 96.55           N  
ATOM   4369  H   SER A 288      20.759  -1.124   0.950  1.00 96.55           H  
ATOM   4370  CA  SER A 288      21.657  -0.026   2.531  1.00 96.55           C  
ATOM   4371  HA  SER A 288      21.876  -0.382   3.538  1.00 96.55           H  
ATOM   4372  C   SER A 288      20.392   0.849   2.634  1.00 96.55           C  
ATOM   4373  CB  SER A 288      22.892   0.762   2.058  1.00 96.55           C  
ATOM   4374  HB2 SER A 288      23.302   1.304   2.911  1.00 96.55           H  
ATOM   4375  HB3 SER A 288      23.659   0.085   1.684  1.00 96.55           H  
ATOM   4376  O   SER A 288      19.385   0.611   1.965  1.00 96.55           O  
ATOM   4377  OG  SER A 288      22.574   1.708   1.073  1.00 96.55           O  
ATOM   4378  HG  SER A 288      22.926   1.447   0.219  1.00 96.55           H  
ATOM   4379  N   LEU A 289      20.424   1.844   3.525  1.00 97.38           N  
ATOM   4380  H   LEU A 289      21.327   2.078   3.914  1.00 97.38           H  
ATOM   4381  CA  LEU A 289      19.401   2.890   3.629  1.00 97.38           C  
ATOM   4382  HA  LEU A 289      18.527   2.636   3.029  1.00 97.38           H  
ATOM   4383  C   LEU A 289      19.992   4.186   3.079  1.00 97.38           C  
ATOM   4384  CB  LEU A 289      18.970   3.094   5.095  1.00 97.38           C  
ATOM   4385  HB2 LEU A 289      19.828   3.457   5.659  1.00 97.38           H  
ATOM   4386  HB3 LEU A 289      18.212   3.877   5.119  1.00 97.38           H  
ATOM   4387  O   LEU A 289      21.119   4.519   3.456  1.00 97.38           O  
ATOM   4388  CG  LEU A 289      18.414   1.852   5.803  1.00 97.38           C  
ATOM   4389  HG  LEU A 289      19.188   1.085   5.814  1.00 97.38           H  
ATOM   4390  CD1 LEU A 289      18.073   2.200   7.253  1.00 97.38           C  
ATOM   4391 HD11 LEU A 289      18.975   2.522   7.773  1.00 97.38           H  
ATOM   4392 HD12 LEU A 289      17.355   3.020   7.260  1.00 97.38           H  
ATOM   4393 HD13 LEU A 289      17.637   1.335   7.753  1.00 97.38           H  
ATOM   4394  CD2 LEU A 289      17.169   1.281   5.130  1.00 97.38           C  
ATOM   4395 HD21 LEU A 289      17.401   0.997   4.103  1.00 97.38           H  
ATOM   4396 HD22 LEU A 289      16.835   0.388   5.659  1.00 97.38           H  
ATOM   4397 HD23 LEU A 289      16.374   2.026   5.122  1.00 97.38           H  
ATOM   4398  N   LEU A 290      19.233   4.925   2.260  1.00 96.55           N  
ATOM   4399  H   LEU A 290      18.321   4.593   1.982  1.00 96.55           H  
ATOM   4400  CA  LEU A 290      19.713   6.202   1.709  1.00 96.55           C  
ATOM   4401  HA  LEU A 290      20.677   6.042   1.225  1.00 96.55           H  
ATOM   4402  C   LEU A 290      19.959   7.262   2.784  1.00 96.55           C  
ATOM   4403  CB  LEU A 290      18.718   6.767   0.688  1.00 96.55           C  
ATOM   4404  HB2 LEU A 290      19.067   7.766   0.426  1.00 96.55           H  
ATOM   4405  HB3 LEU A 290      17.741   6.878   1.158  1.00 96.55           H  
ATOM   4406  O   LEU A 290      20.798   8.140   2.606  1.00 96.55           O  
ATOM   4407  CG  LEU A 290      18.551   5.976  -0.617  1.00 96.55           C  
ATOM   4408  HG  LEU A 290      17.904   5.117  -0.439  1.00 96.55           H  
ATOM   4409  CD1 LEU A 290      17.889   6.907  -1.632  1.00 96.55           C  
ATOM   4410 HD11 LEU A 290      18.602   7.657  -1.972  1.00 96.55           H  
ATOM   4411 HD12 LEU A 290      17.042   7.427  -1.185  1.00 96.55           H  
ATOM   4412 HD13 LEU A 290      17.549   6.328  -2.491  1.00 96.55           H  
ATOM   4413  CD2 LEU A 290      19.871   5.490  -1.218  1.00 96.55           C  
ATOM   4414 HD21 LEU A 290      20.562   6.324  -1.338  1.00 96.55           H  
ATOM   4415 HD22 LEU A 290      19.689   5.037  -2.193  1.00 96.55           H  
ATOM   4416 HD23 LEU A 290      20.323   4.733  -0.577  1.00 96.55           H  
ATOM   4417  N   ASP A 291      19.251   7.160   3.905  1.00 97.27           N  
ATOM   4418  H   ASP A 291      18.574   6.415   3.981  1.00 97.27           H  
ATOM   4419  CA  ASP A 291      19.462   8.007   5.066  1.00 97.27           C  
ATOM   4420  HA  ASP A 291      20.421   8.515   4.962  1.00 97.27           H  
ATOM   4421  C   ASP A 291      19.522   7.172   6.348  1.00 97.27           C  
ATOM   4422  CB  ASP A 291      18.387   9.093   5.118  1.00 97.27           C  
ATOM   4423  HB2 ASP A 291      18.400   9.659   4.187  1.00 97.27           H  
ATOM   4424  HB3 ASP A 291      17.412   8.618   5.226  1.00 97.27           H  
ATOM   4425  O   ASP A 291      18.759   6.225   6.559  1.00 97.27           O  
ATOM   4426  CG  ASP A 291      18.615  10.052   6.285  1.00 97.27           C  
ATOM   4427  OD1 ASP A 291      19.760  10.201   6.768  1.00 97.27           O  
ATOM   4428  OD2 ASP A 291      17.637  10.598   6.819  1.00 97.27           O  
ATOM   4429  N   LYS A 292      20.453   7.523   7.232  1.00 95.60           N  
ATOM   4430  H   LYS A 292      20.868   8.432   7.082  1.00 95.60           H  
ATOM   4431  CA  LYS A 292      20.569   6.917   8.556  1.00 95.60           C  
ATOM   4432  HA  LYS A 292      20.012   5.980   8.578  1.00 95.60           H  
ATOM   4433  C   LYS A 292      19.927   7.852   9.567  1.00 95.60           C  
ATOM   4434  CB  LYS A 292      22.028   6.605   8.893  1.00 95.60           C  
ATOM   4435  HB2 LYS A 292      22.090   6.321   9.943  1.00 95.60           H  
ATOM   4436  HB3 LYS A 292      22.634   7.497   8.738  1.00 95.60           H  
ATOM   4437  O   LYS A 292      20.500   8.865   9.954  1.00 95.60           O  
ATOM   4438  CG  LYS A 292      22.562   5.453   8.032  1.00 95.60           C  
ATOM   4439  HG2 LYS A 292      21.943   4.568   8.180  1.00 95.60           H  
ATOM   4440  HG3 LYS A 292      22.529   5.738   6.981  1.00 95.60           H  
ATOM   4441  CD  LYS A 292      24.007   5.138   8.425  1.00 95.60           C  
ATOM   4442  HD2 LYS A 292      24.604   6.044   8.318  1.00 95.60           H  
ATOM   4443  HD3 LYS A 292      24.038   4.805   9.462  1.00 95.60           H  
ATOM   4444  CE  LYS A 292      24.556   4.048   7.503  1.00 95.60           C  
ATOM   4445  HE2 LYS A 292      23.974   3.138   7.645  1.00 95.60           H  
ATOM   4446  HE3 LYS A 292      24.412   4.372   6.472  1.00 95.60           H  
ATOM   4447  NZ  LYS A 292      25.994   3.801   7.759  1.00 95.60           N  
ATOM   4448  HZ1 LYS A 292      26.141   3.494   8.710  1.00 95.60           H  
ATOM   4449  HZ2 LYS A 292      26.342   3.102   7.119  1.00 95.60           H  
ATOM   4450  HZ3 LYS A 292      26.515   4.653   7.602  1.00 95.60           H  
ATOM   4451  N   VAL A 293      18.749   7.458  10.028  1.00 96.25           N  
ATOM   4452  H   VAL A 293      18.305   6.673   9.574  1.00 96.25           H  
ATOM   4453  CA  VAL A 293      17.994   8.194  11.041  1.00 96.25           C  
ATOM   4454  HA  VAL A 293      18.235   9.254  10.955  1.00 96.25           H  
ATOM   4455  C   VAL A 293      18.399   7.719  12.438  1.00 96.25           C  
ATOM   4456  CB  VAL A 293      16.489   8.052  10.784  1.00 96.25           C  
ATOM   4457  HB  VAL A 293      16.217   7.010  10.953  1.00 96.25           H  
ATOM   4458  O   VAL A 293      18.327   6.523  12.758  1.00 96.25           O  
ATOM   4459  CG1 VAL A 293      15.670   8.949  11.712  1.00 96.25           C  
ATOM   4460 HG11 VAL A 293      15.883   8.711  12.754  1.00 96.25           H  
ATOM   4461 HG12 VAL A 293      15.912   9.995  11.522  1.00 96.25           H  
ATOM   4462 HG13 VAL A 293      14.605   8.803  11.532  1.00 96.25           H  
ATOM   4463  CG2 VAL A 293      16.116   8.429   9.345  1.00 96.25           C  
ATOM   4464 HG21 VAL A 293      16.539   7.723   8.630  1.00 96.25           H  
ATOM   4465 HG22 VAL A 293      16.488   9.428   9.112  1.00 96.25           H  
ATOM   4466 HG23 VAL A 293      15.033   8.422   9.227  1.00 96.25           H  
ATOM   4467  N   ASP A 294      18.844   8.657  13.267  1.00 94.82           N  
ATOM   4468  H   ASP A 294      18.829   9.622  12.967  1.00 94.82           H  
ATOM   4469  CA  ASP A 294      19.146   8.445  14.681  1.00 94.82           C  
ATOM   4470  HA  ASP A 294      19.482   7.417  14.816  1.00 94.82           H  
ATOM   4471  C   ASP A 294      17.896   8.615  15.565  1.00 94.82           C  
ATOM   4472  CB  ASP A 294      20.322   9.344  15.100  1.00 94.82           C  
ATOM   4473  HB2 ASP A 294      20.576   9.145  16.141  1.00 94.82           H  
ATOM   4474  HB3 ASP A 294      21.188   9.068  14.499  1.00 94.82           H  
ATOM   4475  O   ASP A 294      16.776   8.774  15.078  1.00 94.82           O  
ATOM   4476  CG  ASP A 294      20.056  10.842  14.931  1.00 94.82           C  
ATOM   4477  OD1 ASP A 294      18.868  11.236  14.944  1.00 94.82           O  
ATOM   4478  OD2 ASP A 294      21.057  11.559  14.751  1.00 94.82           O  
ATOM   4479  N   ASP A 295      18.068   8.494  16.881  1.00 94.52           N  
ATOM   4480  H   ASP A 295      19.007   8.436  17.250  1.00 94.52           H  
ATOM   4481  CA  ASP A 295      16.950   8.538  17.828  1.00 94.52           C  
ATOM   4482  HA  ASP A 295      16.177   7.845  17.495  1.00 94.52           H  
ATOM   4483  C   ASP A 295      16.295   9.927  17.906  1.00 94.52           C  
ATOM   4484  CB  ASP A 295      17.432   8.095  19.222  1.00 94.52           C  
ATOM   4485  HB2 ASP A 295      16.620   8.248  19.932  1.00 94.52           H  
ATOM   4486  HB3 ASP A 295      18.266   8.727  19.527  1.00 94.52           H  
ATOM   4487  O   ASP A 295      15.077  10.012  18.072  1.00 94.52           O  
ATOM   4488  CG  ASP A 295      17.854   6.622  19.307  1.00 94.52           C  
ATOM   4489  OD1 ASP A 295      17.479   5.818  18.420  1.00 94.52           O  
ATOM   4490  OD2 ASP A 295      18.563   6.260  20.265  1.00 94.52           O  
ATOM   4491  N   GLU A 296      17.080  10.999  17.763  1.00 95.71           N  
ATOM   4492  H   GLU A 296      18.042  10.865  17.487  1.00 95.71           H  
ATOM   4493  CA  GLU A 296      16.603  12.385  17.843  1.00 95.71           C  
ATOM   4494  HA  GLU A 296      15.963  12.493  18.719  1.00 95.71           H  
ATOM   4495  C   GLU A 296      15.754  12.736  16.620  1.00 95.71           C  
ATOM   4496  CB  GLU A 296      17.809  13.323  18.018  1.00 95.71           C  
ATOM   4497  HB2 GLU A 296      18.358  12.997  18.902  1.00 95.71           H  
ATOM   4498  HB3 GLU A 296      18.465  13.236  17.152  1.00 95.71           H  
ATOM   4499  O   GLU A 296      14.578  13.079  16.767  1.00 95.71           O  
ATOM   4500  CG  GLU A 296      17.403  14.795  18.207  1.00 95.71           C  
ATOM   4501  HG2 GLU A 296      16.948  15.156  17.284  1.00 95.71           H  
ATOM   4502  HG3 GLU A 296      16.654  14.843  18.997  1.00 95.71           H  
ATOM   4503  CD  GLU A 296      18.587  15.708  18.583  1.00 95.71           C  
ATOM   4504  OE1 GLU A 296      18.323  16.865  18.980  1.00 95.71           O  
ATOM   4505  OE2 GLU A 296      19.748  15.238  18.550  1.00 95.71           O  
ATOM   4506  N   ARG A 297      16.288  12.510  15.411  1.00 96.09           N  
ATOM   4507  H   ARG A 297      17.244  12.191  15.361  1.00 96.09           H  
ATOM   4508  CA  ARG A 297      15.550  12.725  14.156  1.00 96.09           C  
ATOM   4509  HA  ARG A 297      15.197  13.756  14.119  1.00 96.09           H  
ATOM   4510  C   ARG A 297      14.316  11.835  14.071  1.00 96.09           C  
ATOM   4511  CB  ARG A 297      16.477  12.459  12.964  1.00 96.09           C  
ATOM   4512  HB2 ARG A 297      15.879  12.489  12.054  1.00 96.09           H  
ATOM   4513  HB3 ARG A 297      16.911  11.464  13.063  1.00 96.09           H  
ATOM   4514  O   ARG A 297      13.259  12.268  13.615  1.00 96.09           O  
ATOM   4515  CG  ARG A 297      17.608  13.493  12.847  1.00 96.09           C  
ATOM   4516  HG2 ARG A 297      17.184  14.487  12.710  1.00 96.09           H  
ATOM   4517  HG3 ARG A 297      18.203  13.498  13.761  1.00 96.09           H  
ATOM   4518  CD  ARG A 297      18.535  13.159  11.670  1.00 96.09           C  
ATOM   4519  HD2 ARG A 297      18.917  12.147  11.805  1.00 96.09           H  
ATOM   4520  HD3 ARG A 297      19.380  13.847  11.690  1.00 96.09           H  
ATOM   4521  NE  ARG A 297      17.831  13.293  10.379  1.00 96.09           N  
ATOM   4522  HE  ARG A 297      17.101  13.990  10.342  1.00 96.09           H  
ATOM   4523  NH1 ARG A 297      18.963  11.702   9.138  1.00 96.09           N  
ATOM   4524 HH11 ARG A 297      19.636  11.514   9.867  1.00 96.09           H  
ATOM   4525 HH12 ARG A 297      19.035  11.216   8.255  1.00 96.09           H  
ATOM   4526  NH2 ARG A 297      17.244  12.792   8.256  1.00 96.09           N  
ATOM   4527 HH21 ARG A 297      17.322  12.125   7.501  1.00 96.09           H  
ATOM   4528 HH22 ARG A 297      16.501  13.475   8.243  1.00 96.09           H  
ATOM   4529  CZ  ARG A 297      18.026  12.599   9.273  1.00 96.09           C  
ATOM   4530  N   GLN A 298      14.408  10.591  14.551  1.00 95.55           N  
ATOM   4531  H   GLN A 298      15.300  10.272  14.902  1.00 95.55           H  
ATOM   4532  CA  GLN A 298      13.234   9.728  14.642  1.00 95.55           C  
ATOM   4533  HA  GLN A 298      12.785   9.672  13.651  1.00 95.55           H  
ATOM   4534  C   GLN A 298      12.181  10.305  15.600  1.00 95.55           C  
ATOM   4535  CB  GLN A 298      13.642   8.311  15.066  1.00 95.55           C  
ATOM   4536  HB2 GLN A 298      14.095   8.338  16.057  1.00 95.55           H  
ATOM   4537  HB3 GLN A 298      14.360   7.908  14.353  1.00 95.55           H  
ATOM   4538  O   GLN A 298      10.989  10.152  15.342  1.00 95.55           O  
ATOM   4539  CG  GLN A 298      12.405   7.407  15.088  1.00 95.55           C  
ATOM   4540  HG2 GLN A 298      11.954   7.382  14.096  1.00 95.55           H  
ATOM   4541  HG3 GLN A 298      11.669   7.808  15.785  1.00 95.55           H  
ATOM   4542  CD  GLN A 298      12.665   5.990  15.538  1.00 95.55           C  
ATOM   4543  NE2 GLN A 298      11.585   5.272  15.777  1.00 95.55           N  
ATOM   4544 HE21 GLN A 298      10.696   5.682  15.528  1.00 95.55           H  
ATOM   4545 HE22 GLN A 298      11.675   4.283  15.958  1.00 95.55           H  
ATOM   4546  OE1 GLN A 298      13.780   5.505  15.678  1.00 95.55           O  
ATOM   4547  N   GLY A 299      12.591  10.933  16.705  1.00 93.60           N  
ATOM   4548  H   GLY A 299      13.583  11.043  16.859  1.00 93.60           H  
ATOM   4549  CA  GLY A 299      11.699  11.636  17.627  1.00 93.60           C  
ATOM   4550  HA2 GLY A 299      11.061  10.923  18.150  1.00 93.60           H  
ATOM   4551  HA3 GLY A 299      12.307  12.172  18.356  1.00 93.60           H  
ATOM   4552  C   GLY A 299      10.822  12.659  16.906  1.00 93.60           C  
ATOM   4553  O   GLY A 299       9.599  12.571  16.990  1.00 93.60           O  
ATOM   4554  N   GLU A 300      11.436  13.534  16.112  1.00 94.62           N  
ATOM   4555  H   GLU A 300      12.445  13.553  16.108  1.00 94.62           H  
ATOM   4556  CA  GLU A 300      10.733  14.550  15.312  1.00 94.62           C  
ATOM   4557  HA  GLU A 300      10.120  15.170  15.966  1.00 94.62           H  
ATOM   4558  C   GLU A 300       9.813  13.927  14.249  1.00 94.62           C  
ATOM   4559  CB  GLU A 300      11.767  15.437  14.605  1.00 94.62           C  
ATOM   4560  HB2 GLU A 300      12.353  14.815  13.929  1.00 94.62           H  
ATOM   4561  HB3 GLU A 300      11.231  16.178  14.013  1.00 94.62           H  
ATOM   4562  O   GLU A 300       8.660  14.329  14.075  1.00 94.62           O  
ATOM   4563  CG  GLU A 300      12.720  16.168  15.564  1.00 94.62           C  
ATOM   4564  HG2 GLU A 300      13.255  15.439  16.172  1.00 94.62           H  
ATOM   4565  HG3 GLU A 300      12.125  16.795  16.228  1.00 94.62           H  
ATOM   4566  CD  GLU A 300      13.747  17.033  14.817  1.00 94.62           C  
ATOM   4567  OE1 GLU A 300      14.404  17.850  15.496  1.00 94.62           O  
ATOM   4568  OE2 GLU A 300      13.851  16.895  13.575  1.00 94.62           O  
ATOM   4569  N   MET A 301      10.296  12.892  13.557  1.00 95.47           N  
ATOM   4570  H   MET A 301      11.268  12.654  13.695  1.00 95.47           H  
ATOM   4571  CA  MET A 301       9.520  12.143  12.561  1.00 95.47           C  
ATOM   4572  HA  MET A 301       9.129  12.832  11.811  1.00 95.47           H  
ATOM   4573  C   MET A 301       8.330  11.405  13.182  1.00 95.47           C  
ATOM   4574  CB  MET A 301      10.445  11.132  11.877  1.00 95.47           C  
ATOM   4575  HB2 MET A 301      11.006  10.585  12.634  1.00 95.47           H  
ATOM   4576  HB3 MET A 301       9.857  10.400  11.323  1.00 95.47           H  
ATOM   4577  O   MET A 301       7.281  11.258  12.546  1.00 95.47           O  
ATOM   4578  CG  MET A 301      11.423  11.790  10.908  1.00 95.47           C  
ATOM   4579  HG2 MET A 301      10.865  12.327  10.140  1.00 95.47           H  
ATOM   4580  HG3 MET A 301      12.036  12.511  11.448  1.00 95.47           H  
ATOM   4581  SD  MET A 301      12.505  10.580  10.104  1.00 95.47           S  
ATOM   4582  CE  MET A 301      13.761  11.715   9.458  1.00 95.47           C  
ATOM   4583  HE1 MET A 301      14.253  12.225  10.286  1.00 95.47           H  
ATOM   4584  HE2 MET A 301      13.289  12.457   8.813  1.00 95.47           H  
ATOM   4585  HE3 MET A 301      14.499  11.158   8.881  1.00 95.47           H  
ATOM   4586  N   ASN A 302       8.462  10.950  14.435  1.00 92.52           N  
ATOM   4587  H   ASN A 302       9.341  11.103  14.909  1.00 92.52           H  
ATOM   4588  CA  ASN A 302       7.364  10.313  15.143  1.00 92.52           C  
ATOM   4589  HA  ASN A 302       7.021   9.471  14.542  1.00 92.52           H  
ATOM   4590  C   ASN A 302       6.205  11.294  15.263  1.00 92.52           C  
ATOM   4591  CB  ASN A 302       7.767   9.805  16.534  1.00 92.52           C  
ATOM   4592  HB2 ASN A 302       8.185  10.634  17.106  1.00 92.52           H  
ATOM   4593  HB3 ASN A 302       6.868   9.489  17.062  1.00 92.52           H  
ATOM   4594  O   ASN A 302       5.101  10.878  14.941  1.00 92.52           O  
ATOM   4595  CG  ASN A 302       8.738   8.642  16.552  1.00 92.52           C  
ATOM   4596  ND2 ASN A 302       9.502   8.538  17.612  1.00 92.52           N  
ATOM   4597 HD21 ASN A 302       9.576   9.377  18.170  1.00 92.52           H  
ATOM   4598 HD22 ASN A 302      10.324   7.962  17.506  1.00 92.52           H  
ATOM   4599  OD1 ASN A 302       8.727   7.720  15.745  1.00 92.52           O  
ATOM   4600  N   ASP A 303       6.420  12.553  15.649  1.00 90.43           N  
ATOM   4601  H   ASP A 303       7.357  12.844  15.888  1.00 90.43           H  
ATOM   4602  CA  ASP A 303       5.346  13.548  15.810  1.00 90.43           C  
ATOM   4603  HA  ASP A 303       4.619  13.168  16.528  1.00 90.43           H  
ATOM   4604  C   ASP A 303       4.573  13.794  14.506  1.00 90.43           C  
ATOM   4605  CB  ASP A 303       5.923  14.854  16.381  1.00 90.43           C  
ATOM   4606  HB2 ASP A 303       5.151  15.622  16.337  1.00 90.43           H  
ATOM   4607  HB3 ASP A 303       6.762  15.183  15.768  1.00 90.43           H  
ATOM   4608  O   ASP A 303       3.351  13.935  14.529  1.00 90.43           O  
ATOM   4609  CG  ASP A 303       6.367  14.714  17.844  1.00 90.43           C  
ATOM   4610  OD1 ASP A 303       5.918  13.742  18.504  1.00 90.43           O  
ATOM   4611  OD2 ASP A 303       7.124  15.595  18.301  1.00 90.43           O  
ATOM   4612  N   LYS A 304       5.255  13.680  13.362  1.00 92.26           N  
ATOM   4613  H   LYS A 304       6.257  13.590  13.444  1.00 92.26           H  
ATOM   4614  CA  LYS A 304       4.678  13.756  12.005  1.00 92.26           C  
ATOM   4615  HA  LYS A 304       3.900  14.520  11.997  1.00 92.26           H  
ATOM   4616  C   LYS A 304       4.000  12.456  11.541  1.00 92.26           C  
ATOM   4617  CB  LYS A 304       5.786  14.185  11.030  1.00 92.26           C  
ATOM   4618  HB2 LYS A 304       5.379  14.260  10.022  1.00 92.26           H  
ATOM   4619  HB3 LYS A 304       6.567  13.424  11.028  1.00 92.26           H  
ATOM   4620  O   LYS A 304       3.406  12.397  10.471  1.00 92.26           O  
ATOM   4621  CG  LYS A 304       6.408  15.538  11.416  1.00 92.26           C  
ATOM   4622  HG2 LYS A 304       5.667  16.328  11.293  1.00 92.26           H  
ATOM   4623  HG3 LYS A 304       6.724  15.519  12.459  1.00 92.26           H  
ATOM   4624  CD  LYS A 304       7.639  15.850  10.563  1.00 92.26           C  
ATOM   4625  HD2 LYS A 304       8.313  14.994  10.563  1.00 92.26           H  
ATOM   4626  HD3 LYS A 304       7.333  16.064   9.539  1.00 92.26           H  
ATOM   4627  CE  LYS A 304       8.358  17.057  11.174  1.00 92.26           C  
ATOM   4628  HE2 LYS A 304       7.705  17.927  11.102  1.00 92.26           H  
ATOM   4629  HE3 LYS A 304       8.555  16.849  12.226  1.00 92.26           H  
ATOM   4630  NZ  LYS A 304       9.632  17.337  10.480  1.00 92.26           N  
ATOM   4631  HZ1 LYS A 304       9.465  17.567   9.511  1.00 92.26           H  
ATOM   4632  HZ2 LYS A 304      10.159  18.105  10.870  1.00 92.26           H  
ATOM   4633  HZ3 LYS A 304      10.237  16.532  10.398  1.00 92.26           H  
ATOM   4634  N   GLY A 305       4.089  11.387  12.335  1.00 93.63           N  
ATOM   4635  H   GLY A 305       4.650  11.501  13.167  1.00 93.63           H  
ATOM   4636  CA  GLY A 305       3.526  10.070  12.022  1.00 93.63           C  
ATOM   4637  HA2 GLY A 305       3.525   9.479  12.938  1.00 93.63           H  
ATOM   4638  HA3 GLY A 305       2.509  10.184  11.646  1.00 93.63           H  
ATOM   4639  C   GLY A 305       4.318   9.248  11.012  1.00 93.63           C  
ATOM   4640  O   GLY A 305       3.799   8.254  10.503  1.00 93.63           O  
ATOM   4641  N   ILE A 306       5.577   9.607  10.768  1.00 96.29           N  
ATOM   4642  H   ILE A 306       5.968  10.398  11.260  1.00 96.29           H  
ATOM   4643  CA  ILE A 306       6.454   8.878   9.857  1.00 96.29           C  
ATOM   4644  HA  ILE A 306       5.855   8.538   9.012  1.00 96.29           H  
ATOM   4645  C   ILE A 306       7.011   7.629  10.545  1.00 96.29           C  
ATOM   4646  CB  ILE A 306       7.547   9.811   9.298  1.00 96.29           C  
ATOM   4647  HB  ILE A 306       8.150  10.155  10.137  1.00 96.29           H  
ATOM   4648  O   ILE A 306       7.440   7.642  11.704  1.00 96.29           O  
ATOM   4649  CG1 ILE A 306       6.965  11.076   8.627  1.00 96.29           C  
ATOM   4650 HG12 ILE A 306       7.781  11.644   8.180  1.00 96.29           H  
ATOM   4651 HG13 ILE A 306       6.511  11.710   9.388  1.00 96.29           H  
ATOM   4652  CG2 ILE A 306       8.481   9.069   8.325  1.00 96.29           C  
ATOM   4653 HG21 ILE A 306       9.206   9.772   7.914  1.00 96.29           H  
ATOM   4654 HG22 ILE A 306       9.036   8.288   8.844  1.00 96.29           H  
ATOM   4655 HG23 ILE A 306       7.916   8.629   7.503  1.00 96.29           H  
ATOM   4656  CD1 ILE A 306       5.920  10.818   7.539  1.00 96.29           C  
ATOM   4657 HD11 ILE A 306       5.632  11.768   7.088  1.00 96.29           H  
ATOM   4658 HD12 ILE A 306       5.026  10.374   7.977  1.00 96.29           H  
ATOM   4659 HD13 ILE A 306       6.326  10.167   6.765  1.00 96.29           H  
ATOM   4660  N   ASN A 307       6.984   6.512   9.822  1.00 98.04           N  
ATOM   4661  H   ASN A 307       6.605   6.561   8.887  1.00 98.04           H  
ATOM   4662  CA  ASN A 307       7.526   5.238  10.269  1.00 98.04           C  
ATOM   4663  HA  ASN A 307       7.608   5.241  11.356  1.00 98.04           H  
ATOM   4664  C   ASN A 307       8.912   5.029   9.682  1.00 98.04           C  
ATOM   4665  CB  ASN A 307       6.587   4.104   9.868  1.00 98.04           C  
ATOM   4666  HB2 ASN A 307       7.001   3.148  10.187  1.00 98.04           H  
ATOM   4667  HB3 ASN A 307       6.477   4.093   8.784  1.00 98.04           H  
ATOM   4668  O   ASN A 307       9.079   4.950   8.469  1.00 98.04           O  
ATOM   4669  CG  ASN A 307       5.245   4.288  10.508  1.00 98.04           C  
ATOM   4670  ND2 ASN A 307       4.273   4.720   9.748  1.00 98.04           N  
ATOM   4671 HD21 ASN A 307       3.376   4.943  10.156  1.00 98.04           H  
ATOM   4672 HD22 ASN A 307       4.507   5.053   8.824  1.00 98.04           H  
ATOM   4673  OD1 ASN A 307       5.101   4.071  11.703  1.00 98.04           O  
ATOM   4674  N   VAL A 308       9.903   4.894  10.553  1.00 97.88           N  
ATOM   4675  H   VAL A 308       9.710   4.988  11.540  1.00 97.88           H  
ATOM   4676  CA  VAL A 308      11.298   4.841  10.126  1.00 97.88           C  
ATOM   4677  HA  VAL A 308      11.369   5.317   9.148  1.00 97.88           H  
ATOM   4678  C   VAL A 308      11.768   3.395   9.990  1.00 97.88           C  
ATOM   4679  CB  VAL A 308      12.182   5.679  11.058  1.00 97.88           C  
ATOM   4680  HB  VAL A 308      12.210   5.216  12.044  1.00 97.88           H  
ATOM   4681  O   VAL A 308      11.478   2.561  10.848  1.00 97.88           O  
ATOM   4682  CG1 VAL A 308      13.606   5.796  10.525  1.00 97.88           C  
ATOM   4683 HG11 VAL A 308      14.053   4.815  10.364  1.00 97.88           H  
ATOM   4684 HG12 VAL A 308      13.614   6.340   9.580  1.00 97.88           H  
ATOM   4685 HG13 VAL A 308      14.202   6.334  11.261  1.00 97.88           H  
ATOM   4686  CG2 VAL A 308      11.641   7.112  11.193  1.00 97.88           C  
ATOM   4687 HG21 VAL A 308      12.340   7.728  11.759  1.00 97.88           H  
ATOM   4688 HG22 VAL A 308      10.682   7.125  11.710  1.00 97.88           H  
ATOM   4689 HG23 VAL A 308      11.517   7.559  10.207  1.00 97.88           H  
ATOM   4690  N   ILE A 309      12.518   3.092   8.936  1.00 98.36           N  
ATOM   4691  H   ILE A 309      12.653   3.813   8.242  1.00 98.36           H  
ATOM   4692  CA  ILE A 309      13.316   1.874   8.801  1.00 98.36           C  
ATOM   4693  HA  ILE A 309      12.910   1.107   9.460  1.00 98.36           H  
ATOM   4694  C   ILE A 309      14.737   2.209   9.248  1.00 98.36           C  
ATOM   4695  CB  ILE A 309      13.258   1.335   7.359  1.00 98.36           C  
ATOM   4696  HB  ILE A 309      13.584   2.128   6.686  1.00 98.36           H  
ATOM   4697  O   ILE A 309      15.319   3.189   8.792  1.00 98.36           O  
ATOM   4698  CG1 ILE A 309      11.807   0.935   7.000  1.00 98.36           C  
ATOM   4699 HG12 ILE A 309      11.099   1.655   7.408  1.00 98.36           H  
ATOM   4700 HG13 ILE A 309      11.574  -0.040   7.428  1.00 98.36           H  
ATOM   4701  CG2 ILE A 309      14.197   0.126   7.182  1.00 98.36           C  
ATOM   4702 HG21 ILE A 309      15.224   0.402   7.421  1.00 98.36           H  
ATOM   4703 HG22 ILE A 309      14.186  -0.191   6.139  1.00 98.36           H  
ATOM   4704 HG23 ILE A 309      13.884  -0.701   7.819  1.00 98.36           H  
ATOM   4705  CD1 ILE A 309      11.567   0.901   5.492  1.00 98.36           C  
ATOM   4706 HD11 ILE A 309      12.212   0.165   5.014  1.00 98.36           H  
ATOM   4707 HD12 ILE A 309      10.527   0.640   5.297  1.00 98.36           H  
ATOM   4708 HD13 ILE A 309      11.767   1.889   5.076  1.00 98.36           H  
ATOM   4709  N   ARG A 310      15.300   1.416  10.164  1.00 96.61           N  
ATOM   4710  H   ARG A 310      14.781   0.605  10.469  1.00 96.61           H  
ATOM   4711  CA  ARG A 310      16.616   1.692  10.763  1.00 96.61           C  
ATOM   4712  HA  ARG A 310      17.089   2.502  10.208  1.00 96.61           H  
ATOM   4713  C   ARG A 310      17.552   0.507  10.661  1.00 96.61           C  
ATOM   4714  CB  ARG A 310      16.471   2.149  12.221  1.00 96.61           C  
ATOM   4715  HB2 ARG A 310      15.883   1.421  12.780  1.00 96.61           H  
ATOM   4716  HB3 ARG A 310      17.462   2.220  12.671  1.00 96.61           H  
ATOM   4717  O   ARG A 310      17.130  -0.640  10.766  1.00 96.61           O  
ATOM   4718  CG  ARG A 310      15.788   3.518  12.295  1.00 96.61           C  
ATOM   4719  HG2 ARG A 310      14.763   3.411  11.941  1.00 96.61           H  
ATOM   4720  HG3 ARG A 310      16.311   4.233  11.660  1.00 96.61           H  
ATOM   4721  CD  ARG A 310      15.722   4.069  13.715  1.00 96.61           C  
ATOM   4722  HD2 ARG A 310      15.119   4.976  13.686  1.00 96.61           H  
ATOM   4723  HD3 ARG A 310      15.228   3.333  14.350  1.00 96.61           H  
ATOM   4724  NE  ARG A 310      17.045   4.414  14.265  1.00 96.61           N  
ATOM   4725  HE  ARG A 310      17.714   4.835  13.636  1.00 96.61           H  
ATOM   4726  NH1 ARG A 310      16.353   4.458  16.440  1.00 96.61           N  
ATOM   4727 HH11 ARG A 310      16.619   4.826  17.342  1.00 96.61           H  
ATOM   4728 HH12 ARG A 310      15.422   4.685  16.122  1.00 96.61           H  
ATOM   4729  NH2 ARG A 310      18.470   4.888  15.992  1.00 96.61           N  
ATOM   4730 HH21 ARG A 310      18.490   5.189  16.956  1.00 96.61           H  
ATOM   4731 HH22 ARG A 310      19.202   5.149  15.348  1.00 96.61           H  
ATOM   4732  CZ  ARG A 310      17.292   4.566  15.551  1.00 96.61           C  
ATOM   4733  N   SER A 311      18.836   0.800  10.502  1.00 95.44           N  
ATOM   4734  H   SER A 311      19.096   1.776  10.470  1.00 95.44           H  
ATOM   4735  CA  SER A 311      19.901  -0.198  10.530  1.00 95.44           C  
ATOM   4736  HA  SER A 311      19.534  -1.132  10.104  1.00 95.44           H  
ATOM   4737  C   SER A 311      20.358  -0.453  11.966  1.00 95.44           C  
ATOM   4738  CB  SER A 311      21.069   0.278   9.667  1.00 95.44           C  
ATOM   4739  HB2 SER A 311      20.708   0.474   8.657  1.00 95.44           H  
ATOM   4740  HB3 SER A 311      21.480   1.200  10.077  1.00 95.44           H  
ATOM   4741  O   SER A 311      20.722   0.482  12.675  1.00 95.44           O  
ATOM   4742  OG  SER A 311      22.081  -0.705   9.608  1.00 95.44           O  
ATOM   4743  HG  SER A 311      22.507  -0.783  10.464  1.00 95.44           H  
ATOM   4744  N   PHE A 312      20.411  -1.720  12.365  1.00 93.75           N  
ATOM   4745  H   PHE A 312      20.060  -2.429  11.737  1.00 93.75           H  
ATOM   4746  CA  PHE A 312      20.962  -2.183  13.638  1.00 93.75           C  
ATOM   4747  HA  PHE A 312      21.395  -1.346  14.185  1.00 93.75           H  
ATOM   4748  C   PHE A 312      22.063  -3.216  13.377  1.00 93.75           C  
ATOM   4749  CB  PHE A 312      19.841  -2.793  14.489  1.00 93.75           C  
ATOM   4750  HB2 PHE A 312      19.371  -3.586  13.908  1.00 93.75           H  
ATOM   4751  HB3 PHE A 312      20.283  -3.251  15.374  1.00 93.75           H  
ATOM   4752  O   PHE A 312      21.879  -4.117  12.559  1.00 93.75           O  
ATOM   4753  CG  PHE A 312      18.772  -1.813  14.934  1.00 93.75           C  
ATOM   4754  CD1 PHE A 312      18.943  -1.069  16.117  1.00 93.75           C  
ATOM   4755  HD1 PHE A 312      19.846  -1.179  16.699  1.00 93.75           H  
ATOM   4756  CD2 PHE A 312      17.610  -1.630  14.161  1.00 93.75           C  
ATOM   4757  HD2 PHE A 312      17.501  -2.158  13.225  1.00 93.75           H  
ATOM   4758  CE1 PHE A 312      17.958  -0.151  16.525  1.00 93.75           C  
ATOM   4759  HE1 PHE A 312      18.110   0.448  17.410  1.00 93.75           H  
ATOM   4760  CE2 PHE A 312      16.619  -0.722  14.578  1.00 93.75           C  
ATOM   4761  HE2 PHE A 312      15.740  -0.556  13.974  1.00 93.75           H  
ATOM   4762  CZ  PHE A 312      16.795   0.021  15.756  1.00 93.75           C  
ATOM   4763  HZ  PHE A 312      16.054   0.749  16.053  1.00 93.75           H  
ATOM   4764  N   THR A 313      23.189  -3.111  14.087  1.00 89.66           N  
ATOM   4765  H   THR A 313      23.290  -2.334  14.725  1.00 89.66           H  
ATOM   4766  CA  THR A 313      24.402  -3.922  13.860  1.00 89.66           C  
ATOM   4767  HA  THR A 313      24.796  -3.691  12.870  1.00 89.66           H  
ATOM   4768  C   THR A 313      24.160  -5.437  13.906  1.00 89.66           C  
ATOM   4769  CB  THR A 313      25.467  -3.539  14.903  1.00 89.66           C  
ATOM   4770  HB  THR A 313      25.128  -3.849  15.891  1.00 89.66           H  
ATOM   4771  O   THR A 313      24.815  -6.182  13.187  1.00 89.66           O  
ATOM   4772  CG2 THR A 313      26.845  -4.145  14.641  1.00 89.66           C  
ATOM   4773 HG21 THR A 313      27.179  -3.886  13.636  1.00 89.66           H  
ATOM   4774 HG22 THR A 313      27.562  -3.772  15.372  1.00 89.66           H  
ATOM   4775 HG23 THR A 313      26.797  -5.231  14.730  1.00 89.66           H  
ATOM   4776  OG1 THR A 313      25.638  -2.137  14.905  1.00 89.66           O  
ATOM   4777  HG1 THR A 313      26.347  -1.932  15.519  1.00 89.66           H  
ATOM   4778  N   ASP A 314      23.212  -5.900  14.719  1.00 90.28           N  
ATOM   4779  H   ASP A 314      22.728  -5.251  15.324  1.00 90.28           H  
ATOM   4780  CA  ASP A 314      22.923  -7.314  14.992  1.00 90.28           C  
ATOM   4781  HA  ASP A 314      23.663  -7.939  14.491  1.00 90.28           H  
ATOM   4782  C   ASP A 314      21.541  -7.782  14.501  1.00 90.28           C  
ATOM   4783  CB  ASP A 314      23.067  -7.535  16.506  1.00 90.28           C  
ATOM   4784  HB2 ASP A 314      24.069  -7.235  16.814  1.00 90.28           H  
ATOM   4785  HB3 ASP A 314      22.965  -8.600  16.714  1.00 90.28           H  
ATOM   4786  O   ASP A 314      21.227  -8.970  14.567  1.00 90.28           O  
ATOM   4787  CG  ASP A 314      22.038  -6.756  17.345  1.00 90.28           C  
ATOM   4788  OD1 ASP A 314      21.589  -5.668  16.900  1.00 90.28           O  
ATOM   4789  OD2 ASP A 314      21.699  -7.250  18.440  1.00 90.28           O  
ATOM   4790  N   ARG A 315      20.705  -6.862  14.004  1.00 91.00           N  
ATOM   4791  H   ARG A 315      21.038  -5.909  13.998  1.00 91.00           H  
ATOM   4792  CA  ARG A 315      19.337  -7.162  13.539  1.00 91.00           C  
ATOM   4793  HA  ARG A 315      19.195  -8.242  13.556  1.00 91.00           H  
ATOM   4794  C   ARG A 315      19.082  -6.781  12.080  1.00 91.00           C  
ATOM   4795  CB  ARG A 315      18.298  -6.553  14.496  1.00 91.00           C  
ATOM   4796  HB2 ARG A 315      18.375  -5.466  14.480  1.00 91.00           H  
ATOM   4797  HB3 ARG A 315      17.304  -6.831  14.145  1.00 91.00           H  
ATOM   4798  O   ARG A 315      18.030  -7.121  11.547  1.00 91.00           O  
ATOM   4799  CG  ARG A 315      18.460  -7.064  15.938  1.00 91.00           C  
ATOM   4800  HG2 ARG A 315      18.480  -8.154  15.926  1.00 91.00           H  
ATOM   4801  HG3 ARG A 315      19.403  -6.712  16.356  1.00 91.00           H  
ATOM   4802  CD  ARG A 315      17.322  -6.612  16.857  1.00 91.00           C  
ATOM   4803  HD2 ARG A 315      16.384  -6.976  16.437  1.00 91.00           H  
ATOM   4804  HD3 ARG A 315      17.475  -7.074  17.833  1.00 91.00           H  
ATOM   4805  NE  ARG A 315      17.281  -5.144  17.021  1.00 91.00           N  
ATOM   4806  HE  ARG A 315      18.145  -4.655  16.839  1.00 91.00           H  
ATOM   4807  NH1 ARG A 315      15.125  -5.016  17.752  1.00 91.00           N  
ATOM   4808 HH11 ARG A 315      14.256  -4.505  17.815  1.00 91.00           H  
ATOM   4809 HH12 ARG A 315      15.103  -6.026  17.737  1.00 91.00           H  
ATOM   4810  NH2 ARG A 315      16.262  -3.128  17.356  1.00 91.00           N  
ATOM   4811 HH21 ARG A 315      15.437  -2.578  17.551  1.00 91.00           H  
ATOM   4812 HH22 ARG A 315      17.077  -2.648  17.003  1.00 91.00           H  
ATOM   4813  CZ  ARG A 315      16.231  -4.430  17.385  1.00 91.00           C  
ATOM   4814  N   GLY A 316      20.035  -6.115  11.428  1.00 94.18           N  
ATOM   4815  H   GLY A 316      20.856  -5.823  11.939  1.00 94.18           H  
ATOM   4816  CA  GLY A 316      19.895  -5.640  10.054  1.00 94.18           C  
ATOM   4817  HA2 GLY A 316      19.504  -6.446   9.432  1.00 94.18           H  
ATOM   4818  HA3 GLY A 316      20.871  -5.350   9.666  1.00 94.18           H  
ATOM   4819  C   GLY A 316      18.960  -4.434   9.952  1.00 94.18           C  
ATOM   4820  O   GLY A 316      18.898  -3.602  10.860  1.00 94.18           O  
ATOM   4821  N   PHE A 317      18.241  -4.328   8.836  1.00 97.37           N  
ATOM   4822  H   PHE A 317      18.326  -5.047   8.132  1.00 97.37           H  
ATOM   4823  CA  PHE A 317      17.326  -3.220   8.556  1.00 97.37           C  
ATOM   4824  HA  PHE A 317      17.700  -2.321   9.045  1.00 97.37           H  
ATOM   4825  C   PHE A 317      15.934  -3.529   9.101  1.00 97.37           C  
ATOM   4826  CB  PHE A 317      17.300  -2.946   7.049  1.00 97.37           C  
ATOM   4827  HB2 PHE A 317      16.679  -2.071   6.858  1.00 97.37           H  
ATOM   4828  HB3 PHE A 317      16.846  -3.793   6.535  1.00 97.37           H  
ATOM   4829  O   PHE A 317      15.254  -4.423   8.610  1.00 97.37           O  
ATOM   4830  CG  PHE A 317      18.679  -2.703   6.476  1.00 97.37           C  
ATOM   4831  CD1 PHE A 317      19.336  -1.485   6.721  1.00 97.37           C  
ATOM   4832  HD1 PHE A 317      18.847  -0.717   7.302  1.00 97.37           H  
ATOM   4833  CD2 PHE A 317      19.327  -3.712   5.741  1.00 97.37           C  
ATOM   4834  HD2 PHE A 317      18.838  -4.658   5.558  1.00 97.37           H  
ATOM   4835  CE1 PHE A 317      20.627  -1.266   6.211  1.00 97.37           C  
ATOM   4836  HE1 PHE A 317      21.134  -0.329   6.390  1.00 97.37           H  
ATOM   4837  CE2 PHE A 317      20.614  -3.490   5.223  1.00 97.37           C  
ATOM   4838  HE2 PHE A 317      21.103  -4.250   4.632  1.00 97.37           H  
ATOM   4839  CZ  PHE A 317      21.264  -2.269   5.462  1.00 97.37           C  
ATOM   4840  HZ  PHE A 317      22.256  -2.107   5.066  1.00 97.37           H  
ATOM   4841  N   MET A 318      15.505  -2.803  10.125  1.00 96.88           N  
ATOM   4842  H   MET A 318      16.101  -2.056  10.453  1.00 96.88           H  
ATOM   4843  CA  MET A 318      14.290  -3.084  10.883  1.00 96.88           C  
ATOM   4844  HA  MET A 318      13.888  -4.054  10.588  1.00 96.88           H  
ATOM   4845  C   MET A 318      13.226  -2.022  10.637  1.00 96.88           C  
ATOM   4846  CB  MET A 318      14.623  -3.133  12.379  1.00 96.88           C  
ATOM   4847  HB2 MET A 318      15.049  -2.170  12.661  1.00 96.88           H  
ATOM   4848  HB3 MET A 318      13.703  -3.265  12.949  1.00 96.88           H  
ATOM   4849  O   MET A 318      13.515  -0.828  10.713  1.00 96.88           O  
ATOM   4850  CG  MET A 318      15.620  -4.234  12.760  1.00 96.88           C  
ATOM   4851  HG2 MET A 318      15.881  -4.114  13.812  1.00 96.88           H  
ATOM   4852  HG3 MET A 318      16.534  -4.103  12.181  1.00 96.88           H  
ATOM   4853  SD  MET A 318      15.042  -5.929  12.515  1.00 96.88           S  
ATOM   4854  CE  MET A 318      13.700  -6.025  13.714  1.00 96.88           C  
ATOM   4855  HE1 MET A 318      12.935  -5.293  13.454  1.00 96.88           H  
ATOM   4856  HE2 MET A 318      14.082  -5.818  14.713  1.00 96.88           H  
ATOM   4857  HE3 MET A 318      13.267  -7.026  13.692  1.00 96.88           H  
ATOM   4858  N   VAL A 319      11.973  -2.444  10.463  1.00 97.92           N  
ATOM   4859  H   VAL A 319      11.814  -3.436  10.352  1.00 97.92           H  
ATOM   4860  CA  VAL A 319      10.816  -1.539  10.523  1.00 97.92           C  
ATOM   4861  HA  VAL A 319      11.021  -0.679   9.886  1.00 97.92           H  
ATOM   4862  C   VAL A 319      10.644  -1.058  11.962  1.00 97.92           C  
ATOM   4863  CB  VAL A 319       9.525  -2.212  10.024  1.00 97.92           C  
ATOM   4864  HB  VAL A 319       9.224  -2.995  10.720  1.00 97.92           H  
ATOM   4865  O   VAL A 319      10.399  -1.862  12.865  1.00 97.92           O  
ATOM   4866  CG1 VAL A 319       8.407  -1.168   9.931  1.00 97.92           C  
ATOM   4867 HG11 VAL A 319       8.144  -0.791  10.920  1.00 97.92           H  
ATOM   4868 HG12 VAL A 319       7.517  -1.621   9.494  1.00 97.92           H  
ATOM   4869 HG13 VAL A 319       8.727  -0.342   9.296  1.00 97.92           H  
ATOM   4870  CG2 VAL A 319       9.715  -2.850   8.645  1.00 97.92           C  
ATOM   4871 HG21 VAL A 319       8.761  -3.229   8.277  1.00 97.92           H  
ATOM   4872 HG22 VAL A 319      10.408  -3.689   8.703  1.00 97.92           H  
ATOM   4873 HG23 VAL A 319      10.110  -2.116   7.943  1.00 97.92           H  
ATOM   4874  N   TRP A 320      10.772   0.243  12.197  1.00 95.84           N  
ATOM   4875  H   TRP A 320      11.005   0.854  11.427  1.00 95.84           H  
ATOM   4876  CA  TRP A 320      10.888   0.832  13.532  1.00 95.84           C  
ATOM   4877  HA  TRP A 320      10.734   0.040  14.265  1.00 95.84           H  
ATOM   4878  C   TRP A 320       9.785   1.862  13.833  1.00 95.84           C  
ATOM   4879  CB  TRP A 320      12.325   1.331  13.735  1.00 95.84           C  
ATOM   4880  HB2 TRP A 320      13.011   0.691  13.182  1.00 95.84           H  
ATOM   4881  HB3 TRP A 320      12.425   2.340  13.333  1.00 95.84           H  
ATOM   4882  O   TRP A 320      10.001   2.892  14.470  1.00 95.84           O  
ATOM   4883  CG  TRP A 320      12.761   1.306  15.162  1.00 95.84           C  
ATOM   4884  CD1 TRP A 320      13.114   2.378  15.887  1.00 95.84           C  
ATOM   4885  HD1 TRP A 320      13.165   3.370  15.462  1.00 95.84           H  
ATOM   4886  CD2 TRP A 320      12.955   0.166  16.044  1.00 95.84           C  
ATOM   4887  CE2 TRP A 320      13.366   0.645  17.326  1.00 95.84           C  
ATOM   4888  CE3 TRP A 320      12.856  -1.228  15.873  1.00 95.84           C  
ATOM   4889  HE3 TRP A 320      12.570  -1.615  14.906  1.00 95.84           H  
ATOM   4890  NE1 TRP A 320      13.442   2.012  17.175  1.00 95.84           N  
ATOM   4891  HE1 TRP A 320      13.786   2.665  17.864  1.00 95.84           H  
ATOM   4892  CH2 TRP A 320      13.498  -1.604  18.204  1.00 95.84           C  
ATOM   4893  HH2 TRP A 320      13.677  -2.276  19.030  1.00 95.84           H  
ATOM   4894  CZ2 TRP A 320      13.632  -0.219  18.396  1.00 95.84           C  
ATOM   4895  HZ2 TRP A 320      13.936   0.183  19.351  1.00 95.84           H  
ATOM   4896  CZ3 TRP A 320      13.128  -2.101  16.940  1.00 95.84           C  
ATOM   4897  HZ3 TRP A 320      13.031  -3.164  16.775  1.00 95.84           H  
ATOM   4898  N   GLY A 321       8.562   1.555  13.395  1.00 94.60           N  
ATOM   4899  H   GLY A 321       8.461   0.742  12.806  1.00 94.60           H  
ATOM   4900  CA  GLY A 321       7.356   2.340  13.655  1.00 94.60           C  
ATOM   4901  HA2 GLY A 321       7.427   3.299  13.142  1.00 94.60           H  
ATOM   4902  HA3 GLY A 321       7.272   2.527  14.726  1.00 94.60           H  
ATOM   4903  C   GLY A 321       6.094   1.625  13.167  1.00 94.60           C  
ATOM   4904  O   GLY A 321       6.164   0.770  12.286  1.00 94.60           O  
ATOM   4905  N   ALA A 322       4.944   1.947  13.765  1.00 96.76           N  
ATOM   4906  H   ALA A 322       4.965   2.694  14.445  1.00 96.76           H  
ATOM   4907  CA  ALA A 322       3.631   1.444  13.343  1.00 96.76           C  
ATOM   4908  HA  ALA A 322       3.680   1.233  12.275  1.00 96.76           H  
ATOM   4909  C   ALA A 322       2.522   2.496  13.533  1.00 96.76           C  
ATOM   4910  CB  ALA A 322       3.325   0.128  14.073  1.00 96.76           C  
ATOM   4911  HB1 ALA A 322       4.075  -0.619  13.811  1.00 96.76           H  
ATOM   4912  HB2 ALA A 322       2.349  -0.244  13.762  1.00 96.76           H  
ATOM   4913  HB3 ALA A 322       3.322   0.290  15.151  1.00 96.76           H  
ATOM   4914  O   ALA A 322       1.477   2.216  14.124  1.00 96.76           O  
ATOM   4915  N   ARG A 323       2.775   3.721  13.079  1.00 96.70           N  
ATOM   4916  H   ARG A 323       3.615   3.842  12.532  1.00 96.70           H  
ATOM   4917  CA  ARG A 323       1.918   4.901  13.200  1.00 96.70           C  
ATOM   4918  HA  ARG A 323       1.171   4.724  13.973  1.00 96.70           H  
ATOM   4919  C   ARG A 323       1.182   5.209  11.903  1.00 96.70           C  
ATOM   4920  CB  ARG A 323       2.760   6.115  13.596  1.00 96.70           C  
ATOM   4921  HB2 ARG A 323       3.547   6.260  12.856  1.00 96.70           H  
ATOM   4922  HB3 ARG A 323       2.125   7.001  13.593  1.00 96.70           H  
ATOM   4923  O   ARG A 323       1.696   4.957  10.819  1.00 96.70           O  
ATOM   4924  CG  ARG A 323       3.376   5.947  14.985  1.00 96.70           C  
ATOM   4925  HG2 ARG A 323       3.967   5.031  15.020  1.00 96.70           H  
ATOM   4926  HG3 ARG A 323       2.585   5.892  15.732  1.00 96.70           H  
ATOM   4927  CD  ARG A 323       4.286   7.134  15.289  1.00 96.70           C  
ATOM   4928  HD2 ARG A 323       4.978   7.292  14.462  1.00 96.70           H  
ATOM   4929  HD3 ARG A 323       3.679   8.036  15.367  1.00 96.70           H  
ATOM   4930  NE  ARG A 323       5.022   6.928  16.547  1.00 96.70           N  
ATOM   4931  HE  ARG A 323       4.678   7.415  17.362  1.00 96.70           H  
ATOM   4932  NH1 ARG A 323       6.767   5.776  15.611  1.00 96.70           N  
ATOM   4933 HH11 ARG A 323       6.337   5.955  14.715  1.00 96.70           H  
ATOM   4934 HH12 ARG A 323       7.774   5.853  15.598  1.00 96.70           H  
ATOM   4935  NH2 ARG A 323       6.824   6.289  17.780  1.00 96.70           N  
ATOM   4936 HH21 ARG A 323       7.785   5.979  17.774  1.00 96.70           H  
ATOM   4937 HH22 ARG A 323       6.500   6.846  18.558  1.00 96.70           H  
ATOM   4938  CZ  ARG A 323       6.190   6.323  16.643  1.00 96.70           C
[truncated: 153,423 more chars]
