# Supplementary material for: Evolution of Phage Tail Sheath Protein
Source: Viruses. 2022 May 26;14(6):1148. doi: 10.3390/v14061148 (PMC9230969; doi:10.3390/v14061148)
Supplement: Supplementary file 1 [file viruses-14-01148-s001.zip › Supplementary_File_S2/AF_models/AFP-6J0N-SP3__Photorhabdus__asymbiotica__ATCC43949.pdb]

ATOM      1  N   MET A   1     -77.016   8.598  48.860  1.00 35.89           N  
ATOM      2  H   MET A   1     -77.722   7.886  48.736  1.00 35.89           H  
ATOM      3  H2  MET A   1     -77.306   9.245  49.579  1.00 35.89           H  
ATOM      4  H3  MET A   1     -76.916   9.079  47.977  1.00 35.89           H  
ATOM      5  CA  MET A   1     -75.746   7.931  49.222  1.00 35.89           C  
ATOM      6  HA  MET A   1     -74.939   8.664  49.230  1.00 35.89           H  
ATOM      7  C   MET A   1     -75.423   6.904  48.151  1.00 35.89           C  
ATOM      8  CB  MET A   1     -75.811   7.259  50.605  1.00 35.89           C  
ATOM      9  HB2 MET A   1     -75.166   6.381  50.614  1.00 35.89           H  
ATOM     10  HB3 MET A   1     -76.829   6.929  50.812  1.00 35.89           H  
ATOM     11  O   MET A   1     -76.360   6.347  47.597  1.00 35.89           O  
ATOM     12  CG  MET A   1     -75.328   8.197  51.714  1.00 35.89           C  
ATOM     13  HG2 MET A   1     -74.282   8.448  51.540  1.00 35.89           H  
ATOM     14  HG3 MET A   1     -75.916   9.114  51.684  1.00 35.89           H  
ATOM     15  SD  MET A   1     -75.481   7.481  53.368  1.00 35.89           S  
ATOM     16  CE  MET A   1     -74.989   8.900  54.384  1.00 35.89           C  
ATOM     17  HE1 MET A   1     -75.653   9.743  54.192  1.00 35.89           H  
ATOM     18  HE2 MET A   1     -75.050   8.628  55.437  1.00 35.89           H  
ATOM     19  HE3 MET A   1     -73.963   9.182  54.149  1.00 35.89           H  
ATOM     20  N   THR A   2     -74.121   6.724  47.900  1.00 37.60           N  
ATOM     21  H   THR A   2     -73.480   7.265  48.463  1.00 37.60           H  
ATOM     22  CA  THR A   2     -73.437   5.737  47.035  1.00 37.60           C  
ATOM     23  HA  THR A   2     -72.376   5.941  47.179  1.00 37.60           H  
ATOM     24  C   THR A   2     -73.616   5.856  45.515  1.00 37.60           C  
ATOM     25  CB  THR A   2     -73.578   4.292  47.547  1.00 37.60           C  
ATOM     26  HB  THR A   2     -73.174   3.603  46.806  1.00 37.60           H  
ATOM     27  O   THR A   2     -74.595   5.391  44.943  1.00 37.60           O  
ATOM     28  CG2 THR A   2     -72.807   4.119  48.858  1.00 37.60           C  
ATOM     29 HG21 THR A   2     -72.902   3.085  49.190  1.00 37.60           H  
ATOM     30 HG22 THR A   2     -73.207   4.772  49.633  1.00 37.60           H  
ATOM     31 HG23 THR A   2     -71.750   4.332  48.702  1.00 37.60           H  
ATOM     32  OG1 THR A   2     -74.912   3.954  47.827  1.00 37.60           O  
ATOM     33  HG1 THR A   2     -75.429   4.130  47.037  1.00 37.60           H  
ATOM     34  N   VAL A   3     -72.588   6.445  44.886  1.00 33.90           N  
ATOM     35  H   VAL A   3     -71.832   6.774  45.469  1.00 33.90           H  
ATOM     36  CA  VAL A   3     -72.199   6.293  43.473  1.00 33.90           C  
ATOM     37  HA  VAL A   3     -73.085   6.050  42.885  1.00 33.90           H  
ATOM     38  C   VAL A   3     -71.148   5.166  43.397  1.00 33.90           C  
ATOM     39  CB  VAL A   3     -71.588   7.606  42.929  1.00 33.90           C  
ATOM     40  HB  VAL A   3     -70.726   7.872  43.541  1.00 33.90           H  
ATOM     41  O   VAL A   3     -70.296   5.124  44.287  1.00 33.90           O  
ATOM     42  CG1 VAL A   3     -71.123   7.493  41.471  1.00 33.90           C  
ATOM     43 HG11 VAL A   3     -71.952   7.194  40.830  1.00 33.90           H  
ATOM     44 HG12 VAL A   3     -70.316   6.767  41.381  1.00 33.90           H  
ATOM     45 HG13 VAL A   3     -70.739   8.454  41.129  1.00 33.90           H  
ATOM     46  CG2 VAL A   3     -72.597   8.760  43.006  1.00 33.90           C  
ATOM     47 HG21 VAL A   3     -72.890   8.944  44.039  1.00 33.90           H  
ATOM     48 HG22 VAL A   3     -73.482   8.520  42.416  1.00 33.90           H  
ATOM     49 HG23 VAL A   3     -72.145   9.670  42.612  1.00 33.90           H  
ATOM     50  N   PRO A   4     -71.171   4.265  42.394  1.00 35.18           N  
ATOM     51  CA  PRO A   4     -70.199   3.179  42.265  1.00 35.18           C  
ATOM     52  HA  PRO A   4     -70.027   2.750  43.252  1.00 35.18           H  
ATOM     53  C   PRO A   4     -68.858   3.645  41.679  1.00 35.18           C  
ATOM     54  CB  PRO A   4     -70.848   2.107  41.378  1.00 35.18           C  
ATOM     55  HB2 PRO A   4     -70.359   2.072  40.405  1.00 35.18           H  
ATOM     56  HB3 PRO A   4     -70.807   1.125  41.849  1.00 35.18           H  
ATOM     57  O   PRO A   4     -68.808   4.399  40.709  1.00 35.18           O  
ATOM     58  CG  PRO A   4     -72.291   2.573  41.198  1.00 35.18           C  
ATOM     59  HG2 PRO A   4     -72.678   2.318  40.212  1.00 35.18           H  
ATOM     60  HG3 PRO A   4     -72.915   2.137  41.978  1.00 35.18           H  
ATOM     61  CD  PRO A   4     -72.211   4.081  41.398  1.00 35.18           C  
ATOM     62  HD2 PRO A   4     -73.188   4.445  41.717  1.00 35.18           H  
ATOM     63  HD3 PRO A   4     -71.910   4.563  40.468  1.00 35.18           H  
ATOM     64  N   THR A   5     -67.783   3.148  42.284  1.00 29.90           N  
ATOM     65  H   THR A   5     -67.944   2.569  43.095  1.00 29.90           H  
ATOM     66  CA  THR A   5     -66.371   3.379  41.965  1.00 29.90           C  
ATOM     67  HA  THR A   5     -66.227   4.427  41.698  1.00 29.90           H  
ATOM     68  C   THR A   5     -65.915   2.491  40.803  1.00 29.90           C  
ATOM     69  CB  THR A   5     -65.547   3.055  43.226  1.00 29.90           C  
ATOM     70  HB  THR A   5     -65.607   1.985  43.421  1.00 29.90           H  
ATOM     71  O   THR A   5     -66.107   1.278  40.847  1.00 29.90           O  
ATOM     72  CG2 THR A   5     -64.077   3.455  43.140  1.00 29.90           C  
ATOM     73 HG21 THR A   5     -63.584   3.246  44.089  1.00 29.90           H  
ATOM     74 HG22 THR A   5     -63.984   4.516  42.906  1.00 29.90           H  
ATOM     75 HG23 THR A   5     -63.582   2.876  42.360  1.00 29.90           H  
ATOM     76  OG1 THR A   5     -66.089   3.734  44.339  1.00 29.90           O  
ATOM     77  HG1 THR A   5     -65.718   4.619  44.347  1.00 29.90           H  
ATOM     78  N   LEU A   6     -65.281   3.088  39.788  1.00 28.40           N  
ATOM     79  H   LEU A   6     -65.155   4.090  39.824  1.00 28.40           H  
ATOM     80  CA  LEU A   6     -64.575   2.383  38.715  1.00 28.40           C  
ATOM     81  HA  LEU A   6     -65.014   1.393  38.596  1.00 28.40           H  
ATOM     82  C   LEU A   6     -63.098   2.234  39.117  1.00 28.40           C  
ATOM     83  CB  LEU A   6     -64.741   3.164  37.393  1.00 28.40           C  
ATOM     84  HB2 LEU A   6     -63.990   3.953  37.365  1.00 28.40           H  
ATOM     85  HB3 LEU A   6     -65.716   3.650  37.369  1.00 28.40           H  
ATOM     86  O   LEU A   6     -62.431   3.226  39.409  1.00 28.40           O  
ATOM     87  CG  LEU A   6     -64.601   2.274  36.142  1.00 28.40           C  
ATOM     88  HG  LEU A   6     -63.923   1.448  36.354  1.00 28.40           H  
ATOM     89  CD1 LEU A   6     -65.966   1.714  35.727  1.00 28.40           C  
ATOM     90 HD11 LEU A   6     -66.394   1.143  36.551  1.00 28.40           H  
ATOM     91 HD12 LEU A   6     -65.842   1.052  34.871  1.00 28.40           H  
ATOM     92 HD13 LEU A   6     -66.643   2.525  35.459  1.00 28.40           H  
ATOM     93  CD2 LEU A   6     -64.035   3.066  34.965  1.00 28.40           C  
ATOM     94 HD21 LEU A   6     -63.948   2.418  34.092  1.00 28.40           H  
ATOM     95 HD22 LEU A   6     -64.683   3.910  34.728  1.00 28.40           H  
ATOM     96 HD23 LEU A   6     -63.041   3.434  35.218  1.00 28.40           H  
ATOM     97  N   THR A   7     -62.607   1.000  39.180  1.00 28.66           N  
ATOM     98  H   THR A   7     -63.226   0.225  38.991  1.00 28.66           H  
ATOM     99  CA  THR A   7     -61.241   0.651  39.594  1.00 28.66           C  
ATOM    100  HA  THR A   7     -60.936   1.311  40.406  1.00 28.66           H  
ATOM    101  C   THR A   7     -60.276   0.833  38.421  1.00 28.66           C  
ATOM    102  CB  THR A   7     -61.205  -0.805  40.100  1.00 28.66           C  
ATOM    103  HB  THR A   7     -61.196  -1.487  39.249  1.00 28.66           H  
ATOM    104  O   THR A   7     -60.381   0.123  37.424  1.00 28.66           O  
ATOM    105  CG2 THR A   7     -60.002  -1.096  40.994  1.00 28.66           C  
ATOM    106 HG21 THR A   7     -59.083  -0.949  40.427  1.00 28.66           H  
ATOM    107 HG22 THR A   7     -59.996  -0.431  41.858  1.00 28.66           H  
ATOM    108 HG23 THR A   7     -60.038  -2.133  41.329  1.00 28.66           H  
ATOM    109  OG1 THR A   7     -62.355  -1.090  40.870  1.00 28.66           O  
ATOM    110  HG1 THR A   7     -62.211  -0.728  41.748  1.00 28.66           H  
ATOM    111  N   ILE A   8     -59.340   1.778  38.534  1.00 29.01           N  
ATOM    112  H   ILE A   8     -59.324   2.344  39.370  1.00 29.01           H  
ATOM    113  CA  ILE A   8     -58.190   1.914  37.631  1.00 29.01           C  
ATOM    114  HA  ILE A   8     -58.419   1.445  36.674  1.00 29.01           H  
ATOM    115  C   ILE A   8     -57.029   1.149  38.275  1.00 29.01           C  
ATOM    116  CB  ILE A   8     -57.864   3.404  37.357  1.00 29.01           C  
ATOM    117  HB  ILE A   8     -57.687   3.900  38.312  1.00 29.01           H  
ATOM    118  O   ILE A   8     -56.645   1.443  39.405  1.00 29.01           O  
ATOM    119  CG1 ILE A   8     -59.067   4.088  36.660  1.00 29.01           C  
ATOM    120 HG12 ILE A   8     -59.958   3.960  37.275  1.00 29.01           H  
ATOM    121 HG13 ILE A   8     -59.252   3.604  35.701  1.00 29.01           H  
ATOM    122  CG2 ILE A   8     -56.589   3.540  36.503  1.00 29.01           C  
ATOM    123 HG21 ILE A   8     -56.328   4.589  36.368  1.00 29.01           H  
ATOM    124 HG22 ILE A   8     -55.740   3.071  37.001  1.00 29.01           H  
ATOM    125 HG23 ILE A   8     -56.729   3.074  35.527  1.00 29.01           H  
ATOM    126  CD1 ILE A   8     -58.899   5.595  36.429  1.00 29.01           C  
ATOM    127 HD11 ILE A   8     -58.129   5.783  35.681  1.00 29.01           H  
ATOM    128 HD12 ILE A   8     -59.840   6.011  36.068  1.00 29.01           H  
ATOM    129 HD13 ILE A   8     -58.630   6.087  37.364  1.00 29.01           H  
ATOM    130  N   LEU A   9     -56.520   0.134  37.577  1.00 28.72           N  
ATOM    131  H   LEU A   9     -56.888  -0.033  36.651  1.00 28.72           H  
ATOM    132  CA  LEU A   9     -55.294  -0.577  37.931  1.00 28.72           C  
ATOM    133  HA  LEU A   9     -55.220  -0.689  39.013  1.00 28.72           H  
ATOM    134  C   LEU A   9     -54.110   0.277  37.456  1.00 28.72           C  
ATOM    135  CB  LEU A   9     -55.317  -1.974  37.270  1.00 28.72           C  
ATOM    136  HB2 LEU A   9     -55.627  -1.856  36.232  1.00 28.72           H  
ATOM    137  HB3 LEU A   9     -54.304  -2.375  37.254  1.00 28.72           H  
ATOM    138  O   LEU A   9     -53.816   0.310  36.265  1.00 28.72           O  
ATOM    139  CG  LEU A   9     -56.241  -2.989  37.972  1.00 28.72           C  
ATOM    140  HG  LEU A   9     -57.148  -2.488  38.309  1.00 28.72           H  
ATOM    141  CD1 LEU A   9     -56.650  -4.109  37.014  1.00 28.72           C  
ATOM    142 HD11 LEU A   9     -55.762  -4.623  36.645  1.00 28.72           H  
ATOM    143 HD12 LEU A   9     -57.193  -3.687  36.169  1.00 28.72           H  
ATOM    144 HD13 LEU A   9     -57.295  -4.822  37.529  1.00 28.72           H  
ATOM    145  CD2 LEU A   9     -55.548  -3.629  39.178  1.00 28.72           C  
ATOM    146 HD21 LEU A   9     -56.227  -4.327  39.669  1.00 28.72           H  
ATOM    147 HD22 LEU A   9     -55.260  -2.857  39.891  1.00 28.72           H  
ATOM    148 HD23 LEU A   9     -54.654  -4.162  38.854  1.00 28.72           H  
ATOM    149  N   GLU A  10     -53.476   1.007  38.374  1.00 27.70           N  
ATOM    150  H   GLU A  10     -53.821   1.006  39.323  1.00 27.70           H  
ATOM    151  CA  GLU A  10     -52.173   1.635  38.139  1.00 27.70           C  
ATOM    152  HA  GLU A  10     -52.201   2.197  37.206  1.00 27.70           H  
ATOM    153  C   GLU A  10     -51.104   0.540  38.003  1.00 27.70           C  
ATOM    154  CB  GLU A  10     -51.814   2.608  39.282  1.00 27.70           C  
ATOM    155  HB2 GLU A  10     -52.119   2.168  40.232  1.00 27.70           H  
ATOM    156  HB3 GLU A  10     -50.733   2.743  39.299  1.00 27.70           H  
ATOM    157  O   GLU A  10     -50.858  -0.232  38.933  1.00 27.70           O  
ATOM    158  CG  GLU A  10     -52.455   3.996  39.109  1.00 27.70           C  
ATOM    159  HG2 GLU A  10     -52.106   4.420  38.168  1.00 27.70           H  
ATOM    160  HG3 GLU A  10     -53.536   3.875  39.036  1.00 27.70           H  
ATOM    161  CD  GLU A  10     -52.140   4.968  40.263  1.00 27.70           C  
ATOM    162  OE1 GLU A  10     -52.149   6.194  40.005  1.00 27.70           O  
ATOM    163  OE2 GLU A  10     -51.947   4.497  41.408  1.00 27.70           O  
ATOM    164  N   GLU A  11     -50.468   0.475  36.832  1.00 28.69           N  
ATOM    165  H   GLU A  11     -50.763   1.085  36.083  1.00 28.69           H  
ATOM    166  CA  GLU A  11     -49.210  -0.240  36.638  1.00 28.69           C  
ATOM    167  HA  GLU A  11     -49.336  -1.282  36.930  1.00 28.69           H  
ATOM    168  C   GLU A  11     -48.145   0.393  37.538  1.00 28.69           C  
ATOM    169  CB  GLU A  11     -48.775  -0.199  35.163  1.00 28.69           C  
ATOM    170  HB2 GLU A  11     -48.964   0.796  34.760  1.00 28.69           H  
ATOM    171  HB3 GLU A  11     -47.704  -0.396  35.110  1.00 28.69           H  
ATOM    172  O   GLU A  11     -47.672   1.509  37.319  1.00 28.69           O  
ATOM    173  CG  GLU A  11     -49.490  -1.263  34.316  1.00 28.69           C  
ATOM    174  HG2 GLU A  11     -50.565  -1.093  34.371  1.00 28.69           H  
ATOM    175  HG3 GLU A  11     -49.284  -2.242  34.749  1.00 28.69           H  
ATOM    176  CD  GLU A  11     -49.053  -1.250  32.841  1.00 28.69           C  
ATOM    177  OE1 GLU A  11     -49.154  -2.326  32.208  1.00 28.69           O  
ATOM    178  OE2 GLU A  11     -48.656  -0.171  32.348  1.00 28.69           O  
ATOM    179  N   VAL A  12     -47.784  -0.335  38.593  1.00 31.10           N  
ATOM    180  H   VAL A  12     -48.297  -1.187  38.768  1.00 31.10           H  
ATOM    181  CA  VAL A  12     -46.692   0.015  39.495  1.00 31.10           C  
ATOM    182  HA  VAL A  12     -46.817   1.050  39.813  1.00 31.10           H  
ATOM    183  C   VAL A  12     -45.384  -0.100  38.717  1.00 31.10           C  
ATOM    184  CB  VAL A  12     -46.711  -0.881  40.750  1.00 31.10           C  
ATOM    185  HB  VAL A  12     -46.642  -1.926  40.451  1.00 31.10           H  
ATOM    186  O   VAL A  12     -44.820  -1.183  38.562  1.00 31.10           O  
ATOM    187  CG1 VAL A  12     -45.549  -0.568  41.704  1.00 31.10           C  
ATOM    188 HG11 VAL A  12     -45.577   0.483  41.992  1.00 31.10           H  
ATOM    189 HG12 VAL A  12     -45.624  -1.191  42.595  1.00 31.10           H  
ATOM    190 HG13 VAL A  12     -44.597  -0.781  41.217  1.00 31.10           H  
ATOM    191  CG2 VAL A  12     -48.019  -0.691  41.533  1.00 31.10           C  
ATOM    192 HG21 VAL A  12     -48.014  -1.318  42.425  1.00 31.10           H  
ATOM    193 HG22 VAL A  12     -48.134   0.353  41.824  1.00 31.10           H  
ATOM    194 HG23 VAL A  12     -48.873  -0.976  40.920  1.00 31.10           H  
ATOM    195  N   MET A  13     -44.899   1.039  38.234  1.00 28.03           N  
ATOM    196  H   MET A  13     -45.517   1.838  38.236  1.00 28.03           H  
ATOM    197  CA  MET A  13     -43.555   1.197  37.696  1.00 28.03           C  
ATOM    198  HA  MET A  13     -43.411   0.453  36.912  1.00 28.03           H  
ATOM    199  C   MET A  13     -42.551   0.940  38.833  1.00 28.03           C  
ATOM    200  CB  MET A  13     -43.439   2.600  37.069  1.00 28.03           C  
ATOM    201  HB2 MET A  13     -43.151   3.331  37.825  1.00 28.03           H  
ATOM    202  HB3 MET A  13     -44.413   2.898  36.682  1.00 28.03           H  
ATOM    203  O   MET A  13     -42.326   1.792  39.695  1.00 28.03           O  
ATOM    204  CG  MET A  13     -42.462   2.650  35.892  1.00 28.03           C  
ATOM    205  HG2 MET A  13     -42.811   1.955  35.128  1.00 28.03           H  
ATOM    206  HG3 MET A  13     -41.474   2.324  36.217  1.00 28.03           H  
ATOM    207  SD  MET A  13     -42.334   4.296  35.135  1.00 28.03           S  
ATOM    208  CE  MET A  13     -41.148   5.070  36.264  1.00 28.03           C  
ATOM    209  HE1 MET A  13     -40.222   4.494  36.264  1.00 28.03           H  
ATOM    210  HE2 MET A  13     -41.566   5.097  37.271  1.00 28.03           H  
ATOM    211  HE3 MET A  13     -40.934   6.085  35.931  1.00 28.03           H  
ATOM    212  N   MET A  14     -41.982  -0.268  38.881  1.00 26.86           N  
ATOM    213  H   MET A  14     -42.283  -0.963  38.213  1.00 26.86           H  
ATOM    214  CA  MET A  14     -40.888  -0.603  39.793  1.00 26.86           C  
ATOM    215  HA  MET A  14     -41.163  -0.308  40.806  1.00 26.86           H  
ATOM    216  C   MET A  14     -39.640   0.196  39.399  1.00 26.86           C  
ATOM    217  CB  MET A  14     -40.591  -2.116  39.789  1.00 26.86           C  
ATOM    218  HB2 MET A  14     -40.622  -2.508  38.773  1.00 26.86           H  
ATOM    219  HB3 MET A  14     -39.578  -2.255  40.167  1.00 26.86           H  
ATOM    220  O   MET A  14     -38.874  -0.219  38.536  1.00 26.86           O  
ATOM    221  CG  MET A  14     -41.516  -2.931  40.698  1.00 26.86           C  
ATOM    222  HG2 MET A  14     -41.640  -2.393  41.638  1.00 26.86           H  
ATOM    223  HG3 MET A  14     -42.494  -3.034  40.227  1.00 26.86           H  
ATOM    224  SD  MET A  14     -40.837  -4.575  41.078  1.00 26.86           S  
ATOM    225  CE  MET A  14     -41.986  -5.130  42.360  1.00 26.86           C  
ATOM    226  HE1 MET A  14     -41.711  -6.135  42.680  1.00 26.86           H  
ATOM    227  HE2 MET A  14     -42.998  -5.145  41.955  1.00 26.86           H  
ATOM    228  HE3 MET A  14     -41.942  -4.450  43.210  1.00 26.86           H  
ATOM    229  N   MET A  15     -39.425   1.347  40.039  1.00 30.71           N  
ATOM    230  H   MET A  15     -40.162   1.712  40.626  1.00 30.71           H  
ATOM    231  CA  MET A  15     -38.115   1.996  40.052  1.00 30.71           C  
ATOM    232  HA  MET A  15     -37.751   2.078  39.028  1.00 30.71           H  
ATOM    233  C   MET A  15     -37.130   1.114  40.830  1.00 30.71           C  
ATOM    234  CB  MET A  15     -38.189   3.408  40.661  1.00 30.71           C  
ATOM    235  HB2 MET A  15     -37.263   3.608  41.200  1.00 30.71           H  
ATOM    236  HB3 MET A  15     -39.013   3.474  41.371  1.00 30.71           H  
ATOM    237  O   MET A  15     -37.325   0.843  42.020  1.00 30.71           O  
ATOM    238  CG  MET A  15     -38.332   4.497  39.593  1.00 30.71           C  
ATOM    239  HG2 MET A  15     -39.273   4.356  39.062  1.00 30.71           H  
ATOM    240  HG3 MET A  15     -37.513   4.392  38.881  1.00 30.71           H  
ATOM    241  SD  MET A  15     -38.281   6.178  40.278  1.00 30.71           S  
ATOM    242  CE  MET A  15     -38.169   7.136  38.744  1.00 30.71           C  
ATOM    243  HE1 MET A  15     -37.259   6.866  38.210  1.00 30.71           H  
ATOM    244  HE2 MET A  15     -38.145   8.200  38.980  1.00 30.71           H  
ATOM    245  HE3 MET A  15     -39.035   6.926  38.115  1.00 30.71           H  
ATOM    246  N   GLU A  16     -36.077   0.670  40.145  1.00 33.94           N  
ATOM    247  H   GLU A  16     -36.026   0.869  39.156  1.00 33.94           H  
ATOM    248  CA  GLU A  16     -34.931  -0.024  40.728  1.00 33.94           C  
ATOM    249  HA  GLU A  16     -35.256  -0.999  41.092  1.00 33.94           H  
ATOM    250  C   GLU A  16     -34.352   0.774  41.903  1.00 33.94           C  
ATOM    251  CB  GLU A  16     -33.843  -0.242  39.666  1.00 33.94           C  
ATOM    252  HB2 GLU A  16     -32.897  -0.440  40.171  1.00 33.94           H  
ATOM    253  HB3 GLU A  16     -33.734   0.670  39.078  1.00 33.94           H  
ATOM    254  O   GLU A  16     -33.992   1.948  41.793  1.00 33.94           O  
ATOM    255  CG  GLU A  16     -34.148  -1.437  38.755  1.00 33.94           C  
ATOM    256  HG2 GLU A  16     -35.102  -1.269  38.256  1.00 33.94           H  
ATOM    257  HG3 GLU A  16     -34.245  -2.327  39.377  1.00 33.94           H  
ATOM    258  CD  GLU A  16     -33.053  -1.650  37.700  1.00 33.94           C  
ATOM    259  OE1 GLU A  16     -32.737  -2.830  37.435  1.00 33.94           O  
ATOM    260  OE2 GLU A  16     -32.542  -0.630  37.187  1.00 33.94           O  
ATOM    261  N   ARG A  17     -34.251   0.116  43.063  1.00 31.08           N  
ATOM    262  H   ARG A  17     -34.548  -0.849  43.073  1.00 31.08           H  
ATOM    263  CA  ARG A  17     -33.561   0.659  44.233  1.00 31.08           C  
ATOM    264  HA  ARG A  17     -33.843   1.703  44.365  1.00 31.08           H  
ATOM    265  C   ARG A  17     -32.055   0.620  43.980  1.00 31.08           C  
ATOM    266  CB  ARG A  17     -33.915  -0.133  45.501  1.00 31.08           C  
ATOM    267  HB2 ARG A  17     -33.264   0.215  46.303  1.00 31.08           H  
ATOM    268  HB3 ARG A  17     -33.707  -1.190  45.333  1.00 31.08           H  
ATOM    269  O   ARG A  17     -31.410  -0.384  44.276  1.00 31.08           O  
ATOM    270  CG  ARG A  17     -35.367   0.024  45.962  1.00 31.08           C  
ATOM    271  HG2 ARG A  17     -36.030  -0.429  45.226  1.00 31.08           H  
ATOM    272  HG3 ARG A  17     -35.613   1.080  46.071  1.00 31.08           H  
ATOM    273  CD  ARG A  17     -35.519  -0.686  47.314  1.00 31.08           C  
ATOM    274  HD2 ARG A  17     -35.084  -1.682  47.233  1.00 31.08           H  
ATOM    275  HD3 ARG A  17     -34.967  -0.121  48.065  1.00 31.08           H  
ATOM    276  NE  ARG A  17     -36.931  -0.816  47.711  1.00 31.08           N  
ATOM    277  HE  ARG A  17     -37.614  -0.522  47.028  1.00 31.08           H  
ATOM    278  NH1 ARG A  17     -36.565  -1.719  49.790  1.00 31.08           N  
ATOM    279 HH11 ARG A  17     -36.919  -2.122  50.646  1.00 31.08           H  
ATOM    280 HH12 ARG A  17     -35.571  -1.628  49.633  1.00 31.08           H  
ATOM    281  NH2 ARG A  17     -38.656  -1.467  49.046  1.00 31.08           N  
ATOM    282 HH21 ARG A  17     -39.305  -1.193  48.323  1.00 31.08           H  
ATOM    283 HH22 ARG A  17     -39.000  -1.870  49.906  1.00 31.08           H  
ATOM    284  CZ  ARG A  17     -37.375  -1.330  48.844  1.00 31.08           C  
ATOM    285  N   LEU A  18     -31.492   1.718  43.485  1.00 35.25           N  
ATOM    286  H   LEU A  18     -32.097   2.439  43.117  1.00 35.25           H  
ATOM    287  CA  LEU A  18     -30.047   1.943  43.522  1.00 35.25           C  
ATOM    288  HA  LEU A  18     -29.549   1.118  43.014  1.00 35.25           H  
ATOM    289  C   LEU A  18     -29.593   1.944  44.989  1.00 35.25           C  
ATOM    290  CB  LEU A  18     -29.703   3.257  42.797  1.00 35.25           C  
ATOM    291  HB2 LEU A  18     -28.674   3.534  43.028  1.00 35.25           H  
ATOM    292  HB3 LEU A  18     -30.351   4.044  43.182  1.00 35.25           H  
ATOM    293  O   LEU A  18     -30.052   2.751  45.801  1.00 35.25           O  
ATOM    294  CG  LEU A  18     -29.857   3.171  41.264  1.00 35.25           C  
ATOM    295  HG  LEU A  18     -30.805   2.695  41.016  1.00 35.25           H  
ATOM    296  CD1 LEU A  18     -29.859   4.576  40.664  1.00 35.25           C  
ATOM    297 HD11 LEU A  18     -29.976   4.509  39.583  1.00 35.25           H  
ATOM    298 HD12 LEU A  18     -30.696   5.148  41.066  1.00 35.25           H  
ATOM    299 HD13 LEU A  18     -28.922   5.085  40.892  1.00 35.25           H  
ATOM    300  CD2 LEU A  18     -28.714   2.379  40.625  1.00 35.25           C  
ATOM    301 HD21 LEU A  18     -27.753   2.835  40.862  1.00 35.25           H  
ATOM    302 HD22 LEU A  18     -28.843   2.367  39.542  1.00 35.25           H  
ATOM    303 HD23 LEU A  18     -28.726   1.345  40.970  1.00 35.25           H  
ATOM    304  N   GLN A  19     -28.740   0.983  45.350  1.00 37.12           N  
ATOM    305  H   GLN A  19     -28.413   0.341  44.643  1.00 37.12           H  
ATOM    306  CA  GLN A  19     -28.178   0.893  46.694  1.00 37.12           C  
ATOM    307  HA  GLN A  19     -29.015   0.849  47.390  1.00 37.12           H  
ATOM    308  C   GLN A  19     -27.330   2.140  47.006  1.00 37.12           C  
ATOM    309  CB  GLN A  19     -27.338  -0.382  46.858  1.00 37.12           C  
ATOM    310  HB2 GLN A  19     -26.763  -0.299  47.780  1.00 37.12           H  
ATOM    311  HB3 GLN A  19     -26.635  -0.465  46.029  1.00 37.12           H  
ATOM    312  O   GLN A  19     -26.618   2.639  46.129  1.00 37.12           O  
ATOM    313  CG  GLN A  19     -28.196  -1.653  46.944  1.00 37.12           C  
ATOM    314  HG2 GLN A  19     -28.938  -1.531  47.734  1.00 37.12           H  
ATOM    315  HG3 GLN A  19     -28.719  -1.806  46.000  1.00 37.12           H  
ATOM    316  CD  GLN A  19     -27.366  -2.899  47.252  1.00 37.12           C  
ATOM    317  NE2 GLN A  19     -27.992  -4.018  47.543  1.00 37.12           N  
ATOM    318 HE21 GLN A  19     -27.387  -4.817  47.669  1.00 37.12           H  
ATOM    319 HE22 GLN A  19     -28.996  -4.087  47.458  1.00 37.12           H  
ATOM    320  OE1 GLN A  19     -26.150  -2.904  47.252  1.00 37.12           O  
ATOM    321  N   PRO A  20     -27.374   2.647  48.252  1.00 31.32           N  
ATOM    322  CA  PRO A  20     -26.616   3.826  48.639  1.00 31.32           C  
ATOM    323  HA  PRO A  20     -26.847   4.646  47.958  1.00 31.32           H  
ATOM    324  C   PRO A  20     -25.113   3.530  48.571  1.00 31.32           C  
ATOM    325  CB  PRO A  20     -27.106   4.195  50.045  1.00 31.32           C  
ATOM    326  HB2 PRO A  20     -27.875   4.963  49.961  1.00 31.32           H  
ATOM    327  HB3 PRO A  20     -26.295   4.550  50.680  1.00 31.32           H  
ATOM    328  O   PRO A  20     -24.610   2.698  49.321  1.00 31.32           O  
ATOM    329  CG  PRO A  20     -27.732   2.914  50.600  1.00 31.32           C  
ATOM    330  HG2 PRO A  20     -26.986   2.362  51.172  1.00 31.32           H  
ATOM    331  HG3 PRO A  20     -28.598   3.135  51.222  1.00 31.32           H  
ATOM    332  CD  PRO A  20     -28.128   2.104  49.369  1.00 31.32           C  
ATOM    333  HD2 PRO A  20     -29.195   2.224  49.180  1.00 31.32           H  
ATOM    334  HD3 PRO A  20     -27.887   1.053  49.529  1.00 31.32           H  
ATOM    335  N   GLY A  21     -24.408   4.225  47.673  1.00 34.76           N  
ATOM    336  H   GLY A  21     -24.914   4.828  47.041  1.00 34.76           H  
ATOM    337  CA  GLY A  21     -22.943   4.200  47.577  1.00 34.76           C  
ATOM    338  HA2 GLY A  21     -22.540   3.461  48.270  1.00 34.76           H  
ATOM    339  HA3 GLY A  21     -22.561   5.175  47.876  1.00 34.76           H  
ATOM    340  C   GLY A  21     -22.356   3.881  46.199  1.00 34.76           C  
ATOM    341  O   GLY A  21     -21.145   3.995  46.045  1.00 34.76           O  
ATOM    342  N   VAL A  22     -23.164   3.530  45.192  1.00 31.11           N  
ATOM    343  H   VAL A  22     -24.152   3.409  45.366  1.00 31.11           H  
ATOM    344  CA  VAL A  22     -22.666   3.325  43.820  1.00 31.11           C  
ATOM    345  HA  VAL A  22     -21.583   3.202  43.848  1.00 31.11           H  
ATOM    346  C   VAL A  22     -22.947   4.565  42.981  1.00 31.11           C  
ATOM    347  CB  VAL A  22     -23.210   2.034  43.180  1.00 31.11           C  
ATOM    348  HB  VAL A  22     -24.295   2.091  43.099  1.00 31.11           H  
ATOM    349  O   VAL A  22     -24.035   4.748  42.440  1.00 31.11           O  
ATOM    350  CG1 VAL A  22     -22.610   1.814  41.782  1.00 31.11           C  
ATOM    351 HG11 VAL A  22     -21.522   1.782  41.835  1.00 31.11           H  
ATOM    352 HG12 VAL A  22     -22.914   2.616  41.109  1.00 31.11           H  
ATOM    353 HG13 VAL A  22     -22.976   0.875  41.368  1.00 31.11           H  
ATOM    354  CG2 VAL A  22     -22.842   0.815  44.039  1.00 31.11           C  
ATOM    355 HG21 VAL A  22     -23.190  -0.096  43.552  1.00 31.11           H  
ATOM    356 HG22 VAL A  22     -23.323   0.881  45.015  1.00 31.11           H  
ATOM    357 HG23 VAL A  22     -21.762   0.759  44.172  1.00 31.11           H  
ATOM    358  N   THR A  23     -21.949   5.434  42.875  1.00 34.55           N  
ATOM    359  H   THR A  23     -21.115   5.290  43.426  1.00 34.55           H  
ATOM    360  CA  THR A  23     -21.926   6.487  41.862  1.00 34.55           C  
ATOM    361  HA  THR A  23     -22.929   6.896  41.741  1.00 34.55           H  
ATOM    362  C   THR A  23     -21.483   5.839  40.553  1.00 34.55           C  
ATOM    363  CB  THR A  23     -20.977   7.635  42.260  1.00 34.55           C  
ATOM    364  HB  THR A  23     -19.945   7.360  42.039  1.00 34.55           H  
ATOM    365  O   THR A  23     -20.306   5.526  40.390  1.00 34.55           O  
ATOM    366  CG2 THR A  23     -21.324   8.934  41.535  1.00 34.55           C  
ATOM    367 HG21 THR A  23     -21.256   8.782  40.457  1.00 34.55           H  
ATOM    368 HG22 THR A  23     -20.622   9.717  41.820  1.00 34.55           H  
ATOM    369 HG23 THR A  23     -22.338   9.244  41.788  1.00 34.55           H  
ATOM    370  OG1 THR A  23     -21.065   7.912  43.641  1.00 34.55           O  
ATOM    371  HG1 THR A  23     -20.367   8.537  43.850  1.00 34.55           H  
ATOM    372  N   LEU A  24     -22.404   5.620  39.611  1.00 33.76           N  
ATOM    373  H   LEU A  24     -23.375   5.804  39.820  1.00 33.76           H  
ATOM    374  CA  LEU A  24     -22.021   5.437  38.212  1.00 33.76           C  
ATOM    375  HA  LEU A  24     -21.198   4.726  38.138  1.00 33.76           H  
ATOM    376  C   LEU A  24     -21.513   6.793  37.720  1.00 33.76           C  
ATOM    377  CB  LEU A  24     -23.207   4.915  37.373  1.00 33.76           C  
ATOM    378  HB2 LEU A  24     -24.110   5.438  37.688  1.00 33.76           H  
ATOM    379  HB3 LEU A  24     -23.044   5.167  36.325  1.00 33.76           H  
ATOM    380  O   LEU A  24     -22.268   7.617  37.215  1.00 33.76           O  
ATOM    381  CG  LEU A  24     -23.428   3.395  37.468  1.00 33.76           C  
ATOM    382  HG  LEU A  24     -23.312   3.074  38.504  1.00 33.76           H  
ATOM    383  CD1 LEU A  24     -24.845   3.049  37.015  1.00 33.76           C  
ATOM    384 HD11 LEU A  24     -24.995   3.370  35.984  1.00 33.76           H  
ATOM    385 HD12 LEU A  24     -25.007   1.973  37.081  1.00 33.76           H  
ATOM    386 HD13 LEU A  24     -25.572   3.551  37.653  1.00 33.76           H  
ATOM    387  CD2 LEU A  24     -22.442   2.619  36.588  1.00 33.76           C  
ATOM    388 HD21 LEU A  24     -21.418   2.818  36.903  1.00 33.76           H  
ATOM    389 HD22 LEU A  24     -22.635   1.550  36.676  1.00 33.76           H  
ATOM    390 HD23 LEU A  24     -22.562   2.915  35.546  1.00 33.76           H  
ATOM    391  N   THR A  25     -20.224   7.064  37.907  1.00 30.15           N  
ATOM    392  H   THR A  25     -19.659   6.431  38.455  1.00 30.15           H  
ATOM    393  CA  THR A  25     -19.549   7.995  37.010  1.00 30.15           C  
ATOM    394  HA  THR A  25     -20.135   8.909  36.911  1.00 30.15           H  
ATOM    395  C   THR A  25     -19.517   7.313  35.655  1.00 30.15           C  
ATOM    396  CB  THR A  25     -18.137   8.382  37.479  1.00 30.15           C  
ATOM    397  HB  THR A  25     -17.551   8.712  36.622  1.00 30.15           H  
ATOM    398  O   THR A  25     -18.627   6.509  35.378  1.00 30.15           O  
ATOM    399  CG2 THR A  25     -18.192   9.528  38.487  1.00 30.15           C  
ATOM    400 HG21 THR A  25     -18.626  10.409  38.014  1.00 30.15           H  
ATOM    401 HG22 THR A  25     -18.795   9.238  39.347  1.00 30.15           H  
ATOM    402 HG23 THR A  25     -17.180   9.765  38.817  1.00 30.15           H  
ATOM    403  OG1 THR A  25     -17.487   7.293  38.093  1.00 30.15           O  
ATOM    404  HG1 THR A  25     -17.368   6.636  37.404  1.00 30.15           H  
ATOM    405  N   GLU A  26     -20.508   7.618  34.819  1.00 32.79           N  
ATOM    406  H   GLU A  26     -21.306   8.125  35.173  1.00 32.79           H  
ATOM    407  CA  GLU A  26     -20.354   7.538  33.373  1.00 32.79           C  
ATOM    408  HA  GLU A  26     -20.010   6.544  33.090  1.00 32.79           H  
ATOM    409  C   GLU A  26     -19.269   8.542  32.994  1.00 32.79           C  
ATOM    410  CB  GLU A  26     -21.670   7.818  32.634  1.00 32.79           C  
ATOM    411  HB2 GLU A  26     -21.440   7.968  31.580  1.00 32.79           H  
ATOM    412  HB3 GLU A  26     -22.121   8.727  33.031  1.00 32.79           H  
ATOM    413  O   GLU A  26     -19.510   9.656  32.533  1.00 32.79           O  
ATOM    414  CG  GLU A  26     -22.659   6.651  32.748  1.00 32.79           C  
ATOM    415  HG2 GLU A  26     -22.166   5.744  32.398  1.00 32.79           H  
ATOM    416  HG3 GLU A  26     -22.920   6.511  33.797  1.00 32.79           H  
ATOM    417  CD  GLU A  26     -23.942   6.877  31.929  1.00 32.79           C  
ATOM    418  OE1 GLU A  26     -24.756   5.930  31.890  1.00 32.79           O  
ATOM    419  OE2 GLU A  26     -24.104   7.980  31.358  1.00 32.79           O  
ATOM    420  N   SER A  27     -18.022   8.150  33.226  1.00 32.09           N  
ATOM    421  H   SER A  27     -17.876   7.305  33.758  1.00 32.09           H  
ATOM    422  CA  SER A  27     -16.939   8.627  32.402  1.00 32.09           C  
ATOM    423  HA  SER A  27     -16.901   9.716  32.416  1.00 32.09           H  
ATOM    424  C   SER A  27     -17.310   8.125  31.015  1.00 32.09           C  
ATOM    425  CB  SER A  27     -15.593   8.056  32.869  1.00 32.09           C  
ATOM    426  HB2 SER A  27     -15.543   6.995  32.625  1.00 32.09           H  
ATOM    427  HB3 SER A  27     -14.783   8.573  32.354  1.00 32.09           H  
ATOM    428  O   SER A  27     -17.019   6.981  30.669  1.00 32.09           O  
ATOM    429  OG  SER A  27     -15.435   8.182  34.268  1.00 32.09           O  
ATOM    430  HG  SER A  27     -14.687   7.648  34.542  1.00 32.09           H  
ATOM    431  N   ILE A  28     -17.997   8.952  30.224  1.00 36.54           N  
ATOM    432  H   ILE A  28     -18.405   9.778  30.638  1.00 36.54           H  
ATOM    433  CA  ILE A  28     -17.894   8.861  28.775  1.00 36.54           C  
ATOM    434  HA  ILE A  28     -18.144   7.852  28.448  1.00 36.54           H  
ATOM    435  C   ILE A  28     -16.417   9.123  28.545  1.00 36.54           C  
ATOM    436  CB  ILE A  28     -18.799   9.871  28.034  1.00 36.54           C  
ATOM    437  HB  ILE A  28     -18.495  10.882  28.305  1.00 36.54           H  
ATOM    438  O   ILE A  28     -15.982  10.269  28.410  1.00 36.54           O  
ATOM    439  CG1 ILE A  28     -20.278   9.691  28.439  1.00 36.54           C  
ATOM    440 HG12 ILE A  28     -20.631   8.711  28.117  1.00 36.54           H  
ATOM    441 HG13 ILE A  28     -20.367   9.738  29.524  1.00 36.54           H  
ATOM    442  CG2 ILE A  28     -18.624   9.691  26.510  1.00 36.54           C  
ATOM    443 HG21 ILE A  28     -17.576   9.783  26.224  1.00 36.54           H  
ATOM    444 HG22 ILE A  28     -18.992   8.712  26.203  1.00 36.54           H  
ATOM    445 HG23 ILE A  28     -19.175  10.463  25.973  1.00 36.54           H  
ATOM    446  CD1 ILE A  28     -21.201  10.773  27.867  1.00 36.54           C  
ATOM    447 HD11 ILE A  28     -22.198  10.652  28.293  1.00 36.54           H  
ATOM    448 HD12 ILE A  28     -21.277  10.681  26.784  1.00 36.54           H  
ATOM    449 HD13 ILE A  28     -20.824  11.762  28.128  1.00 36.54           H  
ATOM    450  N   ILE A  29     -15.615   8.063  28.643  1.00 36.00           N  
ATOM    451  H   ILE A  29     -16.021   7.179  28.915  1.00 36.00           H  
ATOM    452  CA  ILE A  29     -14.234   8.117  28.249  1.00 36.00           C  
ATOM    453  HA  ILE A  29     -13.793   9.015  28.682  1.00 36.00           H  
ATOM    454  C   ILE A  29     -14.361   8.296  26.749  1.00 36.00           C  
ATOM    455  CB  ILE A  29     -13.379   6.899  28.675  1.00 36.00           C  
ATOM    456  HB  ILE A  29     -13.468   6.104  27.935  1.00 36.00           H  
ATOM    457  O   ILE A  29     -14.460   7.344  25.981  1.00 36.00           O  
ATOM    458  CG1 ILE A  29     -13.739   6.307  30.054  1.00 36.00           C  
ATOM    459 HG12 ILE A  29     -13.657   7.078  30.819  1.00 36.00           H  
ATOM    460 HG13 ILE A  29     -14.771   5.960  30.020  1.00 36.00           H  
ATOM    461  CG2 ILE A  29     -11.931   7.406  28.723  1.00 36.00           C  
ATOM    462 HG21 ILE A  29     -11.696   7.974  27.822  1.00 36.00           H  
ATOM    463 HG22 ILE A  29     -11.798   8.070  29.577  1.00 36.00           H  
ATOM    464 HG23 ILE A  29     -11.238   6.572  28.831  1.00 36.00           H  
ATOM    465  CD1 ILE A  29     -12.885   5.098  30.463  1.00 36.00           C  
ATOM    466 HD11 ILE A  29     -11.861   5.404  30.677  1.00 36.00           H  
ATOM    467 HD12 ILE A  29     -13.305   4.652  31.364  1.00 36.00           H  
ATOM    468 HD13 ILE A  29     -12.887   4.354  29.666  1.00 36.00           H  
ATOM    469  N   THR A  30     -14.409   9.557  26.340  1.00 34.91           N  
ATOM    470  H   THR A  30     -14.488  10.264  27.057  1.00 34.91           H  
ATOM    471  CA  THR A  30     -14.024   9.968  25.007  1.00 34.91           C  
ATOM    472  HA  THR A  30     -14.494   9.322  24.265  1.00 34.91           H  
ATOM    473  C   THR A  30     -12.518   9.731  24.997  1.00 34.91           C  
ATOM    474  CB  THR A  30     -14.422  11.432  24.729  1.00 34.91           C  
ATOM    475  HB  THR A  30     -13.752  12.109  25.260  1.00 34.91           H  
ATOM    476  O   THR A  30     -11.731  10.670  25.061  1.00 34.91           O  
ATOM    477  CG2 THR A  30     -14.391  11.743  23.234  1.00 34.91           C  
ATOM    478 HG21 THR A  30     -14.677  12.783  23.075  1.00 34.91           H  
ATOM    479 HG22 THR A  30     -13.384  11.590  22.846  1.00 34.91           H  
ATOM    480 HG23 THR A  30     -15.088  11.094  22.704  1.00 34.91           H  
ATOM    481  OG1 THR A  30     -15.739  11.694  25.167  1.00 34.91           O  
ATOM    482  HG1 THR A  30     -15.817  11.435  26.088  1.00 34.91           H  
ATOM    483  N   MET A  31     -12.100   8.457  25.091  1.00 42.07           N  
ATOM    484  H   MET A  31     -12.805   7.734  25.088  1.00 42.07           H  
ATOM    485  CA  MET A  31     -10.739   8.066  24.782  1.00 42.07           C  
ATOM    486  HA  MET A  31     -10.037   8.578  25.440  1.00 42.07           H  
ATOM    487  C   MET A  31     -10.591   8.578  23.374  1.00 42.07           C  
ATOM    488  CB  MET A  31     -10.504   6.543  24.844  1.00 42.07           C  
ATOM    489  HB2 MET A  31     -11.232   6.012  24.232  1.00 42.07           H  
ATOM    490  HB3 MET A  31      -9.505   6.333  24.461  1.00 42.07           H  
ATOM    491  O   MET A  31     -11.343   8.146  22.499  1.00 42.07           O  
ATOM    492  CG  MET A  31     -10.586   6.050  26.283  1.00 42.07           C  
ATOM    493  HG2 MET A  31     -11.643   5.961  26.532  1.00 42.07           H  
ATOM    494  HG3 MET A  31     -10.122   6.808  26.914  1.00 42.07           H  
ATOM    495  SD  MET A  31      -9.788   4.486  26.698  1.00 42.07           S  
ATOM    496  CE  MET A  31      -8.160   5.091  27.225  1.00 42.07           C  
ATOM    497  HE1 MET A  31      -7.538   4.240  27.503  1.00 42.07           H  
ATOM    498  HE2 MET A  31      -8.271   5.754  28.083  1.00 42.07           H  
ATOM    499  HE3 MET A  31      -7.685   5.625  26.402  1.00 42.07           H  
ATOM    500  N   GLY A  32      -9.751   9.602  23.210  1.00 43.10           N  
ATOM    501  H   GLY A  32      -9.270   9.977  24.015  1.00 43.10           H  
ATOM    502  CA  GLY A  32      -9.465  10.154  21.903  1.00 43.10           C  
ATOM    503  HA2 GLY A  32      -8.589  10.802  21.937  1.00 43.10           H  
ATOM    504  HA3 GLY A  32     -10.326  10.706  21.526  1.00 43.10           H  
ATOM    505  C   GLY A  32      -9.171   8.959  21.023  1.00 43.10           C  
ATOM    506  O   GLY A  32      -8.228   8.221  21.309  1.00 43.10           O  
ATOM    507  N   GLN A  33     -10.058   8.696  20.064  1.00 47.89           N  
ATOM    508  H   GLN A  33     -10.863   9.298  19.960  1.00 47.89           H  
ATOM    509  CA  GLN A  33      -9.826   7.695  19.044  1.00 47.89           C  
ATOM    510  HA  GLN A  33      -9.686   6.708  19.483  1.00 47.89           H  
ATOM    511  C   GLN A  33      -8.534   8.164  18.394  1.00 47.89           C  
ATOM    512  CB  GLN A  33     -10.998   7.680  18.046  1.00 47.89           C  
ATOM    513  HB2 GLN A  33     -11.208   8.702  17.730  1.00 47.89           H  
ATOM    514  HB3 GLN A  33     -10.702   7.109  17.166  1.00 47.89           H  
ATOM    515  O   GLN A  33      -8.541   9.145  17.657  1.00 47.89           O  
ATOM    516  CG  GLN A  33     -12.276   7.049  18.622  1.00 47.89           C  
ATOM    517  HG2 GLN A  33     -12.535   7.534  19.564  1.00 47.89           H  
ATOM    518  HG3 GLN A  33     -12.088   5.995  18.821  1.00 47.89           H  
ATOM    519  CD  GLN A  33     -13.474   7.174  17.679  1.00 47.89           C  
ATOM    520  NE2 GLN A  33     -14.496   6.361  17.844  1.00 47.89           N  
ATOM    521 HE21 GLN A  33     -14.484   5.659  18.570  1.00 47.89           H  
ATOM    522 HE22 GLN A  33     -15.258   6.500  17.196  1.00 47.89           H  
ATOM    523  OE1 GLN A  33     -13.550   8.010  16.799  1.00 47.89           O  
ATOM    524  N   GLN A  34      -7.398   7.589  18.791  1.00 52.76           N  
ATOM    525  H   GLN A  34      -7.429   6.876  19.505  1.00 52.76           H  
ATOM    526  CA  GLN A  34      -6.156   7.852  18.095  1.00 52.76           C  
ATOM    527  HA  GLN A  34      -5.949   8.922  18.074  1.00 52.76           H  
ATOM    528  C   GLN A  34      -6.430   7.374  16.680  1.00 52.76           C  
ATOM    529  CB  GLN A  34      -4.985   7.107  18.743  1.00 52.76           C  
ATOM    530  HB2 GLN A  34      -4.189   7.010  18.004  1.00 52.76           H  
ATOM    531  HB3 GLN A  34      -5.310   6.109  19.036  1.00 52.76           H  
ATOM    532  O   GLN A  34      -6.635   6.178  16.472  1.00 52.76           O  
ATOM    533  CG  GLN A  34      -4.418   7.848  19.961  1.00 52.76           C  
ATOM    534  HG2 GLN A  34      -4.160   8.866  19.667  1.00 52.76           H  
ATOM    535  HG3 GLN A  34      -5.174   7.897  20.745  1.00 52.76           H  
ATOM    536  CD  GLN A  34      -3.170   7.170  20.521  1.00 52.76           C  
ATOM    537  NE2 GLN A  34      -2.332   7.887  21.238  1.00 52.76           N  
ATOM    538 HE21 GLN A  34      -2.502   8.869  21.401  1.00 52.76           H  
ATOM    539 HE22 GLN A  34      -1.517   7.396  21.579  1.00 52.76           H  
ATOM    540  OE1 GLN A  34      -2.917   5.990  20.338  1.00 52.76           O  
ATOM    541  N   GLU A  35      -6.560   8.323  15.754  1.00 68.94           N  
ATOM    542  H   GLU A  35      -6.538   9.295  16.028  1.00 68.94           H  
ATOM    543  CA  GLU A  35      -6.861   8.012  14.368  1.00 68.94           C  
ATOM    544  HA  GLU A  35      -7.853   7.566  14.300  1.00 68.94           H  
ATOM    545  C   GLU A  35      -5.831   7.008  13.888  1.00 68.94           C  
ATOM    546  CB  GLU A  35      -6.813   9.256  13.479  1.00 68.94           C  
ATOM    547  HB2 GLU A  35      -5.931   9.846  13.729  1.00 68.94           H  
ATOM    548  HB3 GLU A  35      -6.736   8.931  12.442  1.00 68.94           H  
ATOM    549  O   GLU A  35      -4.622   7.248  13.962  1.00 68.94           O  
ATOM    550  CG  GLU A  35      -8.075  10.113  13.617  1.00 68.94           C  
ATOM    551  HG2 GLU A  35      -8.944   9.490  13.404  1.00 68.94           H  
ATOM    552  HG3 GLU A  35      -8.151  10.464  14.646  1.00 68.94           H  
ATOM    553  CD  GLU A  35      -8.069  11.320  12.666  1.00 68.94           C  
ATOM    554  OE1 GLU A  35      -9.131  11.976  12.577  1.00 68.94           O  
ATOM    555  OE2 GLU A  35      -7.008  11.601  12.062  1.00 68.94           O  
ATOM    556  N   ILE A  36      -6.317   5.858  13.436  1.00 78.15           N  
ATOM    557  H   ILE A  36      -7.312   5.689  13.463  1.00 78.15           H  
ATOM    558  CA  ILE A  36      -5.424   4.854  12.895  1.00 78.15           C  
ATOM    559  HA  ILE A  36      -4.588   4.763  13.589  1.00 78.15           H  
ATOM    560  C   ILE A  36      -4.930   5.379  11.568  1.00 78.15           C  
ATOM    561  CB  ILE A  36      -6.069   3.475  12.820  1.00 78.15           C  
ATOM    562  HB  ILE A  36      -7.031   3.538  12.311  1.00 78.15           H  
ATOM    563  O   ILE A  36      -5.749   5.661  10.689  1.00 78.15           O  
ATOM    564  CG1 ILE A  36      -6.291   3.140  14.297  1.00 78.15           C  
ATOM    565 HG12 ILE A  36      -5.387   3.318  14.879  1.00 78.15           H  
ATOM    566 HG13 ILE A  36      -7.085   3.768  14.702  1.00 78.15           H  
ATOM    567  CG2 ILE A  36      -5.172   2.450  12.091  1.00 78.15           C  
ATOM    568 HG21 ILE A  36      -4.981   2.775  11.068  1.00 78.15           H  
ATOM    569 HG22 ILE A  36      -4.224   2.341  12.618  1.00 78.15           H  
ATOM    570 HG23 ILE A  36      -5.673   1.484  12.037  1.00 78.15           H  
ATOM    571  CD1 ILE A  36      -6.682   1.720  14.512  1.00 78.15           C  
ATOM    572 HD11 ILE A  36      -5.813   1.065  14.439  1.00 78.15           H  
ATOM    573 HD12 ILE A  36      -7.428   1.446  13.767  1.00 78.15           H  
ATOM    574 HD13 ILE A  36      -7.074   1.706  15.529  1.00 78.15           H  
ATOM    575  N   PRO A  37      -3.608   5.523  11.412  1.00 82.09           N  
ATOM    576  CA  PRO A  37      -3.049   6.008  10.173  1.00 82.09           C  
ATOM    577  HA  PRO A  37      -3.408   7.024  10.010  1.00 82.09           H  
ATOM    578  C   PRO A  37      -3.499   5.110   9.029  1.00 82.09           C  
ATOM    579  CB  PRO A  37      -1.534   6.032  10.387  1.00 82.09           C  
ATOM    580  HB2 PRO A  37      -1.054   6.832   9.823  1.00 82.09           H  
ATOM    581  HB3 PRO A  37      -1.102   5.063  10.137  1.00 82.09           H  
ATOM    582  O   PRO A  37      -3.469   3.880   9.118  1.00 82.09           O  
ATOM    583  CG  PRO A  37      -1.446   6.259  11.899  1.00 82.09           C  
ATOM    584  HG2 PRO A  37      -0.499   5.962  12.350  1.00 82.09           H  
ATOM    585  HG3 PRO A  37      -1.667   7.299  12.137  1.00 82.09           H  
ATOM    586  CD  PRO A  37      -2.559   5.367  12.405  1.00 82.09           C  
ATOM    587  HD2 PRO A  37      -2.844   5.704  13.401  1.00 82.09           H  
ATOM    588  HD3 PRO A  37      -2.231   4.328  12.432  1.00 82.09           H  
ATOM    589  N   SER A  38      -3.929   5.740   7.947  1.00 90.25           N  
ATOM    590  H   SER A  38      -3.954   6.750   7.939  1.00 90.25           H  
ATOM    591  CA  SER A  38      -4.252   5.058   6.708  1.00 90.25           C  
ATOM    592  HA  SER A  38      -3.979   4.007   6.797  1.00 90.25           H  
ATOM    593  C   SER A  38      -3.407   5.657   5.592  1.00 90.25           C  
ATOM    594  CB  SER A  38      -5.759   5.092   6.436  1.00 90.25           C  
ATOM    595  HB2 SER A  38      -6.297   4.740   7.317  1.00 90.25           H  
ATOM    596  HB3 SER A  38      -5.985   4.421   5.607  1.00 90.25           H  
ATOM    597  O   SER A  38      -3.130   6.856   5.556  1.00 90.25           O  
ATOM    598  OG  SER A  38      -6.194   6.388   6.106  1.00 90.25           O  
ATOM    599  HG  SER A  38      -6.318   6.914   6.899  1.00 90.25           H  
ATOM    600  N   ALA A  39      -2.913   4.782   4.723  1.00 95.99           N  
ATOM    601  H   ALA A  39      -3.024   3.802   4.940  1.00 95.99           H  
ATOM    602  CA  ALA A  39      -2.205   5.130   3.499  1.00 95.99           C  
ATOM    603  HA  ALA A  39      -1.842   4.194   3.073  1.00 95.99           H  
ATOM    604  C   ALA A  39      -0.968   6.034   3.651  1.00 95.99           C  
ATOM    605  CB  ALA A  39      -3.229   5.690   2.526  1.00 95.99           C  
ATOM    606  HB1 ALA A  39      -2.754   5.962   1.584  1.00 95.99           H  
ATOM    607  HB2 ALA A  39      -4.009   4.951   2.340  1.00 95.99           H  
ATOM    608  HB3 ALA A  39      -3.691   6.560   2.992  1.00 95.99           H  
ATOM    609  O   ALA A  39      -0.606   6.726   2.707  1.00 95.99           O  
ATOM    610  N   VAL A  40      -0.291   6.025   4.801  1.00 97.26           N  
ATOM    611  H   VAL A  40      -0.677   5.501   5.573  1.00 97.26           H  
ATOM    612  CA  VAL A  40       1.008   6.697   4.955  1.00 97.26           C  
ATOM    613  HA  VAL A  40       0.971   7.639   4.408  1.00 97.26           H  
ATOM    614  C   VAL A  40       2.109   5.797   4.378  1.00 97.26           C  
ATOM    615  CB  VAL A  40       1.308   7.051   6.416  1.00 97.26           C  
ATOM    616  HB  VAL A  40       1.435   6.115   6.960  1.00 97.26           H  
ATOM    617  O   VAL A  40       2.331   4.698   4.903  1.00 97.26           O  
ATOM    618  CG1 VAL A  40       2.612   7.847   6.533  1.00 97.26           C  
ATOM    619 HG11 VAL A  40       2.769   8.147   7.569  1.00 97.26           H  
ATOM    620 HG12 VAL A  40       3.453   7.229   6.218  1.00 97.26           H  
ATOM    621 HG13 VAL A  40       2.573   8.737   5.905  1.00 97.26           H  
ATOM    622  CG2 VAL A  40       0.172   7.850   7.068  1.00 97.26           C  
ATOM    623 HG21 VAL A  40      -0.028   8.757   6.497  1.00 97.26           H  
ATOM    624 HG22 VAL A  40       0.451   8.123   8.086  1.00 97.26           H  
ATOM    625 HG23 VAL A  40      -0.737   7.250   7.114  1.00 97.26           H  
ATOM    626  N   PRO A  41       2.792   6.207   3.296  1.00 98.34           N  
ATOM    627  CA  PRO A  41       3.824   5.396   2.674  1.00 98.34           C  
ATOM    628  HA  PRO A  41       3.542   4.344   2.707  1.00 98.34           H  
ATOM    629  C   PRO A  41       5.180   5.537   3.355  1.00 98.34           C  
ATOM    630  CB  PRO A  41       3.884   5.866   1.223  1.00 98.34           C  
ATOM    631  HB2 PRO A  41       3.108   5.372   0.639  1.00 98.34           H  
ATOM    632  HB3 PRO A  41       4.868   5.707   0.784  1.00 98.34           H  
ATOM    633  O   PRO A  41       5.523   6.605   3.855  1.00 98.34           O  
ATOM    634  CG  PRO A  41       3.566   7.351   1.358  1.00 98.34           C  
ATOM    635  HG2 PRO A  41       3.166   7.759   0.430  1.00 98.34           H  
ATOM    636  HG3 PRO A  41       4.463   7.885   1.668  1.00 98.34           H  
ATOM    637  CD  PRO A  41       2.555   7.403   2.496  1.00 98.34           C  
ATOM    638  HD2 PRO A  41       1.552   7.392   2.070  1.00 98.34           H  
ATOM    639  HD3 PRO A  41       2.706   8.305   3.089  1.00 98.34           H  
ATOM    640  N   VAL A  42       5.982   4.479   3.276  1.00 98.12           N  
ATOM    641  H   VAL A  42       5.592   3.614   2.930  1.00 98.12           H  
ATOM    642  CA  VAL A  42       7.438   4.555   3.376  1.00 98.12           C  
ATOM    643  HA  VAL A  42       7.695   5.553   3.729  1.00 98.12           H  
ATOM    644  C   VAL A  42       8.059   4.381   1.993  1.00 98.12           C  
ATOM    645  CB  VAL A  42       8.001   3.586   4.425  1.00 98.12           C  
ATOM    646  HB  VAL A  42       7.486   3.800   5.361  1.00 98.12           H  
ATOM    647  O   VAL A  42       7.766   3.420   1.279  1.00 98.12           O  
ATOM    648  CG1 VAL A  42       7.780   2.106   4.095  1.00 98.12           C  
ATOM    649 HG11 VAL A  42       8.336   1.821   3.203  1.00 98.12           H  
ATOM    650 HG12 VAL A  42       8.127   1.498   4.930  1.00 98.12           H  
ATOM    651 HG13 VAL A  42       6.718   1.911   3.944  1.00 98.12           H  
ATOM    652  CG2 VAL A  42       9.498   3.822   4.657  1.00 98.12           C  
ATOM    653 HG21 VAL A  42       9.679   4.868   4.905  1.00 98.12           H  
ATOM    654 HG22 VAL A  42       9.844   3.204   5.486  1.00 98.12           H  
ATOM    655 HG23 VAL A  42      10.069   3.565   3.764  1.00 98.12           H  
ATOM    656  N   PHE A  43       8.908   5.333   1.624  1.00 98.03           N  
ATOM    657  H   PHE A  43       9.056   6.101   2.264  1.00 98.03           H  
ATOM    658  CA  PHE A  43       9.743   5.315   0.434  1.00 98.03           C  
ATOM    659  HA  PHE A  43       9.280   4.716  -0.350  1.00 98.03           H  
ATOM    660  C   PHE A  43      11.093   4.707   0.802  1.00 98.03           C  
ATOM    661  CB  PHE A  43       9.933   6.750  -0.074  1.00 98.03           C  
ATOM    662  HB2 PHE A  43      10.289   7.381   0.741  1.00 98.03           H  
ATOM    663  HB3 PHE A  43      10.719   6.719  -0.828  1.00 98.03           H  
ATOM    664  O   PHE A  43      11.862   5.325   1.538  1.00 98.03           O  
ATOM    665  CG  PHE A  43       8.712   7.394  -0.690  1.00 98.03           C  
ATOM    666  CD1 PHE A  43       8.633   7.558  -2.085  1.00 98.03           C  
ATOM    667  HD1 PHE A  43       9.457   7.247  -2.710  1.00 98.03           H  
ATOM    668  CD2 PHE A  43       7.665   7.857   0.127  1.00 98.03           C  
ATOM    669  HD2 PHE A  43       7.741   7.779   1.201  1.00 98.03           H  
ATOM    670  CE1 PHE A  43       7.477   8.104  -2.667  1.00 98.03           C  
ATOM    671  HE1 PHE A  43       7.414   8.216  -3.739  1.00 98.03           H  
ATOM    672  CE2 PHE A  43       6.516   8.413  -0.457  1.00 98.03           C  
ATOM    673  HE2 PHE A  43       5.708   8.783   0.158  1.00 98.03           H  
ATOM    674  CZ  PHE A  43       6.406   8.496  -1.850  1.00 98.03           C  
ATOM    675  HZ  PHE A  43       5.494   8.877  -2.285  1.00 98.03           H  
ATOM    676  N   ILE A  44      11.386   3.509   0.301  1.00 96.99           N  
ATOM    677  H   ILE A  44      10.709   3.050  -0.292  1.00 96.99           H  
ATOM    678  CA  ILE A  44      12.674   2.841   0.527  1.00 96.99           C  
ATOM    679  HA  ILE A  44      13.198   3.352   1.335  1.00 96.99           H  
ATOM    680  C   ILE A  44      13.518   2.973  -0.738  1.00 96.99           C  
ATOM    681  CB  ILE A  44      12.512   1.366   0.956  1.00 96.99           C  
ATOM    682  HB  ILE A  44      12.295   0.777   0.065  1.00 96.99           H  
ATOM    683  O   ILE A  44      13.011   2.762  -1.840  1.00 96.99           O  
ATOM    684  CG1 ILE A  44      11.347   1.165   1.956  1.00 96.99           C  
ATOM    685 HG12 ILE A  44      11.540   1.731   2.867  1.00 96.99           H  
ATOM    686 HG13 ILE A  44      10.423   1.545   1.520  1.00 96.99           H  
ATOM    687  CG2 ILE A  44      13.851   0.827   1.481  1.00 96.99           C  
ATOM    688 HG21 ILE A  44      14.170   1.397   2.354  1.00 96.99           H  
ATOM    689 HG22 ILE A  44      14.617   0.907   0.710  1.00 96.99           H  
ATOM    690 HG23 ILE A  44      13.769  -0.227   1.749  1.00 96.99           H  
ATOM    691  CD1 ILE A  44      11.066  -0.295   2.315  1.00 96.99           C  
ATOM    692 HD11 ILE A  44      10.186  -0.333   2.957  1.00 96.99           H  
ATOM    693 HD12 ILE A  44      10.875  -0.872   1.411  1.00 96.99           H  
ATOM    694 HD13 ILE A  44      11.908  -0.729   2.855  1.00 96.99           H  
ATOM    695  N   GLY A  45      14.790   3.335  -0.603  1.00 94.63           N  
ATOM    696  H   GLY A  45      15.150   3.541   0.318  1.00 94.63           H  
ATOM    697  CA  GLY A  45      15.697   3.470  -1.743  1.00 94.63           C  
ATOM    698  HA2 GLY A  45      15.163   3.875  -2.602  1.00 94.63           H  
ATOM    699  HA3 GLY A  45      16.078   2.488  -2.024  1.00 94.63           H  
ATOM    700  C   GLY A  45      16.883   4.372  -1.436  1.00 94.63           C  
ATOM    701  O   GLY A  45      17.239   4.555  -0.274  1.00 94.63           O  
ATOM    702  N   TYR A  46      17.501   4.936  -2.470  1.00 92.85           N  
ATOM    703  H   TYR A  46      17.123   4.790  -3.395  1.00 92.85           H  
ATOM    704  CA  TYR A  46      18.759   5.676  -2.323  1.00 92.85           C  
ATOM    705  HA  TYR A  46      19.206   5.416  -1.363  1.00 92.85           H  
ATOM    706  C   TYR A  46      18.550   7.193  -2.321  1.00 92.85           C  
ATOM    707  CB  TYR A  46      19.758   5.224  -3.390  1.00 92.85           C  
ATOM    708  HB2 TYR A  46      20.692   5.770  -3.257  1.00 92.85           H  
ATOM    709  HB3 TYR A  46      19.368   5.472  -4.377  1.00 92.85           H  
ATOM    710  O   TYR A  46      17.758   7.735  -3.099  1.00 92.85           O  
ATOM    711  CG  TYR A  46      20.048   3.740  -3.334  1.00 92.85           C  
ATOM    712  CD1 TYR A  46      21.006   3.251  -2.428  1.00 92.85           C  
ATOM    713  HD1 TYR A  46      21.547   3.922  -1.778  1.00 92.85           H  
ATOM    714  CD2 TYR A  46      19.347   2.846  -4.168  1.00 92.85           C  
ATOM    715  HD2 TYR A  46      18.613   3.221  -4.866  1.00 92.85           H  
ATOM    716  CE1 TYR A  46      21.264   1.872  -2.360  1.00 92.85           C  
ATOM    717  HE1 TYR A  46      21.993   1.516  -1.647  1.00 92.85           H  
ATOM    718  CE2 TYR A  46      19.618   1.465  -4.109  1.00 92.85           C  
ATOM    719  HE2 TYR A  46      19.107   0.773  -4.762  1.00 92.85           H  
ATOM    720  OH  TYR A  46      20.826  -0.364  -3.142  1.00 92.85           O  
ATOM    721  HH  TYR A  46      21.479  -0.588  -2.475  1.00 92.85           H  
ATOM    722  CZ  TYR A  46      20.581   0.972  -3.205  1.00 92.85           C  
ATOM    723  N   THR A  47      19.295   7.892  -1.464  1.00 92.21           N  
ATOM    724  H   THR A  47      19.932   7.396  -0.856  1.00 92.21           H  
ATOM    725  CA  THR A  47      19.260   9.354  -1.306  1.00 92.21           C  
ATOM    726  HA  THR A  47      18.645   9.783  -2.097  1.00 92.21           H  
ATOM    727  C   THR A  47      20.657   9.958  -1.447  1.00 92.21           C  
ATOM    728  CB  THR A  47      18.629   9.761   0.036  1.00 92.21           C  
ATOM    729  HB  THR A  47      18.670  10.847   0.123  1.00 92.21           H  
ATOM    730  O   THR A  47      21.660   9.286  -1.224  1.00 92.21           O  
ATOM    731  CG2 THR A  47      17.169   9.311   0.142  1.00 92.21           C  
ATOM    732 HG21 THR A  47      16.742   9.674   1.077  1.00 92.21           H  
ATOM    733 HG22 THR A  47      17.105   8.223   0.128  1.00 92.21           H  
ATOM    734 HG23 THR A  47      16.596   9.719  -0.691  1.00 92.21           H  
ATOM    735  OG1 THR A  47      19.324   9.199   1.121  1.00 92.21           O  
ATOM    736  HG1 THR A  47      19.799   9.897   1.578  1.00 92.21           H  
ATOM    737  N   VAL A  48      20.740  11.240  -1.827  1.00 88.87           N  
ATOM    738  H   VAL A  48      19.889  11.770  -1.947  1.00 88.87           H  
ATOM    739  CA  VAL A  48      22.024  11.954  -2.002  1.00 88.87           C  
ATOM    740  HA  VAL A  48      22.707  11.338  -2.588  1.00 88.87           H  
ATOM    741  C   VAL A  48      22.710  12.196  -0.661  1.00 88.87           C  
ATOM    742  CB  VAL A  48      21.818  13.302  -2.726  1.00 88.87           C  
ATOM    743  HB  VAL A  48      21.190  13.939  -2.103  1.00 88.87           H  
ATOM    744  O   VAL A  48      23.932  12.132  -0.553  1.00 88.87           O  
ATOM    745  CG1 VAL A  48      23.136  14.049  -2.964  1.00 88.87           C  
ATOM    746 HG11 VAL A  48      23.605  14.319  -2.017  1.00 88.87           H  
ATOM    747 HG12 VAL A  48      23.819  13.420  -3.535  1.00 88.87           H  
ATOM    748 HG13 VAL A  48      22.948  14.964  -3.526  1.00 88.87           H  
ATOM    749  CG2 VAL A  48      21.119  13.147  -4.081  1.00 88.87           C  
ATOM    750 HG21 VAL A  48      20.984  14.127  -4.537  1.00 88.87           H  
ATOM    751 HG22 VAL A  48      21.719  12.543  -4.761  1.00 88.87           H  
ATOM    752 HG23 VAL A  48      20.136  12.691  -3.961  1.00 88.87           H  
ATOM    753  N   ARG A  49      21.915  12.493   0.368  1.00 87.51           N  
ATOM    754  H   ARG A  49      20.923  12.541   0.187  1.00 87.51           H  
ATOM    755  CA  ARG A  49      22.375  12.674   1.743  1.00 87.51           C  
ATOM    756  HA  ARG A  49      23.456  12.544   1.779  1.00 87.51           H  
ATOM    757  C   ARG A  49      21.765  11.608   2.633  1.00 87.51           C  
ATOM    758  CB  ARG A  49      22.035  14.081   2.247  1.00 87.51           C  
ATOM    759  HB2 ARG A  49      20.954  14.217   2.218  1.00 87.51           H  
ATOM    760  HB3 ARG A  49      22.365  14.180   3.281  1.00 87.51           H  
ATOM    761  O   ARG A  49      20.618  11.203   2.435  1.00 87.51           O  
ATOM    762  CG  ARG A  49      22.701  15.171   1.402  1.00 87.51           C  
ATOM    763  HG2 ARG A  49      22.369  15.089   0.367  1.00 87.51           H  
ATOM    764  HG3 ARG A  49      23.785  15.059   1.442  1.00 87.51           H  
ATOM    765  CD  ARG A  49      22.303  16.546   1.934  1.00 87.51           C  
ATOM    766  HD2 ARG A  49      22.714  16.676   2.935  1.00 87.51           H  
ATOM    767  HD3 ARG A  49      21.215  16.589   1.995  1.00 87.51           H  
ATOM    768  NE  ARG A  49      22.792  17.611   1.043  1.00 87.51           N  
ATOM    769  HE  ARG A  49      23.460  17.340   0.335  1.00 87.51           H  
ATOM    770  NH1 ARG A  49      21.515  19.311   1.914  1.00 87.51           N  
ATOM    771 HH11 ARG A  49      21.081  18.666   2.559  1.00 87.51           H  
ATOM    772 HH12 ARG A  49      21.133  20.243   1.844  1.00 87.51           H  
ATOM    773  NH2 ARG A  49      22.823  19.692   0.138  1.00 87.51           N  
ATOM    774 HH21 ARG A  49      23.409  19.351  -0.610  1.00 87.51           H  
ATOM    775 HH22 ARG A  49      22.434  20.622   0.076  1.00 87.51           H  
ATOM    776  CZ  ARG A  49      22.379  18.864   1.042  1.00 87.51           C  
ATOM    777  N   TYR A  50      22.537  11.203   3.630  1.00 81.38           N  
ATOM    778  H   TYR A  50      23.465  11.593   3.714  1.00 81.38           H  
ATOM    779  CA  TYR A  50      22.106  10.305   4.686  1.00 81.38           C  
ATOM    780  HA  TYR A  50      21.088   9.968   4.490  1.00 81.38           H  
ATOM    781  C   TYR A  50      22.165  11.075   6.012  1.00 81.38           C  
ATOM    782  CB  TYR A  50      23.004   9.062   4.685  1.00 81.38           C  
ATOM    783  HB2 TYR A  50      24.015   9.336   4.987  1.00 81.38           H  
ATOM    784  HB3 TYR A  50      23.060   8.668   3.670  1.00 81.38           H  
ATOM    785  O   TYR A  50      23.249  11.531   6.387  1.00 81.38           O  
ATOM    786  CG  TYR A  50      22.486   7.972   5.596  1.00 81.38           C  
ATOM    787  CD1 TYR A  50      22.730   8.041   6.981  1.00 81.38           C  
ATOM    788  HD1 TYR A  50      23.321   8.848   7.387  1.00 81.38           H  
ATOM    789  CD2 TYR A  50      21.715   6.920   5.065  1.00 81.38           C  
ATOM    790  HD2 TYR A  50      21.534   6.859   4.002  1.00 81.38           H  
ATOM    791  CE1 TYR A  50      22.160   7.088   7.843  1.00 81.38           C  
ATOM    792  HE1 TYR A  50      22.299   7.181   8.910  1.00 81.38           H  
ATOM    793  CE2 TYR A  50      21.175   5.942   5.922  1.00 81.38           C  
ATOM    794  HE2 TYR A  50      20.568   5.141   5.525  1.00 81.38           H  
ATOM    795  OH  TYR A  50      20.803   5.145   8.159  1.00 81.38           O  
ATOM    796  HH  TYR A  50      20.656   5.558   9.013  1.00 81.38           H  
ATOM    797  CZ  TYR A  50      21.378   6.040   7.313  1.00 81.38           C  
ATOM    798  N   PRO A  51      21.046  11.275   6.726  1.00 71.63           N  
ATOM    799  CA  PRO A  51      21.084  11.951   8.013  1.00 71.63           C  
ATOM    800  HA  PRO A  51      21.660  12.873   7.938  1.00 71.63           H  
ATOM    801  C   PRO A  51      21.746  11.030   9.052  1.00 71.63           C  
ATOM    802  CB  PRO A  51      19.623  12.304   8.309  1.00 71.63           C  
ATOM    803  HB2 PRO A  51      19.422  12.332   9.380  1.00 71.63           H  
ATOM    804  HB3 PRO A  51      19.394  13.272   7.863  1.00 71.63           H  
ATOM    805  O   PRO A  51      21.132  10.085   9.534  1.00 71.63           O  
ATOM    806  CG  PRO A  51      18.821  11.221   7.583  1.00 71.63           C  
ATOM    807  HG2 PRO A  51      18.739  10.336   8.215  1.00 71.63           H  
ATOM    808  HG3 PRO A  51      17.832  11.576   7.295  1.00 71.63           H  
ATOM    809  CD  PRO A  51      19.685  10.900   6.364  1.00 71.63           C  
ATOM    810  HD2 PRO A  51      19.359  11.499   5.513  1.00 71.63           H  
ATOM    811  HD3 PRO A  51      19.615   9.838   6.131  1.00 71.63           H  
ATOM    812  N   GLU A  52      23.009  11.299   9.406  1.00 62.30           N  
ATOM    813  H   GLU A  52      23.505  11.998   8.873  1.00 62.30           H  
ATOM    814  CA  GLU A  52      23.805  10.461  10.329  1.00 62.30           C  
ATOM    815  HA  GLU A  52      23.948   9.475   9.886  1.00 62.30           H  
ATOM    816  C   GLU A  52      23.147  10.239  11.705  1.00 62.30           C  
ATOM    817  CB  GLU A  52      25.188  11.098  10.566  1.00 62.30           C  
ATOM    818  HB2 GLU A  52      25.050  12.126  10.901  1.00 62.30           H  
ATOM    819  HB3 GLU A  52      25.678  10.543  11.367  1.00 62.30           H  
ATOM    820  O   GLU A  52      23.419   9.234  12.357  1.00 62.30           O  
ATOM    821  CG  GLU A  52      26.123  11.077   9.346  1.00 62.30           C  
ATOM    822  HG2 GLU A  52      25.698  11.709   8.566  1.00 62.30           H  
ATOM    823  HG3 GLU A  52      26.171  10.056   8.966  1.00 62.30           H  
ATOM    824  CD  GLU A  52      27.549  11.564   9.679  1.00 62.30           C  
ATOM    825  OE1 GLU A  52      28.444  11.349   8.832  1.00 62.30           O  
ATOM    826  OE2 GLU A  52      27.743  12.156  10.768  1.00 62.30           O  
ATOM    827  N   GLN A  53      22.290  11.166  12.150  1.00 52.59           N  
ATOM    828  H   GLN A  53      22.094  11.942  11.534  1.00 52.59           H  
ATOM    829  CA  GLN A  53      21.685  11.175  13.490  1.00 52.59           C  
ATOM    830  HA  GLN A  53      22.201  10.444  14.111  1.00 52.59           H  
ATOM    831  C   GLN A  53      20.204  10.768  13.533  1.00 52.59           C  
ATOM    832  CB  GLN A  53      21.883  12.559  14.134  1.00 52.59           C  
ATOM    833  HB2 GLN A  53      21.350  12.591  15.084  1.00 52.59           H  
ATOM    834  HB3 GLN A  53      21.468  13.329  13.484  1.00 52.59           H  
ATOM    835  O   GLN A  53      19.590  10.875  14.593  1.00 52.59           O  
ATOM    836  CG  GLN A  53      23.357  12.864  14.425  1.00 52.59           C  
ATOM    837  HG2 GLN A  53      23.781  12.043  15.003  1.00 52.59           H  
ATOM    838  HG3 GLN A  53      23.910  12.944  13.489  1.00 52.59           H  
ATOM    839  CD  GLN A  53      23.550  14.157  15.213  1.00 52.59           C  
ATOM    840  NE2 GLN A  53      24.749  14.415  15.683  1.00 52.59           N  
ATOM    841 HE21 GLN A  53      24.846  15.292  16.176  1.00 52.59           H  
ATOM    842 HE22 GLN A  53      25.518  13.795  15.473  1.00 52.59           H  
ATOM    843  OE1 GLN A  53      22.659  14.964  15.423  1.00 52.59           O  
ATOM    844  N   SER A  54      19.600  10.344  12.420  1.00 52.23           N  
ATOM    845  H   SER A  54      20.151  10.141  11.599  1.00 52.23           H  
ATOM    846  CA  SER A  54      18.160  10.062  12.394  1.00 52.23           C  
ATOM    847  HA  SER A  54      17.699  10.565  13.244  1.00 52.23           H  
ATOM    848  C   SER A  54      17.847   8.578  12.561  1.00 52.23           C  
ATOM    849  CB  SER A  54      17.509  10.654  11.146  1.00 52.23           C  
ATOM    850  HB2 SER A  54      17.460   9.904  10.356  1.00 52.23           H  
ATOM    851  HB3 SER A  54      18.098  11.505  10.801  1.00 52.23           H  
ATOM    852  O   SER A  54      18.641   7.711  12.189  1.00 52.23           O  
ATOM    853  OG  SER A  54      16.216  11.127  11.461  1.00 52.23           O  
ATOM    854  HG  SER A  54      16.278  11.839  12.102  1.00 52.23           H  
ATOM    855  N   GLU A  55      16.674   8.306  13.134  1.00 59.99           N  
ATOM    856  H   GLU A  55      16.077   9.088  13.363  1.00 59.99           H  
ATOM    857  CA  GLU A  55      16.023   6.997  13.112  1.00 59.99           C  
ATOM    858  HA  GLU A  55      16.552   6.322  13.785  1.00 59.99           H  
ATOM    859  C   GLU A  55      16.075   6.410  11.692  1.00 59.99           C  
ATOM    860  CB  GLU A  55      14.564   7.144  13.589  1.00 59.99           C  
ATOM    861  HB2 GLU A  55      14.065   7.885  12.964  1.00 59.99           H  
ATOM    862  HB3 GLU A  55      14.054   6.188  13.472  1.00 59.99           H  
ATOM    863  O   GLU A  55      16.130   7.147  10.706  1.00 59.99           O  
ATOM    864  CG  GLU A  55      14.484   7.570  15.068  1.00 59.99           C  
ATOM    865  HG2 GLU A  55      15.051   8.490  15.208  1.00 59.99           H  
ATOM    866  HG3 GLU A  55      14.959   6.795  15.671  1.00 59.99           H  
ATOM    867  CD  GLU A  55      13.053   7.814  15.581  1.00 59.99           C  
ATOM    868  OE1 GLU A  55      12.876   7.774  16.820  1.00 59.99           O  
ATOM    869  OE2 GLU A  55      12.156   8.098  14.760  1.00 59.99           O  
ATOM    870  N   ALA A  56      16.090   5.078  11.577  1.00 80.48           N  
ATOM    871  H   ALA A  56      16.005   4.514  12.411  1.00 80.48           H  
ATOM    872  CA  ALA A  56      16.290   4.407  10.293  1.00 80.48           C  
ATOM    873  HA  ALA A  56      17.301   4.621   9.948  1.00 80.48           H  
ATOM    874  C   ALA A  56      15.331   4.922   9.200  1.00 80.48           C  
ATOM    875  CB  ALA A  56      16.157   2.897  10.519  1.00 80.48           C  
ATOM    876  HB1 ALA A  56      15.165   2.668  10.907  1.00 80.48           H  
ATOM    877  HB2 ALA A  56      16.309   2.376   9.573  1.00 80.48           H  
ATOM    878  HB3 ALA A  56      16.908   2.559  11.233  1.00 80.48           H  
ATOM    879  O   ALA A  56      15.745   5.054   8.053  1.00 80.48           O  
ATOM    880  N   SER A  57      14.098   5.291   9.560  1.00 87.95           N  
ATOM    881  H   SER A  57      13.848   5.233  10.537  1.00 87.95           H  
ATOM    882  CA  SER A  57      13.171   6.012   8.687  1.00 87.95           C  
ATOM    883  HA  SER A  57      13.663   6.203   7.734  1.00 87.95           H  
ATOM    884  C   SER A  57      12.760   7.361   9.269  1.00 87.95           C  
ATOM    885  CB  SER A  57      11.931   5.173   8.405  1.00 87.95           C  
ATOM    886  HB2 SER A  57      12.217   4.297   7.822  1.00 87.95           H  
ATOM    887  HB3 SER A  57      11.222   5.761   7.821  1.00 87.95           H  
ATOM    888  O   SER A  57      12.458   7.460  10.453  1.00 87.95           O  
ATOM    889  OG  SER A  57      11.319   4.744   9.598  1.00 87.95           O  
ATOM    890  HG  SER A  57      11.387   5.416  10.280  1.00 87.95           H  
ATOM    891  N   VAL A  58      12.663   8.381   8.417  1.00 93.64           N  
ATOM    892  H   VAL A  58      12.908   8.213   7.451  1.00 93.64           H  
ATOM    893  CA  VAL A  58      12.341   9.760   8.818  1.00 93.64           C  
ATOM    894  HA  VAL A  58      12.273   9.809   9.905  1.00 93.64           H  
ATOM    895  C   VAL A  58      11.005  10.177   8.225  1.00 93.64           C  
ATOM    896  CB  VAL A  58      13.440  10.740   8.377  1.00 93.64           C  
ATOM    897  HB  VAL A  58      13.362  10.874   7.298  1.00 93.64           H  
ATOM    898  O   VAL A  58      10.779   9.988   7.027  1.00 93.64           O  
ATOM    899  CG1 VAL A  58      13.266  12.117   9.024  1.00 93.64           C  
ATOM    900 HG11 VAL A  58      13.256  12.020  10.110  1.00 93.64           H  
ATOM    901 HG12 VAL A  58      14.092  12.768   8.739  1.00 93.64           H  
ATOM    902 HG13 VAL A  58      12.338  12.581   8.690  1.00 93.64           H  
ATOM    903  CG2 VAL A  58      14.839  10.210   8.714  1.00 93.64           C  
ATOM    904 HG21 VAL A  58      15.092   9.372   8.064  1.00 93.64           H  
ATOM    905 HG22 VAL A  58      14.856   9.858   9.745  1.00 93.64           H  
ATOM    906 HG23 VAL A  58      15.589  10.989   8.579  1.00 93.64           H  
ATOM    907  N   ARG A  59      10.122  10.760   9.043  1.00 94.78           N  
ATOM    908  H   ARG A  59      10.391  10.916  10.004  1.00 94.78           H  
ATOM    909  CA  ARG A  59       8.871  11.352   8.558  1.00 94.78           C  
ATOM    910  HA  ARG A  59       8.425  10.658   7.846  1.00 94.78           H  
ATOM    911  C   ARG A  59       9.156  12.661   7.824  1.00 94.78           C  
ATOM    912  CB  ARG A  59       7.877  11.570   9.709  1.00 94.78           C  
ATOM    913  HB2 ARG A  59       8.183  12.436  10.297  1.00 94.78           H  
ATOM    914  HB3 ARG A  59       7.878  10.693  10.357  1.00 94.78           H  
ATOM    915  O   ARG A  59       9.953  13.464   8.291  1.00 94.78           O  
ATOM    916  CG  ARG A  59       6.454  11.778   9.165  1.00 94.78           C  
ATOM    917  HG2 ARG A  59       6.424  12.608   8.459  1.00 94.78           H  
ATOM    918  HG3 ARG A  59       6.153  10.874   8.636  1.00 94.78           H  
ATOM    919  CD  ARG A  59       5.443  12.042  10.281  1.00 94.78           C  
ATOM    920  HD2 ARG A  59       4.449  11.816   9.896  1.00 94.78           H  
ATOM    921  HD3 ARG A  59       5.653  11.381  11.123  1.00 94.78           H  
ATOM    922  NE  ARG A  59       5.467  13.453  10.691  1.00 94.78           N  
ATOM    923  HE  ARG A  59       5.716  14.124   9.978  1.00 94.78           H  
ATOM    924  NH1 ARG A  59       4.357  13.243  12.686  1.00 94.78           N  
ATOM    925 HH11 ARG A  59       3.953  13.675  13.505  1.00 94.78           H  
ATOM    926 HH12 ARG A  59       4.413  12.240  12.581  1.00 94.78           H  
ATOM    927  NH2 ARG A  59       4.927  15.269  11.890  1.00 94.78           N  
ATOM    928 HH21 ARG A  59       4.452  15.740  12.647  1.00 94.78           H  
ATOM    929 HH22 ARG A  59       5.181  15.793  11.065  1.00 94.78           H  
ATOM    930  CZ  ARG A  59       4.921  13.977  11.763  1.00 94.78           C  
ATOM    931  N   ILE A  60       8.472  12.867   6.708  1.00 95.73           N  
ATOM    932  H   ILE A  60       7.838  12.141   6.406  1.00 95.73           H  
ATOM    933  CA  ILE A  60       8.452  14.109   5.944  1.00 95.73           C  
ATOM    934  HA  ILE A  60       8.913  14.894   6.544  1.00 95.73           H  
ATOM    935  C   ILE A  60       7.005  14.534   5.687  1.00 95.73           C  
ATOM    936  CB  ILE A  60       9.255  13.983   4.630  1.00 95.73           C  
ATOM    937  HB  ILE A  60       9.151  14.929   4.099  1.00 95.73           H  
ATOM    938  O   ILE A  60       6.155  13.716   5.328  1.00 95.73           O  
ATOM    939  CG1 ILE A  60       8.724  12.851   3.715  1.00 95.73           C  
ATOM    940 HG12 ILE A  60       8.932  11.882   4.168  1.00 95.73           H  
ATOM    941 HG13 ILE A  60       7.645  12.944   3.590  1.00 95.73           H  
ATOM    942  CG2 ILE A  60      10.750  13.785   4.942  1.00 95.73           C  
ATOM    943 HG21 ILE A  60      11.349  13.914   4.040  1.00 95.73           H  
ATOM    944 HG22 ILE A  60      11.070  14.526   5.675  1.00 95.73           H  
ATOM    945 HG23 ILE A  60      10.923  12.793   5.357  1.00 95.73           H  
ATOM    946  CD1 ILE A  60       9.314  12.876   2.309  1.00 95.73           C  
ATOM    947 HD11 ILE A  60       8.848  12.098   1.703  1.00 95.73           H  
ATOM    948 HD12 ILE A  60       9.128  13.850   1.856  1.00 95.73           H  
ATOM    949 HD13 ILE A  60      10.387  12.694   2.355  1.00 95.73           H  
ATOM    950  N   ASP A  61       6.753  15.830   5.818  1.00 96.30           N  
ATOM    951  H   ASP A  61       7.477  16.407   6.220  1.00 96.30           H  
ATOM    952  CA  ASP A  61       5.442  16.451   5.610  1.00 96.30           C  
ATOM    953  HA  ASP A  61       4.696  15.679   5.418  1.00 96.30           H  
ATOM    954  C   ASP A  61       5.445  17.370   4.362  1.00 96.30           C  
ATOM    955  CB  ASP A  61       5.028  17.155   6.923  1.00 96.30           C  
ATOM    956  HB2 ASP A  61       5.771  17.914   7.168  1.00 96.30           H  
ATOM    957  HB3 ASP A  61       4.076  17.662   6.762  1.00 96.30           H  
ATOM    958  O   ASP A  61       4.425  17.936   3.971  1.00 96.30           O  
ATOM    959  CG  ASP A  61       4.861  16.191   8.126  1.00 96.30           C  
ATOM    960  OD1 ASP A  61       4.276  15.100   7.951  1.00 96.30           O  
ATOM    961  OD2 ASP A  61       5.266  16.517   9.274  1.00 96.30           O  
ATOM    962  N   SER A  62       6.598  17.529   3.692  1.00 97.03           N  
ATOM    963  H   SER A  62       7.416  17.064   4.058  1.00 97.03           H  
ATOM    964  CA  SER A  62       6.714  18.282   2.434  1.00 97.03           C  
ATOM    965  HA  SER A  62       5.823  18.085   1.838  1.00 97.03           H  
ATOM    966  C   SER A  62       7.938  17.900   1.591  1.00 97.03           C  
ATOM    967  CB  SER A  62       6.762  19.785   2.739  1.00 97.03           C  
ATOM    968  HB2 SER A  62       6.663  20.344   1.808  1.00 97.03           H  
ATOM    969  HB3 SER A  62       5.932  20.057   3.391  1.00 97.03           H  
ATOM    970  O   SER A  62       8.926  17.357   2.089  1.00 97.03           O  
ATOM    971  OG  SER A  62       7.988  20.132   3.357  1.00 97.03           O  
ATOM    972  HG  SER A  62       7.999  19.694   4.211  1.00 97.03           H  
ATOM    973  N   LEU A  63       7.926  18.277   0.306  1.00 96.61           N  
ATOM    974  H   LEU A  63       7.065  18.636  -0.081  1.00 96.61           H  
ATOM    975  CA  LEU A  63       9.102  18.154  -0.566  1.00 96.61           C  
ATOM    976  HA  LEU A  63       9.437  17.117  -0.534  1.00 96.61           H  
ATOM    977  C   LEU A  63      10.277  19.035  -0.103  1.00 96.61           C  
ATOM    978  CB  LEU A  63       8.694  18.507  -2.007  1.00 96.61           C  
ATOM    979  HB2 LEU A  63       8.320  19.531  -2.020  1.00 96.61           H  
ATOM    980  HB3 LEU A  63       7.882  17.848  -2.313  1.00 96.61           H  
ATOM    981  O   LEU A  63      11.431  18.647  -0.253  1.00 96.61           O  
ATOM    982  CG  LEU A  63       9.842  18.393  -3.033  1.00 96.61           C  
ATOM    983  HG  LEU A  63      10.671  19.041  -2.747  1.00 96.61           H  
ATOM    984  CD1 LEU A  63      10.352  16.957  -3.166  1.00 96.61           C  
ATOM    985 HD11 LEU A  63       9.528  16.276  -3.380  1.00 96.61           H  
ATOM    986 HD12 LEU A  63      10.842  16.649  -2.243  1.00 96.61           H  
ATOM    987 HD13 LEU A  63      11.092  16.896  -3.965  1.00 96.61           H  
ATOM    988  CD2 LEU A  63       9.340  18.873  -4.392  1.00 96.61           C  
ATOM    989 HD21 LEU A  63       9.070  19.927  -4.330  1.00 96.61           H  
ATOM    990 HD22 LEU A  63      10.128  18.753  -5.135  1.00 96.61           H  
ATOM    991 HD23 LEU A  63       8.462  18.294  -4.676  1.00 96.61           H  
ATOM    992  N   ALA A  64      10.000  20.216   0.459  1.00 96.56           N  
ATOM    993  H   ALA A  64       9.035  20.455   0.637  1.00 96.56           H  
ATOM    994  CA  ALA A  64      11.046  21.122   0.936  1.00 96.56           C  
ATOM    995  HA  ALA A  64      11.749  21.310   0.124  1.00 96.56           H  
ATOM    996  C   ALA A  64      11.838  20.505   2.099  1.00 96.56           C  
ATOM    997  CB  ALA A  64      10.392  22.449   1.340  1.00 96.56           C  
ATOM    998  HB1 ALA A  64       9.875  22.884   0.485  1.00 96.56           H  
ATOM    999  HB2 ALA A  64       9.680  22.284   2.149  1.00 96.56           H  
ATOM   1000  HB3 ALA A  64      11.161  23.142   1.681  1.00 96.56           H  
ATOM   1001  O   ALA A  64      13.066  20.592   2.135  1.00 96.56           O  
ATOM   1002  N   GLU A  65      11.135  19.834   3.011  1.00 95.45           N  
ATOM   1003  H   GLU A  65      10.129  19.804   2.926  1.00 95.45           H  
ATOM   1004  CA  GLU A  65      11.741  19.070   4.100  1.00 95.45           C  
ATOM   1005  HA  GLU A  65      12.410  19.715   4.670  1.00 95.45           H  
ATOM   1006  C   GLU A  65      12.570  17.898   3.566  1.00 95.45           C  
ATOM   1007  CB  GLU A  65      10.619  18.600   5.023  1.00 95.45           C  
ATOM   1008  HB2 GLU A  65      10.058  19.475   5.351  1.00 95.45           H  
ATOM   1009  HB3 GLU A  65       9.949  17.947   4.465  1.00 95.45           H  
ATOM   1010  O   GLU A  65      13.733  17.755   3.944  1.00 95.45           O  
ATOM   1011  CG  GLU A  65      11.138  17.860   6.259  1.00 95.45           C  
ATOM   1012  HG2 GLU A  65      11.878  18.487   6.757  1.00 95.45           H  
ATOM   1013  HG3 GLU A  65      11.621  16.934   5.947  1.00 95.45           H  
ATOM   1014  CD  GLU A  65       9.993  17.536   7.223  1.00 95.45           C  
ATOM   1015  OE1 GLU A  65      10.287  17.394   8.427  1.00 95.45           O  
ATOM   1016  OE2 GLU A  65       8.836  17.465   6.739  1.00 95.45           O  
ATOM   1017  N   TYR A  66      12.031  17.134   2.606  1.00 95.47           N  
ATOM   1018  H   TYR A  66      11.063  17.280   2.357  1.00 95.47           H  
ATOM   1019  CA  TYR A  66      12.785  16.074   1.934  1.00 95.47           C  
ATOM   1020  HA  TYR A  66      13.040  15.316   2.675  1.00 95.47           H  
ATOM   1021  C   TYR A  66      14.101  16.594   1.342  1.00 95.47           C  
ATOM   1022  CB  TYR A  66      11.934  15.416   0.840  1.00 95.47           C  
ATOM   1023  HB2 TYR A  66      11.088  14.913   1.309  1.00 95.47           H  
ATOM   1024  HB3 TYR A  66      11.532  16.178   0.173  1.00 95.47           H  
ATOM   1025  O   TYR A  66      15.164  16.058   1.640  1.00 95.47           O  
ATOM   1026  CG  TYR A  66      12.721  14.421   0.008  1.00 95.47           C  
ATOM   1027  CD1 TYR A  66      13.459  14.858  -1.107  1.00 95.47           C  
ATOM   1028  HD1 TYR A  66      13.420  15.891  -1.420  1.00 95.47           H  
ATOM   1029  CD2 TYR A  66      12.804  13.080   0.414  1.00 95.47           C  
ATOM   1030  HD2 TYR A  66      12.266  12.769   1.297  1.00 95.47           H  
ATOM   1031  CE1 TYR A  66      14.322  13.968  -1.764  1.00 95.47           C  
ATOM   1032  HE1 TYR A  66      14.961  14.339  -2.552  1.00 95.47           H  
ATOM   1033  CE2 TYR A  66      13.612  12.165  -0.287  1.00 95.47           C  
ATOM   1034  HE2 TYR A  66      13.684  11.134   0.027  1.00 95.47           H  
ATOM   1035  OH  TYR A  66      15.239  11.781  -2.016  1.00 95.47           O  
ATOM   1036  HH  TYR A  66      15.790  12.279  -2.625  1.00 95.47           H  
ATOM   1037  CZ  TYR A  66      14.389  12.618  -1.371  1.00 95.47           C  
ATOM   1038  N   THR A  67      14.053  17.657   0.533  1.00 94.82           N  
ATOM   1039  H   THR A  67      13.148  18.047   0.309  1.00 94.82           H  
ATOM   1040  CA  THR A  67      15.246  18.226  -0.114  1.00 94.82           C  
ATOM   1041  HA  THR A  67      15.725  17.447  -0.708  1.00 94.82           H  
ATOM   1042  C   THR A  67      16.277  18.692   0.912  1.00 94.82           C  
ATOM   1043  CB  THR A  67      14.834  19.375  -1.052  1.00 94.82           C  
ATOM   1044  HB  THR A  67      13.940  19.855  -0.654  1.00 94.82           H  
ATOM   1045  O   THR A  67      17.477  18.504   0.704  1.00 94.82           O  
ATOM   1046  CG2 THR A  67      15.885  20.463  -1.277  1.00 94.82           C  
ATOM   1047 HG21 THR A  67      16.021  21.046  -0.366  1.00 94.82           H  
ATOM   1048 HG22 THR A  67      16.835  20.018  -1.573  1.00 94.82           H  
ATOM   1049 HG23 THR A  67      15.548  21.136  -2.065  1.00 94.82           H  
ATOM   1050  OG1 THR A  67      14.535  18.844  -2.321  1.00 94.82           O  
ATOM   1051  HG1 THR A  67      15.366  18.609  -2.742  1.00 94.82           H  
ATOM   1052  N   SER A  68      15.829  19.272   2.030  1.00 93.71           N  
ATOM   1053  H   SER A  68      14.832  19.374   2.154  1.00 93.71           H  
ATOM   1054  CA  SER A  68      16.716  19.707   3.111  1.00 93.71           C  
ATOM   1055  HA  SER A  68      17.437  20.417   2.707  1.00 93.71           H  
ATOM   1056  C   SER A  68      17.498  18.531   3.712  1.00 93.71           C  
ATOM   1057  CB  SER A  68      15.887  20.408   4.193  1.00 93.71           C  
ATOM   1058  HB2 SER A  68      15.274  19.677   4.720  1.00 93.71           H  
ATOM   1059  HB3 SER A  68      15.232  21.146   3.732  1.00 93.71           H  
ATOM   1060  O   SER A  68      18.721  18.615   3.865  1.00 93.71           O  
ATOM   1061  OG  SER A  68      16.737  21.057   5.116  1.00 93.71           O  
ATOM   1062  HG  SER A  68      17.058  21.871   4.721  1.00 93.71           H  
ATOM   1063  N   LEU A  69      16.803  17.421   3.980  1.00 92.92           N  
ATOM   1064  H   LEU A  69      15.810  17.435   3.798  1.00 92.92           H  
ATOM   1065  CA  LEU A  69      17.339  16.240   4.660  1.00 92.92           C  
ATOM   1066  HA  LEU A  69      18.025  16.555   5.446  1.00 92.92           H  
ATOM   1067  C   LEU A  69      18.133  15.304   3.735  1.00 92.92           C  
ATOM   1068  CB  LEU A  69      16.154  15.488   5.294  1.00 92.92           C  
ATOM   1069  HB2 LEU A  69      15.419  15.287   4.514  1.00 92.92           H  
ATOM   1070  HB3 LEU A  69      16.507  14.526   5.665  1.00 92.92           H  
ATOM   1071  O   LEU A  69      19.204  14.827   4.107  1.00 92.92           O  
ATOM   1072  CG  LEU A  69      15.450  16.230   6.447  1.00 92.92           C  
ATOM   1073  HG  LEU A  69      15.112  17.211   6.114  1.00 92.92           H  
ATOM   1074  CD1 LEU A  69      14.229  15.424   6.882  1.00 92.92           C  
ATOM   1075 HD11 LEU A  69      14.535  14.436   7.226  1.00 92.92           H  
ATOM   1076 HD12 LEU A  69      13.701  15.941   7.683  1.00 92.92           H  
ATOM   1077 HD13 LEU A  69      13.544  15.313   6.041  1.00 92.92           H  
ATOM   1078  CD2 LEU A  69      16.382  16.418   7.646  1.00 92.92           C  
ATOM   1079 HD21 LEU A  69      16.872  15.476   7.891  1.00 92.92           H  
ATOM   1080 HD22 LEU A  69      17.129  17.177   7.415  1.00 92.92           H  
ATOM   1081 HD23 LEU A  69      15.804  16.756   8.507  1.00 92.92           H  
ATOM   1082  N   PHE A  70      17.624  15.049   2.530  1.00 93.47           N  
ATOM   1083  H   PHE A  70      16.735  15.477   2.313  1.00 93.47           H  
ATOM   1084  CA  PHE A  70      18.062  13.954   1.655  1.00 93.47           C  
ATOM   1085  HA  PHE A  70      18.805  13.350   2.176  1.00 93.47           H  
ATOM   1086  C   PHE A  70      18.717  14.416   0.348  1.00 93.47           C  
ATOM   1087  CB  PHE A  70      16.853  13.054   1.379  1.00 93.47           C  
ATOM   1088  HB2 PHE A  70      17.141  12.255   0.696  1.00 93.47           H  
ATOM   1089  HB3 PHE A  70      16.084  13.640   0.876  1.00 93.47           H  
ATOM   1090  O   PHE A  70      19.295  13.596  -0.369  1.00 93.47           O  
ATOM   1091  CG  PHE A  70      16.278  12.426   2.631  1.00 93.47           C  
ATOM   1092  CD1 PHE A  70      17.023  11.468   3.342  1.00 93.47           C  
ATOM   1093  HD1 PHE A  70      17.997  11.163   2.989  1.00 93.47           H  
ATOM   1094  CD2 PHE A  70      15.014  12.825   3.104  1.00 93.47           C  
ATOM   1095  HD2 PHE A  70      14.452  13.575   2.568  1.00 93.47           H  
ATOM   1096  CE1 PHE A  70      16.498  10.903   4.514  1.00 93.47           C  
ATOM   1097  HE1 PHE A  70      17.062  10.164   5.063  1.00 93.47           H  
ATOM   1098  CE2 PHE A  70      14.488  12.258   4.277  1.00 93.47           C  
ATOM   1099  HE2 PHE A  70      13.519  12.560   4.646  1.00 93.47           H  
ATOM   1100  CZ  PHE A  70      15.233  11.292   4.973  1.00 93.47           C  
ATOM   1101  HZ  PHE A  70      14.839  10.830   5.866  1.00 93.47           H  
ATOM   1102  N   GLY A  71      18.675  15.719   0.055  1.00 91.61           N  
ATOM   1103  H   GLY A  71      18.147  16.322   0.669  1.00 91.61           H  
ATOM   1104  CA  GLY A  71      19.173  16.302  -1.191  1.00 91.61           C  
ATOM   1105  HA2 GLY A  71      19.409  17.352  -1.016  1.00 91.61           H  
ATOM   1106  HA3 GLY A  71      20.088  15.797  -1.501  1.00 91.61           H  
ATOM   1107  C   GLY A  71      18.170  16.234  -2.344  1.00 91.61           C  
ATOM   1108  O   GLY A  71      17.056  15.731  -2.207  1.00 91.61           O  
ATOM   1109  N   ASP A  72      18.559  16.789  -3.488  1.00 88.02           N  
ATOM   1110  H   ASP A  72      19.462  17.236  -3.551  1.00 88.02           H  
ATOM   1111  CA  ASP A  72      17.665  17.133  -4.596  1.00 88.02           C  
ATOM   1112  HA  ASP A  72      16.668  16.781  -4.334  1.00 88.02           H  
ATOM   1113  C   ASP A  72      17.997  16.464  -5.943  1.00 88.02           C  
ATOM   1114  CB  ASP A  72      17.558  18.664  -4.711  1.00 88.02           C  
ATOM   1115  HB2 ASP A  72      16.889  18.918  -5.532  1.00 88.02           H  
ATOM   1116  HB3 ASP A  72      17.097  19.037  -3.796  1.00 88.02           H  
ATOM   1117  O   ASP A  72      17.291  16.700  -6.917  1.00 88.02           O  
ATOM   1118  CG  ASP A  72      18.894  19.399  -4.901  1.00 88.02           C  
ATOM   1119  OD1 ASP A  72      19.962  18.760  -4.745  1.00 88.02           O  
ATOM   1120  OD2 ASP A  72      18.826  20.635  -5.074  1.00 88.02           O  
ATOM   1121  N   ASP A  73      18.994  15.578  -6.012  1.00 81.07           N  
ATOM   1122  H   ASP A  73      19.589  15.478  -5.202  1.00 81.07           H  
ATOM   1123  CA  ASP A  73      19.456  14.988  -7.281  1.00 81.07           C  
ATOM   1124  HA  ASP A  73      18.764  15.277  -8.072  1.00 81.07           H  
ATOM   1125  C   ASP A  73      19.460  13.447  -7.282  1.00 81.07           C  
ATOM   1126  CB  ASP A  73      20.811  15.598  -7.671  1.00 81.07           C  
ATOM   1127  HB2 ASP A  73      20.735  16.685  -7.629  1.00 81.07           H  
ATOM   1128  HB3 ASP A  73      21.571  15.283  -6.956  1.00 81.07           H  
ATOM   1129  O   ASP A  73      20.502  12.797  -7.314  1.00 81.07           O  
ATOM   1130  CG  ASP A  73      21.233  15.200  -9.095  1.00 81.07           C  
ATOM   1131  OD1 ASP A  73      20.341  14.858  -9.918  1.00 81.07           O  
ATOM   1132  OD2 ASP A  73      22.453  15.240  -9.361  1.00 81.07           O  
ATOM   1133  N   HIS A  74      18.274  12.827  -7.205  1.00 85.77           N  
ATOM   1134  H   HIS A  74      17.444  13.400  -7.166  1.00 85.77           H  
ATOM   1135  CA  HIS A  74      18.124  11.372  -7.370  1.00 85.77           C  
ATOM   1136  HA  HIS A  74      18.782  11.066  -8.183  1.00 85.77           H  
ATOM   1137  C   HIS A  74      16.686  10.964  -7.750  1.00 85.77           C  
ATOM   1138  CB  HIS A  74      18.582  10.639  -6.090  1.00 85.77           C  
ATOM   1139  HB2 HIS A  74      19.523  11.059  -5.735  1.00 85.77           H  
ATOM   1140  HB3 HIS A  74      17.839  10.775  -5.304  1.00 85.77           H  
ATOM   1141  O   HIS A  74      15.743  11.733  -7.556  1.00 85.77           O  
ATOM   1142  CG  HIS A  74      18.812   9.168  -6.326  1.00 85.77           C  
ATOM   1143  CD2 HIS A  74      19.822   8.614  -7.067  1.00 85.77           C  
ATOM   1144  HD2 HIS A  74      20.627   9.152  -7.546  1.00 85.77           H  
ATOM   1145  ND1 HIS A  74      18.001   8.138  -5.902  1.00 85.77           N  
ATOM   1146  HD1 HIS A  74      17.480   8.128  -5.037  1.00 85.77           H  
ATOM   1147  CE1 HIS A  74      18.487   6.999  -6.417  1.00 85.77           C  
ATOM   1148  HE1 HIS A  74      18.118   6.014  -6.171  1.00 85.77           H  
ATOM   1149  NE2 HIS A  74      19.595   7.237  -7.135  1.00 85.77           N  
ATOM   1150  N   VAL A  75      16.497   9.727  -8.240  1.00 89.77           N  
ATOM   1151  H   VAL A  75      17.304   9.123  -8.297  1.00 89.77           H  
ATOM   1152  CA  VAL A  75      15.176   9.135  -8.561  1.00 89.77           C  
ATOM   1153  HA  VAL A  75      14.730   9.684  -9.391  1.00 89.77           H  
ATOM   1154  C   VAL A  75      14.209   9.246  -7.379  1.00 89.77           C  
ATOM   1155  CB  VAL A  75      15.325   7.653  -8.978  1.00 89.77           C  
ATOM   1156  HB  VAL A  75      15.884   7.121  -8.208  1.00 89.77           H  
ATOM   1157  O   VAL A  75      13.040   9.581  -7.570  1.00 89.77           O  
ATOM   1158  CG1 VAL A  75      13.978   6.939  -9.170  1.00 89.77           C  
ATOM   1159 HG11 VAL A  75      13.449   6.861  -8.220  1.00 89.77           H  
ATOM   1160 HG12 VAL A  75      13.361   7.482  -9.886  1.00 89.77           H  
ATOM   1161 HG13 VAL A  75      14.146   5.926  -9.533  1.00 89.77           H  
ATOM   1162  CG2 VAL A  75      16.096   7.551 -10.301  1.00 89.77           C  
ATOM   1163 HG21 VAL A  75      16.188   6.506 -10.596  1.00 89.77           H  
ATOM   1164 HG22 VAL A  75      17.102   7.954 -10.186  1.00 89.77           H  
ATOM   1165 HG23 VAL A  75      15.571   8.094 -11.087  1.00 89.77           H  
ATOM   1166  N   MET A  76      14.713   9.045  -6.159  1.00 93.64           N  
ATOM   1167  H   MET A  76      15.670   8.731  -6.086  1.00 93.64           H  
ATOM   1168  CA  MET A  76      13.928   9.177  -4.932  1.00 93.64           C  
ATOM   1169  HA  MET A  76      13.100   8.471  -4.988  1.00 93.64           H  
ATOM   1170  C   MET A  76      13.323  10.579  -4.765  1.00 93.64           C  
ATOM   1171  CB  MET A  76      14.805   8.808  -3.727  1.00 93.64           C  
ATOM   1172  HB2 MET A  76      15.629   9.516  -3.639  1.00 93.64           H  
ATOM   1173  HB3 MET A  76      15.220   7.812  -3.883  1.00 93.64           H  
ATOM   1174  O   MET A  76      12.143  10.692  -4.441  1.00 93.64           O  
ATOM   1175  CG  MET A  76      14.004   8.807  -2.421  1.00 93.64           C  
ATOM   1176  HG2 MET A  76      14.673   8.572  -1.593  1.00 93.64           H  
ATOM   1177  HG3 MET A  76      13.596   9.803  -2.246  1.00 93.64           H  
ATOM   1178  SD  MET A  76      12.630   7.637  -2.413  1.00 93.64           S  
ATOM   1179  CE  MET A  76      13.543   6.115  -2.074  1.00 93.64           C  
ATOM   1180  HE1 MET A  76      14.291   5.947  -2.848  1.00 93.64           H  
ATOM   1181  HE2 MET A  76      12.843   5.280  -2.065  1.00 93.64           H  
ATOM   1182  HE3 MET A  76      14.031   6.185  -1.101  1.00 93.64           H  
ATOM   1183  N   MET A  77      14.077  11.647  -5.065  1.00 94.55           N  
ATOM   1184  H   MET A  77      14.998  11.499  -5.453  1.00 94.55           H  
ATOM   1185  CA  MET A  77      13.554  13.018  -4.991  1.00 94.55           C  
ATOM   1186  HA  MET A  77      13.191  13.199  -3.980  1.00 94.55           H  
ATOM   1187  C   MET A  77      12.364  13.191  -5.925  1.00 94.55           C  
ATOM   1188  CB  MET A  77      14.646  14.051  -5.328  1.00 94.55           C  
ATOM   1189  HB2 MET A  77      15.490  13.913  -4.651  1.00 94.55           H  
ATOM   1190  HB3 MET A  77      15.011  13.902  -6.344  1.00 94.55           H  
ATOM   1191  O   MET A  77      11.314  13.678  -5.510  1.00 94.55           O  
ATOM   1192  CG  MET A  77      14.127  15.495  -5.191  1.00 94.55           C  
ATOM   1193  HG2 MET A  77      14.984  16.159  -5.081  1.00 94.55           H  
ATOM   1194  HG3 MET A  77      13.539  15.570  -4.276  1.00 94.55           H  
ATOM   1195  SD  MET A  77      13.142  16.160  -6.573  1.00 94.55           S  
ATOM   1196  CE  MET A  77      14.454  16.532  -7.766  1.00 94.55           C  
ATOM   1197  HE1 MET A  77      14.011  16.790  -8.728  1.00 94.55           H  
ATOM   1198  HE2 MET A  77      15.105  15.668  -7.898  1.00 94.55           H  
ATOM   1199  HE3 MET A  77      15.035  17.382  -7.409  1.00 94.55           H  
ATOM   1200  N   PHE A  78      12.503  12.755  -7.178  1.00 95.38           N  
ATOM   1201  H   PHE A  78      13.385  12.350  -7.457  1.00 95.38           H  
ATOM   1202  CA  PHE A  78      11.428  12.877  -8.155  1.00 95.38           C  
ATOM   1203  HA  PHE A  78      11.098  13.915  -8.178  1.00 95.38           H  
ATOM   1204  C   PHE A  78      10.209  12.029  -7.780  1.00 95.38           C  
ATOM   1205  CB  PHE A  78      11.941  12.509  -9.544  1.00 95.38           C  
ATOM   1206  HB2 PHE A  78      11.078  12.455 -10.207  1.00 95.38           H  
ATOM   1207  HB3 PHE A  78      12.406  11.523  -9.510  1.00 95.38           H  
ATOM   1208  O   PHE A  78       9.086  12.480  -7.988  1.00 95.38           O  
ATOM   1209  CG  PHE A  78      12.895  13.511 -10.155  1.00 95.38           C  
ATOM   1210  CD1 PHE A  78      12.399  14.728 -10.662  1.00 95.38           C  
ATOM   1211  HD1 PHE A  78      11.344  14.947 -10.601  1.00 95.38           H  
ATOM   1212  CD2 PHE A  78      14.269  13.224 -10.240  1.00 95.38           C  
ATOM   1213  HD2 PHE A  78      14.655  12.296  -9.844  1.00 95.38           H  
ATOM   1214  CE1 PHE A  78      13.278  15.655 -11.251  1.00 95.38           C  
ATOM   1215  HE1 PHE A  78      12.909  16.592 -11.641  1.00 95.38           H  
ATOM   1216  CE2 PHE A  78      15.148  14.155 -10.821  1.00 95.38           C  
ATOM   1217  HE2 PHE A  78      16.208  13.954 -10.852  1.00 95.38           H  
ATOM   1218  CZ  PHE A  78      14.652  15.368 -11.328  1.00 95.38           C  
ATOM   1219  HZ  PHE A  78      15.330  16.088 -11.761  1.00 95.38           H  
ATOM   1220  N   ALA A  79      10.401  10.848  -7.186  1.00 97.11           N  
ATOM   1221  H   ALA A  79      11.346  10.515  -7.057  1.00 97.11           H  
ATOM   1222  CA  ALA A  79       9.303  10.034  -6.671  1.00 97.11           C  
ATOM   1223  HA  ALA A  79       8.585   9.869  -7.474  1.00 97.11           H  
ATOM   1224  C   ALA A  79       8.559  10.747  -5.527  1.00 97.11           C  
ATOM   1225  CB  ALA A  79       9.860   8.673  -6.239  1.00 97.11           C  
ATOM   1226  HB1 ALA A  79      10.392   8.211  -7.071  1.00 97.11           H  
ATOM   1227  HB2 ALA A  79      10.546   8.792  -5.400  1.00 97.11           H  
ATOM   1228  HB3 ALA A  79       9.040   8.022  -5.935  1.00 97.11           H  
ATOM   1229  O   ALA A  79       7.336  10.869  -5.570  1.00 97.11           O  
ATOM   1230  N   VAL A  80       9.284  11.292  -4.545  1.00 97.80           N  
ATOM   1231  H   VAL A  80      10.285  11.152  -4.553  1.00 97.80           H  
ATOM   1232  CA  VAL A  80       8.702  12.059  -3.432  1.00 97.80           C  
ATOM   1233  HA  VAL A  80       7.938  11.450  -2.948  1.00 97.80           H  
ATOM   1234  C   VAL A  80       8.007  13.329  -3.935  1.00 97.80           C  
ATOM   1235  CB  VAL A  80       9.786  12.374  -2.383  1.00 97.80           C  
ATOM   1236  HB  VAL A  80      10.648  12.830  -2.870  1.00 97.80           H  
ATOM   1237  O   VAL A  80       6.895  13.644  -3.512  1.00 97.80           O  
ATOM   1238  CG1 VAL A  80       9.278  13.328  -1.301  1.00 97.80           C  
ATOM   1239 HG11 VAL A  80       9.082  14.314  -1.723  1.00 97.80           H  
ATOM   1240 HG12 VAL A  80      10.037  13.440  -0.527  1.00 97.80           H  
ATOM   1241 HG13 VAL A  80       8.369  12.923  -0.856  1.00 97.80           H  
ATOM   1242  CG2 VAL A  80      10.230  11.084  -1.678  1.00 97.80           C  
ATOM   1243 HG21 VAL A  80      11.015  11.305  -0.955  1.00 97.80           H  
ATOM   1244 HG22 VAL A  80       9.388  10.629  -1.156  1.00 97.80           H  
ATOM   1245 HG23 VAL A  80      10.625  10.366  -2.396  1.00 97.80           H  
ATOM   1246  N   ARG A  81       8.594  14.033  -4.907  1.00 97.59           N  
ATOM   1247  H   ARG A  81       9.525  13.764  -5.188  1.00 97.59           H  
ATOM   1248  CA  ARG A  81       7.943  15.160  -5.588  1.00 97.59           C  
ATOM   1249  HA  ARG A  81       7.659  15.905  -4.845  1.00 97.59           H  
ATOM   1250  C   ARG A  81       6.646  14.731  -6.271  1.00 97.59           C  
ATOM   1251  CB  ARG A  81       8.931  15.788  -6.576  1.00 97.59           C  
ATOM   1252  HB2 ARG A  81       9.279  15.034  -7.282  1.00 97.59           H  
ATOM   1253  HB3 ARG A  81       9.790  16.162  -6.020  1.00 97.59           H  
ATOM   1254  O   ARG A  81       5.628  15.395  -6.101  1.00 97.59           O  
ATOM   1255  CG  ARG A  81       8.286  16.936  -7.359  1.00 97.59           C  
ATOM   1256  HG2 ARG A  81       7.537  16.541  -8.046  1.00 97.59           H  
ATOM   1257  HG3 ARG A  81       7.794  17.627  -6.673  1.00 97.59           H  
ATOM   1258  CD  ARG A  81       9.348  17.680  -8.160  1.00 97.59           C  
ATOM   1259  HD2 ARG A  81      10.153  17.975  -7.487  1.00 97.59           H  
ATOM   1260  HD3 ARG A  81       9.748  17.012  -8.923  1.00 97.59           H  
ATOM   1261  NE  ARG A  81       8.763  18.872  -8.789  1.00 97.59           N  
ATOM   1262  HE  ARG A  81       7.760  18.960  -8.714  1.00 97.59           H  
ATOM   1263  NH1 ARG A  81      10.732  19.758  -9.564  1.00 97.59           N  
ATOM   1264 HH11 ARG A  81      11.250  20.498 -10.016  1.00 97.59           H  
ATOM   1265 HH12 ARG A  81      11.225  18.976  -9.156  1.00 97.59           H  
ATOM   1266  NH2 ARG A  81       8.806  20.843  -9.912  1.00 97.59           N  
ATOM   1267 HH21 ARG A  81       7.807  20.907  -9.778  1.00 97.59           H  
ATOM   1268 HH22 ARG A  81       9.320  21.580 -10.372  1.00 97.59           H  
ATOM   1269  CZ  ARG A  81       9.435  19.815  -9.417  1.00 97.59           C  
ATOM   1270  N   HIS A  82       6.663  13.614  -7.000  1.00 98.03           N  
ATOM   1271  H   HIS A  82       7.542  13.128  -7.110  1.00 98.03           H  
ATOM   1272  CA  HIS A  82       5.484  13.094  -7.696  1.00 98.03           C  
ATOM   1273  HA  HIS A  82       5.084  13.905  -8.305  1.00 98.03           H  
ATOM   1274  C   HIS A  82       4.365  12.702  -6.736  1.00 98.03           C  
ATOM   1275  CB  HIS A  82       5.884  11.924  -8.609  1.00 98.03           C  
ATOM   1276  HB2 HIS A  82       6.814  12.175  -9.118  1.00 98.03           H  
ATOM   1277  HB3 HIS A  82       6.067  11.036  -8.004  1.00 98.03           H  
ATOM   1278  O   HIS A  82       3.193  12.915  -7.044  1.00 98.03           O  
ATOM   1279  CG  HIS A  82       4.878  11.586  -9.683  1.00 98.03           C  
ATOM   1280  CD2 HIS A  82       3.956  12.435 -10.225  1.00 98.03           C  
ATOM   1281  HD2 HIS A  82       3.791  13.465  -9.945  1.00 98.03           H  
ATOM   1282  ND1 HIS A  82       4.847  10.389 -10.399  1.00 98.03           N  
ATOM   1283  CE1 HIS A  82       3.910  10.544 -11.343  1.00 98.03           C  
ATOM   1284  HE1 HIS A  82       3.673   9.802 -12.091  1.00 98.03           H  
ATOM   1285  NE2 HIS A  82       3.342  11.759 -11.252  1.00 98.03           N  
ATOM   1286  HE2 HIS A  82       2.659  12.153 -11.883  1.00 98.03           H  
ATOM   1287  N   TYR A  83       4.721  12.196  -5.558  1.00 98.62           N  
ATOM   1288  H   TYR A  83       5.700  12.007  -5.401  1.00 98.62           H  
ATOM   1289  CA  TYR A  83       3.793  11.938  -4.465  1.00 98.62           C  
ATOM   1290  HA  TYR A  83       3.007  11.270  -4.817  1.00 98.62           H  
ATOM   1291  C   TYR A  83       3.109  13.219  -3.965  1.00 98.62           C  
ATOM   1292  CB  TYR A  83       4.564  11.222  -3.358  1.00 98.62           C  
ATOM   1293  HB2 TYR A  83       5.495  11.744  -3.138  1.00 98.62           H  
ATOM   1294  HB3 TYR A  83       4.833  10.240  -3.746  1.00 98.62           H  
ATOM   1295  O   TYR A  83       1.879  13.308  -4.000  1.00 98.62           O  
ATOM   1296  CG  TYR A  83       3.801  11.058  -2.067  1.00 98.62           C  
ATOM   1297  CD1 TYR A  83       4.071  11.880  -0.953  1.00 98.62           C  
ATOM   1298  HD1 TYR A  83       4.827  12.649  -1.010  1.00 98.62           H  
ATOM   1299  CD2 TYR A  83       2.818  10.061  -1.990  1.00 98.62           C  
ATOM   1300  HD2 TYR A  83       2.624   9.424  -2.841  1.00 98.62           H  
ATOM   1301  CE1 TYR A  83       3.368  11.677   0.251  1.00 98.62           C  
ATOM   1302  HE1 TYR A  83       3.585  12.283   1.117  1.00 98.62           H  
ATOM   1303  CE2 TYR A  83       2.087   9.883  -0.811  1.00 98.62           C  
ATOM   1304  HE2 TYR A  83       1.333   9.115  -0.729  1.00 98.62           H  
ATOM   1305  OH  TYR A  83       1.731  10.369   1.453  1.00 98.62           O  
ATOM   1306  HH  TYR A  83       2.136  10.718   2.250  1.00 98.62           H  
ATOM   1307  CZ  TYR A  83       2.384  10.666   0.314  1.00 98.62           C  
ATOM   1308  N   PHE A  84       3.877  14.240  -3.573  1.00 98.39           N  
ATOM   1309  H   PHE A  84       4.880  14.124  -3.566  1.00 98.39           H  
ATOM   1310  CA  PHE A  84       3.304  15.500  -3.084  1.00 98.39           C  
ATOM   1311  HA  PHE A  84       2.606  15.273  -2.279  1.00 98.39           H  
ATOM   1312  C   PHE A  84       2.486  16.230  -4.164  1.00 98.39           C  
ATOM   1313  CB  PHE A  84       4.414  16.389  -2.504  1.00 98.39           C  
ATOM   1314  HB2 PHE A  84       4.018  17.398  -2.382  1.00 98.39           H  
ATOM   1315  HB3 PHE A  84       5.240  16.446  -3.213  1.00 98.39           H  
ATOM   1316  O   PHE A  84       1.380  16.692  -3.887  1.00 98.39           O  
ATOM   1317  CG  PHE A  84       4.919  15.932  -1.146  1.00 98.39           C  
ATOM   1318  CD1 PHE A  84       4.072  15.999  -0.025  1.00 98.39           C  
ATOM   1319  HD1 PHE A  84       3.075  16.402  -0.126  1.00 98.39           H  
ATOM   1320  CD2 PHE A  84       6.237  15.469  -0.982  1.00 98.39           C  
ATOM   1321  HD2 PHE A  84       6.914  15.449  -1.824  1.00 98.39           H  
ATOM   1322  CE1 PHE A  84       4.515  15.565   1.236  1.00 98.39           C  
ATOM   1323  HE1 PHE A  84       3.862  15.635   2.093  1.00 98.39           H  
ATOM   1324  CE2 PHE A  84       6.685  15.048   0.282  1.00 98.39           C  
ATOM   1325  HE2 PHE A  84       7.705  14.719   0.415  1.00 98.39           H  
ATOM   1326  CZ  PHE A  84       5.821  15.076   1.389  1.00 98.39           C  
ATOM   1327  HZ  PHE A  84       6.167  14.759   2.362  1.00 98.39           H  
ATOM   1328  N   ASP A  85       2.940  16.241  -5.422  1.00 98.16           N  
ATOM   1329  H   ASP A  85       3.866  15.882  -5.600  1.00 98.16           H  
ATOM   1330  CA  ASP A  85       2.200  16.850  -6.542  1.00 98.16           C  
ATOM   1331  HA  ASP A  85       1.936  17.872  -6.272  1.00 98.16           H  
ATOM   1332  C   ASP A  85       0.878  16.122  -6.872  1.00 98.16           C  
ATOM   1333  CB  ASP A  85       3.093  16.889  -7.795  1.00 98.16           C  
ATOM   1334  HB2 ASP A  85       2.459  17.069  -8.663  1.00 98.16           H  
ATOM   1335  HB3 ASP A  85       3.556  15.912  -7.929  1.00 98.16           H  
ATOM   1336  O   ASP A  85      -0.003  16.683  -7.534  1.00 98.16           O  
ATOM   1337  CG  ASP A  85       4.170  17.985  -7.793  1.00 98.16           C  
ATOM   1338  OD1 ASP A  85       4.043  18.974  -7.046  1.00 98.16           O  
ATOM   1339  OD2 ASP A  85       5.087  17.891  -8.645  1.00 98.16           O  
ATOM   1340  N   ASN A  86       0.711  14.874  -6.417  1.00 98.04           N  
ATOM   1341  H   ASN A  86       1.464  14.468  -5.881  1.00 98.04           H  
ATOM   1342  CA  ASN A  86      -0.540  14.115  -6.523  1.00 98.04           C  
ATOM   1343  HA  ASN A  86      -1.143  14.561  -7.313  1.00 98.04           H  
ATOM   1344  C   ASN A  86      -1.431  14.219  -5.272  1.00 98.04           C  
ATOM   1345  CB  ASN A  86      -0.242  12.671  -6.957  1.00 98.04           C  
ATOM   1346  HB2 ASN A  86      -1.083  12.024  -6.706  1.00 98.04           H  
ATOM   1347  HB3 ASN A  86       0.642  12.293  -6.443  1.00 98.04           H  
ATOM   1348  O   ASN A  86      -2.496  13.597  -5.236  1.00 98.04           O  
ATOM   1349  CG  ASN A  86      -0.056  12.600  -8.456  1.00 98.04           C  
ATOM   1350  ND2 ASN A  86       1.142  12.772  -8.947  1.00 98.04           N  
ATOM   1351 HD21 ASN A  86       1.916  12.886  -8.307  1.00 98.04           H  
ATOM   1352 HD22 ASN A  86       1.267  12.805  -9.948  1.00 98.04           H  
ATOM   1353  OD1 ASN A  86      -1.003  12.446  -9.211  1.00 98.04           O  
ATOM   1354  N   GLY A  87      -1.056  15.053  -4.297  1.00 96.57           N  
ATOM   1355  H   GLY A  87      -0.178  15.543  -4.390  1.00 96.57           H  
ATOM   1356  CA  GLY A  87      -1.838  15.320  -3.088  1.00 96.57           C  
ATOM   1357  HA2 GLY A  87      -2.900  15.178  -3.287  1.00 96.57           H  
ATOM   1358  HA3 GLY A  87      -1.677  16.360  -2.804  1.00 96.57           H  
ATOM   1359  C   GLY A  87      -1.464  14.462  -1.881  1.00 96.57           C  
ATOM   1360  O   GLY A  87      -2.247  14.401  -0.937  1.00 96.57           O  
ATOM   1361  N   GLY A  88      -0.300  13.805  -1.902  1.00 97.53           N  
ATOM   1362  H   GLY A  88       0.300  13.890  -2.710  1.00 97.53           H  
ATOM   1363  CA  GLY A  88       0.269  13.199  -0.701  1.00 97.53           C  
ATOM   1364  HA2 GLY A  88       1.219  12.729  -0.955  1.00 97.53           H  
ATOM   1365  HA3 GLY A  88      -0.409  12.439  -0.315  1.00 97.53           H  
ATOM   1366  C   GLY A  88       0.521  14.257   0.379  1.00 97.53           C  
ATOM   1367  O   GLY A  88       0.890  15.386   0.061  1.00 97.53           O  
ATOM   1368  N   GLN A  89       0.295  13.910   1.644  1.00 95.58           N  
ATOM   1369  H   GLN A  89      -0.066  12.982   1.809  1.00 95.58           H  
ATOM   1370  CA  GLN A  89       0.369  14.838   2.782  1.00 95.58           C  
ATOM   1371  HA  GLN A  89       0.500  15.861   2.427  1.00 95.58           H  
ATOM   1372  C   GLN A  89       1.544  14.542   3.712  1.00 95.58           C  
ATOM   1373  CB  GLN A  89      -0.937  14.770   3.584  1.00 95.58           C  
ATOM   1374  HB2 GLN A  89      -0.824  15.376   4.482  1.00 95.58           H  
ATOM   1375  HB3 GLN A  89      -1.120  13.739   3.888  1.00 95.58           H  
ATOM   1376  O   GLN A  89       2.230  15.454   4.148  1.00 95.58           O  
ATOM   1377  CG  GLN A  89      -2.148  15.292   2.800  1.00 95.58           C  
ATOM   1378  HG2 GLN A  89      -2.313  14.676   1.916  1.00 95.58           H  
ATOM   1379  HG3 GLN A  89      -1.949  16.314   2.477  1.00 95.58           H  
ATOM   1380  CD  GLN A  89      -3.423  15.280   3.637  1.00 95.58           C  
ATOM   1381  NE2 GLN A  89      -4.461  15.964   3.211  1.00 95.58           N  
ATOM   1382 HE21 GLN A  89      -4.421  16.472   2.339  1.00 95.58           H  
ATOM   1383 HE22 GLN A  89      -5.277  15.934   3.806  1.00 95.58           H  
ATOM   1384  OE1 GLN A  89      -3.530  14.647   4.674  1.00 95.58           O  
ATOM   1385  N   GLN A  90       1.775  13.264   4.003  1.00 95.61           N  
ATOM   1386  H   GLN A  90       1.171  12.570   3.587  1.00 95.61           H  
ATOM   1387  CA  GLN A  90       2.835  12.805   4.904  1.00 95.61           C  
ATOM   1388  HA  GLN A  90       3.642  13.538   4.915  1.00 95.61           H  
ATOM   1389  C   GLN A  90       3.399  11.486   4.393  1.00 95.61           C  
ATOM   1390  CB  GLN A  90       2.309  12.670   6.346  1.00 95.61           C  
ATOM   1391  HB2 GLN A  90       3.123  12.328   6.985  1.00 95.61           H  
ATOM   1392  HB3 GLN A  90       2.001  13.655   6.697  1.00 95.61           H  
ATOM   1393  O   GLN A  90       2.640  10.655   3.888  1.00 95.61           O  
ATOM   1394  CG  GLN A  90       1.118  11.703   6.479  1.00 95.61           C  
ATOM   1395  HG2 GLN A  90       1.413  10.702   6.163  1.00 95.61           H  
ATOM   1396  HG3 GLN A  90       0.312  12.044   5.830  1.00 95.61           H  
ATOM   1397  CD  GLN A  90       0.576  11.593   7.899  1.00 95.61           C  
ATOM   1398  NE2 GLN A  90      -0.730  11.613   8.062  1.00 95.61           N  
ATOM   1399 HE21 GLN A  90      -1.348  11.789   7.283  1.00 95.61           H  
ATOM   1400 HE22 GLN A  90      -1.067  11.584   9.014  1.00 95.61           H  
ATOM   1401  OE1 GLN A  90       1.291  11.431   8.876  1.00 95.61           O  
ATOM   1402  N   ALA A  91       4.703  11.284   4.518  1.00 97.71           N  
ATOM   1403  H   ALA A  91       5.261  12.011   4.942  1.00 97.71           H  
ATOM   1404  CA  ALA A  91       5.387  10.057   4.128  1.00 97.71           C  
ATOM   1405  HA  ALA A  91       4.707   9.210   4.216  1.00 97.71           H  
ATOM   1406  C   ALA A  91       6.581   9.793   5.048  1.00 97.71           C  
ATOM   1407  CB  ALA A  91       5.835  10.183   2.668  1.00 97.71           C  
ATOM   1408  HB1 ALA A  91       6.395   9.292   2.383  1.00 97.71           H  
ATOM   1409  HB2 ALA A  91       4.963  10.282   2.022  1.00 97.71           H  
ATOM   1410  HB3 ALA A  91       6.476  11.056   2.545  1.00 97.71           H  
ATOM   1411  O   ALA A  91       7.049  10.682   5.748  1.00 97.71           O  
ATOM   1412  N   PHE A  92       7.095   8.572   5.024  1.00 97.29           N  
ATOM   1413  H   PHE A  92       6.646   7.878   4.443  1.00 97.29           H  
ATOM   1414  CA  PHE A  92       8.382   8.219   5.604  1.00 97.29           C  
ATOM   1415  HA  PHE A  92       8.753   9.051   6.203  1.00 97.29           H  
ATOM   1416  C   PHE A  92       9.390   7.973   4.488  1.00 97.29           C  
ATOM   1417  CB  PHE A  92       8.235   7.009   6.533  1.00 97.29           C  
ATOM   1418  HB2 PHE A  92       7.661   6.230   6.032  1.00 97.29           H  
ATOM   1419  HB3 PHE A  92       9.225   6.606   6.742  1.00 97.29           H  
ATOM   1420  O   PHE A  92       9.034   7.476   3.421  1.00 97.29           O  
ATOM   1421  CG  PHE A  92       7.570   7.348   7.852  1.00 97.29           C  
ATOM   1422  CD1 PHE A  92       8.351   7.526   9.009  1.00 97.29           C  
ATOM   1423  HD1 PHE A  92       9.423   7.401   8.972  1.00 97.29           H  
ATOM   1424  CD2 PHE A  92       6.175   7.515   7.920  1.00 97.29           C  
ATOM   1425  HD2 PHE A  92       5.577   7.386   7.030  1.00 97.29           H  
ATOM   1426  CE1 PHE A  92       7.738   7.867  10.225  1.00 97.29           C  
ATOM   1427  HE1 PHE A  92       8.348   8.001  11.106  1.00 97.29           H  
ATOM   1428  CE2 PHE A  92       5.562   7.864   9.136  1.00 97.29           C  
ATOM   1429  HE2 PHE A  92       4.493   8.013   9.182  1.00 97.29           H  
ATOM   1430  CZ  PHE A  92       6.344   8.039  10.291  1.00 97.29           C  
ATOM   1431  HZ  PHE A  92       5.879   8.312  11.227  1.00 97.29           H  
ATOM   1432  N   VAL A  93      10.655   8.280   4.740  1.00 96.46           N  
ATOM   1433  H   VAL A  93      10.870   8.749   5.608  1.00 96.46           H  
ATOM   1434  CA  VAL A  93      11.768   7.940   3.852  1.00 96.46           C  
ATOM   1435  HA  VAL A  93      11.400   7.365   3.002  1.00 96.46           H  
ATOM   1436  C   VAL A  93      12.742   7.065   4.618  1.00 96.46           C  
ATOM   1437  CB  VAL A  93      12.449   9.196   3.293  1.00 96.46           C  
ATOM   1438  HB  VAL A  93      12.826   9.801   4.117  1.00 96.46           H  
ATOM   1439  O   VAL A  93      13.178   7.429   5.708  1.00 96.46           O  
ATOM   1440  CG1 VAL A  93      13.614   8.853   2.354  1.00 96.46           C  
ATOM   1441 HG11 VAL A  93      13.261   8.250   1.516  1.00 96.46           H  
ATOM   1442 HG12 VAL A  93      14.387   8.304   2.891  1.00 96.46           H  
ATOM   1443 HG13 VAL A  93      14.065   9.771   1.979  1.00 96.46           H  
ATOM   1444  CG2 VAL A  93      11.437  10.021   2.496  1.00 96.46           C  
ATOM   1445 HG21 VAL A  93      11.955  10.866   2.044  1.00 96.46           H  
ATOM   1446 HG22 VAL A  93      10.658  10.397   3.159  1.00 96.46           H  
ATOM   1447 HG23 VAL A  93      10.986   9.416   1.709  1.00 96.46           H  
ATOM   1448  N   LEU A  94      13.064   5.913   4.040  1.00 95.25           N  
ATOM   1449  H   LEU A  94      12.659   5.713   3.137  1.00 95.25           H  
ATOM   1450  CA  LEU A  94      14.025   4.942   4.548  1.00 95.25           C  
ATOM   1451  HA  LEU A  94      14.390   5.256   5.526  1.00 95.25           H  
ATOM   1452  C   LEU A  94      15.205   4.873   3.563  1.00 95.25           C  
ATOM   1453  CB  LEU A  94      13.298   3.602   4.742  1.00 95.25           C  
ATOM   1454  HB2 LEU A  94      12.511   3.746   5.483  1.00 95.25           H  
ATOM   1455  HB3 LEU A  94      12.824   3.329   3.799  1.00 95.25           H  
ATOM   1456  O   LEU A  94      15.144   4.115   2.588  1.00 95.25           O  
ATOM   1457  CG  LEU A  94      14.193   2.431   5.190  1.00 95.25           C  
ATOM   1458  HG  LEU A  94      14.913   2.187   4.409  1.00 95.25           H  
ATOM   1459  CD1 LEU A  94      14.957   2.710   6.473  1.00 95.25           C  
ATOM   1460 HD11 LEU A  94      15.746   3.430   6.256  1.00 95.25           H  
ATOM   1461 HD12 LEU A  94      15.434   1.802   6.840  1.00 95.25           H  
ATOM   1462 HD13 LEU A  94      14.280   3.099   7.234  1.00 95.25           H  
ATOM   1463  CD2 LEU A  94      13.329   1.201   5.442  1.00 95.25           C  
ATOM   1464 HD21 LEU A  94      12.586   1.410   6.213  1.00 95.25           H  
ATOM   1465 HD22 LEU A  94      13.961   0.375   5.769  1.00 95.25           H  
ATOM   1466 HD23 LEU A  94      12.825   0.906   4.522  1.00 95.25           H  
ATOM   1467  N   PRO A  95      16.254   5.689   3.767  1.00 93.91           N  
ATOM   1468  CA  PRO A  95      17.432   5.662   2.914  1.00 93.91           C  
ATOM   1469  HA  PRO A  95      17.133   5.730   1.868  1.00 93.91           H  
ATOM   1470  C   PRO A  95      18.239   4.374   3.135  1.00 93.91           C  
ATOM   1471  CB  PRO A  95      18.217   6.922   3.282  1.00 93.91           C  
ATOM   1472  HB2 PRO A  95      17.825   7.764   2.712  1.00 93.91           H  
ATOM   1473  HB3 PRO A  95      19.288   6.808   3.115  1.00 93.91           H  
ATOM   1474  O   PRO A  95      18.555   4.001   4.266  1.00 93.91           O  
ATOM   1475  CG  PRO A  95      17.876   7.124   4.756  1.00 93.91           C  
ATOM   1476  HG2 PRO A  95      18.484   6.465   5.375  1.00 93.91           H  
ATOM   1477  HG3 PRO A  95      18.008   8.160   5.069  1.00 93.91           H  
ATOM   1478  CD  PRO A  95      16.417   6.678   4.829  1.00 93.91           C  
ATOM   1479  HD2 PRO A  95      16.219   6.253   5.813  1.00 93.91           H  
ATOM   1480  HD3 PRO A  95      15.761   7.529   4.646  1.00 93.91           H  
ATOM   1481  N   LEU A  96      18.603   3.697   2.050  1.00 92.11           N  
ATOM   1482  H   LEU A  96      18.297   4.044   1.152  1.00 92.11           H  
ATOM   1483  CA  LEU A  96      19.497   2.541   2.078  1.00 92.11           C  
ATOM   1484  HA  LEU A  96      19.274   1.953   2.968  1.00 92.11           H  
ATOM   1485  C   LEU A  96      20.957   3.003   2.195  1.00 92.11           C  
ATOM   1486  CB  LEU A  96      19.253   1.659   0.842  1.00 92.11           C  
ATOM   1487  HB2 LEU A  96      19.958   0.828   0.860  1.00 92.11           H  
ATOM   1488  HB3 LEU A  96      19.458   2.250  -0.051  1.00 92.11           H  
ATOM   1489  O   LEU A  96      21.347   4.007   1.603  1.00 92.11           O  
ATOM   1490  CG  LEU A  96      17.823   1.093   0.741  1.00 92.11           C  
ATOM   1491  HG  LEU A  96      17.107   1.911   0.656  1.00 92.11           H  
ATOM   1492  CD1 LEU A  96      17.707   0.239  -0.518  1.00 92.11           C  
ATOM   1493 HD11 LEU A  96      16.686  -0.127  -0.624  1.00 92.11           H  
ATOM   1494 HD12 LEU A  96      17.959   0.840  -1.392  1.00 92.11           H  
ATOM   1495 HD13 LEU A  96      18.394  -0.606  -0.465  1.00 92.11           H  
ATOM   1496  CD2 LEU A  96      17.441   0.238   1.953  1.00 92.11           C  
ATOM   1497 HD21 LEU A  96      17.288   0.880   2.821  1.00 92.11           H  
ATOM   1498 HD22 LEU A  96      16.513  -0.299   1.757  1.00 92.11           H  
ATOM   1499 HD23 LEU A  96      18.231  -0.483   2.167  1.00 92.11           H  
ATOM   1500  N   LYS A  97      21.761   2.273   2.979  1.00 82.62           N  
ATOM   1501  H   LYS A  97      21.376   1.437   3.395  1.00 82.62           H  
ATOM   1502  CA  LYS A  97      23.143   2.658   3.330  1.00 82.62           C  
ATOM   1503  HA  LYS A  97      23.183   3.742   3.435  1.00 82.62           H  
ATOM   1504  C   LYS A  97      24.190   2.341   2.257  1.00 82.62           C  
ATOM   1505  CB  LYS A  97      23.547   2.016   4.668  1.00 82.62           C  
ATOM   1506  HB2 LYS A  97      23.354   0.944   4.629  1.00 82.62           H  
ATOM   1507  HB3 LYS A  97      24.616   2.162   4.820  1.00 82.62           H  
ATOM   1508  O   LYS A  97      25.335   2.758   2.414  1.00 82.62           O  
ATOM   1509  CG  LYS A  97      22.813   2.641   5.860  1.00 82.62           C  
ATOM   1510  HG2 LYS A  97      21.740   2.478   5.759  1.00 82.62           H  
ATOM   1511  HG3 LYS A  97      23.010   3.713   5.873  1.00 82.62           H  
ATOM   1512  CD  LYS A  97      23.302   2.025   7.175  1.00 82.62           C  
ATOM   1513  HD2 LYS A  97      23.077   0.958   7.176  1.00 82.62           H  
ATOM   1514  HD3 LYS A  97      24.379   2.170   7.263  1.00 82.62           H  
ATOM   1515  CE  LYS A  97      22.589   2.715   8.338  1.00 82.62           C  
ATOM   1516  HE2 LYS A  97      22.820   3.780   8.297  1.00 82.62           H  
ATOM   1517  HE3 LYS A  97      21.513   2.619   8.190  1.00 82.62           H  
ATOM   1518  NZ  LYS A  97      22.983   2.151   9.650  1.00 82.62           N  
ATOM   1519  HZ1 LYS A  97      22.482   2.628  10.386  1.00 82.62           H  
ATOM   1520  HZ2 LYS A  97      23.975   2.269   9.796  1.00 82.62           H  
ATOM   1521  HZ3 LYS A  97      22.749   1.169   9.687  1.00 82.62           H  
ATOM   1522  N   ASP A  98      23.836   1.591   1.216  1.00 78.81           N  
ATOM   1523  H   ASP A  98      22.878   1.283   1.131  1.00 78.81           H  
ATOM   1524  CA  ASP A  98      24.797   1.214   0.177  1.00 78.81           C  
ATOM   1525  HA  ASP A  98      25.730   0.945   0.674  1.00 78.81           H  
ATOM   1526  C   ASP A  98      25.116   2.385  -0.763  1.00 78.81           C  
ATOM   1527  CB  ASP A  98      24.344  -0.037  -0.594  1.00 78.81           C  
ATOM   1528  HB2 ASP A  98      25.138  -0.334  -1.280  1.00 78.81           H  
ATOM   1529  HB3 ASP A  98      23.462   0.183  -1.196  1.00 78.81           H  
ATOM   1530  O   ASP A  98      24.446   3.419  -0.767  1.00 78.81           O  
ATOM   1531  CG  ASP A  98      24.049  -1.217   0.325  1.00 78.81           C  
ATOM   1532  OD1 ASP A  98      24.918  -1.515   1.175  1.00 78.81           O  
ATOM   1533  OD2 ASP A  98      22.946  -1.785   0.177  1.00 78.81           O  
ATOM   1534  N   ASN A  99      26.163   2.214  -1.574  1.00 80.71           N  
ATOM   1535  H   ASN A  99      26.652   1.331  -1.540  1.00 80.71           H  
ATOM   1536  CA  ASN A  99      26.559   3.206  -2.569  1.00 80.71           C  
ATOM   1537  HA  ASN A  99      26.844   4.119  -2.047  1.00 80.71           H  
ATOM   1538  C   ASN A  99      25.395   3.539  -3.508  1.00 80.71           C  
ATOM   1539  CB  ASN A  99      27.759   2.687  -3.376  1.00 80.71           C  
ATOM   1540  HB2 ASN A  99      27.950   3.360  -4.212  1.00 80.71           H  
ATOM   1541  HB3 ASN A  99      27.511   1.708  -3.789  1.00 80.71           H  
ATOM   1542  O   ASN A  99      24.659   2.649  -3.937  1.00 80.71           O  
ATOM   1543  CG  ASN A  99      29.033   2.598  -2.562  1.00 80.71           C  
ATOM   1544  ND2 ASN A  99      29.881   1.642  -2.858  1.00 80.71           N  
ATOM   1545 HD21 ASN A  99      30.709   1.593  -2.282  1.00 80.71           H  
ATOM   1546 HD22 ASN A  99      29.665   0.985  -3.594  1.00 80.71           H  
ATOM   1547  OD1 ASN A  99      29.304   3.382  -1.670  1.00 80.71           O  
ATOM   1548  N   MET A 100      25.279   4.821  -3.869  1.00 83.62           N  
ATOM   1549  H   MET A 100      25.915   5.498  -3.472  1.00 83.62           H  
ATOM   1550  CA  MET A 100      24.298   5.271  -4.852  1.00 83.62           C  
ATOM   1551  HA  MET A 100      23.309   5.107  -4.425  1.00 83.62           H  
ATOM   1552  C   MET A 100      24.473   4.475  -6.157  1.00 83.62           C  
ATOM   1553  CB  MET A 100      24.454   6.775  -5.096  1.00 83.62           C  
ATOM   1554  HB2 MET A 100      24.430   7.285  -4.133  1.00 83.62           H  
ATOM   1555  HB3 MET A 100      25.412   6.979  -5.574  1.00 83.62           H  
ATOM   1556  O   MET A 100      25.574   4.495  -6.715  1.00 83.62           O  
ATOM   1557  CG  MET A 100      23.320   7.314  -5.975  1.00 83.62           C  
ATOM   1558  HG2 MET A 100      23.377   6.833  -6.952  1.00 83.62           H  
ATOM   1559  HG3 MET A 100      22.361   7.056  -5.527  1.00 83.62           H  
ATOM   1560  SD  MET A 100      23.378   9.104  -6.236  1.00 83.62           S  
ATOM   1561  CE  MET A 100      22.881   9.682  -4.597  1.00 83.62           C  
ATOM   1562  HE1 MET A 100      21.873   9.334  -4.370  1.00 83.62           H  
ATOM   1563  HE2 MET A 100      23.574   9.320  -3.837  1.00 83.62           H  
ATOM   1564  HE3 MET A 100      22.904  10.771  -4.608  1.00 83.62           H  
ATOM   1565  N   PRO A 101      23.426   3.787  -6.649  1.00 83.17           N  
ATOM   1566  CA  PRO A 101      23.555   2.966  -7.841  1.00 83.17           C  
ATOM   1567  HA  PRO A 101      24.380   2.269  -7.691  1.00 83.17           H  
ATOM   1568  C   PRO A 101      23.828   3.816  -9.076  1.00 83.17           C  
ATOM   1569  CB  PRO A 101      22.256   2.173  -7.985  1.00 83.17           C  
ATOM   1570  HB2 PRO A 101      21.596   2.644  -8.714  1.00 83.17           H  
ATOM   1571  HB3 PRO A 101      22.450   1.142  -8.281  1.00 83.17           H  
ATOM   1572  O   PRO A 101      23.275   4.913  -9.228  1.00 83.17           O  
ATOM   1573  CG  PRO A 101      21.620   2.247  -6.603  1.00 83.17           C  
ATOM   1574  HG2 PRO A 101      21.980   1.415  -5.998  1.00 83.17           H  
ATOM   1575  HG3 PRO A 101      20.532   2.233  -6.670  1.00 83.17           H  
ATOM   1576  CD  PRO A 101      22.138   3.555  -6.016  1.00 83.17           C  
ATOM   1577  HD2 PRO A 101      21.457   4.374  -6.251  1.00 83.17           H  
ATOM   1578  HD3 PRO A 101      22.238   3.434  -4.937  1.00 83.17           H  
ATOM   1579  N   SER A 102      24.618   3.262  -9.985  1.00 85.69           N  
ATOM   1580  H   SER A 102      25.003   2.353  -9.776  1.00 85.69           H  
ATOM   1581  CA  SER A 102      24.931   3.834 -11.289  1.00 85.69           C  
ATOM   1582  HA  SER A 102      25.448   4.778 -11.121  1.00 85.69           H  
ATOM   1583  C   SER A 102      23.677   4.122 -12.126  1.00 85.69           C  
ATOM   1584  CB  SER A 102      25.894   2.891 -12.012  1.00 85.69           C  
ATOM   1585  HB2 SER A 102      26.261   3.382 -12.913  1.00 85.69           H  
ATOM   1586  HB3 SER A 102      26.744   2.670 -11.367  1.00 85.69           H  
ATOM   1587  O   SER A 102      22.611   3.548 -11.903  1.00 85.69           O  
ATOM   1588  OG  SER A 102      25.268   1.690 -12.383  1.00 85.69           O  
ATOM   1589  HG  SER A 102      25.075   1.126 -11.630  1.00 85.69           H  
ATOM   1590  N   VAL A 103      23.771   5.065 -13.075  1.00 82.82           N  
ATOM   1591  H   VAL A 103      24.674   5.486 -13.240  1.00 82.82           H  
ATOM   1592  CA  VAL A 103      22.612   5.539 -13.864  1.00 82.82           C  
ATOM   1593  HA  VAL A 103      21.907   6.017 -13.184  1.00 82.82           H  
ATOM   1594  C   VAL A 103      21.864   4.373 -14.521  1.00 82.82           C  
ATOM   1595  CB  VAL A 103      23.041   6.575 -14.923  1.00 82.82           C  
ATOM   1596  HB  VAL A 103      23.798   6.135 -15.573  1.00 82.82           H  
ATOM   1597  O   VAL A 103      20.647   4.280 -14.364  1.00 82.82           O  
ATOM   1598  CG1 VAL A 103      21.867   7.045 -15.793  1.00 82.82           C  
ATOM   1599 HG11 VAL A 103      21.488   6.215 -16.390  1.00 82.82           H  
ATOM   1600 HG12 VAL A 103      21.062   7.428 -15.166  1.00 82.82           H  
ATOM   1601 HG13 VAL A 103      22.200   7.821 -16.483  1.00 82.82           H  
ATOM   1602  CG2 VAL A 103      23.643   7.821 -14.255  1.00 82.82           C  
ATOM   1603 HG21 VAL A 103      23.924   8.550 -15.015  1.00 82.82           H  
ATOM   1604 HG22 VAL A 103      24.540   7.554 -13.695  1.00 82.82           H  
ATOM   1605 HG23 VAL A 103      22.918   8.267 -13.574  1.00 82.82           H  
ATOM   1606  N   GLU A 104      22.598   3.475 -15.178  1.00 87.47           N  
ATOM   1607  H   GLU A 104      23.603   3.576 -15.183  1.00 87.47           H  
ATOM   1608  CA  GLU A 104      22.100   2.202 -15.707  1.00 87.47           C  
ATOM   1609  HA  GLU A 104      21.029   2.256 -15.902  1.00 87.47           H  
ATOM   1610  C   GLU A 104      22.368   1.111 -14.673  1.00 87.47           C  
ATOM   1611  CB  GLU A 104      22.809   1.867 -17.027  1.00 87.47           C  
ATOM   1612  HB2 GLU A 104      22.536   0.855 -17.328  1.00 87.47           H  
ATOM   1613  HB3 GLU A 104      23.886   1.910 -16.865  1.00 87.47           H  
ATOM   1614  O   GLU A 104      23.507   0.704 -14.470  1.00 87.47           O  
ATOM   1615  CG  GLU A 104      22.414   2.838 -18.150  1.00 87.47           C  
ATOM   1616  HG2 GLU A 104      22.547   3.861 -17.800  1.00 87.47           H  
ATOM   1617  HG3 GLU A 104      21.356   2.702 -18.374  1.00 87.47           H  
ATOM   1618  CD  GLU A 104      23.238   2.669 -19.436  1.00 87.47           C  
ATOM   1619  OE1 GLU A 104      22.861   3.326 -20.437  1.00 87.47           O  
ATOM   1620  OE2 GLU A 104      24.308   2.026 -19.391  1.00 87.47           O  
ATOM   1621  N   MET A 105      21.323   0.648 -13.992  1.00 90.28           N  
ATOM   1622  H   MET A 105      20.402   0.994 -14.220  1.00 90.28           H  
ATOM   1623  CA  MET A 105      21.496  -0.285 -12.881  1.00 90.28           C  
ATOM   1624  HA  MET A 105      22.196   0.165 -12.176  1.00 90.28           H  
ATOM   1625  C   MET A 105      22.088  -1.618 -13.353  1.00 90.28           C  
ATOM   1626  CB  MET A 105      20.155  -0.478 -12.179  1.00 90.28           C  
ATOM   1627  HB2 MET A 105      19.458  -0.955 -12.868  1.00 90.28           H  
ATOM   1628  HB3 MET A 105      19.764   0.500 -11.901  1.00 90.28           H  
ATOM   1629  O   MET A 105      21.554  -2.261 -14.254  1.00 90.28           O  
ATOM   1630  CG  MET A 105      20.297  -1.323 -10.909  1.00 90.28           C  
ATOM   1631  HG2 MET A 105      20.456  -2.366 -11.181  1.00 90.28           H  
ATOM   1632  HG3 MET A 105      21.173  -0.977 -10.360  1.00 90.28           H  
ATOM   1633  SD  MET A 105      18.876  -1.202  -9.797  1.00 90.28           S  
ATOM   1634  CE  MET A 105      17.617  -1.879 -10.878  1.00 90.28           C  
ATOM   1635  HE1 MET A 105      17.592  -1.324 -11.815  1.00 90.28           H  
ATOM   1636  HE2 MET A 105      16.659  -1.770 -10.371  1.00 90.28           H  
ATOM   1637  HE3 MET A 105      17.846  -2.927 -11.070  1.00 90.28           H  
ATOM   1638  N   THR A 106      23.159  -2.062 -12.707  1.00 93.57           N  
ATOM   1639  H   THR A 106      23.576  -1.445 -12.025  1.00 93.57           H  
ATOM   1640  CA  THR A 106      23.807  -3.352 -12.984  1.00 93.57           C  
ATOM   1641  HA  THR A 106      23.736  -3.552 -14.053  1.00 93.57           H  
ATOM   1642  C   THR A 106      23.127  -4.509 -12.242  1.00 93.57           C  
ATOM   1643  CB  THR A 106      25.296  -3.303 -12.618  1.00 93.57           C  
ATOM   1644  HB  THR A 106      25.752  -4.260 -12.873  1.00 93.57           H  
ATOM   1645  O   THR A 106      22.396  -4.303 -11.270  1.00 93.57           O  
ATOM   1646  CG2 THR A 106      26.061  -2.197 -13.344  1.00 93.57           C  
ATOM   1647 HG21 THR A 106      25.674  -1.215 -13.073  1.00 93.57           H  
ATOM   1648 HG22 THR A 106      27.117  -2.247 -13.079  1.00 93.57           H  
ATOM   1649 HG23 THR A 106      25.958  -2.325 -14.421  1.00 93.57           H  
ATOM   1650  OG1 THR A 106      25.443  -3.088 -11.236  1.00 93.57           O  
ATOM   1651  HG1 THR A 106      25.182  -2.175 -11.097  1.00 93.57           H  
ATOM   1652  N   THR A 107      23.413  -5.756 -12.641  1.00 94.21           N  
ATOM   1653  H   THR A 107      23.908  -5.895 -13.510  1.00 94.21           H  
ATOM   1654  CA  THR A 107      22.933  -6.959 -11.929  1.00 94.21           C  
ATOM   1655  HA  THR A 107      21.845  -6.992 -11.987  1.00 94.21           H  
ATOM   1656  C   THR A 107      23.317  -6.939 -10.448  1.00 94.21           C  
ATOM   1657  CB  THR A 107      23.492  -8.242 -12.566  1.00 94.21           C  
ATOM   1658  HB  THR A 107      24.572  -8.276 -12.418  1.00 94.21           H  
ATOM   1659  O   THR A 107      22.463  -7.169  -9.598  1.00 94.21           O  
ATOM   1660  CG2 THR A 107      22.879  -9.524 -12.006  1.00 94.21           C  
ATOM   1661 HG21 THR A 107      23.066  -9.599 -10.935  1.00 94.21           H  
ATOM   1662 HG22 THR A 107      21.803  -9.537 -12.178  1.00 94.21           H  
ATOM   1663 HG23 THR A 107      23.329 -10.393 -12.486  1.00 94.21           H  
ATOM   1664  OG1 THR A 107      23.233  -8.242 -13.948  1.00 94.21           O  
ATOM   1665  HG1 THR A 107      23.450  -9.114 -14.285  1.00 94.21           H  
ATOM   1666  N   ALA A 108      24.571  -6.604 -10.125  1.00 93.63           N  
ATOM   1667  H   ALA A 108      25.214  -6.350 -10.863  1.00 93.63           H  
ATOM   1668  CA  ALA A 108      25.056  -6.577  -8.745  1.00 93.63           C  
ATOM   1669  HA  ALA A 108      24.849  -7.542  -8.281  1.00 93.63           H  
ATOM   1670  C   ALA A 108      24.358  -5.498  -7.900  1.00 93.63           C  
ATOM   1671  CB  ALA A 108      26.574  -6.362  -8.772  1.00 93.63           C  
ATOM   1672  HB1 ALA A 108      26.809  -5.404  -9.236  1.00 93.63           H  
ATOM   1673  HB2 ALA A 108      26.956  -6.369  -7.751  1.00 93.63           H  
ATOM   1674  HB3 ALA A 108      27.051  -7.167  -9.331  1.00 93.63           H  
ATOM   1675  O   ALA A 108      24.046  -5.725  -6.735  1.00 93.63           O  
ATOM   1676  N   GLU A 109      24.073  -4.327  -8.475  1.00 94.72           N  
ATOM   1677  H   GLU A 109      24.332  -4.177  -9.440  1.00 94.72           H  
ATOM   1678  CA  GLU A 109      23.328  -3.265  -7.786  1.00 94.72           C  
ATOM   1679  HA  GLU A 109      23.778  -3.073  -6.811  1.00 94.72           H  
ATOM   1680  C   GLU A 109      21.870  -3.661  -7.534  1.00 94.72           C  
ATOM   1681  CB  GLU A 109      23.385  -1.977  -8.609  1.00 94.72           C  
ATOM   1682  HB2 GLU A 109      22.662  -1.264  -8.214  1.00 94.72           H  
ATOM   1683  HB3 GLU A 109      23.102  -2.220  -9.634  1.00 94.72           H  
ATOM   1684  O   GLU A 109      21.351  -3.413  -6.446  1.00 94.72           O  
ATOM   1685  CG  GLU A 109      24.779  -1.330  -8.567  1.00 94.72           C  
ATOM   1686  HG2 GLU A 109      24.933  -0.904  -7.575  1.00 94.72           H  
ATOM   1687  HG3 GLU A 109      25.546  -2.088  -8.723  1.00 94.72           H  
ATOM   1688  CD  GLU A 109      24.940  -0.246  -9.636  1.00 94.72           C  
ATOM   1689  OE1 GLU A 109      25.657   0.745  -9.395  1.00 94.72           O  
ATOM   1690  OE2 GLU A 109      24.381  -0.410 -10.741  1.00 94.72           O  
ATOM   1691  N   ALA A 110      21.226  -4.329  -8.495  1.00 95.21           N  
ATOM   1692  H   ALA A 110      21.696  -4.491  -9.375  1.00 95.21           H  
ATOM   1693  CA  ALA A 110      19.881  -4.865  -8.311  1.00 95.21           C  
ATOM   1694  HA  ALA A 110      19.224  -4.056  -7.994  1.00 95.21           H  
ATOM   1695  C   ALA A 110      19.840  -5.954  -7.223  1.00 95.21           C  
ATOM   1696  CB  ALA A 110      19.383  -5.399  -9.656  1.00 95.21           C  
ATOM   1697  HB1 ALA A 110      19.386  -4.599 -10.396  1.00 95.21           H  
ATOM   1698  HB2 ALA A 110      20.032  -6.204 -10.002  1.00 95.21           H  
ATOM   1699  HB3 ALA A 110      18.370  -5.782  -9.532  1.00 95.21           H  
ATOM   1700  O   ALA A 110      18.945  -5.954  -6.378  1.00 95.21           O  
ATOM   1701  N   GLU A 111      20.821  -6.860  -7.205  1.00 95.86           N  
ATOM   1702  H   GLU A 111      21.507  -6.843  -7.945  1.00 95.86           H  
ATOM   1703  CA  GLU A 111      20.964  -7.879  -6.159  1.00 95.86           C  
ATOM   1704  HA  GLU A 111      20.041  -8.455  -6.090  1.00 95.86           H  
ATOM   1705  C   GLU A 111      21.201  -7.252  -4.780  1.00 95.86           C  
ATOM   1706  CB  GLU A 111      22.112  -8.838  -6.509  1.00 95.86           C  
ATOM   1707  HB2 GLU A 111      22.991  -8.254  -6.780  1.00 95.86           H  
ATOM   1708  HB3 GLU A 111      22.351  -9.440  -5.632  1.00 95.86           H  
ATOM   1709  O   GLU A 111      20.575  -7.674  -3.807  1.00 95.86           O  
ATOM   1710  CG  GLU A 111      21.734  -9.788  -7.656  1.00 95.86           C  
ATOM   1711  HG2 GLU A 111      20.906 -10.413  -7.322  1.00 95.86           H  
ATOM   1712  HG3 GLU A 111      21.381  -9.205  -8.506  1.00 95.86           H  
ATOM   1713  CD  GLU A 111      22.891 -10.686  -8.125  1.00 95.86           C  
ATOM   1714  OE1 GLU A 111      22.594 -11.634  -8.889  1.00 95.86           O  
ATOM   1715  OE2 GLU A 111      24.056 -10.441  -7.735  1.00 95.86           O  
ATOM   1716  N   ASN A 112      22.032  -6.207  -4.697  1.00 95.81           N  
ATOM   1717  H   ASN A 112      22.554  -5.947  -5.521  1.00 95.81           H  
ATOM   1718  CA  ASN A 112      22.268  -5.459  -3.460  1.00 95.81           C  
ATOM   1719  HA  ASN A 112      22.575  -6.156  -2.680  1.00 95.81           H  
ATOM   1720  C   ASN A 112      20.994  -4.768  -2.961  1.00 95.81           C  
ATOM   1721  CB  ASN A 112      23.396  -4.438  -3.674  1.00 95.81           C  
ATOM   1722  HB2 ASN A 112      23.188  -3.847  -4.566  1.00 95.81           H  
ATOM   1723  HB3 ASN A 112      23.428  -3.762  -2.820  1.00 95.81           H  
ATOM   1724  O   ASN A 112      20.672  -4.882  -1.780  1.00 95.81           O  
ATOM   1725  CG  ASN A 112      24.771  -5.069  -3.793  1.00 95.81           C  
ATOM   1726  ND2 ASN A 112      25.704  -4.378  -4.405  1.00 95.81           N  
ATOM   1727 HD21 ASN A 112      26.582  -4.858  -4.534  1.00 95.81           H  
ATOM   1728 HD22 ASN A 112      25.467  -3.502  -4.849  1.00 95.81           H  
ATOM   1729  OD1 ASN A 112      25.052  -6.156  -3.314  1.00 95.81           O  
ATOM   1730  N   LEU A 113      20.223  -4.125  -3.848  1.00 95.73           N  
ATOM   1731  H   LEU A 113      20.556  -4.030  -4.796  1.00 95.73           H  
ATOM   1732  CA  LEU A 113      18.928  -3.537  -3.496  1.00 95.73           C  
ATOM   1733  HA  LEU A 113      19.095  -2.783  -2.726  1.00 95.73           H  
ATOM   1734  C   LEU A 113      17.986  -4.599  -2.909  1.00 95.73           C  
ATOM   1735  CB  LEU A 113      18.329  -2.848  -4.740  1.00 95.73           C  
ATOM   1736  HB2 LEU A 113      18.314  -3.561  -5.564  1.00 95.73           H  
ATOM   1737  HB3 LEU A 113      18.985  -2.027  -5.027  1.00 95.73           H  
ATOM   1738  O   LEU A 113      17.418  -4.404  -1.836  1.00 95.73           O  
ATOM   1739  CG  LEU A 113      16.896  -2.307  -4.555  1.00 95.73           C  
ATOM   1740  HG  LEU A 113      16.223  -3.132  -4.323  1.00 95.73           H  
ATOM   1741  CD1 LEU A 113      16.801  -1.272  -3.435  1.00 95.73           C  
ATOM   1742 HD11 LEU A 113      15.794  -0.856  -3.394  1.00 95.73           H  
ATOM   1743 HD12 LEU A 113      17.519  -0.469  -3.603  1.00 95.73           H  
ATOM   1744 HD13 LEU A 113      17.015  -1.750  -2.479  1.00 95.73           H  
ATOM   1745  CD2 LEU A 113      16.405  -1.658  -5.850  1.00 95.73           C  
ATOM   1746 HD21 LEU A 113      15.380  -1.310  -5.727  1.00 95.73           H  
ATOM   1747 HD22 LEU A 113      17.047  -0.817  -6.114  1.00 95.73           H  
ATOM   1748 HD23 LEU A 113      16.432  -2.390  -6.657  1.00 95.73           H  
ATOM   1749  N   ILE A 114      17.852  -5.753  -3.567  1.00 97.34           N  
ATOM   1750  H   ILE A 114      18.359  -5.863  -4.433  1.00 97.34           H  
ATOM   1751  CA  ILE A 114      16.992  -6.851  -3.098  1.00 97.34           C  
ATOM   1752  HA  ILE A 114      15.992  -6.455  -2.920  1.00 97.34           H  
ATOM   1753  C   ILE A 114      17.491  -7.416  -1.758  1.00 97.34           C  
ATOM   1754  CB  ILE A 114      16.895  -7.940  -4.189  1.00 97.34           C  
ATOM   1755  HB  ILE A 114      17.907  -8.229  -4.473  1.00 97.34           H  
ATOM   1756  O   ILE A 114      16.683  -7.707  -0.873  1.00 97.34           O  
ATOM   1757  CG1 ILE A 114      16.164  -7.388  -5.436  1.00 97.34           C  
ATOM   1758 HG12 ILE A 114      16.531  -6.391  -5.678  1.00 97.34           H  
ATOM   1759 HG13 ILE A 114      15.099  -7.289  -5.222  1.00 97.34           H  
ATOM   1760  CG2 ILE A 114      16.160  -9.196  -3.676  1.00 97.34           C  
ATOM   1761 HG21 ILE A 114      16.695  -9.633  -2.832  1.00 97.34           H  
ATOM   1762 HG22 ILE A 114      16.126  -9.950  -4.461  1.00 97.34           H  
ATOM   1763 HG23 ILE A 114      15.146  -8.936  -3.373  1.00 97.34           H  
ATOM   1764  CD1 ILE A 114      16.350  -8.253  -6.689  1.00 97.34           C  
ATOM   1765 HD11 ILE A 114      15.915  -7.738  -7.546  1.00 97.34           H  
ATOM   1766 HD12 ILE A 114      15.851  -9.215  -6.568  1.00 97.34           H  
ATOM   1767 HD13 ILE A 114      17.411  -8.412  -6.878  1.00 97.34           H  
ATOM   1768  N   ALA A 115      18.806  -7.556  -1.579  1.00 96.79           N  
ATOM   1769  H   ALA A 115      19.427  -7.325  -2.342  1.00 96.79           H  
ATOM   1770  CA  ALA A 115      19.402  -7.991  -0.320  1.00 96.79           C  
ATOM   1771  HA  ALA A 115      18.950  -8.939  -0.028  1.00 96.79           H  
ATOM   1772  C   ALA A 115      19.134  -6.989   0.814  1.00 96.79           C  
ATOM   1773  CB  ALA A 115      20.901  -8.220  -0.537  1.00 96.79           C  
ATOM   1774  HB1 ALA A 115      21.360  -8.563   0.391  1.00 96.79           H  
ATOM   1775  HB2 ALA A 115      21.055  -8.971  -1.312  1.00 96.79           H  
ATOM   1776  HB3 ALA A 115      21.383  -7.292  -0.846  1.00 96.79           H  
ATOM   1777  O   ALA A 115      18.770  -7.400   1.917  1.00 96.79           O  
ATOM   1778  N   ALA A 116      19.228  -5.686   0.537  1.00 95.60           N  
ATOM   1779  H   ALA A 116      19.576  -5.406  -0.369  1.00 95.60           H  
ATOM   1780  CA  ALA A 116      18.909  -4.634   1.492  1.00 95.60           C  
ATOM   1781  HA  ALA A 116      19.514  -4.786   2.386  1.00 95.60           H  
ATOM   1782  C   ALA A 116      17.431  -4.682   1.914  1.00 95.60           C  
ATOM   1783  CB  ALA A 116      19.294  -3.281   0.885  1.00 95.60           C  
ATOM   1784  HB1 ALA A 116      18.690  -3.071   0.003  1.00 95.60           H  
ATOM   1785  HB2 ALA A 116      19.140  -2.495   1.625  1.00 95.60           H  
ATOM   1786  HB3 ALA A 116      20.346  -3.287   0.601  1.00 95.60           H  
ATOM   1787  O   ALA A 116      17.138  -4.595   3.107  1.00 95.60           O  
ATOM   1788  N   LEU A 117      16.502  -4.920   0.980  1.00 96.88           N  
ATOM   1789  H   LEU A 117      16.801  -4.948   0.016  1.00 96.88           H  
ATOM   1790  CA  LEU A 117      15.072  -5.084   1.289  1.00 96.88           C  
ATOM   1791  HA  LEU A 117      14.732  -4.210   1.846  1.00 96.88           H  
ATOM   1792  C   LEU A 117      14.780  -6.289   2.192  1.00 96.88           C  
ATOM   1793  CB  LEU A 117      14.263  -5.209  -0.013  1.00 96.88           C  
ATOM   1794  HB2 LEU A 117      13.232  -5.453   0.244  1.00 96.88           H  
ATOM   1795  HB3 LEU A 117      14.664  -6.040  -0.593  1.00 96.88           H  
ATOM   1796  O   LEU A 117      13.823  -6.252   2.958  1.00 96.88           O  
ATOM   1797  CG  LEU A 117      14.249  -3.950  -0.895  1.00 96.88           C  
ATOM   1798  HG  LEU A 117      15.268  -3.656  -1.149  1.00 96.88           H  
ATOM   1799  CD1 LEU A 117      13.500  -4.261  -2.191  1.00 96.88           C  
ATOM   1800 HD11 LEU A 117      12.485  -4.587  -1.962  1.00 96.88           H  
ATOM   1801 HD12 LEU A 117      14.021  -5.052  -2.731  1.00 96.88           H  
ATOM   1802 HD13 LEU A 117      13.472  -3.374  -2.823  1.00 96.88           H  
ATOM   1803  CD2 LEU A 117      13.600  -2.751  -0.205  1.00 96.88           C  
ATOM   1804 HD21 LEU A 117      12.560  -2.968   0.038  1.00 96.88           H  
ATOM   1805 HD22 LEU A 117      13.665  -1.886  -0.865  1.00 96.88           H  
ATOM   1806 HD23 LEU A 117      14.144  -2.500   0.706  1.00 96.88           H  
ATOM   1807  N   ARG A 118      15.605  -7.340   2.135  1.00 96.95           N  
ATOM   1808  H   ARG A 118      16.360  -7.299   1.466  1.00 96.95           H  
ATOM   1809  CA  ARG A 118      15.500  -8.525   3.007  1.00 96.95           C  
ATOM   1810  HA  ARG A 118      14.453  -8.689   3.261  1.00 96.95           H  
ATOM   1811  C   ARG A 118      16.216  -8.357   4.352  1.00 96.95           C  
ATOM   1812  CB  ARG A 118      16.027  -9.757   2.259  1.00 96.95           C  
ATOM   1813  HB2 ARG A 118      17.041  -9.556   1.912  1.00 96.95           H  
ATOM   1814  HB3 ARG A 118      16.063 -10.605   2.943  1.00 96.95           H  
ATOM   1815  O   ARG A 118      16.193  -9.274   5.171  1.00 96.95           O  
ATOM   1816  CG  ARG A 118      15.141 -10.143   1.069  1.00 96.95           C  
ATOM   1817  HG2 ARG A 118      14.152 -10.428   1.429  1.00 96.95           H  
ATOM   1818  HG3 ARG A 118      15.040  -9.299   0.387  1.00 96.95           H  
ATOM   1819  CD  ARG A 118      15.776 -11.318   0.321  1.00 96.95           C  
ATOM   1820  HD2 ARG A 118      16.771 -11.011  -0.003  1.00 96.95           H  
ATOM   1821  HD3 ARG A 118      15.867 -12.164   1.002  1.00 96.95           H  
ATOM   1822  NE  ARG A 118      14.969 -11.712  -0.847  1.00 96.95           N  
ATOM   1823  HE  ARG A 118      13.998 -11.432  -0.835  1.00 96.95           H  
ATOM   1824  NH1 ARG A 118      16.610 -12.834  -2.004  1.00 96.95           N  
ATOM   1825 HH11 ARG A 118      17.247 -12.666  -1.238  1.00 96.95           H  
ATOM   1826 HH12 ARG A 118      16.951 -13.206  -2.879  1.00 96.95           H  
ATOM   1827  NH2 ARG A 118      14.618 -12.530  -2.945  1.00 96.95           N  
ATOM   1828 HH21 ARG A 118      14.991 -12.972  -3.773  1.00 96.95           H  
ATOM   1829 HH22 ARG A 118      13.725 -12.060  -2.984  1.00 96.95           H  
ATOM   1830  CZ  ARG A 118      15.397 -12.360  -1.915  1.00 96.95           C  
ATOM   1831  N   SER A 119      16.892  -7.232   4.578  1.00 95.40           N  
ATOM   1832  H   SER A 119      16.855  -6.502   3.881  1.00 95.40           H  
ATOM   1833  CA  SER A 119      17.668  -7.010   5.797  1.00 95.40           C  
ATOM   1834  HA  SER A 119      18.235  -7.920   5.992  1.00 95.40           H  
ATOM   1835  C   SER A 119      16.777  -6.747   7.014  1.00 95.40           C  
ATOM   1836  CB  SER A 119      18.686  -5.880   5.611  1.00 95.40           C  
ATOM   1837  HB2 SER A 119      19.395  -5.906   6.438  1.00 95.40           H  
ATOM   1838  HB3 SER A 119      19.233  -6.027   4.680  1.00 95.40           H  
ATOM   1839  O   SER A 119      15.730  -6.103   6.918  1.00 95.40           O  
ATOM   1840  OG  SER A 119      18.057  -4.616   5.600  1.00 95.40           O  
ATOM   1841  HG  SER A 119      17.641  -4.514   4.741  1.00 95.40           H  
ATOM   1842  N   ALA A 120      17.254  -7.173   8.189  1.00 94.12           N  
ATOM   1843  H   ALA A 120      18.093  -7.735   8.202  1.00 94.12           H  
ATOM   1844  CA  ALA A 120      16.590  -6.898   9.462  1.00 94.12           C  
ATOM   1845  HA  ALA A 120      15.608  -7.370   9.444  1.00 94.12           H  
ATOM   1846  C   ALA A 120      16.402  -5.389   9.697  1.00 94.12           C  
ATOM   1847  CB  ALA A 120      17.398  -7.538  10.595  1.00 94.12           C  
ATOM   1848  HB1 ALA A 120      16.898  -7.348  11.545  1.00 94.12           H  
ATOM   1849  HB2 ALA A 120      17.465  -8.615  10.444  1.00 94.12           H  
ATOM   1850  HB3 ALA A 120      18.399  -7.109  10.639  1.00 94.12           H  
ATOM   1851  O   ALA A 120      15.359  -4.968  10.187  1.00 94.12           O  
ATOM   1852  N   THR A 121      17.363  -4.566   9.262  1.00 92.88           N  
ATOM   1853  H   THR A 121      18.190  -4.970   8.846  1.00 92.88           H  
ATOM   1854  CA  THR A 121      17.312  -3.104   9.391  1.00 92.88           C  
ATOM   1855  HA  THR A 121      17.247  -2.848  10.449  1.00 92.88           H  
ATOM   1856  C   THR A 121      16.091  -2.498   8.702  1.00 92.88           C  
ATOM   1857  CB  THR A 121      18.587  -2.484   8.800  1.00 92.88           C  
ATOM   1858  HB  THR A 121      18.627  -2.684   7.730  1.00 92.88           H  
ATOM   1859  O   THR A 121      15.452  -1.616   9.272  1.00 92.88           O  
ATOM   1860  CG2 THR A 121      18.689  -0.977   9.026  1.00 92.88           C  
ATOM   1861 HG21 THR A 121      18.588  -0.750  10.088  1.00 92.88           H  
ATOM   1862 HG22 THR A 121      19.652  -0.620   8.663  1.00 92.88           H  
ATOM   1863 HG23 THR A 121      17.901  -0.462   8.476  1.00 92.88           H  
ATOM   1864  OG1 THR A 121      19.717  -3.068   9.412  1.00 92.88           O  
ATOM   1865  HG1 THR A 121      19.520  -3.141  10.348  1.00 92.88           H  
ATOM   1866  N   VAL A 122      15.730  -2.977   7.505  1.00 95.08           N  
ATOM   1867  H   VAL A 122      16.252  -3.741   7.100  1.00 95.08           H  
ATOM   1868  CA  VAL A 122      14.538  -2.485   6.797  1.00 95.08           C  
ATOM   1869  HA  VAL A 122      14.554  -1.395   6.823  1.00 95.08           H  
ATOM   1870  C   VAL A 122      13.263  -2.907   7.527  1.00 95.08           C  
ATOM   1871  CB  VAL A 122      14.539  -2.930   5.320  1.00 95.08           C  
ATOM   1872  HB  VAL A 122      14.732  -4.001   5.262  1.00 95.08           H  
ATOM   1873  O   VAL A 122      12.382  -2.076   7.751  1.00 95.08           O  
ATOM   1874  CG1 VAL A 122      13.208  -2.640   4.616  1.00 95.08           C  
ATOM   1875 HG11 VAL A 122      12.940  -1.591   4.740  1.00 95.08           H  
ATOM   1876 HG12 VAL A 122      12.419  -3.263   5.037  1.00 95.08           H  
ATOM   1877 HG13 VAL A 122      13.290  -2.877   3.555  1.00 95.08           H  
ATOM   1878  CG2 VAL A 122      15.634  -2.182   4.549  1.00 95.08           C  
ATOM   1879 HG21 VAL A 122      15.635  -2.499   3.506  1.00 95.08           H  
ATOM   1880 HG22 VAL A 122      16.613  -2.399   4.977  1.00 95.08           H  
ATOM   1881 HG23 VAL A 122      15.461  -1.107   4.587  1.00 95.08           H  
ATOM   1882  N   SER A 123      13.174  -4.167   7.961  1.00 95.84           N  
ATOM   1883  H   SER A 123      13.921  -4.817   7.761  1.00 95.84           H  
ATOM   1884  CA  SER A 123      12.016  -4.637   8.730  1.00 95.84           C  
ATOM   1885  HA  SER A 123      11.117  -4.407   8.160  1.00 95.84           H  
ATOM   1886  C   SER A 123      11.866  -3.930  10.082  1.00 95.84           C  
ATOM   1887  CB  SER A 123      12.058  -6.154   8.922  1.00 95.84           C  
ATOM   1888  HB2 SER A 123      11.298  -6.444   9.647  1.00 95.84           H  
ATOM   1889  HB3 SER A 123      11.827  -6.635   7.971  1.00 95.84           H  
ATOM   1890  O   SER A 123      10.754  -3.570  10.456  1.00 95.84           O  
ATOM   1891  OG  SER A 123      13.314  -6.624   9.361  1.00 95.84           O  
ATOM   1892  HG  SER A 123      13.752  -5.970   9.910  1.00 95.84           H  
ATOM   1893  N   GLU A 124      12.962  -3.670  10.796  1.00 94.91           N  
ATOM   1894  H   GLU A 124      13.860  -3.965  10.440  1.00 94.91           H  
ATOM   1895  CA  GLU A 124      12.959  -2.961  12.080  1.00 94.91           C  
ATOM   1896  HA  GLU A 124      12.248  -3.430  12.759  1.00 94.91           H  
ATOM   1897  C   GLU A 124      12.525  -1.502  11.909  1.00 94.91           C  
ATOM   1898  CB  GLU A 124      14.358  -3.025  12.713  1.00 94.91           C  
ATOM   1899  HB2 GLU A 124      14.418  -2.285  13.511  1.00 94.91           H  
ATOM   1900  HB3 GLU A 124      15.096  -2.769  11.952  1.00 94.91           H  
ATOM   1901  O   GLU A 124      11.706  -1.017  12.687  1.00 94.91           O  
ATOM   1902  CG  GLU A 124      14.675  -4.405  13.314  1.00 94.91           C  
ATOM   1903  HG2 GLU A 124      14.422  -5.183  12.593  1.00 94.91           H  
ATOM   1904  HG3 GLU A 124      14.039  -4.553  14.187  1.00 94.91           H  
ATOM   1905  CD  GLU A 124      16.151  -4.563  13.726  1.00 94.91           C  
ATOM   1906  OE1 GLU A 124      16.523  -5.700  14.095  1.00 94.91           O  
ATOM   1907  OE2 GLU A 124      16.914  -3.570  13.656  1.00 94.91           O  
ATOM   1908  N   ALA A 125      12.991  -0.823  10.854  1.00 93.90           N  
ATOM   1909  H   ALA A 125      13.680  -1.261  10.259  1.00 93.90           H  
ATOM   1910  CA  ALA A 125      12.571   0.541  10.537  1.00 93.90           C  
ATOM   1911  HA  ALA A 125      12.800   1.186  11.385  1.00 93.90           H  
ATOM   1912  C   ALA A 125      11.056   0.628  10.280  1.00 93.90           C  
ATOM   1913  CB  ALA A 125      13.370   1.020   9.321  1.00 93.90           C  
ATOM   1914  HB1 ALA A 125      14.437   0.896   9.506  1.00 93.90           H  
ATOM   1915  HB2 ALA A 125      13.103   0.435   8.441  1.00 93.90           H  
ATOM   1916  HB3 ALA A 125      13.151   2.072   9.136  1.00 93.90           H  
ATOM   1917  O   ALA A 125      10.363   1.465  10.853  1.00 93.90           O  
ATOM   1918  N   ILE A 126      10.511  -0.284   9.468  1.00 95.23           N  
ATOM   1919  H   ILE A 126      11.128  -0.953   9.030  1.00 95.23           H  
ATOM   1920  CA  ILE A 126       9.070  -0.338   9.169  1.00 95.23           C  
ATOM   1921  HA  ILE A 126       8.741   0.650   8.847  1.00 95.23           H  
ATOM   1922  C   ILE A 126       8.254  -0.708  10.419  1.00 95.23           C  
ATOM   1923  CB  ILE A 126       8.823  -1.341   8.022  1.00 95.23           C  
ATOM   1924  HB  ILE A 126       9.267  -2.295   8.306  1.00 95.23           H  
ATOM   1925  O   ILE A 126       7.167  -0.164  10.655  1.00 95.23           O  
ATOM   1926  CG1 ILE A 126       9.484  -0.856   6.712  1.00 95.23           C  
ATOM   1927 HG12 ILE A 126       8.894  -0.043   6.288  1.00 95.23           H  
ATOM   1928 HG13 ILE A 126      10.483  -0.465   6.908  1.00 95.23           H  
ATOM   1929  CG2 ILE A 126       7.315  -1.562   7.788  1.00 95.23           C  
ATOM   1930 HG21 ILE A 126       7.154  -2.258   6.965  1.00 95.23           H  
ATOM   1931 HG22 ILE A 126       6.858  -2.005   8.673  1.00 95.23           H  
ATOM   1932 HG23 ILE A 126       6.825  -0.615   7.562  1.00 95.23           H  
ATOM   1933  CD1 ILE A 126       9.629  -1.975   5.678  1.00 95.23           C  
ATOM   1934 HD11 ILE A 126      10.199  -1.606   4.825  1.00 95.23           H  
ATOM   1935 HD12 ILE A 126       8.653  -2.317   5.333  1.00 95.23           H  
ATOM   1936 HD13 ILE A 126      10.171  -2.809   6.122  1.00 95.23           H  
ATOM   1937  N   GLY A 127       8.764  -1.646  11.220  1.00 93.28           N  
ATOM   1938  H   GLY A 127       9.639  -2.076  10.956  1.00 93.28           H  
ATOM   1939  CA  GLY A 127       8.145  -2.088  12.467  1.00 93.28           C  
ATOM   1940  HA2 GLY A 127       8.717  -2.930  12.857  1.00 93.28           H  
ATOM   1941  HA3 GLY A 127       7.124  -2.419  12.274  1.00 93.28           H  
ATOM   1942  C   GLY A 127       8.117  -0.998  13.540  1.00 93.28           C  
ATOM   1943  O   GLY A 127       7.146  -0.918  14.290  1.00 93.28           O  
ATOM   1944  N   GLY A 128       9.133  -0.129  13.568  1.00 91.66           N  
ATOM   1945  H   GLY A 128       9.916  -0.298  12.953  1.00 91.66           H  
ATOM   1946  CA  GLY A 128       9.287   0.949  14.547  1.00 91.66           C  
ATOM   1947  HA2 GLY A 128       9.232   0.532  15.553  1.00 91.66           H  
ATOM   1948  HA3 GLY A 128      10.272   1.395  14.414  1.00 91.66           H  
ATOM   1949  C   GLY A 128       8.252   2.072  14.436  1.00 91.66           C  
ATOM   1950  O   GLY A 128       7.923   2.696  15.442  1.00 91.66           O  
ATOM   1951  N   HIS A 129       7.672   2.299  13.252  1.00 91.58           N  
ATOM   1952  H   HIS A 129       7.994   1.767  12.456  1.00 91.58           H  
ATOM   1953  CA  HIS A 129       6.663   3.343  13.051  1.00 91.58           C  
ATOM   1954  HA  HIS A 129       6.535   3.911  13.973  1.00 91.58           H  
ATOM   1955  C   HIS A 129       5.308   2.749  12.688  1.00 91.58           C  
ATOM   1956  CB  HIS A 129       7.125   4.344  11.991  1.00 91.58           C  
ATOM   1957  HB2 HIS A 129       6.355   5.101  11.846  1.00 91.58           H  
ATOM   1958  HB3 HIS A 129       7.273   3.822  11.046  1.00 91.58           H  
ATOM   1959  O   HIS A 129       5.055   2.406  11.533  1.00 91.58           O  
ATOM   1960  CG  HIS A 129       8.405   5.029  12.359  1.00 91.58           C  
ATOM   1961  CD2 HIS A 129       9.649   4.640  11.958  1.00 91.58           C  
ATOM   1962  HD2 HIS A 129       9.869   3.786  11.335  1.00 91.58           H  
ATOM   1963  ND1 HIS A 129       8.563   6.129  13.170  1.00 91.58           N  
ATOM   1964  HD1 HIS A 129       7.847   6.628  13.678  1.00 91.58           H  
ATOM   1965  CE1 HIS A 129       9.876   6.411  13.226  1.00 91.58           C  
ATOM   1966  HE1 HIS A 129      10.312   7.226  13.785  1.00 91.58           H  
ATOM   1967  NE2 HIS A 129      10.574   5.536  12.486  1.00 91.58           N  
ATOM   1968  N   SER A 130       4.386   2.709  13.654  1.00 90.18           N  
ATOM   1969  H   SER A 130       4.650   3.011  14.581  1.00 90.18           H  
ATOM   1970  CA  SER A 130       3.004   2.241  13.453  1.00 90.18           C  
ATOM   1971  HA  SER A 130       3.035   1.210  13.103  1.00 90.18           H  
ATOM   1972  C   SER A 130       2.224   3.051  12.411  1.00 90.18           C  
ATOM   1973  CB  SER A 130       2.241   2.273  14.780  1.00 90.18           C  
ATOM   1974  HB2 SER A 130       2.728   1.605  15.491  1.00 90.18           H  
ATOM   1975  HB3 SER A 130       1.218   1.934  14.619  1.00 90.18           H  
ATOM   1976  O   SER A 130       1.259   2.539  11.850  1.00 90.18           O  
ATOM   1977  OG  SER A 130       2.230   3.589  15.301  1.00 90.18           O  
ATOM   1978  HG  SER A 130       1.682   3.617  16.088  1.00 90.18           H  
ATOM   1979  N   GLN A 131       2.657   4.283  12.117  1.00 93.45           N  
ATOM   1980  H   GLN A 131       3.437   4.648  12.646  1.00 93.45           H  
ATOM   1981  CA  GLN A 131       2.025   5.140  11.116  1.00 93.45           C  
ATOM   1982  HA  GLN A 131       0.951   5.127  11.301  1.00 93.45           H  
ATOM   1983  C   GLN A 131       2.180   4.621   9.688  1.00 93.45           C  
ATOM   1984  CB  GLN A 131       2.545   6.584  11.222  1.00 93.45           C  
ATOM   1985  HB2 GLN A 131       2.059   7.178  10.448  1.00 93.45           H  
ATOM   1986  HB3 GLN A 131       3.618   6.587  11.029  1.00 93.45           H  
ATOM   1987  O   GLN A 131       1.280   4.830   8.881  1.00 93.45           O  
ATOM   1988  CG  GLN A 131       2.284   7.253  12.582  1.00 93.45           C  
ATOM   1989  HG2 GLN A 131       1.221   7.223  12.819  1.00 93.45           H  
ATOM   1990  HG3 GLN A 131       2.827   6.724  13.366  1.00 93.45           H  
ATOM   1991  CD  GLN A 131       2.740   8.707  12.576  1.00 93.45           C  
ATOM   1992  NE2 GLN A 131       1.916   9.624  12.114  1.00 93.45           N  
ATOM   1993 HE21 GLN A 131       1.009   9.370  11.750  1.00 93.45           H  
ATOM   1994 HE22 GLN A 131       2.268  10.564  12.005  1.00 93.45           H  
ATOM   1995  OE1 GLN A 131       3.854   9.034  12.948  1.00 93.45           O  
ATOM   1996  N   ILE A 132       3.277   3.926   9.369  1.00 96.12           N  
ATOM   1997  H   ILE A 132       3.961   3.739  10.089  1.00 96.12           H  
ATOM   1998  CA  ILE A 132       3.506   3.389   8.023  1.00 96.12           C  
ATOM   1999  HA  ILE A 132       3.420   4.211   7.312  1.00 96.12           H  
ATOM   2000  C   ILE A 132       2.396   2.372   7.691  1.00 96.12           C  
ATOM   2001  CB  ILE A 132       4.941   2.814   7.904  1.00 96.12           C  
ATOM   2002  HB  ILE A 132       5.089   2.075   8.691  1.00 96.12           H  
ATOM   2003  O   ILE A 132       2.026   1.527   8.496  1.00 96.12           O  
ATOM   2004  CG1 ILE A 132       6.000   3.927   8.096  1.00 96.12           C  
ATOM   2005 HG12 ILE A 132       5.761   4.514   8.983  1.00 96.12           H  
ATOM   2006 HG13 ILE A 132       5.980   4.600   7.238  1.00 96.12           H  
ATOM   2007  CG2 ILE A 132       5.142   2.105   6.552  1.00 96.12           C  
ATOM   2008 HG21 ILE A 132       6.146   1.685   6.495  1.00 96.12           H  
ATOM   2009 HG22 ILE A 132       4.446   1.274   6.441  1.00 96.12           H  
ATOM   2010 HG23 ILE A 132       5.003   2.809   5.732  1.00 96.12           H  
ATOM   2011  CD1 ILE A 132       7.430   3.398   8.289  1.00 96.12           C  
ATOM   2012 HD11 ILE A 132       7.451   2.678   9.108  1.00 96.12           H  
ATOM   2013 HD12 ILE A 132       7.796   2.907   7.388  1.00 96.12           H  
ATOM   2014 HD13 ILE A 132       8.095   4.228   8.528  1.00 96.12           H  
ATOM   2015  N   THR A 133       1.819   2.424   6.505  1.00 97.32           N  
ATOM   2016  H   THR A 133       2.073   3.182   5.887  1.00 97.32           H  
ATOM   2017  CA  THR A 133       0.822   1.422   6.068  1.00 97.32           C  
ATOM   2018  HA  THR A 133       0.950   0.497   6.630  1.00 97.32           H  
ATOM   2019  C   THR A 133       0.992   1.034   4.609  1.00 97.32           C  
ATOM   2020  CB  THR A 133      -0.614   1.896   6.314  1.00 97.32           C  
ATOM   2021  HB  THR A 133      -1.310   1.210   5.831  1.00 97.32           H  
ATOM   2022  O   THR A 133       0.485  -0.009   4.197  1.00 97.32           O  
ATOM   2023  CG2 THR A 133      -0.981   2.008   7.790  1.00 97.32           C  
ATOM   2024 HG21 THR A 133      -0.758   1.067   8.294  1.00 97.32           H  
ATOM   2025 HG22 THR A 133      -0.431   2.814   8.277  1.00 97.32           H  
ATOM   2026 HG23 THR A 133      -2.051   2.199   7.876  1.00 97.32           H  
ATOM   2027  OG1 THR A 133      -0.763   3.182   5.780  1.00 97.32           O  
ATOM   2028  HG1 THR A 133      -0.216   3.728   6.349  1.00 97.32           H  
ATOM   2029  N   LEU A 134       1.739   1.828   3.835  1.00 98.50           N  
ATOM   2030  H   LEU A 134       2.137   2.664   4.239  1.00 98.50           H  
ATOM   2031  CA  LEU A 134       2.136   1.506   2.470  1.00 98.50           C  
ATOM   2032  HA  LEU A 134       1.715   0.536   2.206  1.00 98.50           H  
ATOM   2033  C   LEU A 134       3.658   1.382   2.375  1.00 98.50           C  
ATOM   2034  CB  LEU A 134       1.572   2.535   1.474  1.00 98.50           C  
ATOM   2035  HB2 LEU A 134       1.986   3.517   1.703  1.00 98.50           H  
ATOM   2036  HB3 LEU A 134       1.898   2.263   0.470  1.00 98.50           H  
ATOM   2037  O   LEU A 134       4.382   2.173   2.972  1.00 98.50           O  
ATOM   2038  CG  LEU A 134       0.044   2.670   1.482  1.00 98.50           C  
ATOM   2039  HG  LEU A 134      -0.288   2.918   2.490  1.00 98.50           H  
ATOM   2040  CD1 LEU A 134      -0.377   3.798   0.542  1.00 98.50           C  
ATOM   2041 HD11 LEU A 134      -0.065   3.577  -0.479  1.00 98.50           H  
ATOM   2042 HD12 LEU A 134      -1.460   3.926   0.571  1.00 98.50           H  
ATOM   2043 HD13 LEU A 134       0.082   4.734   0.859  1.00 98.50           H  
ATOM   2044  CD2 LEU A 134      -0.656   1.387   1.040  1.00 98.50           C  
ATOM   2045 HD21 LEU A 134      -0.484   0.620   1.795  1.00 98.50           H  
ATOM   2046 HD22 LEU A 134      -0.257   1.053   0.082  1.00 98.50           H  
ATOM   2047 HD23 LEU A 134      -1.728   1.562   0.953  1.00 98.50           H  
ATOM   2048  N   ILE A 135       4.138   0.416   1.600  1.00 98.67           N  
ATOM   2049  H   ILE A 135       3.480  -0.231   1.190  1.00 98.67           H  
ATOM   2050  CA  ILE A 135       5.563   0.211   1.313  1.00 98.67           C  
ATOM   2051  HA  ILE A 135       6.157   0.988   1.794  1.00 98.67           H  
ATOM   2052  C   ILE A 135       5.763   0.327  -0.191  1.00 98.67           C  
ATOM   2053  CB  ILE A 135       6.043  -1.159   1.839  1.00 98.67           C  
ATOM   2054  HB  ILE A 135       5.457  -1.935   1.346  1.00 98.67           H  
ATOM   2055  O   ILE A 135       5.039  -0.315  -0.956  1.00 98.67           O  
ATOM   2056  CG1 ILE A 135       5.816  -1.272   3.365  1.00 98.67           C  
ATOM   2057 HG12 ILE A 135       4.788  -1.008   3.611  1.00 98.67           H  
ATOM   2058 HG13 ILE A 135       6.478  -0.581   3.887  1.00 98.67           H  
ATOM   2059  CG2 ILE A 135       7.528  -1.373   1.485  1.00 98.67           C  
ATOM   2060 HG21 ILE A 135       7.678  -1.365   0.405  1.00 98.67           H  
ATOM   2061 HG22 ILE A 135       7.878  -2.342   1.842  1.00 98.67           H  
ATOM   2062 HG23 ILE A 135       8.132  -0.586   1.936  1.00 98.67           H  
ATOM   2063  CD1 ILE A 135       6.041  -2.685   3.905  1.00 98.67           C  
ATOM   2064 HD11 ILE A 135       5.800  -2.700   4.967  1.00 98.67           H  
ATOM   2065 HD12 ILE A 135       5.404  -3.398   3.381  1.00 98.67           H  
ATOM   2066 HD13 ILE A 135       7.087  -2.969   3.785  1.00 98.67           H  
ATOM   2067  N   LEU A 136       6.737   1.131  -0.618  1.00 98.61           N  
ATOM   2068  H   LEU A 136       7.273   1.666   0.050  1.00 98.61           H  
ATOM   2069  CA  LEU A 136       7.092   1.265  -2.027  1.00 98.61           C  
ATOM   2070  HA  LEU A 136       6.898   0.312  -2.519  1.00 98.61           H  
ATOM   2071  C   LEU A 136       8.584   1.568  -2.214  1.00 98.61           C  
ATOM   2072  CB  LEU A 136       6.169   2.309  -2.676  1.00 98.61           C  
ATOM   2073  HB2 LEU A 136       5.139   2.016  -2.472  1.00 98.61           H  
ATOM   2074  HB3 LEU A 136       6.295   2.259  -3.757  1.00 98.61           H  
ATOM   2075  O   LEU A 136       9.222   2.186  -1.359  1.00 98.61           O  
ATOM   2076  CG  LEU A 136       6.394   3.750  -2.175  1.00 98.61           C  
ATOM   2077  HG  LEU A 136       7.051   3.767  -1.306  1.00 98.61           H  
ATOM   2078  CD1 LEU A 136       7.022   4.570  -3.290  1.00 98.61           C  
ATOM   2079 HD11 LEU A 136       6.304   4.743  -4.091  1.00 98.61           H  
ATOM   2080 HD12 LEU A 136       7.872   4.020  -3.694  1.00 98.61           H  
ATOM   2081 HD13 LEU A 136       7.359   5.523  -2.882  1.00 98.61           H  
ATOM   2082  CD2 LEU A 136       5.076   4.420  -1.800  1.00 98.61           C  
ATOM   2083 HD21 LEU A 136       5.269   5.451  -1.504  1.00 98.61           H  
ATOM   2084 HD22 LEU A 136       4.407   4.408  -2.660  1.00 98.61           H  
ATOM   2085 HD23 LEU A 136       4.624   3.880  -0.967  1.00 98.61           H  
ATOM   2086  N   VAL A 137       9.131   1.118  -3.345  1.00 98.04           N  
ATOM   2087  H   VAL A 137       8.535   0.641  -4.007  1.00 98.04           H  
ATOM   2088  CA  VAL A 137      10.568   1.192  -3.659  1.00 98.04           C  
ATOM   2089  HA  VAL A 137      11.053   1.903  -2.989  1.00 98.04           H  
ATOM   2090  C   VAL A 137      10.741   1.694  -5.084  1.00 98.04           C  
ATOM   2091  CB  VAL A 137      11.264  -0.166  -3.439  1.00 98.04           C  
ATOM   2092  HB  VAL A 137      10.858  -0.913  -4.121  1.00 98.04           H  
ATOM   2093  O   VAL A 137      10.872   0.884  -6.000  1.00 98.04           O  
ATOM   2094  CG1 VAL A 137      12.787  -0.103  -3.626  1.00 98.04           C  
ATOM   2095 HG11 VAL A 137      13.240   0.536  -2.867  1.00 98.04           H  
ATOM   2096 HG12 VAL A 137      13.042   0.279  -4.614  1.00 98.04           H  
ATOM   2097 HG13 VAL A 137      13.208  -1.104  -3.529  1.00 98.04           H  
ATOM   2098  CG2 VAL A 137      10.966  -0.607  -2.010  1.00 98.04           C  
ATOM   2099 HG21 VAL A 137      11.692  -1.347  -1.674  1.00 98.04           H  
ATOM   2100 HG22 VAL A 137       9.953  -1.005  -1.955  1.00 98.04           H  
ATOM   2101 HG23 VAL A 137      10.997   0.261  -1.353  1.00 98.04           H  
ATOM   2102  N   PRO A 138      10.734   3.023  -5.303  1.00 97.08           N  
ATOM   2103  CA  PRO A 138      10.780   3.594  -6.648  1.00 97.08           C  
ATOM   2104  HA  PRO A 138       9.898   3.264  -7.198  1.00 97.08           H  
ATOM   2105  C   PRO A 138      12.035   3.191  -7.430  1.00 97.08           C  
ATOM   2106  CB  PRO A 138      10.734   5.113  -6.450  1.00 97.08           C  
ATOM   2107  HB2 PRO A 138      11.744   5.523  -6.433  1.00 97.08           H  
ATOM   2108  HB3 PRO A 138      10.144   5.599  -7.227  1.00 97.08           H  
ATOM   2109  O   PRO A 138      11.998   3.114  -8.656  1.00 97.08           O  
ATOM   2110  CG  PRO A 138      10.104   5.291  -5.072  1.00 97.08           C  
ATOM   2111  HG2 PRO A 138      10.416   6.224  -4.604  1.00 97.08           H  
ATOM   2112  HG3 PRO A 138       9.019   5.246  -5.169  1.00 97.08           H  
ATOM   2113  CD  PRO A 138      10.628   4.079  -4.307  1.00 97.08           C  
ATOM   2114  HD2 PRO A 138      11.621   4.296  -3.913  1.00 97.08           H  
ATOM   2115  HD3 PRO A 138       9.963   3.820  -3.483  1.00 97.08           H  
ATOM   2116  N   ASP A 139      13.140   2.912  -6.729  1.00 94.80           N  
ATOM   2117  H   ASP A 139      13.123   3.040  -5.727  1.00 94.80           H  
ATOM   2118  CA  ASP A 139      14.391   2.440  -7.325  1.00 94.80           C  
ATOM   2119  HA  ASP A 139      14.709   3.157  -8.081  1.00 94.80           H  
ATOM   2120  C   ASP A 139      14.240   1.090  -8.049  1.00 94.80           C  
ATOM   2121  CB  ASP A 139      15.486   2.376  -6.247  1.00 94.80           C  
ATOM   2122  HB2 ASP A 139      15.071   1.998  -5.312  1.00 94.80           H  
ATOM   2123  HB3 ASP A 139      16.260   1.679  -6.570  1.00 94.80           H  
ATOM   2124  O   ASP A 139      14.948   0.857  -9.026  1.00 94.80           O  
ATOM   2125  CG  ASP A 139      16.147   3.740  -6.029  1.00 94.80           C  
ATOM   2126  OD1 ASP A 139      16.995   4.112  -6.878  1.00 94.80           O  
ATOM   2127  OD2 ASP A 139      15.822   4.414  -5.024  1.00 94.80           O  
ATOM   2128  N   MET A 140      13.268   0.240  -7.682  1.00 96.19           N  
ATOM   2129  H   MET A 140      12.643   0.505  -6.934  1.00 96.19           H  
ATOM   2130  CA  MET A 140      12.988  -1.002  -8.422  1.00 96.19           C  
ATOM   2131  HA  MET A 140      13.888  -1.617  -8.435  1.00 96.19           H  
ATOM   2132  C   MET A 140      12.617  -0.731  -9.883  1.00 96.19           C  
ATOM   2133  CB  MET A 140      11.845  -1.788  -7.760  1.00 96.19           C  
ATOM   2134  HB2 MET A 140      11.423  -2.488  -8.482  1.00 96.19           H  
ATOM   2135  HB3 MET A 140      11.040  -1.108  -7.481  1.00 96.19           H  
ATOM   2136  O   MET A 140      12.982  -1.501 -10.770  1.00 96.19           O  
ATOM   2137  CG  MET A 140      12.307  -2.580  -6.534  1.00 96.19           C  
ATOM   2138  HG2 MET A 140      12.759  -1.889  -5.823  1.00 96.19           H  
ATOM   2139  HG3 MET A 140      11.429  -3.020  -6.063  1.00 96.19           H  
ATOM   2140  SD  MET A 140      13.496  -3.915  -6.866  1.00 96.19           S  
ATOM   2141  CE  MET A 140      12.524  -4.993  -7.957  1.00 96.19           C  
ATOM   2142  HE1 MET A 140      12.272  -4.465  -8.877  1.00 96.19           H  
ATOM   2143  HE2 MET A 140      11.607  -5.299  -7.453  1.00 96.19           H  
ATOM   2144  HE3 MET A 140      13.114  -5.874  -8.210  1.00 96.19           H  
ATOM   2145  N   ALA A 141      11.948   0.392 -10.167  1.00 96.49           N  
ATOM   2146  H   ALA A 141      11.715   1.016  -9.407  1.00 96.49           H  
ATOM   2147  CA  ALA A 141      11.563   0.780 -11.520  1.00 96.49           C  
ATOM   2148  HA  ALA A 141      10.959  -0.022 -11.946  1.00 96.49           H  
ATOM   2149  C   ALA A 141      12.765   0.992 -12.462  1.00 96.49           C  
ATOM   2150  CB  ALA A 141      10.683   2.029 -11.419  1.00 96.49           C  
ATOM   2151  HB1 ALA A 141       9.922   1.875 -10.655  1.00 96.49           H  
ATOM   2152  HB2 ALA A 141      10.180   2.219 -12.367  1.00 96.49           H  
ATOM   2153  HB3 ALA A 141      11.290   2.894 -11.151  1.00 96.49           H  
ATOM   2154  O   ALA A 141      12.587   0.937 -13.682  1.00 96.49           O  
ATOM   2155  N   ARG A 142      13.976   1.190 -11.916  1.00 94.04           N  
ATOM   2156  H   ARG A 142      14.046   1.163 -10.909  1.00 94.04           H  
ATOM   2157  CA  ARG A 142      15.229   1.356 -12.671  1.00 94.04           C  
ATOM   2158  HA  ARG A 142      15.085   2.082 -13.471  1.00 94.04           H  
ATOM   2159  C   ARG A 142      15.701   0.074 -13.348  1.00 94.04           C  
ATOM   2160  CB  ARG A 142      16.346   1.861 -11.748  1.00 94.04           C  
ATOM   2161  HB2 ARG A 142      17.261   1.959 -12.333  1.00 94.04           H  
ATOM   2162  HB3 ARG A 142      16.532   1.117 -10.974  1.00 94.04           H  
ATOM   2163  O   ARG A 142      16.460   0.165 -14.303  1.00 94.04           O  
ATOM   2164  CG  ARG A 142      16.029   3.219 -11.104  1.00 94.04           C  
ATOM   2165  HG2 ARG A 142      16.022   3.998 -11.866  1.00 94.04           H  
ATOM   2166  HG3 ARG A 142      15.051   3.189 -10.624  1.00 94.04           H  
ATOM   2167  CD  ARG A 142      17.065   3.550 -10.031  1.00 94.04           C  
ATOM   2168  HD2 ARG A 142      16.745   4.453  -9.511  1.00 94.04           H  
ATOM   2169  HD3 ARG A 142      17.088   2.740  -9.302  1.00 94.04           H  
ATOM   2170  NE  ARG A 142      18.417   3.756 -10.582  1.00 94.04           N  
ATOM   2171  HE  ARG A 142      18.578   3.601 -11.567  1.00 94.04           H  
ATOM   2172  NH1 ARG A 142      19.356   4.348  -8.578  1.00 94.04           N  
ATOM   2173 HH11 ARG A 142      20.099   4.827  -8.090  1.00 94.04           H  
ATOM   2174 HH12 ARG A 142      18.486   4.181  -8.093  1.00 94.04           H  
ATOM   2175  NH2 ARG A 142      20.591   4.404 -10.419  1.00 94.04           N  
ATOM   2176 HH21 ARG A 142      20.826   4.053 -11.337  1.00 94.04           H  
ATOM   2177 HH22 ARG A 142      21.392   4.656  -9.859  1.00 94.04           H  
ATOM   2178  CZ  ARG A 142      19.448   4.154  -9.863  1.00 94.04           C  
ATOM   2179  N   LEU A 143      15.206  -1.101 -12.935  1.00 95.48           N  
ATOM   2180  H   LEU A 143      14.594  -1.113 -12.131  1.00 95.48           H  
ATOM   2181  CA  LEU A 143      15.452  -2.368 -13.646  1.00 95.48           C  
ATOM   2182  HA  LEU A 143      16.520  -2.585 -13.651  1.00 95.48           H  
ATOM   2183  C   LEU A 143      15.010  -2.300 -15.119  1.00 95.48           C  
ATOM   2184  CB  LEU A 143      14.685  -3.517 -12.957  1.00 95.48           C  
ATOM   2185  HB2 LEU A 143      13.718  -3.131 -12.634  1.00 95.48           H  
ATOM   2186  HB3 LEU A 143      14.494  -4.296 -13.695  1.00 95.48           H  
ATOM   2187  O   LEU A 143      15.468  -3.092 -15.929  1.00 95.48           O  
ATOM   2188  CG  LEU A 143      15.367  -4.202 -11.764  1.00 95.48           C  
ATOM   2189  HG  LEU A 143      15.686  -3.446 -11.046  1.00 95.48           H  
ATOM   2190  CD1 LEU A 143      14.385  -5.088 -11.010  1.00 95.48           C  
ATOM   2191 HD11 LEU A 143      14.052  -5.906 -11.649  1.00 95.48           H  
ATOM   2192 HD12 LEU A 143      13.522  -4.491 -10.714  1.00 95.48           H  
ATOM   2193 HD13 LEU A 143      14.864  -5.492 -10.118  1.00 95.48           H  
ATOM   2194  CD2 LEU A 143      16.545  -5.071 -12.211  1.00 95.48           C  
ATOM   2195 HD21 LEU A 143      16.995  -5.548 -11.341  1.00 95.48           H  
ATOM   2196 HD22 LEU A 143      17.303  -4.466 -12.709  1.00 95.48           H  
ATOM   2197 HD23 LEU A 143      16.203  -5.842 -12.902  1.00 95.48           H  
ATOM   2198  N   ASN A 144      14.115  -1.375 -15.480  1.00 95.29           N  
ATOM   2199  H   ASN A 144      13.776  -0.733 -14.778  1.00 95.29           H  
ATOM   2200  CA  ASN A 144      13.700  -1.177 -16.869  1.00 95.29           C  
ATOM   2201  HA  ASN A 144      13.491  -2.145 -17.324  1.00 95.29           H  
ATOM   2202  C   ASN A 144      14.765  -0.505 -17.751  1.00 95.29           C  
ATOM   2203  CB  ASN A 144      12.425  -0.333 -16.880  1.00 95.29           C  
ATOM   2204  HB2 ASN A 144      12.591   0.577 -16.304  1.00 95.29           H  
ATOM   2205  HB3 ASN A 144      12.199  -0.056 -17.910  1.00 95.29           H  
ATOM   2206  O   ASN A 144      14.707  -0.666 -18.967  1.00 95.29           O  
ATOM   2207  CG  ASN A 144      11.229  -1.085 -16.356  1.00 95.29           C  
ATOM   2208  ND2 ASN A 144      10.670  -0.677 -15.242  1.00 95.29           N  
ATOM   2209 HD21 ASN A 144       9.855  -1.178 -14.918  1.00 95.29           H  
ATOM   2210 HD22 ASN A 144      11.136   0.042 -14.707  1.00 95.29           H  
ATOM   2211  OD1 ASN A 144      10.787  -2.055 -16.944  1.00 95.29           O  
ATOM   2212  N   ASP A 145      15.696   0.241 -17.150  1.00 91.56           N  
ATOM   2213  H   ASP A 145      15.726   0.261 -16.141  1.00 91.56           H  
ATOM   2214  CA  ASP A 145      16.779   0.960 -17.838  1.00 91.56           C  
ATOM   2215  HA  ASP A 145      16.654   0.849 -18.915  1.00 91.56           H  
ATOM   2216  C   ASP A 145      18.155   0.354 -17.485  1.00 91.56           C  
ATOM   2217  CB  ASP A 145      16.725   2.467 -17.519  1.00 91.56           C  
ATOM   2218  HB2 ASP A 145      17.025   2.604 -16.480  1.00 91.56           H  
ATOM   2219  HB3 ASP A 145      17.453   2.984 -18.145  1.00 91.56           H  
ATOM   2220  O   ASP A 145      19.178   1.031 -17.535  1.00 91.56           O  
ATOM   2221  CG  ASP A 145      15.364   3.143 -17.721  1.00 91.56           C  
ATOM   2222  OD1 ASP A 145      14.609   2.841 -18.676  1.00 91.56           O  
ATOM   2223  OD2 ASP A 145      14.997   3.984 -16.870  1.00 91.56           O  
ATOM   2224  N   SER A 146      18.180  -0.910 -17.050  1.00 90.68           N  
ATOM   2225  H   SER A 146      17.311  -1.425 -17.026  1.00 90.68           H  
ATOM   2226  CA  SER A 146      19.408  -1.626 -16.691  1.00 90.68           C  
ATOM   2227  HA  SER A 146      20.028  -0.984 -16.065  1.00 90.68           H  
ATOM   2228  C   SER A 146      20.219  -2.029 -17.924  1.00 90.68           C  
ATOM   2229  CB  SER A 146      19.049  -2.885 -15.895  1.00 90.68           C  
ATOM   2230  HB2 SER A 146      18.454  -2.614 -15.023  1.00 90.68           H  
ATOM   2231  HB3 SER A 146      19.963  -3.373 -15.556  1.00 90.68           H  
ATOM   2232  O   SER A 146      19.622  -2.449 -18.916  1.00 90.68           O  
ATOM   2233  OG  SER A 146      18.339  -3.809 -16.697  1.00 90.68           O  
ATOM   2234  HG  SER A 146      18.399  -3.508 -17.607  1.00 90.68           H  
ATOM   2235  N   ASP A 147      21.547  -2.076 -17.807  1.00 86.35           N  
ATOM   2236  H   ASP A 147      21.970  -1.712 -16.965  1.00 86.35           H  
ATOM   2237  CA  ASP A 147      22.476  -2.619 -18.825  1.00 86.35           C  
ATOM   2238  HA  ASP A 147      22.141  -2.282 -19.806  1.00 86.35           H  
ATOM   2239  C   ASP A 147      22.489  -4.171 -18.863  1.00 86.35           C  
ATOM   2240  CB  ASP A 147      23.873  -2.016 -18.579  1.00 86.35           C  
ATOM   2241  HB2 ASP A 147      24.287  -2.449 -17.668  1.00 86.35           H  
ATOM   2242  HB3 ASP A 147      23.768  -0.943 -18.419  1.00 86.35           H  
ATOM   2243  O   ASP A 147      23.446  -4.829 -19.261  1.00 86.35           O  
ATOM   2244  CG  ASP A 147      24.860  -2.215 -19.742  1.00 86.35           C  
ATOM   2245  OD1 ASP A 147      24.402  -2.248 -20.906  1.00 86.35           O  
ATOM   2246  OD2 ASP A 147      26.080  -2.290 -19.450  1.00 86.35           O  
ATOM   2247  N   ILE A 148      21.431  -4.808 -18.356  1.00 90.00           N  
ATOM   2248  H   ILE A 148      20.634  -4.239 -18.109  1.00 90.00           H  
ATOM   2249  CA  ILE A 148      21.327  -6.267 -18.265  1.00 90.00           C  
ATOM   2250  HA  ILE A 148      22.326  -6.683 -18.134  1.00 90.00           H  
ATOM   2251  C   ILE A 148      20.766  -6.794 -19.587  1.00 90.00           C  
ATOM   2252  CB  ILE A 148      20.484  -6.689 -17.039  1.00 90.00           C  
ATOM   2253  HB  ILE A 148      19.478  -6.285 -17.157  1.00 90.00           H  
ATOM   2254  O   ILE A 148      19.553  -6.785 -19.788  1.00 90.00           O  
ATOM   2255  CG1 ILE A 148      21.087  -6.118 -15.734  1.00 90.00           C  
ATOM   2256 HG12 ILE A 148      22.065  -6.567 -15.561  1.00 90.00           H  
ATOM   2257 HG13 ILE A 148      21.246  -5.045 -15.837  1.00 90.00           H  
ATOM   2258  CG2 ILE A 148      20.385  -8.228 -16.954  1.00 90.00           C  
ATOM   2259 HG21 ILE A 148      21.376  -8.655 -16.796  1.00 90.00           H  
ATOM   2260 HG22 ILE A 148      19.733  -8.517 -16.130  1.00 90.00           H  
ATOM   2261 HG23 ILE A 148      19.958  -8.638 -17.869  1.00 90.00           H  
ATOM   2262  CD1 ILE A 148      20.201  -6.328 -14.502  1.00 90.00           C  
ATOM   2263 HD11 ILE A 148      20.594  -5.742 -13.671  1.00 90.00           H  
ATOM   2264 HD12 ILE A 148      19.182  -6.004 -14.711  1.00 90.00           H  
ATOM   2265 HD13 ILE A 148      20.209  -7.381 -14.221  1.00 90.00           H  
ATOM   2266  N   ASP A 149      21.633  -7.301 -20.462  1.00 85.91           N  
ATOM   2267  H   ASP A 149      22.604  -7.056 -20.326  1.00 85.91           H  
ATOM   2268  CA  ASP A 149      21.246  -7.829 -21.782  1.00 85.91           C  
ATOM   2269  HA  ASP A 149      20.707  -7.058 -22.331  1.00 85.91           H  
ATOM   2270  C   ASP A 149      20.339  -9.074 -21.716  1.00 85.91           C  
ATOM   2271  CB  ASP A 149      22.518  -8.200 -22.560  1.00 85.91           C  
ATOM   2272  HB2 ASP A 149      22.233  -8.795 -23.429  1.00 85.91           H  
ATOM   2273  HB3 ASP A 149      23.154  -8.824 -21.932  1.00 85.91           H  
ATOM   2274  O   ASP A 149      19.537  -9.339 -22.618  1.00 85.91           O  
ATOM   2275  CG  ASP A 149      23.315  -7.002 -23.075  1.00 85.91           C  
ATOM   2276  OD1 ASP A 149      22.667  -5.997 -23.435  1.00 85.91           O  
ATOM   2277  OD2 ASP A 149      24.545  -7.181 -23.222  1.00 85.91           O  
ATOM   2278  N   ASP A 150      20.456  -9.872 -20.650  1.00 91.57           N  
ATOM   2279  H   ASP A 150      21.095  -9.591 -19.921  1.00 91.57           H  
ATOM   2280  CA  ASP A 150      19.720 -11.126 -20.527  1.00 91.57           C  
ATOM   2281  HA  ASP A 150      19.590 -11.530 -21.531  1.00 91.57           H  
ATOM   2282  C   ASP A 150      18.317 -10.935 -19.932  1.00 91.57           C  
ATOM   2283  CB  ASP A 150      20.532 -12.179 -19.773  1.00 91.57           C  
ATOM   2284  HB2 ASP A 150      20.818 -11.785 -18.798  1.00 91.57           H  
ATOM   2285  HB3 ASP A 150      21.434 -12.419 -20.336  1.00 91.57           H  
ATOM   2286  O   ASP A 150      18.122 -10.684 -18.738  1.00 91.57           O  
ATOM   2287  CG  ASP A 150      19.688 -13.441 -19.596  1.00 91.57           C  
ATOM   2288  OD1 ASP A 150      19.012 -13.881 -20.552  1.00 91.57           O  
ATOM   2289  OD2 ASP A 150      19.559 -13.903 -18.445  1.00 91.57           O  
ATOM   2290  N   SER A 151      17.309 -11.170 -20.773  1.00 91.61           N  
ATOM   2291  H   SER A 151      17.564 -11.332 -21.737  1.00 91.61           H  
ATOM   2292  CA  SER A 151      15.896 -11.122 -20.391  1.00 91.61           C  
ATOM   2293  HA  SER A 151      15.672 -10.109 -20.058  1.00 91.61           H  
ATOM   2294  C   SER A 151      15.556 -12.085 -19.245  1.00 91.61           C  
ATOM   2295  CB  SER A 151      15.044 -11.452 -21.621  1.00 91.61           C  
ATOM   2296  HB2 SER A 151      15.377 -10.833 -22.454  1.00 91.61           H  
ATOM   2297  HB3 SER A 151      15.194 -12.498 -21.890  1.00 91.61           H  
ATOM   2298  O   SER A 151      14.680 -11.779 -18.434  1.00 91.61           O  
ATOM   2299  OG  SER A 151      13.662 -11.214 -21.404  1.00 91.61           O  
ATOM   2300  HG  SER A 151      13.423 -10.461 -21.950  1.00 91.61           H  
ATOM   2301  N   SER A 152      16.229 -13.241 -19.148  1.00 94.32           N  
ATOM   2302  H   SER A 152      17.024 -13.402 -19.751  1.00 94.32           H  
ATOM   2303  CA  SER A 152      15.950 -14.214 -18.084  1.00 94.32           C  
ATOM   2304  HA  SER A 152      14.868 -14.322 -18.012  1.00 94.32           H  
ATOM   2305  C   SER A 152      16.425 -13.720 -16.711  1.00 94.32           C  
ATOM   2306  CB  SER A 152      16.507 -15.592 -18.462  1.00 94.32           C  
ATOM   2307  HB2 SER A 152      15.902 -16.346 -17.959  1.00 94.32           H  
ATOM   2308  HB3 SER A 152      16.396 -15.743 -19.536  1.00 94.32           H  
ATOM   2309  O   SER A 152      15.691 -13.830 -15.725  1.00 94.32           O  
ATOM   2310  OG  SER A 152      17.848 -15.819 -18.098  1.00 94.32           O  
ATOM   2311  HG  SER A 152      18.438 -15.121 -18.392  1.00 94.32           H  
ATOM   2312  N   THR A 153      17.588 -13.068 -16.671  1.00 96.19           N  
ATOM   2313  H   THR A 153      18.165 -13.092 -17.500  1.00 96.19           H  
ATOM   2314  CA  THR A 153      18.151 -12.405 -15.493  1.00 96.19           C  
ATOM   2315  HA  THR A 153      18.202 -13.123 -14.674  1.00 96.19           H  
ATOM   2316  C   THR A 153      17.263 -11.249 -15.042  1.00 96.19           C  
ATOM   2317  CB  THR A 153      19.581 -11.920 -15.779  1.00 96.19           C  
ATOM   2318  HB  THR A 153      19.580 -11.219 -16.613  1.00 96.19           H  
ATOM   2319  O   THR A 153      16.926 -11.175 -13.862  1.00 96.19           O  
ATOM   2320  CG2 THR A 153      20.223 -11.251 -14.563  1.00 96.19           C  
ATOM   2321 HG21 THR A 153      20.202 -11.928 -13.708  1.00 96.19           H  
ATOM   2322 HG22 THR A 153      19.700 -10.329 -14.309  1.00 96.19           H  
ATOM   2323 HG23 THR A 153      21.258 -11.002 -14.797  1.00 96.19           H  
ATOM   2324  OG1 THR A 153      20.395 -13.026 -16.097  1.00 96.19           O  
ATOM   2325  HG1 THR A 153      20.125 -13.374 -16.950  1.00 96.19           H  
ATOM   2326  N   GLN A 154      16.783 -10.405 -15.965  1.00 95.57           N  
ATOM   2327  H   GLN A 154      17.119 -10.480 -16.914  1.00 95.57           H  
ATOM   2328  CA  GLN A 154      15.847  -9.328 -15.615  1.00 95.57           C  
ATOM   2329  HA  GLN A 154      16.319  -8.677 -14.879  1.00 95.57           H  
ATOM   2330  C   GLN A 154      14.558  -9.871 -14.973  1.00 95.57           C  
ATOM   2331  CB  GLN A 154      15.497  -8.483 -16.847  1.00 95.57           C  
ATOM   2332  HB2 GLN A 154      15.132  -9.130 -17.645  1.00 95.57           H  
ATOM   2333  HB3 GLN A 154      14.690  -7.809 -16.560  1.00 95.57           H  
ATOM   2334  O   GLN A 154      14.144  -9.393 -13.918  1.00 95.57           O  
ATOM   2335  CG  GLN A 154      16.664  -7.626 -17.371  1.00 95.57           C  
ATOM   2336  HG2 GLN A 154      17.437  -8.265 -17.799  1.00 95.57           H  
ATOM   2337  HG3 GLN A 154      17.100  -7.067 -16.543  1.00 95.57           H  
ATOM   2338  CD  GLN A 154      16.213  -6.619 -18.430  1.00 95.57           C  
ATOM   2339  NE2 GLN A 154      17.088  -5.825 -18.988  1.00 95.57           N  
ATOM   2340 HE21 GLN A 154      16.754  -5.121 -19.631  1.00 95.57           H  
ATOM   2341 HE22 GLN A 154      18.078  -6.009 -18.916  1.00 95.57           H  
ATOM   2342  OE1 GLN A 154      15.054  -6.547 -18.807  1.00 95.57           O  
ATOM   2343  N   VAL A 155      13.938 -10.903 -15.560  1.00 96.84           N  
ATOM   2344  H   VAL A 155      14.327 -11.264 -16.419  1.00 96.84           H  
ATOM   2345  CA  VAL A 155      12.729 -11.540 -14.995  1.00 96.84           C  
ATOM   2346  HA  VAL A 155      11.961 -10.779 -14.859  1.00 96.84           H  
ATOM   2347  C   VAL A 155      13.000 -12.137 -13.610  1.00 96.84           C  
ATOM   2348  CB  VAL A 155      12.186 -12.612 -15.960  1.00 96.84           C  
ATOM   2349  HB  VAL A 155      13.005 -13.261 -16.272  1.00 96.84           H  
ATOM   2350  O   VAL A 155      12.154 -12.027 -12.719  1.00 96.84           O  
ATOM   2351  CG1 VAL A 155      11.084 -13.493 -15.353  1.00 96.84           C  
ATOM   2352 HG11 VAL A 155      10.737 -14.209 -16.098  1.00 96.84           H  
ATOM   2353 HG12 VAL A 155      11.474 -14.064 -14.510  1.00 96.84           H  
ATOM   2354 HG13 VAL A 155      10.251 -12.879 -15.012  1.00 96.84           H  
ATOM   2355  CG2 VAL A 155      11.582 -11.948 -17.204  1.00 96.84           C  
ATOM   2356 HG21 VAL A 155      10.707 -11.365 -16.920  1.00 96.84           H  
ATOM   2357 HG22 VAL A 155      12.312 -11.282 -17.664  1.00 96.84           H  
ATOM   2358 HG23 VAL A 155      11.300 -12.711 -17.930  1.00 96.84           H  
ATOM   2359  N   SER A 156      14.174 -12.742 -13.410  1.00 96.90           N  
ATOM   2360  H   SER A 156      14.818 -12.814 -14.185  1.00 96.90           H  
ATOM   2361  CA  SER A 156      14.595 -13.272 -12.109  1.00 96.90           C  
ATOM   2362  HA  SER A 156      13.847 -13.983 -11.759  1.00 96.90           H  
ATOM   2363  C   SER A 156      14.710 -12.165 -11.058  1.00 96.90           C  
ATOM   2364  CB  SER A 156      15.926 -14.013 -12.252  1.00 96.90           C  
ATOM   2365  HB2 SER A 156      16.691 -13.330 -12.623  1.00 96.90           H  
ATOM   2366  HB3 SER A 156      15.810 -14.830 -12.964  1.00 96.90           H  
ATOM   2367  O   SER A 156      14.121 -12.285  -9.985  1.00 96.90           O  
ATOM   2368  OG  SER A 156      16.340 -14.531 -11.002  1.00 96.90           O  
ATOM   2369  HG  SER A 156      17.203 -14.933 -11.124  1.00 96.90           H  
ATOM   2370  N   LEU A 157      15.395 -11.061 -11.371  1.00 97.48           N  
ATOM   2371  H   LEU A 157      15.851 -11.016 -12.272  1.00 97.48           H  
ATOM   2372  CA  LEU A 157      15.559  -9.923 -10.460  1.00 97.48           C  
ATOM   2373  HA  LEU A 157      16.000 -10.272  -9.526  1.00 97.48           H  
ATOM   2374  C   LEU A 157      14.214  -9.283 -10.099  1.00 97.48           C  
ATOM   2375  CB  LEU A 157      16.490  -8.884 -11.103  1.00 97.48           C  
ATOM   2376  HB2 LEU A 157      16.454  -7.966 -10.516  1.00 97.48           H  
ATOM   2377  HB3 LEU A 157      16.115  -8.651 -12.100  1.00 97.48           H  
ATOM   2378  O   LEU A 157      13.939  -9.052  -8.922  1.00 97.48           O  
ATOM   2379  CG  LEU A 157      17.956  -9.333 -11.207  1.00 97.48           C  
ATOM   2380  HG  LEU A 157      18.013 -10.326 -11.653  1.00 97.48           H  
ATOM   2381  CD1 LEU A 157      18.705  -8.357 -12.107  1.00 97.48           C  
ATOM   2382 HD11 LEU A 157      19.751  -8.656 -12.179  1.00 97.48           H  
ATOM   2383 HD12 LEU A 157      18.653  -7.347 -11.701  1.00 97.48           H  
ATOM   2384 HD13 LEU A 157      18.267  -8.368 -13.106  1.00 97.48           H  
ATOM   2385  CD2 LEU A 157      18.645  -9.376  -9.843  1.00 97.48           C  
ATOM   2386 HD21 LEU A 157      18.619  -8.395  -9.369  1.00 97.48           H  
ATOM   2387 HD22 LEU A 157      18.169 -10.109  -9.192  1.00 97.48           H  
ATOM   2388 HD23 LEU A 157      19.685  -9.673  -9.979  1.00 97.48           H  
ATOM   2389  N   TRP A 158      13.335  -9.077 -11.083  1.00 97.70           N  
ATOM   2390  H   TRP A 158      13.627  -9.249 -12.034  1.00 97.70           H  
ATOM   2391  CA  TRP A 158      11.977  -8.586 -10.840  1.00 97.70           C  
ATOM   2392  HA  TRP A 158      12.036  -7.614 -10.350  1.00 97.70           H  
ATOM   2393  C   TRP A 158      11.183  -9.502  -9.908  1.00 97.70           C  
ATOM   2394  CB  TRP A 158      11.245  -8.424 -12.174  1.00 97.70           C  
ATOM   2395  HB2 TRP A 158      11.509  -9.238 -12.848  1.00 97.70           H  
ATOM   2396  HB3 TRP A 158      10.172  -8.485 -11.989  1.00 97.70           H  
ATOM   2397  O   TRP A 158      10.586  -9.029  -8.941  1.00 97.70           O  
ATOM   2398  CG  TRP A 158      11.489  -7.112 -12.836  1.00 97.70           C  
ATOM   2399  CD1 TRP A 158      12.176  -6.890 -13.980  1.00 97.70           C  
ATOM   2400  HD1 TRP A 158      12.658  -7.651 -14.576  1.00 97.70           H  
ATOM   2401  CD2 TRP A 158      11.035  -5.807 -12.380  1.00 97.70           C  
ATOM   2402  CE2 TRP A 158      11.454  -4.831 -13.330  1.00 97.70           C  
ATOM   2403  CE3 TRP A 158      10.312  -5.357 -11.254  1.00 97.70           C  
ATOM   2404  HE3 TRP A 158       9.985  -6.074 -10.515  1.00 97.70           H  
ATOM   2405  NE1 TRP A 158      12.147  -5.544 -14.284  1.00 97.70           N  
ATOM   2406  HE1 TRP A 158      12.628  -5.143 -15.077  1.00 97.70           H  
ATOM   2407  CH2 TRP A 158      10.448  -3.054 -12.042  1.00 97.70           C  
ATOM   2408  HH2 TRP A 158      10.228  -2.006 -11.895  1.00 97.70           H  
ATOM   2409  CZ2 TRP A 158      11.162  -3.473 -13.176  1.00 97.70           C  
ATOM   2410  HZ2 TRP A 158      11.519  -2.760 -13.905  1.00 97.70           H  
ATOM   2411  CZ3 TRP A 158      10.029  -3.991 -11.082  1.00 97.70           C  
ATOM   2412  HZ3 TRP A 158       9.488  -3.661 -10.208  1.00 97.70           H  
ATOM   2413  N   SER A 159      11.214 -10.812 -10.159  1.00 97.14           N  
ATOM   2414  H   SER A 159      11.742 -11.132 -10.959  1.00 97.14           H  
ATOM   2415  CA  SER A 159      10.503 -11.798  -9.336  1.00 97.14           C  
ATOM   2416  HA  SER A 159       9.451 -11.516  -9.280  1.00 97.14           H  
ATOM   2417  C   SER A 159      11.049 -11.840  -7.905  1.00 97.14           C  
ATOM   2418  CB  SER A 159      10.589 -13.189  -9.974  1.00 97.14           C  
ATOM   2419  HB2 SER A 159      11.628 -13.516 -10.004  1.00 97.14           H  
ATOM   2420  HB3 SER A 159      10.016 -13.892  -9.371  1.00 97.14           H  
ATOM   2421  O   SER A 159      10.281 -11.881  -6.946  1.00 97.14           O  
ATOM   2422  OG  SER A 159      10.065 -13.173 -11.291  1.00 97.14           O  
ATOM   2423  HG  SER A 159      10.701 -12.719 -11.849  1.00 97.14           H  
ATOM   2424  N   GLN A 160      12.373 -11.766  -7.741  1.00 97.62           N  
ATOM   2425  H   GLN A 160      12.959 -11.727  -8.563  1.00 97.62           H  
ATOM   2426  CA  GLN A 160      13.024 -11.721  -6.431  1.00 97.62           C  
ATOM   2427  HA  GLN A 160      12.662 -12.553  -5.827  1.00 97.62           H  
ATOM   2428  C   GLN A 160      12.719 -10.434  -5.658  1.00 97.62           C  
ATOM   2429  CB  GLN A 160      14.537 -11.852  -6.613  1.00 97.62           C  
ATOM   2430  HB2 GLN A 160      14.875 -11.166  -7.391  1.00 97.62           H  
ATOM   2431  HB3 GLN A 160      15.020 -11.570  -5.678  1.00 97.62           H  
ATOM   2432  O   GLN A 160      12.543 -10.494  -4.438  1.00 97.62           O  
ATOM   2433  CG  GLN A 160      14.984 -13.273  -6.966  1.00 97.62           C  
ATOM   2434  HG2 GLN A 160      14.563 -13.588  -7.921  1.00 97.62           H  
ATOM   2435  HG3 GLN A 160      14.640 -13.967  -6.199  1.00 97.62           H  
ATOM   2436  CD  GLN A 160      16.502 -13.326  -7.019  1.00 97.62           C  
ATOM   2437  NE2 GLN A 160      17.103 -13.511  -8.174  1.00 97.62           N  
ATOM   2438 HE21 GLN A 160      18.111 -13.446  -8.169  1.00 97.62           H  
ATOM   2439 HE22 GLN A 160      16.575 -13.612  -9.028  1.00 97.62           H  
ATOM   2440  OE1 GLN A 160      17.152 -13.186  -5.994  1.00 97.62           O  
ATOM   2441  N   GLY A 161      12.648  -9.294  -6.350  1.00 97.90           N  
ATOM   2442  H   GLY A 161      12.889  -9.310  -7.331  1.00 97.90           H  
ATOM   2443  CA  GLY A 161      12.264  -8.014  -5.764  1.00 97.90           C  
ATOM   2444  HA2 GLY A 161      12.437  -7.226  -6.497  1.00 97.90           H  
ATOM   2445  HA3 GLY A 161      12.877  -7.812  -4.885  1.00 97.90           H  
ATOM   2446  C   GLY A 161      10.796  -7.980  -5.347  1.00 97.90           C  
ATOM   2447  O   GLY A 161      10.490  -7.523  -4.249  1.00 97.90           O  
ATOM   2448  N   TRP A 162       9.889  -8.530  -6.162  1.00 98.21           N  
ATOM   2449  H   TRP A 162      10.184  -8.870  -7.066  1.00 98.21           H  
ATOM   2450  CA  TRP A 162       8.487  -8.709  -5.771  1.00 98.21           C  
ATOM   2451  HA  TRP A 162       8.056  -7.739  -5.524  1.00 98.21           H  
ATOM   2452  C   TRP A 162       8.356  -9.559  -4.513  1.00 98.21           C  
ATOM   2453  CB  TRP A 162       7.680  -9.341  -6.910  1.00 98.21           C  
ATOM   2454  HB2 TRP A 162       6.770  -9.764  -6.484  1.00 98.21           H  
ATOM   2455  HB3 TRP A 162       8.246 -10.165  -7.344  1.00 98.21           H  
ATOM   2456  O   TRP A 162       7.667  -9.151  -3.585  1.00 98.21           O  
ATOM   2457  CG  TRP A 162       7.246  -8.427  -8.012  1.00 98.21           C  
ATOM   2458  CD1 TRP A 162       7.658  -7.156  -8.226  1.00 98.21           C  
ATOM   2459  HD1 TRP A 162       8.385  -6.626  -7.628  1.00 98.21           H  
ATOM   2460  CD2 TRP A 162       6.290  -8.716  -9.073  1.00 98.21           C  
ATOM   2461  CE2 TRP A 162       6.147  -7.555  -9.883  1.00 98.21           C  
ATOM   2462  CE3 TRP A 162       5.544  -9.855  -9.441  1.00 98.21           C  
ATOM   2463  HE3 TRP A 162       5.665 -10.759  -8.864  1.00 98.21           H  
ATOM   2464  NE1 TRP A 162       6.990  -6.632  -9.313  1.00 98.21           N  
ATOM   2465  HE1 TRP A 162       7.089  -5.677  -9.625  1.00 98.21           H  
ATOM   2466  CH2 TRP A 162       4.592  -8.679 -11.353  1.00 98.21           C  
ATOM   2467  HH2 TRP A 162       3.990  -8.694 -12.250  1.00 98.21           H  
ATOM   2468  CZ2 TRP A 162       5.306  -7.521 -11.003  1.00 98.21           C  
ATOM   2469  HZ2 TRP A 162       5.244  -6.623 -11.599  1.00 98.21           H  
ATOM   2470  CZ3 TRP A 162       4.698  -9.839 -10.566  1.00 98.21           C  
ATOM   2471  HZ3 TRP A 162       4.160 -10.734 -10.841  1.00 98.21           H  
ATOM   2472  N   GLU A 163       9.048 -10.695  -4.450  1.00 97.89           N  
ATOM   2473  H   GLU A 163       9.561 -11.003  -5.264  1.00 97.89           H  
ATOM   2474  CA  GLU A 163       9.022 -11.561  -3.272  1.00 97.89           C  
ATOM   2475  HA  GLU A 163       7.985 -11.820  -3.058  1.00 97.89           H  
ATOM   2476  C   GLU A 163       9.574 -10.850  -2.027  1.00 97.89           C  
ATOM   2477  CB  GLU A 163       9.790 -12.852  -3.596  1.00 97.89           C  
ATOM   2478  HB2 GLU A 163      10.825 -12.604  -3.831  1.00 97.89           H  
ATOM   2479  HB3 GLU A 163       9.351 -13.311  -4.482  1.00 97.89           H  
ATOM   2480  O   GLU A 163       8.934 -10.872  -0.979  1.00 97.89           O  
ATOM   2481  CG  GLU A 163       9.788 -13.880  -2.457  1.00 97.89           C  
ATOM   2482  HG2 GLU A 163      10.322 -14.767  -2.797  1.00 97.89           H  
ATOM   2483  HG3 GLU A 163      10.352 -13.463  -1.623  1.00 97.89           H  
ATOM   2484  CD  GLU A 163       8.382 -14.293  -1.988  1.00 97.89           C  
ATOM   2485  OE1 GLU A 163       8.251 -14.652  -0.798  1.00 97.89           O  
ATOM   2486  OE2 GLU A 163       7.432 -14.240  -2.801  1.00 97.89           O  
ATOM   2487  N   ALA A 164      10.709 -10.150  -2.141  1.00 98.08           N  
ATOM   2488  H   ALA A 164      11.174 -10.121  -3.037  1.00 98.08           H  
ATOM   2489  CA  ALA A 164      11.281  -9.386  -1.028  1.00 98.08           C  
ATOM   2490  HA  ALA A 164      11.479 -10.064  -0.198  1.00 98.08           H  
ATOM   2491  C   ALA A 164      10.315  -8.306  -0.513  1.00 98.08           C  
ATOM   2492  CB  ALA A 164      12.605  -8.764  -1.491  1.00 98.08           C  
ATOM   2493  HB1 ALA A 164      13.293  -9.544  -1.817  1.00 98.08           H  
ATOM   2494  HB2 ALA A 164      12.429  -8.075  -2.317  1.00 98.08           H  
ATOM   2495  HB3 ALA A 164      13.056  -8.213  -0.665  1.00 98.08           H  
ATOM   2496  O   ALA A 164      10.128  -8.152   0.691  1.00 98.08           O  
ATOM   2497  N   LEU A 165       9.655  -7.586  -1.421  1.00 98.42           N  
ATOM   2498  H   LEU A 165       9.848  -7.749  -2.399  1.00 98.42           H  
ATOM   2499  CA  LEU A 165       8.698  -6.546  -1.059  1.00 98.42           C  
ATOM   2500  HA  LEU A 165       9.146  -5.927  -0.281  1.00 98.42           H  
ATOM   2501  C   LEU A 165       7.426  -7.116  -0.437  1.00 98.42           C  
ATOM   2502  CB  LEU A 165       8.390  -5.709  -2.309  1.00 98.42           C  
ATOM   2503  HB2 LEU A 165       7.515  -5.086  -2.123  1.00 98.42           H  
ATOM   2504  HB3 LEU A 165       8.178  -6.381  -3.140  1.00 98.42           H  
ATOM   2505  O   LEU A 165       6.947  -6.591   0.564  1.00 98.42           O  
ATOM   2506  CG  LEU A 165       9.529  -4.770  -2.693  1.00 98.42           C  
ATOM   2507  HG  LEU A 165      10.466  -5.325  -2.727  1.00 98.42           H  
ATOM   2508  CD1 LEU A 165       9.298  -4.114  -4.053  1.00 98.42           C  
ATOM   2509 HD11 LEU A 165       8.407  -3.486  -4.025  1.00 98.42           H  
ATOM   2510 HD12 LEU A 165       9.205  -4.885  -4.817  1.00 98.42           H  
ATOM   2511 HD13 LEU A 165      10.158  -3.487  -4.290  1.00 98.42           H  
ATOM   2512  CD2 LEU A 165       9.649  -3.642  -1.679  1.00 98.42           C  
ATOM   2513 HD21 LEU A 165       9.701  -4.013  -0.655  1.00 98.42           H  
ATOM   2514 HD22 LEU A 165       8.808  -2.954  -1.764  1.00 98.42           H  
ATOM   2515 HD23 LEU A 165      10.597  -3.144  -1.880  1.00 98.42           H  
ATOM   2516  N   LEU A 166       6.900  -8.209  -0.986  1.00 98.37           N  
ATOM   2517  H   LEU A 166       7.353  -8.606  -1.797  1.00 98.37           H  
ATOM   2518  CA  LEU A 166       5.754  -8.909  -0.417  1.00 98.37           C  
ATOM   2519  HA  LEU A 166       4.930  -8.205  -0.299  1.00 98.37           H  
ATOM   2520  C   LEU A 166       6.063  -9.452   0.984  1.00 98.37           C  
ATOM   2521  CB  LEU A 166       5.333 -10.032  -1.372  1.00 98.37           C  
ATOM   2522  HB2 LEU A 166       4.652 -10.696  -0.839  1.00 98.37           H  
ATOM   2523  HB3 LEU A 166       6.213 -10.617  -1.637  1.00 98.37           H  
ATOM   2524  O   LEU A 166       5.213  -9.341   1.863  1.00 98.37           O  
ATOM   2525  CG  LEU A 166       4.620  -9.567  -2.652  1.00 98.37           C  
ATOM   2526  HG  LEU A 166       5.233  -8.845  -3.192  1.00 98.37           H  
ATOM   2527  CD1 LEU A 166       4.378 -10.777  -3.554  1.00 98.37           C  
ATOM   2528 HD11 LEU A 166       3.980 -10.448  -4.514  1.00 98.37           H  
ATOM   2529 HD12 LEU A 166       5.327 -11.286  -3.727  1.00 98.37           H  
ATOM   2530 HD13 LEU A 166       3.688 -11.468  -3.071  1.00 98.37           H  
ATOM   2531  CD2 LEU A 166       3.268  -8.914  -2.366  1.00 98.37           C  
ATOM   2532 HD21 LEU A 166       3.418  -7.945  -1.889  1.00 98.37           H  
ATOM   2533 HD22 LEU A 166       2.680  -9.552  -1.706  1.00 98.37           H  
ATOM   2534 HD23 LEU A 166       2.730  -8.770  -3.303  1.00 98.37           H  
ATOM   2535  N   GLN A 167       7.273  -9.950   1.242  1.00 97.88           N  
ATOM   2536  H   GLN A 167       7.925 -10.059   0.478  1.00 97.88           H  
ATOM   2537  CA  GLN A 167       7.695 -10.379   2.581  1.00 97.88           C  
ATOM   2538  HA  GLN A 167       6.997 -11.131   2.948  1.00 97.88           H  
ATOM   2539  C   GLN A 167       7.684  -9.232   3.601  1.00 97.88           C  
ATOM   2540  CB  GLN A 167       9.092 -11.008   2.500  1.00 97.88           C  
ATOM   2541  HB2 GLN A 167       9.749 -10.365   1.915  1.00 97.88           H  
ATOM   2542  HB3 GLN A 167       9.506 -11.103   3.503  1.00 97.88           H  
ATOM   2543  O   GLN A 167       7.291  -9.444   4.747  1.00 97.88           O  
ATOM   2544  CG  GLN A 167       9.034 -12.406   1.871  1.00 97.88           C  
ATOM   2545  HG2 GLN A 167       8.442 -12.389   0.956  1.00 97.88           H  
ATOM   2546  HG3 GLN A 167       8.535 -13.081   2.566  1.00 97.88           H  
ATOM   2547  CD  GLN A 167      10.403 -12.989   1.542  1.00 97.88           C  
ATOM   2548  NE2 GLN A 167      10.420 -14.176   0.981  1.00 97.88           N  
ATOM   2549 HE21 GLN A 167      11.323 -14.567   0.755  1.00 97.88           H  
ATOM   2550 HE22 GLN A 167       9.569 -14.515   0.558  1.00 97.88           H  
ATOM   2551  OE1 GLN A 167      11.464 -12.424   1.768  1.00 97.88           O  
ATOM   2552  N   LEU A 168       8.010  -7.998   3.194  1.00 98.00           N  
ATOM   2553  H   LEU A 168       8.354  -7.872   2.253  1.00 98.00           H  
ATOM   2554  CA  LEU A 168       7.930  -6.834   4.087  1.00 98.00           C  
ATOM   2555  HA  LEU A 168       8.506  -7.061   4.985  1.00 98.00           H  
ATOM   2556  C   LEU A 168       6.502  -6.533   4.569  1.00 98.00           C  
ATOM   2557  CB  LEU A 168       8.531  -5.586   3.422  1.00 98.00           C  
ATOM   2558  HB2 LEU A 168       8.028  -5.404   2.473  1.00 98.00           H  
ATOM   2559  HB3 LEU A 168       8.326  -4.736   4.073  1.00 98.00           H  
ATOM   2560  O   LEU A 168       6.334  -5.938   5.633  1.00 98.00           O  
ATOM   2561  CG  LEU A 168      10.050  -5.622   3.199  1.00 98.00           C  
ATOM   2562  HG  LEU A 168      10.321  -6.493   2.602  1.00 98.00           H  
ATOM   2563  CD1 LEU A 168      10.473  -4.360   2.447  1.00 98.00           C  
ATOM   2564 HD11 LEU A 168      11.542  -4.412   2.237  1.00 98.00           H  
ATOM   2565 HD12 LEU A 168       9.928  -4.300   1.505  1.00 98.00           H  
ATOM   2566 HD13 LEU A 168      10.266  -3.474   3.047  1.00 98.00           H  
ATOM   2567  CD2 LEU A 168      10.799  -5.676   4.532  1.00 98.00           C  
ATOM   2568 HD21 LEU A 168      10.657  -6.649   5.001  1.00 98.00           H  
ATOM   2569 HD22 LEU A 168      11.868  -5.548   4.360  1.00 98.00           H  
ATOM   2570 HD23 LEU A 168      10.449  -4.891   5.202  1.00 98.00           H  
ATOM   2571  N   SER A 169       5.463  -6.987   3.856  1.00 97.35           N  
ATOM   2572  H   SER A 169       5.650  -7.494   3.003  1.00 97.35           H  
ATOM   2573  CA  SER A 169       4.078  -6.874   4.347  1.00 97.35           C  
ATOM   2574  HA  SER A 169       3.901  -5.827   4.595  1.00 97.35           H  
ATOM   2575  C   SER A 169       3.813  -7.680   5.625  1.00 97.35           C  
ATOM   2576  CB  SER A 169       3.060  -7.267   3.274  1.00 97.35           C  
ATOM   2577  HB2 SER A 169       2.071  -6.963   3.618  1.00 97.35           H  
ATOM   2578  HB3 SER A 169       3.280  -6.742   2.345  1.00 97.35           H  
ATOM   2579  O   SER A 169       2.821  -7.429   6.303  1.00 97.35           O  
ATOM   2580  OG  SER A 169       3.043  -8.657   3.026  1.00 97.35           O  
ATOM   2581  HG  SER A 169       3.856  -8.901   2.578  1.00 97.35           H  
ATOM   2582  N   GLN A 170       4.699  -8.620   5.968  1.00 96.41           N  
ATOM   2583  H   GLN A 170       5.498  -8.772   5.369  1.00 96.41           H  
ATOM   2584  CA  GLN A 170       4.569  -9.501   7.130  1.00 96.41           C  
ATOM   2585  HA  GLN A 170       3.515  -9.577   7.396  1.00 96.41           H  
ATOM   2586  C   GLN A 170       5.286  -8.975   8.378  1.00 96.41           C  
ATOM   2587  CB  GLN A 170       5.062 -10.909   6.766  1.00 96.41           C  
ATOM   2588  HB2 GLN A 170       6.142 -10.892   6.619  1.00 96.41           H  
ATOM   2589  HB3 GLN A 170       4.850 -11.579   7.600  1.00 96.41           H  
ATOM   2590  O   GLN A 170       5.171  -9.578   9.441  1.00 96.41           O  
ATOM   2591  CG  GLN A 170       4.399 -11.481   5.504  1.00 96.41           C  
ATOM   2592  HG2 GLN A 170       4.739 -12.509   5.378  1.00 96.41           H  
ATOM   2593  HG3 GLN A 170       4.718 -10.921   4.625  1.00 96.41           H  
ATOM   2594  CD  GLN A 170       2.874 -11.482   5.591  1.00 96.41           C  
ATOM   2595  NE2 GLN A 170       2.171 -10.777   4.733  1.00 96.41           N  
ATOM   2596 HE21 GLN A 170       2.614 -10.163   4.065  1.00 96.41           H  
ATOM   2597 HE22 GLN A 170       1.168 -10.824   4.843  1.00 96.41           H  
ATOM   2598  OE1 GLN A 170       2.269 -12.094   6.453  1.00 96.41           O  
ATOM   2599  N   VAL A 171       5.996  -7.843   8.285  1.00 95.76           N  
ATOM   2600  H   VAL A 171       6.067  -7.397   7.381  1.00 95.76           H  
ATOM   2601  CA  VAL A 171       6.680  -7.216   9.434  1.00 95.76           C  
ATOM   2602  HA  VAL A 171       7.434  -7.900   9.824  1.00 95.76           H  
ATOM   2603  C   VAL A 171       5.700  -6.931  10.573  1.00 95.76           C  
ATOM   2604  CB  VAL A 171       7.369  -5.914   8.981  1.00 95.76           C  
ATOM   2605  HB  VAL A 171       6.651  -5.311   8.425  1.00 95.76           H  
ATOM   2606  O   VAL A 171       6.031  -7.090  11.745  1.00 95.76           O  
ATOM   2607  CG1 VAL A 171       7.897  -5.058  10.136  1.00 95.76           C  
ATOM   2608 HG11 VAL A 171       8.612  -5.626  10.732  1.00 95.76           H  
ATOM   2609 HG12 VAL A 171       8.389  -4.174   9.730  1.00 95.76           H  
ATOM   2610 HG13 VAL A 171       7.083  -4.719  10.777  1.00 95.76           H  
ATOM   2611  CG2 VAL A 171       8.549  -6.234   8.058  1.00 95.76           C  
ATOM   2612 HG21 VAL A 171       9.298  -6.809   8.604  1.00 95.76           H  
ATOM   2613 HG22 VAL A 171       8.988  -5.310   7.684  1.00 95.76           H  
ATOM   2614 HG23 VAL A 171       8.216  -6.828   7.207  1.00 95.76           H  
ATOM   2615  N   ARG A 172       4.482  -6.508  10.227  1.00 91.58           N  
ATOM   2616  H   ARG A 172       4.274  -6.451   9.240  1.00 91.58           H  
ATOM   2617  CA  ARG A 172       3.369  -6.325  11.156  1.00 91.58           C  
ATOM   2618  HA  ARG A 172       3.357  -7.184  11.827  1.00 91.58           H  
ATOM   2619  C   ARG A 172       2.042  -6.279  10.400  1.00 91.58           C  
ATOM   2620  CB  ARG A 172       3.570  -5.046  11.985  1.00 91.58           C  
ATOM   2621  HB2 ARG A 172       4.452  -5.164  12.616  1.00 91.58           H  
ATOM   2622  HB3 ARG A 172       2.715  -4.904  12.646  1.00 91.58           H  
ATOM   2623  O   ARG A 172       2.034  -6.003   9.199  1.00 91.58           O  
ATOM   2624  CG  ARG A 172       3.746  -3.795  11.124  1.00 91.58           C  
ATOM   2625  HG2 ARG A 172       2.932  -3.709  10.404  1.00 91.58           H  
ATOM   2626  HG3 ARG A 172       4.703  -3.853  10.605  1.00 91.58           H  
ATOM   2627  CD  ARG A 172       3.749  -2.574  12.030  1.00 91.58           C  
ATOM   2628  HD2 ARG A 172       4.505  -2.708  12.805  1.00 91.58           H  
ATOM   2629  HD3 ARG A 172       2.776  -2.469  12.509  1.00 91.58           H  
ATOM   2630  NE  ARG A 172       4.068  -1.370  11.274  1.00 91.58           N  
ATOM   2631  HE  ARG A 172       5.016  -1.026  11.331  1.00 91.58           H  
ATOM   2632  NH1 ARG A 172       1.999  -0.940  10.290  1.00 91.58           N  
ATOM   2633 HH11 ARG A 172       1.494  -0.295   9.698  1.00 91.58           H  
ATOM   2634 HH12 ARG A 172       1.627  -1.856  10.498  1.00 91.58           H  
ATOM   2635  NH2 ARG A 172       3.703   0.485  10.178  1.00 91.58           N  
ATOM   2636 HH21 ARG A 172       3.069   1.121   9.717  1.00 91.58           H  
ATOM   2637 HH22 ARG A 172       4.591   0.835  10.510  1.00 91.58           H  
ATOM   2638  CZ  ARG A 172       3.237  -0.637  10.580  1.00 91.58           C  
ATOM   2639  N   PRO A 173       0.907  -6.452  11.098  1.00 89.22           N  
ATOM   2640  CA  PRO A 173      -0.400  -6.217  10.507  1.00 89.22           C  
ATOM   2641  HA  PRO A 173      -0.555  -6.960   9.724  1.00 89.22           H  
ATOM   2642  C   PRO A 173      -0.529  -4.810   9.903  1.00 89.22           C  
ATOM   2643  CB  PRO A 173      -1.411  -6.456  11.634  1.00 89.22           C  
ATOM   2644  HB2 PRO A 173      -1.621  -5.521  12.153  1.00 89.22           H  
ATOM   2645  HB3 PRO A 173      -2.334  -6.901  11.264  1.00 89.22           H  
ATOM   2646  O   PRO A 173       0.146  -3.858  10.310  1.00 89.22           O  
ATOM   2647  CG  PRO A 173      -0.673  -7.401  12.583  1.00 89.22           C  
ATOM   2648  HG2 PRO A 173      -1.046  -7.327  13.605  1.00 89.22           H  
ATOM   2649  HG3 PRO A 173      -0.752  -8.425  12.219  1.00 89.22           H  
ATOM   2650  CD  PRO A 173       0.772  -6.925  12.470  1.00 89.22           C  
ATOM   2651  HD2 PRO A 173       0.937  -6.103  13.166  1.00 89.22           H  
ATOM   2652  HD3 PRO A 173       1.450  -7.751  12.685  1.00 89.22           H  
ATOM   2653  N   ASN A 174      -1.460  -4.678   8.958  1.00 93.03           N  
ATOM   2654  H   ASN A 174      -1.986  -5.502   8.703  1.00 93.03           H  
ATOM   2655  CA  ASN A 174      -1.805  -3.415   8.302  1.00 93.03           C  
ATOM   2656  HA  ASN A 174      -2.541  -3.679   7.542  1.00 93.03           H  
ATOM   2657  C   ASN A 174      -0.687  -2.766   7.466  1.00 93.03           C  
ATOM   2658  CB  ASN A 174      -2.501  -2.492   9.320  1.00 93.03           C  
ATOM   2659  HB2 ASN A 174      -3.228  -3.080   9.881  1.00 93.03           H  
ATOM   2660  HB3 ASN A 174      -1.760  -2.094  10.013  1.00 93.03           H  
ATOM   2661  O   ASN A 174      -0.633  -1.546   7.318  1.00 93.03           O  
ATOM   2662  CG  ASN A 174      -3.259  -1.339   8.689  1.00 93.03           C  
ATOM   2663  ND2 ASN A 174      -3.288  -0.196   9.336  1.00 93.03           N  
ATOM   2664 HD21 ASN A 174      -2.781  -0.077  10.201  1.00 93.03           H  
ATOM   2665 HD22 ASN A 174      -3.768   0.577   8.899  1.00 93.03           H  
ATOM   2666  OD1 ASN A 174      -3.858  -1.464   7.632  1.00 93.03           O  
ATOM   2667  N   LEU A 175       0.178  -3.591   6.877  1.00 97.16           N  
ATOM   2668  H   LEU A 175       0.140  -4.577   7.095  1.00 97.16           H  
ATOM   2669  CA  LEU A 175       1.091  -3.188   5.812  1.00 97.16           C  
ATOM   2670  HA  LEU A 175       1.140  -2.100   5.761  1.00 97.16           H  
ATOM   2671  C   LEU A 175       0.577  -3.675   4.456  1.00 97.16           C  
ATOM   2672  CB  LEU A 175       2.497  -3.722   6.109  1.00 97.16           C  
ATOM   2673  HB2 LEU A 175       2.428  -4.798   6.269  1.00 97.16           H  
ATOM   2674  HB3 LEU A 175       3.133  -3.552   5.240  1.00 97.16           H  
ATOM   2675  O   LEU A 175       0.065  -4.789   4.326  1.00 97.16           O  
ATOM   2676  CG  LEU A 175       3.158  -3.078   7.338  1.00 97.16           C  
ATOM   2677  HG  LEU A 175       2.506  -3.175   8.206  1.00 97.16           H  
ATOM   2678  CD1 LEU A 175       4.459  -3.814   7.632  1.00 97.16           C  
ATOM   2679 HD11 LEU A 175       4.976  -3.346   8.470  1.00 97.16           H  
ATOM   2680 HD12 LEU A 175       4.236  -4.852   7.878  1.00 97.16           H  
ATOM   2681 HD13 LEU A 175       5.114  -3.802   6.761  1.00 97.16           H  
ATOM   2682  CD2 LEU A 175       3.465  -1.595   7.117  1.00 97.16           C  
ATOM   2683 HD21 LEU A 175       4.000  -1.458   6.178  1.00 97.16           H  
ATOM   2684 HD22 LEU A 175       4.089  -1.220   7.929  1.00 97.16           H  
ATOM   2685 HD23 LEU A 175       2.538  -1.022   7.102  1.00 97.16           H  
ATOM   2686  N   PHE A 176       0.713  -2.828   3.441  1.00 98.48           N  
ATOM   2687  H   PHE A 176       1.057  -1.898   3.632  1.00 98.48           H  
ATOM   2688  CA  PHE A 176       0.371  -3.143   2.061  1.00 98.48           C  
ATOM   2689  HA  PHE A 176       0.334  -4.227   1.947  1.00 98.48           H  
ATOM   2690  C   PHE A 176       1.453  -2.614   1.118  1.00 98.48           C  
ATOM   2691  CB  PHE A 176      -1.020  -2.581   1.742  1.00 98.48           C  
ATOM   2692  HB2 PHE A 176      -0.963  -1.495   1.669  1.00 98.48           H  
ATOM   2693  HB3 PHE A 176      -1.691  -2.815   2.568  1.00 98.48           H  
ATOM   2694  O   PHE A 176       2.014  -1.542   1.327  1.00 98.48           O  
ATOM   2695  CG  PHE A 176      -1.621  -3.136   0.472  1.00 98.48           C  
ATOM   2696  CD1 PHE A 176      -1.299  -2.566  -0.772  1.00 98.48           C  
ATOM   2697  HD1 PHE A 176      -0.630  -1.720  -0.826  1.00 98.48           H  
ATOM   2698  CD2 PHE A 176      -2.470  -4.257   0.531  1.00 98.48           C  
ATOM   2699  HD2 PHE A 176      -2.701  -4.710   1.484  1.00 98.48           H  
ATOM   2700  CE1 PHE A 176      -1.803  -3.133  -1.952  1.00 98.48           C  
ATOM   2701  HE1 PHE A 176      -1.508  -2.716  -2.904  1.00 98.48           H  
ATOM   2702  CE2 PHE A 176      -2.988  -4.813  -0.651  1.00 98.48           C  
ATOM   2703  HE2 PHE A 176      -3.621  -5.687  -0.609  1.00 98.48           H  
ATOM   2704  CZ  PHE A 176      -2.642  -4.259  -1.895  1.00 98.48           C  
ATOM   2705  HZ  PHE A 176      -2.998  -4.713  -2.808  1.00 98.48           H  
ATOM   2706  N   VAL A 177       1.760  -3.365   0.070  1.00 98.63           N  
ATOM   2707  H   VAL A 177       1.245  -4.223  -0.065  1.00 98.63           H  
ATOM   2708  CA  VAL A 177       2.931  -3.136  -0.778  1.00 98.63           C  
ATOM   2709  HA  VAL A 177       3.560  -2.359  -0.344  1.00 98.63           H  
ATOM   2710  C   VAL A 177       2.485  -2.672  -2.159  1.00 98.63           C  
ATOM   2711  CB  VAL A 177       3.774  -4.416  -0.843  1.00 98.63           C  
ATOM   2712  HB  VAL A 177       3.164  -5.206  -1.281  1.00 98.63           H  
ATOM   2713  O   VAL A 177       1.622  -3.285  -2.793  1.00 98.63           O  
ATOM   2714  CG1 VAL A 177       5.028  -4.248  -1.695  1.00 98.63           C  
ATOM   2715 HG11 VAL A 177       4.795  -3.823  -2.671  1.00 98.63           H  
ATOM   2716 HG12 VAL A 177       5.447  -5.243  -1.844  1.00 98.63           H  
ATOM   2717 HG13 VAL A 177       5.750  -3.603  -1.195  1.00 98.63           H  
ATOM   2718  CG2 VAL A 177       4.226  -4.871   0.552  1.00 98.63           C  
ATOM   2719 HG21 VAL A 177       3.392  -4.882   1.253  1.00 98.63           H  
ATOM   2720 HG22 VAL A 177       5.006  -4.217   0.941  1.00 98.63           H  
ATOM   2721 HG23 VAL A 177       4.610  -5.888   0.483  1.00 98.63           H  
ATOM   2722  N   LEU A 178       3.084  -1.590  -2.647  1.00 98.77           N  
ATOM   2723  H   LEU A 178       3.813  -1.157  -2.097  1.00 98.77           H  
ATOM   2724  CA  LEU A 178       2.908  -1.116  -4.015  1.00 98.77           C  
ATOM   2725  HA  LEU A 178       2.047  -1.609  -4.466  1.00 98.77           H  
ATOM   2726  C   LEU A 178       4.141  -1.498  -4.827  1.00 98.77           C  
ATOM   2727  CB  LEU A 178       2.650   0.396  -4.043  1.00 98.77           C  
ATOM   2728  HB2 LEU A 178       3.565   0.901  -3.734  1.00 98.77           H  
ATOM   2729  HB3 LEU A 178       2.438   0.690  -5.071  1.00 98.77           H  
ATOM   2730  O   LEU A 178       5.266  -1.165  -4.460  1.00 98.77           O  
ATOM   2731  CG  LEU A 178       1.503   0.876  -3.137  1.00 98.77           C  
ATOM   2732  HG  LEU A 178       1.735   0.646  -2.097  1.00 98.77           H  
ATOM   2733  CD1 LEU A 178       1.386   2.390  -3.274  1.00 98.77           C  
ATOM   2734 HD11 LEU A 178       2.342   2.843  -3.010  1.00 98.77           H  
ATOM   2735 HD12 LEU A 178       1.135   2.669  -4.297  1.00 98.77           H  
ATOM   2736 HD13 LEU A 178       0.625   2.766  -2.589  1.00 98.77           H  
ATOM   2737  CD2 LEU A 178       0.145   0.260  -3.485  1.00 98.77           C  
ATOM   2738 HD21 LEU A 178      -0.594   0.597  -2.759  1.00 98.77           H  
ATOM   2739 HD22 LEU A 178       0.204  -0.827  -3.438  1.00 98.77           H  
ATOM   2740 HD23 LEU A 178      -0.153   0.583  -4.483  1.00 98.77           H  
ATOM   2741  N   LEU A 179       3.918  -2.211  -5.925  1.00 98.61           N  
ATOM   2742  H   LEU A 179       2.963  -2.430  -6.169  1.00 98.61           H  
ATOM   2743  CA  LEU A 179       4.980  -2.804  -6.730  1.00 98.61           C  
ATOM   2744  HA  LEU A 179       5.942  -2.650  -6.242  1.00 98.61           H  
ATOM   2745  C   LEU A 179       5.043  -2.135  -8.101  1.00 98.61           C  
ATOM   2746  CB  LEU A 179       4.744  -4.320  -6.848  1.00 98.61           C  
ATOM   2747  HB2 LEU A 179       5.478  -4.750  -7.530  1.00 98.61           H  
ATOM   2748  HB3 LEU A 179       3.761  -4.475  -7.292  1.00 98.61           H  
ATOM   2749  O   LEU A 179       4.020  -1.918  -8.754  1.00 98.61           O  
ATOM   2750  CG  LEU A 179       4.777  -5.075  -5.511  1.00 98.61           C  
ATOM   2751  HG  LEU A 179       4.342  -4.466  -4.720  1.00 98.61           H  
ATOM   2752  CD1 LEU A 179       3.952  -6.349  -5.603  1.00 98.61           C  
ATOM   2753 HD11 LEU A 179       4.334  -6.984  -6.402  1.00 98.61           H  
ATOM   2754 HD12 LEU A 179       2.913  -6.084  -5.801  1.00 98.61           H  
ATOM   2755 HD13 LEU A 179       4.010  -6.885  -4.656  1.00 98.61           H  
ATOM   2756  CD2 LEU A 179       6.196  -5.458  -5.136  1.00 98.61           C  
ATOM   2757 HD21 LEU A 179       6.624  -6.096  -5.909  1.00 98.61           H  
ATOM   2758 HD22 LEU A 179       6.191  -5.993  -4.186  1.00 98.61           H  
ATOM   2759 HD23 LEU A 179       6.789  -4.549  -5.044  1.00 98.61           H  
ATOM   2760  N   ASP A 180       6.258  -1.868  -8.559  1.00 98.23           N  
ATOM   2761  H   ASP A 180       7.049  -1.994  -7.944  1.00 98.23           H  
ATOM   2762  CA  ASP A 180       6.539  -1.629  -9.969  1.00 98.23           C  
ATOM   2763  HA  ASP A 180       5.778  -0.969 -10.386  1.00 98.23           H  
ATOM   2764  C   ASP A 180       6.509  -2.939 -10.759  1.00 98.23           C  
ATOM   2765  CB  ASP A 180       7.899  -0.943 -10.103  1.00 98.23           C  
ATOM   2766  HB2 ASP A 180       8.191  -0.913 -11.152  1.00 98.23           H  
ATOM   2767  HB3 ASP A 180       8.657  -1.495  -9.547  1.00 98.23           H  
ATOM   2768  O   ASP A 180       6.631  -4.028 -10.194  1.00 98.23           O  
ATOM   2769  CG  ASP A 180       7.803   0.481  -9.593  1.00 98.23           C  
ATOM   2770  OD1 ASP A 180       7.166   1.295 -10.289  1.00 98.23           O  
ATOM   2771  OD2 ASP A 180       8.335   0.797  -8.516  1.00 98.23           O  
ATOM   2772  N   ALA A 181       6.374  -2.840 -12.077  1.00 97.79           N  
ATOM   2773  H   ALA A 181       6.316  -1.921 -12.491  1.00 97.79           H  
ATOM   2774  CA  ALA A 181       6.439  -3.978 -12.983  1.00 97.79           C  
ATOM   2775  HA  ALA A 181       6.862  -4.829 -12.448  1.00 97.79           H  
ATOM   2776  C   ALA A 181       7.350  -3.673 -14.187  1.00 97.79           C  
ATOM   2777  CB  ALA A 181       5.007  -4.327 -13.406  1.00 97.79           C  
ATOM   2778  HB1 ALA A 181       5.014  -5.177 -14.089  1.00 97.79           H  
ATOM   2779  HB2 ALA A 181       4.416  -4.577 -12.525  1.00 97.79           H  
ATOM   2780  HB3 ALA A 181       4.555  -3.466 -13.898  1.00 97.79           H  
ATOM   2781  O   ALA A 181       7.545  -2.498 -14.517  1.00 97.79           O  
ATOM   2782  N   PRO A 182       7.859  -4.708 -14.884  1.00 97.54           N  
ATOM   2783  CA  PRO A 182       8.598  -4.521 -16.129  1.00 97.54           C  
ATOM   2784  HA  PRO A 182       9.501  -3.950 -15.916  1.00 97.54           H  
ATOM   2785  C   PRO A 182       7.752  -3.799 -17.190  1.00 97.54           C  
ATOM   2786  CB  PRO A 182       8.990  -5.925 -16.610  1.00 97.54           C  
ATOM   2787  HB2 PRO A 182       8.300  -6.267 -17.381  1.00 97.54           H  
ATOM   2788  HB3 PRO A 182      10.011  -5.944 -16.990  1.00 97.54           H  
ATOM   2789  O   PRO A 182       6.613  -4.183 -17.452  1.00 97.54           O  
ATOM   2790  CG  PRO A 182       8.839  -6.815 -15.379  1.00 97.54           C  
ATOM   2791  HG2 PRO A 182       9.783  -6.839 -14.835  1.00 97.54           H  
ATOM   2792  HG3 PRO A 182       8.542  -7.830 -15.642  1.00 97.54           H  
ATOM   2793  CD  PRO A 182       7.789  -6.118 -14.524  1.00 97.54           C  
ATOM   2794  HD2 PRO A 182       6.799  -6.507 -14.765  1.00 97.54           H  
ATOM   2795  HD3 PRO A 182       8.017  -6.281 -13.471  1.00 97.54           H  
ATOM   2796  N   ASP A 183       8.303  -2.795 -17.870  1.00 96.45           N  
ATOM   2797  H   ASP A 183       9.219  -2.483 -17.584  1.00 96.45           H  
ATOM   2798  CA  ASP A 183       7.645  -2.116 -18.993  1.00 96.45           C  
ATOM   2799  HA  ASP A 183       6.650  -1.792 -18.689  1.00 96.45           H  
ATOM   2800  C   ASP A 183       7.503  -3.054 -20.203  1.00 96.45           C  
ATOM   2801  CB  ASP A 183       8.453  -0.882 -19.421  1.00 96.45           C  
ATOM   2802  HB2 ASP A 183       8.064  -0.532 -20.377  1.00 96.45           H  
ATOM   2803  HB3 ASP A 183       9.491  -1.175 -19.577  1.00 96.45           H  
ATOM   2804  O   ASP A 183       6.573  -2.924 -21.005  1.00 96.45           O  
ATOM   2805  CG  ASP A 183       8.394   0.300 -18.451  1.00 96.45           C  
ATOM   2806  OD1 ASP A 183       7.345   0.513 -17.798  1.00 96.45           O  
ATOM   2807  OD2 ASP A 183       9.372   1.082 -18.468  1.00 96.45           O  
ATOM   2808  N   ASN A 184       8.424  -4.010 -20.356  1.00 95.63           N  
ATOM   2809  H   ASN A 184       9.143  -4.087 -19.650  1.00 95.63           H  
ATOM   2810  CA  ASN A 184       8.322  -5.058 -21.361  1.00 95.63           C  
ATOM   2811  HA  ASN A 184       8.079  -4.594 -22.317  1.00 95.63           H  
ATOM   2812  C   ASN A 184       7.188  -6.032 -20.995  1.00 95.63           C  
ATOM   2813  CB  ASN A 184       9.677  -5.759 -21.506  1.00 95.63           C  
ATOM   2814  HB2 ASN A 184      10.458  -5.028 -21.716  1.00 95.63           H  
ATOM   2815  HB3 ASN A 184       9.916  -6.245 -20.560  1.00 95.63           H  
ATOM   2816  O   ASN A 184       7.209  -6.679 -19.949  1.00 95.63           O  
ATOM   2817  CG  ASN A 184       9.653  -6.819 -22.589  1.00 95.63           C  
ATOM   2818  ND2 ASN A 184      10.404  -6.655 -23.651  1.00 95.63           N  
ATOM   2819 HD21 ASN A 184      11.132  -5.954 -23.644  1.00 95.63           H  
ATOM   2820 HD22 ASN A 184      10.405  -7.418 -24.312  1.00 95.63           H  
ATOM   2821  OD1 ASN A 184       8.913  -7.785 -22.524  1.00 95.63           O  
ATOM   2822  N   VAL A 185       6.212  -6.160 -21.896  1.00 95.96           N  
ATOM   2823  H   VAL A 185       6.268  -5.602 -22.736  1.00 95.96           H  
ATOM   2824  CA  VAL A 185       4.996  -6.956 -21.677  1.00 95.96           C  
ATOM   2825  HA  VAL A 185       4.511  -6.599 -20.769  1.00 95.96           H  
ATOM   2826  C   VAL A 185       5.307  -8.437 -21.456  1.00 95.96           C  
ATOM   2827  CB  VAL A 185       4.022  -6.773 -22.859  1.00 95.96           C  
ATOM   2828  HB  VAL A 185       4.522  -7.079 -23.778  1.00 95.96           H  
ATOM   2829  O   VAL A 185       4.711  -9.054 -20.578  1.00 95.96           O  
ATOM   2830  CG1 VAL A 185       2.742  -7.603 -22.709  1.00 95.96           C  
ATOM   2831 HG11 VAL A 185       2.066  -7.401 -23.540  1.00 95.96           H  
ATOM   2832 HG12 VAL A 185       2.975  -8.668 -22.720  1.00 95.96           H  
ATOM   2833 HG13 VAL A 185       2.243  -7.360 -21.770  1.00 95.96           H  
ATOM   2834  CG2 VAL A 185       3.609  -5.299 -23.005  1.00 95.96           C  
ATOM   2835 HG21 VAL A 185       2.953  -5.191 -23.868  1.00 95.96           H  
ATOM   2836 HG22 VAL A 185       4.482  -4.664 -23.159  1.00 95.96           H  
ATOM   2837 HG23 VAL A 185       3.084  -4.970 -22.108  1.00 95.96           H  
ATOM   2838  N   GLU A 186       6.256  -9.010 -22.198  1.00 95.14           N  
ATOM   2839  H   GLU A 186       6.818  -8.441 -22.814  1.00 95.14           H  
ATOM   2840  CA  GLU A 186       6.617 -10.426 -22.062  1.00 95.14           C  
ATOM   2841  HA  GLU A 186       5.715 -11.036 -22.102  1.00 95.14           H  
ATOM   2842  C   GLU A 186       7.307 -10.703 -20.723  1.00 95.14           C  
ATOM   2843  CB  GLU A 186       7.555 -10.859 -23.196  1.00 95.14           C  
ATOM   2844  HB2 GLU A 186       8.466 -10.261 -23.156  1.00 95.14           H  
ATOM   2845  HB3 GLU A 186       7.827 -11.901 -23.024  1.00 95.14           H  
ATOM   2846  O   GLU A 186       7.031 -11.714 -20.079  1.00 95.14           O  
ATOM   2847  CG  GLU A 186       6.932 -10.742 -24.594  1.00 95.14           C  
ATOM   2848  HG2 GLU A 186       6.047 -11.377 -24.636  1.00 95.14           H  
ATOM   2849  HG3 GLU A 186       6.620  -9.711 -24.760  1.00 95.14           H  
ATOM   2850  CD  GLU A 186       7.910 -11.150 -25.708  1.00 95.14           C  
ATOM   2851  OE1 GLU A 186       7.537 -10.949 -26.885  1.00 95.14           O  
ATOM   2852  OE2 GLU A 186       9.011 -11.654 -25.381  1.00 95.14           O  
ATOM   2853  N   GLN A 187       8.180  -9.798 -20.275  1.00 96.03           N  
ATOM   2854  H   GLN A 187       8.357  -8.982 -20.842  1.00 96.03           H  
ATOM   2855  CA  GLN A 187       8.833  -9.911 -18.968  1.00 96.03           C  
ATOM   2856  HA  GLN A 187       9.283 -10.899 -18.875  1.00 96.03           H  
ATOM   2857  C   GLN A 187       7.830  -9.754 -17.827  1.00 96.03           C  
ATOM   2858  CB  GLN A 187       9.927  -8.856 -18.827  1.00 96.03           C  
ATOM   2859  HB2 GLN A 187       9.492  -7.873 -19.005  1.00 96.03           H  
ATOM   2860  HB3 GLN A 187      10.312  -8.879 -17.807  1.00 96.03           H  
ATOM   2861  O   GLN A 187       7.839 -10.558 -16.895  1.00 96.03           O  
ATOM   2862  CG  GLN A 187      11.095  -9.097 -19.789  1.00 96.03           C  
ATOM   2863  HG2 GLN A 187      11.551 -10.062 -19.569  1.00 96.03           H  
ATOM   2864  HG3 GLN A 187      10.740  -9.110 -20.820  1.00 96.03           H  
ATOM   2865  CD  GLN A 187      12.145  -8.008 -19.668  1.00 96.03           C  
ATOM   2866  NE2 GLN A 187      13.365  -8.298 -20.039  1.00 96.03           N  
ATOM   2867 HE21 GLN A 187      14.030  -7.576 -19.800  1.00 96.03           H  
ATOM   2868 HE22 GLN A 187      13.661  -9.259 -20.138  1.00 96.03           H  
ATOM   2869  OE1 GLN A 187      11.867  -6.890 -19.274  1.00 96.03           O  
ATOM   2870  N   ALA A 188       6.931  -8.769 -17.919  1.00 96.95           N  
ATOM   2871  H   ALA A 188       6.997  -8.121 -18.690  1.00 96.95           H  
ATOM   2872  CA  ALA A 188       5.860  -8.574 -16.949  1.00 96.95           C  
ATOM   2873  HA  ALA A 188       6.295  -8.407 -15.964  1.00 96.95           H  
ATOM   2874  C   ALA A 188       4.967  -9.816 -16.854  1.00 96.95           C  
ATOM   2875  CB  ALA A 188       5.063  -7.332 -17.352  1.00 96.95           C  
ATOM   2876  HB1 ALA A 188       5.724  -6.465 -17.359  1.00 96.95           H  
ATOM   2877  HB2 ALA A 188       4.636  -7.458 -18.347  1.00 96.95           H  
ATOM   2878  HB3 ALA A 188       4.261  -7.157 -16.635  1.00 96.95           H  
ATOM   2879  O   ALA A 188       4.715 -10.312 -15.757  1.00 96.95           O  
ATOM   2880  N   GLN A 189       4.565 -10.376 -17.998  1.00 95.70           N  
ATOM   2881  H   GLN A 189       4.793  -9.916 -18.868  1.00 95.70           H  
ATOM   2882  CA  GLN A 189       3.770 -11.599 -18.052  1.00 95.70           C  
ATOM   2883  HA  GLN A 189       2.857 -11.436 -17.479  1.00 95.70           H  
ATOM   2884  C   GLN A 189       4.507 -12.788 -17.420  1.00 95.70           C  
ATOM   2885  CB  GLN A 189       3.384 -11.873 -19.511  1.00 95.70           C  
ATOM   2886  HB2 GLN A 189       4.281 -12.079 -20.096  1.00 95.70           H  
ATOM   2887  HB3 GLN A 189       2.900 -10.985 -19.917  1.00 95.70           H  
ATOM   2888  O   GLN A 189       3.910 -13.512 -16.626  1.00 95.70           O  
ATOM   2889  CG  GLN A 189       2.412 -13.053 -19.633  1.00 95.70           C  
ATOM   2890  HG2 GLN A 189       2.890 -13.962 -19.270  1.00 95.70           H  
ATOM   2891  HG3 GLN A 189       1.534 -12.859 -19.017  1.00 95.70           H  
ATOM   2892  CD  GLN A 189       1.951 -13.298 -21.066  1.00 95.70           C  
ATOM   2893  NE2 GLN A 189       1.129 -14.299 -21.286  1.00 95.70           N  
ATOM   2894 HE21 GLN A 189       0.821 -14.890 -20.527  1.00 95.70           H  
ATOM   2895 HE22 GLN A 189       0.853 -14.434 -22.249  1.00 95.70           H  
ATOM   2896  OE1 GLN A 189       2.302 -12.615 -22.013  1.00 95.70           O  
ATOM   2897  N   LYS A 190       5.805 -12.964 -17.706  1.00 96.05           N  
ATOM   2898  H   LYS A 190       6.232 -12.352 -18.387  1.00 96.05           H  
ATOM   2899  CA  LYS A 190       6.626 -14.012 -17.078  1.00 96.05           C  
ATOM   2900  HA  LYS A 190       6.157 -14.980 -17.252  1.00 96.05           H  
ATOM   2901  C   LYS A 190       6.709 -13.851 -15.557  1.00 96.05           C  
ATOM   2902  CB  LYS A 190       8.037 -14.023 -17.680  1.00 96.05           C  
ATOM   2903  HB2 LYS A 190       8.421 -13.003 -17.712  1.00 96.05           H  
ATOM   2904  HB3 LYS A 190       8.685 -14.608 -17.027  1.00 96.05           H  
ATOM   2905  O   LYS A 190       6.582 -14.846 -14.846  1.00 96.05           O  
ATOM   2906  CG  LYS A 190       8.098 -14.654 -19.079  1.00 96.05           C  
ATOM   2907  HG2 LYS A 190       7.335 -14.217 -19.723  1.00 96.05           H  
ATOM   2908  HG3 LYS A 190       7.912 -15.725 -18.996  1.00 96.05           H  
ATOM   2909  CD  LYS A 190       9.484 -14.416 -19.694  1.00 96.05           C  
ATOM   2910  HD2 LYS A 190       9.650 -13.341 -19.759  1.00 96.05           H  
ATOM   2911  HD3 LYS A 190      10.247 -14.853 -19.049  1.00 96.05           H  
ATOM   2912  CE  LYS A 190       9.583 -15.021 -21.098  1.00 96.05           C  
ATOM   2913  HE2 LYS A 190       8.750 -14.646 -21.693  1.00 96.05           H  
ATOM   2914  HE3 LYS A 190       9.484 -16.104 -21.022  1.00 96.05           H  
ATOM   2915  NZ  LYS A 190      10.868 -14.660 -21.751  1.00 96.05           N  
ATOM   2916  HZ1 LYS A 190      10.919 -15.043 -22.684  1.00 96.05           H  
ATOM   2917  HZ2 LYS A 190      11.659 -14.982 -21.212  1.00 96.05           H  
ATOM   2918  HZ3 LYS A 190      10.941 -13.656 -21.841  1.00 96.05           H  
ATOM   2919  N   CYS A 191       6.881 -12.628 -15.049  1.00 96.35           N  
ATOM   2920  H   CYS A 191       7.020 -11.856 -15.686  1.00 96.35           H  
ATOM   2921  CA  CYS A 191       6.876 -12.360 -13.605  1.00 96.35           C  
ATOM   2922  HA  CYS A 191       7.632 -12.977 -13.118  1.00 96.35           H  
ATOM   2923  C   CYS A 191       5.521 -12.726 -12.980  1.00 96.35           C  
ATOM   2924  CB  CYS A 191       7.215 -10.887 -13.334  1.00 96.35           C  
ATOM   2925  HB2 CYS A 191       6.500 -10.231 -13.830  1.00 96.35           H  
ATOM   2926  HB3 CYS A 191       7.162 -10.704 -12.260  1.00 96.35           H  
ATOM   2927  O   CYS A 191       5.471 -13.406 -11.960  1.00 96.35           O  
ATOM   2928  SG  CYS A 191       8.897 -10.503 -13.896  1.00 96.35           S  
ATOM   2929  HG  CYS A 191       8.653 -10.600 -15.206  1.00 96.35           H  
ATOM   2930  N   MET A 192       4.411 -12.357 -13.630  1.00 95.04           N  
ATOM   2931  H   MET A 192       4.511 -11.798 -14.466  1.00 95.04           H  
ATOM   2932  CA  MET A 192       3.057 -12.682 -13.163  1.00 95.04           C  
ATOM   2933  HA  MET A 192       2.918 -12.276 -12.161  1.00 95.04           H  
ATOM   2934  C   MET A 192       2.798 -14.190 -13.082  1.00 95.04           C  
ATOM   2935  CB  MET A 192       2.014 -12.065 -14.100  1.00 95.04           C  
ATOM   2936  HB2 MET A 192       2.212 -12.395 -15.120  1.00 95.04           H  
ATOM   2937  HB3 MET A 192       1.026 -12.429 -13.818  1.00 95.04           H  
ATOM   2938  O   MET A 192       2.163 -14.638 -12.129  1.00 95.04           O  
ATOM   2939  CG  MET A 192       1.986 -10.538 -14.073  1.00 95.04           C  
ATOM   2940  HG2 MET A 192       1.476 -10.206 -13.168  1.00 95.04           H  
ATOM   2941  HG3 MET A 192       3.004 -10.151 -14.039  1.00 95.04           H  
ATOM   2942  SD  MET A 192       1.163  -9.829 -15.524  1.00 95.04           S  
ATOM   2943  CE  MET A 192      -0.518 -10.417 -15.237  1.00 95.04           C  
ATOM   2944  HE1 MET A 192      -0.546 -11.506 -15.275  1.00 95.04           H  
ATOM   2945  HE2 MET A 192      -0.832 -10.072 -14.252  1.00 95.04           H  
ATOM   2946  HE3 MET A 192      -1.188 -10.013 -15.996  1.00 95.04           H  
ATOM   2947  N   THR A 193       3.267 -14.966 -14.066  1.00 93.22           N  
ATOM   2948  H   THR A 193       3.727 -14.533 -14.854  1.00 93.22           H  
ATOM   2949  CA  THR A 193       3.078 -16.427 -14.096  1.00 93.22           C  
ATOM   2950  HA  THR A 193       2.067 -16.657 -13.757  1.00 93.22           H  
ATOM   2951  C   THR A 193       4.022 -17.179 -13.162  1.00 93.22           C  
ATOM   2952  CB  THR A 193       3.240 -16.997 -15.514  1.00 93.22           C  
ATOM   2953  HB  THR A 193       3.182 -18.084 -15.465  1.00 93.22           H  
ATOM   2954  O   THR A 193       3.710 -18.297 -12.771  1.00 93.22           O  
ATOM   2955  CG2 THR A 193       2.143 -16.505 -16.458  1.00 93.22           C  
ATOM   2956 HG21 THR A 193       2.311 -16.921 -17.451  1.00 93.22           H  
ATOM   2957 HG22 THR A 193       1.172 -16.838 -16.091  1.00 93.22           H  
ATOM   2958 HG23 THR A 193       2.152 -15.417 -16.520  1.00 93.22           H  
ATOM   2959  OG1 THR A 193       4.479 -16.640 -16.088  1.00 93.22           O  
ATOM   2960  HG1 THR A 193       5.183 -16.904 -15.492  1.00 93.22           H  
ATOM   2961  N   THR A 194       5.174 -16.591 -12.829  1.00 92.42           N  
ATOM   2962  H   THR A 194       5.368 -15.671 -13.198  1.00 92.42           H  
ATOM   2963  CA  THR A 194       6.199 -17.218 -11.974  1.00 92.42           C  
ATOM   2964  HA  THR A 194       6.129 -18.302 -12.066  1.00 92.42           H  
ATOM   2965  C   THR A 194       5.996 -16.890 -10.493  1.00 92.42           C  
ATOM   2966  CB  THR A 194       7.608 -16.802 -12.434  1.00 92.42           C  
ATOM   2967  HB  THR A 194       7.743 -15.736 -12.252  1.00 92.42           H  
ATOM   2968  O   THR A 194       6.501 -17.603  -9.631  1.00 92.42           O  
ATOM   2969  CG2 THR A 194       8.739 -17.563 -11.745  1.00 92.42           C  
ATOM   2970 HG21 THR A 194       9.684 -17.345 -12.243  1.00 92.42           H  
ATOM   2971 HG22 THR A 194       8.822 -17.243 -10.706  1.00 92.42           H  
ATOM   2972 HG23 THR A 194       8.549 -18.635 -11.782  1.00 92.42           H  
ATOM   2973  OG1 THR A 194       7.747 -17.036 -13.820  1.00 92.42           O  
ATOM   2974  HG1 THR A 194       7.415 -16.245 -14.250  1.00 92.42           H  
ATOM   2975  N   LEU A 195       5.248 -15.829 -10.175  1.00 93.28           N  
ATOM   2976  H   LEU A 195       4.886 -15.249 -10.918  1.00 93.28           H  
ATOM   2977  CA  LEU A 195       5.008 -15.402  -8.801  1.00 93.28           C  
ATOM   2978  HA  LEU A 195       5.980 -15.278  -8.322  1.00 93.28           H  
ATOM   2979  C   LEU A 195       4.208 -16.448  -8.008  1.00 93.28           C  
ATOM   2980  CB  LEU A 195       4.297 -14.039  -8.828  1.00 93.28           C  
ATOM   2981  HB2 LEU A 195       3.335 -14.157  -9.327  1.00 93.28           H  
ATOM   2982  HB3 LEU A 195       4.895 -13.336  -9.407  1.00 93.28           H  
ATOM   2983  O   LEU A 195       3.001 -16.593  -8.194  1.00 93.28           O  
ATOM   2984  CG  LEU A 195       4.069 -13.449  -7.427  1.00 93.28           C  
ATOM   2985  HG  LEU A 195       3.546 -14.168  -6.796  1.00 93.28           H  
ATOM   2986  CD1 LEU A 195       5.383 -13.083  -6.737  1.00 93.28           C  
ATOM   2987 HD11 LEU A 195       5.963 -13.979  -6.517  1.00 93.28           H  
ATOM   2988 HD12 LEU A 195       5.981 -12.424  -7.366  1.00 93.28           H  
ATOM   2989 HD13 LEU A 195       5.183 -12.582  -5.789  1.00 93.28           H  
ATOM   2990  CD2 LEU A 195       3.188 -12.208  -7.545  1.00 93.28           C  
ATOM   2991 HD21 LEU A 195       2.198 -12.492  -7.900  1.00 93.28           H  
ATOM   2992 HD22 LEU A 195       3.625 -11.494  -8.243  1.00 93.28           H  
ATOM   2993 HD23 LEU A 195       3.106 -11.737  -6.565  1.00 93.28           H  
ATOM   2994  N   SER A 196       4.876 -17.111  -7.064  1.00 90.35           N  
ATOM   2995  H   SER A 196       5.883 -17.032  -7.058  1.00 90.35           H  
ATOM   2996  CA  SER A 196       4.304 -18.147  -6.194  1.00 90.35           C  
ATOM   2997  HA  SER A 196       3.297 -18.382  -6.540  1.00 90.35           H  
ATOM   2998  C   SER A 196       4.166 -17.721  -4.728  1.00 90.35           C  
ATOM   2999  CB  SER A 196       5.134 -19.428  -6.325  1.00 90.35           C  
ATOM   3000  HB2 SER A 196       4.658 -20.238  -5.772  1.00 90.35           H  
ATOM   3001  HB3 SER A 196       5.191 -19.710  -7.377  1.00 90.35           H  
ATOM   3002  O   SER A 196       4.031 -18.576  -3.862  1.00 90.35           O  
ATOM   3003  OG  SER A 196       6.441 -19.216  -5.829  1.00 90.35           O  
ATOM   3004  HG  SER A 196       6.391 -19.213  -4.870  1.00 90.35           H  
ATOM   3005  N   SER A 197       4.240 -16.420  -4.433  1.00 92.30           N  
ATOM   3006  H   SER A 197       4.401 -15.769  -5.188  1.00 92.30           H  
ATOM   3007  CA  SER A 197       4.178 -15.903  -3.061  1.00 92.30           C  
ATOM   3008  HA  SER A 197       4.954 -16.393  -2.472  1.00 92.30           H  
ATOM   3009  C   SER A 197       2.815 -16.161  -2.408  1.00 92.30           C  
ATOM   3010  CB  SER A 197       4.450 -14.397  -3.059  1.00 92.30           C  
ATOM   3011  HB2 SER A 197       3.548 -13.861  -3.355  1.00 92.30           H  
ATOM   3012  HB3 SER A 197       5.233 -14.162  -3.780  1.00 92.30           H  
ATOM   3013  O   SER A 197       1.772 -15.882  -3.014  1.00 92.30           O  
ATOM   3014  OG  SER A 197       4.850 -13.966  -1.779  1.00 92.30           O  
ATOM   3015  HG  SER A 197       5.804 -14.072  -1.777  1.00 92.30           H  
ATOM   3016  N   ASP A 198       2.817 -16.585  -1.143  1.00 93.04           N  
ATOM   3017  H   ASP A 198       3.690 -16.878  -0.729  1.00 93.04           H  
ATOM   3018  CA  ASP A 198       1.607 -16.669  -0.308  1.00 93.04           C  
ATOM   3019  HA  ASP A 198       0.816 -17.164  -0.872  1.00 93.04           H  
ATOM   3020  C   ASP A 198       1.086 -15.275   0.086  1.00 93.04           C  
ATOM   3021  CB  ASP A 198       1.902 -17.511   0.943  1.00 93.04           C  
ATOM   3022  HB2 ASP A 198       1.043 -17.461   1.612  1.00 93.04           H  
ATOM   3023  HB3 ASP A 198       2.759 -17.085   1.465  1.00 93.04           H  
ATOM   3024  O   ASP A 198      -0.070 -15.099   0.478  1.00 93.04           O  
ATOM   3025  CG  ASP A 198       2.167 -18.986   0.620  1.00 93.04           C  
ATOM   3026  OD1 ASP A 198       1.519 -19.502  -0.318  1.00 93.04           O  
ATOM   3027  OD2 ASP A 198       3.008 -19.585   1.325  1.00 93.04           O  
ATOM   3028  N   TYR A 199       1.921 -14.244  -0.077  1.00 96.64           N  
ATOM   3029  H   TYR A 199       2.866 -14.449  -0.368  1.00 96.64           H  
ATOM   3030  CA  TYR A 199       1.621 -12.884   0.357  1.00 96.64           C  
ATOM   3031  HA  TYR A 199       0.864 -12.974   1.136  1.00 96.64           H  
ATOM   3032  C   TYR A 199       1.010 -11.995  -0.739  1.00 96.64           C  
ATOM   3033  CB  TYR A 199       2.858 -12.271   1.017  1.00 96.64           C  
ATOM   3034  HB2 TYR A 199       2.602 -11.311   1.464  1.00 96.64           H  
ATOM   3035  HB3 TYR A 199       3.589 -12.103   0.226  1.00 96.64           H  
ATOM   3036  O   TYR A 199       0.843 -10.789  -0.548  1.00 96.64           O  
ATOM   3037  CG  TYR A 199       3.508 -13.141   2.075  1.00 96.64           C  
ATOM   3038  CD1 TYR A 199       2.741 -13.695   3.118  1.00 96.64           C  
ATOM   3039  HD1 TYR A 199       1.690 -13.465   3.211  1.00 96.64           H  
ATOM   3040  CD2 TYR A 199       4.884 -13.428   1.986  1.00 96.64           C  
ATOM   3041  HD2 TYR A 199       5.475 -13.026   1.177  1.00 96.64           H  
ATOM   3042  CE1 TYR A 199       3.342 -14.545   4.064  1.00 96.64           C  
ATOM   3043  HE1 TYR A 199       2.765 -14.965   4.873  1.00 96.64           H  
ATOM   3044  CE2 TYR A 199       5.491 -14.271   2.935  1.00 96.64           C  
ATOM   3045  HE2 TYR A 199       6.542 -14.504   2.852  1.00 96.64           H  
ATOM   3046  OH  TYR A 199       5.300 -15.638   4.900  1.00 96.64           O  
ATOM   3047  HH  TYR A 199       6.228 -15.788   4.706  1.00 96.64           H  
ATOM   3048  CZ  TYR A 199       4.718 -14.835   3.973  1.00 96.64           C  
ATOM   3049  N   ARG A 200       0.609 -12.569  -1.882  1.00 96.53           N  
ATOM   3050  H   ARG A 200       0.765 -13.564  -1.960  1.00 96.53           H  
ATOM   3051  CA  ARG A 200       0.037 -11.841  -3.037  1.00 96.53           C  
ATOM   3052  HA  ARG A 200       0.798 -11.173  -3.439  1.00 96.53           H  
ATOM   3053  C   ARG A 200      -1.152 -10.937  -2.687  1.00 96.53           C  
ATOM   3054  CB  ARG A 200      -0.378 -12.857  -4.116  1.00 96.53           C  
ATOM   3055  HB2 ARG A 200      -0.878 -13.705  -3.648  1.00 96.53           H  
ATOM   3056  HB3 ARG A 200      -1.085 -12.388  -4.800  1.00 96.53           H  
ATOM   3057  O   ARG A 200      -1.337  -9.899  -3.319  1.00 96.53           O  
ATOM   3058  CG  ARG A 200       0.824 -13.336  -4.943  1.00 96.53           C  
ATOM   3059  HG2 ARG A 200       1.298 -12.460  -5.386  1.00 96.53           H  
ATOM   3060  HG3 ARG A 200       1.557 -13.812  -4.292  1.00 96.53           H  
ATOM   3061  CD  ARG A 200       0.441 -14.297  -6.081  1.00 96.53           C  
ATOM   3062  HD2 ARG A 200       1.341 -14.556  -6.639  1.00 96.53           H  
ATOM   3063  HD3 ARG A 200      -0.232 -13.782  -6.767  1.00 96.53           H  
ATOM   3064  NE  ARG A 200      -0.159 -15.543  -5.574  1.00 96.53           N  
ATOM   3065  HE  ARG A 200       0.408 -16.076  -4.930  1.00 96.53           H  
ATOM   3066  NH1 ARG A 200      -2.290 -15.286  -6.443  1.00 96.53           N  
ATOM   3067 HH11 ARG A 200      -2.011 -14.462  -6.956  1.00 96.53           H  
ATOM   3068 HH12 ARG A 200      -3.260 -15.515  -6.281  1.00 96.53           H  
ATOM   3069  NH2 ARG A 200      -1.858 -16.946  -5.049  1.00 96.53           N  
ATOM   3070 HH21 ARG A 200      -1.228 -17.434  -4.428  1.00 96.53           H  
ATOM   3071 HH22 ARG A 200      -2.804 -16.829  -4.716  1.00 96.53           H  
ATOM   3072  CZ  ARG A 200      -1.416 -15.926  -5.713  1.00 96.53           C  
ATOM   3073  N   GLN A 201      -1.938 -11.291  -1.671  1.00 96.08           N  
ATOM   3074  H   GLN A 201      -1.735 -12.159  -1.196  1.00 96.08           H  
ATOM   3075  CA  GLN A 201      -3.077 -10.481  -1.231  1.00 96.08           C  
ATOM   3076  HA  GLN A 201      -3.674 -10.236  -2.109  1.00 96.08           H  
ATOM   3077  C   GLN A 201      -2.675  -9.134  -0.602  1.00 96.08           C  
ATOM   3078  CB  GLN A 201      -3.976 -11.301  -0.292  1.00 96.08           C  
ATOM   3079  HB2 GLN A 201      -4.826 -10.678  -0.013  1.00 96.08           H  
ATOM   3080  HB3 GLN A 201      -4.345 -12.182  -0.817  1.00 96.08           H  
ATOM   3081  O   GLN A 201      -3.487  -8.217  -0.608  1.00 96.08           O  
ATOM   3082  CG  GLN A 201      -3.270 -11.734   0.993  1.00 96.08           C  
ATOM   3083  HG2 GLN A 201      -2.423 -12.376   0.750  1.00 96.08           H  
ATOM   3084  HG3 GLN A 201      -2.916 -10.840   1.506  1.00 96.08           H  
ATOM   3085  CD  GLN A 201      -4.195 -12.459   1.958  1.00 96.08           C  
ATOM   3086  NE2 GLN A 201      -3.916 -13.693   2.311  1.00 96.08           N  
ATOM   3087 HE21 GLN A 201      -4.550 -14.128   2.966  1.00 96.08           H  
ATOM   3088 HE22 GLN A 201      -3.082 -14.157   1.978  1.00 96.08           H  
ATOM   3089  OE1 GLN A 201      -5.171 -11.901   2.427  1.00 96.08           O  
ATOM   3090  N   TRP A 202      -1.445  -8.979  -0.098  1.00 97.93           N  
ATOM   3091  H   TRP A 202      -0.796  -9.751  -0.153  1.00 97.93           H  
ATOM   3092  CA  TRP A 202      -0.945  -7.735   0.512  1.00 97.93           C  
ATOM   3093  HA  TRP A 202      -1.793  -7.140   0.852  1.00 97.93           H  
ATOM   3094  C   TRP A 202      -0.166  -6.843  -0.458  1.00 97.93           C  
ATOM   3095  CB  TRP A 202      -0.095  -8.055   1.745  1.00 97.93           C  
ATOM   3096  HB2 TRP A 202       0.354  -7.132   2.112  1.00 97.93           H  
ATOM   3097  HB3 TRP A 202       0.719  -8.719   1.455  1.00 97.93           H  
ATOM   3098  O   TRP A 202       0.406  -5.839  -0.038  1.00 97.93           O  
ATOM   3099  CG  TRP A 202      -0.834  -8.661   2.890  1.00 97.93           C  
ATOM   3100  CD1 TRP A 202      -1.404  -7.978   3.904  1.00 97.93           C  
ATOM   3101  HD1 TRP A 202      -1.359  -6.905   4.014  1.00 97.93           H  
ATOM   3102  CD2 TRP A 202      -1.014 -10.068   3.207  1.00 97.93           C  
ATOM   3103  CE2 TRP A 202      -1.769 -10.176   4.408  1.00 97.93           C  
ATOM   3104  CE3 TRP A 202      -0.586 -11.263   2.608  1.00 97.93           C  
ATOM   3105  HE3 TRP A 202       0.037 -11.181   1.729  1.00 97.93           H  
ATOM   3106  NE1 TRP A 202      -1.933  -8.869   4.814  1.00 97.93           N  
ATOM   3107  HE1 TRP A 202      -2.260  -8.578   5.725  1.00 97.93           H  
ATOM   3108  CH2 TRP A 202      -1.711 -12.592   4.312  1.00 97.93           C  
ATOM   3109  HH2 TRP A 202      -1.947 -13.557   4.736  1.00 97.93           H  
ATOM   3110  CZ2 TRP A 202      -2.128 -11.416   4.957  1.00 97.93           C  
ATOM   3111  HZ2 TRP A 202      -2.659 -11.483   5.895  1.00 97.93           H  
ATOM   3112  CZ3 TRP A 202      -0.939 -12.517   3.141  1.00 97.93           C  
ATOM   3113  HZ3 TRP A 202      -0.605 -13.431   2.672  1.00 97.93           H  
ATOM   3114  N   GLY A 203      -0.128  -7.191  -1.745  1.00 98.14           N  
ATOM   3115  H   GLY A 203      -0.624  -8.020  -2.040  1.00 98.14           H  
ATOM   3116  CA  GLY A 203       0.583  -6.426  -2.761  1.00 98.14           C  
ATOM   3117  HA2 GLY A 203       0.964  -5.502  -2.327  1.00 98.14           H  
ATOM   3118  HA3 GLY A 203       1.440  -6.995  -3.120  1.00 98.14           H  
ATOM   3119  C   GLY A 203      -0.289  -6.083  -3.957  1.00 98.14           C  
ATOM   3120  O   GLY A 203      -1.144  -6.865  -4.369  1.00 98.14           O  
ATOM   3121  N   ALA A 204      -0.039  -4.922  -4.552  1.00 98.18           N  
ATOM   3122  H   ALA A 204       0.640  -4.308  -4.124  1.00 98.18           H  
ATOM   3123  CA  ALA A 204      -0.610  -4.527  -5.833  1.00 98.18           C  
ATOM   3124  HA  ALA A 204      -1.053  -5.395  -6.322  1.00 98.18           H  
ATOM   3125  C   ALA A 204       0.487  -3.975  -6.741  1.00 98.18           C  
ATOM   3126  CB  ALA A 204      -1.716  -3.498  -5.601  1.00 98.18           C  
ATOM   3127  HB1 ALA A 204      -1.302  -2.621  -5.103  1.00 98.18           H  
ATOM   3128  HB2 ALA A 204      -2.137  -3.187  -6.557  1.00 98.18           H  
ATOM   3129  HB3 ALA A 204      -2.506  -3.939  -4.994  1.00 98.18           H  
ATOM   3130  O   ALA A 204       1.166  -3.012  -6.387  1.00 98.18           O  
ATOM   3131  N   ALA A 205       0.630  -4.562  -7.927  1.00 98.11           N  
ATOM   3132  H   ALA A 205       0.045  -5.351  -8.164  1.00 98.11           H  
ATOM   3133  CA  ALA A 205       1.567  -4.081  -8.931  1.00 98.11           C  
ATOM   3134  HA  ALA A 205       2.357  -3.523  -8.428  1.00 98.11           H  
ATOM   3135  C   ALA A 205       0.905  -3.101  -9.898  1.00 98.11           C  
ATOM   3136  CB  ALA A 205       2.220  -5.272  -9.628  1.00 98.11           C  
ATOM   3137  HB1 ALA A 205       2.777  -5.869  -8.906  1.00 98.11           H  
ATOM   3138  HB2 ALA A 205       2.918  -4.915 -10.386  1.00 98.11           H  
ATOM   3139  HB3 ALA A 205       1.448  -5.888 -10.089  1.00 98.11           H  
ATOM   3140  O   ALA A 205      -0.257  -3.282 -10.271  1.00 98.11           O  
ATOM   3141  N   TYR A 206       1.645  -2.075 -10.309  1.00 98.06           N  
ATOM   3142  H   TYR A 206       2.590  -2.000  -9.959  1.00 98.06           H  
ATOM   3143  CA  TYR A 206       1.191  -1.023 -11.213  1.00 98.06           C  
ATOM   3144  HA  TYR A 206       0.178  -1.259 -11.539  1.00 98.06           H  
ATOM   3145  C   TYR A 206       2.070  -0.965 -12.458  1.00 98.06           C  
ATOM   3146  CB  TYR A 206       1.127   0.326 -10.488  1.00 98.06           C  
ATOM   3147  HB2 TYR A 206       0.961   1.115 -11.222  1.00 98.06           H  
ATOM   3148  HB3 TYR A 206       2.084   0.521 -10.004  1.00 98.06           H  
ATOM   3149  O   TYR A 206       3.289  -1.101 -12.387  1.00 98.06           O  
ATOM   3150  CG  TYR A 206       0.019   0.383  -9.456  1.00 98.06           C  
ATOM   3151  CD1 TYR A 206      -1.243   0.909  -9.797  1.00 98.06           C  
ATOM   3152  HD1 TYR A 206      -1.409   1.311 -10.786  1.00 98.06           H  
ATOM   3153  CD2 TYR A 206       0.238  -0.148  -8.172  1.00 98.06           C  
ATOM   3154  HD2 TYR A 206       1.202  -0.562  -7.915  1.00 98.06           H  
ATOM   3155  CE1 TYR A 206      -2.286   0.907  -8.849  1.00 98.06           C  
ATOM   3156  HE1 TYR A 206      -3.257   1.317  -9.085  1.00 98.06           H  
ATOM   3157  CE2 TYR A 206      -0.807  -0.173  -7.232  1.00 98.06           C  
ATOM   3158  HE2 TYR A 206      -0.633  -0.609  -6.259  1.00 98.06           H  
ATOM   3159  OH  TYR A 206      -3.058   0.409  -6.639  1.00 98.06           O  
ATOM   3160  HH  TYR A 206      -2.756   0.089  -5.786  1.00 98.06           H  
ATOM   3161  CZ  TYR A 206      -2.068   0.367  -7.565  1.00 98.06           C  
ATOM   3162  N   TRP A 207       1.433  -0.771 -13.610  1.00 97.76           N  
ATOM   3163  H   TRP A 207       0.427  -0.681 -13.592  1.00 97.76           H  
ATOM   3164  CA  TRP A 207       2.087  -0.794 -14.914  1.00 97.76           C  
ATOM   3165  HA  TRP A 207       3.146  -0.580 -14.772  1.00 97.76           H  
ATOM   3166  C   TRP A 207       1.478   0.243 -15.868  1.00 97.76           C  
ATOM   3167  CB  TRP A 207       1.946  -2.205 -15.501  1.00 97.76           C  
ATOM   3168  HB2 TRP A 207       2.355  -2.919 -14.786  1.00 97.76           H  
ATOM   3169  HB3 TRP A 207       0.888  -2.436 -15.623  1.00 97.76           H  
ATOM   3170  O   TRP A 207       0.254   0.425 -15.867  1.00 97.76           O  
ATOM   3171  CG  TRP A 207       2.629  -2.418 -16.816  1.00 97.76           C  
ATOM   3172  CD1 TRP A 207       3.885  -2.885 -16.974  1.00 97.76           C  
ATOM   3173  HD1 TRP A 207       4.555  -3.175 -16.179  1.00 97.76           H  
ATOM   3174  CD2 TRP A 207       2.141  -2.142 -18.166  1.00 97.76           C  
ATOM   3175  CE2 TRP A 207       3.171  -2.473 -19.098  1.00 97.76           C  
ATOM   3176  CE3 TRP A 207       0.941  -1.619 -18.694  1.00 97.76           C  
ATOM   3177  HE3 TRP A 207       0.148  -1.354 -18.011  1.00 97.76           H  
ATOM   3178  NE1 TRP A 207       4.198  -2.944 -18.313  1.00 97.76           N  
ATOM   3179  HE1 TRP A 207       5.087  -3.309 -18.623  1.00 97.76           H  
ATOM   3180  CH2 TRP A 207       1.818  -1.751 -20.972  1.00 97.76           C  
ATOM   3181  HH2 TRP A 207       1.687  -1.601 -22.033  1.00 97.76           H  
ATOM   3182  CZ2 TRP A 207       3.021  -2.289 -20.480  1.00 97.76           C  
ATOM   3183  HZ2 TRP A 207       3.831  -2.557 -21.142  1.00 97.76           H  
ATOM   3184  CZ3 TRP A 207       0.785  -1.413 -20.079  1.00 97.76           C  
ATOM   3185  HZ3 TRP A 207      -0.135  -0.992 -20.456  1.00 97.76           H  
ATOM   3186  N   PRO A 208       2.264   0.874 -16.755  1.00 97.54           N  
ATOM   3187  CA  PRO A 208       3.731   0.884 -16.828  1.00 97.54           C  
ATOM   3188  HA  PRO A 208       4.185  -0.042 -16.475  1.00 97.54           H  
ATOM   3189  C   PRO A 208       4.319   2.071 -16.037  1.00 97.54           C  
ATOM   3190  CB  PRO A 208       3.988   1.004 -18.331  1.00 97.54           C  
ATOM   3191  HB2 PRO A 208       4.982   1.381 -18.570  1.00 97.54           H  
ATOM   3192  HB3 PRO A 208       3.853   0.033 -18.808  1.00 97.54           H  
ATOM   3193  O   PRO A 208       3.588   2.771 -15.326  1.00 97.54           O  
ATOM   3194  CG  PRO A 208       2.885   1.952 -18.791  1.00 97.54           C  
ATOM   3195  HG2 PRO A 208       2.626   1.787 -19.837  1.00 97.54           H  
ATOM   3196  HG3 PRO A 208       3.210   2.980 -18.631  1.00 97.54           H  
ATOM   3197  CD  PRO A 208       1.711   1.628 -17.869  1.00 97.54           C  
ATOM   3198  HD2 PRO A 208       0.976   1.027 -18.405  1.00 97.54           H  
ATOM   3199  HD3 PRO A 208       1.244   2.544 -17.506  1.00 97.54           H  
ATOM   3200  N   ARG A 209       5.618   2.351 -16.212  1.00 97.91           N  
ATOM   3201  H   ARG A 209       6.186   1.715 -16.754  1.00 97.91           H  
ATOM   3202  CA  ARG A 209       6.213   3.632 -15.794  1.00 97.91           C  
ATOM   3203  HA  ARG A 209       6.040   3.765 -14.726  1.00 97.91           H  
ATOM   3204  C   ARG A 209       5.556   4.840 -16.467  1.00 97.91           C  
ATOM   3205  CB  ARG A 209       7.729   3.624 -15.998  1.00 97.91           C  
ATOM   3206  HB2 ARG A 209       8.116   4.621 -15.786  1.00 97.91           H  
ATOM   3207  HB3 ARG A 209       7.954   3.381 -17.037  1.00 97.91           H  
ATOM   3208  O   ARG A 209       4.873   4.737 -17.494  1.00 97.91           O  
ATOM   3209  CG  ARG A 209       8.431   2.631 -15.059  1.00 97.91           C  
ATOM   3210  HG2 ARG A 209       8.102   2.803 -14.034  1.00 97.91           H  
ATOM   3211  HG3 ARG A 209       8.180   1.609 -15.342  1.00 97.91           H  
ATOM   3212  CD  ARG A 209       9.948   2.819 -15.122  1.00 97.91           C  
ATOM   3213  HD2 ARG A 209      10.196   3.821 -14.772  1.00 97.91           H  
ATOM   3214  HD3 ARG A 209      10.419   2.088 -14.465  1.00 97.91           H  
ATOM   3215  NE  ARG A 209      10.457   2.607 -16.481  1.00 97.91           N  
ATOM   3216  HE  ARG A 209       9.918   2.008 -17.090  1.00 97.91           H  
ATOM   3217  NH1 ARG A 209      12.397   3.795 -16.325  1.00 97.91           N  
ATOM   3218 HH11 ARG A 209      12.248   3.976 -15.342  1.00 97.91           H  
ATOM   3219 HH12 ARG A 209      13.320   3.960 -16.700  1.00 97.91           H  
ATOM   3220  NH2 ARG A 209      11.911   2.672 -18.192  1.00 97.91           N  
ATOM   3221 HH21 ARG A 209      11.305   2.012 -18.659  1.00 97.91           H  
ATOM   3222 HH22 ARG A 209      12.868   2.804 -18.486  1.00 97.91           H  
ATOM   3223  CZ  ARG A 209      11.588   3.035 -16.992  1.00 97.91           C  
ATOM   3224  N   LEU A 210       5.756   6.013 -15.875  1.00 97.78           N  
ATOM   3225  H   LEU A 210       6.359   6.036 -15.065  1.00 97.78           H  
ATOM   3226  CA  LEU A 210       5.099   7.255 -16.273  1.00 97.78           C  
ATOM   3227  HA  LEU A 210       4.421   7.073 -17.107  1.00 97.78           H  
ATOM   3228  C   LEU A 210       6.131   8.273 -16.745  1.00 97.78           C  
ATOM   3229  CB  LEU A 210       4.274   7.788 -15.089  1.00 97.78           C  
ATOM   3230  HB2 LEU A 210       4.961   8.046 -14.282  1.00 97.78           H  
ATOM   3231  HB3 LEU A 210       3.770   8.703 -15.398  1.00 97.78           H  
ATOM   3232  O   LEU A 210       7.040   8.620 -16.001  1.00 97.78           O  
ATOM   3233  CG  LEU A 210       3.234   6.796 -14.537  1.00 97.78           C  
ATOM   3234  HG  LEU A 210       3.741   5.906 -14.164  1.00 97.78           H  
ATOM   3235  CD1 LEU A 210       2.497   7.437 -13.364  1.00 97.78           C  
ATOM   3236 HD11 LEU A 210       3.219   7.701 -12.592  1.00 97.78           H  
ATOM   3237 HD12 LEU A 210       1.791   6.724 -12.937  1.00 97.78           H  
ATOM   3238 HD13 LEU A 210       1.966   8.330 -13.694  1.00 97.78           H  
ATOM   3239  CD2 LEU A 210       2.199   6.367 -15.581  1.00 97.78           C  
ATOM   3240 HD21 LEU A 210       2.695   5.840 -16.396  1.00 97.78           H  
ATOM   3241 HD22 LEU A 210       1.658   7.233 -15.964  1.00 97.78           H  
ATOM   3242 HD23 LEU A 210       1.513   5.659 -15.117  1.00 97.78           H  
ATOM   3243  N   GLU A 211       5.968   8.785 -17.962  1.00 96.38           N  
ATOM   3244  H   GLU A 211       5.162   8.514 -18.508  1.00 96.38           H  
ATOM   3245  CA  GLU A 211       6.701   9.966 -18.409  1.00 96.38           C  
ATOM   3246  HA  GLU A 211       7.734   9.903 -18.068  1.00 96.38           H  
ATOM   3247  C   GLU A 211       6.054  11.204 -17.786  1.00 96.38           C  
ATOM   3248  CB  GLU A 211       6.709  10.037 -19.938  1.00 96.38           C  
ATOM   3249  HB2 GLU A 211       7.086   9.093 -20.332  1.00 96.38           H  
ATOM   3250  HB3 GLU A 211       5.685  10.175 -20.286  1.00 96.38           H  
ATOM   3251  O   GLU A 211       4.850  11.446 -17.950  1.00 96.38           O  
ATOM   3252  CG  GLU A 211       7.597  11.179 -20.464  1.00 96.38           C  
ATOM   3253  HG2 GLU A 211       7.245  12.126 -20.055  1.00 96.38           H  
ATOM   3254  HG3 GLU A 211       8.619  11.014 -20.121  1.00 96.38           H  
ATOM   3255  CD  GLU A 211       7.572  11.261 -21.997  1.00 96.38           C  
ATOM   3256  OE1 GLU A 211       8.511  11.784 -22.625  1.00 96.38           O  
ATOM   3257  OE2 GLU A 211       6.595  10.775 -22.606  1.00 96.38           O  
ATOM   3258  N   THR A 212       6.852  11.972 -17.054  1.00 96.59           N  
ATOM   3259  H   THR A 212       7.827  11.721 -16.971  1.00 96.59           H  
ATOM   3260  CA  THR A 212       6.395  13.133 -16.292  1.00 96.59           C  
ATOM   3261  HA  THR A 212       5.306  13.115 -16.256  1.00 96.59           H  
ATOM   3262  C   THR A 212       6.786  14.448 -16.950  1.00 96.59           C  
ATOM   3263  CB  THR A 212       6.883  13.092 -14.838  1.00 96.59           C  
ATOM   3264  HB  THR A 212       6.433  13.920 -14.290  1.00 96.59           H  
ATOM   3265  O   THR A 212       7.605  14.502 -17.864  1.00 96.59           O  
ATOM   3266  CG2 THR A 212       6.494  11.790 -14.142  1.00 96.59           C  
ATOM   3267 HG21 THR A 212       7.130  10.969 -14.475  1.00 96.59           H  
ATOM   3268 HG22 THR A 212       5.452  11.553 -14.354  1.00 96.59           H  
ATOM   3269 HG23 THR A 212       6.601  11.927 -13.066  1.00 96.59           H  
ATOM   3270  OG1 THR A 212       8.277  13.248 -14.791  1.00 96.59           O  
ATOM   3271  HG1 THR A 212       8.674  12.520 -15.273  1.00 96.59           H  
ATOM   3272  N   THR A 213       6.178  15.529 -16.474  1.00 94.68           N  
ATOM   3273  H   THR A 213       5.518  15.420 -15.718  1.00 94.68           H  
ATOM   3274  CA  THR A 213       6.513  16.913 -16.848  1.00 94.68           C  
ATOM   3275  HA  THR A 213       6.683  16.975 -17.923  1.00 94.68           H  
ATOM   3276  C   THR A 213       7.780  17.426 -16.164  1.00 94.68           C  
ATOM   3277  CB  THR A 213       5.356  17.841 -16.464  1.00 94.68           C  
ATOM   3278  HB  THR A 213       5.652  18.885 -16.568  1.00 94.68           H  
ATOM   3279  O   THR A 213       8.232  18.529 -16.475  1.00 94.68           O  
ATOM   3280  CG2 THR A 213       4.103  17.578 -17.299  1.00 94.68           C  
ATOM   3281 HG21 THR A 213       3.751  16.557 -17.148  1.00 94.68           H  
ATOM   3282 HG22 THR A 213       4.331  17.731 -18.354  1.00 94.68           H  
ATOM   3283 HG23 THR A 213       3.320  18.276 -17.000  1.00 94.68           H  
ATOM   3284  OG1 THR A 213       5.037  17.550 -15.129  1.00 94.68           O  
ATOM   3285  HG1 THR A 213       4.577  18.278 -14.705  1.00 94.68           H  
ATOM   3286  N   TYR A 214       8.352  16.666 -15.226  1.00 93.25           N  
ATOM   3287  H   TYR A 214       7.972  15.751 -15.028  1.00 93.25           H  
ATOM   3288  CA  TYR A 214       9.583  17.050 -14.554  1.00 93.25           C  
ATOM   3289  HA  TYR A 214       9.466  18.073 -14.196  1.00 93.25           H  
ATOM   3290  C   TYR A 214      10.748  17.024 -15.533  1.00 93.25           C  
ATOM   3291  CB  TYR A 214       9.862  16.147 -13.351  1.00 93.25           C  
ATOM   3292  HB2 TYR A 214      10.129  15.155 -13.717  1.00 93.25           H  
ATOM   3293  HB3 TYR A 214      10.721  16.541 -12.808  1.00 93.25           H  
ATOM   3294  O   TYR A 214      10.887  16.102 -16.335  1.00 93.25           O  
ATOM   3295  CG  TYR A 214       8.701  16.026 -12.389  1.00 93.25           C  
ATOM   3296  CD1 TYR A 214       8.052  17.180 -11.908  1.00 93.25           C  
ATOM   3297  HD1 TYR A 214       8.385  18.162 -12.210  1.00 93.25           H  
ATOM   3298  CD2 TYR A 214       8.246  14.752 -12.008  1.00 93.25           C  
ATOM   3299  HD2 TYR A 214       8.741  13.869 -12.386  1.00 93.25           H  
ATOM   3300  CE1 TYR A 214       6.948  17.053 -11.049  1.00 93.25           C  
ATOM   3301  HE1 TYR A 214       6.434  17.930 -10.685  1.00 93.25           H  
ATOM   3302  CE2 TYR A 214       7.132  14.621 -11.163  1.00 93.25           C  
ATOM   3303  HE2 TYR A 214       6.770  13.643 -10.880  1.00 93.25           H  
ATOM   3304  OH  TYR A 214       5.447  15.650  -9.830  1.00 93.25           O  
ATOM   3305  HH  TYR A 214       5.272  16.492  -9.403  1.00 93.25           H  
ATOM   3306  CZ  TYR A 214       6.492  15.773 -10.675  1.00 93.25           C  
ATOM   3307  N   GLN A 215      11.588  18.047 -15.442  1.00 84.29           N  
ATOM   3308  H   GLN A 215      11.430  18.756 -14.740  1.00 84.29           H  
ATOM   3309  CA  GLN A 215      12.784  18.174 -16.254  1.00 84.29           C  
ATOM   3310  HA  GLN A 215      12.737  17.493 -17.103  1.00 84.29           H  
ATOM   3311  C   GLN A 215      13.994  17.794 -15.408  1.00 84.29           C  
ATOM   3312  CB  GLN A 215      12.877  19.606 -16.793  1.00 84.29           C  
ATOM   3313  HB2 GLN A 215      12.854  20.316 -15.966  1.00 84.29           H  
ATOM   3314  HB3 GLN A 215      13.826  19.716 -17.318  1.00 84.29           H  
ATOM   3315  O   GLN A 215      14.179  18.336 -14.316  1.00 84.29           O  
ATOM   3316  CG  GLN A 215      11.743  19.918 -17.781  1.00 84.29           C  
ATOM   3317  HG2 GLN A 215      11.756  19.171 -18.574  1.00 84.29           H  
ATOM   3318  HG3 GLN A 215      10.778  19.863 -17.277  1.00 84.29           H  
ATOM   3319  CD  GLN A 215      11.875  21.303 -18.404  1.00 84.29           C  
ATOM   3320  NE2 GLN A 215      11.447  21.479 -19.634  1.00 84.29           N  
ATOM   3321 HE21 GLN A 215      11.102  20.697 -20.172  1.00 84.29           H  
ATOM   3322 HE22 GLN A 215      11.622  22.396 -20.020  1.00 84.29           H  
ATOM   3323  OE1 GLN A 215      12.342  22.258 -17.809  1.00 84.29           O  
ATOM   3324  N   LYS A 216      14.812  16.875 -15.921  1.00 74.35           N  
ATOM   3325  H   LYS A 216      14.556  16.436 -16.794  1.00 74.35           H  
ATOM   3326  CA  LYS A 216      16.162  16.628 -15.417  1.00 74.35           C  
ATOM   3327  HA  LYS A 216      16.287  17.132 -14.459  1.00 74.35           H  
ATOM   3328  C   LYS A 216      17.154  17.244 -16.398  1.00 74.35           C  
ATOM   3329  CB  LYS A 216      16.372  15.121 -15.196  1.00 74.35           C  
ATOM   3330  HB2 LYS A 216      15.559  14.739 -14.577  1.00 74.35           H  
ATOM   3331  HB3 LYS A 216      16.357  14.601 -16.153  1.00 74.35           H  
ATOM   3332  O   LYS A 216      17.032  17.037 -17.605  1.00 74.35           O  
ATOM   3333  CG  LYS A 216      17.703  14.855 -14.479  1.00 74.35           C  
ATOM   3334  HG2 LYS A 216      18.525  15.176 -15.119  1.00 74.35           H  
ATOM   3335  HG3 LYS A 216      17.729  15.441 -13.561  1.00 74.35           H  
ATOM   3336  CD  LYS A 216      17.908  13.377 -14.124  1.00 74.35           C  
ATOM   3337  HD2 LYS A 216      17.087  13.036 -13.493  1.00 74.35           H  
ATOM   3338  HD3 LYS A 216      17.945  12.783 -15.038  1.00 74.35           H  
ATOM   3339  CE  LYS A 216      19.237  13.270 -13.364  1.00 74.35           C  
ATOM   3340  HE2 LYS A 216      19.198  13.926 -12.494  1.00 74.35           H  
ATOM   3341  HE3 LYS A 216      20.036  13.651 -14.000  1.00 74.35           H  
ATOM   3342  NZ  LYS A 216      19.551  11.890 -12.922  1.00 74.35           N  
ATOM   3343  HZ1 LYS A 216      18.822  11.535 -12.321  1.00 74.35           H  
ATOM   3344  HZ2 LYS A 216      20.400  11.923 -12.376  1.00 74.35           H  
ATOM   3345  HZ3 LYS A 216      19.693  11.276 -13.712  1.00 74.35           H  
ATOM   3346  N   GLU A 217      18.113  18.007 -15.887  1.00 66.01           N  
ATOM   3347  H   GLU A 217      18.180  18.132 -14.887  1.00 66.01           H  
ATOM   3348  CA  GLU A 217      19.236  18.462 -16.699  1.00 66.01           C  
ATOM   3349  HA  GLU A 217      18.861  18.832 -17.653  1.00 66.01           H  
ATOM   3350  C   GLU A 217      20.149  17.262 -16.964  1.00 66.01           C  
ATOM   3351  CB  GLU A 217      19.954  19.627 -16.001  1.00 66.01           C  
ATOM   3352  HB2 GLU A 217      20.404  19.278 -15.071  1.00 66.01           H  
ATOM   3353  HB3 GLU A 217      19.210  20.387 -15.767  1.00 66.01           H  
ATOM   3354  O   GLU A 217      20.687  16.654 -16.039  1.00 66.01           O  
ATOM   3355  CG  GLU A 217      21.032  20.254 -16.901  1.00 66.01           C  
ATOM   3356  HG2 GLU A 217      21.830  19.528 -17.057  1.00 66.01           H  
ATOM   3357  HG3 GLU A 217      20.585  20.470 -17.871  1.00 66.01           H  
ATOM   3358  CD  GLU A 217      21.627  21.552 -16.327  1.00 66.01           C  
ATOM   3359  OE1 GLU A 217      22.341  22.232 -17.098  1.00 66.01           O  
ATOM   3360  OE2 GLU A 217      21.348  21.876 -15.151  1.00 66.01           O  
ATOM   3361  N   ILE A 218      20.280  16.872 -18.231  1.00 58.74           N  
ATOM   3362  H   ILE A 218      19.762  17.350 -18.954  1.00 58.74           H  
ATOM   3363  CA  ILE A 218      21.278  15.887 -18.638  1.00 58.74           C  
ATOM   3364  HA  ILE A 218      21.491  15.213 -17.808  1.00 58.74           H  
ATOM   3365  C   ILE A 218      22.544  16.676 -18.957  1.00 58.74           C  
ATOM   3366  CB  ILE A 218      20.778  15.026 -19.822  1.00 58.74           C  
ATOM   3367  HB  ILE A 218      20.606  15.677 -20.679  1.00 58.74           H  
ATOM   3368  O   ILE A 218      22.603  17.357 -19.983  1.00 58.74           O  
ATOM   3369  CG1 ILE A 218      19.443  14.324 -19.467  1.00 58.74           C  
ATOM   3370 HG12 ILE A 218      19.602  13.643 -18.631  1.00 58.74           H  
ATOM   3371 HG13 ILE A 218      18.712  15.070 -19.157  1.00 58.74           H  
ATOM   3372  CG2 ILE A 218      21.855  13.988 -20.199  1.00 58.74           C  
ATOM   3373 HG21 ILE A 218      22.018  13.296 -19.373  1.00 58.74           H  
ATOM   3374 HG22 ILE A 218      22.796  14.484 -20.437  1.00 58.74           H  
ATOM   3375 HG23 ILE A 218      21.550  13.429 -21.084  1.00 58.74           H  
ATOM   3376  CD1 ILE A 218      18.811  13.550 -20.630  1.00 58.74           C  
ATOM   3377 HD11 ILE A 218      17.835  13.174 -20.320  1.00 58.74           H  
ATOM   3378 HD12 ILE A 218      18.682  14.208 -21.489  1.00 58.74           H  
ATOM   3379 HD13 ILE A 218      19.430  12.697 -20.909  1.00 58.74           H  
ATOM   3380  N   SER A 219      23.562  16.588 -18.096  1.00 52.17           N  
ATOM   3381  H   SER A 219      23.429  16.131 -17.206  1.00 52.17           H  
ATOM   3382  CA  SER A 219      24.914  16.997 -18.478  1.00 52.17           C  
ATOM   3383  HA  SER A 219      24.896  18.035 -18.812  1.00 52.17           H  
ATOM   3384  C   SER A 219      25.345  16.105 -19.640  1.00 52.17           C  
ATOM   3385  CB  SER A 219      25.902  16.881 -17.311  1.00 52.17           C  
ATOM   3386  HB2 SER A 219      26.017  15.834 -17.030  1.00 52.17           H  
ATOM   3387  HB3 SER A 219      26.873  17.266 -17.624  1.00 52.17           H  
ATOM   3388  O   SER A 219      25.584  14.909 -19.463  1.00 52.17           O  
ATOM   3389  OG  SER A 219      25.446  17.606 -16.186  1.00 52.17           O  
ATOM   3390  HG  SER A 219      25.204  18.498 -16.446  1.00 52.17           H  
ATOM   3391  N   GLY A 220      25.371  16.656 -20.855  1.00 44.65           N  
ATOM   3392  H   GLY A 220      25.090  17.620 -20.956  1.00 44.65           H  
ATOM   3393  CA  GLY A 220      25.937  15.955 -22.001  1.00 44.65           C  
ATOM   3394  HA2 GLY A 220      25.336  15.072 -22.218  1.00 44.65           H  
ATOM   3395  HA3 GLY A 220      25.946  16.610 -22.872  1.00 44.65           H  
ATOM   3396  C   GLY A 220      27.373  15.537 -21.682  1.00 44.65           C  
ATOM   3397  O   GLY A 220      28.091  16.262 -20.997  1.00 44.65           O  
ATOM   3398  N   LYS A 221      27.810  14.376 -22.187  1.00 46.57           N  
ATOM   3399  H   LYS A 221      27.162  13.809 -22.716  1.00 46.57           H  
ATOM   3400  CA  LYS A 221      29.220  13.946 -22.089  1.00 46.57           C  
ATOM   3401  HA  LYS A 221      29.492  13.875 -21.036  1.00 46.57           H  
ATOM   3402  C   LYS A 221      30.190  14.986 -22.678  1.00 46.57           C  
ATOM   3403  CB  LYS A 221      29.410  12.573 -22.759  1.00 46.57           C  
ATOM   3404  HB2 LYS A 221      28.971  12.588 -23.757  1.00 46.57           H  
ATOM   3405  HB3 LYS A 221      30.479  12.388 -22.866  1.00 46.57           H  
ATOM   3406  O   LYS A 221      31.361  14.994 -22.312  1.00 46.57           O  
ATOM   3407  CG  LYS A 221      28.806  11.426 -21.930  1.00 46.57           C  
ATOM   3408  HG2 LYS A 221      29.250  11.441 -20.935  1.00 46.57           H  
ATOM   3409  HG3 LYS A 221      27.730  11.576 -21.834  1.00 46.57           H  
ATOM   3410  CD  LYS A 221      29.067  10.053 -22.573  1.00 46.57           C  
ATOM   3411  HD2 LYS A 221      28.571  10.017 -23.543  1.00 46.57           H  
ATOM   3412  HD3 LYS A 221      30.139   9.920 -22.715  1.00 46.57           H  
ATOM   3413  CE  LYS A 221      28.524   8.938 -21.663  1.00 46.57           C  
ATOM   3414  HE2 LYS A 221      29.056   8.978 -20.713  1.00 46.57           H  
ATOM   3415  HE3 LYS A 221      27.475   9.146 -21.456  1.00 46.57           H  
ATOM   3416  NZ  LYS A 221      28.655   7.585 -22.266  1.00 46.57           N  
ATOM   3417  HZ1 LYS A 221      29.623   7.356 -22.442  1.00 46.57           H  
ATOM   3418  HZ2 LYS A 221      28.137   7.528 -23.131  1.00 46.57           H  
ATOM   3419  HZ3 LYS A 221      28.274   6.887 -21.644  1.00 46.57           H  
ATOM   3420  N   ASP A 222      29.681  15.884 -23.519  1.00 42.35           N  
ATOM   3421  H   ASP A 222      28.701  15.807 -23.752  1.00 42.35           H  
ATOM   3422  CA  ASP A 222      30.416  16.986 -24.120  1.00 42.35           C  
ATOM   3423  HA  ASP A 222      31.483  16.840 -23.953  1.00 42.35           H  
ATOM   3424  C   ASP A 222      29.986  18.313 -23.474  1.00 42.35           C  
ATOM   3425  CB  ASP A 222      30.185  16.964 -25.640  1.00 42.35           C  
ATOM   3426  HB2 ASP A 222      29.141  17.200 -25.845  1.00 42.35           H  
ATOM   3427  HB3 ASP A 222      30.803  17.735 -26.099  1.00 42.35           H  
ATOM   3428  O   ASP A 222      28.845  18.754 -23.638  1.00 42.35           O  
ATOM   3429  CG  ASP A 222      30.526  15.607 -26.273  1.00 42.35           C  
ATOM   3430  OD1 ASP A 222      31.515  14.978 -25.835  1.00 42.35           O  
ATOM   3431  OD2 ASP A 222      29.775  15.192 -27.183  1.00 42.35           O  
ATOM   3432  N   ASN A 223      30.918  18.966 -22.772  1.00 47.97           N  
ATOM   3433  H   ASN A 223      31.799  18.485 -22.661  1.00 47.97           H  
ATOM   3434  CA  ASN A 223      30.759  20.227 -22.023  1.00 47.97           C  
ATOM   3435  HA  ASN A 223      30.006  20.066 -21.251  1.00 47.97           H  
ATOM   3436  C   ASN A 223      30.263  21.452 -22.842  1.00 47.97           C  
ATOM   3437  CB  ASN A 223      32.112  20.545 -21.341  1.00 47.97           C  
ATOM   3438  HB2 ASN A 223      32.913  20.481 -22.078  1.00 47.97           H  
ATOM   3439  HB3 ASN A 223      32.096  21.568 -20.964  1.00 47.97           H  
ATOM   3440  O   ASN A 223      30.270  22.567 -22.326  1.00 47.97           O  
ATOM   3441  CG  ASN A 223      32.441  19.674 -20.141  1.00 47.97           C  
ATOM   3442  ND2 ASN A 223      33.705  19.517 -19.822  1.00 47.97           N  
ATOM   3443 HD21 ASN A 223      34.433  19.934 -20.385  1.00 47.97           H  
ATOM   3444 HD22 ASN A 223      33.871  18.928 -19.019  1.00 47.97           H  
ATOM   3445  OD1 ASN A 223      31.593  19.151 -19.447  1.00 47.97           O  
ATOM   3446  N   GLU A 224      29.840  21.288 -24.100  1.00 44.68           N  
ATOM   3447  H   GLU A 224      29.792  20.340 -24.444  1.00 44.68           H  
ATOM   3448  CA  GLU A 224      29.395  22.374 -24.992  1.00 44.68           C  
ATOM   3449  HA  GLU A 224      29.400  23.313 -24.438  1.00 44.68           H  
ATOM   3450  C   GLU A 224      27.946  22.231 -25.500  1.00 44.68           C  
ATOM   3451  CB  GLU A 224      30.385  22.542 -26.156  1.00 44.68           C  
ATOM   3452  HB2 GLU A 224      30.491  21.595 -26.686  1.00 44.68           H  
ATOM   3453  HB3 GLU A 224      29.982  23.283 -26.846  1.00 44.68           H  
ATOM   3454  O   GLU A 224      27.457  23.092 -26.233  1.00 44.68           O  
ATOM   3455  CG  GLU A 224      31.762  23.034 -25.680  1.00 44.68           C  
ATOM   3456  HG2 GLU A 224      32.258  22.234 -25.132  1.00 44.68           H  
ATOM   3457  HG3 GLU A 224      31.613  23.869 -24.995  1.00 44.68           H  
ATOM   3458  CD  GLU A 224      32.670  23.498 -26.832  1.00 44.68           C  
ATOM   3459  OE1 GLU A 224      33.648  24.223 -26.532  1.00 44.68           O  
ATOM   3460  OE2 GLU A 224      32.400  23.139 -28.001  1.00 44.68           O  
ATOM   3461  N   SER A 225      27.213  21.192 -25.093  1.00 45.54           N  
ATOM   3462  H   SER A 225      27.615  20.547 -24.428  1.00 45.54           H  
ATOM   3463  CA  SER A 225      25.792  21.060 -25.445  1.00 45.54           C  
ATOM   3464  HA  SER A 225      25.614  21.512 -26.421  1.00 45.54           H  
ATOM   3465  C   SER A 225      24.926  21.775 -24.407  1.00 45.54           C  
ATOM   3466  CB  SER A 225      25.393  19.587 -25.553  1.00 45.54           C  
ATOM   3467  HB2 SER A 225      24.367  19.516 -25.913  1.00 45.54           H  
ATOM   3468  HB3 SER A 225      25.453  19.120 -24.570  1.00 45.54           H  
ATOM   3469  O   SER A 225      24.921  21.375 -23.245  1.00 45.54           O  
ATOM   3470  OG  SER A 225      26.254  18.902 -26.439  1.00 45.54           O  
ATOM   3471  HG  SER A 225      27.136  18.892 -26.060  1.00 45.54           H  
ATOM   3472  N   GLN A 226      24.170  22.807 -24.813  1.00 45.32           N  
ATOM   3473  H   GLN A 226      24.254  23.100 -25.775  1.00 45.32           H  
ATOM   3474  CA  GLN A 226      23.063  23.343 -24.004  1.00 45.32           C  
ATOM   3475  HA  GLN A 226      23.468  23.888 -23.152  1.00 45.32           H  
ATOM   3476  C   GLN A 226      22.224  22.166 -23.483  1.00 45.32           C  
ATOM   3477  CB  GLN A 226      22.166  24.275 -24.843  1.00 45.32           C  
ATOM   3478  HB2 GLN A 226      21.878  23.771 -25.765  1.00 45.32           H  
ATOM   3479  HB3 GLN A 226      21.260  24.475 -24.271  1.00 45.32           H  
ATOM   3480  O   GLN A 226      21.799  21.335 -24.287  1.00 45.32           O  
ATOM   3481  CG  GLN A 226      22.818  25.624 -25.180  1.00 45.32           C  
ATOM   3482  HG2 GLN A 226      23.146  26.098 -24.255  1.00 45.32           H  
ATOM   3483  HG3 GLN A 226      23.695  25.457 -25.806  1.00 45.32           H  
ATOM   3484  CD  GLN A 226      21.876  26.587 -25.906  1.00 45.32           C  
ATOM   3485  NE2 GLN A 226      22.294  27.813 -26.128  1.00 45.32           N  
ATOM   3486 HE21 GLN A 226      23.217  28.098 -25.833  1.00 45.32           H  
ATOM   3487 HE22 GLN A 226      21.637  28.418 -26.600  1.00 45.32           H  
ATOM   3488  OE1 GLN A 226      20.759  26.285 -26.292  1.00 45.32           O  
ATOM   3489  N   GLY A 227      22.049  22.069 -22.160  1.00 46.04           N  
ATOM   3490  H   GLY A 227      22.479  22.760 -21.561  1.00 46.04           H  
ATOM   3491  CA  GLY A 227      21.451  20.907 -21.501  1.00 46.04           C  
ATOM   3492  HA2 GLY A 227      21.225  21.150 -20.463  1.00 46.04           H  
ATOM   3493  HA3 GLY A 227      22.167  20.085 -21.507  1.00 46.04           H  
ATOM   3494  C   GLY A 227      20.157  20.463 -22.184  1.00 46.04           C  
ATOM   3495  O   GLY A 227      19.203  21.232 -22.306  1.00 46.04           O  
ATOM   3496  N   ILE A 228      20.128  19.220 -22.666  1.00 43.74           N  
ATOM   3497  H   ILE A 228      20.942  18.636 -22.538  1.00 43.74           H  
ATOM   3498  CA  ILE A 228      18.914  18.629 -23.228  1.00 43.74           C  
ATOM   3499  HA  ILE A 228      18.404  19.380 -23.833  1.00 43.74           H  
ATOM   3500  C   ILE A 228      18.015  18.269 -22.042  1.00 43.74           C  
ATOM   3501  CB  ILE A 228      19.241  17.426 -24.144  1.00 43.74           C  
ATOM   3502  HB  ILE A 228      19.823  16.703 -23.572  1.00 43.74           H  
ATOM   3503  O   ILE A 228      18.337  17.376 -21.260  1.00 43.74           O  
ATOM   3504  CG1 ILE A 228      20.078  17.888 -25.363  1.00 43.74           C  
ATOM   3505 HG12 ILE A 228      20.945  18.448 -25.014  1.00 43.74           H  
ATOM   3506 HG13 ILE A 228      19.479  18.559 -25.979  1.00 43.74           H  
ATOM   3507  CG2 ILE A 228      17.942  16.740 -24.615  1.00 43.74           C  
ATOM   3508 HG21 ILE A 228      17.340  17.433 -25.204  1.00 43.74           H  
ATOM   3509 HG22 ILE A 228      17.362  16.395 -23.760  1.00 43.74           H  
ATOM   3510 HG23 ILE A 228      18.175  15.860 -25.214  1.00 43.74           H  
ATOM   3511  CD1 ILE A 228      20.607  16.747 -26.242  1.00 43.74           C  
ATOM   3512 HD11 ILE A 228      21.260  17.161 -27.010  1.00 43.74           H  
ATOM   3513 HD12 ILE A 228      19.787  16.223 -26.733  1.00 43.74           H  
ATOM   3514 HD13 ILE A 228      21.179  16.046 -25.634  1.00 43.74           H  
ATOM   3515  N   PHE A 229      16.887  18.965 -21.903  1.00 53.64           N  
ATOM   3516  H   PHE A 229      16.742  19.766 -22.501  1.00 53.64           H  
ATOM   3517  CA  PHE A 229      15.862  18.629 -20.916  1.00 53.64           C  
ATOM   3518  HA  PHE A 229      16.344  18.261 -20.010  1.00 53.64           H  
ATOM   3519  C   PHE A 229      14.968  17.519 -21.471  1.00 53.64           C  
ATOM   3520  CB  PHE A 229      15.047  19.874 -20.542  1.00 53.64           C  
ATOM   3521  HB2 PHE A 229      14.244  19.570 -19.871  1.00 53.64           H  
ATOM   3522  HB3 PHE A 229      14.585  20.286 -21.438  1.00 53.64           H  
ATOM   3523  O   PHE A 229      14.143  17.759 -22.354  1.00 53.64           O  
ATOM   3524  CG  PHE A 229      15.854  20.957 -19.854  1.00 53.64           C  
ATOM   3525  CD1 PHE A 229      16.157  20.848 -18.483  1.00 53.64           C  
ATOM   3526  HD1 PHE A 229      15.859  19.972 -17.926  1.00 53.64           H  
ATOM   3527  CD2 PHE A 229      16.332  22.059 -20.587  1.00 53.64           C  
ATOM   3528  HD2 PHE A 229      16.143  22.133 -21.647  1.00 53.64           H  
ATOM   3529  CE1 PHE A 229      16.897  21.854 -17.840  1.00 53.64           C  
ATOM   3530  HE1 PHE A 229      17.144  21.762 -16.792  1.00 53.64           H  
ATOM   3531  CE2 PHE A 229      17.094  23.053 -19.948  1.00 53.64           C  
ATOM   3532  HE2 PHE A 229      17.491  23.880 -20.518  1.00 53.64           H  
ATOM   3533  CZ  PHE A 229      17.367  22.956 -18.573  1.00 53.64           C  
ATOM   3534  HZ  PHE A 229      17.972  23.706 -18.084  1.00 53.64           H  
ATOM   3535  N   GLN A 230      15.117  16.303 -20.948  1.00 59.04           N  
ATOM   3536  H   GLN A 230      15.826  16.168 -20.242  1.00 59.04           H  
ATOM   3537  CA  GLN A 230      14.206  15.195 -21.229  1.00 59.04           C  
ATOM   3538  HA  GLN A 230      13.623  15.438 -22.117  1.00 59.04           H  
ATOM   3539  C   GLN A 230      13.222  15.026 -20.065  1.00 59.04           C  
ATOM   3540  CB  GLN A 230      15.015  13.932 -21.560  1.00 59.04           C  
ATOM   3541  HB2 GLN A 230      15.776  14.198 -22.293  1.00 59.04           H  
ATOM   3542  HB3 GLN A 230      15.509  13.570 -20.658  1.00 59.04           H  
ATOM   3543  O   GLN A 230      13.585  15.223 -18.903  1.00 59.04           O  
ATOM   3544  CG  GLN A 230      14.140  12.812 -22.147  1.00 59.04           C  
ATOM   3545  HG2 GLN A 230      13.553  13.205 -22.977  1.00 59.04           H  
ATOM   3546  HG3 GLN A 230      13.455  12.456 -21.378  1.00 59.04           H  
ATOM   3547  CD  GLN A 230      14.946  11.622 -22.663  1.00 59.04           C  
ATOM   3548  NE2 GLN A 230      14.305  10.507 -22.932  1.00 59.04           N  
ATOM   3549 HE21 GLN A 230      14.896   9.729 -23.189  1.00 59.04           H  
ATOM   3550 HE22 GLN A 230      13.329  10.411 -22.690  1.00 59.04           H  
ATOM   3551  OE1 GLN A 230      16.147  11.663 -22.856  1.00 59.04           O  
ATOM   3552  N   GLY A 231      11.966  14.688 -20.380  1.00 73.45           N  
ATOM   3553  H   GLY A 231      11.733  14.515 -21.347  1.00 73.45           H  
ATOM   3554  CA  GLY A 231      10.961  14.371 -19.366  1.00 73.45           C  
ATOM   3555  HA2 GLY A 231      10.010  14.130 -19.840  1.00 73.45           H  
ATOM   3556  HA3 GLY A 231      10.813  15.234 -18.717  1.00 73.45           H  
ATOM   3557  C   GLY A 231      11.401  13.171 -18.529  1.00 73.45           C  
ATOM   3558  O   GLY A 231      11.817  12.148 -19.078  1.00 73.45           O  
ATOM   3559  N   THR A 232      11.325  13.290 -17.206  1.00 90.02           N  
ATOM   3560  H   THR A 232      11.099  14.193 -16.815  1.00 90.02           H  
ATOM   3561  CA  THR A 232      11.737  12.217 -16.296  1.00 90.02           C  
ATOM   3562  HA  THR A 232      12.696  11.833 -16.642  1.00 90.02           H  
ATOM   3563  C   THR A 232      10.718  11.076 -16.321  1.00 90.02           C  
ATOM   3564  CB  THR A 232      11.940  12.745 -14.867  1.00 90.02           C  
ATOM   3565  HB  THR A 232      10.982  13.055 -14.448  1.00 90.02           H  
ATOM   3566  O   THR A 232       9.520  11.296 -16.121  1.00 90.02           O  
ATOM   3567  CG2 THR A 232      12.580  11.704 -13.954  1.00 90.02           C  
ATOM   3568 HG21 THR A 232      12.706  12.121 -12.955  1.00 90.02           H  
ATOM   3569 HG22 THR A 232      13.554  11.413 -14.347  1.00 90.02           H  
ATOM   3570 HG23 THR A 232      11.946  10.820 -13.892  1.00 90.02           H  
ATOM   3571  OG1 THR A 232      12.823  13.842 -14.866  1.00 90.02           O  
ATOM   3572  HG1 THR A 232      12.966  14.108 -13.955  1.00 90.02           H  
ATOM   3573  N   VAL A 233      11.181   9.844 -16.535  1.00 94.98           N  
ATOM   3574  H   VAL A 233      12.169   9.719 -16.700  1.00 94.98           H  
ATOM   3575  CA  VAL A 233      10.354   8.634 -16.416  1.00 94.98           C  
ATOM   3576  HA  VAL A 233       9.319   8.894 -16.639  1.00 94.98           H  
ATOM   3577  C   VAL A 233      10.423   8.120 -14.981  1.00 94.98           C  
ATOM   3578  CB  VAL A 233      10.782   7.555 -17.425  1.00 94.98           C  
ATOM   3579  HB  VAL A 233      11.835   7.314 -17.273  1.00 94.98           H  
ATOM   3580  O   VAL A 233      11.511   7.876 -14.468  1.00 94.98           O  
ATOM   3581  CG1 VAL A 233       9.955   6.277 -17.254  1.00 94.98           C  
ATOM   3582 HG11 VAL A 233       8.892   6.498 -17.350  1.00 94.98           H  
ATOM   3583 HG12 VAL A 233      10.150   5.838 -16.275  1.00 94.98           H  
ATOM   3584 HG13 VAL A 233      10.260   5.547 -18.004  1.00 94.98           H  
ATOM   3585  CG2 VAL A 233      10.591   8.050 -18.866  1.00 94.98           C  
ATOM   3586 HG21 VAL A 233       9.545   8.298 -19.045  1.00 94.98           H  
ATOM   3587 HG22 VAL A 233      11.205   8.933 -19.044  1.00 94.98           H  
ATOM   3588 HG23 VAL A 233      10.906   7.272 -19.562  1.00 94.98           H  
ATOM   3589  N   LEU A 234       9.270   7.951 -14.332  1.00 96.42           N  
ATOM   3590  H   LEU A 234       8.414   8.168 -14.821  1.00 96.42           H  
ATOM   3591  CA  LEU A 234       9.172   7.559 -12.924  1.00 96.42           C  
ATOM   3592  HA  LEU A 234      10.168   7.326 -12.546  1.00 96.42           H  
ATOM   3593  C   LEU A 234       8.339   6.295 -12.710  1.00 96.42           C  
ATOM   3594  CB  LEU A 234       8.595   8.720 -12.092  1.00 96.42           C  
ATOM   3595  HB2 LEU A 234       8.464   8.382 -11.064  1.00 96.42           H  
ATOM   3596  HB3 LEU A 234       7.608   8.965 -12.483  1.00 96.42           H  
ATOM   3597  O   LEU A 234       7.470   5.941 -13.514  1.00 96.42           O  
ATOM   3598  CG  LEU A 234       9.446   9.999 -12.066  1.00 96.42           C  
ATOM   3599  HG  LEU A 234       9.513  10.415 -13.072  1.00 96.42           H  
ATOM   3600  CD1 LEU A 234       8.765  11.020 -11.156  1.00 96.42           C  
ATOM   3601 HD11 LEU A 234       9.228  11.998 -11.284  1.00 96.42           H  
ATOM   3602 HD12 LEU A 234       7.705  11.094 -11.396  1.00 96.42           H  
ATOM   3603 HD13 LEU A 234       8.849  10.711 -10.114  1.00 96.42           H  
ATOM   3604  CD2 LEU A 234      10.856   9.752 -11.522  1.00 96.42           C  
ATOM   3605 HD21 LEU A 234      10.811   9.357 -10.507  1.00 96.42           H  
ATOM   3606 HD22 LEU A 234      11.400   9.054 -12.158  1.00 96.42           H  
ATOM   3607 HD23 LEU A 234      11.415  10.688 -11.524  1.00 96.42           H  
ATOM   3608  N   SER A 235       8.586   5.655 -11.565  1.00 97.70           N  
ATOM   3609  H   SER A 235       9.324   6.016 -10.977  1.00 97.70           H  
ATOM   3610  CA  SER A 235       7.688   4.664 -10.972  1.00 97.70           C  
ATOM   3611  HA  SER A 235       7.672   3.777 -11.605  1.00 97.70           H  
ATOM   3612  C   SER A 235       6.273   5.243 -10.796  1.00 97.70           C  
ATOM   3613  CB  SER A 235       8.213   4.265  -9.589  1.00 97.70           C  
ATOM   3614  HB2 SER A 235       8.378   5.164  -8.995  1.00 97.70           H  
ATOM   3615  HB3 SER A 235       9.156   3.727  -9.677  1.00 97.70           H  
ATOM   3616  O   SER A 235       6.134   6.355 -10.276  1.00 97.70           O  
ATOM   3617  OG  SER A 235       7.259   3.465  -8.932  1.00 97.70           O  
ATOM   3618  HG  SER A 235       7.357   2.577  -9.283  1.00 97.70           H  
ATOM   3619  N   PRO A 236       5.198   4.514 -11.152  1.00 97.88           N  
ATOM   3620  CA  PRO A 236       3.834   4.919 -10.827  1.00 97.88           C  
ATOM   3621  HA  PRO A 236       3.648   5.934 -11.179  1.00 97.88           H  
ATOM   3622  C   PRO A 236       3.506   4.860  -9.331  1.00 97.88           C  
ATOM   3623  CB  PRO A 236       2.950   3.929 -11.586  1.00 97.88           C  
ATOM   3624  HB2 PRO A 236       2.761   4.311 -12.589  1.00 97.88           H  
ATOM   3625  HB3 PRO A 236       2.019   3.731 -11.056  1.00 97.88           H  
ATOM   3626  O   PRO A 236       2.528   5.477  -8.907  1.00 97.88           O  
ATOM   3627  CG  PRO A 236       3.801   2.666 -11.682  1.00 97.88           C  
ATOM   3628  HG2 PRO A 236       3.491   2.022 -12.505  1.00 97.88           H  
ATOM   3629  HG3 PRO A 236       3.798   2.126 -10.735  1.00 97.88           H  
ATOM   3630  CD  PRO A 236       5.168   3.281 -11.926  1.00 97.88           C  
ATOM   3631  HD2 PRO A 236       5.960   2.579 -11.666  1.00 97.88           H  
ATOM   3632  HD3 PRO A 236       5.242   3.538 -12.982  1.00 97.88           H  
ATOM   3633  N   THR A 237       4.266   4.099  -8.536  1.00 98.47           N  
ATOM   3634  H   THR A 237       5.103   3.682  -8.916  1.00 98.47           H  
ATOM   3635  CA  THR A 237       3.896   3.752  -7.153  1.00 98.47           C  
ATOM   3636  HA  THR A 237       2.919   3.268  -7.167  1.00 98.47           H  
ATOM   3637  C   THR A 237       3.772   4.977  -6.252  1.00 98.47           C  
ATOM   3638  CB  THR A 237       4.887   2.765  -6.520  1.00 98.47           C  
ATOM   3639  HB  THR A 237       4.553   2.557  -5.504  1.00 98.47           H  
ATOM   3640  O   THR A 237       2.860   5.030  -5.433  1.00 98.47           O  
ATOM   3641  CG2 THR A 237       4.965   1.437  -7.271  1.00 98.47           C  
ATOM   3642 HG21 THR A 237       4.003   0.927  -7.227  1.00 98.47           H  
ATOM   3643 HG22 THR A 237       5.719   0.805  -6.801  1.00 98.47           H  
ATOM   3644 HG23 THR A 237       5.245   1.591  -8.313  1.00 98.47           H  
ATOM   3645  OG1 THR A 237       6.169   3.335  -6.448  1.00 98.47           O  
ATOM   3646  HG1 THR A 237       6.645   3.140  -7.258  1.00 98.47           H  
ATOM   3647  N   ALA A 238       4.611   5.997  -6.453  1.00 98.42           N  
ATOM   3648  H   ALA A 238       5.364   5.861  -7.111  1.00 98.42           H  
ATOM   3649  CA  ALA A 238       4.571   7.236  -5.682  1.00 98.42           C  
ATOM   3650  HA  ALA A 238       4.631   6.992  -4.622  1.00 98.42           H  
ATOM   3651  C   ALA A 238       3.271   8.025  -5.909  1.00 98.42           C  
ATOM   3652  CB  ALA A 238       5.801   8.060  -6.059  1.00 98.42           C  
ATOM   3653  HB1 ALA A 238       5.771   8.344  -7.111  1.00 98.42           H  
ATOM   3654  HB2 ALA A 238       6.705   7.482  -5.868  1.00 98.42           H  
ATOM   3655  HB3 ALA A 238       5.812   8.960  -5.444  1.00 98.42           H  
ATOM   3656  O   ALA A 238       2.568   8.367  -4.959  1.00 98.42           O  
ATOM   3657  N   ALA A 239       2.892   8.259  -7.169  1.00 98.37           N  
ATOM   3658  H   ALA A 239       3.491   7.955  -7.923  1.00 98.37           H  
ATOM   3659  CA  ALA A 239       1.633   8.931  -7.489  1.00 98.37           C  
ATOM   3660  HA  ALA A 239       1.599   9.885  -6.961  1.00 98.37           H  
ATOM   3661  C   ALA A 239       0.415   8.108  -7.045  1.00 98.37           C  
ATOM   3662  CB  ALA A 239       1.601   9.205  -8.991  1.00 98.37           C  
ATOM   3663  HB1 ALA A 239       1.661   8.272  -9.552  1.00 98.37           H  
ATOM   3664  HB2 ALA A 239       2.448   9.843  -9.244  1.00 98.37           H  
ATOM   3665  HB3 ALA A 239       0.683   9.735  -9.248  1.00 98.37           H  
ATOM   3666  O   ALA A 239      -0.573   8.658  -6.563  1.00 98.37           O  
ATOM   3667  N   VAL A 240       0.490   6.781  -7.164  1.00 98.53           N  
ATOM   3668  H   VAL A 240       1.320   6.384  -7.580  1.00 98.53           H  
ATOM   3669  CA  VAL A 240      -0.557   5.874  -6.684  1.00 98.53           C  
ATOM   3670  HA  VAL A 240      -1.516   6.191  -7.094  1.00 98.53           H  
ATOM   3671  C   VAL A 240      -0.690   5.926  -5.162  1.00 98.53           C  
ATOM   3672  CB  VAL A 240      -0.276   4.451  -7.180  1.00 98.53           C  
ATOM   3673  HB  VAL A 240       0.768   4.206  -6.984  1.00 98.53           H  
ATOM   3674  O   VAL A 240      -1.813   5.994  -4.674  1.00 98.53           O  
ATOM   3675  CG1 VAL A 240      -1.141   3.399  -6.490  1.00 98.53           C  
ATOM   3676 HG11 VAL A 240      -2.198   3.562  -6.696  1.00 98.53           H  
ATOM   3677 HG12 VAL A 240      -0.968   3.397  -5.413  1.00 98.53           H  
ATOM   3678 HG13 VAL A 240      -0.819   2.426  -6.861  1.00 98.53           H  
ATOM   3679  CG2 VAL A 240      -0.534   4.346  -8.689  1.00 98.53           C  
ATOM   3680 HG21 VAL A 240      -0.190   3.374  -9.044  1.00 98.53           H  
ATOM   3681 HG22 VAL A 240       0.014   5.121  -9.226  1.00 98.53           H  
ATOM   3682 HG23 VAL A 240      -1.598   4.455  -8.897  1.00 98.53           H  
ATOM   3683  N   ALA A 241       0.409   5.947  -4.405  1.00 98.67           N  
ATOM   3684  H   ALA A 241       1.315   5.858  -4.844  1.00 98.67           H  
ATOM   3685  CA  ALA A 241       0.370   6.080  -2.949  1.00 98.67           C  
ATOM   3686  HA  ALA A 241      -0.191   5.244  -2.532  1.00 98.67           H  
ATOM   3687  C   ALA A 241      -0.340   7.371  -2.521  1.00 98.67           C  
ATOM   3688  CB  ALA A 241       1.797   6.028  -2.398  1.00 98.67           C  
ATOM   3689  HB1 ALA A 241       2.390   6.857  -2.784  1.00 98.67           H  
ATOM   3690  HB2 ALA A 241       2.267   5.089  -2.689  1.00 98.67           H  
ATOM   3691  HB3 ALA A 241       1.769   6.089  -1.310  1.00 98.67           H  
ATOM   3692  O   ALA A 241      -1.202   7.332  -1.646  1.00 98.67           O  
ATOM   3693  N   ALA A 242      -0.057   8.488  -3.199  1.00 98.37           N  
ATOM   3694  H   ALA A 242       0.678   8.460  -3.891  1.00 98.37           H  
ATOM   3695  CA  ALA A 242      -0.754   9.754  -2.970  1.00 98.37           C  
ATOM   3696  HA  ALA A 242      -0.644  10.046  -1.925  1.00 98.37           H  
ATOM   3697  C   ALA A 242      -2.256   9.650  -3.271  1.00 98.37           C  
ATOM   3698  CB  ALA A 242      -0.112  10.826  -3.851  1.00 98.37           C  
ATOM   3699  HB1 ALA A 242      -0.644  11.769  -3.722  1.00 98.37           H  
ATOM   3700  HB2 ALA A 242       0.929  10.969  -3.561  1.00 98.37           H  
ATOM   3701  HB3 ALA A 242      -0.154  10.535  -4.900  1.00 98.37           H  
ATOM   3702  O   ALA A 242      -3.090  10.115  -2.497  1.00 98.37           O  
ATOM   3703  N   VAL A 243      -2.619   8.995  -4.380  1.00 97.87           N  
ATOM   3704  H   VAL A 243      -1.888   8.656  -4.990  1.00 97.87           H  
ATOM   3705  CA  VAL A 243      -4.022   8.752  -4.740  1.00 97.87           C  
ATOM   3706  HA  VAL A 243      -4.541   9.711  -4.756  1.00 97.87           H  
ATOM   3707  C   VAL A 243      -4.732   7.898  -3.692  1.00 97.87           C  
ATOM   3708  CB  VAL A 243      -4.120   8.116  -6.138  1.00 97.87           C  
ATOM   3709  HB  VAL A 243      -3.399   7.304  -6.233  1.00 97.87           H  
ATOM   3710  O   VAL A 243      -5.883   8.189  -3.369  1.00 97.87           O  
ATOM   3711  CG1 VAL A 243      -5.510   7.551  -6.441  1.00 97.87           C  
ATOM   3712 HG11 VAL A 243      -5.575   7.235  -7.482  1.00 97.87           H  
ATOM   3713 HG12 VAL A 243      -5.695   6.677  -5.817  1.00 97.87           H  
ATOM   3714 HG13 VAL A 243      -6.265   8.306  -6.220  1.00 97.87           H  
ATOM   3715  CG2 VAL A 243      -3.828   9.164  -7.214  1.00 97.87           C  
ATOM   3716 HG21 VAL A 243      -2.835   9.589  -7.069  1.00 97.87           H  
ATOM   3717 HG22 VAL A 243      -3.865   8.690  -8.195  1.00 97.87           H  
ATOM   3718 HG23 VAL A 243      -4.558   9.972  -7.167  1.00 97.87           H  
ATOM   3719  N   ILE A 244      -4.068   6.873  -3.156  1.00 98.26           N  
ATOM   3720  H   ILE A 244      -3.127   6.691  -3.477  1.00 98.26           H  
ATOM   3721  CA  ILE A 244      -4.610   6.038  -2.082  1.00 98.26           C  
ATOM   3722  HA  ILE A 244      -5.593   5.677  -2.383  1.00 98.26           H  
ATOM   3723  C   ILE A 244      -4.827   6.892  -0.828  1.00 98.26           C  
ATOM   3724  CB  ILE A 244      -3.709   4.807  -1.826  1.00 98.26           C  
ATOM   3725  HB  ILE A 244      -2.698   5.142  -1.596  1.00 98.26           H  
ATOM   3726  O   ILE A 244      -5.938   6.906  -0.313  1.00 98.26           O  
ATOM   3727  CG1 ILE A 244      -3.674   3.861  -3.047  1.00 98.26           C  
ATOM   3728 HG12 ILE A 244      -3.583   4.430  -3.972  1.00 98.26           H  
ATOM   3729 HG13 ILE A 244      -4.618   3.320  -3.100  1.00 98.26           H  
ATOM   3730  CG2 ILE A 244      -4.259   4.006  -0.640  1.00 98.26           C  
ATOM   3731 HG21 ILE A 244      -4.258   4.623   0.259  1.00 98.26           H  
ATOM   3732 HG22 ILE A 244      -3.652   3.123  -0.439  1.00 98.26           H  
ATOM   3733 HG23 ILE A 244      -5.291   3.715  -0.837  1.00 98.26           H  
ATOM   3734  CD1 ILE A 244      -2.542   2.830  -3.010  1.00 98.26           C  
ATOM   3735 HD11 ILE A 244      -2.580   2.226  -3.917  1.00 98.26           H  
ATOM   3736 HD12 ILE A 244      -2.638   2.168  -2.150  1.00 98.26           H  
ATOM   3737 HD13 ILE A 244      -1.584   3.348  -2.969  1.00 98.26           H  
ATOM   3738  N   GLN A 245      -3.829   7.670  -0.395  1.00 97.61           N  
ATOM   3739  H   GLN A 245      -2.933   7.628  -0.861  1.00 97.61           H  
ATOM   3740  CA  GLN A 245      -3.948   8.521   0.794  1.00 97.61           C  
ATOM   3741  HA  GLN A 245      -4.236   7.897   1.640  1.00 97.61           H  
ATOM   3742  C   GLN A 245      -5.072   9.544   0.684  1.00 97.61           C  
ATOM   3743  CB  GLN A 245      -2.600   9.190   1.093  1.00 97.61           C  
ATOM   3744  HB2 GLN A 245      -1.814   8.435   1.085  1.00 97.61           H  
ATOM   3745  HB3 GLN A 245      -2.376   9.926   0.320  1.00 97.61           H  
ATOM   3746  O   GLN A 245      -5.874   9.694   1.602  1.00 97.61           O  
ATOM   3747  CG  GLN A 245      -2.618   9.872   2.469  1.00 97.61           C  
ATOM   3748  HG2 GLN A 245      -2.857   9.131   3.232  1.00 97.61           H  
ATOM   3749  HG3 GLN A 245      -3.382  10.649   2.497  1.00 97.61           H  
ATOM   3750  CD  GLN A 245      -1.282  10.521   2.793  1.00 97.61           C  
ATOM   3751  NE2 GLN A 245      -0.653  10.167   3.891  1.00 97.61           N  
ATOM   3752 HE21 GLN A 245       0.316  10.444   3.966  1.00 97.61           H  
ATOM   3753 HE22 GLN A 245      -1.046   9.423   4.449  1.00 97.61           H  
ATOM   3754  OE1 GLN A 245      -0.788  11.368   2.070  1.00 97.61           O  
ATOM   3755  N   ARG A 246      -5.190  10.200  -0.469  1.00 95.57           N  
ATOM   3756  H   ARG A 246      -4.471  10.078  -1.168  1.00 95.57           H  
ATOM   3757  CA  ARG A 246      -6.300  11.116  -0.717  1.00 95.57           C  
ATOM   3758  HA  ARG A 246      -6.346  11.840   0.097  1.00 95.57           H  
ATOM   3759  C   ARG A 246      -7.649  10.397  -0.706  1.00 95.57           C  
ATOM   3760  CB  ARG A 246      -6.041  11.860  -2.026  1.00 95.57           C  
ATOM   3761  HB2 ARG A 246      -5.093  12.392  -1.948  1.00 95.57           H  
ATOM   3762  HB3 ARG A 246      -5.977  11.144  -2.845  1.00 95.57           H  
ATOM   3763  O   ARG A 246      -8.602  10.912  -0.144  1.00 95.57           O  
ATOM   3764  CG  ARG A 246      -7.166  12.867  -2.291  1.00 95.57           C  
ATOM   3765  HG2 ARG A 246      -7.283  13.519  -1.425  1.00 95.57           H  
ATOM   3766  HG3 ARG A 246      -8.103  12.335  -2.455  1.00 95.57           H  
ATOM   3767  CD  ARG A 246      -6.882  13.727  -3.517  1.00 95.57           C  
ATOM   3768  HD2 ARG A 246      -7.678  14.467  -3.598  1.00 95.57           H  
ATOM   3769  HD3 ARG A 246      -5.934  14.241  -3.358  1.00 95.57           H  
ATOM   3770  NE  ARG A 246      -6.842  12.909  -4.744  1.00 95.57           N  
ATOM   3771  HE  ARG A 246      -7.311  12.016  -4.681  1.00 95.57           H  
ATOM   3772  NH1 ARG A 246      -5.601  14.357  -6.013  1.00 95.57           N  
ATOM   3773 HH11 ARG A 246      -5.570  14.963  -5.206  1.00 95.57           H  
ATOM   3774 HH12 ARG A 246      -4.902  14.463  -6.733  1.00 95.57           H  
ATOM   3775  NH2 ARG A 246      -6.144  12.376  -6.842  1.00 95.57           N  
ATOM   3776 HH21 ARG A 246      -6.511  11.446  -6.702  1.00 95.57           H  
ATOM   3777 HH22 ARG A 246      -5.578  12.596  -7.648  1.00 95.57           H  
ATOM   3778  CZ  ARG A 246      -6.205  13.217  -5.855  1.00 95.57           C  
ATOM   3779  N   THR A 247      -7.739   9.216  -1.318  1.00 96.06           N  
ATOM   3780  H   THR A 247      -6.892   8.802  -1.681  1.00 96.06           H  
ATOM   3781  CA  THR A 247      -8.995   8.447  -1.362  1.00 96.06           C  
ATOM   3782  HA  THR A 247      -9.780   9.079  -1.776  1.00 96.06           H  
ATOM   3783  C   THR A 247      -9.445   8.035   0.036  1.00 96.06           C  
ATOM   3784  CB  THR A 247      -8.856   7.201  -2.248  1.00 96.06           C  
ATOM   3785  HB  THR A 247      -8.086   6.545  -1.843  1.00 96.06           H  
ATOM   3786  O   THR A 247     -10.623   8.179   0.354  1.00 96.06           O  
ATOM   3787  CG2 THR A 247     -10.158   6.414  -2.366  1.00 96.06           C  
ATOM   3788 HG21 THR A 247     -10.367   5.933  -1.410  1.00 96.06           H  
ATOM   3789 HG22 THR A 247     -10.978   7.081  -2.631  1.00 96.06           H  
ATOM   3790 HG23 THR A 247     -10.051   5.635  -3.121  1.00 96.06           H  
ATOM   3791  OG1 THR A 247      -8.485   7.578  -3.558  1.00 96.06           O  
ATOM   3792  HG1 THR A 247      -7.566   7.848  -3.487  1.00 96.06           H  
ATOM   3793  N   ASP A 248      -8.511   7.577   0.870  1.00 96.02           N  
ATOM   3794  H   ASP A 248      -7.572   7.428   0.531  1.00 96.02           H  
ATOM   3795  CA  ASP A 248      -8.787   7.210   2.255  1.00 96.02           C  
ATOM   3796  HA  ASP A 248      -9.554   6.436   2.275  1.00 96.02           H  
ATOM   3797  C   ASP A 248      -9.308   8.409   3.058  1.00 96.02           C  
ATOM   3798  CB  ASP A 248      -7.517   6.660   2.911  1.00 96.02           C  
ATOM   3799  HB2 ASP A 248      -6.684   7.341   2.736  1.00 96.02           H  
ATOM   3800  HB3 ASP A 248      -7.700   6.621   3.985  1.00 96.02           H  
ATOM   3801  O   ASP A 248     -10.317   8.282   3.748  1.00 96.02           O  
ATOM   3802  CG  ASP A 248      -7.116   5.255   2.466  1.00 96.02           C  
ATOM   3803  OD1 ASP A 248      -7.576   4.709   1.439  1.00 96.02           O  
ATOM   3804  OD2 ASP A 248      -6.297   4.629   3.168  1.00 96.02           O  
ATOM   3805  N   ASN A 249      -8.673   9.575   2.911  1.00 94.06           N  
ATOM   3806  H   ASN A 249      -7.822   9.589   2.368  1.00 94.06           H  
ATOM   3807  CA  ASN A 249      -9.073  10.802   3.603  1.00 94.06           C  
ATOM   3808  HA  ASN A 249      -9.189  10.589   4.666  1.00 94.06           H  
ATOM   3809  C   ASN A 249     -10.422  11.359   3.111  1.00 94.06           C  
ATOM   3810  CB  ASN A 249      -7.960  11.849   3.422  1.00 94.06           C  
ATOM   3811  HB2 ASN A 249      -8.329  12.812   3.773  1.00 94.06           H  
ATOM   3812  HB3 ASN A 249      -7.724  11.947   2.362  1.00 94.06           H  
ATOM   3813  O   ASN A 249     -11.226  11.825   3.914  1.00 94.06           O  
ATOM   3814  CG  ASN A 249      -6.685  11.548   4.193  1.00 94.06           C  
ATOM   3815  ND2 ASN A 249      -5.625  12.268   3.903  1.00 94.06           N  
ATOM   3816 HD21 ASN A 249      -5.681  13.000   3.209  1.00 94.06           H  
ATOM   3817 HD22 ASN A 249      -4.833  12.160   4.520  1.00 94.06           H  
ATOM   3818  OD1 ASN A 249      -6.618  10.723   5.086  1.00 94.06           O  
ATOM   3819  N   ASP A 250     -10.676  11.321   1.800  1.00 94.23           N  
ATOM   3820  H   ASP A 250      -9.938  11.004   1.188  1.00 94.23           H  
ATOM   3821  CA  ASP A 250     -11.854  11.952   1.191  1.00 94.23           C  
ATOM   3822  HA  ASP A 250     -12.087  12.871   1.729  1.00 94.23           H  
ATOM   3823  C   ASP A 250     -13.106  11.059   1.236  1.00 94.23           C  
ATOM   3824  CB  ASP A 250     -11.558  12.312  -0.279  1.00 94.23           C  
ATOM   3825  HB2 ASP A 250     -11.225  11.415  -0.801  1.00 94.23           H  
ATOM   3826  HB3 ASP A 250     -12.491  12.626  -0.745  1.00 94.23           H  
ATOM   3827  O   ASP A 250     -14.232  11.560   1.225  1.00 94.23           O  
ATOM   3828  CG  ASP A 250     -10.538  13.438  -0.512  1.00 94.23           C  
ATOM   3829  OD1 ASP A 250     -10.175  14.159   0.442  1.00 94.23           O  
ATOM   3830  OD2 ASP A 250     -10.164  13.617  -1.700  1.00 94.23           O  
ATOM   3831  N   ALA A 251     -12.929   9.735   1.204  1.00 94.18           N  
ATOM   3832  H   ALA A 251     -11.981   9.388   1.184  1.00 94.18           H  
ATOM   3833  CA  ALA A 251     -14.021   8.782   0.989  1.00 94.18           C  
ATOM   3834  HA  ALA A 251     -14.961   9.253   1.275  1.00 94.18           H  
ATOM   3835  C   ALA A 251     -13.930   7.493   1.823  1.00 94.18           C  
ATOM   3836  CB  ALA A 251     -14.073   8.470  -0.513  1.00 94.18           C  
ATOM   3837  HB1 ALA A 251     -14.912   7.805  -0.717  1.00 94.18           H  
ATOM   3838  HB2 ALA A 251     -13.141   7.991  -0.812  1.00 94.18           H  
ATOM   3839  HB3 ALA A 251     -14.201   9.397  -1.073  1.00 94.18           H  
ATOM   3840  O   ALA A 251     -14.835   6.661   1.725  1.00 94.18           O  
ATOM   3841  N   GLY A 252     -12.875   7.318   2.622  1.00 94.46           N  
ATOM   3842  H   GLY A 252     -12.171   8.041   2.668  1.00 94.46           H  
ATOM   3843  CA  GLY A 252     -12.654   6.140   3.455  1.00 94.46           C  
ATOM   3844  HA2 GLY A 252     -13.611   5.736   3.786  1.00 94.46           H  
ATOM   3845  HA3 GLY A 252     -12.106   6.453   4.344  1.00 94.46           H  
ATOM   3846  C   GLY A 252     -11.867   5.021   2.766  1.00 94.46           C  
ATOM   3847  O   GLY A 252     -11.860   4.873   1.543  1.00 94.46           O  
ATOM   3848  N   VAL A 253     -11.229   4.176   3.583  1.00 95.36           N  
ATOM   3849  H   VAL A 253     -11.272   4.387   4.570  1.00 95.36           H  
ATOM   3850  CA  VAL A 253     -10.326   3.081   3.158  1.00 95.36           C  
ATOM   3851  HA  VAL A 253      -9.510   3.515   2.579  1.00 95.36           H  
ATOM   3852  C   VAL A 253     -11.018   2.042   2.261  1.00 95.36           C  
ATOM   3853  CB  VAL A 253      -9.730   2.386   4.406  1.00 95.36           C  
ATOM   3854  HB  VAL A 253     -10.536   1.895   4.950  1.00 95.36           H  
ATOM   3855  O   VAL A 253     -10.376   1.361   1.462  1.00 95.36           O  
ATOM   3856  CG1 VAL A 253      -8.678   1.324   4.054  1.00 95.36           C  
ATOM   3857 HG11 VAL A 253      -9.132   0.509   3.491  1.00 95.36           H  
ATOM   3858 HG12 VAL A 253      -8.252   0.907   4.967  1.00 95.36           H  
ATOM   3859 HG13 VAL A 253      -7.885   1.782   3.462  1.00 95.36           H  
ATOM   3860  CG2 VAL A 253      -9.056   3.386   5.358  1.00 95.36           C  
ATOM   3861 HG21 VAL A 253      -9.783   4.087   5.768  1.00 95.36           H  
ATOM   3862 HG22 VAL A 253      -8.603   2.860   6.198  1.00 95.36           H  
ATOM   3863 HG23 VAL A 253      -8.285   3.947   4.830  1.00 95.36           H  
ATOM   3864  N   TRP A 254     -12.343   1.918   2.372  1.00 94.87           N  
ATOM   3865  H   TRP A 254     -12.815   2.541   3.011  1.00 94.87           H  
ATOM   3866  CA  TRP A 254     -13.180   1.020   1.569  1.00 94.87           C  
ATOM   3867  HA  TRP A 254     -12.694   0.048   1.491  1.00 94.87           H  
ATOM   3868  C   TRP A 254     -13.427   1.527   0.145  1.00 94.87           C  
ATOM   3869  CB  TRP A 254     -14.519   0.846   2.285  1.00 94.87           C  
ATOM   3870  HB2 TRP A 254     -14.337   0.360   3.243  1.00 94.87           H  
ATOM   3871  HB3 TRP A 254     -15.167   0.191   1.703  1.00 94.87           H  
ATOM   3872  O   TRP A 254     -13.946   0.786  -0.697  1.00 94.87           O  
ATOM   3873  CG  TRP A 254     -15.236   2.123   2.578  1.00 94.87           C  
ATOM   3874  CD1 TRP A 254     -16.193   2.703   1.818  1.00 94.87           C  
ATOM   3875  HD1 TRP A 254     -16.571   2.303   0.889  1.00 94.87           H  
ATOM   3876  CD2 TRP A 254     -15.124   2.942   3.779  1.00 94.87           C  
ATOM   3877  CE2 TRP A 254     -16.069   4.004   3.687  1.00 94.87           C  
ATOM   3878  CE3 TRP A 254     -14.358   2.856   4.961  1.00 94.87           C  
ATOM   3879  HE3 TRP A 254     -13.654   2.046   5.086  1.00 94.87           H  
ATOM   3880  NE1 TRP A 254     -16.672   3.826   2.465  1.00 94.87           N  
ATOM   3881  HE1 TRP A 254     -17.445   4.388   2.138  1.00 94.87           H  
ATOM   3882  CH2 TRP A 254     -15.470   4.828   5.877  1.00 94.87           C  
ATOM   3883  HH2 TRP A 254     -15.592   5.542   6.678  1.00 94.87           H  
ATOM   3884  CZ2 TRP A 254     -16.252   4.934   4.716  1.00 94.87           C  
ATOM   3885  HZ2 TRP A 254     -16.980   5.725   4.613  1.00 94.87           H  
ATOM   3886  CZ3 TRP A 254     -14.517   3.803   5.988  1.00 94.87           C  
ATOM   3887  HZ3 TRP A 254     -13.914   3.743   6.883  1.00 94.87           H  
ATOM   3888  N   LYS A 255     -13.074   2.781  -0.162  1.00 94.90           N  
ATOM   3889  H   LYS A 255     -12.635   3.354   0.544  1.00 94.90           H  
ATOM   3890  CA  LYS A 255     -13.235   3.333  -1.502  1.00 94.90           C  
ATOM   3891  HA  LYS A 255     -14.152   2.899  -1.900  1.00 94.90           H  
ATOM   3892  C   LYS A 255     -12.074   2.910  -2.397  1.00 94.90           C  
ATOM   3893  CB  LYS A 255     -13.405   4.857  -1.426  1.00 94.90           C  
ATOM   3894  HB2 LYS A 255     -12.489   5.300  -1.034  1.00 94.90           H  
ATOM   3895  HB3 LYS A 255     -14.203   5.095  -0.722  1.00 94.90           H  
ATOM   3896  O   LYS A 255     -10.905   3.090  -2.084  1.00 94.90           O  
ATOM   3897  CG  LYS A 255     -13.726   5.490  -2.789  1.00 94.90           C  
ATOM   3898  HG2 LYS A 255     -12.948   5.246  -3.512  1.00 94.90           H  
ATOM   3899  HG3 LYS A 255     -13.745   6.574  -2.672  1.00 94.90           H  
ATOM   3900  CD  LYS A 255     -15.090   5.026  -3.312  1.00 94.90           C  
ATOM   3901  HD2 LYS A 255     -15.073   3.953  -3.504  1.00 94.90           H  
ATOM   3902  HD3 LYS A 255     -15.841   5.241  -2.552  1.00 94.90           H  
ATOM   3903  CE  LYS A 255     -15.445   5.752  -4.606  1.00 94.90           C  
ATOM   3904  HE2 LYS A 255     -15.379   6.824  -4.423  1.00 94.90           H  
ATOM   3905  HE3 LYS A 255     -14.709   5.491  -5.367  1.00 94.90           H  
ATOM   3906  NZ  LYS A 255     -16.815   5.381  -5.030  1.00 94.90           N  
ATOM   3907  HZ1 LYS A 255     -16.882   4.384  -5.176  1.00 94.90           H  
ATOM   3908  HZ2 LYS A 255     -17.079   5.873  -5.872  1.00 94.90           H  
ATOM   3909  HZ3 LYS A 255     -17.464   5.626  -4.296  1.00 94.90           H  
ATOM   3910  N   ALA A 256     -12.408   2.381  -3.572  1.00 94.83           N  
ATOM   3911  H   ALA A 256     -13.382   2.177  -3.745  1.00 94.83           H  
ATOM   3912  CA  ALA A 256     -11.416   2.025  -4.578  1.00 94.83           C  
ATOM   3913  HA  ALA A 256     -10.726   1.313  -4.124  1.00 94.83           H  
ATOM   3914  C   ALA A 256     -10.648   3.270  -5.087  1.00 94.83           C  
ATOM   3915  CB  ALA A 256     -12.125   1.303  -5.726  1.00 94.83           C  
ATOM   3916  HB1 ALA A 256     -12.561   0.370  -5.367  1.00 94.83           H  
ATOM   3917  HB2 ALA A 256     -12.909   1.937  -6.141  1.00 94.83           H  
ATOM   3918  HB3 ALA A 256     -11.402   1.081  -6.511  1.00 94.83           H  
ATOM   3919  O   ALA A 256     -11.284   4.165  -5.657  1.00 94.83           O  
ATOM   3920  N   PRO A 257      -9.303   3.304  -4.991  1.00 95.25           N  
ATOM   3921  CA  PRO A 257      -8.451   4.394  -5.482  1.00 95.25           C  
ATOM   3922  HA  PRO A 257      -8.927   5.353  -5.278  1.00 95.25           H  
ATOM   3923  C   PRO A 257      -8.224   4.289  -7.004  1.00 95.25           C  
ATOM   3924  CB  PRO A 257      -7.176   4.292  -4.636  1.00 95.25           C  
ATOM   3925  HB2 PRO A 257      -6.290   4.694  -5.127  1.00 95.25           H  
ATOM   3926  HB3 PRO A 257      -7.338   4.790  -3.680  1.00 95.25           H  
ATOM   3927  O   PRO A 257      -7.100   4.291  -7.503  1.00 95.25           O  
ATOM   3928  CG  PRO A 257      -7.048   2.789  -4.407  1.00 95.25           C  
ATOM   3929  HG2 PRO A 257      -6.582   2.316  -5.272  1.00 95.25           H  
ATOM   3930  HG3 PRO A 257      -6.508   2.553  -3.490  1.00 95.25           H  
ATOM   3931  CD  PRO A 257      -8.490   2.330  -4.273  1.00 95.25           C  
ATOM   3932  HD2 PRO A 257      -8.767   2.330  -3.219  1.00 95.25           H  
ATOM   3933  HD3 PRO A 257      -8.602   1.329  -4.690  1.00 95.25           H  
ATOM   3934  N   ALA A 258      -9.312   4.143  -7.762  1.00 93.75           N  
ATOM   3935  H   ALA A 258     -10.203   4.237  -7.296  1.00 93.75           H  
ATOM   3936  CA  ALA A 258      -9.313   3.942  -9.209  1.00 93.75           C  
ATOM   3937  HA  ALA A 258      -8.293   4.029  -9.583  1.00 93.75           H  
ATOM   3938  C   ALA A 258     -10.150   5.013  -9.921  1.00 93.75           C  
ATOM   3939  CB  ALA A 258      -9.797   2.519  -9.519  1.00 93.75           C  
ATOM   3940  HB1 ALA A 258      -9.772   2.340 -10.594  1.00 93.75           H  
ATOM   3941  HB2 ALA A 258      -9.138   1.800  -9.032  1.00 93.75           H  
ATOM   3942  HB3 ALA A 258     -10.813   2.382  -9.151  1.00 93.75           H  
ATOM   3943  O   ALA A 258     -10.984   5.690  -9.325  1.00 93.75           O  
ATOM   3944  N   ASN A 259      -9.937   5.159 -11.230  1.00 93.17           N  
ATOM   3945  H   ASN A 259      -9.237   4.565 -11.650  1.00 93.17           H  
ATOM   3946  CA  ASN A 259     -10.519   6.204 -12.073  1.00 93.17           C  
ATOM   3947  HA  ASN A 259     -10.047   6.101 -13.050  1.00 93.17           H  
ATOM   3948  C   ASN A 259     -10.177   7.636 -11.607  1.00 93.17           C  
ATOM   3949  CB  ASN A 259     -12.019   5.921 -12.260  1.00 93.17           C  
ATOM   3950  HB2 ASN A 259     -12.160   4.888 -12.578  1.00 93.17           H  
ATOM   3951  HB3 ASN A 259     -12.525   6.054 -11.304  1.00 93.17           H  
ATOM   3952  O   ASN A 259     -10.920   8.586 -11.858  1.00 93.17           O  
ATOM   3953  CG  ASN A 259     -12.680   6.819 -13.283  1.00 93.17           C  
ATOM   3954  ND2 ASN A 259     -13.930   7.154 -13.066  1.00 93.17           N  
ATOM   3955 HD21 ASN A 259     -14.380   6.835 -12.219  1.00 93.17           H  
ATOM   3956 HD22 ASN A 259     -14.392   7.748 -13.740  1.00 93.17           H  
ATOM   3957  OD1 ASN A 259     -12.101   7.242 -14.277  1.00 93.17           O  
ATOM   3958  N   ILE A 260      -9.021   7.798 -10.969  1.00 94.68           N  
ATOM   3959  H   ILE A 260      -8.463   6.976 -10.784  1.00 94.68           H  
ATOM   3960  CA  ILE A 260      -8.500   9.076 -10.487  1.00 94.68           C  
ATOM   3961  HA  ILE A 260      -9.292   9.825 -10.510  1.00 94.68           H  
ATOM   3962  C   ILE A 260      -7.390   9.541 -11.432  1.00 94.68           C  
ATOM   3963  CB  ILE A 260      -8.060   8.922  -9.019  1.00 94.68           C  
ATOM   3964  HB  ILE A 260      -7.397   8.060  -8.940  1.00 94.68           H  
ATOM   3965  O   ILE A 260      -6.565   8.735 -11.867  1.00 94.68           O  
ATOM   3966  CG1 ILE A 260      -9.305   8.689  -8.129  1.00 94.68           C  
ATOM   3967 HG12 ILE A 260      -9.912   9.593  -8.109  1.00 94.68           H  
ATOM   3968 HG13 ILE A 260      -9.917   7.895  -8.556  1.00 94.68           H  
ATOM   3969  CG2 ILE A 260      -7.303  10.163  -8.544  1.00 94.68           C  
ATOM   3970 HG21 ILE A 260      -6.382  10.295  -9.112  1.00 94.68           H  
ATOM   3971 HG22 ILE A 260      -7.020  10.006  -7.503  1.00 94.68           H  
ATOM   3972 HG23 ILE A 260      -7.928  11.052  -8.628  1.00 94.68           H  
ATOM   3973  CD1 ILE A 260      -9.003   8.271  -6.687  1.00 94.68           C  
ATOM   3974 HD11 ILE A 260      -9.939   8.037  -6.180  1.00 94.68           H  
ATOM   3975 HD12 ILE A 260      -8.514   9.077  -6.139  1.00 94.68           H  
ATOM   3976 HD13 ILE A 260      -8.379   7.377  -6.683  1.00 94.68           H  
ATOM   3977  N   ALA A 261      -7.411  10.827 -11.791  1.00 96.08           N  
ATOM   3978  H   ALA A 261      -8.046  11.450 -11.313  1.00 96.08           H  
ATOM   3979  CA  ALA A 261      -6.401  11.428 -12.655  1.00 96.08           C  
ATOM   3980  HA  ALA A 261      -6.167  10.725 -13.455  1.00 96.08           H  
ATOM   3981  C   ALA A 261      -5.096  11.674 -11.894  1.00 96.08           C  
ATOM   3982  CB  ALA A 261      -6.957  12.704 -13.298  1.00 96.08           C  
ATOM   3983  HB1 ALA A 261      -7.184  13.439 -12.526  1.00 96.08           H  
ATOM   3984  HB2 ALA A 261      -7.859  12.476 -13.866  1.00 96.08           H  
ATOM   3985  HB3 ALA A 261      -6.209  13.123 -13.971  1.00 96.08           H  
ATOM   3986  O   ALA A 261      -5.127  12.109 -10.742  1.00 96.08           O  
ATOM   3987  N   LEU A 262      -3.976  11.397 -12.560  1.00 97.79           N  
ATOM   3988  H   LEU A 262      -4.049  11.061 -13.509  1.00 97.79           H  
ATOM   3989  CA  LEU A 262      -2.638  11.665 -12.046  1.00 97.79           C  
ATOM   3990  HA  LEU A 262      -2.676  11.704 -10.958  1.00 97.79           H  
ATOM   3991  C   LEU A 262      -2.142  13.028 -12.533  1.00 97.79           C  
ATOM   3992  CB  LEU A 262      -1.669  10.539 -12.445  1.00 97.79           C  
ATOM   3993  HB2 LEU A 262      -0.692  10.783 -12.028  1.00 97.79           H  
ATOM   3994  HB3 LEU A 262      -1.577  10.525 -13.531  1.00 97.79           H  
ATOM   3995  O   LEU A 262      -2.256  13.360 -13.716  1.00 97.79           O  
ATOM   3996  CG  LEU A 262      -2.065   9.132 -11.966  1.00 97.79           C  
ATOM   3997  HG  LEU A 262      -2.977   8.819 -12.475  1.00 97.79           H  
ATOM   3998  CD1 LEU A 262      -0.959   8.144 -12.328  1.00 97.79           C  
ATOM   3999 HD11 LEU A 262      -0.051   8.389 -11.777  1.00 97.79           H  
ATOM   4000 HD12 LEU A 262      -1.269   7.133 -12.064  1.00 97.79           H  
ATOM   4001 HD13 LEU A 262      -0.753   8.195 -13.397  1.00 97.79           H  
ATOM   4002  CD2 LEU A 262      -2.299   9.067 -10.459  1.00 97.79           C  
ATOM   4003 HD21 LEU A 262      -1.462   9.519  -9.926  1.00 97.79           H  
ATOM   4004 HD22 LEU A 262      -2.408   8.033 -10.132  1.00 97.79           H  
ATOM   4005 HD23 LEU A 262      -3.207   9.615 -10.207  1.00 97.79           H  
ATOM   4006  N   SER A 263      -1.567  13.794 -11.613  1.00 97.24           N  
ATOM   4007  H   SER A 263      -1.502  13.423 -10.676  1.00 97.24           H  
ATOM   4008  CA  SER A 263      -0.903  15.071 -11.866  1.00 97.24           C  
ATOM   4009  HA  SER A 263      -1.463  15.624 -12.620  1.00 97.24           H  
ATOM   4010  C   SER A 263       0.526  14.860 -12.364  1.00 97.24           C  
ATOM   4011  CB  SER A 263      -0.865  15.904 -10.583  1.00 97.24           C  
ATOM   4012  HB2 SER A 263      -0.296  16.818 -10.755  1.00 97.24           H  
ATOM   4013  HB3 SER A 263      -0.369  15.331  -9.800  1.00 97.24           H  
ATOM   4014  O   SER A 263       1.176  13.869 -12.021  1.00 97.24           O  
ATOM   4015  OG  SER A 263      -2.166  16.253 -10.158  1.00 97.24           O  
ATOM   4016  HG  SER A 263      -2.061  16.630  -9.282  1.00 97.24           H  
ATOM   4017  N   GLN A 264       1.029  15.825 -13.143  1.00 96.69           N  
ATOM   4018  H   GLN A 264       0.441  16.620 -13.347  1.00 96.69           H  
ATOM   4019  CA  GLN A 264       2.408  15.856 -13.661  1.00 96.69           C  
ATOM   4020  HA  GLN A 264       2.474  16.717 -14.326  1.00 96.69           H  
ATOM   4021  C   GLN A 264       2.787  14.653 -14.545  1.00 96.69           C  
ATOM   4022  CB  GLN A 264       3.417  16.102 -12.519  1.00 96.69           C  
ATOM   4023  HB2 GLN A 264       4.414  16.239 -12.938  1.00 96.69           H  
ATOM   4024  HB3 GLN A 264       3.457  15.218 -11.883  1.00 96.69           H  
ATOM   4025  O   GLN A 264       3.962  14.337 -14.702  1.00 96.69           O  
ATOM   4026  CG  GLN A 264       3.093  17.319 -11.635  1.00 96.69           C  
ATOM   4027  HG2 GLN A 264       2.152  17.146 -11.113  1.00 96.69           H  
ATOM   4028  HG3 GLN A 264       3.867  17.413 -10.872  1.00 96.69           H  
ATOM   4029  CD  GLN A 264       3.026  18.655 -12.368  1.00 96.69           C  
ATOM   4030  NE2 GLN A 264       2.267  19.598 -11.865  1.00 96.69           N  
ATOM   4031 HE21 GLN A 264       1.888  19.486 -10.936  1.00 96.69           H  
ATOM   4032 HE22 GLN A 264       2.313  20.496 -12.326  1.00 96.69           H  
ATOM   4033  OE1 GLN A 264       3.620  18.897 -13.405  1.00 96.69           O  
ATOM   4034  N   VAL A 265       1.803  13.982 -15.153  1.00 97.07           N  
ATOM   4035  H   VAL A 265       0.851  14.277 -14.990  1.00 97.07           H  
ATOM   4036  CA  VAL A 265       2.028  12.862 -16.080  1.00 97.07           C  
ATOM   4037  HA  VAL A 265       3.079  12.575 -16.049  1.00 97.07           H  
ATOM   4038  C   VAL A 265       1.703  13.294 -17.505  1.00 97.07           C  
ATOM   4039  CB  VAL A 265       1.217  11.615 -15.683  1.00 97.07           C  
ATOM   4040  HB  VAL A 265       0.151  11.819 -15.783  1.00 97.07           H  
ATOM   4041  O   VAL A 265       0.568  13.667 -17.799  1.00 97.07           O  
ATOM   4042  CG1 VAL A 265       1.582  10.431 -16.587  1.00 97.07           C  
ATOM   4043 HG11 VAL A 265       2.661  10.280 -16.583  1.00 97.07           H  
ATOM   4044 HG12 VAL A 265       1.266  10.627 -17.612  1.00 97.07           H  
ATOM   4045 HG13 VAL A 265       1.092   9.525 -16.229  1.00 97.07           H  
ATOM   4046  CG2 VAL A 265       1.492  11.186 -14.240  1.00 97.07           C  
ATOM   4047 HG21 VAL A 265       2.559  11.012 -14.098  1.00 97.07           H  
ATOM   4048 HG22 VAL A 265       0.933  10.280 -14.010  1.00 97.07           H  
ATOM   4049 HG23 VAL A 265       1.152  11.962 -13.553  1.00 97.07           H  
ATOM   4050  N   ILE A 266       2.684  13.188 -18.401  1.00 95.26           N  
ATOM   4051  H   ILE A 266       3.575  12.827 -18.090  1.00 95.26           H  
ATOM   4052  CA  ILE A 266       2.505  13.397 -19.842  1.00 95.26           C  
ATOM   4053  HA  ILE A 266       1.863  14.264 -20.000  1.00 95.26           H  
ATOM   4054  C   ILE A 266       1.792  12.178 -20.436  1.00 95.26           C  
ATOM   4055  CB  ILE A 266       3.867  13.662 -20.533  1.00 95.26           C  
ATOM   4056  HB  ILE A 266       4.524  12.812 -20.349  1.00 95.26           H  
ATOM   4057  O   ILE A 266       0.747  12.305 -21.078  1.00 95.26           O  
ATOM   4058  CG1 ILE A 266       4.536  14.927 -19.946  1.00 95.26           C  
ATOM   4059 HG12 ILE A 266       4.664  14.797 -18.871  1.00 95.26           H  
ATOM   4060 HG13 ILE A 266       3.887  15.788 -20.105  1.00 95.26           H  
ATOM   4061  CG2 ILE A 266       3.686  13.803 -22.057  1.00 95.26           C  
ATOM   4062 HG21 ILE A 266       3.099  14.692 -22.285  1.00 95.26           H  
ATOM   4063 HG22 ILE A 266       4.661  13.879 -22.540  1.00 95.26           H  
ATOM   4064 HG23 ILE A 266       3.194  12.927 -22.479  1.00 95.26           H  
ATOM   4065  CD1 ILE A 266       5.920  15.239 -20.529  1.00 95.26           C  
ATOM   4066 HD11 ILE A 266       5.838  15.548 -21.571  1.00 95.26           H  
ATOM   4067 HD12 ILE A 266       6.564  14.362 -20.458  1.00 95.26           H  
ATOM   4068 HD13 ILE A 266       6.374  16.056 -19.969  1.00 95.26           H  
ATOM   4069  N   ARG A 267       2.346  10.979 -20.211  1.00 95.60           N  
ATOM   4070  H   ARG A 267       3.201  10.951 -19.674  1.00 95.60           H  
ATOM   4071  CA  ARG A 267       1.785   9.704 -20.681  1.00 95.60           C  
ATOM   4072  HA  ARG A 267       0.716   9.722 -20.468  1.00 95.60           H  
ATOM   4073  C   ARG A 267       2.411   8.498 -19.965  1.00 95.60           C  
ATOM   4074  CB  ARG A 267       1.983   9.568 -22.206  1.00 95.60           C  
ATOM   4075  HB2 ARG A 267       1.558   8.622 -22.542  1.00 95.60           H  
ATOM   4076  HB3 ARG A 267       1.442  10.369 -22.708  1.00 95.60           H  
ATOM   4077  O   ARG A 267       3.528   8.593 -19.467  1.00 95.60           O  
ATOM   4078  CG  ARG A 267       3.456   9.624 -22.637  1.00 95.60           C  
ATOM   4079  HG2 ARG A 267       4.019   8.816 -22.168  1.00 95.60           H  
ATOM   4080  HG3 ARG A 267       3.890  10.573 -22.324  1.00 95.60           H  
ATOM   4081  CD  ARG A 267       3.588   9.504 -24.156  1.00 95.60           C  
ATOM   4082  HD2 ARG A 267       2.952  10.253 -24.627  1.00 95.60           H  
ATOM   4083  HD3 ARG A 267       3.264   8.515 -24.480  1.00 95.60           H  
ATOM   4084  NE  ARG A 267       4.978   9.760 -24.551  1.00 95.60           N  
ATOM   4085  HE  ARG A 267       5.335  10.682 -24.343  1.00 95.60           H  
ATOM   4086  NH1 ARG A 267       5.796   7.607 -24.535  1.00 95.60           N  
ATOM   4087 HH11 ARG A 267       6.604   7.001 -24.520  1.00 95.60           H  
ATOM   4088 HH12 ARG A 267       4.903   7.278 -24.198  1.00 95.60           H  
ATOM   4089  NH2 ARG A 267       7.178   9.344 -24.830  1.00 95.60           N  
ATOM   4090 HH21 ARG A 267       7.333  10.227 -24.365  1.00 95.60           H  
ATOM   4091 HH22 ARG A 267       7.972   8.721 -24.842  1.00 95.60           H  
ATOM   4092  CZ  ARG A 267       5.970   8.896 -24.654  1.00 95.60           C  
ATOM   4093  N   PRO A 268       1.746   7.333 -19.976  1.00 96.98           N  
ATOM   4094  CA  PRO A 268       2.411   6.062 -19.705  1.00 96.98           C  
ATOM   4095  HA  PRO A 268       2.893   6.106 -18.728  1.00 96.98           H  
ATOM   4096  C   PRO A 268       3.465   5.752 -20.783  1.00 96.98           C  
ATOM   4097  CB  PRO A 268       1.297   5.013 -19.677  1.00 96.98           C  
ATOM   4098  HB2 PRO A 268       1.376   4.380 -18.793  1.00 96.98           H  
ATOM   4099  HB3 PRO A 268       1.326   4.411 -20.585  1.00 96.98           H  
ATOM   4100  O   PRO A 268       3.254   6.060 -21.963  1.00 96.98           O  
ATOM   4101  CG  PRO A 268      -0.010   5.800 -19.645  1.00 96.98           C  
ATOM   4102  HG2 PRO A 268      -0.778   5.289 -20.226  1.00 96.98           H  
ATOM   4103  HG3 PRO A 268      -0.324   5.953 -18.613  1.00 96.98           H  
ATOM   4104  CD  PRO A 268       0.343   7.134 -20.280  1.00 96.98           C  
ATOM   4105  HD2 PRO A 268      -0.270   7.922 -19.843  1.00 96.98           H  
ATOM   4106  HD3 PRO A 268       0.206   7.083 -21.360  1.00 96.98           H  
ATOM   4107  N   VAL A 269       4.581   5.113 -20.411  1.00 96.43           N  
ATOM   4108  H   VAL A 269       4.731   4.921 -19.431  1.00 96.43           H  
ATOM   4109  CA  VAL A 269       5.668   4.795 -21.364  1.00 96.43           C  
ATOM   4110  HA  VAL A 269       5.894   5.702 -21.925  1.00 96.43           H  
ATOM   4111  C   VAL A 269       5.278   3.736 -22.397  1.00 96.43           C  
ATOM   4112  CB  VAL A 269       6.969   4.373 -20.660  1.00 96.43           C  
ATOM   4113  HB  VAL A 269       7.712   4.164 -21.430  1.00 96.43           H  
ATOM   4114  O   VAL A 269       5.809   3.724 -23.509  1.00 96.43           O  
ATOM   4115  CG1 VAL A 269       7.517   5.509 -19.797  1.00 96.43           C  
ATOM   4116 HG11 VAL A 269       6.853   5.724 -18.960  1.00 96.43           H  
ATOM   4117 HG12 VAL A 269       8.491   5.211 -19.409  1.00 96.43           H  
ATOM   4118 HG13 VAL A 269       7.647   6.410 -20.396  1.00 96.43           H  
ATOM   4119  CG2 VAL A 269       6.822   3.120 -19.801  1.00 96.43           C  
ATOM   4120 HG21 VAL A 269       6.103   3.275 -18.997  1.00 96.43           H  
ATOM   4121 HG22 VAL A 269       7.788   2.891 -19.351  1.00 96.43           H  
ATOM   4122 HG23 VAL A 269       6.524   2.259 -20.399  1.00 96.43           H  
ATOM   4123  N   LYS A 270       4.306   2.881 -22.065  1.00 95.88           N  
ATOM   4124  H   LYS A 270       3.925   2.964 -21.133  1.00 95.88           H  
ATOM   4125  CA  LYS A 270       3.697   1.901 -22.970  1.00 95.88           C  
ATOM   4126  HA  LYS A 270       4.122   2.021 -23.967  1.00 95.88           H  
ATOM   4127  C   LYS A 270       2.201   2.141 -23.098  1.00 95.88           C  
ATOM   4128  CB  LYS A 270       3.979   0.471 -22.492  1.00 95.88           C  
ATOM   4129  HB2 LYS A 270       3.428  -0.231 -23.119  1.00 95.88           H  
ATOM   4130  HB3 LYS A 270       3.611   0.366 -21.471  1.00 95.88           H  
ATOM   4131  O   LYS A 270       1.521   2.524 -22.150  1.00 95.88           O  
ATOM   4132  CG  LYS A 270       5.457   0.067 -22.507  1.00 95.88           C  
ATOM   4133  HG2 LYS A 270       5.523  -0.922 -22.053  1.00 95.88           H  
ATOM   4134  HG3 LYS A 270       6.035   0.754 -21.889  1.00 95.88           H  
ATOM   4135  CD  LYS A 270       6.082  -0.001 -23.906  1.00 95.88           C  
ATOM   4136  HD2 LYS A 270       5.511  -0.693 -24.525  1.00 95.88           H  
ATOM   4137  HD3 LYS A 270       6.087   0.991 -24.359  1.00 95.88           H  
ATOM   4138  CE  LYS A 270       7.520  -0.506 -23.748  1.00 95.88           C  
ATOM   4139  HE2 LYS A 270       7.492  -1.479 -23.256  1.00 95.88           H  
ATOM   4140  HE3 LYS A 270       8.051   0.171 -23.079  1.00 95.88           H  
ATOM   4141  NZ  LYS A 270       8.234  -0.602 -25.044  1.00 95.88           N  
ATOM   4142  HZ1 LYS A 270       7.774  -1.257 -25.660  1.00 95.88           H  
ATOM   4143  HZ2 LYS A 270       9.178  -0.922 -24.882  1.00 95.88           H  
ATOM   4144  HZ3 LYS A 270       8.290   0.308 -25.480  1.00 95.88           H  
ATOM   4145  N   SER A 271       1.666   1.888 -24.289  1.00 93.78           N  
ATOM   4146  H   SER A 271       2.255   1.451 -24.984  1.00 93.78           H  
ATOM   4147  CA  SER A 271       0.221   1.966 -24.501  1.00 93.78           C  
ATOM   4148  HA  SER A 271      -0.148   2.891 -24.058  1.00 93.78           H  
ATOM   4149  C   SER A 271      -0.470   0.787 -23.822  1.00 93.78           C  
ATOM   4150  CB  SER A 271      -0.107   1.993 -25.993  1.00 93.78           C  
ATOM   4151  HB2 SER A 271       0.343   2.879 -26.442  1.00 93.78           H  
ATOM   4152  HB3 SER A 271       0.306   1.105 -26.471  1.00 93.78           H  
ATOM   4153  O   SER A 271      -0.024  -0.352 -23.943  1.00 93.78           O  
ATOM   4154  OG  SER A 271      -1.511   2.022 -26.188  1.00 93.78           O  
ATOM   4155  HG  SER A 271      -1.669   2.197 -27.118  1.00 93.78           H  
ATOM   4156  N   TYR A 272      -1.622   1.030 -23.197  1.00 88.21           N  
ATOM   4157  H   TYR A 272      -1.924   1.989 -23.101  1.00 88.21           H  
ATOM   4158  CA  TYR A 272      -2.444  -0.038 -22.616  1.00 88.21           C  
ATOM   4159  HA  TYR A 272      -1.871  -0.525 -21.827  1.00 88.21           H  
ATOM   4160  C   TYR A 272      -2.836  -1.117 -23.643  1.00 88.21           C  
ATOM   4161  CB  TYR A 272      -3.710   0.569 -21.999  1.00 88.21           C  
ATOM   4162  HB2 TYR A 272      -4.100  -0.137 -21.265  1.00 88.21           H  
ATOM   4163  HB3 TYR A 272      -3.450   1.484 -21.468  1.00 88.21           H  
ATOM   4164  O   TYR A 272      -3.083  -2.254 -23.260  1.00 88.21           O  
ATOM   4165  CG  TYR A 272      -4.802   0.850 -23.015  1.00 88.21           C  
ATOM   4166  CD1 TYR A 272      -4.820   2.065 -23.728  1.00 88.21           C  
ATOM   4167  HD1 TYR A 272      -4.081   2.825 -23.521  1.00 88.21           H  
ATOM   4168  CD2 TYR A 272      -5.736  -0.160 -23.319  1.00 88.21           C  
ATOM   4169  HD2 TYR A 272      -5.684  -1.113 -22.814  1.00 88.21           H  
ATOM   4170  CE1 TYR A 272      -5.782   2.277 -24.735  1.00 88.21           C  
ATOM   4171  HE1 TYR A 272      -5.793   3.207 -25.284  1.00 88.21           H  
ATOM   4172  CE2 TYR A 272      -6.709   0.053 -24.311  1.00 88.21           C  
ATOM   4173  HE2 TYR A 272      -7.422  -0.720 -24.557  1.00 88.21           H  
ATOM   4174  OH  TYR A 272      -7.742   1.512 -25.896  1.00 88.21           O  
ATOM   4175  HH  TYR A 272      -7.584   2.283 -26.445  1.00 88.21           H  
ATOM   4176  CZ  TYR A 272      -6.733   1.271 -25.020  1.00 88.21           C  
ATOM   4177  N   LEU A 273      -2.903  -0.770 -24.937  1.00 90.35           N  
ATOM   4178  H   LEU A 273      -2.686   0.185 -25.185  1.00 90.35           H  
ATOM   4179  CA  LEU A 273      -3.209  -1.721 -26.010  1.00 90.35           C  
ATOM   4180  HA  LEU A 273      -4.141  -2.237 -25.781  1.00 90.35           H  
ATOM   4181  C   LEU A 273      -2.131  -2.804 -26.124  1.00 90.35           C  
ATOM   4182  CB  LEU A 273      -3.340  -0.973 -27.351  1.00 90.35           C  
ATOM   4183  HB2 LEU A 273      -3.385  -1.709 -28.154  1.00 90.35           H  
ATOM   4184  HB3 LEU A 273      -2.441  -0.377 -27.505  1.00 90.35           H  
ATOM   4185  O   LEU A 273      -2.453  -3.957 -26.392  1.00 90.35           O  
ATOM   4186  CG  LEU A 273      -4.574  -0.063 -27.466  1.00 90.35           C  
ATOM   4187  HG  LEU A 273      -4.589   0.631 -26.625  1.00 90.35           H  
ATOM   4188  CD1 LEU A 273      -4.505   0.756 -28.755  1.00 90.35           C  
ATOM   4189 HD11 LEU A 273      -4.491   0.090 -29.618  1.00 90.35           H  
ATOM   4190 HD12 LEU A 273      -3.602   1.366 -28.761  1.00 90.35           H  
ATOM   4191 HD13 LEU A 273      -5.374   1.411 -28.826  1.00 90.35           H  
ATOM   4192  CD2 LEU A 273      -5.873  -0.871 -27.493  1.00 90.35           C  
ATOM   4193 HD21 LEU A 273      -6.726  -0.212 -27.653  1.00 90.35           H  
ATOM   4194 HD22 LEU A 273      -6.010  -1.405 -26.553  1.00 90.35           H  
ATOM   4195 HD23 LEU A 273      -5.840  -1.598 -28.304  1.00 90.35           H  
ATOM   4196  N   GLN A 274      -0.870  -2.438 -25.875  1.00 88.31           N  
ATOM   4197  H   GLN A 274      -0.697  -1.501 -25.538  1.00 88.31           H  
ATOM   4198  CA  GLN A 274       0.261  -3.368 -25.880  1.00 88.31           C  
ATOM   4199  HA  GLN A 274       0.215  -3.993 -26.771  1.00 88.31           H  
ATOM   4200  C   GLN A 274       0.210  -4.304 -24.665  1.00 88.31           C  
ATOM   4201  CB  GLN A 274       1.582  -2.577 -25.891  1.00 88.31           C  
ATOM   4202  HB2 GLN A 274       1.623  -1.933 -25.013  1.00 88.31           H  
ATOM   4203  HB3 GLN A 274       2.414  -3.279 -25.824  1.00 88.31           H  
ATOM   4204  O   GLN A 274       0.533  -5.476 -24.786  1.00 88.31           O  
ATOM   4205  CG  GLN A 274       1.763  -1.736 -27.167  1.00 88.31           C  
ATOM   4206  HG2 GLN A 274       0.871  -1.139 -27.355  1.00 88.31           H  
ATOM   4207  HG3 GLN A 274       1.897  -2.414 -28.010  1.00 88.31           H  
ATOM   4208  CD  GLN A 274       2.950  -0.776 -27.103  1.00 88.31           C  
ATOM   4209  NE2 GLN A 274       3.504  -0.398 -28.233  1.00 88.31           N  
ATOM   4210 HE21 GLN A 274       3.219  -0.810 -29.110  1.00 88.31           H  
ATOM   4211 HE22 GLN A 274       4.289   0.234 -28.165  1.00 88.31           H  
ATOM   4212  OE1 GLN A 274       3.359  -0.286 -26.061  1.00 88.31           O  
ATOM   4213  N   GLY A 275      -0.230  -3.795 -23.511  1.00 85.40           N  
ATOM   4214  H   GLY A 275      -0.481  -2.816 -23.494  1.00 85.40           H  
ATOM   4215  CA  GLY A 275      -0.298  -4.530 -22.244  1.00 85.40           C  
ATOM   4216  HA2 GLY A 275       0.024  -3.875 -21.434  1.00 85.40           H  
ATOM   4217  HA3 GLY A 275       0.390  -5.375 -22.276  1.00 85.40           H  
ATOM   4218  C   GLY A 275      -1.684  -5.070 -21.889  1.00 85.40           C  
ATOM   4219  O   GLY A 275      -1.950  -5.293 -20.712  1.00 85.40           O  
ATOM   4220  N   SER A 276      -2.592  -5.256 -22.854  1.00 86.66           N  
ATOM   4221  H   SER A 276      -2.328  -5.053 -23.808  1.00 86.66           H  
ATOM   4222  CA  SER A 276      -3.970  -5.698 -22.566  1.00 86.66           C  
ATOM   4223  HA  SER A 276      -4.431  -4.960 -21.910  1.00 86.66           H  
ATOM   4224  C   SER A 276      -4.028  -7.040 -21.819  1.00 86.66           C  
ATOM   4225  CB  SER A 276      -4.803  -5.761 -23.851  1.00 86.66           C  
ATOM   4226  HB2 SER A 276      -4.908  -4.757 -24.261  1.00 86.66           H  
ATOM   4227  HB3 SER A 276      -5.795  -6.144 -23.611  1.00 86.66           H  
ATOM   4228  O   SER A 276      -4.878  -7.213 -20.951  1.00 86.66           O  
ATOM   4229  OG  SER A 276      -4.204  -6.598 -24.821  1.00 86.66           O  
ATOM   4230  HG  SER A 276      -3.650  -6.074 -25.403  1.00 86.66           H  
ATOM   4231  N   VAL A 277      -3.064  -7.929 -22.082  1.00 90.92           N  
ATOM   4232  H   VAL A 277      -2.431  -7.703 -22.835  1.00 90.92           H  
ATOM   4233  CA  VAL A 277      -2.871  -9.229 -21.409  1.00 90.92           C  
ATOM   4234  HA  VAL A 277      -3.836  -9.733 -21.364  1.00 90.92           H  
ATOM   4235  C   VAL A 277      -2.369  -9.123 -19.960  1.00 90.92           C  
ATOM   4236  CB  VAL A 277      -1.917 -10.091 -22.263  1.00 90.92           C  
ATOM   4237  HB  VAL A 277      -2.270 -10.039 -23.293  1.00 90.92           H  
ATOM   4238  O   VAL A 277      -2.370 -10.108 -19.231  1.00 90.92           O  
ATOM   4239  CG1 VAL A 277      -0.470  -9.570 -22.245  1.00 90.92           C  
ATOM   4240 HG11 VAL A 277       0.137 -10.161 -22.930  1.00 90.92           H  
ATOM   4241 HG12 VAL A 277      -0.430  -8.528 -22.560  1.00 90.92           H  
ATOM   4242 HG13 VAL A 277      -0.040  -9.664 -21.248  1.00 90.92           H  
ATOM   4243  CG2 VAL A 277      -1.926 -11.573 -21.875  1.00 90.92           C  
ATOM   4244 HG21 VAL A 277      -1.385 -12.149 -22.627  1.00 90.92           H  
ATOM   4245 HG22 VAL A 277      -2.952 -11.937 -21.819  1.00 90.92           H  
ATOM   4246 HG23 VAL A 277      -1.438 -11.725 -20.912  1.00 90.92           H  
ATOM   4247  N   LEU A 278      -1.916  -7.948 -19.514  1.00 93.13           N  
ATOM   4248  H   LEU A 278      -1.940  -7.149 -20.130  1.00 93.13           H  
ATOM   4249  CA  LEU A 278      -1.414  -7.750 -18.147  1.00 93.13           C  
ATOM   4250  HA  LEU A 278      -0.950  -8.674 -17.802  1.00 93.13           H  
ATOM   4251  C   LEU A 278      -2.544  -7.438 -17.149  1.00 93.13           C  
ATOM   4252  CB  LEU A 278      -0.335  -6.653 -18.141  1.00 93.13           C  
ATOM   4253  HB2 LEU A 278      -0.801  -5.701 -18.397  1.00 93.13           H  
ATOM   4254  HB3 LEU A 278       0.045  -6.568 -17.123  1.00 93.13           H  
ATOM   4255  O   LEU A 278      -2.346  -7.535 -15.938  1.00 93.13           O  
ATOM   4256  CG  LEU A 278       0.857  -6.896 -19.089  1.00 93.13           C  
ATOM   4257  HG  LEU A 278       0.491  -6.981 -20.112  1.00 93.13           H  
ATOM   4258  CD1 LEU A 278       1.813  -5.705 -19.035  1.00 93.13           C  
ATOM   4259 HD11 LEU A 278       2.241  -5.603 -18.038  1.00 93.13           H  
ATOM   4260 HD12 LEU A 278       2.626  -5.848 -19.746  1.00 93.13           H  
ATOM   4261 HD13 LEU A 278       1.280  -4.789 -19.290  1.00 93.13           H  
ATOM   4262  CD2 LEU A 278       1.640  -8.161 -18.741  1.00 93.13           C  
ATOM   4263 HD21 LEU A 278       2.477  -8.278 -19.429  1.00 93.13           H  
ATOM   4264 HD22 LEU A 278       1.004  -9.042 -18.829  1.00 93.13           H  
ATOM   4265 HD23 LEU A 278       2.026  -8.094 -17.723  1.00 93.13           H  
ATOM   4266  N   PHE A 279      -3.732  -7.073 -17.646  1.00 91.83           N  
ATOM   4267  H   PHE A 279      -3.841  -7.093 -18.650  1.00 91.83           H  
ATOM   4268  CA  PHE A 279      -4.918  -6.761 -16.846  1.00 91.83           C  
ATOM   4269  HA  PHE A 279      -4.640  -6.727 -15.792  1.00 91.83           H  
ATOM   4270  C   PHE A 279      -5.984  -7.849 -17.017  1.00 91.83           C  
ATOM   4271  CB  PHE A 279      -5.439  -5.369 -17.224  1.00 91.83           C  
ATOM   4272  HB2 PHE A 279      -4.604  -4.671 -17.165  1.00 91.83           H  
ATOM   4273  HB3 PHE A 279      -5.777  -5.377 -18.261  1.00 91.83           H  
ATOM   4274  O   PHE A 279      -6.881  -7.730 -17.851  1.00 91.83           O  
ATOM   4275  CG  PHE A 279      -6.554  -4.860 -16.325  1.00 91.83           C  
ATOM   4276  CD1 PHE A 279      -7.898  -4.895 -16.738  1.00 91.83           C  
ATOM   4277  HD1 PHE A 279      -8.147  -5.321 -17.699  1.00 91.83           H  
ATOM   4278  CD2 PHE A 279      -6.242  -4.335 -15.063  1.00 91.83           C  
ATOM   4279  HD2 PHE A 279      -5.207  -4.280 -14.760  1.00 91.83           H  
ATOM   4280  CE1 PHE A 279      -8.909  -4.375 -15.905  1.00 91.83           C  
ATOM   4281  HE1 PHE A 279      -9.936  -4.386 -16.238  1.00 91.83           H  
ATOM   4282  CE2 PHE A 279      -7.245  -3.848 -14.212  1.00 91.83           C  
ATOM   4283  HE2 PHE A 279      -6.981  -3.468 -13.236  1.00 91.83           H  
ATOM   4284  CZ  PHE A 279      -8.580  -3.835 -14.647  1.00 91.83           C  
ATOM   4285  HZ  PHE A 279      -9.349  -3.423 -14.010  1.00 91.83           H  
ATOM   4286  N   ASN A 280      -5.898  -8.905 -16.208  1.00 86.60           N  
ATOM   4287  H   ASN A 280      -5.193  -8.898 -15.485  1.00 86.60           H  
ATOM   4288  CA  ASN A 280      -6.703 -10.117 -16.378  1.00 86.60           C  
ATOM   4289  HA  ASN A 280      -7.128 -10.106 -17.381  1.00 86.60           H  
ATOM   4290  C   ASN A 280      -7.890 -10.205 -15.412  1.00 86.60           C  
ATOM   4291  CB  ASN A 280      -5.787 -11.350 -16.300  1.00 86.60           C  
ATOM   4292  HB2 ASN A 280      -6.373 -12.267 -16.367  1.00 86.60           H  
ATOM   4293  HB3 ASN A 280      -5.255 -11.359 -15.349  1.00 86.60           H  
ATOM   4294  O   ASN A 280      -7.903  -9.629 -14.318  1.00 86.60           O  
ATOM   4295  CG  ASN A 280      -4.798 -11.361 -17.449  1.00 86.60           C  
ATOM   4296  ND2 ASN A 280      -3.546 -11.637 -17.184  1.00 86.60           N  
ATOM   4297 HD21 ASN A 280      -2.909 -11.441 -17.943  1.00 86.60           H  
ATOM   4298 HD22 ASN A 280      -3.245 -11.889 -16.254  1.00 86.60           H  
ATOM   4299  OD1 ASN A 280      -5.145 -11.078 -18.584  1.00 86.60           O  
ATOM   4300  N   SER A 281      -8.908 -10.968 -15.817  1.00 83.30           N  
ATOM   4301  H   SER A 281      -8.853 -11.423 -16.717  1.00 83.30           H  
ATOM   4302  CA  SER A 281     -10.077 -11.279 -14.989  1.00 83.30           C  
ATOM   4303  HA  SER A 281     -10.341 -10.387 -14.421  1.00 83.30           H  
ATOM   4304  C   SER A 281      -9.840 -12.410 -13.990  1.00 83.30           C  
ATOM   4305  CB  SER A 281     -11.278 -11.635 -15.865  1.00 83.30           C  
ATOM   4306  HB2 SER A 281     -11.538 -10.773 -16.480  1.00 83.30           H  
ATOM   4307  HB3 SER A 281     -12.135 -11.895 -15.244  1.00 83.30           H  
ATOM   4308  O   SER A 281     -10.651 -12.548 -13.081  1.00 83.30           O  
ATOM   4309  OG  SER A 281     -10.954 -12.718 -16.711  1.00 83.30           O  
ATOM   4310  HG  SER A 281     -11.034 -13.545 -16.231  1.00 83.30           H  
ATOM   4311  N   SER A 282      -8.768 -13.183 -14.127  1.00 86.38           N  
ATOM   4312  H   SER A 282      -8.154 -13.065 -14.920  1.00 86.38           H  
ATOM   4313  CA  SER A 282      -8.390 -14.238 -13.187  1.00 86.38           C  
ATOM   4314  HA  SER A 282      -8.703 -13.940 -12.186  1.00 86.38           H  
ATOM   4315  C   SER A 282      -6.869 -14.429 -13.175  1.00 86.38           C  
ATOM   4316  CB  SER A 282      -9.128 -15.542 -13.512  1.00 86.38           C  
ATOM   4317  HB2 SER A 282      -8.849 -16.308 -12.789  1.00 86.38           H  
ATOM   4318  HB3 SER A 282     -10.201 -15.372 -13.429  1.00 86.38           H  
ATOM   4319  O   SER A 282      -6.180 -14.020 -14.114  1.00 86.38           O  
ATOM   4320  OG  SER A 282      -8.839 -15.997 -14.820  1.00 86.38           O  
ATOM   4321  HG  SER A 282      -9.302 -16.833 -14.910  1.00 86.38           H  
ATOM   4322  N   GLY A 283      -6.342 -15.003 -12.090  1.00 87.25           N  
ATOM   4323  H   GLY A 283      -6.969 -15.176 -11.317  1.00 87.25           H  
ATOM   4324  CA  GLY A 283      -4.900 -15.150 -11.853  1.00 87.25           C  
ATOM   4325  HA2 GLY A 283      -4.737 -15.841 -11.026  1.00 87.25           H  
ATOM   4326  HA3 GLY A 283      -4.430 -15.568 -12.743  1.00 87.25           H  
ATOM   4327  C   GLY A 283      -4.209 -13.823 -11.520  1.00 87.25           C  
ATOM   4328  O   GLY A 283      -4.862 -12.786 -11.432  1.00 87.25           O  
ATOM   4329  N   THR A 284      -2.887 -13.829 -11.327  1.00 92.49           N  
ATOM   4330  H   THR A 284      -2.380 -14.702 -11.351  1.00 92.49           H  
ATOM   4331  CA  THR A 284      -2.111 -12.605 -11.053  1.00 92.49           C  
ATOM   4332  HA  THR A 284      -2.420 -12.211 -10.085  1.00 92.49           H  
ATOM   4333  C   THR A 284      -2.380 -11.545 -12.130  1.00 92.49           C  
ATOM   4334  CB  THR A 284      -0.607 -12.918 -10.980  1.00 92.49           C  
ATOM   4335  HB  THR A 284      -0.257 -13.237 -11.962  1.00 92.49           H  
ATOM   4336  O   THR A 284      -2.285 -11.830 -13.323  1.00 92.49           O  
ATOM   4337  CG2 THR A 284       0.216 -11.720 -10.510  1.00 92.49           C  
ATOM   4338 HG21 THR A 284       1.260 -12.014 -10.405  1.00 92.49           H  
ATOM   4339 HG22 THR A 284       0.151 -10.906 -11.231  1.00 92.49           H  
ATOM   4340 HG23 THR A 284      -0.158 -11.383  -9.543  1.00 92.49           H  
ATOM   4341  OG1 THR A 284      -0.379 -13.958 -10.057  1.00 92.49           O  
ATOM   4342  HG1 THR A 284       0.476 -14.343 -10.263  1.00 92.49           H  
ATOM   4343  N   SER A 285      -2.731 -10.322 -11.722  1.00 93.04           N  
ATOM   4344  H   SER A 285      -2.760 -10.142 -10.729  1.00 93.04           H  
ATOM   4345  CA  SER A 285      -3.037  -9.190 -12.610  1.00 93.04           C  
ATOM   4346  HA  SER A 285      -2.744  -9.427 -13.633  1.00 93.04           H  
ATOM   4347  C   SER A 285      -2.269  -7.954 -12.158  1.00 93.04           C  
ATOM   4348  CB  SER A 285      -4.544  -8.901 -12.617  1.00 93.04           C  
ATOM   4349  HB2 SER A 285      -5.069  -9.798 -12.943  1.00 93.04           H  
ATOM   4350  HB3 SER A 285      -4.868  -8.656 -11.605  1.00 93.04           H  
ATOM   4351  O   SER A 285      -2.114  -7.724 -10.962  1.00 93.04           O  
ATOM   4352  OG  SER A 285      -4.882  -7.830 -13.493  1.00 93.04           O  
ATOM   4353  HG  SER A 285      -4.313  -7.079 -13.310  1.00 93.04           H  
ATOM   4354  N   LEU A 286      -1.854  -7.119 -13.108  1.00 96.29           N  
ATOM   4355  H   LEU A 286      -2.002  -7.365 -14.076  1.00 96.29           H  
ATOM   4356  CA  LEU A 286      -1.306  -5.791 -12.824  1.00 96.29           C  
ATOM   4357  HA  LEU A 286      -0.898  -5.773 -11.814  1.00 96.29           H  
ATOM   4358  C   LEU A 286      -2.416  -4.748 -12.888  1.00 96.29           C  
ATOM   4359  CB  LEU A 286      -0.168  -5.448 -13.802  1.00 96.29           C  
ATOM   4360  HB2 LEU A 286       0.327  -4.542 -13.453  1.00 96.29           H  
ATOM   4361  HB3 LEU A 286      -0.599  -5.244 -14.782  1.00 96.29           H  
ATOM   4362  O   LEU A 286      -3.406  -4.939 -13.590  1.00 96.29           O  
ATOM   4363  CG  LEU A 286       0.878  -6.560 -13.965  1.00 96.29           C  
ATOM   4364  HG  LEU A 286       0.399  -7.410 -14.450  1.00 96.29           H  
ATOM   4365  CD1 LEU A 286       2.023  -6.082 -14.850  1.00 96.29           C  
ATOM   4366 HD11 LEU A 286       1.639  -5.724 -15.806  1.00 96.29           H  
ATOM   4367 HD12 LEU A 286       2.559  -5.267 -14.362  1.00 96.29           H  
ATOM   4368 HD13 LEU A 286       2.708  -6.912 -15.025  1.00 96.29           H  
ATOM   4369  CD2 LEU A 286       1.494  -7.022 -12.649  1.00 96.29           C  
ATOM   4370 HD21 LEU A 286       0.730  -7.340 -11.939  1.00 96.29           H  
ATOM   4371 HD22 LEU A 286       2.131  -7.882 -12.857  1.00 96.29           H  
ATOM   4372 HD23 LEU A 286       2.103  -6.224 -12.225  1.00 96.29           H  
ATOM   4373  N   ASN A 287      -2.250  -3.630 -12.192  1.00 96.67           N  
ATOM   4374  H   ASN A 287      -1.428  -3.549 -11.610  1.00 96.67           H  
ATOM   4375  CA  ASN A 287      -3.110  -2.460 -12.309  1.00 96.67           C  
ATOM   4376  HA  ASN A 287      -4.107  -2.778 -12.612  1.00 96.67           H  
ATOM   4377  C   ASN A 287      -2.560  -1.516 -13.368  1.00 96.67           C  
ATOM   4378  CB  ASN A 287      -3.226  -1.762 -10.956  1.00 96.67           C  
ATOM   4379  HB2 ASN A 287      -2.232  -1.505 -10.590  1.00 96.67           H  
ATOM   4380  HB3 ASN A 287      -3.806  -0.844 -11.049  1.00 96.67           H  
ATOM   4381  O   ASN A 287      -1.428  -1.051 -13.280  1.00 96.67           O  
ATOM   4382  CG  ASN A 287      -3.917  -2.667  -9.978  1.00 96.67           C  
ATOM   4383  ND2 ASN A 287      -3.227  -3.069  -8.945  1.00 96.67           N  
ATOM   4384 HD21 ASN A 287      -3.620  -3.762  -8.324  1.00 96.67           H  
ATOM   4385 HD22 ASN A 287      -2.251  -2.816  -8.882  1.00 96.67           H  
ATOM   4386  OD1 ASN A 287      -5.060  -3.047 -10.191  1.00 96.67           O  
ATOM   4387  N   VAL A 288      -3.377  -1.211 -14.372  1.00 95.40           N  
ATOM   4388  H   VAL A 288      -4.294  -1.635 -14.401  1.00 95.40           H  
ATOM   4389  CA  VAL A 288      -2.928  -0.406 -15.508  1.00 95.40           C  
ATOM   4390  HA  VAL A 288      -1.853  -0.549 -15.616  1.00 95.40           H  
ATOM   4391  C   VAL A 288      -3.172   1.076 -15.253  1.00 95.40           C  
ATOM   4392  CB  VAL A 288      -3.553  -0.902 -16.821  1.00 95.40           C  
ATOM   4393  HB  VAL A 288      -4.639  -0.879 -16.737  1.00 95.40           H  
ATOM   4394  O   VAL A 288      -4.266   1.471 -14.848  1.00 95.40           O  
ATOM   4395  CG1 VAL A 288      -3.136  -0.049 -18.025  1.00 95.40           C  
ATOM   4396 HG11 VAL A 288      -3.516  -0.497 -18.944  1.00 95.40           H  
ATOM   4397 HG12 VAL A 288      -2.049   0.010 -18.080  1.00 95.40           H  
ATOM   4398 HG13 VAL A 288      -3.543   0.957 -17.926  1.00 95.40           H  
ATOM   4399  CG2 VAL A 288      -3.107  -2.342 -17.099  1.00 95.40           C  
ATOM   4400 HG21 VAL A 288      -3.562  -2.708 -18.020  1.00 95.40           H  
ATOM   4401 HG22 VAL A 288      -2.023  -2.386 -17.202  1.00 95.40           H  
ATOM   4402 HG23 VAL A 288      -3.396  -2.999 -16.278  1.00 95.40           H  
ATOM   4403  N   ILE A 289      -2.185   1.911 -15.560  1.00 96.64           N  
ATOM   4404  H   ILE A 289      -1.291   1.513 -15.812  1.00 96.64           H  
ATOM   4405  CA  ILE A 289      -2.346   3.360 -15.693  1.00 96.64           C  
ATOM   4406  HA  ILE A 289      -3.306   3.655 -15.269  1.00 96.64           H  
ATOM   4407  C   ILE A 289      -2.364   3.700 -17.177  1.00 96.64           C  
ATOM   4408  CB  ILE A 289      -1.257   4.115 -14.916  1.00 96.64           C  
ATOM   4409  HB  ILE A 289      -0.281   3.757 -15.242  1.00 96.64           H  
ATOM   4410  O   ILE A 289      -1.495   3.283 -17.942  1.00 96.64           O  
ATOM   4411  CG1 ILE A 289      -1.431   3.844 -13.407  1.00 96.64           C  
ATOM   4412 HG12 ILE A 289      -2.261   4.435 -13.021  1.00 96.64           H  
ATOM   4413 HG13 ILE A 289      -1.653   2.792 -13.227  1.00 96.64           H  
ATOM   4414  CG2 ILE A 289      -1.360   5.627 -15.190  1.00 96.64           C  
ATOM   4415 HG21 ILE A 289      -0.652   6.171 -14.565  1.00 96.64           H  
ATOM   4416 HG22 ILE A 289      -1.102   5.838 -16.228  1.00 96.64           H  
ATOM   4417 HG23 ILE A 289      -2.365   5.988 -14.971  1.00 96.64           H  
ATOM   4418  CD1 ILE A 289      -0.173   4.166 -12.611  1.00 96.64           C  
ATOM   4419 HD11 ILE A 289      -0.340   3.912 -11.564  1.00 96.64           H  
ATOM   4420 HD12 ILE A 289       0.080   5.224 -12.682  1.00 96.64           H  
ATOM   4421 HD13 ILE A 289       0.643   3.558 -13.002  1.00 96.64           H  
ATOM   4422  N   ARG A 290      -3.389   4.433 -17.619  1.00 95.11           N  
ATOM   4423  H   ARG A 290      -4.045   4.793 -16.941  1.00 95.11           H  
ATOM   4424  CA  ARG A 290      -3.603   4.682 -19.050  1.00 95.11           C  
ATOM   4425  HA  ARG A 290      -2.625   4.663 -19.532  1.00 95.11           H  
ATOM   4426  C   ARG A 290      -4.193   6.048 -19.347  1.00 95.11           C  
ATOM   4427  CB  ARG A 290      -4.417   3.541 -19.674  1.00 95.11           C  
ATOM   4428  HB2 ARG A 290      -4.505   3.714 -20.747  1.00 95.11           H  
ATOM   4429  HB3 ARG A 290      -3.871   2.609 -19.527  1.00 95.11           H  
ATOM   4430  O   ARG A 290      -4.836   6.671 -18.506  1.00 95.11           O  
ATOM   4431  CG  ARG A 290      -5.813   3.396 -19.060  1.00 95.11           C  
ATOM   4432  HG2 ARG A 290      -5.718   3.147 -18.003  1.00 95.11           H  
ATOM   4433  HG3 ARG A 290      -6.347   4.341 -19.157  1.00 95.11           H  
ATOM   4434  CD  ARG A 290      -6.614   2.294 -19.751  1.00 95.11           C  
ATOM   4435  HD2 ARG A 290      -7.480   2.065 -19.131  1.00 95.11           H  
ATOM   4436  HD3 ARG A 290      -5.999   1.398 -19.831  1.00 95.11           H  
ATOM   4437  NE  ARG A 290      -7.071   2.728 -21.080  1.00 95.11           N  
ATOM   4438  HE  ARG A 290      -6.881   3.686 -21.337  1.00 95.11           H  
ATOM   4439  NH1 ARG A 290      -8.181   0.798 -21.641  1.00 95.11           N  
ATOM   4440 HH11 ARG A 290      -8.733   0.272 -22.303  1.00 95.11           H  
ATOM   4441 HH12 ARG A 290      -7.842   0.362 -20.796  1.00 95.11           H  
ATOM   4442  NH2 ARG A 290      -8.272   2.583 -22.986  1.00 95.11           N  
ATOM   4443 HH21 ARG A 290      -8.748   2.020 -23.677  1.00 95.11           H  
ATOM   4444 HH22 ARG A 290      -8.012   3.537 -23.193  1.00 95.11           H  
ATOM   4445  CZ  ARG A 290      -7.828   2.027 -21.898  1.00 95.11           C  
ATOM   4446  N   SER A 291      -3.995   6.478 -20.589  1.00 94.39           N  
ATOM   4447  H   SER A 291      -3.455   5.896 -21.213  1.00 94.39           H  
ATOM   4448  CA  SER A 291      -4.613   7.688 -21.123  1.00 94.39           C  
ATOM   4449  HA  SER A 291      -4.554   8.468 -20.364  1.00 94.39           H  
ATOM   4450  C   SER A 291      -6.091   7.467 -21.446  1.00 94.39           C  
ATOM   4451  CB  SER A 291      -3.847   8.174 -22.356  1.00 94.39           C  
ATOM   4452  HB2 SER A 291      -2.788   8.266 -22.114  1.00 94.39           H  
ATOM   4453  HB3 SER A 291      -3.964   7.462 -23.172  1.00 94.39           H  
ATOM   4454  O   SER A 291      -6.462   6.465 -22.070  1.00 94.39           O  
ATOM   4455  OG  SER A 291      -4.346   9.434 -22.747  1.00 94.39           O  
ATOM   4456  HG  SER A 291      -3.655   9.919 -23.205  1.00 94.39           H  
ATOM   4457  N   PHE A 292      -6.920   8.426 -21.038  1.00 92.28           N  
ATOM   4458  H   PHE A 292      -6.540   9.175 -20.477  1.00 92.28           H  
ATOM   4459  CA  PHE A 292      -8.315   8.559 -21.433  1.00 92.28           C  
ATOM   4460  HA  PHE A 292      -8.595   7.725 -22.077  1.00 92.28           H  
ATOM   4461  C   PHE A 292      -8.492   9.886 -22.184  1.00 92.28           C  
ATOM   4462  CB  PHE A 292      -9.218   8.496 -20.197  1.00 92.28           C  
ATOM   4463  HB2 PHE A 292      -8.869   9.218 -19.459  1.00 92.28           H  
ATOM   4464  HB3 PHE A 292     -10.229   8.777 -20.494  1.00 92.28           H  
ATOM   4465  O   PHE A 292      -8.343  10.948 -21.568  1.00 92.28           O  
ATOM   4466  CG  PHE A 292      -9.273   7.128 -19.561  1.00 92.28           C  
ATOM   4467  CD1 PHE A 292     -10.234   6.192 -19.988  1.00 92.28           C  
ATOM   4468  HD1 PHE A 292     -10.948   6.456 -20.754  1.00 92.28           H  
ATOM   4469  CD2 PHE A 292      -8.342   6.779 -18.567  1.00 92.28           C  
ATOM   4470  HD2 PHE A 292      -7.591   7.489 -18.253  1.00 92.28           H  
ATOM   4471  CE1 PHE A 292     -10.251   4.901 -19.434  1.00 92.28           C  
ATOM   4472  HE1 PHE A 292     -10.978   4.173 -19.762  1.00 92.28           H  
ATOM   4473  CE2 PHE A 292      -8.367   5.492 -18.006  1.00 92.28           C  
ATOM   4474  HE2 PHE A 292      -7.640   5.212 -17.258  1.00 92.28           H  
ATOM   4475  CZ  PHE A 292      -9.307   4.551 -18.456  1.00 92.28           C  
ATOM   4476  HZ  PHE A 292      -9.290   3.546 -18.059  1.00 92.28           H  
ATOM   4477  N   PRO A 293      -8.830   9.861 -23.489  1.00 90.88           N  
ATOM   4478  CA  PRO A 293      -9.068  11.079 -24.259  1.00 90.88           C  
ATOM   4479  HA  PRO A 293      -8.115  11.588 -24.401  1.00 90.88           H  
ATOM   4480  C   PRO A 293     -10.054  12.017 -23.547  1.00 90.88           C  
ATOM   4481  CB  PRO A 293      -9.589  10.608 -25.621  1.00 90.88           C  
ATOM   4482  HB2 PRO A 293      -9.294  11.286 -26.423  1.00 90.88           H  
ATOM   4483  HB3 PRO A 293     -10.673  10.497 -25.596  1.00 90.88           H  
ATOM   4484  O   PRO A 293     -11.136  11.598 -23.137  1.00 90.88           O  
ATOM   4485  CG  PRO A 293      -8.946   9.231 -25.779  1.00 90.88           C  
ATOM   4486  HG2 PRO A 293      -7.920   9.343 -26.129  1.00 90.88           H  
ATOM   4487  HG3 PRO A 293      -9.515   8.591 -26.454  1.00 90.88           H  
ATOM   4488  CD  PRO A 293      -8.944   8.690 -24.351  1.00 90.88           C  
ATOM   4489  HD2 PRO A 293      -8.104   8.010 -24.214  1.00 90.88           H  
ATOM   4490  HD3 PRO A 293      -9.886   8.181 -24.148  1.00 90.88           H  
ATOM   4491  N   GLY A 294      -9.649  13.274 -23.341  1.00 93.47           N  
ATOM   4492  H   GLY A 294      -8.743  13.547 -23.694  1.00 93.47           H  
ATOM   4493  CA  GLY A 294     -10.445  14.297 -22.648  1.00 93.47           C  
ATOM   4494  HA2 GLY A 294     -10.009  15.276 -22.847  1.00 93.47           H  
ATOM   4495  HA3 GLY A 294     -11.454  14.293 -23.059  1.00 93.47           H  
ATOM   4496  C   GLY A 294     -10.567  14.145 -21.123  1.00 93.47           C  
ATOM   4497  O   GLY A 294     -11.184  14.993 -20.490  1.00 93.47           O  
ATOM   4498  N   LYS A 295      -9.997  13.096 -20.512  1.00 92.83           N  
ATOM   4499  H   LYS A 295      -9.537  12.409 -21.092  1.00 92.83           H  
ATOM   4500  CA  LYS A 295     -10.085  12.835 -19.058  1.00 92.83           C  
ATOM   4501  HA  LYS A 295     -10.549  13.694 -18.575  1.00 92.83           H  
ATOM   4502  C   LYS A 295      -8.730  12.685 -18.355  1.00 92.83           C  
ATOM   4503  CB  LYS A 295     -10.977  11.611 -18.804  1.00 92.83           C  
ATOM   4504  HB2 LYS A 295     -10.977  11.392 -17.736  1.00 92.83           H  
ATOM   4505  HB3 LYS A 295     -10.560  10.753 -19.331  1.00 92.83           H  
ATOM   4506  O   LYS A 295      -8.716  12.461 -17.141  1.00 92.83           O  
ATOM   4507  CG  LYS A 295     -12.434  11.805 -19.237  1.00 92.83           C  
ATOM   4508  HG2 LYS A 295     -12.838  12.695 -18.753  1.00 92.83           H  
ATOM   4509  HG3 LYS A 295     -12.485  11.932 -20.318  1.00 92.83           H  
ATOM   4510  CD  LYS A 295     -13.266  10.581 -18.829  1.00 92.83           C  
ATOM   4511  HD2 LYS A 295     -13.211  10.453 -17.748  1.00 92.83           H  
ATOM   4512  HD3 LYS A 295     -12.860   9.695 -19.317  1.00 92.83           H  
ATOM   4513  CE  LYS A 295     -14.725  10.783 -19.252  1.00 92.83           C  
ATOM   4514  HE2 LYS A 295     -15.095  11.700 -18.793  1.00 92.83           H  
ATOM   4515  HE3 LYS A 295     -14.756  10.922 -20.332  1.00 92.83           H  
ATOM   4516  NZ  LYS A 295     -15.579   9.633 -18.857  1.00 92.83           N  
ATOM   4517  HZ1 LYS A 295     -16.534   9.793 -19.143  1.00 92.83           H  
ATOM   4518  HZ2 LYS A 295     -15.569   9.509 -17.854  1.00 92.83           H  
ATOM   4519  HZ3 LYS A 295     -15.256   8.782 -19.294  1.00 92.83           H  
ATOM   4520  N   GLY A 296      -7.629  12.807 -19.097  1.00 94.53           N  
ATOM   4521  H   GLY A 296      -7.751  12.899 -20.096  1.00 94.53           H  
ATOM   4522  CA  GLY A 296      -6.257  12.720 -18.591  1.00 94.53           C  
ATOM   4523  HA2 GLY A 296      -6.198  13.223 -17.626  1.00 94.53           H  
ATOM   4524  HA3 GLY A 296      -5.586  13.238 -19.275  1.00 94.53           H  
ATOM   4525  C   GLY A 296      -5.748  11.286 -18.419  1.00 94.53           C  
ATOM   4526  O   GLY A 296      -6.364  10.323 -18.884  1.00 94.53           O  
ATOM   4527  N   ILE A 297      -4.601  11.151 -17.752  1.00 97.42           N  
ATOM   4528  H   ILE A 297      -4.158  11.977 -17.376  1.00 97.42           H  
ATOM   4529  CA  ILE A 297      -3.995   9.860 -17.408  1.00 97.42           C  
ATOM   4530  HA  ILE A 297      -4.263   9.129 -18.171  1.00 97.42           H  
ATOM   4531  C   ILE A 297      -4.564   9.388 -16.071  1.00 97.42           C  
ATOM   4532  CB  ILE A 297      -2.454   9.967 -17.362  1.00 97.42           C  
ATOM   4533  HB  ILE A 297      -2.173  10.585 -16.509  1.00 97.42           H  
ATOM   4534  O   ILE A 297      -4.551  10.149 -15.107  1.00 97.42           O  
ATOM   4535  CG1 ILE A 297      -1.841  10.631 -18.617  1.00 97.42           C  
ATOM   4536 HG12 ILE A 297      -0.755  10.555 -18.561  1.00 97.42           H  
ATOM   4537 HG13 ILE A 297      -2.078  11.695 -18.613  1.00 97.42           H  
ATOM   4538  CG2 ILE A 297      -1.848   8.570 -17.143  1.00 97.42           C  
ATOM   4539 HG21 ILE A 297      -2.230   7.857 -17.874  1.00 97.42           H  
ATOM   4540 HG22 ILE A 297      -2.089   8.222 -16.138  1.00 97.42           H  
ATOM   4541 HG23 ILE A 297      -0.762   8.615 -17.225  1.00 97.42           H  
ATOM   4542  CD1 ILE A 297      -2.290  10.043 -19.957  1.00 97.42           C  
ATOM   4543 HD11 ILE A 297      -3.327  10.319 -20.151  1.00 97.42           H  
ATOM   4544 HD12 ILE A 297      -2.189   8.958 -19.949  1.00 97.42           H  
ATOM   4545 HD13 ILE A 297      -1.671  10.455 -20.754  1.00 97.42           H  
ATOM   4546  N   ARG A 298      -5.094   8.161 -16.006  1.00 97.09           N  
ATOM   4547  H   ARG A 298      -5.032   7.569 -16.822  1.00 97.09           H  
ATOM   4548  CA  ARG A 298      -5.801   7.651 -14.820  1.00 97.09           C  
ATOM   4549  HA  ARG A 298      -5.563   8.294 -13.972  1.00 97.09           H  
ATOM   4550  C   ARG A 298      -5.369   6.249 -14.421  1.00 97.09           C  
ATOM   4551  CB  ARG A 298      -7.326   7.667 -15.031  1.00 97.09           C  
ATOM   4552  HB2 ARG A 298      -7.578   6.982 -15.840  1.00 97.09           H  
ATOM   4553  HB3 ARG A 298      -7.804   7.301 -14.122  1.00 97.09           H  
ATOM   4554  O   ARG A 298      -5.038   5.430 -15.281  1.00 97.09           O  
ATOM   4555  CG  ARG A 298      -7.895   9.053 -15.353  1.00 97.09           C  
ATOM   4556  HG2 ARG A 298      -7.630   9.736 -14.546  1.00 97.09           H  
ATOM   4557  HG3 ARG A 298      -7.481   9.426 -16.289  1.00 97.09           H  
ATOM   4558  CD  ARG A 298      -9.419   9.010 -15.460  1.00 97.09           C  
ATOM   4559  HD2 ARG A 298      -9.707   8.462 -16.357  1.00 97.09           H  
ATOM   4560  HD3 ARG A 298      -9.806   8.485 -14.587  1.00 97.09           H  
ATOM   4561  NE  ARG A 298      -9.954  10.381 -15.507  1.00 97.09           N  
ATOM   4562  HE  ARG A 298      -9.401  11.060 -16.011  1.00 97.09           H  
ATOM   4563  NH1 ARG A 298     -11.777  10.096 -14.124  1.00 97.09           N  
ATOM   4564 HH11 ARG A 298     -11.578   9.108 -14.053  1.00 97.09           H  
ATOM   4565 HH12 ARG A 298     -12.346  10.491 -13.389  1.00 97.09           H  
ATOM   4566  NH2 ARG A 298     -11.208  12.131 -14.831  1.00 97.09           N  
ATOM   4567 HH21 ARG A 298     -11.935  12.524 -14.250  1.00 97.09           H  
ATOM   4568 HH22 ARG A 298     -10.548  12.736 -15.298  1.00 97.09           H  
ATOM   4569  CZ  ARG A 298     -10.976  10.851 -14.819  1.00 97.09           C  
ATOM   4570  N   VAL A 299      -5.483   5.966 -13.126  1.00 95.73           N  
ATOM   4571  H   VAL A 299      -5.742   6.721 -12.506  1.00 95.73           H  
ATOM   4572  CA  VAL A 299      -5.398   4.613 -12.558  1.00 95.73           C  
ATOM   4573  HA  VAL A 299      -4.525   4.103 -12.964  1.00 95.73           H  
ATOM   4574  C   VAL A 299      -6.654   3.832 -12.954  1.00 95.73           C  
ATOM   4575  CB  VAL A 299      -5.258   4.675 -11.021  1.00 95.73           C  
ATOM   4576  HB  VAL A 299      -6.168   5.098 -10.596  1.00 95.73           H  
ATOM   4577  O   VAL A 299      -7.762   4.248 -12.627  1.00 95.73           O  
ATOM   4578  CG1 VAL A 299      -5.050   3.274 -10.444  1.00 95.73           C  
ATOM   4579 HG11 VAL A 299      -4.159   2.812 -10.869  1.00 95.73           H  
ATOM   4580 HG12 VAL A 299      -5.922   2.650 -10.641  1.00 95.73           H  
ATOM   4581 HG13 VAL A 299      -4.935   3.339  -9.362  1.00 95.73           H  
ATOM   4582  CG2 VAL A 299      -4.079   5.554 -10.581  1.00 95.73           C  
ATOM   4583 HG21 VAL A 299      -3.142   5.172 -10.987  1.00 95.73           H  
ATOM   4584 HG22 VAL A 299      -4.225   6.585 -10.901  1.00 95.73           H  
ATOM   4585 HG23 VAL A 299      -4.012   5.551  -9.493  1.00 95.73           H  
ATOM   4586  N   TRP A 300      -6.520   2.725 -13.685  1.00 89.34           N  
ATOM   4587  H   TRP A 300      -5.595   2.437 -13.970  1.00 89.34           H  
ATOM   4588  CA  TRP A 300      -7.663   1.930 -14.159  1.00 89.34           C  
ATOM   4589  HA  TRP A 300      -8.553   2.558 -14.189  1.00 89.34           H  
ATOM   4590  C   TRP A 300      -8.011   0.752 -13.241  1.00 89.34           C  
ATOM   4591  CB  TRP A 300      -7.379   1.453 -15.589  1.00 89.34           C  
ATOM   4592  HB2 TRP A 300      -7.162   2.321 -16.210  1.00 89.34           H  
ATOM   4593  HB3 TRP A 300      -6.497   0.812 -15.580  1.00 89.34           H  
ATOM   4594  O   TRP A 300      -9.173   0.363 -13.161  1.00 89.34           O  
ATOM   4595  CG  TRP A 300      -8.482   0.678 -16.236  1.00 89.34           C  
ATOM   4596  CD1 TRP A 300      -8.409  -0.616 -16.622  1.00 89.34           C  
ATOM   4597  HD1 TRP A 300      -7.545  -1.252 -16.499  1.00 89.34           H  
ATOM   4598  CD2 TRP A 300      -9.850   1.105 -16.516  1.00 89.34           C  
ATOM   4599  CE2 TRP A 300     -10.543   0.017 -17.124  1.00 89.34           C  
ATOM   4600  CE3 TRP A 300     -10.580   2.296 -16.303  1.00 89.34           C  
ATOM   4601  HE3 TRP A 300     -10.102   3.128 -15.807  1.00 89.34           H  
ATOM   4602  NE1 TRP A 300      -9.621  -1.008 -17.153  1.00 89.34           N  
ATOM   4603  HE1 TRP A 300      -9.813  -1.957 -17.442  1.00 89.34           H  
ATOM   4604  CH2 TRP A 300     -12.567   1.326 -17.339  1.00 89.34           C  
ATOM   4605  HH2 TRP A 300     -13.603   1.413 -17.633  1.00 89.34           H  
ATOM   4606  CZ2 TRP A 300     -11.879   0.117 -17.536  1.00 89.34           C  
ATOM   4607  HZ2 TRP A 300     -12.379  -0.732 -17.980  1.00 89.34           H  
ATOM   4608  CZ3 TRP A 300     -11.918   2.412 -16.723  1.00 89.34           C  
ATOM   4609  HZ3 TRP A 300     -12.459   3.329 -16.545  1.00 89.34           H  
ATOM   4610  N   GLY A 301      -7.023   0.188 -12.544  1.00 88.50           N  
ATOM   4611  H   GLY A 301      -6.109   0.616 -12.579  1.00 88.50           H  
ATOM   4612  CA  GLY A 301      -7.190  -0.977 -11.674  1.00 88.50           C  
ATOM   4613  HA2 GLY A 301      -6.502  -1.758 -11.998  1.00 88.50           H  
ATOM   4614  HA3 GLY A 301      -8.206  -1.365 -11.747  1.00 88.50           H  
ATOM   4615  C   GLY A 301      -6.877  -0.690 -10.208  1.00 88.50           C  
ATOM   4616  O   GLY A 301      -6.071   0.182  -9.907  1.00 88.50           O  
ATOM   4617  N   CYS A 302      -7.495  -1.462  -9.314  1.00 92.71           N  
ATOM   4618  H   CYS A 302      -8.141  -2.158  -9.657  1.00 92.71           H  
ATOM   4619  CA  CYS A 302      -7.227  -1.480  -7.870  1.00 92.71           C  
ATOM   4620  HA  CYS A 302      -6.227  -1.089  -7.685  1.00 92.71           H  
ATOM   4621  C   CYS A 302      -7.233  -2.924  -7.330  1.00 92.71           C  
ATOM   4622  CB  CYS A 302      -8.232  -0.572  -7.145  1.00 92.71           C  
ATOM   4623  HB2 CYS A 302      -8.040   0.469  -7.404  1.00 92.71           H  
ATOM   4624  HB3 CYS A 302      -8.108  -0.685  -6.068  1.00 92.71           H  
ATOM   4625  O   CYS A 302      -7.859  -3.233  -6.320  1.00 92.71           O  
ATOM   4626  SG  CYS A 302      -9.936  -1.025  -7.597  1.00 92.71           S  
ATOM   4627  HG  CYS A 302      -9.911  -0.480  -8.817  1.00 92.71           H  
ATOM   4628  N   ARG A 303      -6.602  -3.848  -8.052  1.00 94.93           N  
ATOM   4629  H   ARG A 303      -6.053  -3.531  -8.839  1.00 94.93           H  
ATOM   4630  CA  ARG A 303      -6.517  -5.268  -7.702  1.00 94.93           C  
ATOM   4631  HA  ARG A 303      -7.345  -5.525  -7.042  1.00 94.93           H  
ATOM   4632  C   ARG A 303      -5.246  -5.583  -6.933  1.00 94.93           C  
ATOM   4633  CB  ARG A 303      -6.616  -6.142  -8.954  1.00 94.93           C  
ATOM   4634  HB2 ARG A 303      -6.479  -7.185  -8.667  1.00 94.93           H  
ATOM   4635  HB3 ARG A 303      -5.829  -5.869  -9.658  1.00 94.93           H  
ATOM   4636  O   ARG A 303      -4.216  -4.947  -7.150  1.00 94.93           O  
ATOM   4637  CG  ARG A 303      -7.988  -5.985  -9.610  1.00 94.93           C  
ATOM   4638  HG2 ARG A 303      -8.114  -4.967  -9.978  1.00 94.93           H  
ATOM   4639  HG3 ARG A 303      -8.765  -6.204  -8.877  1.00 94.93           H  
ATOM   4640  CD  ARG A 303      -8.101  -6.959 -10.775  1.00 94.93           C  
ATOM   4641  HD2 ARG A 303      -7.327  -6.719 -11.504  1.00 94.93           H  
ATOM   4642  HD3 ARG A 303      -7.895  -7.960 -10.396  1.00 94.93           H  
ATOM   4643  NE  ARG A 303      -9.455  -6.912 -11.363  1.00 94.93           N  
ATOM   4644  HE  ARG A 303     -10.225  -7.015 -10.718  1.00 94.93           H  
ATOM   4645  NH1 ARG A 303      -8.806  -6.545 -13.521  1.00 94.93           N  
ATOM   4646 HH11 ARG A 303      -7.867  -6.826 -13.278  1.00 94.93           H  
ATOM   4647 HH12 ARG A 303      -8.991  -6.310 -14.486  1.00 94.93           H  
ATOM   4648  NH2 ARG A 303     -10.979  -6.528 -13.011  1.00 94.93           N  
ATOM   4649 HH21 ARG A 303     -11.729  -6.705 -12.358  1.00 94.93           H  
ATOM   4650 HH22 ARG A 303     -11.175  -6.415 -13.995  1.00 94.93           H  
ATOM   4651  CZ  ARG A 303      -9.740  -6.659 -12.625  1.00 94.93           C  
ATOM   4652  N   THR A 304      -5.323  -6.578  -6.066  1.00 96.82           N  
ATOM   4653  H   THR A 304      -6.187  -7.097  -5.996  1.00 96.82           H  
ATOM   4654  CA  THR A 304      -4.131  -7.202  -5.488  1.00 96.82           C  
ATOM   4655  HA  THR A 304      -3.386  -6.433  -5.283  1.00 96.82           H  
ATOM   4656  C   THR A 304      -3.529  -8.184  -6.503  1.00 96.82           C  
ATOM   4657  CB  THR A 304      -4.459  -7.891  -4.153  1.00 96.82           C  
ATOM   4658  HB  THR A 304      -3.530  -8.169  -3.656  1.00 96.82           H  
ATOM   4659  O   THR A 304      -4.132  -8.477  -7.542  1.00 96.82           O  
ATOM   4660  CG2 THR A 304      -5.282  -7.011  -3.210  1.00 96.82           C  
ATOM   4661 HG21 THR A 304      -5.384  -7.512  -2.248  1.00 96.82           H  
ATOM   4662 HG22 THR A 304      -4.775  -6.058  -3.058  1.00 96.82           H  
ATOM   4663 HG23 THR A 304      -6.278  -6.836  -3.616  1.00 96.82           H  
ATOM   4664  OG1 THR A 304      -5.193  -9.051  -4.427  1.00 96.82           O  
ATOM   4665  HG1 THR A 304      -5.914  -9.134  -3.798  1.00 96.82           H  
ATOM   4666  N   LEU A 305      -2.341  -8.717  -6.217  1.00 96.63           N  
ATOM   4667  H   LEU A 305      -1.871  -8.427  -5.371  1.00 96.63           H  
ATOM   4668  CA  LEU A 305      -1.779  -9.834  -6.984  1.00 96.63           C  
ATOM   4669  HA  LEU A 305      -1.858  -9.612  -8.048  1.00 96.63           H  
ATOM   4670  C   LEU A 305      -2.554 -11.144  -6.742  1.00 96.63           C  
ATOM   4671  CB  LEU A 305      -0.300 -10.013  -6.616  1.00 96.63           C  
ATOM   4672  HB2 LEU A 305       0.088 -10.894  -7.127  1.00 96.63           H  
ATOM   4673  HB3 LEU A 305      -0.247 -10.205  -5.544  1.00 96.63           H  
ATOM   4674  O   LEU A 305      -2.406 -12.099  -7.508  1.00 96.63           O  
ATOM   4675  CG  LEU A 305       0.614  -8.821  -6.940  1.00 96.63           C  
ATOM   4676  HG  LEU A 305       0.187  -7.907  -6.527  1.00 96.63           H  
ATOM   4677  CD1 LEU A 305       1.976  -9.044  -6.279  1.00 96.63           C  
ATOM   4678 HD11 LEU A 305       1.986  -9.964  -5.694  1.00 96.63           H  
ATOM   4679 HD12 LEU A 305       2.158  -8.227  -5.582  1.00 96.63           H  
ATOM   4680 HD13 LEU A 305       2.780  -9.087  -7.013  1.00 96.63           H  
ATOM   4681  CD2 LEU A 305       0.794  -8.627  -8.446  1.00 96.63           C  
ATOM   4682 HD21 LEU A 305       1.216  -9.528  -8.890  1.00 96.63           H  
ATOM   4683 HD22 LEU A 305      -0.161  -8.390  -8.915  1.00 96.63           H  
ATOM   4684 HD23 LEU A 305       1.487  -7.803  -8.618  1.00 96.63           H  
ATOM   4685  N   GLU A 306      -3.386 -11.204  -5.696  1.00 94.91           N  
ATOM   4686  H   GLU A 306      -3.511 -10.372  -5.137  1.00 94.91           H  
ATOM   4687  CA  GLU A 306      -4.318 -12.302  -5.445  1.00 94.91           C  
ATOM   4688  HA  GLU A 306      -3.884 -13.207  -5.869  1.00 94.91           H  
ATOM   4689  C   GLU A 306      -5.641 -12.051  -6.172  1.00 94.91           C  
ATOM   4690  CB  GLU A 306      -4.498 -12.542  -3.935  1.00 94.91           C  
ATOM   4691  HB2 GLU A 306      -4.934 -11.660  -3.466  1.00 94.91           H  
ATOM   4692  HB3 GLU A 306      -3.515 -12.713  -3.495  1.00 94.91           H  
ATOM   4693  O   GLU A 306      -6.607 -11.547  -5.611  1.00 94.91           O  
ATOM   4694  CG  GLU A 306      -5.381 -13.762  -3.622  1.00 94.91           C  
ATOM   4695  HG2 GLU A 306      -6.414 -13.556  -3.902  1.00 94.91           H  
ATOM   4696  HG3 GLU A 306      -5.364 -13.946  -2.548  1.00 94.91           H  
ATOM   4697  CD  GLU A 306      -4.877 -14.998  -4.370  1.00 94.91           C  
ATOM   4698  OE1 GLU A 306      -5.326 -15.233  -5.517  1.00 94.91           O  
ATOM   4699  OE2 GLU A 306      -3.915 -15.636  -3.907  1.00 94.91           O  
ATOM   4700  N   ASN A 307      -5.676 -12.392  -7.458  1.00 91.67           N  
ATOM   4701  H   ASN A 307      -4.827 -12.760  -7.863  1.00 91.67           H  
ATOM   4702  CA  ASN A 307      -6.832 -12.188  -8.332  1.00 91.67           C  
ATOM   4703  HA  ASN A 307      -7.659 -11.806  -7.733  1.00 91.67           H  
ATOM   4704  C   ASN A 307      -7.365 -13.526  -8.882  1.00 91.67           C  
ATOM   4705  CB  ASN A 307      -6.447 -11.075  -9.328  1.00 91.67           C  
ATOM   4706  HB2 ASN A 307      -5.453 -11.267  -9.730  1.00 91.67           H  
ATOM   4707  HB3 ASN A 307      -6.352 -10.149  -8.759  1.00 91.67           H  
ATOM   4708  O   ASN A 307      -7.887 -13.592  -9.991  1.00 91.67           O  
ATOM   4709  CG  ASN A 307      -7.417 -10.798 -10.465  1.00 91.67           C  
ATOM   4710  ND2 ASN A 307      -7.052 -11.105 -11.686  1.00 91.67           N  
ATOM   4711 HD21 ASN A 307      -6.240 -11.698 -11.781  1.00 91.67           H  
ATOM   4712 HD22 ASN A 307      -7.610 -10.841 -12.485  1.00 91.67           H  
ATOM   4713  OD1 ASN A 307      -8.467 -10.193 -10.300  1.00 91.67           O  
ATOM   4714  N   THR A 308      -7.223 -14.608  -8.110  1.00 89.05           N  
ATOM   4715  H   THR A 308      -6.799 -14.506  -7.199  1.00 89.05           H  
ATOM   4716  CA  THR A 308      -7.879 -15.894  -8.396  1.00 89.05           C  
ATOM   4717  HA  THR A 308      -7.646 -16.181  -9.421  1.00 89.05           H  
ATOM   4718  C   THR A 308      -9.403 -15.793  -8.303  1.00 89.05           C  
ATOM   4719  CB  THR A 308      -7.371 -17.016  -7.476  1.00 89.05           C  
ATOM   4720  HB  THR A 308      -7.993 -17.900  -7.621  1.00 89.05           H  
ATOM   4721  O   THR A 308      -9.960 -14.896  -7.666  1.00 89.05           O  
ATOM   4722  CG2 THR A 308      -5.927 -17.393  -7.805  1.00 89.05           C  
ATOM   4723 HG21 THR A 308      -5.881 -17.829  -8.803  1.00 89.05           H  
ATOM   4724 HG22 THR A 308      -5.279 -16.518  -7.765  1.00 89.05           H  
ATOM   4725 HG23 THR A 308      -5.576 -18.130  -7.083  1.00 89.05           H  
ATOM   4726  OG1 THR A 308      -7.439 -16.642  -6.125  1.00 89.05           O  
ATOM   4727  HG1 THR A 308      -6.622 -16.194  -5.895  1.00 89.05           H  
ATOM   4728  N   ASP A 309     -10.102 -16.702  -8.977  1.00 82.48           N  
ATOM   4729  H   ASP A 309      -9.629 -17.443  -9.475  1.00 82.48           H  
ATOM   4730  CA  ASP A 309     -11.559 -16.764  -8.894  1.00 82.48           C  
ATOM   4731  HA  ASP A 309     -11.952 -15.761  -9.061  1.00 82.48           H  
ATOM   4732  C   ASP A 309     -11.984 -17.207  -7.480  1.00 82.48           C  
ATOM   4733  CB  ASP A 309     -12.109 -17.666 -10.013  1.00 82.48           C  
ATOM   4734  HB2 ASP A 309     -11.699 -18.669  -9.899  1.00 82.48           H  
ATOM   4735  HB3 ASP A 309     -13.192 -17.727  -9.912  1.00 82.48           H  
ATOM   4736  O   ASP A 309     -11.361 -18.085  -6.886  1.00 82.48           O  
ATOM   4737  CG  ASP A 309     -11.777 -17.124 -11.414  1.00 82.48           C  
ATOM   4738  OD1 ASP A 309     -11.861 -15.887 -11.605  1.00 82.48           O  
ATOM   4739  OD2 ASP A 309     -11.410 -17.936 -12.292  1.00 82.48           O  
ATOM   4740  N   ASN A 310     -13.050 -16.602  -6.942  1.00 82.76           N  
ATOM   4741  H   ASN A 310     -13.539 -15.933  -7.520  1.00 82.76           H  
ATOM   4742  CA  ASN A 310     -13.610 -16.836  -5.595  1.00 82.76           C  
ATOM   4743  HA  ASN A 310     -14.542 -16.273  -5.557  1.00 82.76           H  
ATOM   4744  C   ASN A 310     -12.797 -16.312  -4.395  1.00 82.76           C  
ATOM   4745  CB  ASN A 310     -14.005 -18.312  -5.407  1.00 82.76           C  
ATOM   4746  HB2 ASN A 310     -13.113 -18.903  -5.201  1.00 82.76           H  
ATOM   4747  HB3 ASN A 310     -14.662 -18.400  -4.541  1.00 82.76           H  
ATOM   4748  O   ASN A 310     -13.211 -16.516  -3.255  1.00 82.76           O  
ATOM   4749  CG  ASN A 310     -14.733 -18.883  -6.602  1.00 82.76           C  
ATOM   4750  ND2 ASN A 310     -14.211 -19.930  -7.196  1.00 82.76           N  
ATOM   4751 HD21 ASN A 310     -13.305 -20.259  -6.896  1.00 82.76           H  
ATOM   4752 HD22 ASN A 310     -14.690 -20.265  -8.020  1.00 82.76           H  
ATOM   4753  OD1 ASN A 310     -15.746 -18.375  -7.049  1.00 82.76           O  
ATOM   4754  N   THR A 311     -11.679 -15.612  -4.602  1.00 88.87           N  
ATOM   4755  H   THR A 311     -11.328 -15.502  -5.543  1.00 88.87           H  
ATOM   4756  CA  THR A 311     -10.984 -14.948  -3.488  1.00 88.87           C  
ATOM   4757  HA  THR A 311     -10.996 -15.632  -2.638  1.00 88.87           H  
ATOM   4758  C   THR A 311     -11.695 -13.663  -3.053  1.00 88.87           C  
ATOM   4759  CB  THR A 311      -9.503 -14.700  -3.800  1.00 88.87           C  
ATOM   4760  HB  THR A 311      -9.055 -15.644  -4.109  1.00 88.87           H  
ATOM   4761  O   THR A 311     -12.038 -12.812  -3.877  1.00 88.87           O  
ATOM   4762  CG2 THR A 311      -9.244 -13.645  -4.876  1.00 88.87           C  
ATOM   4763 HG21 THR A 311     -10.069 -13.618  -5.588  1.00 88.87           H  
ATOM   4764 HG22 THR A 311      -8.323 -13.888  -5.405  1.00 88.87           H  
ATOM   4765 HG23 THR A 311      -9.149 -12.656  -4.428  1.00 88.87           H  
ATOM   4766  OG1 THR A 311      -8.860 -14.244  -2.630  1.00 88.87           O  
ATOM   4767  HG1 THR A 311      -7.919 -14.314  -2.806  1.00 88.87           H  
ATOM   4768  N   GLN A 312     -11.851 -13.473  -1.740  1.00 89.98           N  
ATOM   4769  H   GLN A 312     -11.594 -14.221  -1.113  1.00 89.98           H  
ATOM   4770  CA  GLN A 312     -12.318 -12.210  -1.150  1.00 89.98           C  
ATOM   4771  HA  GLN A 312     -13.190 -11.857  -1.701  1.00 89.98           H  
ATOM   4772  C   GLN A 312     -11.245 -11.103  -1.227  1.00 89.98           C  
ATOM   4773  CB  GLN A 312     -12.736 -12.468   0.306  1.00 89.98           C  
ATOM   4774  HB2 GLN A 312     -12.953 -11.512   0.783  1.00 89.98           H  
ATOM   4775  HB3 GLN A 312     -11.896 -12.925   0.829  1.00 89.98           H  
ATOM   4776  O   GLN A 312     -11.538  -9.918  -1.067  1.00 89.98           O  
ATOM   4777  CG  GLN A 312     -13.987 -13.362   0.434  1.00 89.98           C  
ATOM   4778  HG2 GLN A 312     -13.862 -14.275  -0.148  1.00 89.98           H  
ATOM   4779  HG3 GLN A 312     -14.849 -12.823   0.039  1.00 89.98           H  
ATOM   4780  CD  GLN A 312     -14.269 -13.771   1.879  1.00 89.98           C  
ATOM   4781  NE2 GLN A 312     -15.509 -14.022   2.245  1.00 89.98           N  
ATOM   4782 HE21 GLN A 312     -16.285 -13.918   1.607  1.00 89.98           H  
ATOM   4783 HE22 GLN A 312     -15.669 -14.232   3.220  1.00 89.98           H  
ATOM   4784  OE1 GLN A 312     -13.368 -13.880   2.693  1.00 89.98           O  
ATOM   4785  N   TRP A 313      -9.993 -11.467  -1.531  1.00 93.49           N  
ATOM   4786  H   TRP A 313      -9.810 -12.453  -1.649  1.00 93.49           H  
ATOM   4787  CA  TRP A 313      -8.827 -10.575  -1.490  1.00 93.49           C  
ATOM   4788  HA  TRP A 313      -9.064  -9.748  -0.820  1.00 93.49           H  
ATOM   4789  C   TRP A 313      -8.470  -9.923  -2.816  1.00 93.49           C  
ATOM   4790  CB  TRP A 313      -7.641 -11.328  -0.901  1.00 93.49           C  
ATOM   4791  HB2 TRP A 313      -7.308 -12.093  -1.602  1.00 93.49           H  
ATOM   4792  HB3 TRP A 313      -6.830 -10.615  -0.755  1.00 93.49           H  
ATOM   4793  O   TRP A 313      -7.405  -9.323  -2.958  1.00 93.49           O  
ATOM   4794  CG  TRP A 313      -7.952 -11.953   0.413  1.00 93.49           C  
ATOM   4795  CD1 TRP A 313      -7.873 -13.270   0.707  1.00 93.49           C  
ATOM   4796  HD1 TRP A 313      -7.546 -14.042   0.026  1.00 93.49           H  
ATOM   4797  CD2 TRP A 313      -8.476 -11.298   1.604  1.00 93.49           C  
ATOM   4798  CE2 TRP A 313      -8.671 -12.293   2.604  1.00 93.49           C  
ATOM   4799  CE3 TRP A 313      -8.826  -9.967   1.928  1.00 93.49           C  
ATOM   4800  HE3 TRP A 313      -8.715  -9.188   1.188  1.00 93.49           H  
ATOM   4801  NE1 TRP A 313      -8.298 -13.474   2.004  1.00 93.49           N  
ATOM   4802  HE1 TRP A 313      -8.346 -14.381   2.445  1.00 93.49           H  
ATOM   4803  CH2 TRP A 313      -9.472 -10.652   4.171  1.00 93.49           C  
ATOM   4804  HH2 TRP A 313      -9.862 -10.417   5.151  1.00 93.49           H  
ATOM   4805  CZ2 TRP A 313      -9.160 -11.984   3.875  1.00 93.49           C  
ATOM   4806  HZ2 TRP A 313      -9.312 -12.762   4.609  1.00 93.49           H  
ATOM   4807  CZ3 TRP A 313      -9.318  -9.645   3.203  1.00 93.49           C  
ATOM   4808  HZ3 TRP A 313      -9.595  -8.626   3.432  1.00 93.49           H  
ATOM   4809  N   ARG A 314      -9.377 -10.009  -3.784  1.00 92.87           N  
ATOM   4810  H   ARG A 314     -10.206 -10.548  -3.580  1.00 92.87           H  
ATOM   4811  CA  ARG A 314      -9.171  -9.528  -5.147  1.00 92.87           C  
ATOM   4812  HA  ARG A 314      -8.298 -10.027  -5.569  1.00 92.87           H  
ATOM   4813  C   ARG A 314      -8.887  -8.034  -5.234  1.00 92.87           C  
ATOM   4814  CB  ARG A 314     -10.414  -9.931  -5.937  1.00 92.87           C  
ATOM   4815  HB2 ARG A 314     -11.292  -9.418  -5.544  1.00 92.87           H  
ATOM   4816  HB3 ARG A 314     -10.563 -11.006  -5.837  1.00 92.87           H  
ATOM   4817  O   ARG A 314      -8.147  -7.585  -6.112  1.00 92.87           O  
ATOM   4818  CG  ARG A 314     -10.235  -9.591  -7.406  1.00 92.87           C  
ATOM   4819  HG2 ARG A 314     -10.210  -8.509  -7.539  1.00 92.87           H  
ATOM   4820  HG3 ARG A 314      -9.297 -10.022  -7.757  1.00 92.87           H  
ATOM   4821  CD  ARG A 314     -11.389 -10.161  -8.217  1.00 92.87           C  
ATOM   4822  HD2 ARG A 314     -12.326  -9.702  -7.903  1.00 92.87           H  
ATOM   4823  HD3 ARG A 314     -11.436 -11.238  -8.055  1.00 92.87           H  
ATOM   4824  NE  ARG A 314     -11.117  -9.862  -9.616  1.00 92.87           N  
ATOM   4825  HE  ARG A 314     -10.265  -9.339  -9.762  1.00 92.87           H  
ATOM   4826  NH1 ARG A 314     -12.245 -11.608 -10.631  1.00 92.87           N  
ATOM   4827 HH11 ARG A 314     -12.593 -11.922  -9.736  1.00 92.87           H  
ATOM   4828 HH12 ARG A 314     -12.206 -12.287 -11.377  1.00 92.87           H  
ATOM   4829  NH2 ARG A 314     -10.885 -10.252 -11.772  1.00 92.87           N  
ATOM   4830 HH21 ARG A 314     -11.005 -10.989 -12.451  1.00 92.87           H  
ATOM   4831 HH22 ARG A 314      -9.936  -9.935 -11.637  1.00 92.87           H  
ATOM   4832  CZ  ARG A 314     -11.450 -10.578 -10.658  1.00 92.87           C  
ATOM   4833  N   TYR A 315      -9.508  -7.256  -4.357  1.00 94.27           N  
ATOM   4834  H   TYR A 315     -10.041  -7.704  -3.626  1.00 94.27           H  
ATOM   4835  CA  TYR A 315      -9.504  -5.803  -4.422  1.00 94.27           C  
ATOM   4836  HA  TYR A 315      -9.066  -5.485  -5.368  1.00 94.27           H  
ATOM   4837  C   TYR A 315      -8.666  -5.186  -3.304  1.00 94.27           C  
ATOM   4838  CB  TYR A 315     -10.941  -5.294  -4.409  1.00 94.27           C  
ATOM   4839  HB2 TYR A 315     -10.886  -4.205  -4.435  1.00 94.27           H  
ATOM   4840  HB3 TYR A 315     -11.421  -5.587  -3.475  1.00 94.27           H  
ATOM   4841  O   TYR A 315      -8.796  -5.543  -2.132  1.00 94.27           O  
ATOM   4842  CG  TYR A 315     -11.787  -5.741  -5.584  1.00 94.27           C  
ATOM   4843  CD1 TYR A 315     -11.580  -5.169  -6.855  1.00 94.27           C  
ATOM   4844  HD1 TYR A 315     -10.815  -4.417  -6.979  1.00 94.27           H  
ATOM   4845  CD2 TYR A 315     -12.791  -6.711  -5.401  1.00 94.27           C  
ATOM   4846  HD2 TYR A 315     -12.958  -7.141  -4.424  1.00 94.27           H  
ATOM   4847  CE1 TYR A 315     -12.387  -5.560  -7.942  1.00 94.27           C  
ATOM   4848  HE1 TYR A 315     -12.247  -5.098  -8.909  1.00 94.27           H  
ATOM   4849  CE2 TYR A 315     -13.586  -7.118  -6.488  1.00 94.27           C  
ATOM   4850  HE2 TYR A 315     -14.363  -7.854  -6.349  1.00 94.27           H  
ATOM   4851  OH  TYR A 315     -14.177  -6.911  -8.800  1.00 94.27           O  
ATOM   4852  HH  TYR A 315     -14.123  -6.299  -9.538  1.00 94.27           H  
ATOM   4853  CZ  TYR A 315     -13.391  -6.537  -7.757  1.00 94.27           C  
ATOM   4854  N   LEU A 316      -7.833  -4.214  -3.679  1.00 95.82           N  
ATOM   4855  H   LEU A 316      -7.844  -3.935  -4.650  1.00 95.82           H  
ATOM   4856  CA  LEU A 316      -6.914  -3.506  -2.792  1.00 95.82           C  
ATOM   4857  HA  LEU A 316      -6.215  -4.223  -2.360  1.00 95.82           H  
ATOM   4858  C   LEU A 316      -7.660  -2.852  -1.629  1.00 95.82           C  
ATOM   4859  CB  LEU A 316      -6.119  -2.499  -3.648  1.00 95.82           C  
ATOM   4860  HB2 LEU A 316      -5.535  -3.085  -4.358  1.00 95.82           H  
ATOM   4861  HB3 LEU A 316      -6.812  -1.887  -4.224  1.00 95.82           H  
ATOM   4862  O   LEU A 316      -7.257  -3.022  -0.482  1.00 95.82           O  
ATOM   4863  CG  LEU A 316      -5.161  -1.564  -2.879  1.00 95.82           C  
ATOM   4864  HG  LEU A 316      -4.675  -2.105  -2.067  1.00 95.82           H  
ATOM   4865  CD1 LEU A 316      -4.092  -1.039  -3.838  1.00 95.82           C  
ATOM   4866 HD11 LEU A 316      -3.553  -1.880  -4.275  1.00 95.82           H  
ATOM   4867 HD12 LEU A 316      -3.381  -0.419  -3.293  1.00 95.82           H  
ATOM   4868 HD13 LEU A 316      -4.564  -0.455  -4.628  1.00 95.82           H  
ATOM   4869  CD2 LEU A 316      -5.864  -0.317  -2.331  1.00 95.82           C  
ATOM   4870 HD21 LEU A 316      -6.445   0.162  -3.119  1.00 95.82           H  
ATOM   4871 HD22 LEU A 316      -5.126   0.395  -1.961  1.00 95.82           H  
ATOM   4872 HD23 LEU A 316      -6.531  -0.572  -1.508  1.00 95.82           H  
ATOM   4873  N   GLN A 317      -8.755  -2.140  -1.901  1.00 95.21           N  
ATOM   4874  H   GLN A 317      -9.059  -2.055  -2.861  1.00 95.21           H  
ATOM   4875  CA  GLN A 317      -9.526  -1.448  -0.866  1.00 95.21           C  
ATOM   4876  HA  GLN A 317      -8.838  -0.831  -0.288  1.00 95.21           H  
ATOM   4877  C   GLN A 317     -10.162  -2.428   0.125  1.00 95.21           C  
ATOM   4878  CB  GLN A 317     -10.554  -0.489  -1.493  1.00 95.21           C  
ATOM   4879  HB2 GLN A 317     -10.928   0.149  -0.693  1.00 95.21           H  
ATOM   4880  HB3 GLN A 317     -10.044   0.165  -2.201  1.00 95.21           H  
ATOM   4881  O   GLN A 317     -10.169  -2.167   1.320  1.00 95.21           O  
ATOM   4882  CG  GLN A 317     -11.789  -1.112  -2.168  1.00 95.21           C  
ATOM   4883  HG2 GLN A 317     -12.283  -1.813  -1.495  1.00 95.21           H  
ATOM   4884  HG3 GLN A 317     -12.496  -0.304  -2.358  1.00 95.21           H  
ATOM   4885  CD  GLN A 317     -11.551  -1.768  -3.518  1.00 95.21           C  
ATOM   4886  NE2 GLN A 317     -12.586  -2.323  -4.108  1.00 95.21           N  
ATOM   4887 HE21 GLN A 317     -13.457  -2.405  -3.604  1.00 95.21           H  
ATOM   4888 HE22 GLN A 317     -12.411  -2.821  -4.969  1.00 95.21           H  
ATOM   4889  OE1 GLN A 317     -10.464  -1.779  -4.078  1.00 95.21           O  
ATOM   4890  N   THR A 318     -10.608  -3.598  -0.343  1.00 95.03           N  
ATOM   4891  H   THR A 318     -10.557  -3.782  -1.335  1.00 95.03           H  
ATOM   4892  CA  THR A 318     -11.169  -4.649   0.515  1.00 95.03           C  
ATOM   4893  HA  THR A 318     -11.952  -4.220   1.140  1.00 95.03           H  
ATOM   4894  C   THR A 318     -10.100  -5.216   1.442  1.00 95.03           C  
ATOM   4895  CB  THR A 318     -11.784  -5.768  -0.336  1.00 95.03           C  
ATOM   4896  HB  THR A 318     -11.009  -6.237  -0.942  1.00 95.03           H  
ATOM   4897  O   THR A 318     -10.300  -5.275   2.654  1.00 95.03           O  
ATOM   4898  CG2 THR A 318     -12.473  -6.833   0.503  1.00 95.03           C  
ATOM   4899 HG21 THR A 318     -11.752  -7.355   1.132  1.00 95.03           H  
ATOM   4900 HG22 THR A 318     -13.228  -6.360   1.131  1.00 95.03           H  
ATOM   4901 HG23 THR A 318     -12.947  -7.568  -0.148  1.00 95.03           H  
ATOM   4902  OG1 THR A 318     -12.760  -5.215  -1.191  1.00 95.03           O  
ATOM   4903  HG1 THR A 318     -13.605  -5.308  -0.745  1.00 95.03           H  
ATOM   4904  N   ARG A 319      -8.919  -5.568   0.908  1.00 95.56           N  
ATOM   4905  H   ARG A 319      -8.792  -5.498  -0.092  1.00 95.56           H  
ATOM   4906  CA  ARG A 319      -7.819  -6.053   1.751  1.00 95.56           C  
ATOM   4907  HA  ARG A 319      -8.208  -6.889   2.332  1.00 95.56           H  
ATOM   4908  C   ARG A 319      -7.384  -4.995   2.761  1.00 95.56           C  
ATOM   4909  CB  ARG A 319      -6.623  -6.523   0.902  1.00 95.56           C  
ATOM   4910  HB2 ARG A 319      -6.943  -7.298   0.206  1.00 95.56           H  
ATOM   4911  HB3 ARG A 319      -6.240  -5.682   0.324  1.00 95.56           H  
ATOM   4912  O   ARG A 319      -7.197  -5.331   3.931  1.00 95.56           O  
ATOM   4913  CG  ARG A 319      -5.486  -7.070   1.791  1.00 95.56           C  
ATOM   4914  HG2 ARG A 319      -4.579  -7.191   1.198  1.00 95.56           H  
ATOM   4915  HG3 ARG A 319      -5.229  -6.352   2.570  1.00 95.56           H  
ATOM   4916  CD  ARG A 319      -5.850  -8.417   2.427  1.00 95.56           C  
ATOM   4917  HD2 ARG A 319      -5.747  -9.204   1.679  1.00 95.56           H  
ATOM   4918  HD3 ARG A 319      -6.891  -8.414   2.749  1.00 95.56           H  
ATOM   4919  NE  ARG A 319      -5.014  -8.740   3.592  1.00 95.56           N  
ATOM   4920  HE  ARG A 319      -4.274  -9.410   3.437  1.00 95.56           H  
ATOM   4921  NH1 ARG A 319      -6.260  -7.655   5.207  1.00 95.56           N  
ATOM   4922 HH11 ARG A 319      -6.699  -7.074   4.507  1.00 95.56           H  
ATOM   4923 HH12 ARG A 319      -6.318  -7.356   6.170  1.00 95.56           H  
ATOM   4924  NH2 ARG A 319      -4.653  -9.035   5.819  1.00 95.56           N  
ATOM   4925 HH21 ARG A 319      -4.989  -8.926   6.765  1.00 95.56           H  
ATOM   4926 HH22 ARG A 319      -4.045  -9.806   5.582  1.00 95.56           H  
ATOM   4927  CZ  ARG A 319      -5.311  -8.469   4.852  1.00 95.56           C  
ATOM   4928  N   ARG A 320      -7.213  -3.744   2.323  1.00 96.51           N  
ATOM   4929  H   ARG A 320      -7.381  -3.559   1.345  1.00 96.51           H  
ATOM   4930  CA  ARG A 320      -6.794  -2.635   3.191  1.00 96.51           C  
ATOM   4931  HA  ARG A 320      -5.895  -2.924   3.736  1.00 96.51           H  
ATOM   4932  C   ARG A 320      -7.829  -2.322   4.264  1.00 96.51           C  
ATOM   4933  CB  ARG A 320      -6.476  -1.386   2.364  1.00 96.51           C  
ATOM   4934  HB2 ARG A 320      -6.391  -0.545   3.052  1.00 96.51           H  
ATOM   4935  HB3 ARG A 320      -7.292  -1.177   1.672  1.00 96.51           H  
ATOM   4936  O   ARG A 320      -7.432  -2.115   5.402  1.00 96.51           O  
ATOM   4937  CG  ARG A 320      -5.152  -1.540   1.596  1.00 96.51           C  
ATOM   4938  HG2 ARG A 320      -5.247  -2.314   0.834  1.00 96.51           H
[truncated: 136,656 more chars]
