# Supplementary material for: Evolution of Phage Tail Sheath Protein
Source: Viruses. 2022 May 26;14(6):1148. doi: 10.3390/v14061148 (PMC9230969; doi:10.3390/v14061148)
Supplement: Supplementary file 1 [file viruses-14-01148-s001.zip › Supplementary_File_S2/AF_models/AFP-6RAO-SP3__Serratia__entomophila.pdb]

ATOM      1  N   MET A   1     -45.302 -16.850  13.111  1.00 37.62           N  
ATOM      2  H   MET A   1     -44.742 -16.469  13.860  1.00 37.62           H  
ATOM      3  H2  MET A   1     -44.885 -17.730  12.846  1.00 37.62           H  
ATOM      4  H3  MET A   1     -45.289 -16.223  12.320  1.00 37.62           H  
ATOM      5  CA  MET A   1     -46.686 -17.108  13.575  1.00 37.62           C  
ATOM      6  HA  MET A   1     -47.131 -16.201  13.986  1.00 37.62           H  
ATOM      7  C   MET A   1     -46.594 -18.147  14.672  1.00 37.62           C  
ATOM      8  CB  MET A   1     -47.583 -17.658  12.452  1.00 37.62           C  
ATOM      9  HB2 MET A   1     -47.033 -18.397  11.869  1.00 37.62           H  
ATOM     10  HB3 MET A   1     -48.436 -18.162  12.906  1.00 37.62           H  
ATOM     11  O   MET A   1     -45.952 -19.153  14.426  1.00 37.62           O  
ATOM     12  CG  MET A   1     -48.140 -16.583  11.515  1.00 37.62           C  
ATOM     13  HG2 MET A   1     -47.315 -16.068  11.024  1.00 37.62           H  
ATOM     14  HG3 MET A   1     -48.707 -15.860  12.101  1.00 37.62           H  
ATOM     15  SD  MET A   1     -49.229 -17.283  10.246  1.00 37.62           S  
ATOM     16  CE  MET A   1     -49.746 -15.782   9.374  1.00 37.62           C  
ATOM     17  HE1 MET A   1     -48.871 -15.265   8.978  1.00 37.62           H  
ATOM     18  HE2 MET A   1     -50.280 -15.123  10.058  1.00 37.62           H  
ATOM     19  HE3 MET A   1     -50.405 -16.052   8.548  1.00 37.62           H  
ATOM     20  N   ALA A   2     -47.167 -17.901  15.850  1.00 51.61           N  
ATOM     21  H   ALA A   2     -47.715 -17.065  15.999  1.00 51.61           H  
ATOM     22  CA  ALA A   2     -47.231 -18.923  16.894  1.00 51.61           C  
ATOM     23  HA  ALA A   2     -46.230 -19.303  17.096  1.00 51.61           H  
ATOM     24  C   ALA A   2     -48.102 -20.087  16.404  1.00 51.61           C  
ATOM     25  CB  ALA A   2     -47.791 -18.289  18.174  1.00 51.61           C  
ATOM     26  HB1 ALA A   2     -47.141 -17.478  18.503  1.00 51.61           H  
ATOM     27  HB2 ALA A   2     -48.797 -17.909  17.999  1.00 51.61           H  
ATOM     28  HB3 ALA A   2     -47.831 -19.044  18.959  1.00 51.61           H  
ATOM     29  O   ALA A   2     -49.207 -19.851  15.900  1.00 51.61           O  
ATOM     30  N   THR A   3     -47.609 -21.318  16.511  1.00 57.22           N  
ATOM     31  H   THR A   3     -46.664 -21.452  16.841  1.00 57.22           H  
ATOM     32  CA  THR A   3     -48.365 -22.496  16.082  1.00 57.22           C  
ATOM     33  HA  THR A   3     -48.668 -22.345  15.046  1.00 57.22           H  
ATOM     34  C   THR A   3     -49.614 -22.636  16.953  1.00 57.22           C  
ATOM     35  CB  THR A   3     -47.504 -23.769  16.133  1.00 57.22           C  
ATOM     36  HB  THR A   3     -47.359 -24.096  17.162  1.00 57.22           H  
ATOM     37  O   THR A   3     -49.527 -22.857  18.160  1.00 57.22           O  
ATOM     38  CG2 THR A   3     -48.126 -24.890  15.301  1.00 57.22           C  
ATOM     39 HG21 THR A   3     -49.107 -25.147  15.699  1.00 57.22           H  
ATOM     40 HG22 THR A   3     -47.484 -25.770  15.353  1.00 57.22           H  
ATOM     41 HG23 THR A   3     -48.220 -24.579  14.261  1.00 57.22           H  
ATOM     42  OG1 THR A   3     -46.257 -23.551  15.533  1.00 57.22           O  
ATOM     43  HG1 THR A   3     -45.715 -23.012  16.114  1.00 57.22           H  
ATOM     44  N   VAL A   4     -50.800 -22.486  16.358  1.00 57.60           N  
ATOM     45  H   VAL A   4     -50.821 -22.242  15.378  1.00 57.60           H  
ATOM     46  CA  VAL A   4     -52.067 -22.735  17.056  1.00 57.60           C  
ATOM     47  HA  VAL A   4     -51.985 -22.356  18.075  1.00 57.60           H  
ATOM     48  C   VAL A   4     -52.265 -24.244  17.114  1.00 57.60           C  
ATOM     49  CB  VAL A   4     -53.263 -22.028  16.391  1.00 57.60           C  
ATOM     50  HB  VAL A   4     -53.432 -22.444  15.398  1.00 57.60           H  
ATOM     51  O   VAL A   4     -52.546 -24.884  16.102  1.00 57.60           O  
ATOM     52  CG1 VAL A   4     -54.535 -22.211  17.233  1.00 57.60           C  
ATOM     53 HG11 VAL A   4     -54.382 -21.812  18.236  1.00 57.60           H  
ATOM     54 HG12 VAL A   4     -55.367 -21.689  16.761  1.00 57.60           H  
ATOM     55 HG13 VAL A   4     -54.790 -23.268  17.303  1.00 57.60           H  
ATOM     56  CG2 VAL A   4     -53.014 -20.521  16.243  1.00 57.60           C  
ATOM     57 HG21 VAL A   4     -52.159 -20.341  15.591  1.00 57.60           H  
ATOM     58 HG22 VAL A   4     -52.812 -20.078  17.218  1.00 57.60           H  
ATOM     59 HG23 VAL A   4     -53.887 -20.042  15.801  1.00 57.60           H  
ATOM     60  N   THR A   5     -52.077 -24.826  18.293  1.00 61.24           N  
ATOM     61  H   THR A   5     -51.768 -24.272  19.079  1.00 61.24           H  
ATOM     62  CA  THR A   5     -52.144 -26.273  18.491  1.00 61.24           C  
ATOM     63  HA  THR A   5     -51.994 -26.768  17.531  1.00 61.24           H  
ATOM     64  C   THR A   5     -53.531 -26.664  18.996  1.00 61.24           C  
ATOM     65  CB  THR A   5     -51.003 -26.749  19.398  1.00 61.24           C  
ATOM     66  HB  THR A   5     -51.122 -27.814  19.598  1.00 61.24           H  
ATOM     67  O   THR A   5     -54.027 -26.150  19.995  1.00 61.24           O  
ATOM     68  CG2 THR A   5     -49.652 -26.495  18.724  1.00 61.24           C  
ATOM     69 HG21 THR A   5     -49.550 -25.448  18.438  1.00 61.24           H  
ATOM     70 HG22 THR A   5     -49.558 -27.114  17.831  1.00 61.24           H  
ATOM     71 HG23 THR A   5     -48.839 -26.722  19.413  1.00 61.24           H  
ATOM     72  OG1 THR A   5     -50.978 -26.049  20.616  1.00 61.24           O  
ATOM     73  HG1 THR A   5     -50.162 -26.287  21.061  1.00 61.24           H  
ATOM     74  N   SER A   6     -54.206 -27.552  18.265  1.00 67.31           N  
ATOM     75  H   SER A   6     -53.795 -27.899  17.410  1.00 67.31           H  
ATOM     76  CA  SER A   6     -55.574 -27.998  18.573  1.00 67.31           C  
ATOM     77  HA  SER A   6     -56.083 -27.212  19.131  1.00 67.31           H  
ATOM     78  C   SER A   6     -55.632 -29.253  19.451  1.00 67.31           C  
ATOM     79  CB  SER A   6     -56.354 -28.211  17.274  1.00 67.31           C  
ATOM     80  HB2 SER A   6     -57.363 -28.554  17.506  1.00 67.31           H  
ATOM     81  HB3 SER A   6     -56.421 -27.264  16.739  1.00 67.31           H  
ATOM     82  O   SER A   6     -56.720 -29.726  19.774  1.00 67.31           O  
ATOM     83  OG  SER A   6     -55.698 -29.165  16.458  1.00 67.31           O  
ATOM     84  HG  SER A   6     -56.224 -29.309  15.669  1.00 67.31           H  
ATOM     85  N   VAL A   7     -54.480 -29.803  19.845  1.00 69.41           N  
ATOM     86  H   VAL A   7     -53.615 -29.340  19.606  1.00 69.41           H  
ATOM     87  CA  VAL A   7     -54.385 -31.022  20.653  1.00 69.41           C  
ATOM     88  HA  VAL A   7     -55.319 -31.097  21.210  1.00 69.41           H  
ATOM     89  C   VAL A   7     -53.247 -30.905  21.674  1.00 69.41           C  
ATOM     90  CB  VAL A   7     -54.238 -32.306  19.797  1.00 69.41           C  
ATOM     91  HB  VAL A   7     -53.410 -32.899  20.185  1.00 69.41           H  
ATOM     92  O   VAL A   7     -52.248 -30.242  21.405  1.00 69.41           O  
ATOM     93  CG1 VAL A   7     -55.510 -33.156  19.917  1.00 69.41           C  
ATOM     94 HG11 VAL A   7     -55.683 -33.422  20.960  1.00 69.41           H  
ATOM     95 HG12 VAL A   7     -55.399 -34.073  19.339  1.00 69.41           H  
ATOM     96 HG13 VAL A   7     -56.366 -32.595  19.542  1.00 69.41           H  
ATOM     97  CG2 VAL A   7     -53.990 -32.084  18.295  1.00 69.41           C  
ATOM     98 HG21 VAL A   7     -53.812 -33.042  17.806  1.00 69.41           H  
ATOM     99 HG22 VAL A   7     -53.114 -31.452  18.151  1.00 69.41           H  
ATOM    100 HG23 VAL A   7     -54.855 -31.606  17.834  1.00 69.41           H  
ATOM    101  N   PRO A   8     -53.361 -31.526  22.861  1.00 56.74           N  
ATOM    102  CA  PRO A   8     -52.252 -31.597  23.808  1.00 56.74           C  
ATOM    103  HA  PRO A   8     -51.905 -30.587  24.025  1.00 56.74           H  
ATOM    104  C   PRO A   8     -51.100 -32.432  23.226  1.00 56.74           C  
ATOM    105  CB  PRO A   8     -52.828 -32.226  25.085  1.00 56.74           C  
ATOM    106  HB2 PRO A   8     -52.575 -33.285  25.137  1.00 56.74           H  
ATOM    107  HB3 PRO A   8     -52.471 -31.712  25.978  1.00 56.74           H  
ATOM    108  O   PRO A   8     -51.307 -33.579  22.832  1.00 56.74           O  
ATOM    109  CG  PRO A   8     -54.342 -32.086  24.930  1.00 56.74           C  
ATOM    110  HG2 PRO A   8     -54.879 -32.885  25.441  1.00 56.74           H  
ATOM    111  HG3 PRO A   8     -54.658 -31.112  25.303  1.00 56.74           H  
ATOM    112  CD  PRO A   8     -54.549 -32.142  23.422  1.00 56.74           C  
ATOM    113  HD2 PRO A   8     -55.462 -31.603  23.168  1.00 56.74           H  
ATOM    114  HD3 PRO A   8     -54.608 -33.180  23.094  1.00 56.74           H  
ATOM    115  N   GLY A   9     -49.887 -31.879  23.194  1.00 74.75           N  
ATOM    116  H   GLY A   9     -49.777 -30.915  23.473  1.00 74.75           H  
ATOM    117  CA  GLY A   9     -48.699 -32.552  22.668  1.00 74.75           C  
ATOM    118  HA2 GLY A   9     -48.850 -32.774  21.612  1.00 74.75           H  
ATOM    119  HA3 GLY A   9     -48.551 -33.492  23.200  1.00 74.75           H  
ATOM    120  C   GLY A   9     -47.436 -31.701  22.805  1.00 74.75           C  
ATOM    121  O   GLY A   9     -47.511 -30.517  23.133  1.00 74.75           O  
ATOM    122  N   VAL A  10     -46.271 -32.311  22.574  1.00 72.70           N  
ATOM    123  H   VAL A  10     -46.288 -33.272  22.262  1.00 72.70           H  
ATOM    124  CA  VAL A  10     -45.000 -31.586  22.437  1.00 72.70           C  
ATOM    125  HA  VAL A  10     -45.020 -30.697  23.067  1.00 72.70           H  
ATOM    126  C   VAL A  10     -44.875 -31.148  20.984  1.00 72.70           C  
ATOM    127  CB  VAL A  10     -43.788 -32.439  22.863  1.00 72.70           C  
ATOM    128  HB  VAL A  10     -43.751 -33.344  22.258  1.00 72.70           H  
ATOM    129  O   VAL A  10     -44.855 -31.988  20.087  1.00 72.70           O  
ATOM    130  CG1 VAL A  10     -42.466 -31.676  22.689  1.00 72.70           C  
ATOM    131 HG11 VAL A  10     -41.635 -32.289  23.039  1.00 72.70           H  
ATOM    132 HG12 VAL A  10     -42.488 -30.744  23.253  1.00 72.70           H  
ATOM    133 HG13 VAL A  10     -42.294 -31.453  21.636  1.00 72.70           H  
ATOM    134  CG2 VAL A  10     -43.901 -32.850  24.338  1.00 72.70           C  
ATOM    135 HG21 VAL A  10     -43.029 -33.438  24.623  1.00 72.70           H  
ATOM    136 HG22 VAL A  10     -43.957 -31.963  24.969  1.00 72.70           H  
ATOM    137 HG23 VAL A  10     -44.792 -33.458  24.492  1.00 72.70           H  
ATOM    138  N   TYR A  11     -44.794 -29.842  20.763  1.00 70.20           N  
ATOM    139  H   TYR A  11     -44.794 -29.210  21.551  1.00 70.20           H  
ATOM    140  CA  TYR A  11     -44.598 -29.249  19.446  1.00 70.20           C  
ATOM    141  HA  TYR A  11     -44.683 -30.016  18.677  1.00 70.20           H  
ATOM    142  C   TYR A  11     -43.192 -28.668  19.390  1.00 70.20           C  
ATOM    143  CB  TYR A  11     -45.687 -28.206  19.178  1.00 70.20           C  
ATOM    144  HB2 TYR A  11     -45.483 -27.722  18.223  1.00 70.20           H  
ATOM    145  HB3 TYR A  11     -45.653 -27.437  19.950  1.00 70.20           H  
ATOM    146  O   TYR A  11     -42.800 -27.901  20.268  1.00 70.20           O  
ATOM    147  CG  TYR A  11     -47.072 -28.819  19.136  1.00 70.20           C  
ATOM    148  CD1 TYR A  11     -47.578 -29.304  17.916  1.00 70.20           C  
ATOM    149  HD1 TYR A  11     -46.985 -29.218  17.017  1.00 70.20           H  
ATOM    150  CD2 TYR A  11     -47.835 -28.941  20.316  1.00 70.20           C  
ATOM    151  HD2 TYR A  11     -47.441 -28.584  21.256  1.00 70.20           H  
ATOM    152  CE1 TYR A  11     -48.849 -29.901  17.867  1.00 70.20           C  
ATOM    153  HE1 TYR A  11     -49.231 -30.270  16.927  1.00 70.20           H  
ATOM    154  CE2 TYR A  11     -49.114 -29.529  20.269  1.00 70.20           C  
ATOM    155  HE2 TYR A  11     -49.714 -29.621  21.162  1.00 70.20           H  
ATOM    156  OH  TYR A  11     -50.847 -30.570  18.968  1.00 70.20           O  
ATOM    157  HH  TYR A  11     -51.022 -30.910  18.088  1.00 70.20           H  
ATOM    158  CZ  TYR A  11     -49.617 -30.008  19.043  1.00 70.20           C  
ATOM    159  N   ILE A  12     -42.428 -29.082  18.385  1.00 64.87           N  
ATOM    160  H   ILE A  12     -42.829 -29.690  17.685  1.00 64.87           H  
ATOM    161  CA  ILE A  12     -41.096 -28.553  18.115  1.00 64.87           C  
ATOM    162  HA  ILE A  12     -40.675 -28.116  19.020  1.00 64.87           H  
ATOM    163  C   ILE A  12     -41.287 -27.442  17.084  1.00 64.87           C  
ATOM    164  CB  ILE A  12     -40.143 -29.678  17.641  1.00 64.87           C  
ATOM    165  HB  ILE A  12     -40.538 -30.099  16.716  1.00 64.87           H  
ATOM    166  O   ILE A  12     -41.626 -27.720  15.936  1.00 64.87           O  
ATOM    167  CG1 ILE A  12     -40.053 -30.809  18.697  1.00 64.87           C  
ATOM    168 HG12 ILE A  12     -41.055 -31.167  18.933  1.00 64.87           H  
ATOM    169 HG13 ILE A  12     -39.614 -30.415  19.613  1.00 64.87           H  
ATOM    170  CG2 ILE A  12     -38.748 -29.095  17.351  1.00 64.87           C  
ATOM    171 HG21 ILE A  12     -38.293 -28.713  18.265  1.00 64.87           H  
ATOM    172 HG22 ILE A  12     -38.100 -29.852  16.909  1.00 64.87           H  
ATOM    173 HG23 ILE A  12     -38.818 -28.282  16.628  1.00 64.87           H  
ATOM    174  CD1 ILE A  12     -39.247 -32.033  18.243  1.00 64.87           C  
ATOM    175 HD11 ILE A  12     -39.333 -32.819  18.993  1.00 64.87           H  
ATOM    176 HD12 ILE A  12     -38.194 -31.776  18.131  1.00 64.87           H  
ATOM    177 HD13 ILE A  12     -39.636 -32.403  17.294  1.00 64.87           H  
ATOM    178  N   GLU A  13     -41.116 -26.191  17.502  1.00 57.35           N  
ATOM    179  H   GLU A  13     -40.888 -26.024  18.471  1.00 57.35           H  
ATOM    180  CA  GLU A  13     -40.881 -25.089  16.569  1.00 57.35           C  
ATOM    181  HA  GLU A  13     -41.361 -25.296  15.612  1.00 57.35           H  
ATOM    182  C   GLU A  13     -39.371 -25.025  16.325  1.00 57.35           C  
ATOM    183  CB  GLU A  13     -41.458 -23.756  17.094  1.00 57.35           C  
ATOM    184  HB2 GLU A  13     -41.004 -22.944  16.526  1.00 57.35           H  
ATOM    185  HB3 GLU A  13     -41.196 -23.633  18.145  1.00 57.35           H  
ATOM    186  O   GLU A  13     -38.601 -24.626  17.200  1.00 57.35           O  
ATOM    187  CG  GLU A  13     -42.988 -23.662  16.920  1.00 57.35           C  
ATOM    188  HG2 GLU A  13     -43.455 -24.446  17.515  1.00 57.35           H  
ATOM    189  HG3 GLU A  13     -43.227 -23.854  15.874  1.00 57.35           H  
ATOM    190  CD  GLU A  13     -43.598 -22.299  17.324  1.00 57.35           C  
ATOM    191  OE1 GLU A  13     -44.811 -22.091  17.056  1.00 57.35           O  
ATOM    192  OE2 GLU A  13     -42.893 -21.463  17.927  1.00 57.35           O  
ATOM    193  N   GLU A  14     -38.933 -25.472  15.149  1.00 57.04           N  
ATOM    194  H   GLU A  14     -39.590 -25.848  14.481  1.00 57.04           H  
ATOM    195  CA  GLU A  14     -37.585 -25.176  14.674  1.00 57.04           C  
ATOM    196  HA  GLU A  14     -36.874 -25.271  15.494  1.00 57.04           H  
ATOM    197  C   GLU A  14     -37.578 -23.723  14.209  1.00 57.04           C  
ATOM    198  CB  GLU A  14     -37.145 -26.141  13.560  1.00 57.04           C  
ATOM    199  HB2 GLU A  14     -37.915 -26.188  12.790  1.00 57.04           H  
ATOM    200  HB3 GLU A  14     -36.226 -25.756  13.118  1.00 57.04           H  
ATOM    201  O   GLU A  14     -38.081 -23.388  13.136  1.00 57.04           O  
ATOM    202  CG  GLU A  14     -36.869 -27.550  14.111  1.00 57.04           C  
ATOM    203  HG2 GLU A  14     -36.150 -27.468  14.925  1.00 57.04           H  
ATOM    204  HG3 GLU A  14     -37.796 -27.951  14.520  1.00 57.04           H  
ATOM    205  CD  GLU A  14     -36.327 -28.537  13.062  1.00 57.04           C  
ATOM    206  OE1 GLU A  14     -35.957 -29.657  13.483  1.00 57.04           O  
ATOM    207  OE2 GLU A  14     -36.296 -28.191  11.859  1.00 57.04           O  
ATOM    208  N   ASP A  15     -37.040 -22.837  15.044  1.00 54.89           N  
ATOM    209  H   ASP A  15     -36.757 -23.140  15.965  1.00 54.89           H  
ATOM    210  CA  ASP A  15     -36.717 -21.486  14.614  1.00 54.89           C  
ATOM    211  HA  ASP A  15     -37.578 -21.072  14.089  1.00 54.89           H  
ATOM    212  C   ASP A  15     -35.551 -21.588  13.619  1.00 54.89           C  
ATOM    213  CB  ASP A  15     -36.444 -20.594  15.840  1.00 54.89           C  
ATOM    214  HB2 ASP A  15     -35.524 -20.913  16.330  1.00 54.89           H  
ATOM    215  HB3 ASP A  15     -37.262 -20.721  16.549  1.00 54.89           H  
ATOM    216  O   ASP A  15     -34.382 -21.582  14.002  1.00 54.89           O  
ATOM    217  CG  ASP A  15     -36.350 -19.106  15.492  1.00 54.89           C  
ATOM    218  OD1 ASP A  15     -36.575 -18.745  14.317  1.00 54.89           O  
ATOM    219  OD2 ASP A  15     -35.979 -18.311  16.389  1.00 54.89           O  
ATOM    220  N   ALA A  16     -35.876 -21.743  12.332  1.00 56.68           N  
ATOM    221  H   ALA A  16     -36.854 -21.898  12.131  1.00 56.68           H  
ATOM    222  CA  ALA A  16     -34.928 -21.835  11.218  1.00 56.68           C  
ATOM    223  HA  ALA A  16     -34.153 -22.547  11.503  1.00 56.68           H  
ATOM    224  C   ALA A  16     -34.212 -20.500  10.926  1.00 56.68           C  
ATOM    225  CB  ALA A  16     -35.660 -22.401   9.992  1.00 56.68           C  
ATOM    226  HB1 ALA A  16     -34.948 -22.568   9.183  1.00 56.68           H  
ATOM    227  HB2 ALA A  16     -36.422 -21.697   9.657  1.00 56.68           H  
ATOM    228  HB3 ALA A  16     -36.130 -23.350  10.248  1.00 56.68           H  
ATOM    229  O   ALA A  16     -33.732 -20.269   9.816  1.00 56.68           O  
ATOM    230  N   SER A  17     -34.154 -19.609  11.916  1.00 60.11           N  
ATOM    231  H   SER A  17     -34.541 -19.885  12.808  1.00 60.11           H  
ATOM    232  CA  SER A  17     -33.395 -18.372  11.862  1.00 60.11           C  
ATOM    233  HA  SER A  17     -33.824 -17.721  11.101  1.00 60.11           H  
ATOM    234  C   SER A  17     -31.915 -18.680  11.585  1.00 60.11           C  
ATOM    235  CB  SER A  17     -33.485 -17.656  13.198  1.00 60.11           C  
ATOM    236  HB2 SER A  17     -33.221 -18.347  13.999  1.00 60.11           H  
ATOM    237  HB3 SER A  17     -32.748 -16.853  13.177  1.00 60.11           H  
ATOM    238  O   SER A  17     -31.303 -19.440  12.345  1.00 60.11           O  
ATOM    239  OG  SER A  17     -34.757 -17.088  13.461  1.00 60.11           O  
ATOM    240  HG  SER A  17     -35.420 -17.764  13.621  1.00 60.11           H  
ATOM    241  N   PRO A  18     -31.308 -18.099  10.536  1.00 59.24           N  
ATOM    242  CA  PRO A  18     -29.914 -18.350  10.202  1.00 59.24           C  
ATOM    243  HA  PRO A  18     -29.810 -19.405   9.951  1.00 59.24           H  
ATOM    244  C   PRO A  18     -28.988 -18.005  11.378  1.00 59.24           C  
ATOM    245  CB  PRO A  18     -29.600 -17.504   8.963  1.00 59.24           C  
ATOM    246  HB2 PRO A  18     -28.941 -16.676   9.224  1.00 59.24           H  
ATOM    247  HB3 PRO A  18     -29.134 -18.115   8.189  1.00 59.24           H  
ATOM    248  O   PRO A  18     -29.114 -16.956  12.013  1.00 59.24           O  
ATOM    249  CG  PRO A  18     -30.939 -16.947   8.474  1.00 59.24           C  
ATOM    250  HG2 PRO A  18     -31.270 -17.500   7.595  1.00 59.24           H  
ATOM    251  HG3 PRO A  18     -30.857 -15.886   8.238  1.00 59.24           H  
ATOM    252  CD  PRO A  18     -31.927 -17.164   9.612  1.00 59.24           C  
ATOM    253  HD2 PRO A  18     -32.121 -16.219  10.119  1.00 59.24           H  
ATOM    254  HD3 PRO A  18     -32.856 -17.566   9.208  1.00 59.24           H  
ATOM    255  N   ALA A  19     -28.023 -18.878  11.669  1.00 73.64           N  
ATOM    256  H   ALA A  19     -27.961 -19.734  11.137  1.00 73.64           H  
ATOM    257  CA  ALA A  19     -26.991 -18.581  12.655  1.00 73.64           C  
ATOM    258  HA  ALA A  19     -27.478 -18.242  13.570  1.00 73.64           H  
ATOM    259  C   ALA A  19     -26.080 -17.454  12.138  1.00 73.64           C  
ATOM    260  CB  ALA A  19     -26.211 -19.863  12.976  1.00 73.64           C  
ATOM    261  HB1 ALA A  19     -25.452 -19.649  13.728  1.00 73.64           H  
ATOM    262  HB2 ALA A  19     -25.725 -20.236  12.075  1.00 73.64           H  
ATOM    263  HB3 ALA A  19     -26.893 -20.622  13.360  1.00 73.64           H  
ATOM    264  O   ALA A  19     -25.451 -17.589  11.089  1.00 73.64           O  
ATOM    265  N   MET A  20     -25.976 -16.353  12.887  1.00 85.23           N  
ATOM    266  H   MET A  20     -26.562 -16.266  13.706  1.00 85.23           H  
ATOM    267  CA  MET A  20     -25.011 -15.293  12.598  1.00 85.23           C  
ATOM    268  HA  MET A  20     -24.901 -15.212  11.517  1.00 85.23           H  
ATOM    269  C   MET A  20     -23.652 -15.652  13.204  1.00 85.23           C  
ATOM    270  CB  MET A  20     -25.519 -13.938  13.110  1.00 85.23           C  
ATOM    271  HB2 MET A  20     -26.536 -13.774  12.756  1.00 85.23           H  
ATOM    272  HB3 MET A  20     -25.532 -13.953  14.200  1.00 85.23           H  
ATOM    273  O   MET A  20     -23.550 -16.034  14.371  1.00 85.23           O  
ATOM    274  CG  MET A  20     -24.646 -12.769  12.633  1.00 85.23           C  
ATOM    275  HG2 MET A  20     -24.790 -12.621  11.563  1.00 85.23           H  
ATOM    276  HG3 MET A  20     -23.596 -12.994  12.818  1.00 85.23           H  
ATOM    277  SD  MET A  20     -25.036 -11.236  13.504  1.00 85.23           S  
ATOM    278  CE  MET A  20     -23.797 -10.112  12.821  1.00 85.23           C  
ATOM    279  HE1 MET A  20     -23.669  -9.262  13.491  1.00 85.23           H  
ATOM    280  HE2 MET A  20     -22.843 -10.628  12.708  1.00 85.23           H  
ATOM    281  HE3 MET A  20     -24.147  -9.747  11.856  1.00 85.23           H  
ATOM    282  N   SER A  21     -22.590 -15.486  12.424  1.00 91.52           N  
ATOM    283  H   SER A  21     -22.726 -15.143  11.484  1.00 91.52           H  
ATOM    284  CA  SER A  21     -21.214 -15.562  12.907  1.00 91.52           C  
ATOM    285  HA  SER A  21     -21.201 -15.337  13.974  1.00 91.52           H  
ATOM    286  C   SER A  21     -20.374 -14.507  12.200  1.00 91.52           C  
ATOM    287  CB  SER A  21     -20.647 -16.975  12.723  1.00 91.52           C  
ATOM    288  HB2 SER A  21     -19.682 -17.039  13.225  1.00 91.52           H  
ATOM    289  HB3 SER A  21     -21.324 -17.694  13.186  1.00 91.52           H  
ATOM    290  O   SER A  21     -20.641 -14.171  11.048  1.00 91.52           O  
ATOM    291  OG  SER A  21     -20.472 -17.309  11.362  1.00 91.52           O  
ATOM    292  HG  SER A  21     -21.306 -17.191  10.901  1.00 91.52           H  
ATOM    293  N   VAL A  22     -19.372 -13.967  12.891  1.00 94.04           N  
ATOM    294  H   VAL A  22     -19.216 -14.256  13.846  1.00 94.04           H  
ATOM    295  CA  VAL A  22     -18.412 -13.034  12.292  1.00 94.04           C  
ATOM    296  HA  VAL A  22     -18.816 -12.640  11.359  1.00 94.04           H  
ATOM    297  C   VAL A  22     -17.140 -13.817  11.969  1.00 94.04           C  
ATOM    298  CB  VAL A  22     -18.149 -11.824  13.205  1.00 94.04           C  
ATOM    299  HB  VAL A  22     -17.620 -12.179  14.090  1.00 94.04           H  
ATOM    300  O   VAL A  22     -16.470 -14.347  12.863  1.00 94.04           O  
ATOM    301  CG1 VAL A  22     -17.270 -10.788  12.505  1.00 94.04           C  
ATOM    302 HG11 VAL A  22     -16.309 -11.221  12.231  1.00 94.04           H  
ATOM    303 HG12 VAL A  22     -17.079  -9.945  13.170  1.00 94.04           H  
ATOM    304 HG13 VAL A  22     -17.771 -10.425  11.607  1.00 94.04           H  
ATOM    305  CG2 VAL A  22     -19.426 -11.135  13.706  1.00 94.04           C  
ATOM    306 HG21 VAL A  22     -20.012 -11.818  14.321  1.00 94.04           H  
ATOM    307 HG22 VAL A  22     -20.029 -10.796  12.863  1.00 94.04           H  
ATOM    308 HG23 VAL A  22     -19.159 -10.273  14.317  1.00 94.04           H  
ATOM    309  N   SER A  23     -16.823 -13.951  10.684  1.00 91.76           N  
ATOM    310  H   SER A  23     -17.415 -13.517   9.991  1.00 91.76           H  
ATOM    311  CA  SER A  23     -15.597 -14.597  10.204  1.00 91.76           C  
ATOM    312  HA  SER A  23     -15.245 -15.316  10.943  1.00 91.76           H  
ATOM    313  C   SER A  23     -14.505 -13.560   9.969  1.00 91.76           C  
ATOM    314  CB  SER A  23     -15.867 -15.361   8.905  1.00 91.76           C  
ATOM    315  HB2 SER A  23     -14.940 -15.809   8.548  1.00 91.76           H  
ATOM    316  HB3 SER A  23     -16.594 -16.153   9.089  1.00 91.76           H  
ATOM    317  O   SER A  23     -14.787 -12.533   9.361  1.00 91.76           O  
ATOM    318  OG  SER A  23     -16.373 -14.483   7.919  1.00 91.76           O  
ATOM    319  HG  SER A  23     -15.888 -13.657   7.978  1.00 91.76           H  
ATOM    320  N   ALA A  24     -13.271 -13.865  10.375  1.00 91.13           N  
ATOM    321  H   ALA A  24     -13.084 -14.759  10.804  1.00 91.13           H  
ATOM    322  CA  ALA A  24     -12.122 -13.035  10.032  1.00 91.13           C  
ATOM    323  HA  ALA A  24     -12.350 -12.002  10.295  1.00 91.13           H  
ATOM    324  C   ALA A  24     -11.847 -13.112   8.522  1.00 91.13           C  
ATOM    325  CB  ALA A  24     -10.909 -13.475  10.860  1.00 91.13           C  
ATOM    326  HB1 ALA A  24     -11.132 -13.388  11.923  1.00 91.13           H  
ATOM    327  HB2 ALA A  24     -10.066 -12.826  10.626  1.00 91.13           H  
ATOM    328  HB3 ALA A  24     -10.641 -14.504  10.618  1.00 91.13           H  
ATOM    329  O   ALA A  24     -11.721 -14.217   7.983  1.00 91.13           O  
ATOM    330  N   SER A  25     -11.766 -11.969   7.844  1.00 91.43           N  
ATOM    331  H   SER A  25     -11.917 -11.102   8.340  1.00 91.43           H  
ATOM    332  CA  SER A  25     -11.379 -11.903   6.429  1.00 91.43           C  
ATOM    333  HA  SER A  25     -11.584 -12.869   5.968  1.00 91.43           H  
ATOM    334  C   SER A  25      -9.877 -11.642   6.254  1.00 91.43           C  
ATOM    335  CB  SER A  25     -12.236 -10.880   5.683  1.00 91.43           C  
ATOM    336  HB2 SER A  25     -13.291 -11.113   5.828  1.00 91.43           H  
ATOM    337  HB3 SER A  25     -12.010 -10.930   4.617  1.00 91.43           H  
ATOM    338  O   SER A  25      -9.159 -11.334   7.204  1.00 91.43           O  
ATOM    339  OG  SER A  25     -11.980  -9.580   6.142  1.00 91.43           O  
ATOM    340  HG  SER A  25     -12.516  -9.452   6.928  1.00 91.43           H  
ATOM    341  N   ALA A  26      -9.373 -11.779   5.023  1.00 93.38           N  
ATOM    342  H   ALA A  26      -9.994 -11.999   4.257  1.00 93.38           H  
ATOM    343  CA  ALA A  26      -7.983 -11.455   4.710  1.00 93.38           C  
ATOM    344  HA  ALA A  26      -7.336 -12.024   5.377  1.00 93.38           H  
ATOM    345  C   ALA A  26      -7.713  -9.956   4.937  1.00 93.38           C  
ATOM    346  CB  ALA A  26      -7.689 -11.878   3.268  1.00 93.38           C  
ATOM    347  HB1 ALA A  26      -8.327 -11.324   2.580  1.00 93.38           H  
ATOM    348  HB2 ALA A  26      -6.645 -11.675   3.030  1.00 93.38           H  
ATOM    349  HB3 ALA A  26      -7.874 -12.946   3.148  1.00 93.38           H  
ATOM    350  O   ALA A  26      -8.522  -9.115   4.546  1.00 93.38           O  
ATOM    351  N   THR A  27      -6.591  -9.613   5.573  1.00 95.62           N  
ATOM    352  H   THR A  27      -6.020 -10.344   5.971  1.00 95.62           H  
ATOM    353  CA  THR A  27      -6.277  -8.240   6.023  1.00 95.62           C  
ATOM    354  HA  THR A  27      -7.174  -7.623   5.973  1.00 95.62           H  
ATOM    355  C   THR A  27      -5.231  -7.522   5.170  1.00 95.62           C  
ATOM    356  CB  THR A  27      -5.823  -8.262   7.489  1.00 95.62           C  
ATOM    357  HB  THR A  27      -5.464  -7.275   7.781  1.00 95.62           H  
ATOM    358  O   THR A  27      -5.125  -6.297   5.243  1.00 95.62           O  
ATOM    359  CG2 THR A  27      -6.973  -8.665   8.413  1.00 95.62           C  
ATOM    360 HG21 THR A  27      -7.840  -8.031   8.227  1.00 95.62           H  
ATOM    361 HG22 THR A  27      -6.665  -8.547   9.451  1.00 95.62           H  
ATOM    362 HG23 THR A  27      -7.250  -9.706   8.246  1.00 95.62           H  
ATOM    363  OG1 THR A  27      -4.801  -9.216   7.653  1.00 95.62           O  
ATOM    364  HG1 THR A  27      -3.960  -8.755   7.621  1.00 95.62           H  
ATOM    365  N   ALA A  28      -4.495  -8.247   4.326  1.00 96.55           N  
ATOM    366  H   ALA A  28      -4.638  -9.246   4.320  1.00 96.55           H  
ATOM    367  CA  ALA A  28      -3.428  -7.722   3.473  1.00 96.55           C  
ATOM    368  HA  ALA A  28      -3.464  -6.632   3.474  1.00 96.55           H  
ATOM    369  C   ALA A  28      -3.608  -8.159   2.010  1.00 96.55           C  
ATOM    370  CB  ALA A  28      -2.080  -8.140   4.070  1.00 96.55           C  
ATOM    371  HB1 ALA A  28      -1.949  -7.694   5.056  1.00 96.55           H  
ATOM    372  HB2 ALA A  28      -2.047  -9.226   4.160  1.00 96.55           H  
ATOM    373  HB3 ALA A  28      -1.268  -7.804   3.425  1.00 96.55           H  
ATOM    374  O   ALA A  28      -2.790  -8.900   1.466  1.00 96.55           O  
ATOM    375  N   VAL A  29      -4.701  -7.714   1.388  1.00 97.78           N  
ATOM    376  H   VAL A  29      -5.322  -7.094   1.887  1.00 97.78           H  
ATOM    377  CA  VAL A  29      -5.012  -7.948  -0.028  1.00 97.78           C  
ATOM    378  HA  VAL A  29      -4.335  -8.695  -0.442  1.00 97.78           H  
ATOM    379  C   VAL A  29      -4.825  -6.624  -0.774  1.00 97.78           C  
ATOM    380  CB  VAL A  29      -6.439  -8.502  -0.193  1.00 97.78           C  
ATOM    381  HB  VAL A  29      -7.159  -7.760   0.153  1.00 97.78           H  
ATOM    382  O   VAL A  29      -5.709  -5.764  -0.710  1.00 97.78           O  
ATOM    383  CG1 VAL A  29      -6.722  -8.836  -1.658  1.00 97.78           C  
ATOM    384 HG11 VAL A  29      -6.693  -7.927  -2.258  1.00 97.78           H  
ATOM    385 HG12 VAL A  29      -5.991  -9.550  -2.037  1.00 97.78           H  
ATOM    386 HG13 VAL A  29      -7.722  -9.263  -1.732  1.00 97.78           H  
ATOM    387  CG2 VAL A  29      -6.641  -9.783   0.627  1.00 97.78           C  
ATOM    388 HG21 VAL A  29      -6.557  -9.557   1.690  1.00 97.78           H  
ATOM    389 HG22 VAL A  29      -5.896 -10.527   0.345  1.00 97.78           H  
ATOM    390 HG23 VAL A  29      -7.640 -10.175   0.440  1.00 97.78           H  
ATOM    391  N   PRO A  30      -3.661  -6.396  -1.407  1.00 98.44           N  
ATOM    392  CA  PRO A  30      -3.365  -5.117  -2.028  1.00 98.44           C  
ATOM    393  HA  PRO A  30      -3.769  -4.317  -1.409  1.00 98.44           H  
ATOM    394  C   PRO A  30      -3.976  -4.985  -3.416  1.00 98.44           C  
ATOM    395  CB  PRO A  30      -1.841  -4.998  -2.053  1.00 98.44           C  
ATOM    396  HB2 PRO A  30      -1.487  -4.403  -2.895  1.00 98.44           H  
ATOM    397  HB3 PRO A  30      -1.483  -4.574  -1.115  1.00 98.44           H  
ATOM    398  O   PRO A  30      -3.996  -5.945  -4.186  1.00 98.44           O  
ATOM    399  CG  PRO A  30      -1.391  -6.451  -2.154  1.00 98.44           C  
ATOM    400  HG2 PRO A  30      -1.359  -6.741  -3.205  1.00 98.44           H  
ATOM    401  HG3 PRO A  30      -0.414  -6.589  -1.692  1.00 98.44           H  
ATOM    402  CD  PRO A  30      -2.477  -7.243  -1.423  1.00 98.44           C  
ATOM    403  HD2 PRO A  30      -2.670  -8.185  -1.936  1.00 98.44           H  
ATOM    404  HD3 PRO A  30      -2.146  -7.426  -0.401  1.00 98.44           H  
ATOM    405  N   LEU A  31      -4.394  -3.766  -3.740  1.00 98.62           N  
ATOM    406  H   LEU A  31      -4.423  -3.071  -3.008  1.00 98.62           H  
ATOM    407  CA  LEU A  31      -4.477  -3.270  -5.102  1.00 98.62           C  
ATOM    408  HA  LEU A  31      -4.548  -4.117  -5.784  1.00 98.62           H  
ATOM    409  C   LEU A  31      -3.214  -2.465  -5.419  1.00 98.62           C  
ATOM    410  CB  LEU A  31      -5.738  -2.415  -5.268  1.00 98.62           C  
ATOM    411  HB2 LEU A  31      -5.703  -1.602  -4.542  1.00 98.62           H  
ATOM    412  HB3 LEU A  31      -6.610  -3.032  -5.054  1.00 98.62           H  
ATOM    413  O   LEU A  31      -2.899  -1.504  -4.712  1.00 98.62           O  
ATOM    414  CG  LEU A  31      -5.871  -1.804  -6.674  1.00 98.62           C  
ATOM    415  HG  LEU A  31      -4.994  -1.201  -6.912  1.00 98.62           H  
ATOM    416  CD1 LEU A  31      -6.045  -2.885  -7.737  1.00 98.62           C  
ATOM    417 HD11 LEU A  31      -6.346  -2.436  -8.683  1.00 98.62           H  
ATOM    418 HD12 LEU A  31      -6.820  -3.586  -7.426  1.00 98.62           H  
ATOM    419 HD13 LEU A  31      -5.099  -3.402  -7.897  1.00 98.62           H  
ATOM    420  CD2 LEU A  31      -7.089  -0.904  -6.736  1.00 98.62           C  
ATOM    421 HD21 LEU A  31      -7.987  -1.517  -6.656  1.00 98.62           H  
ATOM    422 HD22 LEU A  31      -7.106  -0.385  -7.695  1.00 98.62           H  
ATOM    423 HD23 LEU A  31      -7.054  -0.168  -5.933  1.00 98.62           H  
ATOM    424  N   PHE A  32      -2.533  -2.830  -6.502  1.00 98.58           N  
ATOM    425  H   PHE A  32      -2.837  -3.653  -7.003  1.00 98.58           H  
ATOM    426  CA  PHE A  32      -1.434  -2.054  -7.065  1.00 98.58           C  
ATOM    427  HA  PHE A  32      -1.086  -1.339  -6.319  1.00 98.58           H  
ATOM    428  C   PHE A  32      -1.902  -1.266  -8.284  1.00 98.58           C  
ATOM    429  CB  PHE A  32      -0.253  -2.967  -7.404  1.00 98.58           C  
ATOM    430  HB2 PHE A  32      -0.570  -3.687  -8.159  1.00 98.58           H  
ATOM    431  HB3 PHE A  32       0.542  -2.359  -7.836  1.00 98.58           H  
ATOM    432  O   PHE A  32      -2.389  -1.850  -9.252  1.00 98.58           O  
ATOM    433  CG  PHE A  32       0.308  -3.698  -6.204  1.00 98.58           C  
ATOM    434  CD1 PHE A  32       0.867  -2.958  -5.149  1.00 98.58           C  
ATOM    435  HD1 PHE A  32       0.912  -1.881  -5.215  1.00 98.58           H  
ATOM    436  CD2 PHE A  32       0.240  -5.100  -6.113  1.00 98.58           C  
ATOM    437  HD2 PHE A  32      -0.204  -5.678  -6.910  1.00 98.58           H  
ATOM    438  CE1 PHE A  32       1.326  -3.613  -3.996  1.00 98.58           C  
ATOM    439  HE1 PHE A  32       1.686  -3.031  -3.160  1.00 98.58           H  
ATOM    440  CE2 PHE A  32       0.749  -5.761  -4.983  1.00 98.58           C  
ATOM    441  HE2 PHE A  32       0.711  -6.838  -4.925  1.00 98.58           H  
ATOM    442  CZ  PHE A  32       1.288  -5.015  -3.922  1.00 98.58           C  
ATOM    443  HZ  PHE A  32       1.656  -5.520  -3.042  1.00 98.58           H  
ATOM    444  N   VAL A  33      -1.711   0.050  -8.250  1.00 97.75           N  
ATOM    445  H   VAL A  33      -1.324   0.454  -7.410  1.00 97.75           H  
ATOM    446  CA  VAL A  33      -1.991   0.958  -9.369  1.00 97.75           C  
ATOM    447  HA  VAL A  33      -2.560   0.442 -10.142  1.00 97.75           H  
ATOM    448  C   VAL A  33      -0.661   1.413  -9.956  1.00 97.75           C  
ATOM    449  CB  VAL A  33      -2.813   2.169  -8.897  1.00 97.75           C  
ATOM    450  HB  VAL A  33      -2.228   2.716  -8.156  1.00 97.75           H  
ATOM    451  O   VAL A  33       0.078   2.139  -9.303  1.00 97.75           O  
ATOM    452  CG1 VAL A  33      -3.121   3.108 -10.070  1.00 97.75           C  
ATOM    453 HG11 VAL A  33      -2.218   3.647 -10.358  1.00 97.75           H  
ATOM    454 HG12 VAL A  33      -3.875   3.840  -9.783  1.00 97.75           H  
ATOM    455 HG13 VAL A  33      -3.472   2.537 -10.930  1.00 97.75           H  
ATOM    456  CG2 VAL A  33      -4.127   1.766  -8.219  1.00 97.75           C  
ATOM    457 HG21 VAL A  33      -4.818   1.335  -8.944  1.00 97.75           H  
ATOM    458 HG22 VAL A  33      -3.948   1.053  -7.414  1.00 97.75           H  
ATOM    459 HG23 VAL A  33      -4.572   2.657  -7.777  1.00 97.75           H  
ATOM    460  N   ALA A  34      -0.326   0.979 -11.166  1.00 96.49           N  
ATOM    461  H   ALA A  34      -0.988   0.428 -11.693  1.00 96.49           H  
ATOM    462  CA  ALA A  34       0.936   1.327 -11.826  1.00 96.49           C  
ATOM    463  HA  ALA A  34       1.161   2.381 -11.667  1.00 96.49           H  
ATOM    464  C   ALA A  34       0.842   1.084 -13.338  1.00 96.49           C  
ATOM    465  CB  ALA A  34       2.081   0.501 -11.213  1.00 96.49           C  
ATOM    466  HB1 ALA A  34       2.122   0.658 -10.135  1.00 96.49           H  
ATOM    467  HB2 ALA A  34       1.938  -0.559 -11.425  1.00 96.49           H  
ATOM    468  HB3 ALA A  34       3.035   0.822 -11.631  1.00 96.49           H  
ATOM    469  O   ALA A  34      -0.143   0.514 -13.826  1.00 96.49           O  
ATOM    470  N   ARG A  35       1.913   1.438 -14.055  1.00 94.40           N  
ATOM    471  H   ARG A  35       2.638   1.962 -13.586  1.00 94.40           H  
ATOM    472  CA  ARG A  35       2.108   1.172 -15.488  1.00 94.40           C  
ATOM    473  HA  ARG A  35       1.182   1.401 -16.016  1.00 94.40           H  
ATOM    474  C   ARG A  35       2.411  -0.310 -15.758  1.00 94.40           C  
ATOM    475  CB  ARG A  35       3.189   2.120 -16.037  1.00 94.40           C  
ATOM    476  HB2 ARG A  35       3.316   1.925 -17.102  1.00 94.40           H  
ATOM    477  HB3 ARG A  35       4.136   1.925 -15.534  1.00 94.40           H  
ATOM    478  O   ARG A  35       3.508  -0.688 -16.162  1.00 94.40           O  
ATOM    479  CG  ARG A  35       2.810   3.598 -15.850  1.00 94.40           C  
ATOM    480  HG2 ARG A  35       1.854   3.786 -16.338  1.00 94.40           H  
ATOM    481  HG3 ARG A  35       2.711   3.831 -14.789  1.00 94.40           H  
ATOM    482  CD  ARG A  35       3.873   4.516 -16.457  1.00 94.40           C  
ATOM    483  HD2 ARG A  35       4.844   4.282 -16.022  1.00 94.40           H  
ATOM    484  HD3 ARG A  35       3.930   4.316 -17.527  1.00 94.40           H  
ATOM    485  NE  ARG A  35       3.545   5.945 -16.257  1.00 94.40           N  
ATOM    486  HE  ARG A  35       2.884   6.330 -16.917  1.00 94.40           H  
ATOM    487  NH1 ARG A  35       4.758   6.268 -14.360  1.00 94.40           N  
ATOM    488 HH11 ARG A  35       4.716   5.285 -14.130  1.00 94.40           H  
ATOM    489 HH12 ARG A  35       5.137   6.829 -13.611  1.00 94.40           H  
ATOM    490  NH2 ARG A  35       3.896   8.037 -15.348  1.00 94.40           N  
ATOM    491 HH21 ARG A  35       4.393   8.620 -14.690  1.00 94.40           H  
ATOM    492 HH22 ARG A  35       3.496   8.479 -16.163  1.00 94.40           H  
ATOM    493  CZ  ARG A  35       4.056   6.741 -15.327  1.00 94.40           C  
ATOM    494  N   PHE A  36       1.452  -1.183 -15.452  1.00 95.37           N  
ATOM    495  H   PHE A  36       0.589  -0.801 -15.093  1.00 95.37           H  
ATOM    496  CA  PHE A  36       1.508  -2.599 -15.819  1.00 95.37           C  
ATOM    497  HA  PHE A  36       2.528  -2.962 -15.694  1.00 95.37           H  
ATOM    498  C   PHE A  36       1.105  -2.770 -17.285  1.00 95.37           C  
ATOM    499  CB  PHE A  36       0.570  -3.429 -14.930  1.00 95.37           C  
ATOM    500  HB2 PHE A  36       0.562  -4.455 -15.298  1.00 95.37           H  
ATOM    501  HB3 PHE A  36      -0.442  -3.037 -15.028  1.00 95.37           H  
ATOM    502  O   PHE A  36       0.052  -2.280 -17.677  1.00 95.37           O  
ATOM    503  CG  PHE A  36       0.919  -3.470 -13.462  1.00 95.37           C  
ATOM    504  CD1 PHE A  36       2.007  -4.246 -13.025  1.00 95.37           C  
ATOM    505  HD1 PHE A  36       2.607  -4.789 -13.741  1.00 95.37           H  
ATOM    506  CD2 PHE A  36       0.147  -2.754 -12.528  1.00 95.37           C  
ATOM    507  HD2 PHE A  36      -0.688  -2.153 -12.855  1.00 95.37           H  
ATOM    508  CE1 PHE A  36       2.335  -4.296 -11.661  1.00 95.37           C  
ATOM    509  HE1 PHE A  36       3.182  -4.878 -11.331  1.00 95.37           H  
ATOM    510  CE2 PHE A  36       0.477  -2.803 -11.164  1.00 95.37           C  
ATOM    511  HE2 PHE A  36      -0.107  -2.237 -10.453  1.00 95.37           H  
ATOM    512  CZ  PHE A  36       1.580  -3.561 -10.731  1.00 95.37           C  
ATOM    513  HZ  PHE A  36       1.845  -3.582  -9.685  1.00 95.37           H  
ATOM    514  N   THR A  37       1.880  -3.528 -18.063  1.00 94.25           N  
ATOM    515  H   THR A  37       2.801  -3.776 -17.730  1.00 94.25           H  
ATOM    516  CA  THR A  37       1.618  -3.790 -19.489  1.00 94.25           C  
ATOM    517  HA  THR A  37       1.069  -2.949 -19.914  1.00 94.25           H  
ATOM    518  C   THR A  37       0.816  -5.083 -19.665  1.00 94.25           C  
ATOM    519  CB  THR A  37       2.944  -3.887 -20.256  1.00 94.25           C  
ATOM    520  HB  THR A  37       3.464  -4.801 -19.967  1.00 94.25           H  
ATOM    521  O   THR A  37       1.381  -6.171 -19.518  1.00 94.25           O  
ATOM    522  CG2 THR A  37       2.752  -3.873 -21.770  1.00 94.25           C  
ATOM    523 HG21 THR A  37       3.727  -3.889 -22.255  1.00 94.25           H  
ATOM    524 HG22 THR A  37       2.213  -2.975 -22.074  1.00 94.25           H  
ATOM    525 HG23 THR A  37       2.196  -4.756 -22.085  1.00 94.25           H  
ATOM    526  OG1 THR A  37       3.763  -2.797 -19.911  1.00 94.25           O  
ATOM    527  HG1 THR A  37       3.484  -2.022 -20.406  1.00 94.25           H  
ATOM    528  N   PRO A  38      -0.498  -5.037 -19.944  1.00 95.60           N  
ATOM    529  CA  PRO A  38      -1.288  -6.253 -20.081  1.00 95.60           C  
ATOM    530  HA  PRO A  38      -1.034  -6.945 -19.278  1.00 95.60           H  
ATOM    531  C   PRO A  38      -1.023  -6.935 -21.429  1.00 95.60           C  
ATOM    532  CB  PRO A  38      -2.747  -5.822 -19.906  1.00 95.60           C  
ATOM    533  HB2 PRO A  38      -3.205  -6.412 -19.112  1.00 95.60           H  
ATOM    534  HB3 PRO A  38      -3.290  -5.933 -20.844  1.00 95.60           H  
ATOM    535  O   PRO A  38      -0.921  -6.270 -22.457  1.00 95.60           O  
ATOM    536  CG  PRO A  38      -2.702  -4.344 -19.513  1.00 95.60           C  
ATOM    537  HG2 PRO A  38      -3.539  -3.786 -19.933  1.00 95.60           H  
ATOM    538  HG3 PRO A  38      -2.681  -4.248 -18.428  1.00 95.60           H  
ATOM    539  CD  PRO A  38      -1.371  -3.884 -20.087  1.00 95.60           C  
ATOM    540  HD2 PRO A  38      -1.489  -3.658 -21.147  1.00 95.60           H  
ATOM    541  HD3 PRO A  38      -1.025  -2.990 -19.569  1.00 95.60           H  
ATOM    542  N   LEU A  39      -0.979  -8.271 -21.456  1.00 95.60           N  
ATOM    543  H   LEU A  39      -1.077  -8.772 -20.585  1.00 95.60           H  
ATOM    544  CA  LEU A  39      -0.800  -9.045 -22.699  1.00 95.60           C  
ATOM    545  HA  LEU A  39      -0.021  -8.575 -23.299  1.00 95.60           H  
ATOM    546  C   LEU A  39      -2.060  -9.067 -23.572  1.00 95.60           C  
ATOM    547  CB  LEU A  39      -0.385 -10.487 -22.356  1.00 95.60           C  
ATOM    548  HB2 LEU A  39      -0.414 -11.088 -23.265  1.00 95.60           H  
ATOM    549  HB3 LEU A  39      -1.114 -10.902 -21.660  1.00 95.60           H  
ATOM    550  O   LEU A  39      -1.999  -9.391 -24.758  1.00 95.60           O  
ATOM    551  CG  LEU A  39       1.020 -10.612 -21.748  1.00 95.60           C  
ATOM    552  HG  LEU A  39       1.093  -9.953 -20.882  1.00 95.60           H  
ATOM    553  CD1 LEU A  39       1.251 -12.047 -21.285  1.00 95.60           C  
ATOM    554 HD11 LEU A  39       1.192 -12.737 -22.127  1.00 95.60           H  
ATOM    555 HD12 LEU A  39       2.230 -12.128 -20.813  1.00 95.60           H  
ATOM    556 HD13 LEU A  39       0.498 -12.309 -20.541  1.00 95.60           H  
ATOM    557  CD2 LEU A  39       2.120 -10.250 -22.745  1.00 95.60           C  
ATOM    558 HD21 LEU A  39       3.096 -10.413 -22.287  1.00 95.60           H  
ATOM    559 HD22 LEU A  39       2.037 -10.861 -23.644  1.00 95.60           H  
ATOM    560 HD23 LEU A  39       2.055  -9.196 -23.013  1.00 95.60           H  
ATOM    561  N   LYS A  40      -3.215  -8.746 -22.982  1.00 94.15           N  
ATOM    562  H   LYS A  40      -3.170  -8.447 -22.018  1.00 94.15           H  
ATOM    563  CA  LYS A  40      -4.492  -8.630 -23.681  1.00 94.15           C  
ATOM    564  HA  LYS A  40      -4.310  -8.765 -24.748  1.00 94.15           H  
ATOM    565  C   LYS A  40      -5.097  -7.248 -23.440  1.00 94.15           C  
ATOM    566  CB  LYS A  40      -5.468  -9.706 -23.215  1.00 94.15           C  
ATOM    567  HB2 LYS A  40      -6.396  -9.573 -23.769  1.00 94.15           H  
ATOM    568  HB3 LYS A  40      -5.675  -9.554 -22.156  1.00 94.15           H  
ATOM    569  O   LYS A  40      -5.176  -6.832 -22.284  1.00 94.15           O  
ATOM    570  CG  LYS A  40      -4.975 -11.143 -23.428  1.00 94.15           C  
ATOM    571  HG2 LYS A  40      -4.091 -11.337 -22.821  1.00 94.15           H  
ATOM    572  HG3 LYS A  40      -4.754 -11.317 -24.481  1.00 94.15           H  
ATOM    573  CD  LYS A  40      -6.123 -12.036 -22.973  1.00 94.15           C  
ATOM    574  HD2 LYS A  40      -6.391 -11.759 -21.954  1.00 94.15           H  
ATOM    575  HD3 LYS A  40      -6.981 -11.842 -23.617  1.00 94.15           H  
ATOM    576  CE  LYS A  40      -5.822 -13.525 -23.007  1.00 94.15           C  
ATOM    577  HE2 LYS A  40      -4.935 -13.727 -22.407  1.00 94.15           H  
ATOM    578  HE3 LYS A  40      -5.636 -13.828 -24.037  1.00 94.15           H  
ATOM    579  NZ  LYS A  40      -7.011 -14.208 -22.450  1.00 94.15           N  
ATOM    580  HZ1 LYS A  40      -7.839 -13.867 -22.918  1.00 94.15           H  
ATOM    581  HZ2 LYS A  40      -6.946 -15.214 -22.509  1.00 94.15           H  
ATOM    582  HZ3 LYS A  40      -7.141 -13.919 -21.491  1.00 94.15           H  
ATOM    583  N   PRO A  41      -5.610  -6.573 -24.482  1.00 92.41           N  
ATOM    584  CA  PRO A  41      -6.157  -5.221 -24.354  1.00 92.41           C  
ATOM    585  HA  PRO A  41      -5.396  -4.555 -23.947  1.00 92.41           H  
ATOM    586  C   PRO A  41      -7.385  -5.143 -23.432  1.00 92.41           C  
ATOM    587  CB  PRO A  41      -6.488  -4.790 -25.787  1.00 92.41           C  
ATOM    588  HB2 PRO A  41      -5.628  -4.275 -26.214  1.00 92.41           H  
ATOM    589  HB3 PRO A  41      -7.368  -4.148 -25.832  1.00 92.41           H  
ATOM    590  O   PRO A  41      -7.653  -4.092 -22.870  1.00 92.41           O  
ATOM    591  CG  PRO A  41      -6.709  -6.107 -26.530  1.00 92.41           C  
ATOM    592  HG2 PRO A  41      -6.513  -6.009 -27.598  1.00 92.41           H  
ATOM    593  HG3 PRO A  41      -7.724  -6.462 -26.354  1.00 92.41           H  
ATOM    594  CD  PRO A  41      -5.713  -7.044 -25.856  1.00 92.41           C  
ATOM    595  HD2 PRO A  41      -4.740  -6.961 -26.340  1.00 92.41           H  
ATOM    596  HD3 PRO A  41      -6.078  -8.069 -25.906  1.00 92.41           H  
ATOM    597  N   GLU A  42      -8.102  -6.254 -23.233  1.00 93.41           N  
ATOM    598  H   GLU A  42      -7.825  -7.095 -23.718  1.00 93.41           H  
ATOM    599  CA  GLU A  42      -9.273  -6.349 -22.345  1.00 93.41           C  
ATOM    600  HA  GLU A  42      -9.981  -5.567 -22.622  1.00 93.41           H  
ATOM    601  C   GLU A  42      -8.963  -6.132 -20.855  1.00 93.41           C  
ATOM    602  CB  GLU A  42      -9.957  -7.714 -22.573  1.00 93.41           C  
ATOM    603  HB2 GLU A  42     -10.918  -7.725 -22.060  1.00 93.41           H  
ATOM    604  HB3 GLU A  42     -10.147  -7.806 -23.643  1.00 93.41           H  
ATOM    605  O   GLU A  42      -9.878  -5.901 -20.072  1.00 93.41           O  
ATOM    606  CG  GLU A  42      -9.122  -8.926 -22.095  1.00 93.41           C  
ATOM    607  HG2 GLU A  42      -8.092  -8.792 -22.427  1.00 93.41           H  
ATOM    608  HG3 GLU A  42      -9.114  -8.938 -21.005  1.00 93.41           H  
ATOM    609  CD  GLU A  42      -9.612 -10.298 -22.610  1.00 93.41           C  
ATOM    610  OE1 GLU A  42      -9.030 -11.333 -22.187  1.00 93.41           O  
ATOM    611  OE2 GLU A  42     -10.489 -10.336 -23.501  1.00 93.41           O  
ATOM    612  N   LEU A  43      -7.690  -6.213 -20.457  1.00 94.38           N  
ATOM    613  H   LEU A  43      -6.979  -6.389 -21.153  1.00 94.38           H  
ATOM    614  CA  LEU A  43      -7.260  -6.011 -19.073  1.00 94.38           C  
ATOM    615  HA  LEU A  43      -8.081  -6.249 -18.396  1.00 94.38           H  
ATOM    616  C   LEU A  43      -6.877  -4.552 -18.776  1.00 94.38           C  
ATOM    617  CB  LEU A  43      -6.089  -6.962 -18.782  1.00 94.38           C  
ATOM    618  HB2 LEU A  43      -5.299  -6.719 -19.493  1.00 94.38           H  
ATOM    619  HB3 LEU A  43      -5.722  -6.767 -17.775  1.00 94.38           H  
ATOM    620  O   LEU A  43      -6.692  -4.200 -17.614  1.00 94.38           O  
ATOM    621  CG  LEU A  43      -6.392  -8.464 -18.915  1.00 94.38           C  
ATOM    622  HG  LEU A  43      -6.702  -8.686 -19.936  1.00 94.38           H  
ATOM    623  CD1 LEU A  43      -5.120  -9.263 -18.625  1.00 94.38           C  
ATOM    624 HD11 LEU A  43      -5.312 -10.326 -18.769  1.00 94.38           H  
ATOM    625 HD12 LEU A  43      -4.327  -8.953 -19.305  1.00 94.38           H  
ATOM    626 HD13 LEU A  43      -4.795  -9.083 -17.601  1.00 94.38           H  
ATOM    627  CD2 LEU A  43      -7.487  -8.935 -17.957  1.00 94.38           C  
ATOM    628 HD21 LEU A  43      -8.431  -8.454 -18.211  1.00 94.38           H  
ATOM    629 HD22 LEU A  43      -7.221  -8.675 -16.932  1.00 94.38           H  
ATOM    630 HD23 LEU A  43      -7.617 -10.014 -18.040  1.00 94.38           H  
ATOM    631  N   ALA A  44      -6.732  -3.700 -19.797  1.00 90.38           N  
ATOM    632  H   ALA A  44      -7.011  -3.996 -20.722  1.00 90.38           H  
ATOM    633  CA  ALA A  44      -6.380  -2.294 -19.610  1.00 90.38           C  
ATOM    634  HA  ALA A  44      -5.484  -2.238 -18.993  1.00 90.38           H  
ATOM    635  C   ALA A  44      -7.515  -1.543 -18.890  1.00 90.38           C  
ATOM    636  CB  ALA A  44      -6.052  -1.676 -20.974  1.00 90.38           C  
ATOM    637  HB1 ALA A  44      -5.747  -0.638 -20.840  1.00 90.38           H  
ATOM    638  HB2 ALA A  44      -6.933  -1.708 -21.615  1.00 90.38           H  
ATOM    639  HB3 ALA A  44      -5.240  -2.229 -21.447  1.00 90.38           H  
ATOM    640  O   ALA A  44      -8.667  -1.615 -19.313  1.00 90.38           O  
ATOM    641  N   GLY A  45      -7.199  -0.828 -17.803  1.00 88.20           N  
ATOM    642  H   GLY A  45      -6.234  -0.753 -17.513  1.00 88.20           H  
ATOM    643  CA  GLY A  45      -8.206  -0.137 -16.989  1.00 88.20           C  
ATOM    644  HA2 GLY A  45      -8.789   0.528 -17.626  1.00 88.20           H  
ATOM    645  HA3 GLY A  45      -7.694   0.467 -16.240  1.00 88.20           H  
ATOM    646  C   GLY A  45      -9.182  -1.065 -16.253  1.00 88.20           C  
ATOM    647  O   GLY A  45     -10.262  -0.624 -15.869  1.00 88.20           O  
ATOM    648  N   VAL A  46      -8.835  -2.343 -16.057  1.00 94.25           N  
ATOM    649  H   VAL A  46      -7.961  -2.672 -16.443  1.00 94.25           H  
ATOM    650  CA  VAL A  46      -9.669  -3.320 -15.340  1.00 94.25           C  
ATOM    651  HA  VAL A  46     -10.564  -2.822 -14.967  1.00 94.25           H  
ATOM    652  C   VAL A  46      -8.911  -3.872 -14.137  1.00 94.25           C  
ATOM    653  CB  VAL A  46     -10.140  -4.451 -16.277  1.00 94.25           C  
ATOM    654  HB  VAL A  46      -9.272  -4.966 -16.689  1.00 94.25           H  
ATOM    655  O   VAL A  46      -7.788  -4.366 -14.268  1.00 94.25           O  
ATOM    656  CG1 VAL A  46     -11.004  -5.480 -15.533  1.00 94.25           C  
ATOM    657 HG11 VAL A  46     -10.415  -5.994 -14.774  1.00 94.25           H  
ATOM    658 HG12 VAL A  46     -11.857  -4.989 -15.065  1.00 94.25           H  
ATOM    659 HG13 VAL A  46     -11.365  -6.229 -16.238  1.00 94.25           H  
ATOM    660  CG2 VAL A  46     -10.979  -3.896 -17.434  1.00 94.25           C  
ATOM    661 HG21 VAL A  46     -11.343  -4.713 -18.057  1.00 94.25           H  
ATOM    662 HG22 VAL A  46     -10.367  -3.249 -18.062  1.00 94.25           H  
ATOM    663 HG23 VAL A  46     -11.824  -3.324 -17.049  1.00 94.25           H  
ATOM    664  N   ILE A  47      -9.538  -3.831 -12.955  1.00 97.80           N  
ATOM    665  H   ILE A  47     -10.468  -3.440 -12.906  1.00 97.80           H  
ATOM    666  CA  ILE A  47      -8.968  -4.448 -11.754  1.00 97.80           C  
ATOM    667  HA  ILE A  47      -7.949  -4.074 -11.651  1.00 97.80           H  
ATOM    668  C   ILE A  47      -8.898  -5.965 -11.957  1.00 97.80           C  
ATOM    669  CB  ILE A  47      -9.720  -4.064 -10.459  1.00 97.80           C  
ATOM    670  HB  ILE A  47     -10.766  -4.357 -10.543  1.00 97.80           H  
ATOM    671  O   ILE A  47      -9.914  -6.651 -12.051  1.00 97.80           O  
ATOM    672  CG1 ILE A  47      -9.640  -2.541 -10.211  1.00 97.80           C  
ATOM    673 HG12 ILE A  47      -8.595  -2.234 -10.166  1.00 97.80           H  
ATOM    674 HG13 ILE A  47     -10.113  -2.025 -11.046  1.00 97.80           H  
ATOM    675  CG2 ILE A  47      -9.077  -4.828  -9.290  1.00 97.80           C  
ATOM    676 HG21 ILE A  47      -8.004  -4.636  -9.289  1.00 97.80           H  
ATOM    677 HG22 ILE A  47      -9.497  -4.515  -8.335  1.00 97.80           H  
ATOM    678 HG23 ILE A  47      -9.277  -5.894  -9.392  1.00 97.80           H  
ATOM    679  CD1 ILE A  47     -10.337  -2.066  -8.929  1.00 97.80           C  
ATOM    680 HD11 ILE A  47     -10.409  -0.979  -8.940  1.00 97.80           H  
ATOM    681 HD12 ILE A  47      -9.769  -2.358  -8.045  1.00 97.80           H  
ATOM    682 HD13 ILE A  47     -11.339  -2.492  -8.876  1.00 97.80           H  
ATOM    683  N   THR A  48      -7.680  -6.496 -12.006  1.00 97.95           N  
ATOM    684  H   THR A  48      -6.897  -5.861 -11.940  1.00 97.95           H  
ATOM    685  CA  THR A  48      -7.412  -7.900 -12.330  1.00 97.95           C  
ATOM    686  HA  THR A  48      -8.347  -8.399 -12.580  1.00 97.95           H  
ATOM    687  C   THR A  48      -6.786  -8.609 -11.138  1.00 97.95           C  
ATOM    688  CB  THR A  48      -6.508  -7.999 -13.563  1.00 97.95           C  
ATOM    689  HB  THR A  48      -5.541  -7.542 -13.351  1.00 97.95           H  
ATOM    690  O   THR A  48      -5.768  -8.166 -10.607  1.00 97.95           O  
ATOM    691  CG2 THR A  48      -6.301  -9.450 -14.005  1.00 97.95           C  
ATOM    692 HG21 THR A  48      -5.749 -10.005 -13.247  1.00 97.95           H  
ATOM    693 HG22 THR A  48      -5.725  -9.462 -14.930  1.00 97.95           H  
ATOM    694 HG23 THR A  48      -7.266  -9.926 -14.183  1.00 97.95           H  
ATOM    695  OG1 THR A  48      -7.104  -7.333 -14.651  1.00 97.95           O  
ATOM    696  HG1 THR A  48      -7.211  -6.402 -14.441  1.00 97.95           H  
ATOM    697  N   ARG A  49      -7.370  -9.735 -10.715  1.00 97.80           N  
ATOM    698  H   ARG A  49      -8.199 -10.049 -11.200  1.00 97.80           H  
ATOM    699  CA  ARG A  49      -6.829 -10.557  -9.625  1.00 97.80           C  
ATOM    700  HA  ARG A  49      -6.514  -9.891  -8.822  1.00 97.80           H  
ATOM    701  C   ARG A  49      -5.612 -11.353 -10.090  1.00 97.80           C  
ATOM    702  CB  ARG A  49      -7.922 -11.488  -9.084  1.00 97.80           C  
ATOM    703  HB2 ARG A  49      -8.135 -12.265  -9.818  1.00 97.80           H  
ATOM    704  HB3 ARG A  49      -8.835 -10.914  -8.928  1.00 97.80           H  
ATOM    705  O   ARG A  49      -5.693 -12.080 -11.075  1.00 97.80           O  
ATOM    706  CG  ARG A  49      -7.504 -12.131  -7.755  1.00 97.80           C  
ATOM    707  HG2 ARG A  49      -6.611 -12.738  -7.900  1.00 97.80           H  
ATOM    708  HG3 ARG A  49      -7.288 -11.349  -7.027  1.00 97.80           H  
ATOM    709  CD  ARG A  49      -8.644 -13.009  -7.229  1.00 97.80           C  
ATOM    710  HD2 ARG A  49      -8.884 -13.781  -7.961  1.00 97.80           H  
ATOM    711  HD3 ARG A  49      -9.529 -12.386  -7.104  1.00 97.80           H  
ATOM    712  NE  ARG A  49      -8.317 -13.620  -5.929  1.00 97.80           N  
ATOM    713  HE  ARG A  49      -8.762 -13.186  -5.133  1.00 97.80           H  
ATOM    714  NH1 ARG A  49      -6.983 -15.332  -6.692  1.00 97.80           N  
ATOM    715 HH11 ARG A  49      -6.396 -16.135  -6.520  1.00 97.80           H  
ATOM    716 HH12 ARG A  49      -7.096 -14.970  -7.628  1.00 97.80           H  
ATOM    717  NH2 ARG A  49      -7.397 -15.125  -4.503  1.00 97.80           N  
ATOM    718 HH21 ARG A  49      -6.840 -15.949  -4.325  1.00 97.80           H  
ATOM    719 HH22 ARG A  49      -7.870 -14.641  -3.754  1.00 97.80           H  
ATOM    720  CZ  ARG A  49      -7.568 -14.685  -5.718  1.00 97.80           C  
ATOM    721  N   ILE A  50      -4.533 -11.304  -9.317  1.00 98.01           N  
ATOM    722  H   ILE A  50      -4.561 -10.687  -8.519  1.00 98.01           H  
ATOM    723  CA  ILE A  50      -3.304 -12.077  -9.516  1.00 98.01           C  
ATOM    724  HA  ILE A  50      -3.409 -12.729 -10.383  1.00 98.01           H  
ATOM    725  C   ILE A  50      -3.074 -12.956  -8.287  1.00 98.01           C  
ATOM    726  CB  ILE A  50      -2.123 -11.119  -9.770  1.00 98.01           C  
ATOM    727  HB  ILE A  50      -2.030 -10.463  -8.904  1.00 98.01           H  
ATOM    728  O   ILE A  50      -2.892 -12.457  -7.177  1.00 98.01           O  
ATOM    729  CG1 ILE A  50      -2.338 -10.217 -11.000  1.00 98.01           C  
ATOM    730 HG12 ILE A  50      -1.447  -9.600 -11.115  1.00 98.01           H  
ATOM    731 HG13 ILE A  50      -3.183  -9.552 -10.819  1.00 98.01           H  
ATOM    732  CG2 ILE A  50      -0.798 -11.882  -9.914  1.00 98.01           C  
ATOM    733 HG21 ILE A  50      -0.831 -12.568 -10.760  1.00 98.01           H  
ATOM    734 HG22 ILE A  50       0.016 -11.170 -10.056  1.00 98.01           H  
ATOM    735 HG23 ILE A  50      -0.586 -12.454  -9.011  1.00 98.01           H  
ATOM    736  CD1 ILE A  50      -2.575 -10.942 -12.327  1.00 98.01           C  
ATOM    737 HD11 ILE A  50      -3.512 -11.497 -12.301  1.00 98.01           H  
ATOM    738 HD12 ILE A  50      -1.753 -11.620 -12.556  1.00 98.01           H  
ATOM    739 HD13 ILE A  50      -2.634 -10.199 -13.122  1.00 98.01           H  
ATOM    740  N   GLY A  51      -3.097 -14.279  -8.463  1.00 96.38           N  
ATOM    741  H   GLY A  51      -3.196 -14.665  -9.390  1.00 96.38           H  
ATOM    742  CA  GLY A  51      -2.882 -15.225  -7.366  1.00 96.38           C  
ATOM    743  HA2 GLY A  51      -3.331 -16.179  -7.642  1.00 96.38           H  
ATOM    744  HA3 GLY A  51      -3.363 -14.861  -6.458  1.00 96.38           H  
ATOM    745  C   GLY A  51      -1.407 -15.485  -7.060  1.00 96.38           C  
ATOM    746  O   GLY A  51      -1.071 -15.810  -5.922  1.00 96.38           O  
ATOM    747  N   SER A  52      -0.530 -15.342  -8.054  1.00 96.09           N  
ATOM    748  H   SER A  52      -0.896 -15.138  -8.973  1.00 96.09           H  
ATOM    749  CA  SER A  52       0.902 -15.617  -7.942  1.00 96.09           C  
ATOM    750  HA  SER A  52       1.251 -15.290  -6.962  1.00 96.09           H  
ATOM    751  C   SER A  52       1.722 -14.889  -9.012  1.00 96.09           C  
ATOM    752  CB  SER A  52       1.125 -17.131  -8.066  1.00 96.09           C  
ATOM    753  HB2 SER A  52       2.159 -17.358  -7.807  1.00 96.09           H  
ATOM    754  HB3 SER A  52       0.476 -17.660  -7.369  1.00 96.09           H  
ATOM    755  O   SER A  52       1.181 -14.373  -9.989  1.00 96.09           O  
ATOM    756  OG  SER A  52       0.878 -17.584  -9.386  1.00 96.09           O  
ATOM    757  HG  SER A  52      -0.070 -17.650  -9.526  1.00 96.09           H  
ATOM    758  N   TRP A  53       3.053 -14.916  -8.882  1.00 95.86           N  
ATOM    759  H   TRP A  53       3.454 -15.273  -8.026  1.00 95.86           H  
ATOM    760  CA  TRP A  53       3.953 -14.436  -9.937  1.00 95.86           C  
ATOM    761  HA  TRP A  53       3.742 -13.383 -10.128  1.00 95.86           H  
ATOM    762  C   TRP A  53       3.760 -15.179 -11.270  1.00 95.86           C  
ATOM    763  CB  TRP A  53       5.407 -14.568  -9.469  1.00 95.86           C  
ATOM    764  HB2 TRP A  53       5.534 -13.992  -8.552  1.00 95.86           H  
ATOM    765  HB3 TRP A  53       5.619 -15.613  -9.244  1.00 95.86           H  
ATOM    766  O   TRP A  53       3.874 -14.574 -12.332  1.00 95.86           O  
ATOM    767  CG  TRP A  53       6.403 -14.075 -10.473  1.00 95.86           C  
ATOM    768  CD1 TRP A  53       7.179 -14.845 -11.271  1.00 95.86           C  
ATOM    769  HD1 TRP A  53       7.184 -15.925 -11.267  1.00 95.86           H  
ATOM    770  CD2 TRP A  53       6.642 -12.699 -10.895  1.00 95.86           C  
ATOM    771  CE2 TRP A  53       7.585 -12.712 -11.966  1.00 95.86           C  
ATOM    772  CE3 TRP A  53       6.119 -11.445 -10.515  1.00 95.86           C  
ATOM    773  HE3 TRP A  53       5.371 -11.393  -9.738  1.00 95.86           H  
ATOM    774  NE1 TRP A  53       7.886 -14.044 -12.147  1.00 95.86           N  
ATOM    775  HE1 TRP A  53       8.432 -14.411 -12.913  1.00 95.86           H  
ATOM    776  CH2 TRP A  53       7.455 -10.310 -12.220  1.00 95.86           C  
ATOM    777  HH2 TRP A  53       7.711  -9.395 -12.734  1.00 95.86           H  
ATOM    778  CZ2 TRP A  53       7.988 -11.545 -12.631  1.00 95.86           C  
ATOM    779  HZ2 TRP A  53       8.638 -11.615 -13.491  1.00 95.86           H  
ATOM    780  CZ3 TRP A  53       6.526 -10.266 -11.166  1.00 95.86           C  
ATOM    781  HZ3 TRP A  53       6.097  -9.317 -10.880  1.00 95.86           H  
ATOM    782  N   LEU A  54       3.432 -16.475 -11.233  1.00 95.57           N  
ATOM    783  H   LEU A  54       3.230 -16.906 -10.342  1.00 95.57           H  
ATOM    784  CA  LEU A  54       3.151 -17.233 -12.454  1.00 95.57           C  
ATOM    785  HA  LEU A  54       3.990 -17.101 -13.136  1.00 95.57           H  
ATOM    786  C   LEU A  54       1.902 -16.685 -13.158  1.00 95.57           C  
ATOM    787  CB  LEU A  54       3.018 -18.725 -12.107  1.00 95.57           C  
ATOM    788  HB2 LEU A  54       3.940 -19.058 -11.632  1.00 95.57           H  
ATOM    789  HB3 LEU A  54       2.203 -18.846 -11.394  1.00 95.57           H  
ATOM    790  O   LEU A  54       1.945 -16.451 -14.364  1.00 95.57           O  
ATOM    791  CG  LEU A  54       2.729 -19.625 -13.324  1.00 95.57           C  
ATOM    792  HG  LEU A  54       1.794 -19.321 -13.795  1.00 95.57           H  
ATOM    793  CD1 LEU A  54       3.849 -19.585 -14.367  1.00 95.57           C  
ATOM    794 HD11 LEU A  54       3.633 -20.296 -15.164  1.00 95.57           H  
ATOM    795 HD12 LEU A  54       4.807 -19.829 -13.908  1.00 95.57           H  
ATOM    796 HD13 LEU A  54       3.902 -18.593 -14.816  1.00 95.57           H  
ATOM    797  CD2 LEU A  54       2.573 -21.072 -12.852  1.00 95.57           C  
ATOM    798 HD21 LEU A  54       2.329 -21.708 -13.702  1.00 95.57           H  
ATOM    799 HD22 LEU A  54       1.756 -21.129 -12.132  1.00 95.57           H  
ATOM    800 HD23 LEU A  54       3.495 -21.418 -12.386  1.00 95.57           H  
ATOM    801  N   ASP A  55       0.835 -16.406 -12.404  1.00 96.51           N  
ATOM    802  H   ASP A  55       0.856 -16.650 -11.424  1.00 96.51           H  
ATOM    803  CA  ASP A  55      -0.395 -15.818 -12.951  1.00 96.51           C  
ATOM    804  HA  ASP A  55      -0.797 -16.485 -13.714  1.00 96.51           H  
ATOM    805  C   ASP A  55      -0.117 -14.461 -13.605  1.00 96.51           C  
ATOM    806  CB  ASP A  55      -1.462 -15.625 -11.862  1.00 96.51           C  
ATOM    807  HB2 ASP A  55      -2.354 -15.201 -12.324  1.00 96.51           H  
ATOM    808  HB3 ASP A  55      -1.100 -14.902 -11.132  1.00 96.51           H  
ATOM    809  O   ASP A  55      -0.634 -14.175 -14.684  1.00 96.51           O  
ATOM    810  CG  ASP A  55      -1.871 -16.897 -11.123  1.00 96.51           C  
ATOM    811  OD1 ASP A  55      -1.631 -18.013 -11.625  1.00 96.51           O  
ATOM    812  OD2 ASP A  55      -2.365 -16.735  -9.984  1.00 96.51           O  
ATOM    813  N   TYR A  56       0.751 -13.649 -12.989  1.00 97.04           N  
ATOM    814  H   TYR A  56       1.130 -13.940 -12.099  1.00 97.04           H  
ATOM    815  CA  TYR A  56       1.185 -12.379 -13.565  1.00 97.04           C  
ATOM    816  HA  TYR A  56       0.309 -11.747 -13.712  1.00 97.04           H  
ATOM    817  C   TYR A  56       1.825 -12.575 -14.942  1.00 97.04           C  
ATOM    818  CB  TYR A  56       2.137 -11.655 -12.608  1.00 97.04           C  
ATOM    819  HB2 TYR A  56       1.609 -11.427 -11.682  1.00 97.04           H  
ATOM    820  HB3 TYR A  56       2.975 -12.304 -12.354  1.00 97.04           H  
ATOM    821  O   TYR A  56       1.377 -11.955 -15.898  1.00 97.04           O  
ATOM    822  CG  TYR A  56       2.682 -10.371 -13.188  1.00 97.04           C  
ATOM    823  CD1 TYR A  56       3.993 -10.323 -13.700  1.00 97.04           C  
ATOM    824  HD1 TYR A  56       4.622 -11.200 -13.672  1.00 97.04           H  
ATOM    825  CD2 TYR A  56       1.857  -9.234 -13.250  1.00 97.04           C  
ATOM    826  HD2 TYR A  56       0.838  -9.289 -12.896  1.00 97.04           H  
ATOM    827  CE1 TYR A  56       4.480  -9.127 -14.260  1.00 97.04           C  
ATOM    828  HE1 TYR A  56       5.473  -9.075 -14.681  1.00 97.04           H  
ATOM    829  CE2 TYR A  56       2.348  -8.030 -13.788  1.00 97.04           C  
ATOM    830  HE2 TYR A  56       1.709  -7.161 -13.837  1.00 97.04           H  
ATOM    831  OH  TYR A  56       4.141  -6.844 -14.861  1.00 97.04           O  
ATOM    832  HH  TYR A  56       3.446  -6.218 -15.076  1.00 97.04           H  
ATOM    833  CZ  TYR A  56       3.660  -7.983 -14.306  1.00 97.04           C  
ATOM    834  N   THR A  57       2.790 -13.492 -15.078  1.00 95.94           N  
ATOM    835  H   THR A  57       3.105 -13.980 -14.252  1.00 95.94           H  
ATOM    836  CA  THR A  57       3.484 -13.734 -16.363  1.00 95.94           C  
ATOM    837  HA  THR A  57       3.857 -12.778 -16.731  1.00 95.94           H  
ATOM    838  C   THR A  57       2.586 -14.287 -17.478  1.00 95.94           C  
ATOM    839  CB  THR A  57       4.685 -14.676 -16.189  1.00 95.94           C  
ATOM    840  HB  THR A  57       5.159 -14.815 -17.160  1.00 95.94           H  
ATOM    841  O   THR A  57       2.974 -14.268 -18.642  1.00 95.94           O  
ATOM    842  CG2 THR A  57       5.743 -14.116 -15.237  1.00 95.94           C  
ATOM    843 HG21 THR A  57       6.114 -13.169 -15.630  1.00 95.94           H  
ATOM    844 HG22 THR A  57       6.572 -14.820 -15.167  1.00 95.94           H  
ATOM    845 HG23 THR A  57       5.326 -13.949 -14.244  1.00 95.94           H  
ATOM    846  OG1 THR A  57       4.313 -15.947 -15.697  1.00 95.94           O  
ATOM    847  HG1 THR A  57       3.440 -15.893 -15.299  1.00 95.94           H  
ATOM    848  N   ILE A  58       1.393 -14.790 -17.139  1.00 96.44           N  
ATOM    849  H   ILE A  58       1.139 -14.787 -16.162  1.00 96.44           H  
ATOM    850  CA  ILE A  58       0.390 -15.262 -18.107  1.00 96.44           C  
ATOM    851  HA  ILE A  58       0.899 -15.662 -18.984  1.00 96.44           H  
ATOM    852  C   ILE A  58      -0.496 -14.108 -18.606  1.00 96.44           C  
ATOM    853  CB  ILE A  58      -0.440 -16.403 -17.465  1.00 96.44           C  
ATOM    854  HB  ILE A  58      -0.806 -16.058 -16.498  1.00 96.44           H  
ATOM    855  O   ILE A  58      -1.027 -14.177 -19.715  1.00 96.44           O  
ATOM    856  CG1 ILE A  58       0.451 -17.648 -17.238  1.00 96.44           C  
ATOM    857 HG12 ILE A  58       1.392 -17.347 -16.778  1.00 96.44           H  
ATOM    858 HG13 ILE A  58       0.690 -18.103 -18.199  1.00 96.44           H  
ATOM    859  CG2 ILE A  58      -1.666 -16.789 -18.317  1.00 96.44           C  
ATOM    860 HG21 ILE A  58      -1.350 -17.056 -19.326  1.00 96.44           H  
ATOM    861 HG22 ILE A  58      -2.202 -17.625 -17.867  1.00 96.44           H  
ATOM    862 HG23 ILE A  58      -2.366 -15.955 -18.368  1.00 96.44           H  
ATOM    863  CD1 ILE A  58      -0.176 -18.707 -16.321  1.00 96.44           C  
ATOM    864 HD11 ILE A  58      -1.042 -19.170 -16.795  1.00 96.44           H  
ATOM    865 HD12 ILE A  58       0.562 -19.484 -16.118  1.00 96.44           H  
ATOM    866 HD13 ILE A  58      -0.473 -18.252 -15.376  1.00 96.44           H  
ATOM    867  N   LEU A  59      -0.683 -13.063 -17.794  1.00 97.01           N  
ATOM    868  H   LEU A  59      -0.183 -13.054 -16.917  1.00 97.01           H  
ATOM    869  CA  LEU A  59      -1.643 -11.980 -18.043  1.00 97.01           C  
ATOM    870  HA  LEU A  59      -2.274 -12.234 -18.895  1.00 97.01           H  
ATOM    871  C   LEU A  59      -0.980 -10.643 -18.409  1.00 97.01           C  
ATOM    872  CB  LEU A  59      -2.535 -11.837 -16.795  1.00 97.01           C  
ATOM    873  HB2 LEU A  59      -3.174 -10.963 -16.920  1.00 97.01           H  
ATOM    874  HB3 LEU A  59      -1.890 -11.663 -15.934  1.00 97.01           H  
ATOM    875  O   LEU A  59      -1.586  -9.837 -19.115  1.00 97.01           O  
ATOM    876  CG  LEU A  59      -3.421 -13.057 -16.481  1.00 97.01           C  
ATOM    877  HG  LEU A  59      -2.803 -13.948 -16.372  1.00 97.01           H  
ATOM    878  CD1 LEU A  59      -4.158 -12.825 -15.162  1.00 97.01           C  
ATOM    879 HD11 LEU A  59      -4.752 -11.912 -15.214  1.00 97.01           H  
ATOM    880 HD12 LEU A  59      -4.808 -13.671 -14.943  1.00 97.01           H  
ATOM    881 HD13 LEU A  59      -3.425 -12.740 -14.360  1.00 97.01           H  
ATOM    882  CD2 LEU A  59      -4.464 -13.327 -17.569  1.00 97.01           C  
ATOM    883 HD21 LEU A  59      -5.085 -14.172 -17.272  1.00 97.01           H  
ATOM    884 HD22 LEU A  59      -3.964 -13.575 -18.506  1.00 97.01           H  
ATOM    885 HD23 LEU A  59      -5.091 -12.447 -17.705  1.00 97.01           H  
ATOM    886  N   PHE A  60       0.253 -10.418 -17.964  1.00 96.80           N  
ATOM    887  H   PHE A  60       0.710 -11.142 -17.429  1.00 96.80           H  
ATOM    888  CA  PHE A  60       1.006  -9.176 -18.114  1.00 96.80           C  
ATOM    889  HA  PHE A  60       0.527  -8.535 -18.854  1.00 96.80           H  
ATOM    890  C   PHE A  60       2.428  -9.463 -18.597  1.00 96.80           C  
ATOM    891  CB  PHE A  60       1.039  -8.432 -16.775  1.00 96.80           C  
ATOM    892  HB2 PHE A  60       1.718  -7.584 -16.862  1.00 96.80           H  
ATOM    893  HB3 PHE A  60       1.451  -9.111 -16.028  1.00 96.80           H  
ATOM    894  O   PHE A  60       3.009 -10.506 -18.288  1.00 96.80           O  
ATOM    895  CG  PHE A  60      -0.310  -7.926 -16.299  1.00 96.80           C  
ATOM    896  CD1 PHE A  60      -0.710  -6.610 -16.585  1.00 96.80           C  
ATOM    897  HD1 PHE A  60      -0.047  -5.948 -17.121  1.00 96.80           H  
ATOM    898  CD2 PHE A  60      -1.182  -8.777 -15.595  1.00 96.80           C  
ATOM    899  HD2 PHE A  60      -0.867  -9.783 -15.361  1.00 96.80           H  
ATOM    900  CE1 PHE A  60      -1.977  -6.153 -16.182  1.00 96.80           C  
ATOM    901  HE1 PHE A  60      -2.277  -5.138 -16.399  1.00 96.80           H  
ATOM    902  CE2 PHE A  60      -2.469  -8.332 -15.237  1.00 96.80           C  
ATOM    903  HE2 PHE A  60      -3.172  -8.999 -14.761  1.00 96.80           H  
ATOM    904  CZ  PHE A  60      -2.864  -7.016 -15.522  1.00 96.80           C  
ATOM    905  HZ  PHE A  60      -3.850  -6.671 -15.247  1.00 96.80           H  
ATOM    906  N   ASP A  61       2.990  -8.526 -19.355  1.00 92.76           N  
ATOM    907  H   ASP A  61       2.494  -7.665 -19.531  1.00 92.76           H  
ATOM    908  CA  ASP A  61       4.361  -8.631 -19.833  1.00 92.76           C  
ATOM    909  HA  ASP A  61       4.520  -9.654 -20.174  1.00 92.76           H  
ATOM    910  C   ASP A  61       5.347  -8.348 -18.691  1.00 92.76           C  
ATOM    911  CB  ASP A  61       4.586  -7.719 -21.046  1.00 92.76           C  
ATOM    912  HB2 ASP A  61       3.779  -7.878 -21.761  1.00 92.76           H  
ATOM    913  HB3 ASP A  61       4.557  -6.676 -20.731  1.00 92.76           H  
ATOM    914  O   ASP A  61       5.373  -7.265 -18.105  1.00 92.76           O  
ATOM    915  CG  ASP A  61       5.920  -8.012 -21.748  1.00 92.76           C  
ATOM    916  OD1 ASP A  61       6.718  -8.824 -21.210  1.00 92.76           O  
ATOM    917  OD2 ASP A  61       6.123  -7.453 -22.842  1.00 92.76           O  
ATOM    918  N   SER A  62       6.166  -9.346 -18.358  1.00 89.84           N  
ATOM    919  H   SER A  62       6.091 -10.200 -18.892  1.00 89.84           H  
ATOM    920  CA  SER A  62       7.209  -9.245 -17.335  1.00 89.84           C  
ATOM    921  HA  SER A  62       6.947  -8.436 -16.652  1.00 89.84           H  
ATOM    922  C   SER A  62       8.595  -8.916 -17.895  1.00 89.84           C  
ATOM    923  CB  SER A  62       7.258 -10.542 -16.525  1.00 89.84           C  
ATOM    924  HB2 SER A  62       6.249 -10.810 -16.210  1.00 89.84           H  
ATOM    925  HB3 SER A  62       7.865 -10.378 -15.635  1.00 89.84           H  
ATOM    926  O   SER A  62       9.552  -8.877 -17.120  1.00 89.84           O  
ATOM    927  OG  SER A  62       7.820 -11.608 -17.275  1.00 89.84           O  
ATOM    928  HG  SER A  62       8.643 -11.295 -17.659  1.00 89.84           H  
ATOM    929  N   ASN A  63       8.728  -8.799 -19.219  1.00 85.60           N  
ATOM    930  H   ASN A  63       7.896  -8.820 -19.791  1.00 85.60           H  
ATOM    931  CA  ASN A  63       9.993  -8.643 -19.940  1.00 85.60           C  
ATOM    932  HA  ASN A  63      10.794  -8.455 -19.225  1.00 85.60           H  
ATOM    933  C   ASN A  63       9.982  -7.433 -20.882  1.00 85.60           C  
ATOM    934  CB  ASN A  63      10.314  -9.929 -20.717  1.00 85.60           C  
ATOM    935  HB2 ASN A  63      11.246  -9.800 -21.267  1.00 85.60           H  
ATOM    936  HB3 ASN A  63       9.519 -10.091 -21.445  1.00 85.60           H  
ATOM    937  O   ASN A  63      10.739  -7.423 -21.855  1.00 85.60           O  
ATOM    938  CG  ASN A  63      10.478 -11.150 -19.846  1.00 85.60           C  
ATOM    939  ND2 ASN A  63       9.843 -12.236 -20.218  1.00 85.60           N  
ATOM    940 HD21 ASN A  63       9.881 -13.030 -19.595  1.00 85.60           H  
ATOM    941 HD22 ASN A  63       9.186 -12.166 -20.982  1.00 85.60           H  
ATOM    942  OD1 ASN A  63      11.176 -11.178 -18.845  1.00 85.60           O  
ATOM    943  N   VAL A  64       9.146  -6.435 -20.585  1.00 82.66           N  
ATOM    944  H   VAL A  64       8.496  -6.552 -19.821  1.00 82.66           H  
ATOM    945  CA  VAL A  64       9.167  -5.147 -21.279  1.00 82.66           C  
ATOM    946  HA  VAL A  64       8.825  -5.318 -22.300  1.00 82.66           H  
ATOM    947  C   VAL A  64      10.618  -4.630 -21.281  1.00 82.66           C  
ATOM    948  CB  VAL A  64       8.195  -4.154 -20.615  1.00 82.66           C  
ATOM    949  HB  VAL A  64       8.509  -3.990 -19.584  1.00 82.66           H  
ATOM    950  O   VAL A  64      11.265  -4.654 -20.226  1.00 82.66           O  
ATOM    951  CG1 VAL A  64       8.140  -2.812 -21.353  1.00 82.66           C  
ATOM    952 HG11 VAL A  64       7.816  -2.959 -22.384  1.00 82.66           H  
ATOM    953 HG12 VAL A  64       9.119  -2.333 -21.355  1.00 82.66           H  
ATOM    954 HG13 VAL A  64       7.442  -2.140 -20.854  1.00 82.66           H  
ATOM    955  CG2 VAL A  64       6.772  -4.718 -20.560  1.00 82.66           C  
ATOM    956 HG21 VAL A  64       6.724  -5.573 -19.886  1.00 82.66           H  
ATOM    957 HG22 VAL A  64       6.455  -5.023 -21.558  1.00 82.66           H  
ATOM    958 HG23 VAL A  64       6.089  -3.956 -20.186  1.00 82.66           H  
ATOM    959  N   PRO A  65      11.183  -4.267 -22.446  1.00 84.78           N  
ATOM    960  CA  PRO A  65      12.539  -3.738 -22.514  1.00 84.78           C  
ATOM    961  HA  PRO A  65      13.226  -4.403 -21.989  1.00 84.78           H  
ATOM    962  C   PRO A  65      12.612  -2.353 -21.865  1.00 84.78           C  
ATOM    963  CB  PRO A  65      12.899  -3.715 -24.002  1.00 84.78           C  
ATOM    964  HB2 PRO A  65      13.579  -2.900 -24.251  1.00 84.78           H  
ATOM    965  HB3 PRO A  65      13.336  -4.672 -24.286  1.00 84.78           H  
ATOM    966  O   PRO A  65      11.608  -1.647 -21.757  1.00 84.78           O  
ATOM    967  CG  PRO A  65      11.544  -3.549 -24.688  1.00 84.78           C  
ATOM    968  HG2 PRO A  65      11.272  -2.493 -24.701  1.00 84.78           H  
ATOM    969  HG3 PRO A  65      11.549  -3.951 -25.701  1.00 84.78           H  
ATOM    970  CD  PRO A  65      10.586  -4.312 -23.774  1.00 84.78           C  
ATOM    971  HD2 PRO A  65       9.606  -3.836 -23.790  1.00 84.78           H  
ATOM    972  HD3 PRO A  65      10.509  -5.349 -24.102  1.00 84.78           H  
ATOM    973  N   SER A  66      13.811  -1.961 -21.439  1.00 90.53           N  
ATOM    974  H   SER A  66      14.615  -2.534 -21.655  1.00 90.53           H  
ATOM    975  CA  SER A  66      14.072  -0.568 -21.084  1.00 90.53           C  
ATOM    976  HA  SER A  66      13.266  -0.193 -20.453  1.00 90.53           H  
ATOM    977  C   SER A  66      14.116   0.262 -22.368  1.00 90.53           C  
ATOM    978  CB  SER A  66      15.395  -0.419 -20.322  1.00 90.53           C  
ATOM    979  HB2 SER A  66      16.216  -0.673 -20.992  1.00 90.53           H  
ATOM    980  HB3 SER A  66      15.512   0.617 -20.005  1.00 90.53           H  
ATOM    981  O   SER A  66      14.544  -0.232 -23.412  1.00 90.53           O  
ATOM    982  OG  SER A  66      15.455  -1.266 -19.184  1.00 90.53           O  
ATOM    983  HG  SER A  66      15.375  -0.708 -18.407  1.00 90.53           H  
ATOM    984  N   SER A  67      13.735   1.530 -22.279  1.00 91.78           N  
ATOM    985  H   SER A  67      13.421   1.865 -21.379  1.00 91.78           H  
ATOM    986  CA  SER A  67      13.936   2.519 -23.346  1.00 91.78           C  
ATOM    987  HA  SER A  67      14.418   2.049 -24.203  1.00 91.78           H  
ATOM    988  C   SER A  67      14.862   3.626 -22.858  1.00 91.78           C  
ATOM    989  CB  SER A  67      12.598   3.077 -23.839  1.00 91.78           C  
ATOM    990  HB2 SER A  67      12.779   3.781 -24.652  1.00 91.78           H  
ATOM    991  HB3 SER A  67      11.986   2.261 -24.223  1.00 91.78           H  
ATOM    992  O   SER A  67      15.025   3.801 -21.650  1.00 91.78           O  
ATOM    993  OG  SER A  67      11.910   3.739 -22.794  1.00 91.78           O  
ATOM    994  HG  SER A  67      12.459   3.725 -22.007  1.00 91.78           H  
ATOM    995  N   ALA A  68      15.459   4.386 -23.769  1.00 94.23           N  
ATOM    996  H   ALA A  68      15.273   4.225 -24.749  1.00 94.23           H  
ATOM    997  CA  ALA A  68      16.252   5.552 -23.396  1.00 94.23           C  
ATOM    998  HA  ALA A  68      15.972   5.854 -22.387  1.00 94.23           H  
ATOM    999  C   ALA A  68      15.955   6.742 -24.304  1.00 94.23           C  
ATOM   1000  CB  ALA A  68      17.740   5.189 -23.382  1.00 94.23           C  
ATOM   1001  HB1 ALA A  68      17.906   4.354 -22.701  1.00 94.23           H  
ATOM   1002  HB2 ALA A  68      18.064   4.917 -24.386  1.00 94.23           H  
ATOM   1003  HB3 ALA A  68      18.321   6.045 -23.036  1.00 94.23           H  
ATOM   1004  O   ALA A  68      15.628   6.576 -25.480  1.00 94.23           O  
ATOM   1005  N   ARG A  69      16.110   7.948 -23.765  1.00 94.90           N  
ATOM   1006  H   ARG A  69      16.385   7.999 -22.795  1.00 94.90           H  
ATOM   1007  CA  ARG A  69      16.064   9.195 -24.522  1.00 94.90           C  
ATOM   1008  HA  ARG A  69      15.956   8.953 -25.579  1.00 94.90           H  
ATOM   1009  C   ARG A  69      17.375   9.943 -24.352  1.00 94.90           C  
ATOM   1010  CB  ARG A  69      14.851  10.024 -24.094  1.00 94.90           C  
ATOM   1011  HB2 ARG A  69      13.971   9.381 -24.087  1.00 94.90           H  
ATOM   1012  HB3 ARG A  69      15.005  10.417 -23.089  1.00 94.90           H  
ATOM   1013  O   ARG A  69      17.891  10.061 -23.247  1.00 94.90           O  
ATOM   1014  CG  ARG A  69      14.618  11.176 -25.080  1.00 94.90           C  
ATOM   1015  HG2 ARG A  69      15.453  11.876 -25.047  1.00 94.90           H  
ATOM   1016  HG3 ARG A  69      14.531  10.769 -26.088  1.00 94.90           H  
ATOM   1017  CD  ARG A  69      13.331  11.916 -24.726  1.00 94.90           C  
ATOM   1018  HD2 ARG A  69      12.537  11.181 -24.591  1.00 94.90           H  
ATOM   1019  HD3 ARG A  69      13.481  12.449 -23.787  1.00 94.90           H  
ATOM   1020  NE  ARG A  69      12.954  12.863 -25.794  1.00 94.90           N  
ATOM   1021  HE  ARG A  69      13.678  13.143 -26.440  1.00 94.90           H  
ATOM   1022  NH1 ARG A  69      10.833  13.260 -25.052  1.00 94.90           N  
ATOM   1023 HH11 ARG A  69      11.056  12.686 -24.251  1.00 94.90           H  
ATOM   1024 HH12 ARG A  69       9.975  13.792 -25.090  1.00 94.90           H  
ATOM   1025  NH2 ARG A  69      11.578  14.304 -26.893  1.00 94.90           N  
ATOM   1026 HH21 ARG A  69      10.715  14.826 -26.954  1.00 94.90           H  
ATOM   1027 HH22 ARG A  69      12.355  14.669 -27.425  1.00 94.90           H  
ATOM   1028  CZ  ARG A  69      11.792  13.466 -25.917  1.00 94.90           C  
ATOM   1029  N   VAL A  70      17.904  10.446 -25.459  1.00 95.88           N  
ATOM   1030  H   VAL A  70      17.451  10.245 -26.339  1.00 95.88           H  
ATOM   1031  CA  VAL A  70      19.153  11.207 -25.495  1.00 95.88           C  
ATOM   1032  HA  VAL A  70      19.478  11.421 -24.477  1.00 95.88           H  
ATOM   1033  C   VAL A  70      18.891  12.528 -26.196  1.00 95.88           C  
ATOM   1034  CB  VAL A  70      20.271  10.407 -26.186  1.00 95.88           C  
ATOM   1035  HB  VAL A  70      20.018  10.257 -27.235  1.00 95.88           H  
ATOM   1036  O   VAL A  70      18.430  12.540 -27.339  1.00 95.88           O  
ATOM   1037  CG1 VAL A  70      21.603  11.161 -26.108  1.00 95.88           C  
ATOM   1038 HG11 VAL A  70      21.833  11.407 -25.072  1.00 95.88           H  
ATOM   1039 HG12 VAL A  70      22.406  10.550 -26.521  1.00 95.88           H  
ATOM   1040 HG13 VAL A  70      21.545  12.088 -26.678  1.00 95.88           H  
ATOM   1041  CG2 VAL A  70      20.434   9.026 -25.533  1.00 95.88           C  
ATOM   1042 HG21 VAL A  70      19.530   8.433 -25.673  1.00 95.88           H  
ATOM   1043 HG22 VAL A  70      20.625   9.134 -24.466  1.00 95.88           H  
ATOM   1044 HG23 VAL A  70      21.255   8.484 -26.002  1.00 95.88           H  
ATOM   1045  N   THR A  71      19.184  13.631 -25.516  1.00 97.08           N  
ATOM   1046  H   THR A  71      19.603  13.535 -24.602  1.00 97.08           H  
ATOM   1047  CA  THR A  71      19.077  14.978 -26.087  1.00 97.08           C  
ATOM   1048  HA  THR A  71      18.401  14.955 -26.941  1.00 97.08           H  
ATOM   1049  C   THR A  71      20.448  15.423 -26.578  1.00 97.08           C  
ATOM   1050  CB  THR A  71      18.493  15.979 -25.082  1.00 97.08           C  
ATOM   1051  HB  THR A  71      19.181  16.113 -24.248  1.00 97.08           H  
ATOM   1052  O   THR A  71      21.433  15.336 -25.843  1.00 97.08           O  
ATOM   1053  CG2 THR A  71      18.211  17.332 -25.735  1.00 97.08           C  
ATOM   1054 HG21 THR A  71      17.726  17.987 -25.010  1.00 97.08           H  
ATOM   1055 HG22 THR A  71      17.558  17.203 -26.598  1.00 97.08           H  
ATOM   1056 HG23 THR A  71      19.144  17.799 -26.049  1.00 97.08           H  
ATOM   1057  OG1 THR A  71      17.257  15.499 -24.594  1.00 97.08           O  
ATOM   1058  HG1 THR A  71      17.428  15.100 -23.737  1.00 97.08           H  
ATOM   1059  N   VAL A  72      20.517  15.872 -27.829  1.00 96.71           N  
ATOM   1060  H   VAL A  72      19.672  15.892 -28.382  1.00 96.71           H  
ATOM   1061  CA  VAL A  72      21.752  16.255 -28.515  1.00 96.71           C  
ATOM   1062  HA  VAL A  72      22.567  16.279 -27.791  1.00 96.71           H  
ATOM   1063  C   VAL A  72      21.611  17.649 -29.116  1.00 96.71           C  
ATOM   1064  CB  VAL A  72      22.112  15.237 -29.617  1.00 96.71           C  
ATOM   1065  HB  VAL A  72      21.296  15.190 -30.339  1.00 96.71           H  
ATOM   1066  O   VAL A  72      20.644  17.937 -29.819  1.00 96.71           O  
ATOM   1067  CG1 VAL A  72      23.387  15.631 -30.376  1.00 96.71           C  
ATOM   1068 HG11 VAL A  72      24.224  15.726 -29.685  1.00 96.71           H  
ATOM   1069 HG12 VAL A  72      23.243  16.575 -30.902  1.00 96.71           H  
ATOM   1070 HG13 VAL A  72      23.621  14.876 -31.127  1.00 96.71           H  
ATOM   1071  CG2 VAL A  72      22.314  13.826 -29.043  1.00 96.71           C  
ATOM   1072 HG21 VAL A  72      23.108  13.836 -28.296  1.00 96.71           H  
ATOM   1073 HG22 VAL A  72      22.565  13.129 -29.842  1.00 96.71           H  
ATOM   1074 HG23 VAL A  72      21.389  13.484 -28.580  1.00 96.71           H  
ATOM   1075  N   SER A  73      22.630  18.482 -28.937  1.00 95.72           N  
ATOM   1076  H   SER A  73      23.354  18.209 -28.288  1.00 95.72           H  
ATOM   1077  CA  SER A  73      22.770  19.753 -29.646  1.00 95.72           C  
ATOM   1078  HA  SER A  73      21.787  20.101 -29.964  1.00 95.72           H  
ATOM   1079  C   SER A  73      23.648  19.594 -30.886  1.00 95.72           C  
ATOM   1080  CB  SER A  73      23.343  20.817 -28.712  1.00 95.72           C  
ATOM   1081  HB2 SER A  73      24.169  20.406 -28.130  1.00 95.72           H  
ATOM   1082  HB3 SER A  73      23.708  21.657 -29.302  1.00 95.72           H  
ATOM   1083  O   SER A  73      24.804  19.186 -30.779  1.00 95.72           O  
ATOM   1084  OG  SER A  73      22.327  21.283 -27.855  1.00 95.72           O  
ATOM   1085  HG  SER A  73      22.180  20.607 -27.189  1.00 95.72           H  
ATOM   1086  N   SER A  74      23.118  19.965 -32.056  1.00 94.32           N  
ATOM   1087  H   SER A  74      22.150  20.255 -32.061  1.00 94.32           H  
ATOM   1088  CA  SER A  74      23.857  20.014 -33.329  1.00 94.32           C  
ATOM   1089  HA  SER A  74      24.784  19.448 -33.236  1.00 94.32           H  
ATOM   1090  C   SER A  74      24.202  21.464 -33.687  1.00 94.32           C  
ATOM   1091  CB  SER A  74      23.047  19.374 -34.466  1.00 94.32           C  
ATOM   1092  HB2 SER A  74      22.168  19.981 -34.682  1.00 94.32           H  
ATOM   1093  HB3 SER A  74      23.668  19.329 -35.360  1.00 94.32           H  
ATOM   1094  O   SER A  74      23.311  22.256 -33.995  1.00 94.32           O  
ATOM   1095  OG  SER A  74      22.629  18.067 -34.130  1.00 94.32           O  
ATOM   1096  HG  SER A  74      21.834  18.127 -33.595  1.00 94.32           H  
ATOM   1097  N   THR A  75      25.486  21.829 -33.669  1.00 93.77           N  
ATOM   1098  H   THR A  75      26.177  21.126 -33.450  1.00 93.77           H  
ATOM   1099  CA  THR A  75      25.954  23.192 -33.986  1.00 93.77           C  
ATOM   1100  HA  THR A  75      25.101  23.868 -34.026  1.00 93.77           H  
ATOM   1101  C   THR A  75      26.643  23.210 -35.344  1.00 93.77           C  
ATOM   1102  CB  THR A  75      26.896  23.731 -32.902  1.00 93.77           C  
ATOM   1103  HB  THR A  75      27.800  23.123 -32.858  1.00 93.77           H  
ATOM   1104  O   THR A  75      27.625  22.503 -35.546  1.00 93.77           O  
ATOM   1105  CG2 THR A  75      27.276  25.195 -33.135  1.00 93.77           C  
ATOM   1106 HG21 THR A  75      26.377  25.807 -33.217  1.00 93.77           H  
ATOM   1107 HG22 THR A  75      27.867  25.289 -34.046  1.00 93.77           H  
ATOM   1108 HG23 THR A  75      27.875  25.548 -32.296  1.00 93.77           H  
ATOM   1109  OG1 THR A  75      26.248  23.682 -31.653  1.00 93.77           O  
ATOM   1110  HG1 THR A  75      26.103  22.756 -31.445  1.00 93.77           H  
ATOM   1111  N   ALA A  76      26.136  24.008 -36.288  1.00 88.95           N  
ATOM   1112  H   ALA A  76      25.341  24.592 -36.069  1.00 88.95           H  
ATOM   1113  CA  ALA A  76      26.752  24.133 -37.606  1.00 88.95           C  
ATOM   1114  HA  ALA A  76      26.880  23.136 -38.027  1.00 88.95           H  
ATOM   1115  C   ALA A  76      28.136  24.786 -37.488  1.00 88.95           C  
ATOM   1116  CB  ALA A  76      25.829  24.925 -38.539  1.00 88.95           C  
ATOM   1117  HB1 ALA A  76      24.874  24.409 -38.642  1.00 88.95           H  
ATOM   1118  HB2 ALA A  76      26.294  25.007 -39.521  1.00 88.95           H  
ATOM   1119  HB3 ALA A  76      25.666  25.927 -38.141  1.00 88.95           H  
ATOM   1120  O   ALA A  76      28.289  25.832 -36.852  1.00 88.95           O  
ATOM   1121  N   VAL A  77      29.138  24.181 -38.116  1.00 86.22           N  
ATOM   1122  H   VAL A  77      28.949  23.330 -38.626  1.00 86.22           H  
ATOM   1123  CA  VAL A  77      30.482  24.752 -38.198  1.00 86.22           C  
ATOM   1124  HA  VAL A  77      30.718  25.240 -37.252  1.00 86.22           H  
ATOM   1125  C   VAL A  77      30.476  25.805 -39.303  1.00 86.22           C  
ATOM   1126  CB  VAL A  77      31.534  23.654 -38.442  1.00 86.22           C  
ATOM   1127  HB  VAL A  77      31.351  23.176 -39.405  1.00 86.22           H  
ATOM   1128  O   VAL A  77      30.254  25.479 -40.469  1.00 86.22           O  
ATOM   1129  CG1 VAL A  77      32.953  24.238 -38.442  1.00 86.22           C  
ATOM   1130 HG11 VAL A  77      33.155  24.736 -37.493  1.00 86.22           H  
ATOM   1131 HG12 VAL A  77      33.060  24.958 -39.253  1.00 86.22           H  
ATOM   1132 HG13 VAL A  77      33.680  23.441 -38.596  1.00 86.22           H  
ATOM   1133  CG2 VAL A  77      31.476  22.580 -37.347  1.00 86.22           C  
ATOM   1134 HG21 VAL A  77      32.255  21.837 -37.514  1.00 86.22           H  
ATOM   1135 HG22 VAL A  77      30.513  22.069 -37.370  1.00 86.22           H  
ATOM   1136 HG23 VAL A  77      31.610  23.039 -36.368  1.00 86.22           H  
ATOM   1137  N   GLU A  78      30.699  27.075 -38.954  1.00 75.66           N  
ATOM   1138  H   GLU A  78      30.818  27.313 -37.979  1.00 75.66           H  
ATOM   1139  CA  GLU A  78      30.848  28.124 -39.966  1.00 75.66           C  
ATOM   1140  HA  GLU A  78      29.953  28.104 -40.587  1.00 75.66           H  
ATOM   1141  C   GLU A  78      32.079  27.829 -40.841  1.00 75.66           C  
ATOM   1142  CB  GLU A  78      30.962  29.529 -39.349  1.00 75.66           C  
ATOM   1143  HB2 GLU A  78      31.724  29.526 -38.570  1.00 75.66           H  
ATOM   1144  HB3 GLU A  78      31.274  30.213 -40.138  1.00 75.66           H  
ATOM   1145  O   GLU A  78      33.156  27.550 -40.302  1.00 75.66           O  
ATOM   1146  CG  GLU A  78      29.629  30.039 -38.776  1.00 75.66           C  
ATOM   1147  HG2 GLU A  78      28.859  29.914 -39.537  1.00 75.66           H  
ATOM   1148  HG3 GLU A  78      29.358  29.424 -37.918  1.00 75.66           H  
ATOM   1149  CD  GLU A  78      29.666  31.521 -38.349  1.00 75.66           C  
ATOM   1150  OE1 GLU A  78      28.572  32.069 -38.084  1.00 75.66           O  
ATOM   1151  OE2 GLU A  78      30.769  32.115 -38.296  1.00 75.66           O  
ATOM   1152  N   PRO A  79      31.958  27.880 -42.181  1.00 63.52           N  
ATOM   1153  CA  PRO A  79      33.105  27.688 -43.052  1.00 63.52           C  
ATOM   1154  HA  PRO A  79      33.563  26.720 -42.847  1.00 63.52           H  
ATOM   1155  C   PRO A  79      34.126  28.796 -42.789  1.00 63.52           C  
ATOM   1156  CB  PRO A  79      32.554  27.693 -44.482  1.00 63.52           C  
ATOM   1157  HB2 PRO A  79      33.248  28.149 -45.189  1.00 63.52           H  
ATOM   1158  HB3 PRO A  79      32.326  26.671 -44.782  1.00 63.52           H  
ATOM   1159  O   PRO A  79      33.815  29.986 -42.880  1.00 63.52           O  
ATOM   1160  CG  PRO A  79      31.253  28.488 -44.370  1.00 63.52           C  
ATOM   1161  HG2 PRO A  79      31.470  29.553 -44.459  1.00 63.52           H  
ATOM   1162  HG3 PRO A  79      30.525  28.183 -45.122  1.00 63.52           H  
ATOM   1163  CD  PRO A  79      30.765  28.187 -42.955  1.00 63.52           C  
ATOM   1164  HD2 PRO A  79      30.241  29.054 -42.553  1.00 63.52           H  
ATOM   1165  HD3 PRO A  79      30.110  27.315 -42.964  1.00 63.52           H  
ATOM   1166  N   SER A  80      35.358  28.404 -42.463  1.00 54.16           N  
ATOM   1167  H   SER A  80      35.543  27.423 -42.313  1.00 54.16           H  
ATOM   1168  CA  SER A  80      36.486  29.321 -42.317  1.00 54.16           C  
ATOM   1169  HA  SER A  80      36.287  29.951 -41.450  1.00 54.16           H  
ATOM   1170  C   SER A  80      36.612  30.167 -43.596  1.00 54.16           C  
ATOM   1171  CB  SER A  80      37.807  28.561 -42.087  1.00 54.16           C  
ATOM   1172  HB2 SER A  80      38.411  28.604 -42.993  1.00 54.16           H  
ATOM   1173  HB3 SER A  80      38.364  29.051 -41.289  1.00 54.16           H  
ATOM   1174  O   SER A  80      36.664  29.591 -44.682  1.00 54.16           O  
ATOM   1175  OG  SER A  80      37.616  27.194 -41.759  1.00 54.16           O  
ATOM   1176  HG  SER A  80      38.416  26.712 -41.983  1.00 54.16           H  
ATOM   1177  N   PRO A  81      36.718  31.507 -43.519  1.00 54.71           N  
ATOM   1178  CA  PRO A  81      36.752  32.373 -44.704  1.00 54.71           C  
ATOM   1179  HA  PRO A  81      35.933  32.086 -45.363  1.00 54.71           H  
ATOM   1180  C   PRO A  81      38.042  32.280 -45.545  1.00 54.71           C  
ATOM   1181  CB  PRO A  81      36.471  33.787 -44.178  1.00 54.71           C  
ATOM   1182  HB2 PRO A  81      35.397  33.971 -44.213  1.00 54.71           H  
ATOM   1183  HB3 PRO A  81      36.999  34.560 -44.735  1.00 54.71           H  
ATOM   1184  O   PRO A  81      38.241  33.075 -46.460  1.00 54.71           O  
ATOM   1185  CG  PRO A  81      36.922  33.735 -42.721  1.00 54.71           C  
ATOM   1186  HG2 PRO A  81      36.387  34.456 -42.104  1.00 54.71           H  
ATOM   1187  HG3 PRO A  81      37.997  33.906 -42.668  1.00 54.71           H  
ATOM   1188  CD  PRO A  81      36.616  32.299 -42.305  1.00 54.71           C  
ATOM   1189  HD2 PRO A  81      37.329  31.968 -41.551  1.00 54.71           H  
ATOM   1190  HD3 PRO A  81      35.599  32.237 -41.919  1.00 54.71           H  
ATOM   1191  N   GLU A  82      38.927  31.321 -45.282  1.00 50.07           N  
ATOM   1192  H   GLU A  82      38.654  30.595 -44.635  1.00 50.07           H  
ATOM   1193  CA  GLU A  82      40.121  31.078 -46.089  1.00 50.07           C  
ATOM   1194  HA  GLU A  82      40.276  31.894 -46.795  1.00 50.07           H  
ATOM   1195  C   GLU A  82      39.921  29.807 -46.910  1.00 50.07           C  
ATOM   1196  CB  GLU A  82      41.377  31.007 -45.204  1.00 50.07           C  
ATOM   1197  HB2 GLU A  82      42.204  30.643 -45.814  1.00 50.07           H  
ATOM   1198  HB3 GLU A  82      41.209  30.309 -44.384  1.00 50.07           H  
ATOM   1199  O   GLU A  82      40.208  28.726 -46.424  1.00 50.07           O  
ATOM   1200  CG  GLU A  82      41.764  32.385 -44.643  1.00 50.07           C  
ATOM   1201  HG2 GLU A  82      41.850  33.084 -45.474  1.00 50.07           H  
ATOM   1202  HG3 GLU A  82      40.968  32.738 -43.988  1.00 50.07           H  
ATOM   1203  CD  GLU A  82      43.089  32.378 -43.858  1.00 50.07           C  
ATOM   1204  OE1 GLU A  82      43.588  33.493 -43.575  1.00 50.07           O  
ATOM   1205  OE2 GLU A  82      43.609  31.284 -43.542  1.00 50.07           O  
ATOM   1206  N   PHE A  83      39.353  29.952 -48.110  1.00 45.84           N  
ATOM   1207  H   PHE A  83      38.862  30.826 -48.234  1.00 45.84           H  
ATOM   1208  CA  PHE A  83      39.646  29.225 -49.361  1.00 45.84           C  
ATOM   1209  HA  PHE A  83      40.529  29.686 -49.804  1.00 45.84           H  
ATOM   1210  C   PHE A  83      38.502  29.500 -50.345  1.00 45.84           C  
ATOM   1211  CB  PHE A  83      39.960  27.717 -49.210  1.00 45.84           C  
ATOM   1212  HB2 PHE A  83      39.357  27.286 -48.410  1.00 45.84           H  
ATOM   1213  HB3 PHE A  83      39.683  27.202 -50.129  1.00 45.84           H  
ATOM   1214  O   PHE A  83      37.670  28.651 -50.653  1.00 45.84           O  
ATOM   1215  CG  PHE A  83      41.445  27.438 -48.992  1.00 45.84           C  
ATOM   1216  CD1 PHE A  83      42.366  27.681 -50.030  1.00 45.84           C  
ATOM   1217  HD1 PHE A  83      42.009  28.018 -50.992  1.00 45.84           H  
ATOM   1218  CD2 PHE A  83      41.926  26.963 -47.756  1.00 45.84           C  
ATOM   1219  HD2 PHE A  83      41.233  26.705 -46.969  1.00 45.84           H  
ATOM   1220  CE1 PHE A  83      43.747  27.512 -49.811  1.00 45.84           C  
ATOM   1221  HE1 PHE A  83      44.445  27.716 -50.610  1.00 45.84           H  
ATOM   1222  CE2 PHE A  83      43.304  26.846 -47.517  1.00 45.84           C  
ATOM   1223  HE2 PHE A  83      43.652  26.534 -46.544  1.00 45.84           H  
ATOM   1224  CZ  PHE A  83      44.218  27.122 -48.546  1.00 45.84           C  
ATOM   1225  HZ  PHE A  83      45.278  27.027 -48.364  1.00 45.84           H  
ATOM   1226  N   ASP A  84      38.461  30.743 -50.821  1.00 41.99           N  
ATOM   1227  H   ASP A  84      39.157  31.408 -50.516  1.00 41.99           H  
ATOM   1228  CA  ASP A  84      37.631  31.124 -51.953  1.00 41.99           C  
ATOM   1229  HA  ASP A  84      36.666  30.631 -51.836  1.00 41.99           H  
ATOM   1230  C   ASP A  84      38.262  30.623 -53.261  1.00 41.99           C  
ATOM   1231  CB  ASP A  84      37.426  32.656 -51.978  1.00 41.99           C  
ATOM   1232  HB2 ASP A  84      37.771  33.050 -52.934  1.00 41.99           H  
ATOM   1233  HB3 ASP A  84      38.039  33.122 -51.207  1.00 41.99           H  
ATOM   1234  O   ASP A  84      39.478  30.689 -53.453  1.00 41.99           O  
ATOM   1235  CG  ASP A  84      35.972  33.108 -51.788  1.00 41.99           C  
ATOM   1236  OD1 ASP A  84      35.059  32.301 -52.074  1.00 41.99           O  
ATOM   1237  OD2 ASP A  84      35.792  34.298 -51.447  1.00 41.99           O  
ATOM   1238  N   ALA A  85      37.382  30.225 -54.178  1.00 43.79           N  
ATOM   1239  H   ALA A  85      36.421  30.247 -53.868  1.00 43.79           H  
ATOM   1240  CA  ALA A  85      37.617  29.908 -55.585  1.00 43.79           C  
ATOM   1241  HA  ALA A  85      36.627  29.915 -56.042  1.00 43.79           H  
ATOM   1242  C   ALA A  85      38.202  28.519 -55.909  1.00 43.79           C  
ATOM   1243  CB  ALA A  85      38.377  31.062 -56.266  1.00 43.79           C  
ATOM   1244  HB1 ALA A  85      39.420  31.068 -55.946  1.00 43.79           H  
ATOM   1245  HB2 ALA A  85      37.917  32.015 -56.008  1.00 43.79           H  
ATOM   1246  HB3 ALA A  85      38.349  30.931 -57.347  1.00 43.79           H  
ATOM   1247  O   ALA A  85      39.412  28.336 -55.997  1.00 43.79           O  
ATOM   1248  N   LEU A  86      37.324  27.580 -56.289  1.00 42.39           N  
ATOM   1249  H   LEU A  86      36.480  27.522 -55.738  1.00 42.39           H  
ATOM   1250  CA  LEU A  86      37.138  27.189 -57.700  1.00 42.39           C  
ATOM   1251  HA  LEU A  86      36.734  28.051 -58.229  1.00 42.39           H  
ATOM   1252  C   LEU A  86      36.108  26.049 -57.850  1.00 42.39           C  
ATOM   1253  CB  LEU A  86      38.480  26.798 -58.370  1.00 42.39           C  
ATOM   1254  HB2 LEU A  86      38.320  25.998 -59.094  1.00 42.39           H  
ATOM   1255  HB3 LEU A  86      39.148  26.384 -57.615  1.00 42.39           H  
ATOM   1256  O   LEU A  86      36.152  25.057 -57.137  1.00 42.39           O  
ATOM   1257  CG  LEU A  86      39.151  27.993 -59.088  1.00 42.39           C  
ATOM   1258  HG  LEU A  86      38.907  28.921 -58.572  1.00 42.39           H  
ATOM   1259  CD1 LEU A  86      40.673  27.863 -59.113  1.00 42.39           C  
ATOM   1260 HD11 LEU A  86      41.112  28.726 -59.613  1.00 42.39           H  
ATOM   1261 HD12 LEU A  86      41.042  27.825 -58.088  1.00 42.39           H  
ATOM   1262 HD13 LEU A  86      40.957  26.946 -59.629  1.00 42.39           H  
ATOM   1263  CD2 LEU A  86      38.661  28.119 -60.534  1.00 42.39           C  
ATOM   1264 HD21 LEU A  86      39.121  28.987 -61.006  1.00 42.39           H  
ATOM   1265 HD22 LEU A  86      38.924  27.222 -61.096  1.00 42.39           H  
ATOM   1266 HD23 LEU A  86      37.578  28.236 -60.548  1.00 42.39           H  
ATOM   1267  N   GLU A  87      35.244  26.220 -58.857  1.00 40.46           N  
ATOM   1268  H   GLU A  87      35.331  27.100 -59.343  1.00 40.46           H  
ATOM   1269  CA  GLU A  87      34.463  25.198 -59.583  1.00 40.46           C  
ATOM   1270  HA  GLU A  87      34.011  25.745 -60.410  1.00 40.46           H  
ATOM   1271  C   GLU A  87      33.258  24.555 -58.862  1.00 40.46           C  
ATOM   1272  CB  GLU A  87      35.411  24.190 -60.258  1.00 40.46           C  
ATOM   1273  HB2 GLU A  87      36.033  23.699 -59.509  1.00 40.46           H  
ATOM   1274  HB3 GLU A  87      34.811  23.434 -60.765  1.00 40.46           H  
ATOM   1275  O   GLU A  87      33.356  23.652 -58.045  1.00 40.46           O  
ATOM   1276  CG  GLU A  87      36.293  24.902 -61.303  1.00 40.46           C  
ATOM   1277  HG2 GLU A  87      35.638  25.398 -62.019  1.00 40.46           H  
ATOM   1278  HG3 GLU A  87      36.886  25.677 -60.818  1.00 40.46           H  
ATOM   1279  CD  GLU A  87      37.245  23.977 -62.073  1.00 40.46           C  
ATOM   1280  OE1 GLU A  87      37.877  24.495 -63.023  1.00 40.46           O  
ATOM   1281  OE2 GLU A  87      37.330  22.772 -61.746  1.00 40.46           O  
ATOM   1282  N   THR A  88      32.039  25.052 -59.101  1.00 36.71           N  
ATOM   1283  H   THR A  88      31.582  25.240 -58.221  1.00 36.71           H  
ATOM   1284  CA  THR A  88      31.091  24.517 -60.109  1.00 36.71           C  
ATOM   1285  HA  THR A  88      30.108  24.875 -59.804  1.00 36.71           H  
ATOM   1286  C   THR A  88      30.963  22.992 -60.147  1.00 36.71           C  
ATOM   1287  CB  THR A  88      31.277  25.039 -61.550  1.00 36.71           C  
ATOM   1288  HB  THR A  88      30.549  24.534 -62.185  1.00 36.71           H  
ATOM   1289  O   THR A  88      31.525  22.337 -61.017  1.00 36.71           O  
ATOM   1290  CG2 THR A  88      31.016  26.535 -61.681  1.00 36.71           C  
ATOM   1291 HG21 THR A  88      31.740  27.089 -61.082  1.00 36.71           H  
ATOM   1292 HG22 THR A  88      31.119  26.830 -62.725  1.00 36.71           H  
ATOM   1293 HG23 THR A  88      30.009  26.769 -61.338  1.00 36.71           H  
ATOM   1294  OG1 THR A  88      32.554  24.769 -62.063  1.00 36.71           O  
ATOM   1295  HG1 THR A  88      32.716  23.830 -61.944  1.00 36.71           H  
ATOM   1296  N   ALA A  89      30.085  22.442 -59.313  1.00 42.19           N  
ATOM   1297  H   ALA A  89      29.823  22.951 -58.481  1.00 42.19           H  
ATOM   1298  CA  ALA A  89      29.246  21.302 -59.672  1.00 42.19           C  
ATOM   1299  HA  ALA A  89      28.866  21.454 -60.682  1.00 42.19           H  
ATOM   1300  C   ALA A  89      28.065  21.247 -58.701  1.00 42.19           C  
ATOM   1301  CB  ALA A  89      30.038  19.988 -59.647  1.00 42.19           C  
ATOM   1302  HB1 ALA A  89      30.484  19.846 -58.663  1.00 42.19           H  
ATOM   1303  HB2 ALA A  89      29.376  19.149 -59.862  1.00 42.19           H  
ATOM   1304  HB3 ALA A  89      30.834  20.003 -60.392  1.00 42.19           H  
ATOM   1305  O   ALA A  89      28.216  21.565 -57.527  1.00 42.19           O  
ATOM   1306  N   SER A  90      26.899  20.855 -59.211  1.00 45.31           N  
ATOM   1307  H   SER A  90      26.916  20.606 -60.190  1.00 45.31           H  
ATOM   1308  CA  SER A  90      25.604  20.700 -58.533  1.00 45.31           C  
ATOM   1309  HA  SER A  90      25.306  21.663 -58.119  1.00 45.31           H  
ATOM   1310  C   SER A  90      25.621  19.679 -57.375  1.00 45.31           C  
ATOM   1311  CB  SER A  90      24.600  20.304 -59.628  1.00 45.31           C  
ATOM   1312  HB2 SER A  90      24.582  21.077 -60.396  1.00 45.31           H  
ATOM   1313  HB3 SER A  90      24.917  19.367 -60.085  1.00 45.31           H  
ATOM   1314  O   SER A  90      24.861  18.710 -57.380  1.00 45.31           O  
ATOM   1315  OG  SER A  90      23.295  20.140 -59.127  1.00 45.31           O  
ATOM   1316  HG  SER A  90      23.355  19.486 -58.427  1.00 45.31           H  
ATOM   1317  N   SER A  91      26.495  19.866 -56.391  1.00 49.75           N  
ATOM   1318  H   SER A  91      27.071  20.695 -56.429  1.00 49.75           H  
ATOM   1319  CA  SER A  91      26.521  19.112 -55.145  1.00 49.75           C  
ATOM   1320  HA  SER A  91      26.184  18.094 -55.338  1.00 49.75           H  
ATOM   1321  C   SER A  91      25.532  19.767 -54.184  1.00 49.75           C  
ATOM   1322  CB  SER A  91      27.946  19.011 -54.578  1.00 49.75           C  
ATOM   1323  HB2 SER A  91      28.561  18.422 -55.260  1.00 49.75           H  
ATOM   1324  HB3 SER A  91      27.906  18.492 -53.621  1.00 49.75           H  
ATOM   1325  O   SER A  91      25.545  20.984 -54.000  1.00 49.75           O  
ATOM   1326  OG  SER A  91      28.559  20.269 -54.384  1.00 49.75           O  
ATOM   1327  HG  SER A  91      28.742  20.694 -55.225  1.00 49.75           H  
ATOM   1328  N   LYS A  92      24.600  18.977 -53.638  1.00 54.57           N  
ATOM   1329  H   LYS A  92      24.657  17.986 -53.827  1.00 54.57           H  
ATOM   1330  CA  LYS A  92      23.759  19.409 -52.515  1.00 54.57           C  
ATOM   1331  HA  LYS A  92      23.034  20.160 -52.831  1.00 54.57           H  
ATOM   1332  C   LYS A  92      24.686  20.023 -51.462  1.00 54.57           C  
ATOM   1333  CB  LYS A  92      23.062  18.195 -51.884  1.00 54.57           C  
ATOM   1334  HB2 LYS A  92      23.755  17.354 -51.888  1.00 54.57           H  
ATOM   1335  HB3 LYS A  92      22.873  18.438 -50.838  1.00 54.57           H  
ATOM   1336  O   LYS A  92      25.652  19.372 -51.081  1.00 54.57           O  
ATOM   1337  CG  LYS A  92      21.717  17.761 -52.490  1.00 54.57           C  
ATOM   1338  HG2 LYS A  92      20.974  18.542 -52.325  1.00 54.57           H  
ATOM   1339  HG3 LYS A  92      21.820  17.559 -53.556  1.00 54.57           H  
ATOM   1340  CD  LYS A  92      21.317  16.478 -51.740  1.00 54.57           C  
ATOM   1341  HD2 LYS A  92      21.969  15.667 -52.066  1.00 54.57           H  
ATOM   1342  HD3 LYS A  92      21.509  16.631 -50.679  1.00 54.57           H  
ATOM   1343  CE  LYS A  92      19.863  16.023 -51.860  1.00 54.57           C  
ATOM   1344  HE2 LYS A  92      19.210  16.859 -51.610  1.00 54.57           H  
ATOM   1345  HE3 LYS A  92      19.666  15.705 -52.883  1.00 54.57           H  
ATOM   1346  NZ  LYS A  92      19.640  14.903 -50.897  1.00 54.57           N  
ATOM   1347  HZ1 LYS A  92      18.721  14.487 -50.934  1.00 54.57           H  
ATOM   1348  HZ2 LYS A  92      19.765  15.176 -49.932  1.00 54.57           H  
ATOM   1349  HZ3 LYS A  92      20.350  14.186 -50.948  1.00 54.57           H  
ATOM   1350  N   ALA A  93      24.406  21.249 -51.028  1.00 60.85           N  
ATOM   1351  H   ALA A  93      23.605  21.740 -51.398  1.00 60.85           H  
ATOM   1352  CA  ALA A  93      25.150  21.868 -49.942  1.00 60.85           C  
ATOM   1353  HA  ALA A  93      26.207  21.916 -50.206  1.00 60.85           H  
ATOM   1354  C   ALA A  93      24.996  20.999 -48.683  1.00 60.85           C  
ATOM   1355  CB  ALA A  93      24.623  23.296 -49.741  1.00 60.85           C  
ATOM   1356  HB1 ALA A  93      23.564  23.274 -49.483  1.00 60.85           H  
ATOM   1357  HB2 ALA A  93      24.769  23.878 -50.651  1.00 60.85           H  
ATOM   1358  HB3 ALA A  93      25.171  23.770 -48.926  1.00 60.85           H  
ATOM   1359  O   ALA A  93      23.900  20.913 -48.133  1.00 60.85           O  
ATOM   1360  N   THR A  94      26.065  20.321 -48.278  1.00 75.08           N  
ATOM   1361  H   THR A  94      26.904  20.323 -48.840  1.00 75.08           H  
ATOM   1362  CA  THR A  94      26.167  19.621 -46.997  1.00 75.08           C  
ATOM   1363  HA  THR A  94      25.173  19.309 -46.677  1.00 75.08           H  
ATOM   1364  C   THR A  94      26.702  20.586 -45.947  1.00 75.08           C  
ATOM   1365  CB  THR A  94      27.055  18.365 -47.088  1.00 75.08           C  
ATOM   1366  HB  THR A  94      27.582  18.227 -46.144  1.00 75.08           H  
ATOM   1367  O   THR A  94      27.587  21.396 -46.228  1.00 75.08           O  
ATOM   1368  CG2 THR A  94      26.230  17.113 -47.368  1.00 75.08           C  
ATOM   1369 HG21 THR A  94      25.484  16.976 -46.585  1.00 75.08           H  
ATOM   1370 HG22 THR A  94      25.723  17.212 -48.328  1.00 75.08           H  
ATOM   1371 HG23 THR A  94      26.880  16.238 -47.381  1.00 75.08           H  
ATOM   1372  OG1 THR A  94      27.995  18.450 -48.144  1.00 75.08           O  
ATOM   1373  HG1 THR A  94      28.685  17.817 -47.936  1.00 75.08           H  
ATOM   1374  N   THR A  95      26.139  20.537 -44.743  1.00 81.22           N  
ATOM   1375  H   THR A  95      25.456  19.816 -44.560  1.00 81.22           H  
ATOM   1376  CA  THR A  95      26.586  21.341 -43.595  1.00 81.22           C  
ATOM   1377  HA  THR A  95      27.321  22.081 -43.912  1.00 81.22           H  
ATOM   1378  C   THR A  95      27.247  20.420 -42.588  1.00 81.22           C  
ATOM   1379  CB  THR A  95      25.404  22.094 -42.971  1.00 81.22           C  
ATOM   1380  HB  THR A  95      24.620  21.388 -42.696  1.00 81.22           H  
ATOM   1381  O   THR A  95      26.648  19.432 -42.190  1.00 81.22           O  
ATOM   1382  CG2 THR A  95      25.783  22.936 -41.751  1.00 81.22           C  
ATOM   1383 HG21 THR A  95      26.589  23.626 -42.000  1.00 81.22           H  
ATOM   1384 HG22 THR A  95      26.100  22.287 -40.935  1.00 81.22           H  
ATOM   1385 HG23 THR A  95      24.911  23.500 -41.419  1.00 81.22           H  
ATOM   1386  OG1 THR A  95      24.907  22.969 -43.958  1.00 81.22           O  
ATOM   1387  HG1 THR A  95      24.951  22.475 -44.780  1.00 81.22           H  
ATOM   1388  N   THR A  96      28.475  20.725 -42.176  1.00 87.12           N  
ATOM   1389  H   THR A  96      28.951  21.530 -42.557  1.00 87.12           H  
ATOM   1390  CA  THR A  96      29.138  19.973 -41.105  1.00 87.12           C  
ATOM   1391  HA  THR A  96      28.869  18.920 -41.192  1.00 87.12           H  
ATOM   1392  C   THR A  96      28.655  20.481 -39.752  1.00 87.12           C  
ATOM   1393  CB  THR A  96      30.665  20.079 -41.204  1.00 87.12           C  
ATOM   1394  HB  THR A  96      30.973  21.105 -41.007  1.00 87.12           H  
ATOM   1395  O   THR A  96      28.660  21.690 -39.505  1.00 87.12           O  
ATOM   1396  CG2 THR A  96      31.383  19.142 -40.233  1.00 87.12           C  
ATOM   1397 HG21 THR A  96      32.460  19.232 -40.370  1.00 87.12           H  
ATOM   1398 HG22 THR A  96      31.147  19.411 -39.203  1.00 87.12           H  
ATOM   1399 HG23 THR A  96      31.080  18.110 -40.409  1.00 87.12           H  
ATOM   1400  OG1 THR A  96      31.084  19.712 -42.500  1.00 87.12           O  
ATOM   1401  HG1 THR A  96      30.791  18.810 -42.644  1.00 87.12           H  
ATOM   1402  N   TYR A  97      28.282  19.563 -38.864  1.00 89.64           N  
ATOM   1403  H   TYR A  97      28.267  18.592 -39.143  1.00 89.64           H  
ATOM   1404  CA  TYR A  97      27.883  19.870 -37.493  1.00 89.64           C  
ATOM   1405  HA  TYR A  97      27.842  20.952 -37.368  1.00 89.64           H  
ATOM   1406  C   TYR A  97      28.896  19.326 -36.480  1.00 89.64           C  
ATOM   1407  CB  TYR A  97      26.475  19.326 -37.220  1.00 89.64           C  
ATOM   1408  HB2 TYR A  97      26.234  19.484 -36.168  1.00 89.64           H  
ATOM   1409  HB3 TYR A  97      26.479  18.251 -37.396  1.00 89.64           H  
ATOM   1410  O   TYR A  97      29.526  18.291 -36.703  1.00 89.64           O  
ATOM   1411  CG  TYR A  97      25.381  19.946 -38.068  1.00 89.64           C  
ATOM   1412  CD1 TYR A  97      24.679  21.071 -37.595  1.00 89.64           C  
ATOM   1413  HD1 TYR A  97      24.914  21.475 -36.622  1.00 89.64           H  
ATOM   1414  CD2 TYR A  97      25.053  19.392 -39.320  1.00 89.64           C  
ATOM   1415  HD2 TYR A  97      25.562  18.510 -39.679  1.00 89.64           H  
ATOM   1416  CE1 TYR A  97      23.664  21.654 -38.377  1.00 89.64           C  
ATOM   1417  HE1 TYR A  97      23.122  22.509 -38.002  1.00 89.64           H  
ATOM   1418  CE2 TYR A  97      24.044  19.975 -40.109  1.00 89.64           C  
ATOM   1419  HE2 TYR A  97      23.789  19.538 -41.063  1.00 89.64           H  
ATOM   1420  OH  TYR A  97      22.372  21.672 -40.398  1.00 89.64           O  
ATOM   1421  HH  TYR A  97      21.972  22.417 -39.944  1.00 89.64           H  
ATOM   1422  CZ  TYR A  97      23.349  21.106 -39.641  1.00 89.64           C  
ATOM   1423  N   THR A  98      29.030  20.011 -35.347  1.00 92.13           N  
ATOM   1424  H   THR A  98      28.534  20.886 -35.256  1.00 92.13           H  
ATOM   1425  CA  THR A  98      29.562  19.436 -34.107  1.00 92.13           C  
ATOM   1426  HA  THR A  98      30.100  18.517 -34.340  1.00 92.13           H  
ATOM   1427  C   THR A  98      28.409  19.067 -33.184  1.00 92.13           C  
ATOM   1428  CB  THR A  98      30.537  20.375 -33.385  1.00 92.13           C  
ATOM   1429  HB  THR A  98      30.784  19.944 -32.415  1.00 92.13           H  
ATOM   1430  O   THR A  98      27.376  19.741 -33.166  1.00 92.13           O  
ATOM   1431  CG2 THR A  98      31.831  20.558 -34.173  1.00 92.13           C  
ATOM   1432 HG21 THR A  98      31.608  20.938 -35.170  1.00 92.13           H  
ATOM   1433 HG22 THR A  98      32.337  19.597 -34.268  1.00 92.13           H  
ATOM   1434 HG23 THR A  98      32.487  21.258 -33.655  1.00 92.13           H  
ATOM   1435  OG1 THR A  98      29.976  21.650 -33.181  1.00 92.13           O  
ATOM   1436  HG1 THR A  98      30.473  22.086 -32.484  1.00 92.13           H  
ATOM   1437  N   TYR A  99      28.588  17.994 -32.416  1.00 95.60           N  
ATOM   1438  H   TYR A  99      29.469  17.500 -32.439  1.00 95.60           H  
ATOM   1439  CA  TYR A  99      27.538  17.421 -31.580  1.00 95.60           C  
ATOM   1440  HA  TYR A  99      26.631  18.015 -31.690  1.00 95.60           H  
ATOM   1441  C   TYR A  99      27.940  17.438 -30.110  1.00 95.60           C  
ATOM   1442  CB  TYR A  99      27.200  16.003 -32.050  1.00 95.60           C  
ATOM   1443  HB2 TYR A  99      28.024  15.339 -31.789  1.00 95.60           H  
ATOM   1444  HB3 TYR A  99      26.312  15.664 -31.517  1.00 95.60           H  
ATOM   1445  O   TYR A  99      29.107  17.236 -29.776  1.00 95.60           O  
ATOM   1446  CG  TYR A  99      26.937  15.896 -33.537  1.00 95.60           C  
ATOM   1447  CD1 TYR A  99      25.721  16.359 -34.073  1.00 95.60           C  
ATOM   1448  HD1 TYR A  99      24.961  16.771 -33.426  1.00 95.60           H  
ATOM   1449  CD2 TYR A  99      27.934  15.379 -34.388  1.00 95.60           C  
ATOM   1450  HD2 TYR A  99      28.873  15.044 -33.972  1.00 95.60           H  
ATOM   1451  CE1 TYR A  99      25.498  16.287 -35.460  1.00 95.60           C  
ATOM   1452  HE1 TYR A  99      24.568  16.639 -35.881  1.00 95.60           H  
ATOM   1453  CE2 TYR A  99      27.717  15.320 -35.777  1.00 95.60           C  
ATOM   1454  HE2 TYR A  99      28.490  14.951 -36.434  1.00 95.60           H  
ATOM   1455  OH  TYR A  99      26.280  15.696 -37.657  1.00 95.60           O  
ATOM   1456  HH  TYR A  99      27.060  15.455 -38.162  1.00 95.60           H  
ATOM   1457  CZ  TYR A  99      26.491  15.762 -36.316  1.00 95.60           C  
ATOM   1458  N   GLN A 100      26.964  17.653 -29.236  1.00 95.42           N  
ATOM   1459  H   GLN A 100      26.044  17.883 -29.584  1.00 95.42           H  
ATOM   1460  CA  GLN A 100      27.130  17.548 -27.791  1.00 95.42           C  
ATOM   1461  HA  GLN A 100      28.036  16.984 -27.571  1.00 95.42           H  
ATOM   1462  C   GLN A 100      25.936  16.799 -27.202  1.00 95.42           C  
ATOM   1463  CB  GLN A 100      27.273  18.955 -27.195  1.00 95.42           C  
ATOM   1464  HB2 GLN A 100      26.338  19.500 -27.329  1.00 95.42           H  
ATOM   1465  HB3 GLN A 100      28.064  19.489 -27.721  1.00 95.42           H  
ATOM   1466  O   GLN A 100      24.796  17.096 -27.548  1.00 95.42           O  
ATOM   1467  CG  GLN A 100      27.623  18.910 -25.704  1.00 95.42           C  
ATOM   1468  HG2 GLN A 100      28.601  18.447 -25.567  1.00 95.42           H  
ATOM   1469  HG3 GLN A 100      26.882  18.315 -25.168  1.00 95.42           H  
ATOM   1470  CD  GLN A 100      27.647  20.304 -25.098  1.00 95.42           C  
ATOM   1471  NE2 GLN A 100      26.697  20.631 -24.254  1.00 95.42           N  
ATOM   1472 HE21 GLN A 100      25.853  20.077 -24.242  1.00 95.42           H  
ATOM   1473 HE22 GLN A 100      26.664  21.596 -23.958  1.00 95.42           H  
ATOM   1474  OE1 GLN A 100      28.504  21.128 -25.384  1.00 95.42           O  
ATOM   1475  N   ILE A 101      26.201  15.832 -26.323  1.00 96.34           N  
ATOM   1476  H   ILE A 101      27.163  15.655 -26.070  1.00 96.34           H  
ATOM   1477  CA  ILE A 101      25.162  15.164 -25.534  1.00 96.34           C  
ATOM   1478  HA  ILE A 101      24.279  15.011 -26.154  1.00 96.34           H  
ATOM   1479  C   ILE A 101      24.792  16.095 -24.380  1.00 96.34           C  
ATOM   1480  CB  ILE A 101      25.643  13.786 -25.025  1.00 96.34           C  
ATOM   1481  HB  ILE A 101      26.499  13.939 -24.367  1.00 96.34           H  
ATOM   1482  O   ILE A 101      25.646  16.412 -23.551  1.00 96.34           O  
ATOM   1483  CG1 ILE A 101      26.090  12.880 -26.197  1.00 96.34           C  
ATOM   1484 HG12 ILE A 101      26.821  13.409 -26.809  1.00 96.34           H  
ATOM   1485 HG13 ILE A 101      25.231  12.647 -26.827  1.00 96.34           H  
ATOM   1486  CG2 ILE A 101      24.518  13.117 -24.210  1.00 96.34           C  
ATOM   1487 HG21 ILE A 101      24.249  13.733 -23.352  1.00 96.34           H  
ATOM   1488 HG22 ILE A 101      24.842  12.151 -23.825  1.00 96.34           H  
ATOM   1489 HG23 ILE A 101      23.632  12.985 -24.831  1.00 96.34           H  
ATOM   1490  CD1 ILE A 101      26.763  11.575 -25.756  1.00 96.34           C  
ATOM   1491 HD11 ILE A 101      27.580  11.789 -25.068  1.00 96.34           H  
ATOM   1492 HD12 ILE A 101      27.165  11.066 -26.632  1.00 96.34           H  
ATOM   1493 HD13 ILE A 101      26.039  10.917 -25.274  1.00 96.34           H  
ATOM   1494  N   ASP A 102      23.539  16.531 -24.340  1.00 95.63           N  
ATOM   1495  H   ASP A 102      22.889  16.222 -25.050  1.00 95.63           H  
ATOM   1496  CA  ASP A 102      23.048  17.463 -23.325  1.00 95.63           C  
ATOM   1497  HA  ASP A 102      23.877  18.057 -22.939  1.00 95.63           H  
ATOM   1498  C   ASP A 102      22.425  16.734 -22.135  1.00 95.63           C  
ATOM   1499  CB  ASP A 102      22.036  18.423 -23.957  1.00 95.63           C  
ATOM   1500  HB2 ASP A 102      21.636  19.079 -23.184  1.00 95.63           H  
ATOM   1501  HB3 ASP A 102      21.208  17.849 -24.375  1.00 95.63           H  
ATOM   1502  O   ASP A 102      22.608  17.156 -20.995  1.00 95.63           O  
ATOM   1503  CG  ASP A 102      22.658  19.292 -25.049  1.00 95.63           C  
ATOM   1504  OD1 ASP A 102      23.800  19.786 -24.863  1.00 95.63           O  
ATOM   1505  OD2 ASP A 102      21.966  19.492 -26.071  1.00 95.63           O  
ATOM   1506  N   ASP A 103      21.704  15.641 -22.400  1.00 94.63           N  
ATOM   1507  H   ASP A 103      21.629  15.329 -23.357  1.00 94.63           H  
ATOM   1508  CA  ASP A 103      21.024  14.853 -21.373  1.00 94.63           C  
ATOM   1509  HA  ASP A 103      21.650  14.830 -20.481  1.00 94.63           H  
ATOM   1510  C   ASP A 103      20.788  13.406 -21.827  1.00 94.63           C  
ATOM   1511  CB  ASP A 103      19.694  15.529 -21.011  1.00 94.63           C  
ATOM   1512  HB2 ASP A 103      19.867  16.583 -20.791  1.00 94.63           H  
ATOM   1513  HB3 ASP A 103      19.017  15.470 -21.863  1.00 94.63           H  
ATOM   1514  O   ASP A 103      20.634  13.128 -23.024  1.00 94.63           O  
ATOM   1515  CG  ASP A 103      19.046  14.890 -19.783  1.00 94.63           C  
ATOM   1516  OD1 ASP A 103      19.788  14.631 -18.809  1.00 94.63           O  
ATOM   1517  OD2 ASP A 103      17.820  14.668 -19.848  1.00 94.63           O  
ATOM   1518  N   THR A 104      20.740  12.492 -20.861  1.00 92.55           N  
ATOM   1519  H   THR A 104      20.760  12.818 -19.905  1.00 92.55           H  
ATOM   1520  CA  THR A 104      20.446  11.072 -21.068  1.00 92.55           C  
ATOM   1521  HA  THR A 104      19.965  10.939 -22.037  1.00 92.55           H  
ATOM   1522  C   THR A 104      19.490  10.581 -19.997  1.00 92.55           C  
ATOM   1523  CB  THR A 104      21.703  10.188 -21.034  1.00 92.55           C  
ATOM   1524  HB  THR A 104      21.387   9.146 -21.073  1.00 92.55           H  
ATOM   1525  O   THR A 104      19.771  10.702 -18.808  1.00 92.55           O  
ATOM   1526  CG2 THR A 104      22.645  10.444 -22.206  1.00 92.55           C  
ATOM   1527 HG21 THR A 104      23.001  11.474 -22.177  1.00 92.55           H  
ATOM   1528 HG22 THR A 104      23.489   9.759 -22.125  1.00 92.55           H  
ATOM   1529 HG23 THR A 104      22.119  10.261 -23.143  1.00 92.55           H  
ATOM   1530  OG1 THR A 104      22.466  10.379 -19.868  1.00 92.55           O  
ATOM   1531  HG1 THR A 104      21.884  10.230 -19.119  1.00 92.55           H  
ATOM   1532  N   GLU A 105      18.399   9.953 -20.417  1.00 91.24           N  
ATOM   1533  H   GLU A 105      18.201   9.930 -21.407  1.00 91.24           H  
ATOM   1534  CA  GLU A 105      17.399   9.388 -19.520  1.00 91.24           C  
ATOM   1535  HA  GLU A 105      17.770   9.411 -18.495  1.00 91.24           H  
ATOM   1536  C   GLU A 105      17.125   7.934 -19.905  1.00 91.24           C  
ATOM   1537  CB  GLU A 105      16.131  10.252 -19.575  1.00 91.24           C  
ATOM   1538  HB2 GLU A 105      16.402  11.291 -19.385  1.00 91.24           H  
ATOM   1539  HB3 GLU A 105      15.698  10.180 -20.572  1.00 91.24           H  
ATOM   1540  O   GLU A 105      16.819   7.634 -21.060  1.00 91.24           O  
ATOM   1541  CG  GLU A 105      15.094   9.819 -18.527  1.00 91.24           C  
ATOM   1542  HG2 GLU A 105      15.542   9.909 -17.538  1.00 91.24           H  
ATOM   1543  HG3 GLU A 105      14.847   8.770 -18.688  1.00 91.24           H  
ATOM   1544  CD  GLU A 105      13.791  10.638 -18.578  1.00 91.24           C  
ATOM   1545  OE1 GLU A 105      12.971  10.455 -17.648  1.00 91.24           O  
ATOM   1546  OE2 GLU A 105      13.570  11.386 -19.560  1.00 91.24           O  
ATOM   1547  N   VAL A 106      17.216   7.021 -18.937  1.00 90.73           N  
ATOM   1548  H   VAL A 106      17.452   7.336 -18.006  1.00 90.73           H  
ATOM   1549  CA  VAL A 106      16.815   5.619 -19.098  1.00 90.73           C  
ATOM   1550  HA  VAL A 106      16.652   5.409 -20.155  1.00 90.73           H  
ATOM   1551  C   VAL A 106      15.493   5.403 -18.373  1.00 90.73           C  
ATOM   1552  CB  VAL A 106      17.905   4.648 -18.609  1.00 90.73           C  
ATOM   1553  HB  VAL A 106      18.120   4.837 -17.557  1.00 90.73           H  
ATOM   1554  O   VAL A 106      15.366   5.702 -17.188  1.00 90.73           O  
ATOM   1555  CG1 VAL A 106      17.464   3.185 -18.764  1.00 90.73           C  
ATOM   1556 HG11 VAL A 106      16.625   2.972 -18.101  1.00 90.73           H  
ATOM   1557 HG12 VAL A 106      17.170   2.989 -19.795  1.00 90.73           H  
ATOM   1558 HG13 VAL A 106      18.290   2.530 -18.488  1.00 90.73           H  
ATOM   1559  CG2 VAL A 106      19.199   4.822 -19.416  1.00 90.73           C  
ATOM   1560 HG21 VAL A 106      19.608   5.820 -19.252  1.00 90.73           H  
ATOM   1561 HG22 VAL A 106      18.999   4.689 -20.479  1.00 90.73           H  
ATOM   1562 HG23 VAL A 106      19.945   4.096 -19.091  1.00 90.73           H  
ATOM   1563  N   VAL A 107      14.515   4.850 -19.085  1.00 88.33           N  
ATOM   1564  H   VAL A 107      14.717   4.586 -20.039  1.00 88.33           H  
ATOM   1565  CA  VAL A 107      13.173   4.568 -18.574  1.00 88.33           C  
ATOM   1566  HA  VAL A 107      13.081   4.982 -17.570  1.00 88.33           H  
ATOM   1567  C   VAL A 107      12.980   3.060 -18.495  1.00 88.33           C  
ATOM   1568  CB  VAL A 107      12.090   5.238 -19.438  1.00 88.33           C  
ATOM   1569  HB  VAL A 107      12.124   4.816 -20.442  1.00 88.33           H  
ATOM   1570  O   VAL A 107      13.017   2.357 -19.508  1.00 88.33           O  
ATOM   1571  CG1 VAL A 107      10.693   4.995 -18.851  1.00 88.33           C  
ATOM   1572 HG11 VAL A 107      10.639   5.394 -17.838  1.00 88.33           H  
ATOM   1573 HG12 VAL A 107       9.947   5.492 -19.471  1.00 88.33           H  
ATOM   1574 HG13 VAL A 107      10.467   3.929 -18.837  1.00 88.33           H  
ATOM   1575  CG2 VAL A 107      12.308   6.753 -19.549  1.00 88.33           C  
ATOM   1576 HG21 VAL A 107      13.250   6.967 -20.055  1.00 88.33           H  
ATOM   1577 HG22 VAL A 107      11.504   7.208 -20.128  1.00 88.33           H  
ATOM   1578 HG23 VAL A 107      12.335   7.208 -18.559  1.00 88.33           H  
ATOM   1579  N   ASP A 108      12.751   2.572 -17.276  1.00 88.57           N  
ATOM   1580  H   ASP A 108      12.746   3.217 -16.499  1.00 88.57           H  
ATOM   1581  CA  ASP A 108      12.549   1.154 -16.992  1.00 88.57           C  
ATOM   1582  HA  ASP A 108      12.894   0.585 -17.855  1.00 88.57           H  
ATOM   1583  C   ASP A 108      11.080   0.815 -16.698  1.00 88.57           C  
ATOM   1584  CB  ASP A 108      13.395   0.717 -15.797  1.00 88.57           C  
ATOM   1585  HB2 ASP A 108      13.175  -0.324 -15.563  1.00 88.57           H  
ATOM   1586  HB3 ASP A 108      13.128   1.320 -14.928  1.00 88.57           H  
ATOM   1587  O   ASP A 108      10.393   1.557 -15.987  1.00 88.57           O  
ATOM   1588  CG  ASP A 108      14.881   0.839 -16.075  1.00 88.57           C  
ATOM   1589  OD1 ASP A 108      15.362   0.214 -17.046  1.00 88.57           O  
ATOM   1590  OD2 ASP A 108      15.571   1.486 -15.256  1.00 88.57           O  
ATOM   1591  N   PRO A 109      10.601  -0.365 -17.125  1.00 85.48           N  
ATOM   1592  CA  PRO A 109       9.294  -0.890 -16.746  1.00 85.48           C  
ATOM   1593  HA  PRO A 109       8.551  -0.094 -16.792  1.00 85.48           H  
ATOM   1594  C   PRO A 109       9.321  -1.449 -15.316  1.00 85.48           C  
ATOM   1595  CB  PRO A 109       8.956  -1.921 -17.814  1.00 85.48           C  
ATOM   1596  HB2 PRO A 109       8.472  -1.416 -18.650  1.00 85.48           H  
ATOM   1597  HB3 PRO A 109       8.320  -2.724 -17.442  1.00 85.48           H  
ATOM   1598  O   PRO A 109       9.443  -2.651 -15.053  1.00 85.48           O  
ATOM   1599  CG  PRO A 109      10.325  -2.426 -18.262  1.00 85.48           C  
ATOM   1600  HG2 PRO A 109      10.302  -2.673 -19.323  1.00 85.48           H  
ATOM   1601  HG3 PRO A 109      10.638  -3.274 -17.653  1.00 85.48           H  
ATOM   1602  CD  PRO A 109      11.268  -1.255 -18.060  1.00 85.48           C  
ATOM   1603  HD2 PRO A 109      11.414  -0.741 -19.010  1.00 85.48           H  
ATOM   1604  HD3 PRO A 109      12.225  -1.604 -17.670  1.00 85.48           H  
ATOM   1605  N   THR A 110       9.189  -0.539 -14.360  1.00 92.21           N  
ATOM   1606  H   THR A 110       9.164   0.424 -14.662  1.00 92.21           H  
ATOM   1607  CA  THR A 110       9.378  -0.785 -12.923  1.00 92.21           C  
ATOM   1608  HA  THR A 110      10.300  -1.349 -12.782  1.00 92.21           H  
ATOM   1609  C   THR A 110       8.257  -1.580 -12.253  1.00 92.21           C  
ATOM   1610  CB  THR A 110       9.521   0.558 -12.206  1.00 92.21           C  
ATOM   1611  HB  THR A 110       9.551   0.380 -11.131  1.00 92.21           H  
ATOM   1612  O   THR A 110       8.513  -2.304 -11.287  1.00 92.21           O  
ATOM   1613  CG2 THR A 110      10.774   1.315 -12.643  1.00 92.21           C  
ATOM   1614 HG21 THR A 110      10.565   1.959 -13.497  1.00 92.21           H  
ATOM   1615 HG22 THR A 110      11.135   1.929 -11.818  1.00 92.21           H  
ATOM   1616 HG23 THR A 110      11.558   0.614 -12.933  1.00 92.21           H  
ATOM   1617  OG1 THR A 110       8.401   1.352 -12.499  1.00 92.21           O  
ATOM   1618  HG1 THR A 110       8.716   2.172 -12.886  1.00 92.21           H  
ATOM   1619  N   ALA A 111       7.027  -1.511 -12.775  1.00 94.83           N  
ATOM   1620  H   ALA A 111       6.887  -0.855 -13.529  1.00 94.83           H  
ATOM   1621  CA  ALA A 111       5.846  -2.116 -12.153  1.00 94.83           C  
ATOM   1622  HA  ALA A 111       5.711  -1.668 -11.169  1.00 94.83           H  
ATOM   1623  C   ALA A 111       5.992  -3.639 -11.960  1.00 94.83           C  
ATOM   1624  CB  ALA A 111       4.628  -1.760 -13.017  1.00 94.83           C  
ATOM   1625  HB1 ALA A 111       4.696  -2.239 -13.993  1.00 94.83           H  
ATOM   1626  HB2 ALA A 111       3.715  -2.080 -12.516  1.00 94.83           H  
ATOM   1627  HB3 ALA A 111       4.578  -0.680 -13.159  1.00 94.83           H  
ATOM   1628  O   ALA A 111       5.670  -4.179 -10.897  1.00 94.83           O  
ATOM   1629  N   SER A 112       6.550  -4.336 -12.957  1.00 94.46           N  
ATOM   1630  H   SER A 112       6.836  -3.828 -13.782  1.00 94.46           H  
ATOM   1631  CA  SER A 112       6.799  -5.783 -12.892  1.00 94.46           C  
ATOM   1632  HA  SER A 112       5.867  -6.280 -12.623  1.00 94.46           H  
ATOM   1633  C   SER A 112       7.849  -6.148 -11.832  1.00 94.46           C  
ATOM   1634  CB  SER A 112       7.224  -6.300 -14.274  1.00 94.46           C  
ATOM   1635  HB2 SER A 112       6.544  -5.930 -15.041  1.00 94.46           H  
ATOM   1636  HB3 SER A 112       7.179  -7.389 -14.268  1.00 94.46           H  
ATOM   1637  O   SER A 112       7.717  -7.159 -11.135  1.00 94.46           O  
ATOM   1638  OG  SER A 112       8.547  -5.905 -14.588  1.00 94.46           O  
ATOM   1639  HG  SER A 112       8.544  -5.116 -15.134  1.00 94.46           H  
ATOM   1640  N   VAL A 113       8.876  -5.308 -11.664  1.00 94.85           N  
ATOM   1641  H   VAL A 113       8.908  -4.486 -12.249  1.00 94.85           H  
ATOM   1642  CA  VAL A 113       9.948  -5.501 -10.679  1.00 94.85           C  
ATOM   1643  HA  VAL A 113      10.289  -6.534 -10.740  1.00 94.85           H  
ATOM   1644  C   VAL A 113       9.413  -5.276  -9.268  1.00 94.85           C  
ATOM   1645  CB  VAL A 113      11.153  -4.580 -10.964  1.00 94.85           C  
ATOM   1646  HB  VAL A 113      10.865  -3.540 -10.815  1.00 94.85           H  
ATOM   1647  O   VAL A 113       9.642  -6.108  -8.389  1.00 94.85           O  
ATOM   1648  CG1 VAL A 113      12.311  -4.914 -10.012  1.00 94.85           C  
ATOM   1649 HG11 VAL A 113      12.029  -4.701  -8.981  1.00 94.85           H  
ATOM   1650 HG12 VAL A 113      13.180  -4.302 -10.255  1.00 94.85           H  
ATOM   1651 HG13 VAL A 113      12.584  -5.966 -10.100  1.00 94.85           H  
ATOM   1652  CG2 VAL A 113      11.668  -4.740 -12.400  1.00 94.85           C  
ATOM   1653 HG21 VAL A 113      10.906  -4.428 -13.114  1.00 94.85           H  
ATOM   1654 HG22 VAL A 113      12.532  -4.093 -12.550  1.00 94.85           H  
ATOM   1655 HG23 VAL A 113      11.943  -5.776 -12.597  1.00 94.85           H  
ATOM   1656  N   ALA A 114       8.628  -4.217  -9.061  1.00 96.59           N  
ATOM   1657  H   ALA A 114       8.488  -3.563  -9.818  1.00 96.59           H  
ATOM   1658  CA  ALA A 114       7.974  -3.940  -7.786  1.00 96.59           C  
ATOM   1659  HA  ALA A 114       8.737  -3.833  -7.015  1.00 96.59           H  
ATOM   1660  C   ALA A 114       7.030  -5.079  -7.363  1.00 96.59           C  
ATOM   1661  CB  ALA A 114       7.227  -2.613  -7.918  1.00 96.59           C  
ATOM   1662  HB1 ALA A 114       7.922  -1.815  -8.178  1.00 96.59           H  
ATOM   1663  HB2 ALA A 114       6.761  -2.376  -6.961  1.00 96.59           H  
ATOM   1664  HB3 ALA A 114       6.458  -2.678  -8.687  1.00 96.59           H  
ATOM   1665  O   ALA A 114       7.058  -5.526  -6.212  1.00 96.59           O  
ATOM   1666  N   LEU A 115       6.248  -5.623  -8.302  1.00 97.31           N  
ATOM   1667  H   LEU A 115       6.218  -5.191  -9.214  1.00 97.31           H  
ATOM   1668  CA  LEU A 115       5.379  -6.768  -8.030  1.00 97.31           C  
ATOM   1669  HA  LEU A 115       4.785  -6.526  -7.149  1.00 97.31           H  
ATOM   1670  C   LEU A 115       6.177  -8.046  -7.718  1.00 97.31           C  
ATOM   1671  CB  LEU A 115       4.440  -6.961  -9.227  1.00 97.31           C  
ATOM   1672  HB2 LEU A 115       3.947  -6.013  -9.443  1.00 97.31           H  
ATOM   1673  HB3 LEU A 115       5.032  -7.241 -10.098  1.00 97.31           H  
ATOM   1674  O   LEU A 115       5.780  -8.844  -6.866  1.00 97.31           O  
ATOM   1675  CG  LEU A 115       3.362  -8.028  -8.977  1.00 97.31           C  
ATOM   1676  HG  LEU A 115       3.836  -8.967  -8.691  1.00 97.31           H  
ATOM   1677  CD1 LEU A 115       2.374  -7.608  -7.888  1.00 97.31           C  
ATOM   1678 HD11 LEU A 115       1.952  -6.631  -8.123  1.00 97.31           H  
ATOM   1679 HD12 LEU A 115       1.568  -8.339  -7.817  1.00 97.31           H  
ATOM   1680 HD13 LEU A 115       2.871  -7.559  -6.919  1.00 97.31           H  
ATOM   1681  CD2 LEU A 115       2.595  -8.272 -10.266  1.00 97.31           C  
ATOM   1682 HD21 LEU A 115       2.125  -7.346 -10.598  1.00 97.31           H  
ATOM   1683 HD22 LEU A 115       1.830  -9.034 -10.111  1.00 97.31           H  
ATOM   1684 HD23 LEU A 115       3.289  -8.613 -11.033  1.00 97.31           H  
ATOM   1685  N   ARG A 116       7.337  -8.244  -8.350  1.00 95.23           N  
ATOM   1686  H   ARG A 116       7.610  -7.589  -9.069  1.00 95.23           H  
ATOM   1687  CA  ARG A 116       8.232  -9.356  -8.003  1.00 95.23           C  
ATOM   1688  HA  ARG A 116       7.661 -10.281  -8.068  1.00 95.23           H  
ATOM   1689  C   ARG A 116       8.731  -9.240  -6.560  1.00 95.23           C  
ATOM   1690  CB  ARG A 116       9.389  -9.411  -9.004  1.00 95.23           C  
ATOM   1691  HB2 ARG A 116       8.982  -9.324 -10.011  1.00 95.23           H  
ATOM   1692  HB3 ARG A 116      10.066  -8.574  -8.834  1.00 95.23           H  
ATOM   1693  O   ARG A 116       8.712 -10.239  -5.841  1.00 95.23           O  
ATOM   1694  CG  ARG A 116      10.173 -10.725  -8.884  1.00 95.23           C  
ATOM   1695  HG2 ARG A 116       9.511 -11.566  -9.093  1.00 95.23           H  
ATOM   1696  HG3 ARG A 116      10.562 -10.828  -7.871  1.00 95.23           H  
ATOM   1697  CD  ARG A 116      11.354 -10.749  -9.858  1.00 95.23           C  
ATOM   1698  HD2 ARG A 116      12.008  -9.908  -9.628  1.00 95.23           H  
ATOM   1699  HD3 ARG A 116      11.908 -11.676  -9.709  1.00 95.23           H  
ATOM   1700  NE  ARG A 116      10.906 -10.664 -11.263  1.00 95.23           N  
ATOM   1701  HE  ARG A 116       9.908 -10.649 -11.419  1.00 95.23           H  
ATOM   1702  NH1 ARG A 116      12.977 -10.502 -12.243  1.00 95.23           N  
ATOM   1703 HH11 ARG A 116      13.529 -10.318 -13.068  1.00 95.23           H  
ATOM   1704 HH12 ARG A 116      13.408 -10.545 -11.331  1.00 95.23           H  
ATOM   1705  NH2 ARG A 116      11.143 -10.337 -13.503  1.00 95.23           N  
ATOM   1706 HH21 ARG A 116      11.712 -10.132 -14.312  1.00 95.23           H  
ATOM   1707 HH22 ARG A 116      10.149 -10.183 -13.591  1.00 95.23           H  
ATOM   1708  CZ  ARG A 116      11.674 -10.508 -12.326  1.00 95.23           C  
ATOM   1709  N   LEU A 117       9.126  -8.040  -6.123  1.00 96.29           N  
ATOM   1710  H   LEU A 117       9.127  -7.272  -6.778  1.00 96.29           H  
ATOM   1711  CA  LEU A 117       9.536  -7.788  -4.735  1.00 96.29           C  
ATOM   1712  HA  LEU A 117      10.361  -8.452  -4.479  1.00 96.29           H  
ATOM   1713  C   LEU A 117       8.402  -8.053  -3.743  1.00 96.29           C  
ATOM   1714  CB  LEU A 117       9.984  -6.334  -4.552  1.00 96.29           C  
ATOM   1715  HB2 LEU A 117       9.178  -5.686  -4.897  1.00 96.29           H  
ATOM   1716  HB3 LEU A 117      10.115  -6.150  -3.486  1.00 96.29           H  
ATOM   1717  O   LEU A 117       8.659  -8.623  -2.681  1.00 96.29           O  
ATOM   1718  CG  LEU A 117      11.281  -5.934  -5.258  1.00 96.29           C  
ATOM   1719  HG  LEU A 117      11.201  -6.175  -6.318  1.00 96.29           H  
ATOM   1720  CD1 LEU A 117      11.450  -4.421  -5.113  1.00 96.29           C  
ATOM   1721 HD11 LEU A 117      11.773  -4.031  -6.078  1.00 96.29           H  
ATOM   1722 HD12 LEU A 117      12.175  -4.171  -4.339  1.00 96.29           H  
ATOM   1723 HD13 LEU A 117      10.508  -3.924  -4.883  1.00 96.29           H  
ATOM   1724  CD2 LEU A 117      12.506  -6.650  -4.683  1.00 96.29           C  
ATOM   1725 HD21 LEU A 117      13.405  -6.270  -5.169  1.00 96.29           H  
ATOM   1726 HD22 LEU A 117      12.441  -7.721  -4.876  1.00 96.29           H  
ATOM   1727 HD23 LEU A 117      12.585  -6.477  -3.610  1.00 96.29           H  
ATOM   1728  N   TYR A 118       7.164  -7.683  -4.087  1.00 98.15           N  
ATOM   1729  H   TYR A 118       7.041  -7.149  -4.935  1.00 98.15           H  
ATOM   1730  CA  TYR A 118       5.979  -7.993  -3.282  1.00 98.15           C  
ATOM   1731  HA  TYR A 118       6.054  -7.473  -2.327  1.00 98.15           H  
ATOM   1732  C   TYR A 118       5.897  -9.497  -2.977  1.00 98.15           C  
ATOM   1733  CB  TYR A 118       4.711  -7.492  -3.995  1.00 98.15           C  
ATOM   1734  HB2 TYR A 118       4.751  -7.740  -5.056  1.00 98.15           H  
ATOM   1735  HB3 TYR A 118       4.675  -6.405  -3.933  1.00 98.15           H  
ATOM   1736  O   TYR A 118       5.889  -9.894  -1.808  1.00 98.15           O  
ATOM   1737  CG  TYR A 118       3.427  -8.063  -3.433  1.00 98.15           C  
ATOM   1738  CD1 TYR A 118       2.679  -9.019  -4.146  1.00 98.15           C  
ATOM   1739  HD1 TYR A 118       3.001  -9.352  -5.121  1.00 98.15           H  
ATOM   1740  CD2 TYR A 118       3.000  -7.649  -2.164  1.00 98.15           C  
ATOM   1741  HD2 TYR A 118       3.582  -6.907  -1.639  1.00 98.15           H  
ATOM   1742  CE1 TYR A 118       1.496  -9.538  -3.585  1.00 98.15           C  
ATOM   1743  HE1 TYR A 118       0.910 -10.261  -4.132  1.00 98.15           H  
ATOM   1744  CE2 TYR A 118       1.824  -8.165  -1.595  1.00 98.15           C  
ATOM   1745  HE2 TYR A 118       1.502  -7.835  -0.619  1.00 98.15           H  
ATOM   1746  OH  TYR A 118      -0.070  -9.608  -1.751  1.00 98.15           O  
ATOM   1747  HH  TYR A 118      -0.321  -9.152  -0.944  1.00 98.15           H  
ATOM   1748  CZ  TYR A 118       1.062  -9.108  -2.312  1.00 98.15           C  
ATOM   1749  N   PHE A 119       5.935 -10.348  -4.008  1.00 97.58           N  
ATOM   1750  H   PHE A 119       5.938  -9.969  -4.944  1.00 97.58           H  
ATOM   1751  CA  PHE A 119       5.889 -11.803  -3.824  1.00 97.58           C  
ATOM   1752  HA  PHE A 119       5.024 -12.045  -3.206  1.00 97.58           H  
ATOM   1753  C   PHE A 119       7.119 -12.348  -3.075  1.00 97.58           C  
ATOM   1754  CB  PHE A 119       5.708 -12.493  -5.183  1.00 97.58           C  
ATOM   1755  HB2 PHE A 119       6.462 -12.123  -5.878  1.00 97.58           H  
ATOM   1756  HB3 PHE A 119       5.882 -13.561  -5.052  1.00 97.58           H  
ATOM   1757  O   PHE A 119       6.979 -13.210  -2.208  1.00 97.58           O  
ATOM   1758  CG  PHE A 119       4.323 -12.331  -5.786  1.00 97.58           C  
ATOM   1759  CD1 PHE A 119       3.209 -12.904  -5.143  1.00 97.58           C  
ATOM   1760  HD1 PHE A 119       3.332 -13.443  -4.216  1.00 97.58           H  
ATOM   1761  CD2 PHE A 119       4.141 -11.626  -6.991  1.00 97.58           C  
ATOM   1762  HD2 PHE A 119       4.988 -11.175  -7.486  1.00 97.58           H  
ATOM   1763  CE1 PHE A 119       1.923 -12.758  -5.691  1.00 97.58           C  
ATOM   1764  HE1 PHE A 119       1.069 -13.181  -5.184  1.00 97.58           H  
ATOM   1765  CE2 PHE A 119       2.854 -11.485  -7.542  1.00 97.58           C  
ATOM   1766  HE2 PHE A 119       2.708 -10.938  -8.461  1.00 97.58           H  
ATOM   1767  CZ  PHE A 119       1.744 -12.041  -6.884  1.00 97.58           C  
ATOM   1768  HZ  PHE A 119       0.751 -11.906  -7.287  1.00 97.58           H  
ATOM   1769  N   GLN A 120       8.322 -11.821  -3.331  1.00 96.13           N  
ATOM   1770  H   GLN A 120       8.388 -11.112  -4.047  1.00 96.13           H  
ATOM   1771  CA  GLN A 120       9.556 -12.236  -2.638  1.00 96.13           C  
ATOM   1772  HA  GLN A 120       9.665 -13.317  -2.726  1.00 96.13           H  
ATOM   1773  C   GLN A 120       9.570 -11.913  -1.133  1.00 96.13           C  
ATOM   1774  CB  GLN A 120      10.761 -11.559  -3.303  1.00 96.13           C  
ATOM   1775  HB2 GLN A 120      10.550 -10.497  -3.425  1.00 96.13           H  
ATOM   1776  HB3 GLN A 120      11.632 -11.657  -2.656  1.00 96.13           H  
ATOM   1777  O   GLN A 120      10.312 -12.538  -0.368  1.00 96.13           O  
ATOM   1778  CG  GLN A 120      11.110 -12.188  -4.659  1.00 96.13           C  
ATOM   1779  HG2 GLN A 120      11.414 -13.222  -4.495  1.00 96.13           H  
ATOM   1780  HG3 GLN A 120      10.240 -12.194  -5.314  1.00 96.13           H  
ATOM   1781  CD  GLN A 120      12.242 -11.446  -5.362  1.00 96.13           C  
ATOM   1782  NE2 GLN A 120      12.934 -12.078  -6.283  1.00 96.13           N  
ATOM   1783 HE21 GLN A 120      12.743 -13.045  -6.504  1.00 96.13           H  
ATOM   1784 HE22 GLN A 120      13.700 -11.547  -6.672  1.00 96.13           H  
ATOM   1785  OE1 GLN A 120      12.548 -10.298  -5.106  1.00 96.13           O  
ATOM   1786  N   ASN A 121       8.757 -10.951  -0.695  1.00 96.50           N  
ATOM   1787  H   ASN A 121       8.210 -10.444  -1.376  1.00 96.50           H  
ATOM   1788  CA  ASN A 121       8.666 -10.523   0.702  1.00 96.50           C  
ATOM   1789  HA  ASN A 121       9.507 -10.946   1.249  1.00 96.50           H  
ATOM   1790  C   ASN A 121       7.434 -11.087   1.431  1.00 96.50           C  
ATOM   1791  CB  ASN A 121       8.841  -8.997   0.776  1.00 96.50           C  
ATOM   1792  HB2 ASN A 121       8.574  -8.640   1.771  1.00 96.50           H  
ATOM   1793  HB3 ASN A 121       8.197  -8.498   0.053  1.00 96.50           H  
ATOM   1794  O   ASN A 121       7.119 -10.645   2.533  1.00 96.50           O  
ATOM   1795  CG  ASN A 121      10.294  -8.629   0.538  1.00 96.50           C  
ATOM   1796  ND2 ASN A 121      10.684  -8.372  -0.687  1.00 96.50           N  
ATOM   1797 HD21 ASN A 121      11.660  -8.182  -0.863  1.00 96.50           H  
ATOM   1798 HD22 ASN A 121      10.006  -8.387  -1.436  1.00 96.50           H  
ATOM   1799  OD1 ASN A 121      11.107  -8.648   1.448  1.00 96.50           O  
ATOM   1800  N   GLY A 122       6.789 -12.114   0.862  1.00 95.58           N  
ATOM   1801  H   GLY A 122       7.091 -12.418  -0.052  1.00 95.58           H  
ATOM   1802  CA  GLY A 122       5.654 -12.818   1.470  1.00 95.58           C  
ATOM   1803  HA2 GLY A 122       5.723 -13.873   1.202  1.00 95.58           H  
ATOM   1804  HA3 GLY A 122       5.697 -12.742   2.556  1.00 95.58           H  
ATOM   1805  C   GLY A 122       4.284 -12.326   1.006  1.00 95.58           C  
ATOM   1806  O   GLY A 122       3.282 -12.596   1.666  1.00 95.58           O  
ATOM   1807  N   GLY A 123       4.238 -11.621  -0.126  1.00 96.53           N  
ATOM   1808  H   GLY A 123       5.102 -11.376  -0.590  1.00 96.53           H  
ATOM   1809  CA  GLY A 123       3.000 -11.273  -0.808  1.00 96.53           C  
ATOM   1810  HA2 GLY A 123       3.234 -10.719  -1.716  1.00 96.53           H  
ATOM   1811  HA3 GLY A 123       2.404 -10.636  -0.154  1.00 96.53           H  
ATOM   1812  C   GLY A 123       2.181 -12.506  -1.196  1.00 96.53           C  
ATOM   1813  O   GLY A 123       2.722 -13.516  -1.648  1.00 96.53           O  
ATOM   1814  N   GLY A 124       0.869 -12.410  -0.997  1.00 95.62           N  
ATOM   1815  H   GLY A 124       0.512 -11.503  -0.733  1.00 95.62           H  
ATOM   1816  CA  GLY A 124      -0.118 -13.412  -1.391  1.00 95.62           C  
ATOM   1817  HA2 GLY A 124       0.366 -14.360  -1.625  1.00 95.62           H  
ATOM   1818  HA3 GLY A 124      -0.797 -13.567  -0.553  1.00 95.62           H  
ATOM   1819  C   GLY A 124      -0.921 -12.960  -2.614  1.00 95.62           C  
ATOM   1820  O   GLY A 124      -0.424 -12.180  -3.425  1.00 95.62           O  
ATOM   1821  N   PRO A 125      -2.170 -13.428  -2.772  1.00 97.50           N  
ATOM   1822  CA  PRO A 125      -3.052 -12.923  -3.815  1.00 97.50           C  
ATOM   1823  HA  PRO A 125      -2.607 -13.167  -4.779  1.00 97.50           H  
ATOM   1824  C   PRO A 125      -3.253 -11.405  -3.712  1.00 97.50           C  
ATOM   1825  CB  PRO A 125      -4.367 -13.687  -3.656  1.00 97.50           C  
ATOM   1826  HB2 PRO A 125      -5.051 -13.134  -3.011  1.00 97.50           H  
ATOM   1827  HB3 PRO A 125      -4.827 -13.883  -4.624  1.00 97.50           H  
ATOM   1828  O   PRO A 125      -3.479 -10.870  -2.626  1.00 97.50           O  
ATOM   1829  CG  PRO A 125      -3.939 -14.976  -2.953  1.00 97.50           C  
ATOM   1830  HG2 PRO A 125      -3.547 -15.680  -3.687  1.00 97.50           H  
ATOM   1831  HG3 PRO A 125      -4.757 -15.422  -2.387  1.00 97.50           H  
ATOM   1832  CD  PRO A 125      -2.808 -14.507  -2.040  1.00 97.50           C  
ATOM   1833  HD2 PRO A 125      -2.115 -15.326  -1.844  1.00 97.50           H  
ATOM   1834  HD3 PRO A 125      -3.217 -14.118  -1.107  1.00 97.50           H  
ATOM   1835  N   CYS A 126      -3.206 -10.731  -4.856  1.00 98.43           N  
ATOM   1836  H   CYS A 126      -3.071 -11.248  -5.713  1.00 98.43           H  
ATOM   1837  CA  CYS A 126      -3.361  -9.286  -4.984  1.00 98.43           C  
ATOM   1838  HA  CYS A 126      -3.870  -8.891  -4.104  1.00 98.43           H  
ATOM   1839  C   CYS A 126      -4.233  -8.933  -6.193  1.00 98.43           C  
ATOM   1840  CB  CYS A 126      -1.968  -8.636  -5.056  1.00 98.43           C  
ATOM   1841  HB2 CYS A 126      -2.077  -7.553  -5.117  1.00 98.43           H  
ATOM   1842  HB3 CYS A 126      -1.415  -8.884  -4.150  1.00 98.43           H  
ATOM   1843  O   CYS A 126      -4.661  -9.804  -6.953  1.00 98.43           O  
ATOM   1844  SG  CYS A 126      -1.025  -9.201  -6.500  1.00 98.43           S  
ATOM   1845  HG  CYS A 126      -0.999 -10.491  -6.154  1.00 98.43           H  
ATOM   1846  N   TYR A 127      -4.489  -7.645  -6.365  1.00 98.62           N  
ATOM   1847  H   TYR A 127      -4.126  -6.986  -5.690  1.00 98.62           H  
ATOM   1848  CA  TYR A 127      -5.167  -7.076  -7.515  1.00 98.62           C  
ATOM   1849  HA  TYR A 127      -5.377  -7.861  -8.242  1.00 98.62           H  
ATOM   1850  C   TYR A 127      -4.256  -6.049  -8.185  1.00 98.62           C  
ATOM   1851  CB  TYR A 127      -6.501  -6.472  -7.070  1.00 98.62           C  
ATOM   1852  HB2 TYR A 127      -6.924  -5.936  -7.920  1.00 98.62           H  
ATOM   1853  HB3 TYR A 127      -6.325  -5.747  -6.275  1.00 98.62           H  
ATOM   1854  O   TYR A 127      -3.508  -5.342  -7.510  1.00 98.62           O  
ATOM   1855  CG  TYR A 127      -7.518  -7.494  -6.599  1.00 98.62           C  
ATOM   1856  CD1 TYR A 127      -8.436  -8.043  -7.513  1.00 98.62           C  
ATOM   1857  HD1 TYR A 127      -8.420  -7.735  -8.548  1.00 98.62           H  
ATOM   1858  CD2 TYR A 127      -7.550  -7.899  -5.250  1.00 98.62           C  
ATOM   1859  HD2 TYR A 127      -6.853  -7.464  -4.549  1.00 98.62           H  
ATOM   1860  CE1 TYR A 127      -9.383  -8.990  -7.081  1.00 98.62           C  
ATOM   1861  HE1 TYR A 127     -10.115  -9.387  -7.768  1.00 98.62           H  
ATOM   1862  CE2 TYR A 127      -8.485  -8.865  -4.820  1.00 98.62           C  
ATOM   1863  HE2 TYR A 127      -8.518  -9.183  -3.789  1.00 98.62           H  
ATOM   1864  OH  TYR A 127     -10.268 -10.403  -5.371  1.00 98.62           O  
ATOM   1865  HH  TYR A 127     -10.307 -10.614  -4.435  1.00 98.62           H  
ATOM   1866  CZ  TYR A 127      -9.399  -9.422  -5.739  1.00 98.62           C  
ATOM   1867  N   LEU A 128      -4.322  -5.956  -9.510  1.00 98.30           N  
ATOM   1868  H   LEU A 128      -4.941  -6.582 -10.005  1.00 98.30           H  
ATOM   1869  CA  LEU A 128      -3.617  -4.948 -10.297  1.00 98.30           C  
ATOM   1870  HA  LEU A 128      -3.028  -4.306  -9.641  1.00 98.30           H  
ATOM   1871  C   LEU A 128      -4.629  -4.073 -11.023  1.00 98.30           C  
ATOM   1872  CB  LEU A 128      -2.664  -5.600 -11.312  1.00 98.30           C  
ATOM   1873  HB2 LEU A 128      -3.260  -6.091 -12.081  1.00 98.30           H  
ATOM   1874  HB3 LEU A 128      -2.094  -4.806 -11.794  1.00 98.30           H  
ATOM   1875  O   LEU A 128      -5.596  -4.590 -11.580  1.00 98.30           O  
ATOM   1876  CG  LEU A 128      -1.684  -6.636 -10.744  1.00 98.30           C  
ATOM   1877  HG  LEU A 128      -2.246  -7.496 -10.381  1.00 98.30           H  
ATOM   1878  CD1 LEU A 128      -0.741  -7.085 -11.857  1.00 98.30           C  
ATOM   1879 HD11 LEU A 128      -0.187  -6.229 -12.241  1.00 98.30           H  
ATOM   1880 HD12 LEU A 128      -0.037  -7.817 -11.462  1.00 98.30           H  
ATOM   1881 HD13 LEU A 128      -1.315  -7.531 -12.670  1.00 98.30           H  
ATOM   1882  CD2 LEU A 128      -0.819  -6.123  -9.601  1.00 98.30           C  
ATOM   1883 HD21 LEU A 128      -1.452  -5.828  -8.764  1.00 98.30           H  
ATOM   1884 HD22 LEU A 128      -0.238  -5.263  -9.936  1.00 98.30           H  
ATOM   1885 HD23 LEU A 128      -0.150  -6.915  -9.264  1.00 98.30           H  
ATOM   1886  N   TYR A 129      -4.372  -2.773 -11.064  1.00 97.37           N  
ATOM   1887  H   TYR A 129      -3.584  -2.421 -10.539  1.00 97.37           H  
ATOM   1888  CA  TYR A 129      -5.045  -1.837 -11.952  1.00 97.37           C  
ATOM   1889  HA  TYR A 129      -5.811  -2.360 -12.526  1.00 97.37           H  
ATOM   1890  C   TYR A 129      -4.001  -1.234 -12.902  1.00 97.37           C  
ATOM   1891  CB  TYR A 129      -5.772  -0.774 -11.134  1.00 97.37           C  
ATOM   1892  HB2 TYR A 129      -6.443  -1.267 -10.430  1.00 97.37           H  
ATOM   1893  HB3 TYR A 129      -5.045  -0.200 -10.559  1.00 97.37           H  
ATOM   1894  O   TYR A 129      -3.223  -0.372 -12.477  1.00 97.37           O  
ATOM   1895  CG  TYR A 129      -6.625   0.153 -11.969  1.00 97.37           C  
ATOM   1896  CD1 TYR A 129      -6.233   1.487 -12.177  1.00 97.37           C  
ATOM   1897  HD1 TYR A 129      -5.296   1.843 -11.775  1.00 97.37           H  
ATOM   1898  CD2 TYR A 129      -7.836  -0.316 -12.510  1.00 97.37           C  
ATOM   1899  HD2 TYR A 129      -8.137  -1.344 -12.365  1.00 97.37           H  
ATOM   1900  CE1 TYR A 129      -7.072   2.372 -12.881  1.00 97.37           C  
ATOM   1901  HE1 TYR A 129      -6.790   3.405 -13.015  1.00 97.37           H  
ATOM   1902  CE2 TYR A 129      -8.671   0.560 -13.224  1.00 97.37           C  
ATOM   1903  HE2 TYR A 129      -9.623   0.229 -13.610  1.00 97.37           H  
ATOM   1904  OH  TYR A 129      -9.156   2.757 -14.020  1.00 97.37           O  
ATOM   1905  HH  TYR A 129      -9.042   3.669 -13.742  1.00 97.37           H  
ATOM   1906  CZ  TYR A 129      -8.300   1.908 -13.398  1.00 97.37           C  
ATOM   1907  N   PRO A 130      -3.918  -1.720 -14.156  1.00 95.99           N  
ATOM   1908  CA  PRO A 130      -3.012  -1.164 -15.151  1.00 95.99           C  
ATOM   1909  HA  PRO A 130      -2.002  -1.086 -14.749  1.00 95.99           H  
ATOM   1910  C   PRO A 130      -3.500   0.222 -15.570  1.00 95.99           C  
ATOM   1911  CB  PRO A 130      -3.014  -2.151 -16.320  1.00 95.99           C  
ATOM   1912  HB2 PRO A 130      -2.233  -2.898 -16.175  1.00 95.99           H  
ATOM   1913  HB3 PRO A 130      -2.880  -1.657 -17.282  1.00 95.99           H  
ATOM   1914  O   PRO A 130      -4.536   0.354 -16.228  1.00 95.99           O  
ATOM   1915  CG  PRO A 130      -4.372  -2.833 -16.215  1.00 95.99           C  
ATOM   1916  HG2 PRO A 130      -4.340  -3.851 -16.602  1.00 95.99           H  
ATOM   1917  HG3 PRO A 130      -5.115  -2.240 -16.748  1.00 95.99           H  
ATOM   1918  CD  PRO A 130      -4.699  -2.812 -14.726  1.00 95.99           C  
ATOM   1919  HD2 PRO A 130      -5.769  -2.649 -14.599  1.00 95.99           H  
ATOM   1920  HD3 PRO A 130      -4.402  -3.755 -14.267  1.00 95.99           H  
ATOM   1921  N   LEU A 131      -2.737   1.243 -15.193  1.00 94.45           N  
ATOM   1922  H   LEU A 131      -1.901   1.049 -14.661  1.00 94.45           H  
ATOM   1923  CA  LEU A 131      -2.991   2.635 -15.535  1.00 94.45           C  
ATOM   1924  HA  LEU A 131      -3.813   2.690 -16.248  1.00 94.45           H  
ATOM   1925  C   LEU A 131      -1.739   3.204 -16.205  1.00 94.45           C  
ATOM   1926  CB  LEU A 131      -3.417   3.378 -14.259  1.00 94.45           C  
ATOM   1927  HB2 LEU A 131      -4.348   2.940 -13.897  1.00 94.45           H  
ATOM   1928  HB3 LEU A 131      -2.666   3.202 -13.489  1.00 94.45           H  
ATOM   1929  O   LEU A 131      -0.707   3.391 -15.571  1.00 94.45           O  
ATOM   1930  CG  LEU A 131      -3.617   4.891 -14.451  1.00 94.45           C  
ATOM   1931  HG  LEU A 131      -2.748   5.330 -14.942  1.00 94.45           H  
ATOM   1932  CD1 LEU A 131      -4.867   5.164 -15.290  1.00 94.45           C  
ATOM   1933 HD11 LEU A 131      -4.728   4.791 -16.305  1.00 94.45           H  
ATOM   1934 HD12 LEU A 131      -5.737   4.684 -14.841  1.00 94.45           H  
ATOM   1935 HD13 LEU A 131      -5.040   6.238 -15.349  1.00 94.45           H  
ATOM   1936  CD2 LEU A 131      -3.790   5.572 -13.097  1.00 94.45           C  
ATOM   1937 HD21 LEU A 131      -3.918   6.643 -13.253  1.00 94.45           H  
ATOM   1938 HD22 LEU A 131      -4.660   5.164 -12.582  1.00 94.45           H  
ATOM   1939 HD23 LEU A 131      -2.898   5.416 -12.491  1.00 94.45           H  
ATOM   1940  N   GLU A 132      -1.832   3.456 -17.509  1.00 90.41           N  
ATOM   1941  H   GLU A 132      -2.683   3.202 -17.990  1.00 90.41           H  
ATOM   1942  CA  GLU A 132      -0.690   3.909 -18.313  1.00 90.41           C  
ATOM   1943  HA  GLU A 132       0.169   3.271 -18.107  1.00 90.41           H  
ATOM   1944  C   GLU A 132      -0.287   5.353 -17.981  1.00 90.41           C  
ATOM   1945  CB  GLU A 132      -1.078   3.774 -19.795  1.00 90.41           C  
ATOM   1946  HB2 GLU A 132      -1.914   4.441 -20.005  1.00 90.41           H  
ATOM   1947  HB3 GLU A 132      -1.420   2.756 -19.983  1.00 90.41           H  
ATOM   1948  O   GLU A 132       0.894   5.689 -17.869  1.00 90.41           O  
ATOM   1949  CG  GLU A 132       0.060   4.103 -20.771  1.00 90.41           C  
ATOM   1950  HG2 GLU A 132      -0.317   3.975 -21.786  1.00 90.41           H  
ATOM   1951  HG3 GLU A 132       0.332   5.153 -20.660  1.00 90.41           H  
ATOM   1952  CD  GLU A 132       1.301   3.220 -20.582  1.00 90.41           C  
ATOM   1953  OE1 GLU A 132       2.382   3.685 -20.999  1.00 90.41           O  
ATOM   1954  OE2 GLU A 132       1.152   2.098 -20.045  1.00 90.41           O  
ATOM   1955  N   LYS A 133      -1.285   6.224 -17.794  1.00 90.21           N  
ATOM   1956  H   LYS A 133      -2.235   5.884 -17.839  1.00 90.21           H  
ATOM   1957  CA  LYS A 133      -1.075   7.631 -17.465  1.00 90.21           C  
ATOM   1958  HA  LYS A 133      -0.057   7.757 -17.096  1.00 90.21           H  
ATOM   1959  C   LYS A 133      -2.028   8.078 -16.371  1.00 90.21           C  
ATOM   1960  CB  LYS A 133      -1.242   8.528 -18.693  1.00 90.21           C  
ATOM   1961  HB2 LYS A 133      -0.816   9.491 -18.409  1.00 90.21           H  
ATOM   1962  HB3 LYS A 133      -2.301   8.651 -18.918  1.00 90.21           H  
ATOM   1963  O   LYS A 133      -3.223   7.813 -16.438  1.00 90.21           O  
ATOM   1964  CG  LYS A 133      -0.508   8.076 -19.956  1.00 90.21           C  
ATOM   1965  HG2 LYS A 133      -0.920   7.130 -20.307  1.00 90.21           H  
ATOM   1966  HG3 LYS A 133       0.553   7.957 -19.738  1.00 90.21           H  
ATOM   1967  CD  LYS A 133      -0.702   9.136 -21.039  1.00 90.21           C  
ATOM   1968  HD2 LYS A 133      -0.348  10.097 -20.666  1.00 90.21           H  
ATOM   1969  HD3 LYS A 133      -1.763   9.219 -21.274  1.00 90.21           H  
ATOM   1970  CE  LYS A 133       0.088   8.736 -22.283  1.00 90.21           C  
ATOM   1971  HE2 LYS A 133       1.135   8.622 -22.003  1.00 90.21           H  
ATOM   1972  HE3 LYS A 133      -0.272   7.769 -22.633  1.00 90.21           H  
ATOM   1973  NZ  LYS A 133      -0.061   9.771 -23.328  1.00 90.21           N  
ATOM   1974  HZ1 LYS A 133       0.251  10.656 -22.955  1.00 90.21           H  
ATOM   1975  HZ2 LYS A 133      -1.035   9.863 -23.579  1.00 90.21           H  
ATOM   1976  HZ3 LYS A 133       0.493   9.533 -24.139  1.00 90.21           H  
ATOM   1977  N   ALA A 134      -1.488   8.777 -15.381  1.00 87.46           N  
ATOM   1978  H   ALA A 134      -0.494   8.958 -15.405  1.00 87.46           H  
ATOM   1979  CA  ALA A 134      -2.251   9.314 -14.260  1.00 87.46           C  
ATOM   1980  HA  ALA A 134      -3.153   8.716 -14.128  1.00 87.46           H  
ATOM   1981  C   ALA A 134      -2.733  10.761 -14.484  1.00 87.46           C  
ATOM   1982  CB  ALA A 134      -1.401   9.157 -13.000  1.00 87.46           C  
ATOM   1983  HB1 ALA A 134      -1.207   8.101 -12.814  1.00 87.46           H  
ATOM   1984  HB2 ALA A 134      -1.942   9.551 -12.139  1.00 87.46           H  
ATOM   1985  HB3 ALA A 134      -0.464   9.703 -13.117  1.00 87.46           H  
ATOM   1986  O   ALA A 134      -3.346  11.345 -13.598  1.00 87.46           O  
ATOM   1987  N   ASP A 135      -2.462  11.352 -15.649  1.00 86.66           N  
ATOM   1988  H   ASP A 135      -1.992  10.835 -16.378  1.00 86.66           H  
ATOM   1989  CA  ASP A 135      -3.044  12.632 -16.070  1.00 86.66           C  
ATOM   1990  HA  ASP A 135      -3.198  13.253 -15.188  1.00 86.66           H  
ATOM   1991  C   ASP A 135      -4.429  12.462 -16.726  1.00 86.66           C  
ATOM   1992  CB  ASP A 135      -2.049  13.374 -16.984  1.00 86.66           C  
ATOM   1993  HB2 ASP A 135      -2.464  14.354 -17.220  1.00 86.66           H  
ATOM   1994  HB3 ASP A 135      -1.125  13.535 -16.429  1.00 86.66           H  
ATOM   1995  O   ASP A 135      -5.177  13.434 -16.865  1.00 86.66           O  
ATOM   1996  CG  ASP A 135      -1.711  12.653 -18.299  1.00 86.66           C  
ATOM   1997  OD1 ASP A 135      -2.069  11.464 -18.446  1.00 86.66           O  
ATOM   1998  OD2 ASP A 135      -1.049  13.276 -19.157  1.00 86.66           O  
ATOM   1999  N   ASP A 136      -4.809  11.229 -17.082  1.00 78.88           N  
ATOM   2000  H   ASP A 136      -4.134  10.481 -17.010  1.00 78.88           H  
ATOM   2001  CA  ASP A 136      -6.159  10.903 -17.525  1.00 78.88           C  
ATOM   2002  HA  ASP A 136      -6.501  11.717 -18.164  1.00 78.88           H  
ATOM   2003  C   ASP A 136      -7.111  10.817 -16.322  1.00 78.88           C  
ATOM   2004  CB  ASP A 136      -6.175   9.638 -18.393  1.00 78.88           C  
ATOM   2005  HB2 ASP A 136      -5.399   9.725 -19.154  1.00 78.88           H  
ATOM   2006  HB3 ASP A 136      -5.952   8.766 -17.778  1.00 78.88           H  
ATOM   2007  O   ASP A 136      -7.168   9.831 -15.579  1.00 78.88           O  
ATOM   2008  CG  ASP A 136      -7.526   9.440 -19.100  1.00 78.88           C  
ATOM   2009  OD1 ASP A 136      -8.474  10.225 -18.837  1.00 78.88           O  
ATOM   2010  OD2 ASP A 136      -7.618   8.486 -19.903  1.00 78.88           O  
ATOM   2011  N   ASN A 137      -7.881  11.888 -16.129  1.00 78.13           N  
ATOM   2012  H   ASN A 137      -7.690  12.688 -16.715  1.00 78.13           H  
ATOM   2013  CA  ASN A 137      -8.805  12.017 -15.006  1.00 78.13           C  
ATOM   2014  HA  ASN A 137      -8.249  11.865 -14.081  1.00 78.13           H  
ATOM   2015  C   ASN A 137      -9.933  10.973 -15.025  1.00 78.13           C  
ATOM   2016  CB  ASN A 137      -9.395  13.438 -15.010  1.00 78.13           C  
ATOM   2017  HB2 ASN A 137      -9.822  13.648 -15.991  1.00 78.13           H  
ATOM   2018  HB3 ASN A 137     -10.193  13.492 -14.270  1.00 78.13           H  
ATOM   2019  O   ASN A 137     -10.490  10.683 -13.968  1.00 78.13           O  
ATOM   2020  CG  ASN A 137      -8.377  14.502 -14.646  1.00 78.13           C  
ATOM   2021  ND2 ASN A 137      -8.439  15.658 -15.265  1.00 78.13           N  
ATOM   2022 HD21 ASN A 137      -7.660  16.268 -15.061  1.00 78.13           H  
ATOM   2023 HD22 ASN A 137      -9.052  15.778 -16.059  1.00 78.13           H  
ATOM   2024  OD1 ASN A 137      -7.540  14.344 -13.783  1.00 78.13           O  
ATOM   2025  N   GLY A 138     -10.299  10.417 -16.187  1.00 87.84           N  
ATOM   2026  H   GLY A 138      -9.727  10.582 -17.003  1.00 87.84           H  
ATOM   2027  CA  GLY A 138     -11.419   9.476 -16.296  1.00 87.84           C  
ATOM   2028  HA2 GLY A 138     -11.590   9.243 -17.347  1.00 87.84           H  
ATOM   2029  HA3 GLY A 138     -12.319   9.939 -15.893  1.00 87.84           H  
ATOM   2030  C   GLY A 138     -11.167   8.168 -15.532  1.00 87.84           C  
ATOM   2031  O   GLY A 138     -11.884   7.884 -14.568  1.00 87.84           O  
ATOM   2032  N   PRO A 139     -10.136   7.388 -15.911  1.00 90.08           N  
ATOM   2033  CA  PRO A 139      -9.774   6.139 -15.242  1.00 90.08           C  
ATOM   2034  HA  PRO A 139     -10.596   5.432 -15.350  1.00 90.08           H  
ATOM   2035  C   PRO A 139      -9.448   6.299 -13.754  1.00 90.08           C  
ATOM   2036  CB  PRO A 139      -8.550   5.617 -16.004  1.00 90.08           C  
ATOM   2037  HB2 PRO A 139      -8.520   4.527 -16.031  1.00 90.08           H  
ATOM   2038  HB3 PRO A 139      -7.637   6.014 -15.560  1.00 90.08           H  
ATOM   2039  O   PRO A 139      -9.722   5.387 -12.976  1.00 90.08           O  
ATOM   2040  CG  PRO A 139      -8.711   6.206 -17.401  1.00 90.08           C  
ATOM   2041  HG2 PRO A 139      -7.755   6.295 -17.918  1.00 90.08           H  
ATOM   2042  HG3 PRO A 139      -9.412   5.604 -17.979  1.00 90.08           H  
ATOM   2043  CD  PRO A 139      -9.321   7.569 -17.105  1.00 90.08           C  
ATOM   2044  HD2 PRO A 139      -8.523   8.280 -16.890  1.00 90.08           H  
ATOM   2045  HD3 PRO A 139      -9.905   7.907 -17.961  1.00 90.08           H  
ATOM   2046  N   LEU A 140      -8.867   7.432 -13.345  1.00 91.63           N  
ATOM   2047  H   LEU A 140      -8.618   8.128 -14.033  1.00 91.63           H  
ATOM   2048  CA  LEU A 140      -8.575   7.702 -11.934  1.00 91.63           C  
ATOM   2049  HA  LEU A 140      -8.166   6.799 -11.480  1.00 91.63           H  
ATOM   2050  C   LEU A 140      -9.827   8.037 -11.122  1.00 91.63           C  
ATOM   2051  CB  LEU A 140      -7.556   8.843 -11.820  1.00 91.63           C  
ATOM   2052  HB2 LEU A 140      -7.648   9.293 -10.831  1.00 91.63           H  
ATOM   2053  HB3 LEU A 140      -7.798   9.614 -12.552  1.00 91.63           H  
ATOM   2054  O   LEU A 140      -9.952   7.571  -9.992  1.00 91.63           O  
ATOM   2055  CG  LEU A 140      -6.097   8.407 -12.000  1.00 91.63           C  
ATOM   2056  HG  LEU A 140      -5.959   7.953 -12.982  1.00 91.63           H  
ATOM   2057  CD1 LEU A 140      -5.226   9.648 -11.887  1.00 91.63           C  
ATOM   2058 HD11 LEU A 140      -5.351  10.119 -10.912  1.00 91.63           H  
ATOM   2059 HD12 LEU A 140      -5.504  10.357 -12.666  1.00 91.63           H  
ATOM   2060 HD13 LEU A 140      -4.179   9.374 -12.020  1.00 91.63           H  
ATOM   2061  CD2 LEU A 140      -5.636   7.436 -10.908  1.00 91.63           C  
ATOM   2062 HD21 LEU A 140      -6.109   6.462 -11.038  1.00 91.63           H  
ATOM   2063 HD22 LEU A 140      -4.556   7.306 -10.977  1.00 91.63           H  
ATOM   2064 HD23 LEU A 140      -5.885   7.835  -9.925  1.00 91.63           H  
ATOM   2065  N   ALA A 141     -10.763   8.809 -11.678  1.00 91.58           N  
ATOM   2066  H   ALA A 141     -10.612   9.186 -12.603  1.00 91.58           H  
ATOM   2067  CA  ALA A 141     -11.992   9.176 -10.978  1.00 91.58           C  
ATOM   2068  HA  ALA A 141     -11.728   9.572  -9.997  1.00 91.58           H  
ATOM   2069  C   ALA A 141     -12.925   7.977 -10.742  1.00 91.58           C  
ATOM   2070  CB  ALA A 141     -12.699  10.280 -11.769  1.00 91.58           C  
ATOM   2071  HB1 ALA A 141     -12.050  11.153 -11.844  1.00 91.58           H  
ATOM   2072  HB2 ALA A 141     -12.943   9.923 -12.770  1.00 91.58           H  
ATOM   2073  HB3 ALA A 141     -13.618  10.564 -11.256  1.00 91.58           H  
ATOM   2074  O   ALA A 141     -13.640   7.960  -9.746  1.00 91.58           O  
ATOM   2075  N   ALA A 142     -12.904   6.976 -11.629  1.00 92.81           N  
ATOM   2076  H   ALA A 142     -12.338   7.087 -12.459  1.00 92.81           H  
ATOM   2077  CA  ALA A 142     -13.689   5.747 -11.486  1.00 92.81           C  
ATOM   2078  HA  ALA A 142     -14.684   6.000 -11.118  1.00 92.81           H  
ATOM   2079  C   ALA A 142     -13.082   4.740 -10.490  1.00 92.81           C  
ATOM   2080  CB  ALA A 142     -13.828   5.120 -12.878  1.00 92.81           C  
ATOM   2081  HB1 ALA A 142     -14.298   5.830 -13.558  1.00 92.81           H  
ATOM   2082  HB2 ALA A 142     -14.448   4.226 -12.812  1.00 92.81           H  
ATOM   2083  HB3 ALA A 142     -12.846   4.844 -13.262  1.00 92.81           H  
ATOM   2084  O   ALA A 142     -13.768   3.833 -10.022  1.00 92.81           O  
ATOM   2085  N   LEU A 143     -11.792   4.878 -10.168  1.00 94.14           N  
ATOM   2086  H   LEU A 143     -11.285   5.662 -10.554  1.00 94.14           H  
ATOM   2087  CA  LEU A 143     -11.043   3.894  -9.390  1.00 94.14           C  
ATOM   2088  HA  LEU A 143     -11.084   2.958  -9.948  1.00 94.14           H  
ATOM   2089  C   LEU A 143     -11.649   3.593  -8.001  1.00 94.14           C  
ATOM   2090  CB  LEU A 143      -9.572   4.344  -9.335  1.00 94.14           C  
ATOM   2091  HB2 LEU A 143      -9.206   4.461 -10.355  1.00 94.14           H  
ATOM   2092  HB3 LEU A 143      -9.507   5.318  -8.849  1.00 94.14           H  
ATOM   2093  O   LEU A 143     -11.718   2.412  -7.661  1.00 94.14           O  
ATOM   2094  CG  LEU A 143      -8.644   3.382  -8.587  1.00 94.14           C  
ATOM   2095  HG  LEU A 143      -8.997   3.264  -7.563  1.00 94.14           H  
ATOM   2096  CD1 LEU A 143      -8.575   2.011  -9.258  1.00 94.14           C  
ATOM   2097 HD11 LEU A 143      -7.780   1.418  -8.806  1.00 94.14           H  
ATOM   2098 HD12 LEU A 143      -9.521   1.486  -9.127  1.00 94.14           H  
ATOM   2099 HD13 LEU A 143      -8.375   2.125 -10.324  1.00 94.14           H  
ATOM   2100  CD2 LEU A 143      -7.239   3.977  -8.533  1.00 94.14           C  
ATOM   2101 HD21 LEU A 143      -7.277   4.983  -8.115  1.00 94.14           H  
ATOM   2102 HD22 LEU A 143      -6.809   4.017  -9.534  1.00 94.14           H  
ATOM   2103 HD23 LEU A 143      -6.621   3.354  -7.886  1.00 94.14           H  
ATOM   2104  N   PRO A 144     -12.115   4.578  -7.202  1.00 94.37           N  
ATOM   2105  CA  PRO A 144     -12.778   4.305  -5.925  1.00 94.37           C  
ATOM   2106  HA  PRO A 144     -12.049   3.885  -5.232  1.00 94.37           H  
ATOM   2107  C   PRO A 144     -13.967   3.343  -6.024  1.00 94.37           C  
ATOM   2108  CB  PRO A 144     -13.232   5.675  -5.416  1.00 94.37           C  
ATOM   2109  HB2 PRO A 144     -13.288   5.703  -4.328  1.00 94.37           H  
ATOM   2110  HB3 PRO A 144     -14.200   5.941  -5.842  1.00 94.37           H  
ATOM   2111  O   PRO A 144     -14.045   2.395  -5.245  1.00 94.37           O  
ATOM   2112  CG  PRO A 144     -12.168   6.612  -5.976  1.00 94.37           C  
ATOM   2113  HG2 PRO A 144     -12.515   7.644  -6.026  1.00 94.37           H  
ATOM   2114  HG3 PRO A 144     -11.252   6.532  -5.390  1.00 94.37           H  
ATOM   2115  CD  PRO A 144     -11.953   6.019  -7.364  1.00 94.37           C  
ATOM   2116  HD2 PRO A 144     -12.725   6.391  -8.038  1.00 94.37           H  
ATOM   2117  HD3 PRO A 144     -10.965   6.298  -7.731  1.00 94.37           H  
ATOM   2118  N   ASP A 145     -14.853   3.553  -6.998  1.00 93.98           N  
ATOM   2119  H   ASP A 145     -14.726   4.332  -7.627  1.00 93.98           H  
ATOM   2120  CA  ASP A 145     -16.056   2.732  -7.170  1.00 93.98           C  
ATOM   2121  HA  ASP A 145     -16.569   2.642  -6.212  1.00 93.98           H  
ATOM   2122  C   ASP A 145     -15.685   1.314  -7.629  1.00 93.98           C  
ATOM   2123  CB  ASP A 145     -17.013   3.408  -8.167  1.00 93.98           C  
ATOM   2124  HB2 ASP A 145     -16.490   3.562  -9.111  1.00 93.98           H  
ATOM   2125  HB3 ASP A 145     -17.846   2.731  -8.356  1.00 93.98           H  
ATOM   2126  O   ASP A 145     -16.215   0.329  -7.117  1.00 93.98           O  
ATOM   2127  CG  ASP A 145     -17.594   4.748  -7.685  1.00 93.98           C  
ATOM   2128  OD1 ASP A 145     -17.640   4.986  -6.455  1.00 93.98           O  
ATOM   2129  OD2 ASP A 145     -18.003   5.545  -8.561  1.00 93.98           O  
ATOM   2130  N   LEU A 146     -14.692   1.188  -8.517  1.00 95.17           N  
ATOM   2131  H   LEU A 146     -14.297   2.032  -8.907  1.00 95.17           H  
ATOM   2132  CA  LEU A 146     -14.173  -0.116  -8.943  1.00 95.17           C  
ATOM   2133  HA  LEU A 146     -14.997  -0.710  -9.336  1.00 95.17           H  
ATOM   2134  C   LEU A 146     -13.576  -0.915  -7.771  1.00 95.17           C  
ATOM   2135  CB  LEU A 146     -13.112   0.087 -10.039  1.00 95.17           C  
ATOM   2136  HB2 LEU A 146     -12.652  -0.879 -10.251  1.00 95.17           H  
ATOM   2137  HB3 LEU A 146     -12.336   0.748  -9.652  1.00 95.17           H  
ATOM   2138  O   LEU A 146     -13.722  -2.136  -7.714  1.00 95.17           O  
ATOM   2139  CG  LEU A 146     -13.635   0.660 -11.367  1.00 95.17           C  
ATOM   2140  HG  LEU A 146     -14.159   1.600 -11.192  1.00 95.17           H  
ATOM   2141  CD1 LEU A 146     -12.447   0.929 -12.295  1.00 95.17           C  
ATOM   2142 HD11 LEU A 146     -11.913   0.002 -12.503  1.00 95.17           H  
ATOM   2143 HD12 LEU A 146     -11.769   1.644 -11.829  1.00 95.17           H  
ATOM   2144 HD13 LEU A 146     -12.804   1.356 -13.232  1.00 95.17           H  
ATOM   2145  CD2 LEU A 146     -14.586  -0.304 -12.076  1.00 95.17           C  
ATOM   2146 HD21 LEU A 146     -15.488  -0.447 -11.481  1.00 95.17           H  
ATOM   2147 HD22 LEU A 146     -14.885   0.113 -13.038  1.00 95.17           H  
ATOM   2148 HD23 LEU A 146     -14.107  -1.271 -12.229  1.00 95.17           H  
ATOM   2149  N   ILE A 147     -12.900  -0.250  -6.827  1.00 96.15           N  
ATOM   2150  H   ILE A 147     -12.822   0.752  -6.919  1.00 96.15           H  
ATOM   2151  CA  ILE A 147     -12.361  -0.904  -5.623  1.00 96.15           C  
ATOM   2152  HA  ILE A 147     -11.779  -1.772  -5.931  1.00 96.15           H  
ATOM   2153  C   ILE A 147     -13.501  -1.420  -4.734  1.00 96.15           C  
ATOM   2154  CB  ILE A 147     -11.431   0.060  -4.849  1.00 96.15           C  
ATOM   2155  HB  ILE A 147     -11.972   0.983  -4.643  1.00 96.15           H  
ATOM   2156  O   ILE A 147     -13.422  -2.548  -4.231  1.00 96.15           O  
ATOM   2157  CG1 ILE A 147     -10.168   0.377  -5.668  1.00 96.15           C  
ATOM   2158 HG12 ILE A 147     -10.412   0.517  -6.721  1.00 96.15           H  
ATOM   2159 HG13 ILE A 147      -9.506  -0.487  -5.602  1.00 96.15           H  
ATOM   2160  CG2 ILE A 147     -10.974  -0.556  -3.512  1.00 96.15           C  
ATOM   2161 HG21 ILE A 147     -10.410  -1.472  -3.688  1.00 96.15           H  
ATOM   2162 HG22 ILE A 147     -11.843  -0.794  -2.899  1.00 96.15           H  
ATOM   2163 HG23 ILE A 147     -10.368   0.152  -2.945  1.00 96.15           H  
ATOM   2164  CD1 ILE A 147      -9.414   1.618  -5.184  1.00 96.15           C  
ATOM   2165 HD11 ILE A 147      -8.526   1.756  -5.801  1.00 96.15           H  
ATOM   2166 HD12 ILE A 147      -9.102   1.510  -4.145  1.00 96.15           H  
ATOM   2167 HD13 ILE A 147     -10.055   2.495  -5.278  1.00 96.15           H  
ATOM   2168  N   ASP A 148     -14.555  -0.620  -4.559  1.00 93.98           N  
ATOM   2169  H   ASP A 148     -14.543   0.298  -4.981  1.00 93.98           H  
ATOM   2170  CA  ASP A 148     -15.737  -0.995  -3.779  1.00 93.98           C  
ATOM   2171  HA  ASP A 148     -15.437  -1.243  -2.760  1.00 93.98           H  
ATOM   2172  C   ASP A 148     -16.430  -2.235  -4.369  1.00 93.98           C  
ATOM   2173  CB  ASP A 148     -16.740   0.167  -3.712  1.00 93.98           C  
ATOM   2174  HB2 ASP A 148     -17.675  -0.229  -3.315  1.00 93.98           H  
ATOM   2175  HB3 ASP A 148     -16.952   0.526  -4.720  1.00 93.98           H  
ATOM   2176  O   ASP A 148     -16.801  -3.144  -3.621  1.00 93.98           O  
ATOM   2177  CG  ASP A 148     -16.362   1.367  -2.837  1.00 93.98           C  
ATOM   2178  OD1 ASP A 148     -15.302   1.427  -2.174  1.00 93.98           O  
ATOM   2179  OD2 ASP A 148     -17.209   2.277  -2.714  1.00 93.98           O  
ATOM   2180  N   GLU A 149     -16.554  -2.309  -5.698  1.00 94.98           N  
ATOM   2181  H   GLU A 149     -16.276  -1.505  -6.242  1.00 94.98           H  
ATOM   2182  CA  GLU A 149     -17.171  -3.440  -6.407  1.00 94.98           C  
ATOM   2183  HA  GLU A 149     -18.188  -3.575  -6.040  1.00 94.98           H  
ATOM   2184  C   GLU A 149     -16.437  -4.770  -6.177  1.00 94.98           C  
ATOM   2185  CB  GLU A 149     -17.231  -3.149  -7.916  1.00 94.98           C  
ATOM   2186  HB2 GLU A 149     -16.259  -2.792  -8.257  1.00 94.98           H  
ATOM   2187  HB3 GLU A 149     -17.453  -4.082  -8.434  1.00 94.98           H  
ATOM   2188  O   GLU A 149     -17.075  -5.823  -6.090  1.00 94.98           O  
ATOM   2189  CG  GLU A 149     -18.319  -2.130  -8.289  1.00 94.98           C  
ATOM   2190  HG2 GLU A 149     -19.279  -2.520  -7.950  1.00 94.98           H  
ATOM   2191  HG3 GLU A 149     -18.144  -1.193  -7.760  1.00 94.98           H  
ATOM   2192  CD  GLU A 149     -18.403  -1.858  -9.803  1.00 94.98           C  
ATOM   2193  OE1 GLU A 149     -19.269  -1.040 -10.191  1.00 94.98           O  
ATOM   2194  OE2 GLU A 149     -17.675  -2.517 -10.583  1.00 94.98           O  
ATOM   2195  N   VAL A 150     -15.107  -4.745  -6.034  1.00 95.54           N  
ATOM   2196  H   VAL A 150     -14.647  -3.851  -6.134  1.00 95.54           H  
ATOM   2197  CA  VAL A 150     -14.308  -5.953  -5.761  1.00 95.54           C  
ATOM   2198  HA  VAL A 150     -14.640  -6.745  -6.432  1.00 95.54           H  
ATOM   2199  C   VAL A 150     -14.527  -6.463  -4.333  1.00 95.54           C  
ATOM   2200  CB  VAL A 150     -12.815  -5.686  -6.036  1.00 95.54           C  
ATOM   2201  HB  VAL A 150     -12.501  -4.809  -5.469  1.00 95.54           H  
ATOM   2202  O   VAL A 150     -14.522  -7.671  -4.100  1.00 95.54           O  
ATOM   2203  CG1 VAL A 150     -11.906  -6.861  -5.643  1.00 95.54           C  
ATOM   2204 HG11 VAL A 150     -12.253  -7.777  -6.119  1.00 95.54           H  
ATOM   2205 HG12 VAL A 150     -11.905  -6.994  -4.561  1.00 95.54           H  
ATOM   2206 HG13 VAL A 150     -10.883  -6.657  -5.959  1.00 95.54           H  
ATOM   2207  CG2 VAL A 150     -12.577  -5.422  -7.526  1.00 95.54           C  
ATOM   2208 HG21 VAL A 150     -11.532  -5.159  -7.692  1.00 95.54           H  
ATOM   2209 HG22 VAL A 150     -12.830  -6.305  -8.112  1.00 95.54           H  
ATOM   2210 HG23 VAL A 150     -13.193  -4.590  -7.868  1.00 95.54           H  
ATOM   2211  N   GLY A 151     -14.683  -5.568  -3.353  1.00 90.91           N  
ATOM   2212  H   GLY A 151     -14.744  -4.600  -3.633  1.00 90.91           H  
ATOM   2213  CA  GLY A 151     -15.026  -5.896  -1.959  1.00 90.91           C  
ATOM   2214  HA2 GLY A 151     -15.242  -4.963  -1.437  1.00 90.91           H  
ATOM   2215  HA3 GLY A 151     -15.940  -6.490  -1.972  1.00 90.91           H  
ATOM   2216  C   GLY A 151     -13.978  -6.670  -1.134  1.00 90.91           C  
ATOM   2217  O   GLY A 151     -14.120  -6.785   0.085  1.00 90.91           O  
ATOM   2218  N   GLU A 152     -12.923  -7.205  -1.756  1.00 93.14           N  
ATOM   2219  H   GLU A 152     -12.975  -7.230  -2.765  1.00 93.14           H  
ATOM   2220  CA  GLU A 152     -11.855  -7.970  -1.089  1.00 93.14           C  
ATOM   2221  HA  GLU A 152     -12.216  -8.334  -0.127  1.00 93.14           H  
ATOM   2222  C   GLU A 152     -10.589  -7.152  -0.788  1.00 93.14           C  
ATOM   2223  CB  GLU A 152     -11.476  -9.193  -1.940  1.00 93.14           C  
ATOM   2224  HB2 GLU A 152     -11.240  -8.867  -2.953  1.00 93.14           H  
ATOM   2225  HB3 GLU A 152     -10.579  -9.638  -1.509  1.00 93.14           H  
ATOM   2226  O   GLU A 152      -9.788  -7.558   0.056  1.00 93.14           O  
ATOM   2227  CG  GLU A 152     -12.569 -10.272  -1.989  1.00 93.14           C  
ATOM   2228  HG2 GLU A 152     -12.795 -10.589  -0.971  1.00 93.14           H  
ATOM   2229  HG3 GLU A 152     -13.476  -9.846  -2.418  1.00 93.14           H  
ATOM   2230  CD  GLU A 152     -12.136 -11.499  -2.811  1.00 93.14           C  
ATOM   2231  OE1 GLU A 152     -13.024 -12.173  -3.372  1.00 93.14           O  
ATOM   2232  OE2 GLU A 152     -10.915 -11.804  -2.850  1.00 93.14           O  
ATOM   2233  N   ILE A 153     -10.400  -6.017  -1.466  1.00 97.14           N  
ATOM   2234  H   ILE A 153     -11.135  -5.715  -2.088  1.00 97.14           H  
ATOM   2235  CA  ILE A 153      -9.206  -5.168  -1.353  1.00 97.14           C  
ATOM   2236  HA  ILE A 153      -8.323  -5.796  -1.473  1.00 97.14           H  
ATOM   2237  C   ILE A 153      -9.141  -4.530   0.041  1.00 97.14           C  
ATOM   2238  CB  ILE A 153      -9.201  -4.114  -2.486  1.00 97.14           C  
ATOM   2239  HB  ILE A 153     -10.158  -3.593  -2.462  1.00 97.14           H  
ATOM   2240  O   ILE A 153     -10.137  -4.030   0.560  1.00 97.14           O  
ATOM   2241  CG1 ILE A 153      -9.042  -4.807  -3.862  1.00 97.14           C  
ATOM   2242 HG12 ILE A 153      -8.006  -5.117  -3.995  1.00 97.14           H  
ATOM   2243 HG13 ILE A 153      -9.659  -5.705  -3.905  1.00 97.14           H  
ATOM   2244  CG2 ILE A 153      -8.079  -3.071  -2.304  1.00 97.14           C  
ATOM   2245 HG21 ILE A 153      -7.101  -3.551  -2.331  1.00 97.14           H  
ATOM   2246 HG22 ILE A 153      -8.129  -2.323  -3.095  1.00 97.14           H  
ATOM   2247 HG23 ILE A 153      -8.195  -2.534  -1.363  1.00 97.14           H  
ATOM   2248  CD1 ILE A 153      -9.460  -3.927  -5.046  1.00 97.14           C  
ATOM   2249 HD11 ILE A 153      -8.882  -3.003  -5.072  1.00 97.14           H  
ATOM   2250 HD12 ILE A 153     -10.518  -3.678  -4.962  1.00 97.14           H  
ATOM   2251 HD13 ILE A 153      -9.295  -4.473  -5.975  1.00 97.14           H  
ATOM   2252  N   THR A 154      -7.952  -4.526   0.646  1.00 96.99           N  
ATOM   2253  H   THR A 154      -7.189  -4.996   0.179  1.00 96.99           H  
ATOM   2254  CA  THR A 154      -7.698  -3.894   1.957  1.00 96.99           C  
ATOM   2255  HA  THR A 154      -8.569  -3.318   2.269  1.00 96.99           H  
ATOM   2256  C   THR A 154      -6.526  -2.944   1.961  1.00 96.99           C  
ATOM   2257  CB  THR A 154      -7.393  -4.915   3.049  1.00 96.99           C  
ATOM   2258  HB  THR A 154      -7.272  -4.383   3.993  1.00 96.99           H  
ATOM   2259  O   THR A 154      -6.497  -2.016   2.767  1.00 96.99           O  
ATOM   2260  CG2 THR A 154      -8.513  -5.900   3.201  1.00 96.99           C  
ATOM   2261 HG21 THR A 154      -8.306  -6.509   4.081  1.00 96.99           H  
ATOM   2262 HG22 THR A 154      -9.435  -5.333   3.331  1.00 96.99           H  
ATOM   2263 HG23 THR A 154      -8.590  -6.535   2.319  1.00 96.99           H  
ATOM   2264  OG1 THR A 154      -6.230  -5.678   2.815  1.00 96.99           O  
ATOM   2265  HG1 THR A 154      -5.807  -5.747   3.674  1.00 96.99           H  
ATOM   2266  N   LEU A 155      -5.543  -3.188   1.098  1.00 98.27           N  
ATOM   2267  H   LEU A 155      -5.659  -3.942   0.435  1.00 98.27           H  
ATOM   2268  CA  LEU A 155      -4.370  -2.344   0.966  1.00 98.27           C  
ATOM   2269  HA  LEU A 155      -4.414  -1.560   1.721  1.00 98.27           H  
ATOM   2270  C   LEU A 155      -4.398  -1.656  -0.391  1.00 98.27           C  
ATOM   2271  CB  LEU A 155      -3.079  -3.144   1.208  1.00 98.27           C  
ATOM   2272  HB2 LEU A 155      -3.010  -3.935   0.462  1.00 98.27           H  
ATOM   2273  HB3 LEU A 155      -2.230  -2.474   1.068  1.00 98.27           H  
ATOM   2274  O   LEU A 155      -4.786  -2.252  -1.392  1.00 98.27           O  
ATOM   2275  CG  LEU A 155      -2.960  -3.811   2.586  1.00 98.27           C  
ATOM   2276  HG  LEU A 155      -3.776  -4.522   2.719  1.00 98.27           H  
ATOM   2277  CD1 LEU A 155      -1.644  -4.586   2.667  1.00 98.27           C  
ATOM   2278 HD11 LEU A 155      -1.609  -5.334   1.875  1.00 98.27           H  
ATOM   2279 HD12 LEU A 155      -0.803  -3.903   2.549  1.00 98.27           H  
ATOM   2280 HD13 LEU A 155      -1.565  -5.089   3.631  1.00 98.27           H  
ATOM   2281  CD2 LEU A 155      -3.003  -2.805   3.732  1.00 98.27           C  
ATOM   2282 HD21 LEU A 155      -4.006  -2.382   3.782  1.00 98.27           H  
ATOM   2283 HD22 LEU A 155      -2.282  -2.006   3.557  1.00 98.27           H  
ATOM   2284 HD23 LEU A 155      -2.784  -3.302   4.677  1.00 98.27           H  
ATOM   2285  N   LEU A 156      -3.955  -0.410  -0.425  1.00 98.38           N  
ATOM   2286  H   LEU A 156      -3.679   0.022   0.445  1.00 98.38           H  
ATOM   2287  CA  LEU A 156      -3.783   0.359  -1.650  1.00 98.38           C  
ATOM   2288  HA  LEU A 156      -4.030  -0.249  -2.521  1.00 98.38           H  
ATOM   2289  C   LEU A 156      -2.307   0.741  -1.757  1.00 98.38           C  
ATOM   2290  CB  LEU A 156      -4.723   1.578  -1.620  1.00 98.38           C  
ATOM   2291  HB2 LEU A 156      -4.412   2.227  -0.802  1.00 98.38           H  
ATOM   2292  HB3 LEU A 156      -4.601   2.128  -2.553  1.00 98.38           H  
ATOM   2293  O   LEU A 156      -1.696   1.086  -0.745  1.00 98.38           O  
ATOM   2294  CG  LEU A 156      -6.217   1.245  -1.418  1.00 98.38           C  
ATOM   2295  HG  LEU A 156      -6.345   0.668  -0.502  1.00 98.38           H  
ATOM   2296  CD1 LEU A 156      -7.032   2.526  -1.260  1.00 98.38           C  
ATOM   2297 HD11 LEU A 156      -8.073   2.275  -1.057  1.00 98.38           H  
ATOM   2298 HD12 LEU A 156      -6.989   3.118  -2.175  1.00 98.38           H  
ATOM   2299 HD13 LEU A 156      -6.641   3.111  -0.427  1.00 98.38           H  
ATOM   2300  CD2 LEU A 156      -6.799   0.448  -2.582  1.00 98.38           C  
ATOM   2301 HD21 LEU A 156      -7.864   0.283  -2.418  1.00 98.38           H  
ATOM   2302 HD22 LEU A 156      -6.656   0.986  -3.519  1.00 98.38           H  
ATOM   2303 HD23 LEU A 156      -6.313  -0.526  -2.640  1.00 98.38           H  
ATOM   2304  N   ALA A 157      -1.725   0.658  -2.949  1.00 98.27           N  
ATOM   2305  H   ALA A 157      -2.238   0.267  -3.726  1.00 98.27           H  
ATOM   2306  CA  ALA A 157      -0.343   1.065  -3.192  1.00 98.27           C  
ATOM   2307  HA  ALA A 157      -0.108   1.930  -2.573  1.00 98.27           H  
ATOM   2308  C   ALA A 157      -0.136   1.468  -4.659  1.00 98.27           C  
ATOM   2309  CB  ALA A 157       0.590  -0.084  -2.789  1.00 98.27           C  
ATOM   2310  HB1 ALA A 157       0.568  -0.215  -1.707  1.00 98.27           H  
ATOM   2311  HB2 ALA A 157       0.251  -1.007  -3.259  1.00 98.27           H  
ATOM   2312  HB3 ALA A 157       1.611   0.136  -3.101  1.00 98.27           H  
ATOM   2313  O   ALA A 157      -0.747   0.904  -5.568  1.00 98.27           O  
ATOM   2314  N   SER A 158       0.765   2.423  -4.884  1.00 97.71           N  
ATOM   2315  H   SER A 158       1.268   2.807  -4.097  1.00 97.71           H  
ATOM   2316  CA  SER A 158       1.179   2.867  -6.217  1.00 97.71           C  
ATOM   2317  HA  SER A 158       0.767   2.205  -6.979  1.00 97.71           H  
ATOM   2318  C   SER A 158       2.705   2.823  -6.294  1.00 97.71           C  
ATOM   2319  CB  SER A 158       0.626   4.265  -6.504  1.00 97.71           C  
ATOM   2320  HB2 SER A 158       1.050   4.988  -5.806  1.00 97.71           H  
ATOM   2321  HB3 SER A 158      -0.456   4.246  -6.375  1.00 97.71           H  
ATOM   2322  O   SER A 158       3.355   3.792  -5.909  1.00 97.71           O  
ATOM   2323  OG  SER A 158       0.932   4.644  -7.829  1.00 97.71           O  
ATOM   2324  HG  SER A 158       0.467   5.455  -8.047  1.00 97.71           H  
ATOM   2325  N   PRO A 159       3.304   1.693  -6.713  1.00 96.58           N  
ATOM   2326  CA  PRO A 159       4.754   1.498  -6.669  1.00 96.58           C  
ATOM   2327  HA  PRO A 159       5.156   1.940  -5.757  1.00 96.58           H  
ATOM   2328  C   PRO A 159       5.500   2.134  -7.853  1.00 96.58           C  
ATOM   2329  CB  PRO A 159       4.922  -0.016  -6.599  1.00 96.58           C  
ATOM   2330  HB2 PRO A 159       4.785  -0.327  -5.564  1.00 96.58           H  
ATOM   2331  HB3 PRO A 159       5.894  -0.345  -6.968  1.00 96.58           H  
ATOM   2332  O   PRO A 159       6.580   1.681  -8.227  1.00 96.58           O  
ATOM   2333  CG  PRO A 159       3.765  -0.522  -7.462  1.00 96.58           C  
ATOM   2334  HG2 PRO A 159       3.499  -1.553  -7.229  1.00 96.58           H  
ATOM   2335  HG3 PRO A 159       4.018  -0.417  -8.517  1.00 96.58           H  
ATOM   2336  CD  PRO A 159       2.642   0.450  -7.097  1.00 96.58           C  
ATOM   2337  HD2 PRO A 159       2.085   0.061  -6.245  1.00 96.58           H  
ATOM   2338  HD3 PRO A 159       1.973   0.599  -7.944  1.00 96.58           H  
ATOM   2339  N   ASP A 160       4.913   3.150  -8.478  1.00 95.44           N  
ATOM   2340  H   ASP A 160       4.080   3.552  -8.072  1.00 95.44           H  
ATOM   2341  CA  ASP A 160       5.484   3.815  -9.641  1.00 95.44           C  
ATOM   2342  HA  ASP A 160       5.934   3.052 -10.276  1.00 95.44           H  
ATOM   2343  C   ASP A 160       6.561   4.843  -9.228  1.00 95.44           C  
ATOM   2344  CB  ASP A 160       4.345   4.458 -10.424  1.00 95.44           C  
ATOM   2345  HB2 ASP A 160       3.514   3.757 -10.511  1.00 95.44           H  
ATOM   2346  HB3 ASP A 160       3.998   5.350  -9.903  1.00 95.44           H  
ATOM   2347  O   ASP A 160       6.320   5.637  -8.317  1.00 95.44           O  
ATOM   2348  CG  ASP A 160       4.843   4.816 -11.808  1.00 95.44           C  
ATOM   2349  OD1 ASP A 160       5.651   5.767 -11.897  1.00 95.44           O  
ATOM   2350  OD2 ASP A 160       4.468   4.106 -12.771  1.00 95.44           O  
ATOM   2351  N   PRO A 161       7.759   4.862  -9.838  1.00 93.40           N  
ATOM   2352  CA  PRO A 161       8.826   5.784  -9.442  1.00 93.40           C  
ATOM   2353  HA  PRO A 161       9.058   5.646  -8.386  1.00 93.40           H  
ATOM   2354  C   PRO A 161       8.468   7.266  -9.650  1.00 93.40           C  
ATOM   2355  CB  PRO A 161      10.042   5.366 -10.275  1.00 93.40           C  
ATOM   2356  HB2 PRO A 161      10.613   4.612  -9.733  1.00 93.40           H  
ATOM   2357  HB3 PRO A 161      10.681   6.212 -10.529  1.00 93.40           H  
ATOM   2358  O   PRO A 161       8.974   8.111  -8.909  1.00 93.40           O  
ATOM   2359  CG  PRO A 161       9.417   4.736 -11.517  1.00 93.40           C  
ATOM   2360  HG2 PRO A 161       9.095   5.518 -12.206  1.00 93.40           H  
ATOM   2361  HG3 PRO A 161      10.102   4.049 -12.013  1.00 93.40           H  
ATOM   2362  CD  PRO A 161       8.196   4.026 -10.941  1.00 93.40           C  
ATOM   2363  HD2 PRO A 161       7.430   3.920 -11.710  1.00 93.40           H  
ATOM   2364  HD3 PRO A 161       8.482   3.050 -10.549  1.00 93.40           H  
ATOM   2365  N   ASP A 162       7.576   7.588 -10.590  1.00 93.55           N  
ATOM   2366  H   ASP A 162       7.101   6.848 -11.088  1.00 93.55           H  
ATOM   2367  CA  ASP A 162       7.148   8.958 -10.880  1.00 93.55           C  
ATOM   2368  HA  ASP A 162       8.033   9.586 -10.975  1.00 93.55           H  
ATOM   2369  C   ASP A 162       6.286   9.520  -9.732  1.00 93.55           C  
ATOM   2370  CB  ASP A 162       6.445   8.963 -12.247  1.00 93.55           C  
ATOM   2371  HB2 ASP A 162       5.646   8.222 -12.230  1.00 93.55           H  
ATOM   2372  HB3 ASP A 162       7.162   8.658 -13.009  1.00 93.55           H  
ATOM   2373  O   ASP A 162       5.177   9.060  -9.440  1.00 93.55           O  
ATOM   2374  CG  ASP A 162       5.813  10.287 -12.676  1.00 93.55           C  
ATOM   2375  OD1 ASP A 162       5.892  11.290 -11.925  1.00 93.55           O  
ATOM   2376  OD2 ASP A 162       5.135  10.238 -13.729  1.00 93.55           O  
ATOM   2377  N   GLU A 163       6.804  10.545  -9.050  1.00 94.19           N  
ATOM   2378  H   GLU A 163       7.705  10.896  -9.342  1.00 94.19           H  
ATOM   2379  CA  GLU A 163       6.113  11.213  -7.944  1.00 94.19           C  
ATOM   2380  HA  GLU A 163       5.841  10.464  -7.201  1.00 94.19           H  
ATOM   2381  C   GLU A 163       4.811  11.896  -8.383  1.00 94.19           C  
ATOM   2382  CB  GLU A 163       7.066  12.227  -7.293  1.00 94.19           C  
ATOM   2383  HB2 GLU A 163       7.972  11.701  -6.992  1.00 94.19           H  
ATOM   2384  HB3 GLU A 163       7.329  12.993  -8.022  1.00 94.19           H  
ATOM   2385  O   GLU A 163       3.829  11.874  -7.633  1.00 94.19           O  
ATOM   2386  CG  GLU A 163       6.439  12.892  -6.054  1.00 94.19           C  
ATOM   2387  HG2 GLU A 163       6.124  12.105  -5.368  1.00 94.19           H  
ATOM   2388  HG3 GLU A 163       5.554  13.452  -6.355  1.00 94.19           H  
ATOM   2389  CD  GLU A 163       7.381  13.853  -5.315  1.00 94.19           C  
ATOM   2390  OE1 GLU A 163       6.981  14.295  -4.214  1.00 94.19           O  
ATOM   2391  OE2 GLU A 163       8.504  14.099  -5.806  1.00 94.19           O  
ATOM   2392  N   THR A 164       4.768  12.461  -9.592  1.00 94.39           N  
ATOM   2393  H   THR A 164       5.527  12.278 -10.233  1.00 94.39           H  
ATOM   2394  CA  THR A 164       3.561  13.107 -10.129  1.00 94.39           C  
ATOM   2395  HA  THR A 164       3.199  13.841  -9.409  1.00 94.39           H  
ATOM   2396  C   THR A 164       2.472  12.063 -10.336  1.00 94.39           C  
ATOM   2397  CB  THR A 164       3.849  13.834 -11.451  1.00 94.39           C  
ATOM   2398  HB  THR A 164       4.143  13.119 -12.219  1.00 94.39           H  
ATOM   2399  O   THR A 164       1.333  12.258  -9.901  1.00 94.39           O  
ATOM   2400  CG2 THR A 164       2.637  14.622 -11.949  1.00 94.39           C  
ATOM   2401 HG21 THR A 164       2.328  15.345 -11.194  1.00 94.39           H  
ATOM   2402 HG22 THR A 164       2.906  15.149 -12.865  1.00 94.39           H  
ATOM   2403 HG23 THR A 164       1.811  13.947 -12.170  1.00 94.39           H  
ATOM   2404  OG1 THR A 164       4.887  14.767 -11.264  1.00 94.39           O  
ATOM   2405  HG1 THR A 164       5.706  14.285 -11.405  1.00 94.39           H  
ATOM   2406  N   TYR A 165       2.841  10.914 -10.910  1.00 95.04           N  
ATOM   2407  H   TYR A 165       3.793  10.834 -11.238  1.00 95.04           H  
ATOM   2408  CA  TYR A 165       1.942   9.776 -11.079  1.00 95.04           C  
ATOM   2409  HA  TYR A 165       1.098  10.098 -11.689  1.00 95.04           H  
ATOM   2410  C   TYR A 165       1.381   9.297  -9.734  1.00 95.04           C  
ATOM   2411  CB  TYR A 165       2.679   8.651 -11.819  1.00 95.04           C  
ATOM   2412  HB2 TYR A 165       3.030   9.040 -12.774  1.00 95.04           H  
ATOM   2413  HB3 TYR A 165       3.553   8.346 -11.244  1.00 95.04           H  
ATOM   2414  O   TYR A 165       0.162   9.203  -9.558  1.00 95.04           O  
ATOM   2415  CG  TYR A 165       1.836   7.421 -12.076  1.00 95.04           C  
ATOM   2416  CD1 TYR A 165       1.623   6.494 -11.038  1.00 95.04           C  
ATOM   2417  HD1 TYR A 165       2.095   6.638 -10.077  1.00 95.04           H  
ATOM   2418  CD2 TYR A 165       1.274   7.199 -13.348  1.00 95.04           C  
ATOM   2419  HD2 TYR A 165       1.456   7.902 -14.148  1.00 95.04           H  
ATOM   2420  CE1 TYR A 165       0.821   5.365 -11.255  1.00 95.04           C  
ATOM   2421  HE1 TYR A 165       0.673   4.645 -10.464  1.00 95.04           H  
ATOM   2422  CE2 TYR A 165       0.476   6.062 -13.575  1.00 95.04           C  
ATOM   2423  HE2 TYR A 165       0.046   5.859 -14.546  1.00 95.04           H  
ATOM   2424  OH  TYR A 165      -0.544   4.075 -12.693  1.00 95.04           O  
ATOM   2425  HH  TYR A 165      -0.595   3.553 -11.889  1.00 95.04           H  
ATOM   2426  CZ  TYR A 165       0.241   5.159 -12.519  1.00 95.04           C  
ATOM   2427  N   ARG A 166       2.251   9.042  -8.747  1.00 96.11           N  
ATOM   2428  H   ARG A 166       3.236   9.128  -8.952  1.00 96.11           H  
ATOM   2429  CA  ARG A 166       1.819   8.589  -7.414  1.00 96.11           C  
ATOM   2430  HA  ARG A 166       1.211   7.692  -7.525  1.00 96.11           H  
ATOM   2431  C   ARG A 166       0.922   9.610  -6.724  1.00 96.11           C  
ATOM   2432  CB  ARG A 166       3.034   8.260  -6.540  1.00 96.11           C  
ATOM   2433  HB2 ARG A 166       2.699   8.152  -5.509  1.00 96.11           H  
ATOM   2434  HB3 ARG A 166       3.755   9.077  -6.587  1.00 96.11           H  
ATOM   2435  O   ARG A 166      -0.088   9.224  -6.145  1.00 96.11           O  
ATOM   2436  CG  ARG A 166       3.695   6.944  -6.966  1.00 96.11           C  
ATOM   2437  HG2 ARG A 166       4.117   7.045  -7.966  1.00 96.11           H  
ATOM   2438  HG3 ARG A 166       2.937   6.161  -6.994  1.00 96.11           H  
ATOM   2439  CD  ARG A 166       4.786   6.519  -5.978  1.00 96.11           C  
ATOM   2440  HD2 ARG A 166       5.108   5.509  -6.229  1.00 96.11           H  
ATOM   2441  HD3 ARG A 166       4.364   6.477  -4.974  1.00 96.11           H  
ATOM   2442  NE  ARG A 166       5.955   7.414  -6.062  1.00 96.11           N  
ATOM   2443  HE  ARG A 166       6.383   7.442  -6.977  1.00 96.11           H  
ATOM   2444  NH1 ARG A 166       6.036   8.050  -3.892  1.00 96.11           N  
ATOM   2445 HH11 ARG A 166       5.541   7.195  -3.686  1.00 96.11           H  
ATOM   2446 HH12 ARG A 166       6.362   8.638  -3.138  1.00 96.11           H  
ATOM   2447  NH2 ARG A 166       7.420   9.002  -5.362  1.00 96.11           N  
ATOM   2448 HH21 ARG A 166       7.796   9.605  -4.643  1.00 96.11           H  
ATOM   2449 HH22 ARG A 166       7.781   9.062  -6.303  1.00 96.11           H  
ATOM   2450  CZ  ARG A 166       6.471   8.155  -5.108  1.00 96.11           C  
ATOM   2451  N   THR A 167       1.241  10.898  -6.824  1.00 95.24           N  
ATOM   2452  H   THR A 167       2.087  11.138  -7.321  1.00 95.24           H  
ATOM   2453  CA  THR A 167       0.447  11.979  -6.223  1.00 95.24           C  
ATOM   2454  HA  THR A 167       0.371  11.800  -5.150  1.00 95.24           H  
ATOM   2455  C   THR A 167      -0.975  12.018  -6.778  1.00 95.24           C  
ATOM   2456  CB  THR A 167       1.139  13.333  -6.424  1.00 95.24           C  
ATOM   2457  HB  THR A 167       1.295  13.524  -7.486  1.00 95.24           H  
ATOM   2458  O   THR A 167      -1.924  12.144  -6.001  1.00 95.24           O  
ATOM   2459  CG2 THR A 167       0.356  14.497  -5.812  1.00 95.24           C  
ATOM   2460 HG21 THR A 167       0.139  14.289  -4.765  1.00 95.24           H  
ATOM   2461 HG22 THR A 167       0.954  15.405  -5.882  1.00 95.24           H  
ATOM   2462 HG23 THR A 167      -0.575  14.653  -6.357  1.00 95.24           H  
ATOM   2463  OG1 THR A 167       2.381  13.301  -5.766  1.00 95.24           O  
ATOM   2464  HG1 THR A 167       3.015  12.901  -6.366  1.00 95.24           H  
ATOM   2465  N   ALA A 168      -1.144  11.849  -8.091  1.00 95.61           N  
ATOM   2466  H   ALA A 168      -0.333  11.756  -8.686  1.00 95.61           H  
ATOM   2467  CA  ALA A 168      -2.462  11.774  -8.716  1.00 95.61           C  
ATOM   2468  HA  ALA A 168      -3.033  12.663  -8.450  1.00 95.61           H  
ATOM   2469  C   ALA A 168      -3.263  10.553  -8.223  1.00 95.61           C  
ATOM   2470  CB  ALA A 168      -2.262  11.773 -10.233  1.00 95.61           C  
ATOM   2471  HB1 ALA A 168      -1.810  12.713 -10.548  1.00 95.61           H  
ATOM   2472  HB2 ALA A 168      -3.221  11.658 -10.739  1.00 95.61           H  
ATOM   2473  HB3 ALA A 168      -1.599  10.956 -10.517  1.00 95.61           H  
ATOM   2474  O   ALA A 168      -4.423  10.693  -7.828  1.00 95.61           O  
ATOM   2475  N   VAL A 169      -2.628   9.376  -8.141  1.00 96.58           N  
ATOM   2476  H   VAL A 169      -1.683   9.323  -8.494  1.00 96.58           H  
ATOM   2477  CA  VAL A 169      -3.259   8.158  -7.597  1.00 96.58           C  
ATOM   2478  HA  VAL A 169      -4.175   7.967  -8.155  1.00 96.58           H  
ATOM   2479  C   VAL A 169      -3.659   8.343  -6.129  1.00 96.58           C  
ATOM   2480  CB  VAL A 169      -2.336   6.933  -7.758  1.00 96.58           C  
ATOM   2481  HB  VAL A 169      -1.378   7.132  -7.278  1.00 96.58           H  
ATOM   2482  O   VAL A 169      -4.785   8.027  -5.747  1.00 96.58           O  
ATOM   2483  CG1 VAL A 169      -2.948   5.682  -7.116  1.00 96.58           C  
ATOM   2484 HG11 VAL A 169      -3.963   5.531  -7.482  1.00 96.58           H  
ATOM   2485 HG12 VAL A 169      -2.347   4.807  -7.365  1.00 96.58           H  
ATOM   2486 HG13 VAL A 169      -2.965   5.784  -6.030  1.00 96.58           H  
ATOM   2487  CG2 VAL A 169      -2.078   6.600  -9.232  1.00 96.58           C  
ATOM   2488 HG21 VAL A 169      -1.348   5.794  -9.309  1.00 96.58           H  
ATOM   2489 HG22 VAL A 169      -1.688   7.466  -9.766  1.00 96.58           H  
ATOM   2490 HG23 VAL A 169      -3.004   6.281  -9.710  1.00 96.58           H  
ATOM   2491  N   TYR A 170      -2.770   8.887  -5.295  1.00 96.71           N  
ATOM   2492  H   TYR A 170      -1.853   9.116  -5.650  1.00 96.71           H  
ATOM   2493  CA  TYR A 170      -3.060   9.160  -3.887  1.00 96.71           C  
ATOM   2494  HA  TYR A 170      -3.377   8.238  -3.400  1.00 96.71           H  
ATOM   2495  C   TYR A 170      -4.218  10.145  -3.724  1.00 96.71           C  
ATOM   2496  CB  TYR A 170      -1.801   9.694  -3.192  1.00 96.71           C  
ATOM   2497  HB2 TYR A 170      -1.494  10.609  -3.698  1.00 96.71           H  
ATOM   2498  HB3 TYR A 170      -2.061   9.964  -2.169  1.00 96.71           H  
ATOM   2499  O   TYR A 170      -5.095   9.910  -2.895  1.00 96.71           O  
ATOM   2500  CG  TYR A 170      -0.605   8.760  -3.123  1.00 96.71           C  
ATOM   2501  CD1 TYR A 170      -0.758   7.357  -3.170  1.00 96.71           C  
ATOM   2502  HD1 TYR A 170      -1.736   6.907  -3.257  1.00 96.71           H  
ATOM   2503  CD2 TYR A 170       0.683   9.319  -3.013  1.00 96.71           C  
ATOM   2504  HD2 TYR A 170       0.803  10.392  -2.993  1.00 96.71           H  
ATOM   2505  CE1 TYR A 170       0.371   6.522  -3.120  1.00 96.71           C  
ATOM   2506  HE1 TYR A 170       0.272   5.447  -3.160  1.00 96.71           H  
ATOM   2507  CE2 TYR A 170       1.817   8.488  -2.975  1.00 96.71           C  
ATOM   2508  HE2 TYR A 170       2.804   8.923  -2.918  1.00 96.71           H  
ATOM   2509  OH  TYR A 170       2.737   6.278  -3.027  1.00 96.71           O  
ATOM   2510  HH  TYR A 170       3.552   6.764  -3.173  1.00 96.71           H  
ATOM   2511  CZ  TYR A 170       1.655   7.089  -3.037  1.00 96.71           C  
ATOM   2512  N   GLY A 171      -4.266  11.201  -4.541  1.00 94.67           N  
ATOM   2513  H   GLY A 171      -3.513  11.333  -5.201  1.00 94.67           H  
ATOM   2514  CA  GLY A 171      -5.367  12.164  -4.555  1.00 94.67           C  
ATOM   2515  HA2 GLY A 171      -5.448  12.646  -3.581  1.00 94.67           H  
ATOM   2516  HA3 GLY A 171      -5.157  12.923  -5.308  1.00 94.67           H  
ATOM   2517  C   GLY A 171      -6.716  11.524  -4.885  1.00 94.67           C  
ATOM   2518  O   GLY A 171      -7.701  11.804  -4.202  1.00 94.67           O  
ATOM   2519  N   ALA A 172      -6.757  10.620  -5.867  1.00 94.01           N  
ATOM   2520  H   ALA A 172      -5.923  10.453  -6.411  1.00 94.01           H  
ATOM   2521  CA  ALA A 172      -7.977   9.900  -6.237  1.00 94.01           C  
ATOM   2522  HA  ALA A 172      -8.770  10.624  -6.427  1.00 94.01           H  
ATOM   2523  C   ALA A 172      -8.476   8.957  -5.124  1.00 94.01           C  
ATOM   2524  CB  ALA A 172      -7.702   9.135  -7.538  1.00 94.01           C  
ATOM   2525  HB1 ALA A 172      -8.612   8.631  -7.865  1.00 94.01           H  
ATOM   2526  HB2 ALA A 172      -7.384   9.829  -8.316  1.00 94.01           H  
ATOM   2527  HB3 ALA A 172      -6.922   8.390  -7.383  1.00 94.01           H  
ATOM   2528  O   ALA A 172      -9.680   8.788  -4.935  1.00 94.01           O  
ATOM   2529  N   LEU A 173      -7.558   8.358  -4.360  1.00 94.73           N  
ATOM   2530  H   LEU A 173      -6.587   8.511  -4.592  1.00 94.73           H  
ATOM   2531  CA  LEU A 173      -7.887   7.373  -3.326  1.00 94.73           C  
ATOM   2532  HA  LEU A 173      -8.816   6.873  -3.599  1.00 94.73           H  
ATOM   2533  C   LEU A 173      -8.139   7.985  -1.942  1.00 94.73           C  
ATOM   2534  CB  LEU A 173      -6.768   6.321  -3.280  1.00 94.73           C  
ATOM   2535  HB2 LEU A 173      -5.823   6.830  -3.089  1.00 94.73           H  
ATOM   2536  HB3 LEU A 173      -6.957   5.642  -2.449  1.00 94.73           H  
ATOM   2537  O   LEU A 173      -8.841   7.372  -1.136  1.00 94.73           O  
ATOM   2538  CG  LEU A 173      -6.641   5.495  -4.575  1.00 94.73           C  
ATOM   2539  HG  LEU A 173      -6.496   6.154  -5.431  1.00 94.73           H  
ATOM   2540  CD1 LEU A 173      -5.422   4.578  -4.477  1.00 94.73           C  
ATOM   2541 HD11 LEU A 173      -4.531   5.180  -4.299  1.00 94.73           H  
ATOM   2542 HD12 LEU A 173      -5.297   4.040  -5.417  1.00 94.73           H  
ATOM   2543 HD13 LEU A 173      -5.548   3.865  -3.663  1.00 94.73           H  
ATOM   2544  CD2 LEU A 173      -7.884   4.646  -4.841  1.00 94.73           C  
ATOM   2545 HD21 LEU A 173      -8.722   5.284  -5.121  1.00 94.73           H  
ATOM   2546 HD22 LEU A 173      -7.686   3.971  -5.674  1.00 94.73           H  
ATOM   2547 HD23 LEU A 173      -8.148   4.061  -3.960  1.00 94.73           H  
ATOM   2548  N   ALA A 174      -7.610   9.181  -1.660  1.00 93.57           N  
ATOM   2549  H   ALA A 174      -7.010   9.605  -2.353  1.00 93.57           H  
ATOM   2550  CA  ALA A 174      -7.658   9.813  -0.339  1.00 93.57           C  
ATOM   2551  HA  ALA A 174      -7.066   9.217   0.356  1.00 93.57           H  
ATOM   2552  C   ALA A 174      -9.082   9.907   0.231  1.00 93.57           C  
ATOM   2553  CB  ALA A 174      -7.021  11.205  -0.445  1.00 93.57           C  
ATOM   2554  HB1 ALA A 174      -5.975  11.115  -0.740  1.00 93.57           H  
ATOM   2555  HB2 ALA A 174      -7.061  11.703   0.523  1.00 93.57           H  
ATOM   2556  HB3 ALA A 174      -7.548  11.810  -1.183  1.00 93.57           H  
ATOM   2557  O   ALA A 174      -9.312   9.575   1.394  1.00 93.57           O  
ATOM   2558  N   ALA A 175     -10.058  10.273  -0.606  1.00 88.58           N  
ATOM   2559  H   ALA A 175      -9.810  10.497  -1.559  1.00 88.58           H  
ATOM   2560  CA  ALA A 175     -11.453  10.407  -0.191  1.00 88.58           C  
ATOM   2561  HA  ALA A 175     -11.493  11.107   0.644  1.00 88.58           H  
ATOM   2562  C   ALA A 175     -12.080   9.089   0.297  1.00 88.58           C  
ATOM   2563  CB  ALA A 175     -12.251  11.001  -1.358  1.00 88.58           C  
ATOM   2564  HB1 ALA A 175     -11.822  11.959  -1.651  1.00 88.58           H  
ATOM   2565  HB2 ALA A 175     -12.228  10.322  -2.210  1.00 88.58           H  
ATOM   2566  HB3 ALA A 175     -13.286  11.155  -1.054  1.00 88.58           H  
ATOM   2567  O   ALA A 175     -13.056   9.136   1.041  1.00 88.58           O  
ATOM   2568  N   SER A 176     -11.535   7.930  -0.089  1.00 91.22           N  
ATOM   2569  H   SER A 176     -10.701   7.961  -0.658  1.00 91.22           H  
ATOM   2570  CA  SER A 176     -12.071   6.606   0.262  1.00 91.22           C  
ATOM   2571  HA  SER A 176     -13.155   6.675   0.345  1.00 91.22           H  
ATOM   2572  C   SER A 176     -11.553   6.060   1.595  1.00 91.22           C  
ATOM   2573  CB  SER A 176     -11.758   5.606  -0.852  1.00 91.22           C  
ATOM   2574  HB2 SER A 176     -10.681   5.524  -1.000  1.00 91.22           H  
ATOM   2575  HB3 SER A 176     -12.156   4.628  -0.581  1.00 91.22           H  
ATOM   2576  O   SER A 176     -12.148   5.131   2.143  1.00 91.22           O  
ATOM   2577  OG  SER A 176     -12.384   6.036  -2.037  1.00 91.22           O  
ATOM   2578  HG  SER A 176     -11.716   6.340  -2.656  1.00 91.22           H  
ATOM   2579  N   LEU A 177     -10.465   6.617   2.134  1.00 92.71           N  
ATOM   2580  H   LEU A 177     -10.047   7.406   1.661  1.00 92.71           H  
ATOM   2581  CA  LEU A 177      -9.784   6.085   3.320  1.00 92.71           C  
ATOM   2582  HA  LEU A 177      -9.686   5.004   3.222  1.00 92.71           H  
ATOM   2583  C   LEU A 177     -10.576   6.319   4.617  1.00 92.71           C  
ATOM   2584  CB  LEU A 177      -8.381   6.710   3.388  1.00 92.71           C  
ATOM   2585  HB2 LEU A 177      -8.481   7.794   3.454  1.00 92.71           H  
ATOM   2586  HB3 LEU A 177      -7.902   6.368   4.305  1.00 92.71           H  
ATOM   2587  O   LEU A 177     -10.684   5.425   5.458  1.00 92.71           O  
ATOM   2588  CG  LEU A 177      -7.461   6.364   2.203  1.00 92.71           C  
ATOM   2589  HG  LEU A 177      -7.903   6.731   1.277  1.00 92.71           H  
ATOM   2590  CD1 LEU A 177      -6.109   7.043   2.388  1.00 92.71           C  
ATOM   2591 HD11 LEU A 177      -5.491   6.884   1.504  1.00 92.71           H  
ATOM   2592 HD12 LEU A 177      -6.248   8.115   2.534  1.00 92.71           H  
ATOM   2593 HD13 LEU A 177      -5.619   6.616   3.263  1.00 92.71           H  
ATOM   2594  CD2 LEU A 177      -7.214   4.859   2.077  1.00 92.71           C  
ATOM   2595 HD21 LEU A 177      -6.514   4.678   1.260  1.00 92.71           H  
ATOM   2596 HD22 LEU A 177      -6.808   4.461   3.007  1.00 92.71           H  
ATOM   2597 HD23 LEU A 177      -8.145   4.345   1.835  1.00 92.71           H  
ATOM   2598  N   ASP A 178     -11.210   7.484   4.747  1.00 83.67           N  
ATOM   2599  H   ASP A 178     -11.055   8.179   4.030  1.00 83.67           H  
ATOM   2600  CA  ASP A 178     -11.968   7.894   5.941  1.00 83.67           C  
ATOM   2601  HA  ASP A 178     -11.619   7.303   6.788  1.00 83.67           H  
ATOM   2602  C   ASP A 178     -13.472   7.577   5.863  1.00 83.67           C  
ATOM   2603  CB  ASP A 178     -11.657   9.365   6.270  1.00 83.67           C  
ATOM   2604  HB2 ASP A 178     -11.796   9.973   5.377  1.00 83.67           H  
ATOM   2605  HB3 ASP A 178     -12.349   9.722   7.034  1.00 83.67           H  
ATOM   2606  O   ASP A 178     -14.273   8.081   6.647  1.00 83.67           O  
ATOM   2607  CG  ASP A 178     -10.239   9.546   6.821  1.00 83.67           C  
ATOM   2608  OD1 ASP A 178      -9.793   8.656   7.576  1.00 83.67           O  
ATOM   2609  OD2 ASP A 178      -9.610  10.582   6.520  1.00 83.67           O  
ATOM   2610  N   GLN A 179     -13.876   6.702   4.939  1.00 83.28           N  
ATOM   2611  H   GLN A 179     -13.178   6.332   4.310  1.00 83.28           H  
ATOM   2612  CA  GLN A 179     -15.279   6.304   4.749  1.00 83.28           C  
ATOM   2613  HA  GLN A 179     -15.920   7.060   5.202  1.00 83.28           H  
ATOM   2614  C   GLN A 179     -15.641   4.991   5.447  1.00 83.28           C  
ATOM   2615  CB  GLN A 179     -15.619   6.262   3.258  1.00 83.28           C  
ATOM   2616  HB2 GLN A 179     -14.939   5.584   2.742  1.00 83.28           H  
ATOM   2617  HB3 GLN A 179     -16.640   5.900   3.136  1.00 83.28           H  
ATOM   2618  O   GLN A 179     -16.654   4.371   5.124  1.00 83.28           O  
ATOM   2619  CG  GLN A 179     -15.529   7.652   2.628  1.00 83.28           C  
ATOM   2620  HG2 GLN A 179     -16.139   8.353   3.197  1.00 83.28           H  
ATOM   2621  HG3 GLN A 179     -14.494   7.992   2.665  1.00 83.28           H  
ATOM   2622  CD  GLN A 179     -16.019   7.662   1.186  1.00 83.28           C  
ATOM   2623  NE2 GLN A 179     -15.748   8.704   0.441  1.00 83.28           N  
ATOM   2624 HE21 GLN A 179     -14.990   9.302   0.738  1.00 83.28           H  
ATOM   2625 HE22 GLN A 179     -16.041   8.649  -0.524  1.00 83.28           H  
ATOM   2626  OE1 GLN A 179     -16.657   6.745   0.698  1.00 83.28           O  
ATOM   2627  N   HIS A 180     -14.817   4.536   6.395  1.00 82.71           N  
ATOM   2628  H   HIS A 180     -14.036   5.119   6.663  1.00 82.71           H  
ATOM   2629  CA  HIS A 180     -15.057   3.293   7.125  1.00 82.71           C  
ATOM   2630  HA  HIS A 180     -14.201   3.115   7.776  1.00 82.71           H  
ATOM   2631  C   HIS A 180     -15.188   2.043   6.228  1.00 82.71           C  
ATOM   2632  CB  HIS A 180     -16.277   3.487   8.016  1.00 82.71           C  
ATOM   2633  HB2 HIS A 180     -17.177   3.698   7.439  1.00 82.71           H  
ATOM   2634  HB3 HIS A 180     -16.405   2.526   8.513  1.00 82.71           H  
ATOM   2635  O   HIS A 180     -15.893   1.080   6.558  1.00 82.71           O  
ATOM   2636  CG  HIS A 180     -16.126   4.489   9.108  1.00 82.71           C  
ATOM   2637  CD2 HIS A 180     -16.719   5.717   9.191  1.00 82.71           C  
ATOM   2638  HD2 HIS A 180     -17.349   6.174   8.442  1.00 82.71           H  
ATOM   2639  ND1 HIS A 180     -15.434   4.268  10.269  1.00 82.71           N  
ATOM   2640  HD1 HIS A 180     -15.013   3.387  10.527  1.00 82.71           H  
ATOM   2641  CE1 HIS A 180     -15.587   5.359  11.037  1.00 82.71           C  
ATOM   2642  HE1 HIS A 180     -15.177   5.476  12.029  1.00 82.71           H  
ATOM   2643  NE2 HIS A 180     -16.380   6.262  10.433  1.00 82.71           N  
ATOM   2644  N   LYS A 181     -14.524   2.072   5.070  1.00 85.73           N  
ATOM   2645  H   LYS A 181     -14.051   2.930   4.827  1.00 85.73           H  
ATOM   2646  CA  LYS A 181     -14.483   0.970   4.099  1.00 85.73           C  
ATOM   2647  HA  LYS A 181     -15.443   0.454   4.088  1.00 85.73           H  
ATOM   2648  C   LYS A 181     -13.439  -0.095   4.456  1.00 85.73           C  
ATOM   2649  CB  LYS A 181     -14.244   1.553   2.699  1.00 85.73           C  
ATOM   2650  HB2 LYS A 181     -13.318   2.129   2.694  1.00 85.73           H  
ATOM   2651  HB3 LYS A 181     -14.132   0.728   1.996  1.00 85.73           H  
ATOM   2652  O   LYS A 181     -13.491  -1.208   3.948  1.00 85.73           O  
ATOM   2653  CG  LYS A 181     -15.408   2.443   2.224  1.00 85.73           C  
ATOM   2654  HG2 LYS A 181     -16.324   1.853   2.204  1.00 85.73           H  
ATOM   2655  HG3 LYS A 181     -15.542   3.289   2.897  1.00 85.73           H  
ATOM   2656  CD  LYS A 181     -15.108   2.961   0.817  1.00 85.73           C  
ATOM   2657  HD2 LYS A 181     -14.874   2.099   0.192  1.00 85.73           H  
ATOM   2658  HD3 LYS A 181     -14.242   3.622   0.845  1.00 85.73           H  
ATOM   2659  CE  LYS A 181     -16.294   3.687   0.182  1.00 85.73           C  
ATOM   2660  HE2 LYS A 181     -17.148   3.011   0.187  1.00 85.73           H  
ATOM   2661  HE3 LYS A 181     -16.546   4.578   0.758  1.00 85.73           H  
ATOM   2662  NZ  LYS A 181     -15.984   4.028  -1.224  1.00 85.73           N  
ATOM   2663  HZ1 LYS A 181     -16.820   4.208  -1.761  1.00 85.73           H  
ATOM   2664  HZ2 LYS A 181     -15.683   3.187  -1.695  1.00 85.73           H  
ATOM   2665  HZ3 LYS A 181     -15.293   4.753  -1.351  1.00 85.73           H  
ATOM   2666  N   GLY A 182     -12.521   0.231   5.371  1.00 90.22           N  
ATOM   2667  H   GLY A 182     -12.562   1.158   5.769  1.00 90.22           H  
ATOM   2668  CA  GLY A 182     -11.436  -0.654   5.799  1.00 90.22           C  
ATOM   2669  HA2 GLY A 182     -11.082  -0.315   6.772  1.00 90.22           H  
ATOM   2670  HA3 GLY A 182     -11.806  -1.674   5.902  1.00 90.22           H  
ATOM   2671  C   GLY A 182     -10.236  -0.670   4.846  1.00 90.22           C  
ATOM   2672  O   GLY A 182      -9.463  -1.625   4.865  1.00 90.22           O  
ATOM   2673  N   TYR A 183     -10.093   0.361   4.006  1.00 95.40           N  
ATOM   2674  H   TYR A 183     -10.764   1.115   4.039  1.00 95.40           H  
ATOM   2675  CA  TYR A 183      -8.933   0.542   3.134  1.00 95.40           C  
ATOM   2676  HA  TYR A 183      -8.573  -0.438   2.818  1.00 95.40           H  
ATOM   2677  C   TYR A 183      -7.790   1.224   3.874  1.00 95.40           C  
ATOM   2678  CB  TYR A 183      -9.310   1.347   1.882  1.00 95.40           C  
ATOM   2679  HB2 TYR A 183      -8.429   1.426   1.245  1.00 95.40           H  
ATOM   2680  HB3 TYR A 183      -9.588   2.354   2.193  1.00 95.40           H  
ATOM   2681  O   TYR A 183      -8.006   2.179   4.616  1.00 95.40           O  
ATOM   2682  CG  TYR A 183     -10.440   0.770   1.053  1.00 95.40           C  
ATOM   2683  CD1 TYR A 183     -10.654  -0.624   1.001  1.00 95.40           C  
ATOM   2684  HD1 TYR A 183     -10.011  -1.315   1.525  1.00 95.40           H  
ATOM   2685  CD2 TYR A 183     -11.281   1.636   0.328  1.00 95.40           C  
ATOM   2686  HD2 TYR A 183     -11.107   2.702   0.340  1.00 95.40           H  
ATOM   2687  CE1 TYR A 183     -11.735  -1.146   0.278  1.00 95.40           C  
ATOM   2688  HE1 TYR A 183     -11.914  -2.211   0.260  1.00 95.40           H  
ATOM   2689  CE2 TYR A 183     -12.352   1.109  -0.420  1.00 95.40           C  
ATOM   2690  HE2 TYR A 183     -12.993   1.741  -1.015  1.00 95.40           H  
ATOM   2691  OH  TYR A 183     -13.651  -0.795  -1.085  1.00 95.40           O  
ATOM   2692  HH  TYR A 183     -13.627  -1.751  -1.171  1.00 95.40           H  
ATOM   2693  CZ  TYR A 183     -12.596  -0.279  -0.416  1.00 95.40           C  
ATOM   2694  N   PHE A 184      -6.571   0.756   3.619  1.00 97.79           N  
ATOM   2695  H   PHE A 184      -6.487  -0.081   3.060  1.00 97.79           H  
ATOM   2696  CA  PHE A 184      -5.350   1.310   4.184  1.00 97.79           C  
ATOM   2697  HA  PHE A 184      -5.573   2.272   4.644  1.00 97.79           H  
ATOM   2698  C   PHE A 184      -4.318   1.536   3.072  1.00 97.79           C  
ATOM   2699  CB  PHE A 184      -4.863   0.362   5.285  1.00 97.79           C  
ATOM   2700  HB2 PHE A 184      -4.477  -0.551   4.832  1.00 97.79           H  
ATOM   2701  HB3 PHE A 184      -5.713   0.082   5.906  1.00 97.79           H  
ATOM   2702  O   PHE A 184      -3.952   0.610   2.347  1.00 97.79           O  
ATOM   2703  CG  PHE A 184      -3.805   0.958   6.183  1.00 97.79           C  
ATOM   2704  CD1 PHE A 184      -2.449   0.906   5.813  1.00 97.79           C  
ATOM   2705  HD1 PHE A 184      -2.158   0.441   4.883  1.00 97.79           H  
ATOM   2706  CD2 PHE A 184      -4.185   1.585   7.383  1.00 97.79           C  
ATOM   2707  HD2 PHE A 184      -5.227   1.623   7.666  1.00 97.79           H  
ATOM   2708  CE1 PHE A 184      -1.477   1.498   6.636  1.00 97.79           C  
ATOM   2709  HE1 PHE A 184      -0.439   1.473   6.336  1.00 97.79           H  
ATOM   2710  CE2 PHE A 184      -3.210   2.190   8.195  1.00 97.79           C  
ATOM   2711  HE2 PHE A 184      -3.495   2.711   9.097  1.00 97.79           H  
ATOM   2712  CZ  PHE A 184      -1.860   2.155   7.816  1.00 97.79           C  
ATOM   2713  HZ  PHE A 184      -1.120   2.656   8.423  1.00 97.79           H  
ATOM   2714  N   LEU A 185      -3.851   2.771   2.913  1.00 98.37           N  
ATOM   2715  H   LEU A 185      -4.119   3.470   3.591  1.00 98.37           H  
ATOM   2716  CA  LEU A 185      -2.935   3.170   1.848  1.00 98.37           C  
ATOM   2717  HA  LEU A 185      -3.046   2.479   1.013  1.00 98.37           H  
ATOM   2718  C   LEU A 185      -1.479   3.102   2.318  1.00 98.37           C  
ATOM   2719  CB  LEU A 185      -3.342   4.563   1.349  1.00 98.37           C  
ATOM   2720  HB2 LEU A 185      -3.365   5.226   2.214  1.00 98.37           H  
ATOM   2721  HB3 LEU A 185      -4.350   4.504   0.940  1.00 98.37           H  
ATOM   2722  O   LEU A 185      -1.096   3.685   3.334  1.00 98.37           O  
ATOM   2723  CG  LEU A 185      -2.424   5.186   0.282  1.00 98.37           C  
ATOM   2724  HG  LEU A 185      -1.398   5.222   0.649  1.00 98.37           H  
ATOM   2725  CD1 LEU A 185      -2.458   4.444  -1.051  1.00 98.37           C  
ATOM   2726 HD11 LEU A 185      -3.480   4.375  -1.425  1.00 98.37           H  
ATOM   2727 HD12 LEU A 185      -2.033   3.449  -0.920  1.00 98.37           H  
ATOM   2728 HD13 LEU A 185      -1.840   4.968  -1.779  1.00 98.37           H  
ATOM   2729  CD2 LEU A 185      -2.881   6.609   0.003  1.00 98.37           C  
ATOM   2730 HD21 LEU A 185      -2.194   7.073  -0.704  1.00 98.37           H  
ATOM   2731 HD22 LEU A 185      -3.888   6.614  -0.413  1.00 98.37           H  
ATOM   2732 HD23 LEU A 185      -2.871   7.177   0.933  1.00 98.37           H  
ATOM   2733  N   LEU A 186      -0.655   2.420   1.529  1.00 98.59           N  
ATOM   2734  H   LEU A 186      -1.042   1.978   0.707  1.00 98.59           H  
ATOM   2735  CA  LEU A 186       0.796   2.442   1.635  1.00 98.59           C  
ATOM   2736  HA  LEU A 186       1.094   2.759   2.634  1.00 98.59           H  
ATOM   2737  C   LEU A 186       1.319   3.467   0.635  1.00 98.59           C  
ATOM   2738  CB  LEU A 186       1.368   1.039   1.377  1.00 98.59           C  
ATOM   2739  HB2 LEU A 186       1.187   0.778   0.334  1.00 98.59           H  
ATOM   2740  HB3 LEU A 186       2.446   1.074   1.532  1.00 98.59           H  
ATOM   2741  O   LEU A 186       1.264   3.251  -0.576  1.00 98.59           O  
ATOM   2742  CG  LEU A 186       0.761  -0.064   2.257  1.00 98.59           C  
ATOM   2743  HG  LEU A 186      -0.306  -0.159   2.052  1.00 98.59           H  
ATOM   2744  CD1 LEU A 186       1.423  -1.393   1.912  1.00 98.59           C  
ATOM   2745 HD11 LEU A 186       1.021  -2.187   2.541  1.00 98.59           H  
ATOM   2746 HD12 LEU A 186       1.212  -1.616   0.866  1.00 98.59           H  
ATOM   2747 HD13 LEU A 186       2.502  -1.324   2.047  1.00 98.59           H  
ATOM   2748  CD2 LEU A 186       0.947   0.194   3.750  1.00 98.59           C  
ATOM   2749 HD21 LEU A 186       0.476  -0.615   4.309  1.00 98.59           H  
ATOM   2750 HD22 LEU A 186       2.010   0.237   3.988  1.00 98.59           H  
ATOM   2751 HD23 LEU A 186       0.463   1.129   4.030  1.00 98.59           H  
ATOM   2752  N   ALA A 187       1.788   4.590   1.160  1.00 98.38           N  
ATOM   2753  H   ALA A 187       1.848   4.662   2.166  1.00 98.38           H  
ATOM   2754  CA  ALA A 187       2.365   5.665   0.377  1.00 98.38           C  
ATOM   2755  HA  ALA A 187       2.152   5.493  -0.678  1.00 98.38           H  
ATOM   2756  C   ALA A 187       3.889   5.684   0.533  1.00 98.38           C  
ATOM   2757  CB  ALA A 187       1.692   6.982   0.778  1.00 98.38           C  
ATOM   2758  HB1 ALA A 187       1.784   7.130   1.854  1.00 98.38           H  
ATOM   2759  HB2 ALA A 187       0.635   6.945   0.514  1.00 98.38           H  
ATOM   2760  HB3 ALA A 187       2.157   7.814   0.250  1.00 98.38           H  
ATOM   2761  O   ALA A 187       4.442   5.214   1.528  1.00 98.38           O  
ATOM   2762  N   ASP A 188       4.565   6.284  -0.437  1.00 98.26           N  
ATOM   2763  H   ASP A 188       4.044   6.615  -1.237  1.00 98.26           H  
ATOM   2764  CA  ASP A 188       6.020   6.408  -0.447  1.00 98.26           C  
ATOM   2765  HA  ASP A 188       6.430   5.959   0.458  1.00 98.26           H  
ATOM   2766  C   ASP A 188       6.431   7.879  -0.468  1.00 98.26           C  
ATOM   2767  CB  ASP A 188       6.625   5.634  -1.619  1.00 98.26           C  
ATOM   2768  HB2 ASP A 188       7.711   5.635  -1.522  1.00 98.26           H  
ATOM   2769  HB3 ASP A 188       6.372   6.121  -2.560  1.00 98.26           H  
ATOM   2770  O   ASP A 188       5.849   8.693  -1.190  1.00 98.26           O  
ATOM   2771  CG  ASP A 188       6.114   4.207  -1.707  1.00 98.26           C  
ATOM   2772  OD1 ASP A 188       6.472   3.402  -0.829  1.00 98.26           O  
ATOM   2773  OD2 ASP A 188       5.369   3.911  -2.666  1.00 98.26           O  
ATOM   2774  N   SER A 189       7.448   8.216   0.312  1.00 97.24           N  
ATOM   2775  H   SER A 189       7.911   7.482   0.828  1.00 97.24           H  
ATOM   2776  CA  SER A 189       8.045   9.546   0.357  1.00 97.24           C  
ATOM   2777  HA  SER A 189       7.338  10.285  -0.020  1.00 97.24           H  
ATOM   2778  C   SER A 189       9.313   9.596  -0.491  1.00 97.24           C  
ATOM   2779  CB  SER A 189       8.372   9.900   1.800  1.00 97.24           C  
ATOM   2780  HB2 SER A 189       7.461   9.903   2.398  1.00 97.24           H  
ATOM   2781  HB3 SER A 189       9.064   9.157   2.195  1.00 97.24           H  
ATOM   2782  O   SER A 189      10.099   8.651  -0.489  1.00 97.24           O  
ATOM   2783  OG  SER A 189       8.968  11.171   1.857  1.00 97.24           O  
ATOM   2784  HG  SER A 189       8.254  11.807   1.945  1.00 97.24           H  
ATOM   2785  N   VAL A 190       9.539  10.720  -1.172  1.00 94.17           N  
ATOM   2786  H   VAL A 190       8.842  11.450  -1.142  1.00 94.17           H  
ATOM   2787  CA  VAL A 190      10.771  10.974  -1.941  1.00 94.17           C  
ATOM   2788  HA  VAL A 190      11.180  10.027  -2.294  1.00 94.17           H  
ATOM   2789  C   VAL A 190      11.852  11.631  -1.076  1.00 94.17           C  
ATOM   2790  CB  VAL A 190      10.448  11.837  -3.178  1.00 94.17           C  
ATOM   2791  HB  VAL A 190      10.026  12.788  -2.852  1.00 94.17           H  
ATOM   2792  O   VAL A 190      13.042  11.408  -1.277  1.00 94.17           O  
ATOM   2793  CG1 VAL A 190      11.685  12.122  -4.036  1.00 94.17           C  
ATOM   2794 HG11 VAL A 190      12.156  11.189  -4.346  1.00 94.17           H  
ATOM   2795 HG12 VAL A 190      11.390  12.683  -4.923  1.00 94.17           H  
ATOM   2796 HG13 VAL A 190      12.404  12.728  -3.486  1.00 94.17           H  
ATOM   2797  CG2 VAL A 190       9.423  11.115  -4.061  1.00 94.17           C  
ATOM   2798 HG21 VAL A 190       9.287  11.680  -4.983  1.00 94.17           H  
ATOM   2799 HG22 VAL A 190       8.461  11.072  -3.550  1.00 94.17           H  
ATOM   2800 HG23 VAL A 190       9.786  10.116  -4.303  1.00 94.17           H  
ATOM   2801  N   ASN A 191      11.451  12.424  -0.083  1.00 94.66           N  
ATOM   2802  H   ASN A 191      10.457  12.550   0.044  1.00 94.66           H  
ATOM   2803  CA  ASN A 191      12.318  13.367   0.632  1.00 94.66           C  
ATOM   2804  HA  ASN A 191      13.360  13.132   0.416  1.00 94.66           H  
ATOM   2805  C   ASN A 191      12.182  13.310   2.166  1.00 94.66           C  
ATOM   2806  CB  ASN A 191      12.027  14.775   0.076  1.00 94.66           C  
ATOM   2807  HB2 ASN A 191      12.669  15.501   0.574  1.00 94.66           H  
ATOM   2808  HB3 ASN A 191      12.256  14.793  -0.989  1.00 94.66           H  
ATOM   2809  O   ASN A 191      12.761  14.136   2.867  1.00 94.66           O  
ATOM   2810  CG  ASN A 191      10.581  15.207   0.263  1.00 94.66           C  
ATOM   2811  ND2 ASN A 191      10.219  16.359  -0.246  1.00 94.66           N  
ATOM   2812 HD21 ASN A 191      10.871  16.930  -0.764  1.00 94.66           H  
ATOM   2813 HD22 ASN A 191       9.251  16.614  -0.112  1.00 94.66           H  
ATOM   2814  OD1 ASN A 191       9.757  14.501   0.827  1.00 94.66           O  
ATOM   2815  N   GLY A 192      11.430  12.347   2.702  1.00 95.67           N  
ATOM   2816  H   GLY A 192      10.929  11.729   2.081  1.00 95.67           H  
ATOM   2817  CA  GLY A 192      11.130  12.262   4.132  1.00 95.67           C  
ATOM   2818  HA2 GLY A 192      12.005  12.573   4.703  1.00 95.67           H  
ATOM   2819  HA3 GLY A 192      10.907  11.223   4.375  1.00 95.67           H  
ATOM   2820  C   GLY A 192       9.938  13.116   4.580  1.00 95.67           C  
ATOM   2821  O   GLY A 192       9.729  13.268   5.783  1.00 95.67           O  
ATOM   2822  N   ASP A 193       9.148  13.650   3.648  1.00 96.25           N  
ATOM   2823  H   ASP A 193       9.438  13.610   2.681  1.00 96.25           H  
ATOM   2824  CA  ASP A 193       7.838  14.247   3.911  1.00 96.25           C  
ATOM   2825  HA  ASP A 193       7.675  14.285   4.988  1.00 96.25           H  
ATOM   2826  C   ASP A 193       6.709  13.392   3.323  1.00 96.25           C  
ATOM   2827  CB  ASP A 193       7.791  15.694   3.401  1.00 96.25           C  
ATOM   2828  HB2 ASP A 193       6.779  16.078   3.528  1.00 96.25           H  
ATOM   2829  HB3 ASP A 193       8.029  15.724   2.338  1.00 96.25           H  
ATOM   2830  O   ASP A 193       6.880  12.677   2.331  1.00 96.25           O  
ATOM   2831  CG  ASP A 193       8.744  16.595   4.190  1.00 96.25           C  
ATOM   2832  OD1 ASP A 193       8.622  16.631   5.439  1.00 96.25           O  
ATOM   2833  OD2 ASP A 193       9.605  17.267   3.587  1.00 96.25           O  
ATOM   2834  N   ALA A 194       5.540  13.431   3.958  1.00 96.63           N  
ATOM   2835  H   ALA A 194       5.422  14.070   4.731  1.00 96.63           H  
ATOM   2836  CA  ALA A 194       4.367  12.730   3.460  1.00 96.63           C  
ATOM   2837  HA  ALA A 194       4.665  11.710   3.215  1.00 96.63           H  
ATOM   2838  C   ALA A 194       3.808  13.418   2.205  1.00 96.63           C  
ATOM   2839  CB  ALA A 194       3.330  12.662   4.574  1.00 96.63           C  
ATOM   2840  HB1 ALA A 194       3.777  12.153   5.428  1.00 96.63           H  
ATOM   2841  HB2 ALA A 194       2.450  12.116   4.237  1.00 96.63           H  
ATOM   2842  HB3 ALA A 194       3.029  13.667   4.870  1.00 96.63           H  
ATOM   2843  O   ALA A 194       3.749  14.652   2.176  1.00 96.63           O  
ATOM   2844  N   PRO A 195       3.334  12.660   1.199  1.00 95.96           N  
ATOM   2845  CA  PRO A 195       2.642  13.255   0.064  1.00 95.96           C  
ATOM   2846  HA  PRO A 195       3.339  13.914  -0.454  1.00 95.96           H  
ATOM   2847  C   PRO A 195       1.425  14.059   0.539  1.00 95.96           C  
ATOM   2848  CB  PRO A 195       2.268  12.098  -0.869  1.00 95.96           C  
ATOM   2849  HB2 PRO A 195       2.408  12.370  -1.915  1.00 95.96           H  
ATOM   2850  HB3 PRO A 195       1.237  11.787  -0.700  1.00 95.96           H  
ATOM   2851  O   PRO A 195       0.634  13.593   1.364  1.00 95.96           O  
ATOM   2852  CG  PRO A 195       3.216  10.973  -0.455  1.00 95.96           C  
ATOM   2853  HG2 PRO A 195       2.783   9.989  -0.637  1.00 95.96           H  
ATOM   2854  HG3 PRO A 195       4.161  11.079  -0.988  1.00 95.96           H  
ATOM   2855  CD  PRO A 195       3.445  11.218   1.033  1.00 95.96           C  
ATOM   2856  HD2 PRO A 195       2.671  10.722   1.618  1.00 95.96           H  
ATOM   2857  HD3 PRO A 195       4.434  10.852   1.311  1.00 95.96           H  
ATOM   2858  N   SER A 196       1.266  15.271   0.008  1.00 92.81           N  
ATOM   2859  H   SER A 196       1.923  15.575  -0.696  1.00 92.81           H  
ATOM   2860  CA  SER A 196       0.293  16.261   0.496  1.00 92.81           C  
ATOM   2861  HA  SER A 196       0.540  16.509   1.528  1.00 92.81           H  
ATOM   2862  C   SER A 196      -1.157  15.766   0.484  1.00 92.81           C  
ATOM   2863  CB  SER A 196       0.406  17.534  -0.346  1.00 92.81           C  
ATOM   2864  HB2 SER A 196       1.394  17.970  -0.198  1.00 92.81           H  
ATOM   2865  HB3 SER A 196      -0.350  18.253  -0.030  1.00 92.81           H  
ATOM   2866  O   SER A 196      -1.932  16.135   1.361  1.00 92.81           O  
ATOM   2867  OG  SER A 196       0.234  17.224  -1.718  1.00 92.81           O  
ATOM   2868  HG  SER A 196       0.479  17.983  -2.253  1.00 92.81           H  
ATOM   2869  N   ALA A 197      -1.510  14.896  -0.465  1.00 91.61           N  
ATOM   2870  H   ALA A 197      -0.825  14.684  -1.176  1.00 91.61           H  
ATOM   2871  CA  ALA A 197      -2.851  14.332  -0.606  1.00 91.61           C  
ATOM   2872  HA  ALA A 197      -3.572  15.148  -0.662  1.00 91.61           H  
ATOM   2873  C   ALA A 197      -3.285  13.425   0.562  1.00 91.61           C  
ATOM   2874  CB  ALA A 197      -2.885  13.555  -1.928  1.00 91.61           C  
ATOM   2875  HB1 ALA A 197      -3.872  13.111  -2.058  1.00 91.61           H  
ATOM   2876  HB2 ALA A 197      -2.686  14.226  -2.764  1.00 91.61           H  
ATOM   2877  HB3 ALA A 197      -2.141  12.758  -1.919  1.00 91.61           H  
ATOM   2878  O   ALA A 197      -4.477  13.185   0.731  1.00 91.61           O  
ATOM   2879  N   VAL A 198      -2.336  12.885   1.335  1.00 93.63           N  
ATOM   2880  H   VAL A 198      -1.376  13.143   1.158  1.00 93.63           H  
ATOM   2881  CA  VAL A 198      -2.591  11.789   2.294  1.00 93.63           C  
ATOM   2882  HA  VAL A 198      -3.666  11.702   2.449  1.00 93.63           H  
ATOM   2883  C   VAL A 198      -2.013  12.046   3.690  1.00 93.63           C  
ATOM   2884  CB  VAL A 198      -2.112  10.448   1.707  1.00 93.63           C  
ATOM   2885  HB  VAL A 198      -2.284   9.656   2.436  1.00 93.63           H  
ATOM   2886  O   VAL A 198      -2.126  11.203   4.582  1.00 93.63           O  
ATOM   2887  CG1 VAL A 198      -2.923  10.085   0.460  1.00 93.63           C  
ATOM   2888 HG11 VAL A 198      -2.495   9.200  -0.012  1.00 93.63           H  
ATOM   2889 HG12 VAL A 198      -3.958   9.885   0.738  1.00 93.63           H  
ATOM   2890 HG13 VAL A 198      -2.906  10.892  -0.272  1.00 93.63           H  
ATOM   2891  CG2 VAL A 198      -0.617  10.436   1.369  1.00 93.63           C  
ATOM   2892 HG21 VAL A 198      -0.321   9.436   1.051  1.00 93.63           H  
ATOM   2893 HG22 VAL A 198      -0.030  10.718   2.242  1.00 93.63           H  
ATOM   2894 HG23 VAL A 198      -0.423  11.138   0.558  1.00 93.63           H  
ATOM   2895  N   GLY A 199      -1.404  13.216   3.901  1.00 92.44           N  
ATOM   2896  H   GLY A 199      -1.363  13.873   3.135  1.00 92.44           H  
ATOM   2897  CA  GLY A 199      -0.898  13.638   5.205  1.00 92.44           C  
ATOM   2898  HA2 GLY A 199      -0.403  14.604   5.109  1.00 92.44           H  
ATOM   2899  HA3 GLY A 199      -0.163  12.911   5.551  1.00 92.44           H  
ATOM   2900  C   GLY A 199      -2.013  13.765   6.250  1.00 92.44           C  
ATOM   2901  O   GLY A 199      -3.117  14.216   5.956  1.00 92.44           O  
ATOM   2902  N   GLY A 200      -1.726  13.371   7.493  1.00 92.81           N  
ATOM   2903  H   GLY A 200      -0.802  13.009   7.683  1.00 92.81           H  
ATOM   2904  CA  GLY A 200      -2.667  13.463   8.616  1.00 92.81           C  
ATOM   2905  HA2 GLY A 200      -2.104  13.524   9.548  1.00 92.81           H  
ATOM   2906  HA3 GLY A 200      -3.233  14.389   8.517  1.00 92.81           H  
ATOM   2907  C   GLY A 200      -3.686  12.323   8.745  1.00 92.81           C  
ATOM   2908  O   GLY A 200      -4.387  12.270   9.759  1.00 92.81           O  
ATOM   2909  N   SER A 201      -3.793  11.419   7.765  1.00 95.35           N  
ATOM   2910  H   SER A 201      -3.205  11.514   6.949  1.00 95.35           H  
ATOM   2911  CA  SER A 201      -4.768  10.318   7.800  1.00 95.35           C  
ATOM   2912  HA  SER A 201      -5.700  10.702   8.215  1.00 95.35           H  
ATOM   2913  C   SER A 201      -4.304   9.156   8.685  1.00 95.35           C  
ATOM   2914  CB  SER A 201      -5.082   9.833   6.385  1.00 95.35           C  
ATOM   2915  HB2 SER A 201      -4.149   9.507   5.925  1.00 95.35           H  
ATOM   2916  HB3 SER A 201      -5.498  10.650   5.796  1.00 95.35           H  
ATOM   2917  O   SER A 201      -3.131   8.773   8.689  1.00 95.35           O  
ATOM   2918  OG  SER A 201      -6.001   8.752   6.423  1.00 95.35           O  
ATOM   2919  HG  SER A 201      -6.897   9.095   6.436  1.00 95.35           H  
ATOM   2920  N   ALA A 202      -5.234   8.550   9.426  1.00 95.33           N  
ATOM   2921  H   ALA A 202      -6.201   8.819   9.312  1.00 95.33           H  
ATOM   2922  CA  ALA A 202      -4.943   7.367  10.234  1.00 95.33           C  
ATOM   2923  HA  ALA A 202      -3.991   7.509  10.745  1.00 95.33           H  
ATOM   2924  C   ALA A 202      -4.778   6.107   9.370  1.00 95.33           C  
ATOM   2925  CB  ALA A 202      -6.034   7.223  11.301  1.00 95.33           C  
ATOM   2926  HB1 ALA A 202      -5.932   8.016  12.042  1.00 95.33           H  
ATOM   2927  HB2 ALA A 202      -5.935   6.252  11.787  1.00 95.33           H  
ATOM   2928  HB3 ALA A 202      -7.029   7.293  10.862  1.00 95.33           H  
ATOM   2929  O   ALA A 202      -4.078   5.184   9.770  1.00 95.33           O  
ATOM   2930  N   GLN A 203      -5.356   6.079   8.173  1.00 97.19           N  
ATOM   2931  H   GLN A 203      -5.961   6.856   7.946  1.00 97.19           H  
ATOM   2932  CA  GLN A 203      -5.400   4.940   7.258  1.00 97.19           C  
ATOM   2933  HA  GLN A 203      -5.263   4.023   7.831  1.00 97.19           H  
ATOM   2934  C   GLN A 203      -4.263   4.996   6.230  1.00 97.19           C  
ATOM   2935  CB  GLN A 203      -6.778   4.868   6.583  1.00 97.19           C  
ATOM   2936  HB2 GLN A 203      -6.974   5.825   6.100  1.00 97.19           H  
ATOM   2937  HB3 GLN A 203      -6.745   4.098   5.812  1.00 97.19           H  
ATOM   2938  O   GLN A 203      -4.327   4.357   5.182  1.00 97.19           O  
ATOM   2939  CG  GLN A 203      -7.949   4.521   7.516  1.00 97.19           C  
ATOM   2940  HG2 GLN A 203      -7.632   3.807   8.276  1.00 97.19           H  
ATOM   2941  HG3 GLN A 203      -8.720   4.035   6.916  1.00 97.19           H  
ATOM   2942  CD  GLN A 203      -8.565   5.747   8.186  1.00 97.19           C  
ATOM   2943  NE2 GLN A 203      -9.856   5.911   8.173  1.00 97.19           N  
ATOM   2944 HE21 GLN A 203     -10.351   5.398   7.458  1.00 97.19           H  
ATOM   2945 HE22 GLN A 203     -10.049   6.898   8.268  1.00 97.19           H  
ATOM   2946  OE1 GLN A 203      -7.903   6.613   8.722  1.00 97.19           O  
ATOM   2947  N   VAL A 204      -3.226   5.786   6.509  1.00 98.06           N  
ATOM   2948  H   VAL A 204      -3.247   6.305   7.375  1.00 98.06           H  
ATOM   2949  CA  VAL A 204      -2.071   5.969   5.633  1.00 98.06           C  
ATOM   2950  HA  VAL A 204      -2.136   5.273   4.796  1.00 98.06           H  
ATOM   2951  C   VAL A 204      -0.807   5.666   6.414  1.00 98.06           C  
ATOM   2952  CB  VAL A 204      -2.027   7.391   5.049  1.00 98.06           C  
ATOM   2953  HB  VAL A 204      -1.976   8.106   5.869  1.00 98.06           H  
ATOM   2954  O   VAL A 204      -0.591   6.210   7.498  1.00 98.06           O  
ATOM   2955  CG1 VAL A 204      -0.805   7.594   4.140  1.00 98.06           C  
ATOM   2956 HG11 VAL A 204       0.118   7.441   4.699  1.00 98.06           H  
ATOM   2957 HG12 VAL A 204      -0.839   6.903   3.299  1.00 98.06           H  
ATOM   2958 HG13 VAL A 204      -0.797   8.620   3.771  1.00 98.06           H  
ATOM   2959  CG2 VAL A 204      -3.282   7.684   4.226  1.00 98.06           C  
ATOM   2960 HG21 VAL A 204      -3.332   8.750   4.001  1.00 98.06           H  
ATOM   2961 HG22 VAL A 204      -3.274   7.113   3.298  1.00 98.06           H  
ATOM   2962 HG23 VAL A 204      -4.180   7.443   4.795  1.00 98.06           H  
ATOM   2963  N   ALA A 205       0.063   4.843   5.837  1.00 98.12           N  
ATOM   2964  H   ALA A 205      -0.197   4.429   4.953  1.00 98.12           H  
ATOM   2965  CA  ALA A 205       1.447   4.705   6.269  1.00 98.12           C  
ATOM   2966  HA  ALA A 205       1.630   5.339   7.136  1.00 98.12           H  
ATOM   2967  C   ALA A 205       2.375   5.160   5.144  1.00 98.12           C  
ATOM   2968  CB  ALA A 205       1.715   3.261   6.685  1.00 98.12           C  
ATOM   2969  HB1 ALA A 205       1.062   2.999   7.518  1.00 98.12           H  
ATOM   2970  HB2 ALA A 205       2.753   3.157   6.999  1.00 98.12           H  
ATOM   2971  HB3 ALA A 205       1.523   2.595   5.844  1.00 98.12           H  
ATOM   2972  O   ALA A 205       2.256   4.692   4.013  1.00 98.12           O  
ATOM   2973  N   VAL A 206       3.307   6.056   5.469  1.00 98.49           N  
ATOM   2974  H   VAL A 206       3.346   6.397   6.418  1.00 98.49           H  
ATOM   2975  CA  VAL A 206       4.297   6.563   4.514  1.00 98.49           C  
ATOM   2976  HA  VAL A 206       3.974   6.308   3.504  1.00 98.49           H  
ATOM   2977  C   VAL A 206       5.640   5.895   4.775  1.00 98.49           C  
ATOM   2978  CB  VAL A 206       4.407   8.094   4.556  1.00 98.49           C  
ATOM   2979  HB  VAL A 206       4.725   8.399   5.553  1.00 98.49           H  
ATOM   2980  O   VAL A 206       6.089   5.861   5.925  1.00 98.49           O  
ATOM   2981  CG1 VAL A 206       5.418   8.603   3.525  1.00 98.49           C  
ATOM   2982 HG11 VAL A 206       6.418   8.233   3.755  1.00 98.49           H  
ATOM   2983 HG12 VAL A 206       5.138   8.277   2.524  1.00 98.49           H  
ATOM   2984 HG13 VAL A 206       5.450   9.692   3.551  1.00 98.49           H  
ATOM   2985  CG2 VAL A 206       3.065   8.764   4.241  1.00 98.49           C  
ATOM   2986 HG21 VAL A 206       2.784   8.579   3.204  1.00 98.49           H  
ATOM   2987 HG22 VAL A 206       2.282   8.384   4.897  1.00 98.49           H  
ATOM   2988 HG23 VAL A 206       3.154   9.840   4.395  1.00 98.49           H  
ATOM   2989  N   TYR A 207       6.275   5.378   3.728  1.00 98.38           N  
ATOM   2990  H   TYR A 207       5.812   5.404   2.830  1.00 98.38           H  
ATOM   2991  CA  TYR A 207       7.574   4.710   3.783  1.00 98.38           C  
ATOM   2992  HA  TYR A 207       7.876   4.626   4.827  1.00 98.38           H  
ATOM   2993  C   TYR A 207       8.664   5.516   3.073  1.00 98.38           C  
ATOM   2994  CB  TYR A 207       7.445   3.282   3.241  1.00 98.38           C  
ATOM   2995  HB2 TYR A 207       6.941   3.308   2.275  1.00 98.38           H  
ATOM   2996  HB3 TYR A 207       8.442   2.867   3.092  1.00 98.38           H  
ATOM   2997  O   TYR A 207       8.403   6.225   2.105  1.00 98.38           O  
ATOM   2998  CG  TYR A 207       6.684   2.376   4.186  1.00 98.38           C  
ATOM   2999  CD1 TYR A 207       7.387   1.636   5.155  1.00 98.38           C  
ATOM   3000  HD1 TYR A 207       8.466   1.679   5.179  1.00 98.38           H  
ATOM   3001  CD2 TYR A 207       5.276   2.339   4.148  1.00 98.38           C  
ATOM   3002  HD2 TYR A 207       4.743   2.910   3.402  1.00 98.38           H  
ATOM   3003  CE1 TYR A 207       6.683   0.874   6.104  1.00 98.38           C  
ATOM   3004  HE1 TYR A 207       7.222   0.314   6.854  1.00 98.38           H  
ATOM   3005  CE2 TYR A 207       4.568   1.594   5.110  1.00 98.38           C  
ATOM   3006  HE2 TYR A 207       3.488   1.581   5.096  1.00 98.38           H  
ATOM   3007  OH  TYR A 207       4.618   0.153   7.039  1.00 98.38           O  
ATOM   3008  HH  TYR A 207       5.249  -0.247   7.643  1.00 98.38           H  
ATOM   3009  CZ  TYR A 207       5.274   0.870   6.093  1.00 98.38           C  
ATOM   3010  N   TYR A 208       9.888   5.426   3.587  1.00 98.18           N  
ATOM   3011  H   TYR A 208      10.018   4.851   4.407  1.00 98.18           H  
ATOM   3012  CA  TYR A 208      11.079   6.105   3.069  1.00 98.18           C  
ATOM   3013  HA  TYR A 208      11.010   6.193   1.985  1.00 98.18           H  
ATOM   3014  C   TYR A 208      12.329   5.306   3.462  1.00 98.18           C  
ATOM   3015  CB  TYR A 208      11.164   7.501   3.706  1.00 98.18           C  
ATOM   3016  HB2 TYR A 208      11.177   7.379   4.789  1.00 98.18           H  
ATOM   3017  HB3 TYR A 208      10.265   8.067   3.459  1.00 98.18           H  
ATOM   3018  O   TYR A 208      12.335   4.734   4.551  1.00 98.18           O  
ATOM   3019  CG  TYR A 208      12.380   8.313   3.305  1.00 98.18           C  
ATOM   3020  CD1 TYR A 208      13.480   8.414   4.179  1.00 98.18           C  
ATOM   3021  HD1 TYR A 208      13.446   7.943   5.151  1.00 98.18           H  
ATOM   3022  CD2 TYR A 208      12.431   8.930   2.042  1.00 98.18           C  
ATOM   3023  HD2 TYR A 208      11.590   8.851   1.369  1.00 98.18           H  
ATOM   3024  CE1 TYR A 208      14.629   9.125   3.783  1.00 98.18           C  
ATOM   3025  HE1 TYR A 208      15.477   9.231   4.444  1.00 98.18           H  
ATOM   3026  CE2 TYR A 208      13.592   9.606   1.630  1.00 98.18           C  
ATOM   3027  HE2 TYR A 208      13.641  10.045   0.644  1.00 98.18           H  
ATOM   3028  OH  TYR A 208      15.798  10.392   2.125  1.00 98.18           O  
ATOM   3029  HH  TYR A 208      15.696  10.749   1.240  1.00 98.18           H  
ATOM   3030  CZ  TYR A 208      14.689   9.714   2.505  1.00 98.18           C  
ATOM   3031  N   PRO A 209      13.418   5.290   2.684  1.00 97.97           N  
ATOM   3032  CA  PRO A 209      13.565   5.798   1.320  1.00 97.97           C  
ATOM   3033  HA  PRO A 209      13.009   6.723   1.168  1.00 97.97           H  
ATOM   3034  C   PRO A 209      13.078   4.785   0.280  1.00 97.97           C  
ATOM   3035  CB  PRO A 209      15.065   6.083   1.161  1.00 97.97           C  
ATOM   3036  HB2 PRO A 209      15.494   5.491   0.353  1.00 97.97           H  
ATOM   3037  HB3 PRO A 209      15.250   7.143   0.986  1.00 97.97           H  
ATOM   3038  O   PRO A 209      12.540   3.732   0.629  1.00 97.97           O  
ATOM   3039  CG  PRO A 209      15.715   5.628   2.458  1.00 97.97           C  
ATOM   3040  HG2 PRO A 209      15.924   6.493   3.086  1.00 97.97           H  
ATOM   3041  HG3 PRO A 209      16.620   5.059   2.247  1.00 97.97           H  
ATOM   3042  CD  PRO A 209      14.684   4.751   3.133  1.00 97.97           C  
ATOM   3043  HD2 PRO A 209      14.785   3.722   2.789  1.00 97.97           H  
ATOM   3044  HD3 PRO A 209      14.801   4.805   4.216  1.00 97.97           H  
ATOM   3045  N   ASN A 210      13.324   5.091  -0.996  1.00 97.97           N  
ATOM   3046  H   ASN A 210      13.753   5.980  -1.210  1.00 97.97           H  
ATOM   3047  CA  ASN A 210      13.301   4.085  -2.051  1.00 97.97           C  
ATOM   3048  HA  ASN A 210      12.301   3.655  -2.102  1.00 97.97           H  
ATOM   3049  C   ASN A 210      14.275   2.937  -1.745  1.00 97.97           C  
ATOM   3050  CB  ASN A 210      13.605   4.720  -3.416  1.00 97.97           C  
ATOM   3051  HB2 ASN A 210      13.817   3.925  -4.131  1.00 97.97           H  
ATOM   3052  HB3 ASN A 210      14.495   5.346  -3.356  1.00 97.97           H  
ATOM   3053  O   ASN A 210      15.308   3.108  -1.087  1.00 97.97           O  
ATOM   3054  CG  ASN A 210      12.462   5.532  -3.993  1.00 97.97           C  
ATOM   3055  ND2 ASN A 210      12.649   6.035  -5.188  1.00 97.97           N  
ATOM   3056 HD21 ASN A 210      13.499   5.823  -5.691  1.00 97.97           H  
ATOM   3057 HD22 ASN A 210      11.894   6.562  -5.604  1.00 97.97           H  
ATOM   3058  OD1 ASN A 210      11.414   5.724  -3.396  1.00 97.97           O  
ATOM   3059  N   VAL A 211      13.931   1.755  -2.243  1.00 97.42           N  
ATOM   3060  H   VAL A 211      13.121   1.728  -2.847  1.00 97.42           H  
ATOM   3061  CA  VAL A 211      14.763   0.553  -2.192  1.00 97.42           C  
ATOM   3062  HA  VAL A 211      15.500   0.662  -1.396  1.00 97.42           H  
ATOM   3063  C   VAL A 211      15.537   0.406  -3.496  1.00 97.42           C  
ATOM   3064  CB  VAL A 211      13.927  -0.700  -1.875  1.00 97.42           C  
ATOM   3065  HB  VAL A 211      14.568  -1.575  -1.983  1.00 97.42           H  
ATOM   3066  O   VAL A 211      14.983   0.605  -4.572  1.00 97.42           O  
ATOM   3067  CG1 VAL A 211      13.445  -0.659  -0.419  1.00 97.42           C  
ATOM   3068 HG11 VAL A 211      12.849  -1.544  -0.197  1.00 97.42           H  
ATOM   3069 HG12 VAL A 211      14.308  -0.633   0.247  1.00 97.42           H  
ATOM   3070 HG13 VAL A 211      12.848   0.237  -0.252  1.00 97.42           H  
ATOM   3071  CG2 VAL A 211      12.719  -0.923  -2.794  1.00 97.42           C  
ATOM   3072 HG21 VAL A 211      11.997  -0.115  -2.681  1.00 97.42           H  
ATOM   3073 HG22 VAL A 211      13.048  -0.966  -3.832  1.00 97.42           H  
ATOM   3074 HG23 VAL A 211      12.234  -1.868  -2.547  1.00 97.42           H  
ATOM   3075  N   GLU A 212      16.807   0.028  -3.399  1.00 96.94           N  
ATOM   3076  H   GLU A 212      17.199  -0.136  -2.483  1.00 96.94           H  
ATOM   3077  CA  GLU A 212      17.678  -0.224  -4.545  1.00 96.94           C  
ATOM   3078  HA  GLU A 212      17.296   0.302  -5.420  1.00 96.94           H  
ATOM   3079  C   GLU A 212      17.696  -1.714  -4.862  1.00 96.94           C  
ATOM   3080  CB  GLU A 212      19.104   0.275  -4.265  1.00 96.94           C  
ATOM   3081  HB2 GLU A 212      19.747   0.014  -5.106  1.00 96.94           H  
ATOM   3082  HB3 GLU A 212      19.499  -0.239  -3.389  1.00 96.94           H  
ATOM   3083  O   GLU A 212      18.006  -2.543  -3.998  1.00 96.94           O  
ATOM   3084  CG  GLU A 212      19.189   1.788  -4.022  1.00 96.94           C  
ATOM   3085  HG2 GLU A 212      18.652   2.022  -3.103  1.00 96.94           H  
ATOM   3086  HG3 GLU A 212      20.235   2.057  -3.870  1.00 96.94           H  
ATOM   3087  CD  GLU A 212      18.617   2.613  -5.181  1.00 96.94           C  
ATOM   3088  OE1 GLU A 212      18.064   3.701  -4.898  1.00 96.94           O  
ATOM   3089  OE2 GLU A 212      18.690   2.133  -6.333  1.00 96.94           O  
ATOM   3090  N   VAL A 213      17.379  -2.062  -6.104  1.00 94.88           N  
ATOM   3091  H   VAL A 213      17.104  -1.327  -6.740  1.00 94.88           H  
ATOM   3092  CA  VAL A 213      17.228  -3.447  -6.557  1.00 94.88           C  
ATOM   3093  HA  VAL A 213      17.399  -4.116  -5.714  1.00 94.88           H  
ATOM   3094  C   VAL A 213      18.235  -3.745  -7.662  1.00 94.88           C  
ATOM   3095  CB  VAL A 213      15.790  -3.700  -7.031  1.00 94.88           C  
ATOM   3096  HB  VAL A 213      15.545  -3.016  -7.843  1.00 94.88           H  
ATOM   3097  O   VAL A 213      18.306  -2.992  -8.636  1.00 94.88           O  
ATOM   3098  CG1 VAL A 213      15.576  -5.138  -7.527  1.00 94.88           C  
ATOM   3099 HG11 VAL A 213      15.889  -5.852  -6.766  1.00 94.88           H  
ATOM   3100 HG12 VAL A 213      14.522  -5.295  -7.758  1.00 94.88           H  
ATOM   3101 HG13 VAL A 213      16.149  -5.303  -8.440  1.00 94.88           H  
ATOM   3102  CG2 VAL A 213      14.816  -3.456  -5.876  1.00 94.88           C  
ATOM   3103 HG21 VAL A 213      14.858  -2.416  -5.554  1.00 94.88           H  
ATOM   3104 HG22 VAL A 213      15.044  -4.113  -5.037  1.00 94.88           H  
ATOM   3105 HG23 VAL A 213      13.807  -3.651  -6.240  1.00 94.88           H  
ATOM   3106  N   PRO A 214      18.986  -4.860  -7.586  1.00 90.60           N  
ATOM   3107  CA  PRO A 214      19.803  -5.305  -8.705  1.00 90.60           C  
ATOM   3108  HA  PRO A 214      20.542  -4.536  -8.930  1.00 90.60           H  
ATOM   3109  C   PRO A 214      18.915  -5.560  -9.925  1.00 90.60           C  
ATOM   3110  CB  PRO A 214      20.514  -6.580  -8.232  1.00 90.60           C  
ATOM   3111  HB2 PRO A 214      21.539  -6.625  -8.599  1.00 90.60           H  
ATOM   3112  HB3 PRO A 214      19.963  -7.468  -8.541  1.00 90.60           H  
ATOM   3113  O   PRO A 214      18.022  -6.411  -9.886  1.00 90.60           O  
ATOM   3114  CG  PRO A 214      20.467  -6.471  -6.710  1.00 90.60           C  
ATOM   3115  HG2 PRO A 214      21.290  -5.841  -6.373  1.00 90.60           H  
ATOM   3116  HG3 PRO A 214      20.503  -7.449  -6.229  1.00 90.60           H  
ATOM   3117  CD  PRO A 214      19.139  -5.763  -6.458  1.00 90.60           C  
ATOM   3118  HD2 PRO A 214      19.175  -5.230  -5.508  1.00 90.60           H  
ATOM   3119  HD3 PRO A 214      18.322  -6.485  -6.456  1.00 90.60           H  
ATOM   3120  N   HIS A 215      19.157  -4.831 -11.010  1.00 88.78           N  
ATOM   3121  H   HIS A 215      19.872  -4.118 -10.985  1.00 88.78           H  
ATOM   3122  CA  HIS A 215      18.346  -4.914 -12.216  1.00 88.78           C  
ATOM   3123  HA  HIS A 215      17.751  -5.827 -12.182  1.00 88.78           H  
ATOM   3124  C   HIS A 215      19.237  -4.995 -13.451  1.00 88.78           C  
ATOM   3125  CB  HIS A 215      17.376  -3.729 -12.264  1.00 88.78           C  
ATOM   3126  HB2 HIS A 215      17.931  -2.812 -12.461  1.00 88.78           H  
ATOM   3127  HB3 HIS A 215      16.882  -3.629 -11.297  1.00 88.78           H  
ATOM   3128  O   HIS A 215      20.206  -4.255 -13.582  1.00 88.78           O  
ATOM   3129  CG  HIS A 215      16.314  -3.916 -13.313  1.00 88.78           C  
ATOM   3130  CD2 HIS A 215      16.117  -3.151 -14.430  1.00 88.78           C  
ATOM   3131  HD2 HIS A 215      16.678  -2.272 -14.714  1.00 88.78           H  
ATOM   3132  ND1 HIS A 215      15.365  -4.915 -13.326  1.00 88.78           N  
ATOM   3133  HD1 HIS A 215      15.180  -5.559 -12.571  1.00 88.78           H  
ATOM   3134  CE1 HIS A 215      14.621  -4.763 -14.435  1.00 88.78           C  
ATOM   3135  HE1 HIS A 215      13.767  -5.362 -14.713  1.00 88.78           H  
ATOM   3136  NE2 HIS A 215      15.053  -3.713 -15.138  1.00 88.78           N  
ATOM   3137  N   THR A 216      18.930  -5.931 -14.347  1.00 82.63           N  
ATOM   3138  H   THR A 216      18.083  -6.466 -14.218  1.00 82.63           H  
ATOM   3139  CA  THR A 216      19.642  -6.080 -15.618  1.00 82.63           C  
ATOM   3140  HA  THR A 216      20.561  -5.494 -15.603  1.00 82.63           H  
ATOM   3141  C   THR A 216      18.759  -5.537 -16.723  1.00 82.63           C  
ATOM   3142  CB  THR A 216      20.027  -7.538 -15.898  1.00 82.63           C  
ATOM   3143  HB  THR A 216      19.128  -8.142 -16.021  1.00 82.63           H  
ATOM   3144  O   THR A 216      17.771  -6.175 -17.089  1.00 82.63           O  
ATOM   3145  CG2 THR A 216      20.893  -7.665 -17.151  1.00 82.63           C  
ATOM   3146 HG21 THR A 216      21.197  -8.704 -17.278  1.00 82.63           H  
ATOM   3147 HG22 THR A 216      21.780  -7.038 -17.062  1.00 82.63           H  
ATOM   3148 HG23 THR A 216      20.329  -7.356 -18.031  1.00 82.63           H  
ATOM   3149  OG1 THR A 216      20.774  -8.057 -14.821  1.00 82.63           O  
ATOM   3150  HG1 THR A 216      21.371  -7.362 -14.535  1.00 82.63           H  
ATOM   3151  N   ARG A 217      19.135  -4.373 -17.248  1.00 87.65           N  
ATOM   3152  H   ARG A 217      19.948  -3.906 -16.873  1.00 87.65           H  
ATOM   3153  CA  ARG A 217      18.420  -3.713 -18.336  1.00 87.65           C  
ATOM   3154  HA  ARG A 217      17.347  -3.822 -18.176  1.00 87.65           H  
ATOM   3155  C   ARG A 217      18.757  -4.354 -19.672  1.00 87.65           C  
ATOM   3156  CB  ARG A 217      18.737  -2.216 -18.339  1.00 87.65           C  
ATOM   3157  HB2 ARG A 217      18.259  -1.747 -19.199  1.00 87.65           H  
ATOM   3158  HB3 ARG A 217      19.814  -2.067 -18.410  1.00 87.65           H  
ATOM   3159  O   ARG A 217      19.905  -4.715 -19.933  1.00 87.65           O  
ATOM   3160  CG  ARG A 217      18.207  -1.572 -17.057  1.00 87.65           C  
ATOM   3161  HG2 ARG A 217      17.133  -1.739 -16.983  1.00 87.65           H  
ATOM   3162  HG3 ARG A 217      18.699  -2.010 -16.189  1.00 87.65           H  
ATOM   3163  CD  ARG A 217      18.486  -0.077 -17.081  1.00 87.65           C  
ATOM   3164  HD2 ARG A 217      19.557   0.096 -17.184  1.00 87.65           H  
ATOM   3165  HD3 ARG A 217      17.968   0.362 -17.934  1.00 87.65           H  
ATOM   3166  NE  ARG A 217      18.010   0.563 -15.862  1.00 87.65           N  
ATOM   3167  HE  ARG A 217      17.098   0.991 -15.933  1.00 87.65           H  
ATOM   3168  NH1 ARG A 217      19.659  -0.026 -14.407  1.00 87.65           N  
ATOM   3169 HH11 ARG A 217      20.283  -0.166 -15.189  1.00 87.65           H  
ATOM   3170 HH12 ARG A 217      20.074   0.034 -13.488  1.00 87.65           H  
ATOM   3171  NH2 ARG A 217      17.846   1.083 -13.684  1.00 87.65           N  
ATOM   3172 HH21 ARG A 217      16.973   1.503 -13.969  1.00 87.65           H  
ATOM   3173 HH22 ARG A 217      18.288   1.281 -12.797  1.00 87.65           H  
ATOM   3174  CZ  ARG A 217      18.518   0.542 -14.653  1.00 87.65           C  
ATOM   3175  N   LYS A 218      17.741  -4.482 -20.517  1.00 81.16           N  
ATOM   3176  H   LYS A 218      16.854  -4.097 -20.226  1.00 81.16           H  
ATOM   3177  CA  LYS A 218      17.901  -4.776 -21.941  1.00 81.16           C  
ATOM   3178  HA  LYS A 218      18.945  -4.979 -22.179  1.00 81.16           H  
ATOM   3179  C   LYS A 218      17.478  -3.528 -22.693  1.00 81.16           C  
ATOM   3180  CB  LYS A 218      17.047  -5.975 -22.357  1.00 81.16           C  
ATOM   3181  HB2 LYS A 218      16.012  -5.797 -22.067  1.00 81.16           H  
ATOM   3182  HB3 LYS A 218      17.085  -6.056 -23.444  1.00 81.16           H  
ATOM   3183  O   LYS A 218      16.326  -3.128 -22.571  1.00 81.16           O  
ATOM   3184  CG  LYS A 218      17.534  -7.291 -21.742  1.00 81.16           C  
ATOM   3185  HG2 LYS A 218      18.574  -7.465 -22.018  1.00 81.16           H  
ATOM   3186  HG3 LYS A 218      17.447  -7.251 -20.657  1.00 81.16           H  
ATOM   3187  CD  LYS A 218      16.657  -8.416 -22.290  1.00 81.16           C  
ATOM   3188  HD2 LYS A 218      16.750  -8.439 -23.376  1.00 81.16           H  
ATOM   3189  HD3 LYS A 218      15.619  -8.207 -22.032  1.00 81.16           H  
ATOM   3190  CE  LYS A 218      17.069  -9.765 -21.709  1.00 81.16           C  
ATOM   3191  HE2 LYS A 218      18.107  -9.957 -21.978  1.00 81.16           H  
ATOM   3192  HE3 LYS A 218      16.996  -9.709 -20.623  1.00 81.16           H  
ATOM   3193  NZ  LYS A 218      16.178 -10.822 -22.242  1.00 81.16           N  
ATOM   3194  HZ1 LYS A 218      16.236 -10.833 -23.251  1.00 81.16           H  
ATOM   3195  HZ2 LYS A 218      15.223 -10.605 -21.999  1.00 81.16           H  
ATOM   3196  HZ3 LYS A 218      16.424 -11.729 -21.872  1.00 81.16           H  
ATOM   3197  N   LEU A 219      18.416  -2.938 -23.421  1.00 88.62           N  
ATOM   3198  H   LEU A 219      19.338  -3.349 -23.466  1.00 88.62           H  
ATOM   3199  CA  LEU A 219      18.207  -1.746 -24.228  1.00 88.62           C  
ATOM   3200  HA  LEU A 219      17.139  -1.560 -24.345  1.00 88.62           H  
ATOM   3201  C   LEU A 219      18.818  -2.014 -25.602  1.00 88.62           C  
ATOM   3202  CB  LEU A 219      18.849  -0.546 -23.505  1.00 88.62           C  
ATOM   3203  HB2 LEU A 219      18.408  -0.457 -22.512  1.00 88.62           H  
ATOM   3204  HB3 LEU A 219      19.914  -0.743 -23.384  1.00 88.62           H  
ATOM   3205  O   LEU A 219      20.039  -2.111 -25.728  1.00 88.62           O  
ATOM   3206  CG  LEU A 219      18.679   0.798 -24.237  1.00 88.62           C  
ATOM   3207  HG  LEU A 219      19.050   0.714 -25.259  1.00 88.62           H  
ATOM   3208  CD1 LEU A 219      17.224   1.253 -24.260  1.00 88.62           C  
ATOM   3209 HD11 LEU A 219      17.140   2.211 -24.774  1.00 88.62           H  
ATOM   3210 HD12 LEU A 219      16.612   0.531 -24.801  1.00 88.62           H  
ATOM   3211 HD13 LEU A 219      16.843   1.355 -23.244  1.00 88.62           H  
ATOM   3212  CD2 LEU A 219      19.488   1.870 -23.508  1.00 88.62           C  
ATOM   3213 HD21 LEU A 219      19.405   2.827 -24.024  1.00 88.62           H  
ATOM   3214 HD22 LEU A 219      19.112   2.001 -22.493  1.00 88.62           H  
ATOM   3215 HD23 LEU A 219      20.541   1.587 -23.491  1.00 88.62           H  
ATOM   3216  N   ASP A 220      17.962  -2.188 -26.603  1.00 91.78           N  
ATOM   3217  H   ASP A 220      16.975  -2.068 -26.428  1.00 91.78           H  
ATOM   3218  CA  ASP A 220      18.391  -2.297 -27.994  1.00 91.78           C  
ATOM   3219  HA  ASP A 220      19.356  -2.803 -28.036  1.00 91.78           H  
ATOM   3220  C   ASP A 220      18.572  -0.889 -28.580  1.00 91.78           C  
ATOM   3221  CB  ASP A 220      17.379  -3.131 -28.801  1.00 91.78           C  
ATOM   3222  HB2 ASP A 220      16.379  -2.722 -28.655  1.00 91.78           H  
ATOM   3223  HB3 ASP A 220      17.623  -3.042 -29.860  1.00 91.78           H  
ATOM   3224  O   ASP A 220      17.850   0.035 -28.215  1.00 91.78           O  
ATOM   3225  CG  ASP A 220      17.390  -4.627 -28.439  1.00 91.78           C  
ATOM   3226  OD1 ASP A 220      18.492  -5.169 -28.187  1.00 91.78           O  
ATOM   3227  OD2 ASP A 220      16.309  -5.255 -28.477  1.00 91.78           O  
ATOM   3228  N   ASP A 221      19.485  -0.708 -29.541  1.00 92.42           N  
ATOM   3229  H   ASP A 221      20.113  -1.469 -29.757  1.00 92.42           H  
ATOM   3230  CA  ASP A 221      19.734   0.613 -30.153  1.00 92.42           C  
ATOM   3231  HA  ASP A 221      20.080   1.303 -29.384  1.00 92.42           H  
ATOM   3232  C   ASP A 221      18.470   1.226 -30.809  1.00 92.42           C  
ATOM   3233  CB  ASP A 221      20.810   0.501 -31.244  1.00 92.42           C  
ATOM   3234  HB2 ASP A 221      20.869   1.464 -31.750  1.00 92.42           H  
ATOM   3235  HB3 ASP A 221      20.482  -0.234 -31.979  1.00 92.42           H  
ATOM   3236  O   ASP A 221      18.403   2.433 -31.046  1.00 92.42           O  
ATOM   3237  CG  ASP A 221      22.245   0.175 -30.819  1.00 92.42           C  
ATOM   3238  OD1 ASP A 221      22.724   0.555 -29.731  1.00 92.42           O  
ATOM   3239  OD2 ASP A 221      22.963  -0.372 -31.681  1.00 92.42           O  
ATOM   3240  N   ALA A 222      17.470   0.402 -31.143  1.00 93.70           N  
ATOM   3241  H   ALA A 222      17.555  -0.565 -30.867  1.00 93.70           H  
ATOM   3242  CA  ALA A 222      16.186   0.856 -31.679  1.00 93.70           C  
ATOM   3243  HA  ALA A 222      16.370   1.613 -32.441  1.00 93.70           H  
ATOM   3244  C   ALA A 222      15.280   1.506 -30.613  1.00 93.70           C  
ATOM   3245  CB  ALA A 222      15.495  -0.342 -32.342  1.00 93.70           C  
ATOM   3246  HB1 ALA A 222      15.286  -1.108 -31.595  1.00 93.70           H  
ATOM   3247  HB2 ALA A 222      16.133  -0.755 -33.123  1.00 93.70           H  
ATOM   3248  HB3 ALA A 222      14.552  -0.016 -32.781  1.00 93.70           H  
ATOM   3249  O   ALA A 222      14.444   2.334 -30.965  1.00 93.70           O  
ATOM   3250  N   GLU A 223      15.476   1.165 -29.337  1.00 92.80           N  
ATOM   3251  H   GLU A 223      16.228   0.526 -29.119  1.00 92.80           H  
ATOM   3252  CA  GLU A 223      14.738   1.686 -28.173  1.00 92.80           C  
ATOM   3253  HA  GLU A 223      13.727   1.964 -28.472  1.00 92.80           H  
ATOM   3254  C   GLU A 223      15.392   2.950 -27.581  1.00 92.80           C  
ATOM   3255  CB  GLU A 223      14.641   0.586 -27.100  1.00 92.80           C  
ATOM   3256  HB2 GLU A 223      14.164   0.990 -26.207  1.00 92.80           H  
ATOM   3257  HB3 GLU A 223      15.651   0.284 -26.822  1.00 92.80           H  
ATOM   3258  O   GLU A 223      14.912   3.518 -26.599  1.00 92.80           O  
ATOM   3259  CG  GLU A 223      13.875  -0.676 -27.530  1.00 92.80           C  
ATOM   3260  HG2 GLU A 223      13.958  -1.409 -26.728  1.00 92.80           H  
ATOM   3261  HG3 GLU A 223      14.359  -1.105 -28.407  1.00 92.80           H  
ATOM   3262  CD  GLU A 223      12.384  -0.436 -27.825  1.00 92.80           C  
ATOM   3263  OE1 GLU A 223      11.787  -1.314 -28.492  1.00 92.80           O  
ATOM   3264  OE2 GLU A 223      11.845   0.612 -27.404  1.00 92.80           O  
ATOM   3265  N   VAL A 224      16.506   3.401 -28.170  1.00 96.12           N  
ATOM   3266  H   VAL A 224      16.858   2.879 -28.959  1.00 96.12           H  
ATOM   3267  CA  VAL A 224      17.178   4.651 -27.806  1.00 96.12           C  
ATOM   3268  HA  VAL A 224      16.893   4.927 -26.791  1.00 96.12           H  
ATOM   3269  C   VAL A 224      16.720   5.750 -28.754  1.00 96.12           C  
ATOM   3270  CB  VAL A 224      18.706   4.508 -27.823  1.00 96.12           C  
ATOM   3271  HB  VAL A 224      19.024   4.311 -28.846  1.00 96.12           H  
ATOM   3272  O   VAL A 224      17.201   5.844 -29.887  1.00 96.12           O  
ATOM   3273  CG1 VAL A 224      19.379   5.793 -27.317  1.00 96.12           C  
ATOM   3274 HG11 VAL A 224      20.462   5.669 -27.305  1.00 96.12           H  
ATOM   3275 HG12 VAL A 224      19.138   6.633 -27.968  1.00 96.12           H  
ATOM   3276 HG13 VAL A 224      19.038   6.020 -26.307  1.00 96.12           H  
ATOM   3277  CG2 VAL A 224      19.179   3.339 -26.960  1.00 96.12           C  
ATOM   3278 HG21 VAL A 224      20.267   3.329 -26.892  1.00 96.12           H  
ATOM   3279 HG22 VAL A 224      18.747   3.442 -25.965  1.00 96.12           H  
ATOM   3280 HG23 VAL A 224      18.848   2.394 -27.391  1.00 96.12           H  
ATOM   3281  N   ALA A 225      15.796   6.585 -28.290  1.00 96.74           N  
ATOM   3282  H   ALA A 225      15.489   6.460 -27.336  1.00 96.74           H  
ATOM   3283  CA  ALA A 225      15.341   7.768 -29.002  1.00 96.74           C  
ATOM   3284  HA  ALA A 225      15.219   7.511 -30.054  1.00 96.74           H  
ATOM   3285  C   ALA A 225      16.377   8.895 -28.890  1.00 96.74           C  
ATOM   3286  CB  ALA A 225      13.972   8.187 -28.456  1.00 96.74           C  
ATOM   3287  HB1 ALA A 225      14.057   8.434 -27.398  1.00 96.74           H  
ATOM   3288  HB2 ALA A 225      13.263   7.367 -28.575  1.00 96.74           H  
ATOM   3289  HB3 ALA A 225      13.610   9.058 -29.002  1.00 96.74           H  
ATOM   3290  O   ALA A 225      16.864   9.202 -27.803  1.00 96.74           O  
ATOM   3291  N   ILE A 226      16.686   9.536 -30.013  1.00 96.69           N  
ATOM   3292  H   ILE A 226      16.200   9.267 -30.857  1.00 96.69           H  
ATOM   3293  CA  ILE A 226      17.611  10.668 -30.094  1.00 96.69           C  
ATOM   3294  HA  ILE A 226      18.023  10.867 -29.105  1.00 96.69           H  
ATOM   3295  C   ILE A 226      16.829  11.903 -30.524  1.00 96.69           C  
ATOM   3296  CB  ILE A 226      18.804  10.360 -31.024  1.00 96.69           C  
ATOM   3297  HB  ILE A 226      18.426  10.150 -32.025  1.00 96.69           H  
ATOM   3298  O   ILE A 226      16.106  11.873 -31.521  1.00 96.69           O  
ATOM   3299  CG1 ILE A 226      19.544   9.105 -30.504  1.00 96.69           C  
ATOM   3300 HG12 ILE A 226      18.868   8.250 -30.523  1.00 96.69           H  
ATOM   3301 HG13 ILE A 226      19.850   9.268 -29.471  1.00 96.69           H  
ATOM   3302  CG2 ILE A 226      19.746  11.578 -31.105  1.00 96.69           C  
ATOM   3303 HG21 ILE A 226      20.558  11.389 -31.807  1.00 96.69           H  
ATOM   3304 HG22 ILE A 226      20.157  11.800 -30.120  1.00 96.69           H  
ATOM   3305 HG23 ILE A 226      19.210  12.454 -31.471  1.00 96.69           H  
ATOM   3306  CD1 ILE A 226      20.777   8.718 -31.316  1.00 96.69           C  
ATOM   3307 HD11 ILE A 226      21.541   9.487 -31.204  1.00 96.69           H  
ATOM   3308 HD12 ILE A 226      20.515   8.595 -32.367  1.00 96.69           H  
ATOM   3309 HD13 ILE A 226      21.184   7.788 -30.919  1.00 96.69           H  
ATOM   3310  N   ASP A 227      16.979  12.983 -29.770  1.00 96.77           N  
ATOM   3311  H   ASP A 227      17.593  12.931 -28.970  1.00 96.77           H  
ATOM   3312  CA  ASP A 227      16.363  14.277 -30.042  1.00 96.77           C  
ATOM   3313  HA  ASP A 227      15.720  14.187 -30.918  1.00 96.77           H  
ATOM   3314  C   ASP A 227      17.447  15.318 -30.351  1.00 96.77           C  
ATOM   3315  CB  ASP A 227      15.484  14.672 -28.846  1.00 96.77           C  
ATOM   3316  HB2 ASP A 227      14.997  13.777 -28.459  1.00 96.77           H  
ATOM   3317  HB3 ASP A 227      16.109  15.080 -28.051  1.00 96.77           H  
ATOM   3318  O   ASP A 227      18.483  15.347 -29.693  1.00 96.77           O  
ATOM   3319  CG  ASP A 227      14.383  15.674 -29.196  1.00 96.77           C  
ATOM   3320  OD1 ASP A 227      14.358  16.174 -30.346  1.00 96.77           O  
ATOM   3321  OD2 ASP A 227      13.494  15.840 -28.324  1.00 96.77           O  
ATOM   3322  N   GLY A 228      17.229  16.158 -31.364  1.00 95.39           N  
ATOM   3323  H   GLY A 228      16.289  16.167 -31.736  1.00 95.39           H  
ATOM   3324  CA  GLY A 228      18.133  17.261 -31.732  1.00 95.39           C  
ATOM   3325  HA2 GLY A 228      18.476  17.738 -30.814  1.00 95.39           H  
ATOM   3326  HA3 GLY A 228      17.555  18.004 -32.281  1.00 95.39           H  
ATOM   3327  C   GLY A 228      19.374  16.926 -32.587  1.00 95.39           C  
ATOM   3328  O   GLY A 228      20.069  17.846 -33.031  1.00 95.39           O  
ATOM   3329  N   TYR A 229      19.638  15.653 -32.913  1.00 96.81           N  
ATOM   3330  H   TYR A 229      19.067  14.926 -32.507  1.00 96.81           H  
ATOM   3331  CA  TYR A 229      20.699  15.288 -33.868  1.00 96.81           C  
ATOM   3332  HA  TYR A 229      21.585  15.880 -33.637  1.00 96.81           H  
ATOM   3333  C   TYR A 229      20.286  15.581 -35.320  1.00 96.81           C  
ATOM   3334  CB  TYR A 229      21.112  13.819 -33.712  1.00 96.81           C  
ATOM   3335  HB2 TYR A 229      20.272  13.176 -33.974  1.00 96.81           H  
ATOM   3336  HB3 TYR A 229      21.356  13.638 -32.665  1.00 96.81           H  
ATOM   3337  O   TYR A 229      19.256  15.076 -35.777  1.00 96.81           O  
ATOM   3338  CG  TYR A 229      22.314  13.441 -34.568  1.00 96.81           C  
ATOM   3339  CD1 TYR A 229      22.163  13.183 -35.947  1.00 96.81           C  
ATOM   3340  HD1 TYR A 229      21.187  13.249 -36.404  1.00 96.81           H  
ATOM   3341  CD2 TYR A 229      23.600  13.408 -33.998  1.00 96.81           C  
ATOM   3342  HD2 TYR A 229      23.735  13.636 -32.951  1.00 96.81           H  
ATOM   3343  CE1 TYR A 229      23.286  12.904 -36.749  1.00 96.81           C  
ATOM   3344  HE1 TYR A 229      23.165  12.748 -37.811  1.00 96.81           H  
ATOM   3345  CE2 TYR A 229      24.726  13.119 -34.792  1.00 96.81           C  
ATOM   3346  HE2 TYR A 229      25.716  13.135 -34.362  1.00 96.81           H  
ATOM   3347  OH  TYR A 229      25.664  12.606 -36.937  1.00 96.81           O  
ATOM   3348  HH  TYR A 229      25.448  12.729 -37.865  1.00 96.81           H  
ATOM   3349  CZ  TYR A 229      24.573  12.874 -36.171  1.00 96.81           C  
ATOM   3350  N   LEU A 230      21.118  16.313 -36.066  1.00 95.01           N  
ATOM   3351  H   LEU A 230      21.958  16.667 -35.630  1.00 95.01           H  
ATOM   3352  CA  LEU A 230      20.968  16.564 -37.505  1.00 95.01           C  
ATOM   3353  HA  LEU A 230      20.063  16.079 -37.872  1.00 95.01           H  
ATOM   3354  C   LEU A 230      22.151  15.972 -38.279  1.00 95.01           C  
ATOM   3355  CB  LEU A 230      20.861  18.076 -37.772  1.00 95.01           C  
ATOM   3356  HB2 LEU A 230      21.794  18.543 -37.457  1.00 95.01           H  
ATOM   3357  HB3 LEU A 230      20.768  18.227 -38.848  1.00 95.01           H  
ATOM   3358  O   LEU A 230      23.293  16.179 -37.893  1.00 95.01           O  
ATOM   3359  CG  LEU A 230      19.694  18.788 -37.065  1.00 95.01           C  
ATOM   3360  HG  LEU A 230      19.795  18.678 -35.986  1.00 95.01           H  
ATOM   3361  CD1 LEU A 230      19.737  20.281 -37.394  1.00 95.01           C  
ATOM   3362 HD11 LEU A 230      18.943  20.799 -36.855  1.00 95.01           H  
ATOM   3363 HD12 LEU A 230      20.698  20.690 -37.083  1.00 95.01           H  
ATOM   3364 HD13 LEU A 230      19.614  20.429 -38.467  1.00 95.01           H  
ATOM   3365  CD2 LEU A 230      18.329  18.242 -37.492  1.00 95.01           C  
ATOM   3366 HD21 LEU A 230      17.538  18.827 -37.022  1.00 95.01           H  
ATOM   3367 HD22 LEU A 230      18.229  18.293 -38.576  1.00 95.01           H  
ATOM   3368 HD23 LEU A 230      18.232  17.208 -37.161  1.00 95.01           H  
ATOM   3369  N   ASP A 231      21.887  15.252 -39.367  1.00 92.35           N  
ATOM   3370  H   ASP A 231      20.926  15.133 -39.654  1.00 92.35           H  
ATOM   3371  CA  ASP A 231      22.938  14.806 -40.288  1.00 92.35           C  
ATOM   3372  HA  ASP A 231      23.803  14.516 -39.693  1.00 92.35           H  
ATOM   3373  C   ASP A 231      23.426  15.938 -41.212  1.00 92.35           C  
ATOM   3374  CB  ASP A 231      22.474  13.546 -41.050  1.00 92.35           C  
ATOM   3375  HB2 ASP A 231      23.337  13.117 -41.559  1.00 92.35           H  
ATOM   3376  HB3 ASP A 231      22.136  12.812 -40.319  1.00 92.35           H  
ATOM   3377  O   ASP A 231      22.914  17.058 -41.183  1.00 92.35           O  
ATOM   3378  CG  ASP A 231      21.360  13.745 -42.093  1.00 92.35           C  
ATOM   3379  OD1 ASP A 231      21.107  14.894 -42.522  1.00 92.35           O  
ATOM   3380  OD2 ASP A 231      20.764  12.718 -42.498  1.00 92.35           O  
ATOM   3381  N   ASP A 232      24.403  15.643 -42.073  1.00 88.93           N  
ATOM   3382  H   ASP A 232      24.873  14.753 -41.988  1.00 88.93           H  
ATOM   3383  CA  ASP A 232      24.988  16.637 -42.982  1.00 88.93           C  
ATOM   3384  HA  ASP A 232      25.329  17.476 -42.375  1.00 88.93           H  
ATOM   3385  C   ASP A 232      23.992  17.191 -44.025  1.00 88.93           C  
ATOM   3386  CB  ASP A 232      26.201  16.039 -43.714  1.00 88.93           C  
ATOM   3387  HB2 ASP A 232      25.863  15.194 -44.313  1.00 88.93           H  
ATOM   3388  HB3 ASP A 232      26.591  16.794 -44.397  1.00 88.93           H  
ATOM   3389  O   ASP A 232      24.239  18.245 -44.620  1.00 88.93           O  
ATOM   3390  CG  ASP A 232      27.370  15.589 -42.828  1.00 88.93           C  
ATOM   3391  OD1 ASP A 232      27.462  16.014 -41.655  1.00 88.93           O  
ATOM   3392  OD2 ASP A 232      28.194  14.815 -43.366  1.00 88.93           O  
ATOM   3393  N   GLU A 233      22.863  16.504 -44.263  1.00 88.92           N  
ATOM   3394  H   GLU A 233      22.658  15.723 -43.656  1.00 88.92           H  
ATOM   3395  CA  GLU A 233      21.749  16.995 -45.090  1.00 88.92           C  
ATOM   3396  HA  GLU A 233      22.154  17.687 -45.827  1.00 88.92           H  
ATOM   3397  C   GLU A 233      20.725  17.811 -44.272  1.00 88.92           C  
ATOM   3398  CB  GLU A 233      21.055  15.848 -45.865  1.00 88.92           C  
ATOM   3399  HB2 GLU A 233      20.619  15.135 -45.165  1.00 88.92           H  
ATOM   3400  HB3 GLU A 233      20.239  16.299 -46.430  1.00 88.92           H  
ATOM   3401  O   GLU A 233      19.688  18.224 -44.803  1.00 88.92           O  
ATOM   3402  CG  GLU A 233      21.954  15.090 -46.865  1.00 88.92           C  
ATOM   3403  HG2 GLU A 233      22.600  14.406 -46.316  1.00 88.92           H  
ATOM   3404  HG3 GLU A 233      22.590  15.819 -47.368  1.00 88.92           H  
ATOM   3405  CD  GLU A 233      21.181  14.308 -47.960  1.00 88.92           C  
ATOM   3406  OE1 GLU A 233      21.818  13.678 -48.836  1.00 88.92           O  
ATOM   3407  OE2 GLU A 233      19.946  14.463 -48.144  1.00 88.92           O  
ATOM   3408  N   GLY A 234      20.995  18.055 -42.986  1.00 87.49           N  
ATOM   3409  H   GLY A 234      21.832  17.646 -42.596  1.00 87.49           H  
ATOM   3410  CA  GLY A 234      20.108  18.749 -42.055  1.00 87.49           C  
ATOM   3411  HA2 GLY A 234      20.678  18.989 -41.157  1.00 87.49           H  
ATOM   3412  HA3 GLY A 234      19.760  19.677 -42.509  1.00 87.49           H  
ATOM   3413  C   GLY A 234      18.894  17.917 -41.642  1.00 87.49           C  
ATOM   3414  O   GLY A 234      17.892  18.471 -41.180  1.00 87.49           O  
ATOM   3415  N   LYS A 235      18.930  16.596 -41.839  1.00 92.66           N  
ATOM   3416  H   LYS A 235      19.793  16.185 -42.166  1.00 92.66           H  
ATOM   3417  CA  LYS A 235      17.825  15.696 -41.513  1.00 92.66           C  
ATOM   3418  HA  LYS A 235      16.901  16.273 -41.528  1.00 92.66           H  
ATOM   3419  C   LYS A 235      18.002  15.118 -40.111  1.00 92.66           C  
ATOM   3420  CB  LYS A 235      17.738  14.615 -42.590  1.00 92.66           C  
ATOM   3421  HB2 LYS A 235      17.688  15.091 -43.570  1.00 92.66           H  
ATOM   3422  HB3 LYS A 235      18.642  14.007 -42.551  1.00 92.66           H  
ATOM   3423  O   LYS A 235      19.084  14.691 -39.725  1.00 92.66           O  
ATOM   3424  CG  LYS A 235      16.521  13.708 -42.404  1.00 92.66           C  
ATOM   3425  HG2 LYS A 235      15.606  14.288 -42.519  1.00 92.66           H  
ATOM   3426  HG3 LYS A 235      16.543  13.257 -41.411  1.00 92.66           H  
ATOM   3427  CD  LYS A 235      16.570  12.592 -43.441  1.00 92.66           C  
ATOM   3428  HD2 LYS A 235      16.502  13.018 -44.442  1.00 92.66           H  
ATOM   3429  HD3 LYS A 235      17.520  12.068 -43.339  1.00 92.66           H  
ATOM   3430  CE  LYS A 235      15.415  11.628 -43.185  1.00 92.66           C  
ATOM   3431  HE2 LYS A 235      14.473  12.141 -43.380  1.00 92.66           H  
ATOM   3432  HE3 LYS A 235      15.440  11.346 -42.133  1.00 92.66           H  
ATOM   3433  NZ  LYS A 235      15.565  10.430 -44.037  1.00 92.66           N  
ATOM   3434  HZ1 LYS A 235      16.456  10.004 -43.825  1.00 92.66           H  
ATOM   3435  HZ2 LYS A 235      14.831   9.762 -43.849  1.00 92.66           H  
ATOM   3436  HZ3 LYS A 235      15.574  10.694 -45.012  1.00 92.66           H  
ATOM   3437  N   ALA A 236      16.901  15.055 -39.365  1.00 95.07           N  
ATOM   3438  H   ALA A 236      16.047  15.464 -39.717  1.00 95.07           H  
ATOM   3439  CA  ALA A 236      16.903  14.476 -38.031  1.00 95.07           C  
ATOM   3440  HA  ALA A 236      17.723  14.940 -37.482  1.00 95.07           H  
ATOM   3441  C   ALA A 236      17.147  12.958 -38.057  1.00 95.07           C  
ATOM   3442  CB  ALA A 236      15.602  14.841 -37.309  1.00 95.07           C  
ATOM   3443  HB1 ALA A 236      14.748  14.406 -37.829  1.00 95.07           H  
ATOM   3444  HB2 ALA A 236      15.635  14.454 -36.291  1.00 95.07           H  
ATOM   3445  HB3 ALA A 236      15.496  15.925 -37.265  1.00 95.07           H  
ATOM   3446  O   ALA A 236      16.475  12.224 -38.794  1.00 95.07           O  
ATOM   3447  N   VAL A 237      18.058  12.493 -37.203  1.00 94.99           N  
ATOM   3448  H   VAL A 237      18.552  13.164 -36.632  1.00 94.99           H  
ATOM   3449  CA  VAL A 237      18.274  11.067 -36.923  1.00 94.99           C  
ATOM   3450  HA  VAL A 237      17.709  10.471 -37.640  1.00 94.99           H  
ATOM   3451  C   VAL A 237      17.748  10.772 -35.526  1.00 94.99           C  
ATOM   3452  CB  VAL A 237      19.750  10.661 -37.055  1.00 94.99           C  
ATOM   3453  HB  VAL A 237      20.345  11.173 -36.299  1.00 94.99           H  
ATOM   3454  O   VAL A 237      18.280  11.266 -34.541  1.00 94.99           O  
ATOM   3455  CG1 VAL A 237      19.899   9.152 -36.845  1.00 94.99           C  
ATOM   3456 HG11 VAL A 237      20.937   8.878 -37.036  1.00 94.99           H  
ATOM   3457 HG12 VAL A 237      19.659   8.885 -35.816  1.00 94.99           H  
ATOM   3458 HG13 VAL A 237      19.256   8.610 -37.537  1.00 94.99           H  
ATOM   3459  CG2 VAL A 237      20.310  10.996 -38.445  1.00 94.99           C  
ATOM   3460 HG21 VAL A 237      21.350  10.678 -38.511  1.00 94.99           H  
ATOM   3461 HG22 VAL A 237      20.282  12.073 -38.611  1.00 94.99           H  
ATOM   3462 HG23 VAL A 237      19.727  10.503 -39.223  1.00 94.99           H  
ATOM   3463  N   THR A 238      16.682   9.976 -35.446  1.00 96.19           N  
ATOM   3464  H   THR A 238      16.259   9.647 -36.302  1.00 96.19           H  
ATOM   3465  CA  THR A 238      15.858   9.893 -34.229  1.00 96.19           C  
ATOM   3466  HA  THR A 238      16.096  10.742 -33.590  1.00 96.19           H  
ATOM   3467  C   THR A 238      16.088   8.646 -33.383  1.00 96.19           C  
ATOM   3468  CB  THR A 238      14.369  10.001 -34.576  1.00 96.19           C  
ATOM   3469  HB  THR A 238      13.779   9.959 -33.661  1.00 96.19           H  
ATOM   3470  O   THR A 238      15.437   8.489 -32.356  1.00 96.19           O  
ATOM   3471  CG2 THR A 238      14.030  11.303 -35.301  1.00 96.19           C  
ATOM   3472 HG21 THR A 238      14.360  12.148 -34.697  1.00 96.19           H  
ATOM   3473 HG22 THR A 238      14.518  11.343 -36.275  1.00 96.19           H  
ATOM   3474 HG23 THR A 238      12.950  11.368 -35.437  1.00 96.19           H  
ATOM   3475  OG1 THR A 238      14.000   8.924 -35.417  1.00 96.19           O  
ATOM   3476  HG1 THR A 238      13.612   8.264 -34.837  1.00 96.19           H  
ATOM   3477  N   THR A 239      16.955   7.725 -33.810  1.00 96.58           N  
ATOM   3478  H   THR A 239      17.543   7.949 -34.600  1.00 96.58           H  
ATOM   3479  CA  THR A 239      17.278   6.509 -33.044  1.00 96.58           C  
ATOM   3480  HA  THR A 239      17.010   6.685 -32.002  1.00 96.58           H  
ATOM   3481  C   THR A 239      18.765   6.214 -33.086  1.00 96.58           C  
ATOM   3482  CB  THR A 239      16.520   5.255 -33.514  1.00 96.58           C  
ATOM   3483  HB  THR A 239      16.839   4.406 -32.909  1.00 96.58           H  
ATOM   3484  O   THR A 239      19.427   6.509 -34.087  1.00 96.58           O  
ATOM   3485  CG2 THR A 239      15.004   5.389 -33.394  1.00 96.58           C  
ATOM   3486 HG21 THR A 239      14.748   5.621 -32.360  1.00 96.58           H  
ATOM   3487 HG22 THR A 239      14.628   6.180 -34.044  1.00 96.58           H  
ATOM   3488 HG23 THR A 239      14.536   4.441 -33.656  1.00 96.58           H  
ATOM   3489  OG1 THR A 239      16.807   4.981 -34.870  1.00 96.58           O  
ATOM   3490  HG1 THR A 239      16.325   5.644 -35.370  1.00 96.58           H  
ATOM   3491  N   LEU A 240      19.287   5.571 -32.041  1.00 96.04           N  
ATOM   3492  H   LEU A 240      18.701   5.381 -31.240  1.00 96.04           H  
ATOM   3493  CA  LEU A 240      20.688   5.147 -32.009  1.00 96.04           C  
ATOM   3494  HA  LEU A 240      21.303   6.024 -32.209  1.00 96.04           H  
ATOM   3495  C   LEU A 240      21.000   4.123 -33.107  1.00 96.04           C  
ATOM   3496  CB  LEU A 240      21.019   4.627 -30.604  1.00 96.04           C  
ATOM   3497  HB2 LEU A 240      20.725   5.389 -29.883  1.00 96.04           H  
ATOM   3498  HB3 LEU A 240      20.438   3.723 -30.421  1.00 96.04           H  
ATOM   3499  O   LEU A 240      22.067   4.187 -33.715  1.00 96.04           O  
ATOM   3500  CG  LEU A 240      22.494   4.283 -30.357  1.00 96.04           C  
ATOM   3501  HG  LEU A 240      22.814   3.503 -31.048  1.00 96.04           H  
ATOM   3502  CD1 LEU A 240      23.393   5.506 -30.529  1.00 96.04           C  
ATOM   3503 HD11 LEU A 240      24.404   5.261 -30.203  1.00 96.04           H  
ATOM   3504 HD12 LEU A 240      23.428   5.802 -31.578  1.00 96.04           H  
ATOM   3505 HD13 LEU A 240      23.022   6.334 -29.926  1.00 96.04           H  
ATOM   3506  CD2 LEU A 240      22.664   3.767 -28.929  1.00 96.04           C  
ATOM   3507 HD21 LEU A 240      22.402   4.544 -28.211  1.00 96.04           H  
ATOM   3508 HD22 LEU A 240      22.022   2.901 -28.770  1.00 96.04           H  
ATOM   3509 HD23 LEU A 240      23.698   3.462 -28.767  1.00 96.04           H  
ATOM   3510  N   ALA A 241      20.050   3.243 -33.436  1.00 96.30           N  
ATOM   3511  H   ALA A 241      19.240   3.183 -32.835  1.00 96.30           H  
ATOM   3512  CA  ALA A 241      20.198   2.278 -34.526  1.00 96.30           C  
ATOM   3513  HA  ALA A 241      21.062   1.646 -34.319  1.00 96.30           H  
ATOM   3514  C   ALA A 241      20.439   2.967 -35.880  1.00 96.30           C  
ATOM   3515  CB  ALA A 241      18.946   1.395 -34.573  1.00 96.30           C  
ATOM   3516  HB1 ALA A 241      18.057   2.008 -34.723  1.00 96.30           H  
ATOM   3517  HB2 ALA A 241      18.848   0.845 -33.638  1.00 96.30           H  
ATOM   3518  HB3 ALA A 241      19.034   0.679 -35.391  1.00 96.30           H  
ATOM   3519  O   ALA A 241      21.325   2.564 -36.636  1.00 96.30           O  
ATOM   3520  N   ALA A 242      19.684   4.029 -36.178  1.00 96.61           N  
ATOM   3521  H   ALA A 242      18.988   4.333 -35.512  1.00 96.61           H  
ATOM   3522  CA  ALA A 242      19.893   4.826 -37.384  1.00 96.61           C  
ATOM   3523  HA  ALA A 242      19.989   4.155 -38.237  1.00 96.61           H  
ATOM   3524  C   ALA A 242      21.189   5.646 -37.303  1.00 96.61           C  
ATOM   3525  CB  ALA A 242      18.664   5.714 -37.603  1.00 96.61           C  
ATOM   3526  HB1 ALA A 242      18.533   6.384 -36.754  1.00 96.61           H  
ATOM   3527  HB2 ALA A 242      17.776   5.091 -37.710  1.00 96.61           H  
ATOM   3528  HB3 ALA A 242      18.800   6.304 -38.510  1.00 96.61           H  
ATOM   3529  O   ALA A 242      21.929   5.727 -38.286  1.00 96.61           O  
ATOM   3530  N   LEU A 243      21.501   6.203 -36.128  1.00 96.82           N  
ATOM   3531  H   LEU A 243      20.849   6.124 -35.361  1.00 96.82           H  
ATOM   3532  CA  LEU A 243      22.708   6.998 -35.924  1.00 96.82           C  
ATOM   3533  HA  LEU A 243      22.725   7.785 -36.677  1.00 96.82           H  
ATOM   3534  C   LEU A 243      23.981   6.180 -36.133  1.00 96.82           C  
ATOM   3535  CB  LEU A 243      22.671   7.646 -34.534  1.00 96.82           C  
ATOM   3536  HB2 LEU A 243      21.753   8.224 -34.427  1.00 96.82           H  
ATOM   3537  HB3 LEU A 243      22.673   6.855 -33.784  1.00 96.82           H  
ATOM   3538  O   LEU A 243      24.911   6.691 -36.741  1.00 96.82           O  
ATOM   3539  CG  LEU A 243      23.875   8.570 -34.279  1.00 96.82           C  
ATOM   3540  HG  LEU A 243      24.802   8.019 -34.435  1.00 96.82           H  
ATOM   3541  CD1 LEU A 243      23.881   9.786 -35.196  1.00 96.82           C  
ATOM   3542 HD11 LEU A 243      24.026   9.490 -36.235  1.00 96.82           H  
ATOM   3543 HD12 LEU A 243      22.953  10.348 -35.094  1.00 96.82           H  
ATOM   3544 HD13 LEU A 243      24.717  10.426 -34.911  1.00 96.82           H  
ATOM   3545  CD2 LEU A 243      23.873   9.051 -32.837  1.00 96.82           C  
ATOM   3546 HD21 LEU A 243      23.663   8.217 -32.168  1.00 96.82           H  
ATOM   3547 HD22 LEU A 243      24.858   9.445 -32.589  1.00 96.82           H  
ATOM   3548 HD23 LEU A 243      23.130   9.838 -32.705  1.00 96.82           H  
ATOM   3549  N   ARG A 244      24.020   4.902 -35.744  1.00 96.41           N  
ATOM   3550  H   ARG A 244      23.243   4.544 -35.207  1.00 96.41           H  
ATOM   3551  CA  ARG A 244      25.183   4.035 -36.011  1.00 96.41           C  
ATOM   3552  HA  ARG A 244      26.066   4.483 -35.555  1.00 96.41           H  
ATOM   3553  C   ARG A 244      25.531   3.896 -37.492  1.00 96.41           C  
ATOM   3554  CB  ARG A 244      24.952   2.635 -35.437  1.00 96.41           C  
ATOM   3555  HB2 ARG A 244      23.946   2.290 -35.677  1.00 96.41           H  
ATOM   3556  HB3 ARG A 244      25.663   1.952 -35.903  1.00 96.41           H  
ATOM   3557  O   ARG A 244      26.677   3.597 -37.804  1.00 96.41           O  
ATOM   3558  CG  ARG A 244      25.178   2.586 -33.928  1.00 96.41           C  
ATOM   3559  HG2 ARG A 244      26.113   3.090 -33.686  1.00 96.41           H  
ATOM   3560  HG3 ARG A 244      24.352   3.071 -33.408  1.00 96.41           H  
ATOM   3561  CD  ARG A 244      25.288   1.124 -33.498  1.00 96.41           C  
ATOM   3562  HD2 ARG A 244      26.198   0.683 -33.907  1.00 96.41           H  
ATOM   3563  HD3 ARG A 244      24.433   0.578 -33.897  1.00 96.41           H  
ATOM   3564  NE  ARG A 244      25.267   0.980 -32.043  1.00 96.41           N  
ATOM   3565  HE  ARG A 244      24.428   0.548 -31.683  1.00 96.41           H  
ATOM   3566  NH1 ARG A 244      27.328   1.802 -31.461  1.00 96.41           N  
ATOM   3567 HH11 ARG A 244      27.917   2.184 -30.736  1.00 96.41           H  
ATOM   3568 HH12 ARG A 244      27.518   1.988 -32.436  1.00 96.41           H  
ATOM   3569  NH2 ARG A 244      25.829   1.190 -29.892  1.00 96.41           N  
ATOM   3570 HH21 ARG A 244      26.414   1.541 -29.147  1.00 96.41           H  
ATOM   3571 HH22 ARG A 244      24.879   0.911 -29.692  1.00 96.41           H  
ATOM   3572  CZ  ARG A 244      26.153   1.323 -31.142  1.00 96.41           C  
ATOM   3573  N   VAL A 245      24.566   4.077 -38.393  1.00 95.38           N  
ATOM   3574  H   VAL A 245      23.647   4.328 -38.059  1.00 95.38           H  
ATOM   3575  CA  VAL A 245      24.807   4.038 -39.844  1.00 95.38           C  
ATOM   3576  HA  VAL A 245      25.552   3.271 -40.060  1.00 95.38           H  
ATOM   3577  C   VAL A 245      25.378   5.366 -40.343  1.00 95.38           C  
ATOM   3578  CB  VAL A 245      23.512   3.681 -40.601  1.00 95.38           C  
ATOM   3579  HB  VAL A 245      22.763   4.453 -40.423  1.00 95.38           H  
ATOM   3580  O   VAL A 245      26.200   5.372 -41.255  1.00 95.38           O  
ATOM   3581  CG1 VAL A 245      23.733   3.575 -42.115  1.00 95.38           C  
ATOM   3582 HG11 VAL A 245      24.524   2.857 -42.328  1.00 95.38           H  
ATOM   3583 HG12 VAL A 245      24.015   4.547 -42.521  1.00 95.38           H  
ATOM   3584 HG13 VAL A 245      22.811   3.261 -42.604  1.00 95.38           H  
ATOM   3585  CG2 VAL A 245      22.943   2.335 -40.126  1.00 95.38           C  
ATOM   3586 HG21 VAL A 245      22.047   2.089 -40.695  1.00 95.38           H  
ATOM   3587 HG22 VAL A 245      23.686   1.548 -40.254  1.00 95.38           H  
ATOM   3588 HG23 VAL A 245      22.663   2.395 -39.074  1.00 95.38           H  
ATOM   3589  N   VAL A 246      24.936   6.478 -39.752  1.00 93.68           N  
ATOM   3590  H   VAL A 246      24.299   6.378 -38.975  1.00 93.68           H  
ATOM   3591  CA  VAL A 246      25.291   7.841 -40.174  1.00 93.68           C  
ATOM   3592  HA  VAL A 246      25.451   7.852 -41.252  1.00 93.68           H  
ATOM   3593  C   VAL A 246      26.600   8.311 -39.532  1.00 93.68           C  
ATOM   3594  CB  VAL A 246      24.127   8.805 -39.856  1.00 93.68           C  
ATOM   3595  HB  VAL A 246      23.926   8.780 -38.785  1.00 93.68           H  
ATOM   3596  O   VAL A 246      27.455   8.864 -40.214  1.00 93.68           O  
ATOM   3597  CG1 VAL A 246      24.443  10.251 -40.251  1.00 93.68           C  
ATOM   3598 HG11 VAL A 246      23.582  10.887 -40.047  1.00 93.68           H  
ATOM   3599 HG12 VAL A 246      24.687  10.310 -41.312  1.00 93.68           H  
ATOM   3600 HG13 VAL A 246      25.286  10.630 -39.672  1.00 93.68           H  
ATOM   3601  CG2 VAL A 246      22.846   8.391 -40.597  1.00 93.68           C  
ATOM   3602 HG21 VAL A 246      23.027   8.380 -41.672  1.00 93.68           H  
ATOM   3603 HG22 VAL A 246      22.050   9.103 -40.379  1.00 93.68           H  
ATOM   3604 HG23 VAL A 246      22.519   7.403 -40.273  1.00 93.68           H  
ATOM   3605  N   ASN A 247      26.769   8.078 -38.231  1.00 94.60           N  
ATOM   3606  H   ASN A 247      26.030   7.594 -37.742  1.00 94.60           H  
ATOM   3607  CA  ASN A 247      27.895   8.530 -37.422  1.00 94.60           C  
ATOM   3608  HA  ASN A 247      28.776   8.630 -38.056  1.00 94.60           H  
ATOM   3609  C   ASN A 247      28.216   7.503 -36.320  1.00 94.60           C  
ATOM   3610  CB  ASN A 247      27.553   9.922 -36.870  1.00 94.60           C  
ATOM   3611  HB2 ASN A 247      26.706   9.859 -36.187  1.00 94.60           H  
ATOM   3612  HB3 ASN A 247      27.279  10.569 -37.703  1.00 94.60           H  
ATOM   3613  O   ASN A 247      27.740   7.583 -35.185  1.00 94.60           O  
ATOM   3614  CG  ASN A 247      28.711  10.574 -36.142  1.00 94.60           C  
ATOM   3615  ND2 ASN A 247      28.622  11.864 -35.923  1.00 94.60           N  
ATOM   3616 HD21 ASN A 247      29.385  12.302 -35.427  1.00 94.60           H  
ATOM   3617 HD22 ASN A 247      27.785  12.364 -36.186  1.00 94.60           H  
ATOM   3618  OD1 ASN A 247      29.689   9.944 -35.762  1.00 94.60           O  
ATOM   3619  N   THR A 248      29.036   6.511 -36.672  1.00 95.93           N  
ATOM   3620  H   THR A 248      29.299   6.431 -37.644  1.00 95.93           H  
ATOM   3621  CA  THR A 248      29.431   5.413 -35.775  1.00 95.93           C  
ATOM   3622  HA  THR A 248      28.532   4.885 -35.456  1.00 95.93           H  
ATOM   3623  C   THR A 248      30.174   5.892 -34.529  1.00 95.93           C  
ATOM   3624  CB  THR A 248      30.349   4.428 -36.514  1.00 95.93           C  
ATOM   3625  HB  THR A 248      31.316   4.899 -36.687  1.00 95.93           H  
ATOM   3626  O   THR A 248      30.025   5.288 -33.467  1.00 95.93           O  
ATOM   3627  CG2 THR A 248      30.562   3.114 -35.761  1.00 95.93           C  
ATOM   3628 HG21 THR A 248      31.162   2.435 -36.367  1.00 95.93           H  
ATOM   3629 HG22 THR A 248      29.597   2.654 -35.547  1.00 95.93           H  
ATOM   3630 HG23 THR A 248      31.091   3.300 -34.826  1.00 95.93           H  
ATOM   3631  OG1 THR A 248      29.798   4.089 -37.763  1.00 95.93           O  
ATOM   3632  HG1 THR A 248      30.419   3.523 -38.228  1.00 95.93           H  
ATOM   3633  N   GLU A 249      30.982   6.946 -34.654  1.00 95.27           N  
ATOM   3634  H   GLU A 249      30.973   7.471 -35.517  1.00 95.27           H  
ATOM   3635  CA  GLU A 249      31.799   7.481 -33.561  1.00 95.27           C  
ATOM   3636  HA  GLU A 249      32.340   6.667 -33.079  1.00 95.27           H  
ATOM   3637  C   GLU A 249      30.912   8.120 -32.493  1.00 95.27           C  
ATOM   3638  CB  GLU A 249      32.831   8.457 -34.145  1.00 95.27           C  
ATOM   3639  HB2 GLU A 249      33.398   7.919 -34.905  1.00 95.27           H  
ATOM   3640  HB3 GLU A 249      32.313   9.288 -34.624  1.00 95.27           H  
ATOM   3641  O   GLU A 249      30.918   7.673 -31.345  1.00 95.27           O  
ATOM   3642  CG  GLU A 249      33.812   9.005 -33.096  1.00 95.27           C  
ATOM   3643  HG2 GLU A 249      33.264   9.634 -32.394  1.00 95.27           H  
ATOM   3644  HG3 GLU A 249      34.230   8.162 -32.546  1.00 95.27           H  
ATOM   3645  CD  GLU A 249      34.964   9.817 -33.722  1.00 95.27           C  
ATOM   3646  OE1 GLU A 249      35.934  10.111 -32.988  1.00 95.27           O  
ATOM   3647  OE2 GLU A 249      34.928  10.059 -34.952  1.00 95.27           O  
ATOM   3648  N   PHE A 250      30.043   9.052 -32.894  1.00 96.34           N  
ATOM   3649  H   PHE A 250      30.072   9.369 -33.852  1.00 96.34           H  
ATOM   3650  CA  PHE A 250      29.126   9.711 -31.966  1.00 96.34           C  
ATOM   3651  HA  PHE A 250      29.712  10.090 -31.128  1.00 96.34           H  
ATOM   3652  C   PHE A 250      28.082   8.742 -31.389  1.00 96.34           C  
ATOM   3653  CB  PHE A 250      28.474  10.901 -32.673  1.00 96.34           C  
ATOM   3654  HB2 PHE A 250      29.252  11.484 -33.167  1.00 96.34           H  
ATOM   3655  HB3 PHE A 250      27.783  10.535 -33.432  1.00 96.34           H  
ATOM   3656  O   PHE A 250      27.737   8.813 -30.211  1.00 96.34           O  
ATOM   3657  CG  PHE A 250      27.748  11.823 -31.721  1.00 96.34           C  
ATOM   3658  CD1 PHE A 250      26.350  11.958 -31.781  1.00 96.34           C  
ATOM   3659  HD1 PHE A 250      25.784  11.437 -32.540  1.00 96.34           H  
ATOM   3660  CD2 PHE A 250      28.476  12.522 -30.740  1.00 96.34           C  
ATOM   3661  HD2 PHE A 250      29.549  12.420 -30.670  1.00 96.34           H  
ATOM   3662  CE1 PHE A 250      25.683  12.768 -30.848  1.00 96.34           C  
ATOM   3663  HE1 PHE A 250      24.607  12.849 -30.881  1.00 96.34           H  
ATOM   3664  CE2 PHE A 250      27.807  13.334 -29.810  1.00 96.34           C  
ATOM   3665  HE2 PHE A 250      28.378  13.843 -29.047  1.00 96.34           H  
ATOM   3666  CZ  PHE A 250      26.408  13.452 -29.859  1.00 96.34           C  
ATOM   3667  HZ  PHE A 250      25.893  14.064 -29.132  1.00 96.34           H  
ATOM   3668  N   ALA A 251      27.634   7.748 -32.166  1.00 96.55           N  
ATOM   3669  H   ALA A 251      27.899   7.733 -33.140  1.00 96.55           H  
ATOM   3670  CA  ALA A 251      26.815   6.660 -31.628  1.00 96.55           C  
ATOM   3671  HA  ALA A 251      25.925   7.092 -31.169  1.00 96.55           H  
ATOM   3672  C   ALA A 251      27.551   5.841 -30.544  1.00 96.55           C  
ATOM   3673  CB  ALA A 251      26.385   5.752 -32.781  1.00 96.55           C  
ATOM   3674  HB1 ALA A 251      25.715   4.984 -32.395  1.00 96.55           H  
ATOM   3675  HB2 ALA A 251      27.260   5.287 -33.236  1.00 96.55           H  
ATOM   3676  HB3 ALA A 251      25.857   6.331 -33.538  1.00 96.55           H  
ATOM   3677  O   ALA A 251      26.925   5.324 -29.617  1.00 96.55           O  
ATOM   3678  N   GLY A 252      28.875   5.698 -30.654  1.00 96.68           N  
ATOM   3679  H   GLY A 252      29.344   6.174 -31.411  1.00 96.68           H  
ATOM   3680  CA  GLY A 252      29.721   5.091 -29.627  1.00 96.68           C  
ATOM   3681  HA2 GLY A 252      30.735   5.010 -30.018  1.00 96.68           H  
ATOM   3682  HA3 GLY A 252      29.350   4.097 -29.377  1.00 96.68           H  
ATOM   3683  C   GLY A 252      29.779   5.928 -28.349  1.00 96.68           C  
ATOM   3684  O   GLY A 252      29.672   5.366 -27.260  1.00 96.68           O  
ATOM   3685  N   GLU A 253      29.873   7.253 -28.475  1.00 96.48           N  
ATOM   3686  H   GLU A 253      30.003   7.645 -29.397  1.00 96.48           H  
ATOM   3687  CA  GLU A 253      29.825   8.182 -27.338  1.00 96.48           C  
ATOM   3688  HA  GLU A 253      30.599   7.910 -26.621  1.00 96.48           H  
ATOM   3689  C   GLU A 253      28.486   8.115 -26.598  1.00 96.48           C  
ATOM   3690  CB  GLU A 253      30.088   9.623 -27.794  1.00 96.48           C  
ATOM   3691  HB2 GLU A 253      29.371   9.906 -28.565  1.00 96.48           H  
ATOM   3692  HB3 GLU A 253      29.941  10.276 -26.934  1.00 96.48           H  
ATOM   3693  O   GLU A 253      28.479   7.997 -25.374  1.00 96.48           O  
ATOM   3694  CG  GLU A 253      31.515   9.822 -28.322  1.00 96.48           C  
ATOM   3695  HG2 GLU A 253      31.685   9.144 -29.158  1.00 96.48           H  
ATOM   3696  HG3 GLU A 253      32.218   9.564 -27.530  1.00 96.48           H  
ATOM   3697  CD  GLU A 253      31.773  11.265 -28.779  1.00 96.48           C  
ATOM   3698  OE1 GLU A 253      32.708  11.445 -29.586  1.00 96.48           O  
ATOM   3699  OE2 GLU A 253      31.056  12.179 -28.312  1.00 96.48           O  
ATOM   3700  N   ILE A 254      27.364   8.087 -27.327  1.00 96.29           N  
ATOM   3701  H   ILE A 254      27.443   8.260 -28.319  1.00 96.29           H  
ATOM   3702  CA  ILE A 254      26.028   7.914 -26.734  1.00 96.29           C  
ATOM   3703  HA  ILE A 254      25.890   8.675 -25.966  1.00 96.29           H  
ATOM   3704  C   ILE A 254      25.903   6.558 -26.025  1.00 96.29           C  
ATOM   3705  CB  ILE A 254      24.924   8.102 -27.801  1.00 96.29           C  
ATOM   3706  HB  ILE A 254      25.159   7.483 -28.667  1.00 96.29           H  
ATOM   3707  O   ILE A 254      25.404   6.469 -24.906  1.00 96.29           O  
ATOM   3708  CG1 ILE A 254      24.872   9.581 -28.248  1.00 96.29           C  
ATOM   3709 HG12 ILE A 254      25.844   9.868 -28.649  1.00 96.29           H  
ATOM   3710 HG13 ILE A 254      24.665  10.215 -27.386  1.00 96.29           H  
ATOM   3711  CG2 ILE A 254      23.563   7.647 -27.241  1.00 96.29           C  
ATOM   3712 HG21 ILE A 254      23.389   8.148 -26.289  1.00 96.29           H  
ATOM   3713 HG22 ILE A 254      22.749   7.872 -27.931  1.00 96.29           H  
ATOM   3714 HG23 ILE A 254      23.551   6.569 -27.080  1.00 96.29           H  
ATOM   3715  CD1 ILE A 254      23.823   9.868 -29.327  1.00 96.29           C  
ATOM   3716 HD11 ILE A 254      22.818   9.855 -28.903  1.00 96.29           H  
ATOM   3717 HD12 ILE A 254      23.901   9.117 -30.114  1.00 96.29           H  
ATOM   3718 HD13 ILE A 254      23.998  10.857 -29.749  1.00 96.29           H  
ATOM   3719  N   ALA A 255      26.370   5.472 -26.644  1.00 94.13           N  
ATOM   3720  H   ALA A 255      26.758   5.563 -27.572  1.00 94.13           H  
ATOM   3721  CA  ALA A 255      26.334   4.162 -25.993  1.00 94.13           C  
ATOM   3722  HA  ALA A 255      25.306   3.945 -25.705  1.00 94.13           H  
ATOM   3723  C   ALA A 255      27.187   4.139 -24.710  1.00 94.13           C  
ATOM   3724  CB  ALA A 255      26.793   3.107 -27.003  1.00 94.13           C  
ATOM   3725  HB1 ALA A 255      26.717   2.119 -26.551  1.00 94.13           H  
ATOM   3726  HB2 ALA A 255      26.151   3.157 -27.883  1.00 94.13           H  
ATOM   3727  HB3 ALA A 255      27.826   3.298 -27.294  1.00 94.13           H  
ATOM   3728  O   ALA A 255      26.819   3.504 -23.719  1.00 94.13           O  
ATOM   3729  N   GLN A 256      28.316   4.850 -24.715  1.00 94.01           N  
ATOM   3730  H   GLN A 256      28.573   5.344 -25.558  1.00 94.01           H  
ATOM   3731  CA  GLN A 256      29.182   4.981 -23.552  1.00 94.01           C  
ATOM   3732  HA  GLN A 256      29.326   3.984 -23.134  1.00 94.01           H  
ATOM   3733  C   GLN A 256      28.548   5.849 -22.458  1.00 94.01           C  
ATOM   3734  CB  GLN A 256      30.549   5.518 -24.003  1.00 94.01           C  
ATOM   3735  HB2 GLN A 256      30.433   6.530 -24.392  1.00 94.01           H  
ATOM   3736  HB3 GLN A 256      30.929   4.890 -24.809  1.00 94.01           H  
ATOM   3737  O   GLN A 256      28.677   5.490 -21.284  1.00 94.01           O  
ATOM   3738  CG  GLN A 256      31.592   5.544 -22.876  1.00 94.01           C  
ATOM   3739  HG2 GLN A 256      32.530   5.930 -23.273  1.00 94.01           H  
ATOM   3740  HG3 GLN A 256      31.261   6.228 -22.093  1.00 94.01           H  
ATOM   3741  CD  GLN A 256      31.858   4.164 -22.281  1.00 94.01           C  
ATOM   3742  NE2 GLN A 256      31.819   4.028 -20.976  1.00 94.01           N  
ATOM   3743 HE21 GLN A 256      31.441   4.782 -20.420  1.00 94.01           H  
ATOM   3744 HE22 GLN A 256      31.811   3.077 -20.637  1.00 94.01           H  
ATOM   3745  OE1 GLN A 256      32.091   3.182 -22.966  1.00 94.01           O  
ATOM   3746  N   SER A 257      27.851   6.938 -22.802  1.00 93.54           N  
ATOM   3747  H   SER A 257      27.779   7.200 -23.774  1.00 93.54           H  
ATOM   3748  CA  SER A 257      27.173   7.792 -21.816  1.00 93.54           C  
ATOM   3749  HA  SER A 257      27.902   8.074 -21.057  1.00 93.54           H  
ATOM   3750  C   SER A 257      26.053   7.043 -21.088  1.00 93.54           C  
ATOM   3751  CB  SER A 257      26.658   9.095 -22.444  1.00 93.54           C  
ATOM   3752  HB2 SER A 257      27.480   9.610 -22.941  1.00 93.54           H  
ATOM   3753  HB3 SER A 257      26.277   9.736 -21.649  1.00 93.54           H  
ATOM   3754  O   SER A 257      25.957   7.141 -19.869  1.00 93.54           O  
ATOM   3755  OG  SER A 257      25.624   8.865 -23.373  1.00 93.54           O  
ATOM   3756  HG  SER A 257      25.067   9.646 -23.412  1.00 93.54           H  
ATOM   3757  N   LEU A 258      25.308   6.185 -21.791  1.00 92.83           N  
ATOM   3758  H   LEU A 258      25.392   6.228 -22.797  1.00 92.83           H  
ATOM   3759  CA  LEU A 258      24.240   5.358 -21.211  1.00 92.83           C  
ATOM   3760  HA  LEU A 258      23.637   5.978 -20.547  1.00 92.83           H  
ATOM   3761  C   LEU A 258      24.750   4.184 -20.353  1.00 92.83           C  
ATOM   3762  CB  LEU A 258      23.360   4.838 -22.363  1.00 92.83           C  
ATOM   3763  HB2 LEU A 258      22.647   4.115 -21.965  1.00 92.83           H  
ATOM   3764  HB3 LEU A 258      24.001   4.317 -23.073  1.00 92.83           H  
ATOM   3765  O   LEU A 258      24.001   3.617 -19.557  1.00 92.83           O  
ATOM   3766  CG  LEU A 258      22.573   5.935 -23.109  1.00 92.83           C  
ATOM   3767  HG  LEU A 258      23.240   6.744 -23.407  1.00 92.83           H  
ATOM   3768  CD1 LEU A 258      21.942   5.342 -24.370  1.00 92.83           C  
ATOM   3769 HD11 LEU A 258      22.727   4.972 -25.029  1.00 92.83           H  
ATOM   3770 HD12 LEU A 258      21.266   4.529 -24.105  1.00 92.83           H  
ATOM   3771 HD13 LEU A 258      21.384   6.119 -24.892  1.00 92.83           H  
ATOM   3772  CD2 LEU A 258      21.455   6.517 -22.246  1.00 92.83           C  
ATOM   3773 HD21 LEU A 258      20.757   5.734 -21.948  1.00 92.83           H  
ATOM   3774 HD22 LEU A 258      20.915   7.284 -22.802  1.00 92.83           H  
ATOM   3775 HD23 LEU A 258      21.870   6.975 -21.349  1.00 92.83           H  
ATOM   3776  N   SER A 259      26.017   3.780 -20.499  1.00 90.04           N  
ATOM   3777  H   SER A 259      26.582   4.269 -21.179  1.00 90.04           H  
ATOM   3778  CA  SER A 259      26.547   2.568 -19.847  1.00 90.04           C  
ATOM   3779  HA  SER A 259      25.929   1.728 -20.165  1.00 90.04           H  
ATOM   3780  C   SER A 259      26.487   2.603 -18.311  1.00 90.04           C  
ATOM   3781  CB  SER A 259      27.977   2.288 -20.318  1.00 90.04           C  
ATOM   3782  HB2 SER A 259      28.001   2.264 -21.407  1.00 90.04           H  
ATOM   3783  HB3 SER A 259      28.281   1.310 -19.944  1.00 90.04           H  
ATOM   3784  O   SER A 259      26.291   1.560 -17.682  1.00 90.04           O  
ATOM   3785  OG  SER A 259      28.897   3.258 -19.848  1.00 90.04           O  
ATOM   3786  HG  SER A 259      28.728   4.085 -20.307  1.00 90.04           H  
ATOM   3787  N   GLY A 260      26.614   3.792 -17.709  1.00 87.59           N  
ATOM   3788  H   GLY A 260      26.699   4.608 -18.299  1.00 87.59           H  
ATOM   3789  CA  GLY A 260      26.508   3.994 -16.263  1.00 87.59           C  
ATOM   3790  HA2 GLY A 260      27.234   3.365 -15.749  1.00 87.59           H  
ATOM   3791  HA3 GLY A 260      26.717   5.039 -16.032  1.00 87.59           H  
ATOM   3792  C   GLY A 260      25.109   3.664 -15.749  1.00 87.59           C  
ATOM   3793  O   GLY A 260      24.965   2.773 -14.909  1.00 87.59           O  
ATOM   3794  N   ASP A 261      24.089   4.300 -16.325  1.00 86.50           N  
ATOM   3795  H   ASP A 261      24.282   5.035 -16.990  1.00 86.50           H  
ATOM   3796  CA  ASP A 261      22.678   4.104 -15.967  1.00 86.50           C  
ATOM   3797  HA  ASP A 261      22.539   4.328 -14.909  1.00 86.50           H  
ATOM   3798  C   ASP A 261      22.224   2.664 -16.214  1.00 86.50           C  
ATOM   3799  CB  ASP A 261      21.807   5.068 -16.785  1.00 86.50           C  
ATOM   3800  HB2 ASP A 261      20.760   4.898 -16.534  1.00 86.50           H  
ATOM   3801  HB3 ASP A 261      21.943   4.857 -17.846  1.00 86.50           H  
ATOM   3802  O   ASP A 261      21.513   2.069 -15.403  1.00 86.50           O  
ATOM   3803  CG  ASP A 261      22.140   6.535 -16.512  1.00 86.50           C  
ATOM   3804  OD1 ASP A 261      22.527   6.832 -15.357  1.00 86.50           O  
ATOM   3805  OD2 ASP A 261      22.057   7.316 -17.480  1.00 86.50           O  
ATOM   3806  N   LEU A 262      22.722   2.043 -17.288  1.00 87.03           N  
ATOM   3807  H   LEU A 262      23.261   2.595 -17.940  1.00 87.03           H  
ATOM   3808  CA  LEU A 262      22.449   0.640 -17.587  1.00 87.03           C  
ATOM   3809  HA  LEU A 262      21.366   0.512 -17.607  1.00 87.03           H  
ATOM   3810  C   LEU A 262      22.970  -0.324 -16.513  1.00 87.03           C  
ATOM   3811  CB  LEU A 262      23.003   0.294 -18.975  1.00 87.03           C  
ATOM   3812  HB2 LEU A 262      24.038   0.631 -19.029  1.00 87.03           H  
ATOM   3813  HB3 LEU A 262      22.995  -0.789 -19.098  1.00 87.03           H  
ATOM   3814  O   LEU A 262      22.360  -1.373 -16.289  1.00 87.03           O  
ATOM   3815  CG  LEU A 262      22.203   0.919 -20.133  1.00 87.03           C  
ATOM   3816  HG  LEU A 262      22.133   2.000 -20.013  1.00 87.03           H  
ATOM   3817  CD1 LEU A 262      22.926   0.613 -21.444  1.00 87.03           C  
ATOM   3818 HD11 LEU A 262      23.939   1.015 -21.404  1.00 87.03           H  
ATOM   3819 HD12 LEU A 262      22.959  -0.462 -21.621  1.00 87.03           H  
ATOM   3820 HD13 LEU A 262      22.407   1.103 -22.268  1.00 87.03           H  
ATOM   3821  CD2 LEU A 262      20.784   0.352 -20.215  1.00 87.03           C  
ATOM   3822 HD21 LEU A 262      20.181   0.731 -19.389  1.00 87.03           H  
ATOM   3823 HD22 LEU A 262      20.314   0.686 -21.140  1.00 87.03           H  
ATOM   3824 HD23 LEU A 262      20.810  -0.737 -20.203  1.00 87.03           H  
ATOM   3825  N   SER A 263      24.063   0.034 -15.837  1.00 87.50           N  
ATOM   3826  H   SER A 263      24.479   0.923 -16.077  1.00 87.50           H  
ATOM   3827  CA  SER A 263      24.683  -0.766 -14.773  1.00 87.50           C  
ATOM   3828  HA  SER A 263      24.425  -1.813 -14.937  1.00 87.50           H  
ATOM   3829  C   SER A 263      24.207  -0.416 -13.357  1.00 87.50           C  
ATOM   3830  CB  SER A 263      26.205  -0.650 -14.877  1.00 87.50           C  
ATOM   3831  HB2 SER A 263      26.507  -0.813 -15.912  1.00 87.50           H  
ATOM   3832  HB3 SER A 263      26.662  -1.423 -14.259  1.00 87.50           H  
ATOM   3833  O   SER A 263      24.441  -1.190 -12.425  1.00 87.50           O  
ATOM   3834  OG  SER A 263      26.681   0.611 -14.446  1.00 87.50           O  
ATOM   3835  HG  SER A 263      26.104   1.306 -14.770  1.00 87.50           H  
ATOM   3836  N   ALA A 264      23.547   0.732 -13.187  1.00 90.40           N  
ATOM   3837  H   ALA A 264      23.385   1.324 -13.989  1.00 90.40           H  
ATOM   3838  CA  ALA A 264      23.066   1.207 -11.898  1.00 90.40           C  
ATOM   3839  HA  ALA A 264      23.903   1.168 -11.201  1.00 90.40           H  
ATOM   3840  C   ALA A 264      21.927   0.320 -11.355  1.00 90.40           C  
ATOM   3841  CB  ALA A 264      22.636   2.672 -12.048  1.00 90.40           C  
ATOM   3842  HB1 ALA A 264      23.468   3.271 -12.417  1.00 90.40           H  
ATOM   3843  HB2 ALA A 264      22.307   3.070 -11.088  1.00 90.40           H  
ATOM   3844  HB3 ALA A 264      21.809   2.746 -12.754  1.00 90.40           H  
ATOM   3845  O   ALA A 264      21.148  -0.238 -12.135  1.00 90.40           O  
ATOM   3846  N   PRO A 265      21.778   0.176 -10.026  1.00 92.89           N  
ATOM   3847  CA  PRO A 265      20.591  -0.458  -9.461  1.00 92.89           C  
ATOM   3848  HA  PRO A 265      20.497  -1.476  -9.839  1.00 92.89           H  
ATOM   3849  C   PRO A 265      19.317   0.318  -9.831  1.00 92.89           C  
ATOM   3850  CB  PRO A 265      20.830  -0.502  -7.951  1.00 92.89           C  
ATOM   3851  HB2 PRO A 265      21.357  -1.420  -7.692  1.00 92.89           H  
ATOM   3852  HB3 PRO A 265      19.899  -0.426  -7.389  1.00 92.89           H  
ATOM   3853  O   PRO A 265      19.356   1.491 -10.199  1.00 92.89           O  
ATOM   3854  CG  PRO A 265      21.742   0.701  -7.711  1.00 92.89           C  
ATOM   3855  HG2 PRO A 265      22.348   0.578  -6.813  1.00 92.89           H  
ATOM   3856  HG3 PRO A 265      21.137   1.605  -7.642  1.00 92.89           H  
ATOM   3857  CD  PRO A 265      22.599   0.757  -8.975  1.00 92.89           C  
ATOM   3858  HD2 PRO A 265      22.864   1.791  -9.194  1.00 92.89           H  
ATOM   3859  HD3 PRO A 265      23.498   0.154  -8.844  1.00 92.89           H  
ATOM   3860  N   LEU A 266      18.174  -0.362  -9.765  1.00 93.04           N  
ATOM   3861  H   LEU A 266      18.198  -1.311  -9.422  1.00 93.04           H  
ATOM   3862  CA  LEU A 266      16.871   0.261  -9.957  1.00 93.04           C  
ATOM   3863  HA  LEU A 266      16.987   1.118 -10.621  1.00 93.04           H  
ATOM   3864  C   LEU A 266      16.339   0.762  -8.612  1.00 93.04           C  
ATOM   3865  CB  LEU A 266      15.934  -0.754 -10.630  1.00 93.04           C  
ATOM   3866  HB2 LEU A 266      15.809  -1.605  -9.959  1.00 93.04           H  
ATOM   3867  HB3 LEU A 266      16.408  -1.106 -11.546  1.00 93.04           H  
ATOM   3868  O   LEU A 266      16.111  -0.045  -7.707  1.00 93.04           O  
ATOM   3869  CG  LEU A 266      14.550  -0.191 -10.990  1.00 93.04           C  
ATOM   3870  HG  LEU A 266      14.085   0.247 -10.107  1.00 93.04           H  
ATOM   3871  CD1 LEU A 266      14.639   0.869 -12.081  1.00 93.04           C  
ATOM   3872 HD11 LEU A 266      15.230   1.723 -11.750  1.00 93.04           H  
ATOM   3873 HD12 LEU A 266      13.645   1.243 -12.327  1.00 93.04           H  
ATOM   3874 HD13 LEU A 266      15.086   0.444 -12.979  1.00 93.04           H  
ATOM   3875  CD2 LEU A 266      13.676  -1.341 -11.493  1.00 93.04           C  
ATOM   3876 HD21 LEU A 266      14.129  -1.790 -12.377  1.00 93.04           H  
ATOM   3877 HD22 LEU A 266      13.578  -2.090 -10.707  1.00 93.04           H  
ATOM   3878 HD23 LEU A 266      12.687  -0.968 -11.761  1.00 93.04           H  
ATOM   3879  N   SER A 267      16.097   2.069  -8.515  1.00 95.02           N  
ATOM   3880  H   SER A 267      16.364   2.667  -9.284  1.00 95.02           H  
ATOM   3881  CA  SER A 267      15.501   2.698  -7.336  1.00 95.02           C  
ATOM   3882  HA  SER A 267      15.840   2.163  -6.449  1.00 95.02           H  
ATOM   3883  C   SER A 267      13.979   2.638  -7.418  1.00 95.02           C  
ATOM   3884  CB  SER A 267      15.969   4.149  -7.211  1.00 95.02           C  
ATOM   3885  HB2 SER A 267      15.411   4.786  -7.897  1.00 95.02           H  
ATOM   3886  HB3 SER A 267      17.029   4.210  -7.459  1.00 95.02           H  
ATOM   3887  O   SER A 267      13.383   3.170  -8.355  1.00 95.02           O  
ATOM   3888  OG  SER A 267      15.796   4.587  -5.878  1.00 95.02           O  
ATOM   3889  HG  SER A 267      16.607   4.303  -5.450  1.00 95.02           H  
ATOM   3890  N   LEU A 268      13.334   1.986  -6.450  1.00 96.44           N  
ATOM   3891  H   LEU A 268      13.888   1.560  -5.721  1.00 96.44           H  
ATOM   3892  CA  LEU A 268      11.888   1.765  -6.447  1.00 96.44           C  
ATOM   3893  HA  LEU A 268      11.457   2.307  -7.288  1.00 96.44           H  
ATOM   3894  C   LEU A 268      11.222   2.281  -5.169  1.00 96.44           C  
ATOM   3895  CB  LEU A 268      11.576   0.271  -6.633  1.00 96.44           C  
ATOM   3896  HB2 LEU A 268      12.100  -0.292  -5.861  1.00 96.44           H  
ATOM   3897  HB3 LEU A 268      10.506   0.120  -6.492  1.00 96.44           H  
ATOM   3898  O   LEU A 268      11.775   2.104  -4.078  1.00 96.44           O  
ATOM   3899  CG  LEU A 268      11.969  -0.287  -8.008  1.00 96.44           C  
ATOM   3900  HG  LEU A 268      13.041  -0.161  -8.164  1.00 96.44           H  
ATOM   3901  CD1 LEU A 268      11.653  -1.780  -8.061  1.00 96.44           C  
ATOM   3902 HD11 LEU A 268      12.271  -2.285  -7.318  1.00 96.44           H  
ATOM   3903 HD12 LEU A 268      10.596  -1.948  -7.854  1.00 96.44           H  
ATOM   3904 HD13 LEU A 268      11.900  -2.168  -9.049  1.00 96.44           H  
ATOM   3905  CD2 LEU A 268      11.202   0.388  -9.140  1.00 96.44           C  
ATOM   3906 HD21 LEU A 268      11.533   1.420  -9.255  1.00 96.44           H  
ATOM   3907 HD22 LEU A 268      11.410  -0.132 -10.075  1.00 96.44           H  
ATOM   3908 HD23 LEU A 268      10.131   0.369  -8.934  1.00 96.44           H  
ATOM   3909  N   PRO A 269       9.999   2.830  -5.264  1.00 97.72           N  
ATOM   3910  CA  PRO A 269       9.172   3.072  -4.092  1.00 97.72           C  
ATOM   3911  HA  PRO A 269       9.686   3.803  -3.467  1.00 97.72           H  
ATOM   3912  C   PRO A 269       8.913   1.762  -3.324  1.00 97.72           C  
ATOM   3913  CB  PRO A 269       7.873   3.690  -4.608  1.00 97.72           C  
ATOM   3914  HB2 PRO A 269       7.085   2.939  -4.662  1.00 97.72           H  
ATOM   3915  HB3 PRO A 269       7.564   4.532  -3.988  1.00 97.72           H  
ATOM   3916  O   PRO A 269       8.614   0.728  -3.935  1.00 97.72           O  
ATOM   3917  CG  PRO A 269       8.203   4.177  -6.010  1.00 97.72           C  
ATOM   3918  HG2 PRO A 269       8.586   5.196  -5.969  1.00 97.72           H  
ATOM   3919  HG3 PRO A 269       7.325   4.110  -6.652  1.00 97.72           H  
ATOM   3920  CD  PRO A 269       9.299   3.231  -6.476  1.00 97.72           C  
ATOM   3921  HD2 PRO A 269       8.858   2.355  -6.951  1.00 97.72           H  
ATOM   3922  HD3 PRO A 269       9.956   3.753  -7.172  1.00 97.72           H  
ATOM   3923  N   PRO A 270       9.027   1.754  -1.986  1.00 97.60           N  
ATOM   3924  CA  PRO A 270       8.944   0.521  -1.213  1.00 97.60           C  
ATOM   3925  HA  PRO A 270       9.536  -0.251  -1.704  1.00 97.60           H  
ATOM   3926  C   PRO A 270       7.527  -0.038  -1.019  1.00 97.60           C  
ATOM   3927  CB  PRO A 270       9.598   0.862   0.121  1.00 97.60           C  
ATOM   3928  HB2 PRO A 270      10.671   0.683   0.048  1.00 97.60           H  
ATOM   3929  HB3 PRO A 270       9.161   0.290   0.940  1.00 97.60           H  
ATOM   3930  O   PRO A 270       7.410  -1.180  -0.571  1.00 97.60           O  
ATOM   3931  CG  PRO A 270       9.343   2.355   0.287  1.00 97.60           C  
ATOM   3932  HG2 PRO A 270      10.063   2.826   0.956  1.00 97.60           H  
ATOM   3933  HG3 PRO A 270       8.324   2.510   0.640  1.00 97.60           H  
ATOM   3934  CD  PRO A 270       9.476   2.856  -1.144  1.00 97.60           C  
ATOM   3935  HD2 PRO A 270      10.525   3.062  -1.352  1.00 97.60           H  
ATOM   3936  HD3 PRO A 270       8.886   3.760  -1.296  1.00 97.60           H  
ATOM   3937  N   SER A 271       6.455   0.698  -1.322  1.00 98.11           N  
ATOM   3938  H   SER A 271       6.605   1.665  -1.571  1.00 98.11           H  
ATOM   3939  CA  SER A 271       5.065   0.332  -0.992  1.00 98.11           C  
ATOM   3940  HA  SER A 271       4.958   0.379   0.091  1.00 98.11           H  
ATOM   3941  C   SER A 271       4.663  -1.078  -1.426  1.00 98.11           C  
ATOM   3942  CB  SER A 271       4.073   1.340  -1.584  1.00 98.11           C  
ATOM   3943  HB2 SER A 271       4.170   2.293  -1.063  1.00 98.11           H  
ATOM   3944  HB3 SER A 271       3.056   0.982  -1.423  1.00 98.11           H  
ATOM   3945  O   SER A 271       4.050  -1.798  -0.635  1.00 98.11           O  
ATOM   3946  OG  SER A 271       4.290   1.532  -2.968  1.00 98.11           O  
ATOM   3947  HG  SER A 271       4.673   2.410  -3.032  1.00 98.11           H  
ATOM   3948  N   ALA A 272       5.054  -1.530  -2.623  1.00 98.14           N  
ATOM   3949  H   ALA A 272       5.515  -0.878  -3.241  1.00 98.14           H  
ATOM   3950  CA  ALA A 272       4.785  -2.902  -3.068  1.00 98.14           C  
ATOM   3951  HA  ALA A 272       3.722  -3.104  -2.937  1.00 98.14           H  
ATOM   3952  C   ALA A 272       5.521  -3.953  -2.230  1.00 98.14           C  
ATOM   3953  CB  ALA A 272       5.118  -3.050  -4.554  1.00 98.14           C  
ATOM   3954  HB1 ALA A 272       4.409  -2.468  -5.143  1.00 98.14           H  
ATOM   3955  HB2 ALA A 272       5.022  -4.094  -4.851  1.00 98.14           H  
ATOM   3956  HB3 ALA A 272       6.136  -2.713  -4.747  1.00 98.14           H  
ATOM   3957  O   ALA A 272       4.919  -4.920  -1.763  1.00 98.14           O  
ATOM   3958  N   LEU A 273       6.813  -3.752  -1.979  1.00 97.46           N  
ATOM   3959  H   LEU A 273       7.233  -2.892  -2.304  1.00 97.46           H  
ATOM   3960  CA  LEU A 273       7.595  -4.633  -1.117  1.00 97.46           C  
ATOM   3961  HA  LEU A 273       7.551  -5.648  -1.514  1.00 97.46           H  
ATOM   3962  C   LEU A 273       7.014  -4.675   0.304  1.00 97.46           C  
ATOM   3963  CB  LEU A 273       9.052  -4.151  -1.176  1.00 97.46           C  
ATOM   3964  HB2 LEU A 273       9.103  -3.075  -1.013  1.00 97.46           H  
ATOM   3965  HB3 LEU A 273       9.414  -4.336  -2.187  1.00 97.46           H  
ATOM   3966  O   LEU A 273       6.880  -5.747   0.899  1.00 97.46           O  
ATOM   3967  CG  LEU A 273       9.972  -4.854  -0.167  1.00 97.46           C  
ATOM   3968  HG  LEU A 273       9.613  -5.865   0.028  1.00 97.46           H  
ATOM   3969  CD1 LEU A 273      11.384  -4.943  -0.729  1.00 97.46           C  
ATOM   3970 HD11 LEU A 273      11.386  -5.548  -1.636  1.00 97.46           H  
ATOM   3971 HD12 LEU A 273      11.755  -3.946  -0.964  1.00 97.46           H  
ATOM   3972 HD13 LEU A 273      12.039  -5.425  -0.002  1.00 97.46           H  
ATOM   3973  CD2 LEU A 273      10.053  -4.076   1.147  1.00 97.46           C  
ATOM   3974 HD21 LEU A 273      10.785  -4.559   1.793  1.00 97.46           H  
ATOM   3975 HD22 LEU A 273       9.098  -4.072   1.673  1.00 97.46           H  
ATOM   3976 HD23 LEU A 273      10.369  -3.050   0.961  1.00 97.46           H  
ATOM   3977  N   ILE A 274       6.623  -3.518   0.836  1.00 98.34           N  
ATOM   3978  H   ILE A 274       6.767  -2.682   0.289  1.00 98.34           H  
ATOM   3979  CA  ILE A 274       6.054  -3.381   2.176  1.00 98.34           C  
ATOM   3980  HA  ILE A 274       6.694  -3.910   2.881  1.00 98.34           H  
ATOM   3981  C   ILE A 274       4.678  -4.040   2.271  1.00 98.34           C  
ATOM   3982  CB  ILE A 274       6.016  -1.893   2.561  1.00 98.34           C  
ATOM   3983  HB  ILE A 274       5.532  -1.345   1.753  1.00 98.34           H  
ATOM   3984  O   ILE A 274       4.394  -4.686   3.280  1.00 98.34           O  
ATOM   3985  CG1 ILE A 274       7.434  -1.303   2.744  1.00 98.34           C  
ATOM   3986 HG12 ILE A 274       8.012  -1.473   1.836  1.00 98.34           H  
ATOM   3987 HG13 ILE A 274       7.347  -0.224   2.873  1.00 98.34           H  
ATOM   3988  CG2 ILE A 274       5.178  -1.669   3.823  1.00 98.34           C  
ATOM   3989 HG21 ILE A 274       5.223  -0.603   4.049  1.00 98.34           H  
ATOM   3990 HG22 ILE A 274       5.560  -2.256   4.659  1.00 98.34           H  
ATOM   3991 HG23 ILE A 274       4.131  -1.918   3.651  1.00 98.34           H  
ATOM   3992  CD1 ILE A 274       8.256  -1.867   3.910  1.00 98.34           C  
ATOM   3993 HD11 ILE A 274       8.395  -2.943   3.803  1.00 98.34           H  
ATOM   3994 HD12 ILE A 274       7.768  -1.652   4.861  1.00 98.34           H  
ATOM   3995 HD13 ILE A 274       9.238  -1.394   3.915  1.00 98.34           H  
ATOM   3996  N   ALA A 275       3.852  -3.979   1.225  1.00 98.53           N  
ATOM   3997  H   ALA A 275       4.090  -3.386   0.443  1.00 98.53           H  
ATOM   3998  CA  ALA A 275       2.609  -4.746   1.164  1.00 98.53           C  
ATOM   3999  HA  ALA A 275       1.960  -4.428   1.980  1.00 98.53           H  
ATOM   4000  C   ALA A 275       2.870  -6.257   1.325  1.00 98.53           C  
ATOM   4001  CB  ALA A 275       1.905  -4.452  -0.166  1.00 98.53           C  
ATOM   4002  HB1 ALA A 275       2.501  -4.829  -0.997  1.00 98.53           H  
ATOM   4003  HB2 ALA A 275       0.929  -4.937  -0.179  1.00 98.53           H  
ATOM   4004  HB3 ALA A 275       1.770  -3.379  -0.301  1.00 98.53           H  
ATOM   4005  O   ALA A 275       2.077  -6.965   1.948  1.00 98.53           O  
ATOM   4006  N   GLY A 276       4.007  -6.748   0.821  1.00 98.02           N  
ATOM   4007  H   GLY A 276       4.615  -6.116   0.320  1.00 98.02           H  
ATOM   4008  CA  GLY A 276       4.452  -8.130   1.012  1.00 98.02           C  
ATOM   4009  HA2 GLY A 276       3.666  -8.818   0.698  1.00 98.02           H  
ATOM   4010  HA3 GLY A 276       5.339  -8.307   0.403  1.00 98.02           H  
ATOM   4011  C   GLY A 276       4.800  -8.412   2.473  1.00 98.02           C  
ATOM   4012  O   GLY A 276       4.311  -9.382   3.053  1.00 98.02           O  
ATOM   4013  N   VAL A 277       5.552  -7.505   3.106  1.00 97.71           N  
ATOM   4014  H   VAL A 277       5.907  -6.733   2.559  1.00 97.71           H  
ATOM   4015  CA  VAL A 277       5.878  -7.565   4.544  1.00 97.71           C  
ATOM   4016  HA  VAL A 277       6.400  -8.503   4.733  1.00 97.71           H  
ATOM   4017  C   VAL A 277       4.613  -7.571   5.412  1.00 97.71           C  
ATOM   4018  CB  VAL A 277       6.808  -6.400   4.951  1.00 97.71           C  
ATOM   4019  HB  VAL A 277       6.336  -5.448   4.707  1.00 97.71           H  
ATOM   4020  O   VAL A 277       4.568  -8.284   6.419  1.00 97.71           O  
ATOM   4021  CG1 VAL A 277       7.114  -6.394   6.455  1.00 97.71           C  
ATOM   4022 HG11 VAL A 277       7.521  -7.360   6.752  1.00 97.71           H  
ATOM   4023 HG12 VAL A 277       6.208  -6.193   7.028  1.00 97.71           H  
ATOM   4024 HG13 VAL A 277       7.833  -5.608   6.686  1.00 97.71           H  
ATOM   4025  CG2 VAL A 277       8.151  -6.478   4.212  1.00 97.71           C  
ATOM   4026 HG21 VAL A 277       8.787  -5.644   4.508  1.00 97.71           H  
ATOM   4027 HG22 VAL A 277       8.656  -7.417   4.441  1.00 97.71           H  
ATOM   4028 HG23 VAL A 277       7.997  -6.415   3.135  1.00 97.71           H  
ATOM   4029  N   TYR A 278       3.576  -6.822   5.026  1.00 98.17           N  
ATOM   4030  H   TYR A 278       3.695  -6.229   4.217  1.00 98.17           H  
ATOM   4031  CA  TYR A 278       2.268  -6.839   5.689  1.00 98.17           C  
ATOM   4032  HA  TYR A 278       2.394  -6.658   6.756  1.00 98.17           H  
ATOM   4033  C   TYR A 278       1.608  -8.205   5.541  1.00 98.17           C  
ATOM   4034  CB  TYR A 278       1.340  -5.758   5.119  1.00 98.17           C  
ATOM   4035  HB2 TYR A 278       0.313  -6.063   5.323  1.00 98.17           H  
ATOM   4036  HB3 TYR A 278       1.449  -5.708   4.035  1.00 98.17           H  
ATOM   4037  O   TYR A 278       1.229  -8.793   6.548  1.00 98.17           O  
ATOM   4038  CG  TYR A 278       1.520  -4.367   5.683  1.00 98.17           C  
ATOM   4039  CD1 TYR A 278       0.385  -3.568   5.902  1.00 98.17           C  
ATOM   4040  HD1 TYR A 278      -0.591  -3.941   5.631  1.00 98.17           H  
ATOM   4041  CD2 TYR A 278       2.802  -3.840   5.924  1.00 98.17           C  
ATOM   4042  HD2 TYR A 278       3.691  -4.414   5.711  1.00 98.17           H  
ATOM   4043  CE1 TYR A 278       0.523  -2.266   6.408  1.00 98.17           C  
ATOM   4044  HE1 TYR A 278      -0.333  -1.617   6.520  1.00 98.17           H  
ATOM   4045  CE2 TYR A 278       2.945  -2.527   6.385  1.00 98.17           C  
ATOM   4046  HE2 TYR A 278       3.938  -2.125   6.524  1.00 98.17           H  
ATOM   4047  OH  TYR A 278       1.933  -0.465   7.050  1.00 98.17           O  
ATOM   4048  HH  TYR A 278       2.848  -0.175   7.017  1.00 98.17           H  
ATOM   4049  CZ  TYR A 278       1.805  -1.743   6.640  1.00 98.17           C  
ATOM   4050  N   GLY A 279       1.530  -8.741   4.318  1.00 96.60           N  
ATOM   4051  H   GLY A 279       1.867  -8.203   3.532  1.00 96.60           H  
ATOM   4052  CA  GLY A 279       0.983 -10.077   4.060  1.00 96.60           C  
ATOM   4053  HA2 GLY A 279      -0.085 -10.091   4.277  1.00 96.60           H  
ATOM   4054  HA3 GLY A 279       1.136 -10.329   3.010  1.00 96.60           H  
ATOM   4055  C   GLY A 279       1.650 -11.155   4.912  1.00 96.60           C  
ATOM   4056  O   GLY A 279       0.969 -11.935   5.582  1.00 96.60           O  
ATOM   4057  N   LYS A 280       2.984 -11.128   4.976  1.00 96.14           N  
ATOM   4058  H   LYS A 280       3.468 -10.486   4.364  1.00 96.14           H  
ATOM   4059  CA  LYS A 280       3.765 -12.031   5.822  1.00 96.14           C  
ATOM   4060  HA  LYS A 280       3.497 -13.056   5.567  1.00 96.14           H  
ATOM   4061  C   LYS A 280       3.460 -11.853   7.309  1.00 96.14           C  
ATOM   4062  CB  LYS A 280       5.251 -11.812   5.530  1.00 96.14           C  
ATOM   4063  HB2 LYS A 280       5.556 -10.817   5.853  1.00 96.14           H  
ATOM   4064  HB3 LYS A 280       5.419 -11.888   4.456  1.00 96.14           H  
ATOM   4065  O   LYS A 280       3.174 -12.825   8.002  1.00 96.14           O  
ATOM   4066  CG  LYS A 280       6.082 -12.872   6.254  1.00 96.14           C  
ATOM   4067  HG2 LYS A 280       5.727 -13.863   5.971  1.00 96.14           H  
ATOM   4068  HG3 LYS A 280       5.973 -12.750   7.332  1.00 96.14           H  
ATOM   4069  CD  LYS A 280       7.557 -12.747   5.893  1.00 96.14           C  
ATOM   4070  HD2 LYS A 280       7.682 -12.897   4.821  1.00 96.14           H  
ATOM   4071  HD3 LYS A 280       7.920 -11.758   6.173  1.00 96.14           H  
ATOM   4072  CE  LYS A 280       8.298 -13.828   6.677  1.00 96.14           C  
ATOM   4073  HE2 LYS A 280       7.857 -14.796   6.439  1.00 96.14           H  
ATOM   4074  HE3 LYS A 280       8.124 -13.677   7.742  1.00 96.14           H  
ATOM   4075  NZ  LYS A 280       9.741 -13.818   6.360  1.00 96.14           N  
ATOM   4076  HZ1 LYS A 280      10.196 -14.539   6.901  1.00 96.14           H  
ATOM   4077  HZ2 LYS A 280      10.136 -12.915   6.583  1.00 96.14           H  
ATOM   4078  HZ3 LYS A 280       9.869 -14.005   5.375  1.00 96.14           H  
ATOM   4079  N   THR A 281       3.524 -10.618   7.805  1.00 96.09           N  
ATOM   4080  H   THR A 281       3.718  -9.862   7.164  1.00 96.09           H  
ATOM   4081  CA  THR A 281       3.327 -10.320   9.232  1.00 96.09           C  
ATOM   4082  HA  THR A 281       4.028 -10.920   9.812  1.00 96.09           H  
ATOM   4083  C   THR A 281       1.921 -10.698   9.685  1.00 96.09           C  
ATOM   4084  CB  THR A 281       3.584  -8.838   9.534  1.00 96.09           C  
ATOM   4085  HB  THR A 281       2.883  -8.221   8.972  1.00 96.09           H  
ATOM   4086  O   THR A 281       1.769 -11.351  10.717  1.00 96.09           O  
ATOM   4087  CG2 THR A 281       3.449  -8.513  11.024  1.00 96.09           C  
ATOM   4088 HG21 THR A 281       4.123  -9.138  11.610  1.00 96.09           H  
ATOM   4089 HG22 THR A 281       3.688  -7.462  11.184  1.00 96.09           H  
ATOM   4090 HG23 THR A 281       2.421  -8.670  11.351  1.00 96.09           H  
ATOM   4091  OG1 THR A 281       4.900  -8.499   9.150  1.00 96.09           O  
ATOM   4092  HG1 THR A 281       4.881  -8.412   8.195  1.00 96.09           H  
ATOM   4093  N   ASP A 282       0.907 -10.338   8.901  1.00 95.96           N  
ATOM   4094  H   ASP A 282       1.095  -9.779   8.081  1.00 95.96           H  
ATOM   4095  CA  ASP A 282      -0.490 -10.643   9.182  1.00 95.96           C  
ATOM   4096  HA  ASP A 282      -0.759 -10.233  10.155  1.00 95.96           H  
ATOM   4097  C   ASP A 282      -0.725 -12.159   9.213  1.00 95.96           C  
ATOM   4098  CB  ASP A 282      -1.386 -10.007   8.109  1.00 95.96           C  
ATOM   4099  HB2 ASP A 282      -2.380 -10.442   8.211  1.00 95.96           H  
ATOM   4100  HB3 ASP A 282      -1.015 -10.278   7.121  1.00 95.96           H  
ATOM   4101  O   ASP A 282      -1.347 -12.660  10.150  1.00 95.96           O  
ATOM   4102  CG  ASP A 282      -1.543  -8.483   8.179  1.00 95.96           C  
ATOM   4103  OD1 ASP A 282      -0.773  -7.754   8.837  1.00 95.96           O  
ATOM   4104  OD2 ASP A 282      -2.509  -7.992   7.554  1.00 95.96           O  
ATOM   4105  N   GLY A 283      -0.190 -12.896   8.232  1.00 94.33           N  
ATOM   4106  H   GLY A 283       0.307 -12.425   7.490  1.00 94.33           H  
ATOM   4107  CA  GLY A 283      -0.345 -14.349   8.144  1.00 94.33           C  
ATOM   4108  HA2 GLY A 283      -1.405 -14.601   8.187  1.00 94.33           H  
ATOM   4109  HA3 GLY A 283       0.054 -14.681   7.186  1.00 94.33           H  
ATOM   4110  C   GLY A 283       0.381 -15.120   9.250  1.00 94.33           C  
ATOM   4111  O   GLY A 283      -0.137 -16.118   9.746  1.00 94.33           O  
ATOM   4112  N   GLU A 284       1.564 -14.661   9.665  1.00 94.69           N  
ATOM   4113  H   GLU A 284       1.972 -13.883   9.167  1.00 94.69           H  
ATOM   4114  CA  GLU A 284       2.379 -15.344  10.680  1.00 94.69           C  
ATOM   4115  HA  GLU A 284       2.222 -16.421  10.609  1.00 94.69           H  
ATOM   4116  C   GLU A 284       2.024 -14.935  12.116  1.00 94.69           C  
ATOM   4117  CB  GLU A 284       3.869 -15.055  10.424  1.00 94.69           C  
ATOM   4118  HB2 GLU A 284       4.008 -13.977  10.346  1.00 94.69           H  
ATOM   4119  HB3 GLU A 284       4.442 -15.411  11.280  1.00 94.69           H  
ATOM   4120  O   GLU A 284       2.196 -15.722  13.050  1.00 94.69           O  
ATOM   4121  CG  GLU A 284       4.435 -15.733   9.163  1.00 94.69           C  
ATOM   4122  HG2 GLU A 284       3.846 -15.434   8.296  1.00 94.69           H  
ATOM   4123  HG3 GLU A 284       4.333 -16.812   9.280  1.00 94.69           H  
ATOM   4124  CD  GLU A 284       5.918 -15.392   8.903  1.00 94.69           C  
ATOM   4125  OE1 GLU A 284       6.495 -15.942   7.936  1.00 94.69           O  
ATOM   4126  OE2 GLU A 284       6.515 -14.577   9.649  1.00 94.69           O  
ATOM   4127  N   ARG A 285       1.602 -13.682  12.326  1.00 94.12           N  
ATOM   4128  H   ARG A 285       1.511 -13.083  11.518  1.00 94.12           H  
ATOM   4129  CA  ARG A 285       1.536 -13.071  13.665  1.00 94.12           C  
ATOM   4130  HA  ARG A 285       1.537 -13.869  14.407  1.00 94.12           H  
ATOM   4131  C   ARG A 285       0.255 -12.278  13.942  1.00 94.12           C  
ATOM   4132  CB  ARG A 285       2.778 -12.192  13.893  1.00 94.12           C  
ATOM   4133  HB2 ARG A 285       2.675 -11.276  13.311  1.00 94.12           H  
ATOM   4134  HB3 ARG A 285       2.799 -11.945  14.954  1.00 94.12           H  
ATOM   4135  O   ARG A 285       0.055 -11.890  15.095  1.00 94.12           O  
ATOM   4136  CG  ARG A 285       4.130 -12.846  13.562  1.00 94.12           C  
ATOM   4137  HG2 ARG A 285       4.271 -13.737  14.175  1.00 94.12           H  
ATOM   4138  HG3 ARG A 285       4.148 -13.136  12.512  1.00 94.12           H  
ATOM   4139  CD  ARG A 285       5.292 -11.871  13.772  1.00 94.12           C  
ATOM   4140  HD2 ARG A 285       5.117 -11.004  13.133  1.00 94.12           H  
ATOM   4141  HD3 ARG A 285       6.208 -12.358  13.438  1.00 94.12           H  
ATOM   4142  NE  ARG A 285       5.439 -11.453  15.183  1.00 94.12           N  
ATOM   4143  HE  ARG A 285       5.007 -12.061  15.864  1.00 94.12           H  
ATOM   4144  NH1 ARG A 285       6.673  -9.562  14.779  1.00 94.12           N  
ATOM   4145 HH11 ARG A 285       6.586  -9.738  13.788  1.00 94.12           H  
ATOM   4146 HH12 ARG A 285       7.122  -8.707  15.073  1.00 94.12           H  
ATOM   4147  NH2 ARG A 285       6.172 -10.125  16.882  1.00 94.12           N  
ATOM   4148 HH21 ARG A 285       5.830 -10.807  17.544  1.00 94.12           H  
ATOM   4149 HH22 ARG A 285       6.723  -9.333  17.180  1.00 94.12           H  
ATOM   4150  CZ  ARG A 285       6.089 -10.385  15.605  1.00 94.12           C  
ATOM   4151  N   GLY A 286      -0.592 -12.066  12.935  1.00 94.70           N  
ATOM   4152  H   GLY A 286      -0.353 -12.432  12.025  1.00 94.70           H  
ATOM   4153  CA  GLY A 286      -1.841 -11.308  13.024  1.00 94.70           C  
ATOM   4154  HA2 GLY A 286      -2.264 -11.399  14.024  1.00 94.70           H  
ATOM   4155  HA3 GLY A 286      -2.553 -11.742  12.322  1.00 94.70           H  
ATOM   4156  C   GLY A 286      -1.686  -9.819  12.701  1.00 94.70           C  
ATOM   4157  O   GLY A 286      -0.639  -9.217  12.935  1.00 94.70           O  
ATOM   4158  N   VAL A 287      -2.769  -9.208  12.206  1.00 95.90           N  
ATOM   4159  H   VAL A 287      -3.580  -9.782  12.025  1.00 95.90           H  
ATOM   4160  CA  VAL A 287      -2.831  -7.797  11.757  1.00 95.90           C  
ATOM   4161  HA  VAL A 287      -2.081  -7.660  10.979  1.00 95.90           H  
ATOM   4162  C   VAL A 287      -2.505  -6.771  12.857  1.00 95.90           C  
ATOM   4163  CB  VAL A 287      -4.217  -7.532  11.127  1.00 95.90           C  
ATOM   4164  HB  VAL A 287      -4.382  -8.299  10.370  1.00 95.90           H  
ATOM   4165  O   VAL A 287      -2.067  -5.658  12.582  1.00 95.90           O  
ATOM   4166  CG1 VAL A 287      -5.369  -7.622  12.141  1.00 95.90           C  
ATOM   4167 HG11 VAL A 287      -5.413  -8.622  12.573  1.00 95.90           H  
ATOM   4168 HG12 VAL A 287      -5.246  -6.879  12.929  1.00 95.90           H  
ATOM   4169 HG13 VAL A 287      -6.315  -7.431  11.635  1.00 95.90           H  
ATOM   4170  CG2 VAL A 287      -4.295  -6.180  10.423  1.00 95.90           C  
ATOM   4171 HG21 VAL A 287      -4.213  -5.372  11.150  1.00 95.90           H  
ATOM   4172 HG22 VAL A 287      -3.484  -6.105   9.699  1.00 95.90           H  
ATOM   4173 HG23 VAL A 287      -5.247  -6.087   9.901  1.00 95.90           H  
ATOM   4174  N   TRP A 288      -2.661  -7.160  14.124  1.00 95.21           N  
ATOM   4175  H   TRP A 288      -3.005  -8.098  14.279  1.00 95.21           H  
ATOM   4176  CA  TRP A 288      -2.321  -6.360  15.308  1.00 95.21           C  
ATOM   4177  HA  TRP A 288      -2.600  -5.323  15.124  1.00 95.21           H  
ATOM   4178  C   TRP A 288      -0.824  -6.377  15.652  1.00 95.21           C  
ATOM   4179  CB  TRP A 288      -3.137  -6.879  16.490  1.00 95.21           C  
ATOM   4180  HB2 TRP A 288      -4.192  -6.717  16.271  1.00 95.21           H  
ATOM   4181  HB3 TRP A 288      -2.902  -6.305  17.387  1.00 95.21           H  
ATOM   4182  O   TRP A 288      -0.410  -5.850  16.690  1.00 95.21           O  
ATOM   4183  CG  TRP A 288      -2.936  -8.336  16.761  1.00 95.21           C  
ATOM   4184  CD1 TRP A 288      -2.008  -8.886  17.575  1.00 95.21           C  
ATOM   4185  HD1 TRP A 288      -1.313  -8.307  18.165  1.00 95.21           H  
ATOM   4186  CD2 TRP A 288      -3.708  -9.443  16.221  1.00 95.21           C  
ATOM   4187  CE2 TRP A 288      -3.187 -10.654  16.756  1.00 95.21           C  
ATOM   4188  CE3 TRP A 288      -4.815  -9.537  15.353  1.00 95.21           C  
ATOM   4189  HE3 TRP A 288      -5.250  -8.638  14.943  1.00 95.21           H  
ATOM   4190  NE1 TRP A 288      -2.169 -10.261  17.592  1.00 95.21           N  
ATOM   4191  HE1 TRP A 288      -1.697 -10.902  18.214  1.00 95.21           H  
ATOM   4192  CH2 TRP A 288      -4.803 -11.964  15.540  1.00 95.21           C  
ATOM   4193  HH2 TRP A 288      -5.197 -12.921  15.231  1.00 95.21           H  
ATOM   4194  CZ2 TRP A 288      -3.711 -11.903  16.420  1.00 95.21           C  
ATOM   4195  HZ2 TRP A 288      -3.262 -12.804  16.811  1.00 95.21           H  
ATOM   4196  CZ3 TRP A 288      -5.367 -10.786  15.024  1.00 95.21           C  
ATOM   4197  HZ3 TRP A 288      -6.214 -10.848  14.357  1.00 95.21           H  
ATOM   4198  N   LYS A 289       0.019  -7.010  14.831  1.00 94.80           N  
ATOM   4199  H   LYS A 289      -0.354  -7.445  13.999  1.00 94.80           H  
ATOM   4200  CA  LYS A 289       1.474  -6.966  14.986  1.00 94.80           C  
ATOM   4201  HA  LYS A 289       1.711  -6.560  15.969  1.00 94.80           H  
ATOM   4202  C   LYS A 289       2.080  -5.997  13.987  1.00 94.80           C  
ATOM   4203  CB  LYS A 289       2.079  -8.370  14.887  1.00 94.80           C  
ATOM   4204  HB2 LYS A 289       3.165  -8.297  14.934  1.00 94.80           H  
ATOM   4205  HB3 LYS A 289       1.815  -8.810  13.926  1.00 94.80           H  
ATOM   4206  O   LYS A 289       1.725  -5.965  12.818  1.00 94.80           O  
ATOM   4207  CG  LYS A 289       1.592  -9.294  16.012  1.00 94.80           C  
ATOM   4208  HG2 LYS A 289       0.517  -9.443  15.913  1.00 94.80           H  
ATOM   4209  HG3 LYS A 289       2.084 -10.259  15.890  1.00 94.80           H  
ATOM   4210  CD  LYS A 289       1.900  -8.803  17.431  1.00 94.80           C  
ATOM   4211  HD2 LYS A 289       2.961  -8.572  17.526  1.00 94.80           H  
ATOM   4212  HD3 LYS A 289       1.306  -7.912  17.636  1.00 94.80           H  
ATOM   4213  CE  LYS A 289       1.505  -9.909  18.413  1.00 94.80           C  
ATOM   4214  HE2 LYS A 289       2.188 -10.751  18.303  1.00 94.80           H  
ATOM   4215  HE3 LYS A 289       0.513 -10.261  18.129  1.00 94.80           H  
ATOM   4216  NZ  LYS A 289       1.475  -9.419  19.813  1.00 94.80           N  
ATOM   4217  HZ1 LYS A 289       1.160 -10.151  20.434  1.00 94.80           H  
ATOM   4218  HZ2 LYS A 289       0.797  -8.675  19.893  1.00 94.80           H  
ATOM   4219  HZ3 LYS A 289       2.375  -9.071  20.113  1.00 94.80           H  
ATOM   4220  N   ALA A 290       3.024  -5.202  14.482  1.00 94.24           N  
ATOM   4221  H   ALA A 290       3.250  -5.262  15.464  1.00 94.24           H  
ATOM   4222  CA  ALA A 290       3.737  -4.237  13.666  1.00 94.24           C  
ATOM   4223  HA  ALA A 290       3.007  -3.533  13.268  1.00 94.24           H  
ATOM   4224  C   ALA A 290       4.490  -4.946  12.518  1.00 94.24           C  
ATOM   4225  CB  ALA A 290       4.703  -3.459  14.565  1.00 94.24           C  
ATOM   4226  HB1 ALA A 290       4.144  -2.898  15.315  1.00 94.24           H  
ATOM   4227  HB2 ALA A 290       5.395  -4.143  15.055  1.00 94.24           H  
ATOM   4228  HB3 ALA A 290       5.276  -2.760  13.957  1.00 94.24           H  
ATOM   4229  O   ALA A 290       5.260  -5.873  12.803  1.00 94.24           O  
ATOM   4230  N   PRO A 291       4.344  -4.485  11.263  1.00 93.61           N  
ATOM   4231  CA  PRO A 291       5.098  -4.971  10.107  1.00 93.61           C  
ATOM   4232  HA  PRO A 291       5.203  -6.055  10.155  1.00 93.61           H  
ATOM   4233  C   PRO A 291       6.512  -4.362  10.085  1.00 93.61           C  
ATOM   4234  CB  PRO A 291       4.225  -4.612   8.901  1.00 93.61           C  
ATOM   4235  HB2 PRO A 291       3.467  -5.382   8.763  1.00 93.61           H  
ATOM   4236  HB3 PRO A 291       4.798  -4.484   7.982  1.00 93.61           H  
ATOM   4237  O   PRO A 291       6.935  -3.735   9.118  1.00 93.61           O  
ATOM   4238  CG  PRO A 291       3.552  -3.313   9.343  1.00 93.61           C  
ATOM   4239  HG2 PRO A 291       4.206  -2.464   9.143  1.00 93.61           H  
ATOM   4240  HG3 PRO A 291       2.578  -3.184   8.871  1.00 93.61           H  
ATOM   4241  CD  PRO A 291       3.372  -3.484  10.842  1.00 93.61           C  
ATOM   4242  HD2 PRO A 291       3.539  -2.531  11.342  1.00 93.61           H  
ATOM   4243  HD3 PRO A 291       2.365  -3.848  11.045  1.00 93.61           H  
ATOM   4244  N   ALA A 292       7.230  -4.502  11.200  1.00 91.03           N  
ATOM   4245  H   ALA A 292       6.847  -5.104  11.915  1.00 91.03           H  
ATOM   4246  CA  ALA A 292       8.539  -3.910  11.454  1.00 91.03           C  
ATOM   4247  HA  ALA A 292       8.932  -3.499  10.524  1.00 91.03           H  
ATOM   4248  C   ALA A 292       9.533  -4.965  11.957  1.00 91.03           C  
ATOM   4249  CB  ALA A 292       8.378  -2.749  12.441  1.00 91.03           C  
ATOM   4250  HB1 ALA A 292       9.336  -2.251  12.590  1.00 91.03           H  
ATOM   4251  HB2 ALA A 292       7.669  -2.028  12.035  1.00 91.03           H  
ATOM   4252  HB3 ALA A 292       8.007  -3.120  13.397  1.00 91.03           H  
ATOM   4253  O   ALA A 292       9.141  -6.037  12.422  1.00 91.03           O  
ATOM   4254  N   ASN A 293      10.829  -4.645  11.897  1.00 87.40           N  
ATOM   4255  H   ASN A 293      11.069  -3.737  11.524  1.00 87.40           H  
ATOM   4256  CA  ASN A 293      11.927  -5.554  12.242  1.00 87.40           C  
ATOM   4257  HA  ASN A 293      12.853  -5.047  11.971  1.00 87.40           H  
ATOM   4258  C   ASN A 293      11.910  -6.850  11.401  1.00 87.40           C  
ATOM   4259  CB  ASN A 293      11.948  -5.752  13.769  1.00 87.40           C  
ATOM   4260  HB2 ASN A 293      11.903  -4.779  14.259  1.00 87.40           H  
ATOM   4261  HB3 ASN A 293      11.073  -6.326  14.074  1.00 87.40           H  
ATOM   4262  O   ASN A 293      12.223  -7.935  11.891  1.00 87.40           O  
ATOM   4263  CG  ASN A 293      13.200  -6.452  14.260  1.00 87.40           C  
ATOM   4264  ND2 ASN A 293      13.061  -7.596  14.885  1.00 87.40           N  
ATOM   4265 HD21 ASN A 293      13.915  -8.090  15.098  1.00 87.40           H  
ATOM   4266 HD22 ASN A 293      12.177  -8.078  14.794  1.00 87.40           H  
ATOM   4267  OD1 ASN A 293      14.311  -5.965  14.123  1.00 87.40           O  
ATOM   4268  N   VAL A 294      11.523  -6.717  10.130  1.00 85.30           N  
ATOM   4269  H   VAL A 294      11.273  -5.793   9.808  1.00 85.30           H  
ATOM   4270  CA  VAL A 294      11.544  -7.778   9.117  1.00 85.30           C  
ATOM   4271  HA  VAL A 294      11.750  -8.734   9.598  1.00 85.30           H  
ATOM   4272  C   VAL A 294      12.675  -7.474   8.138  1.00 85.30           C  
ATOM   4273  CB  VAL A 294      10.183  -7.893   8.398  1.00 85.30           C  
ATOM   4274  HB  VAL A 294       9.971  -6.962   7.871  1.00 85.30           H  
ATOM   4275  O   VAL A 294      12.783  -6.341   7.670  1.00 85.30           O  
ATOM   4276  CG1 VAL A 294      10.181  -9.046   7.386  1.00 85.30           C  
ATOM   4277 HG11 VAL A 294      10.448  -9.982   7.876  1.00 85.30           H  
ATOM   4278 HG12 VAL A 294       9.193  -9.143   6.937  1.00 85.30           H  
ATOM   4279 HG13 VAL A 294      10.887  -8.837   6.582  1.00 85.30           H  
ATOM   4280  CG2 VAL A 294       9.050  -8.152   9.403  1.00 85.30           C  
ATOM   4281 HG21 VAL A 294       9.272  -9.034  10.004  1.00 85.30           H  
ATOM   4282 HG22 VAL A 294       8.108  -8.308   8.877  1.00 85.30           H  
ATOM   4283 HG23 VAL A 294       8.923  -7.291  10.058  1.00 85.30           H  
ATOM   4284  N   VAL A 295      13.519  -8.473   7.866  1.00 87.73           N  
ATOM   4285  H   VAL A 295      13.345  -9.377   8.283  1.00 87.73           H  
ATOM   4286  CA  VAL A 295      14.587  -8.390   6.858  1.00 87.73           C  
ATOM   4287  HA  VAL A 295      15.103  -7.436   6.968  1.00 87.73           H  
ATOM   4288  C   VAL A 295      13.969  -8.437   5.466  1.00 87.73           C  
ATOM   4289  CB  VAL A 295      15.624  -9.518   7.028  1.00 87.73           C  
ATOM   4290  HB  VAL A 295      15.118 -10.481   6.959  1.00 87.73           H  
ATOM   4291  O   VAL A 295      13.098  -9.272   5.211  1.00 87.73           O  
ATOM   4292  CG1 VAL A 295      16.723  -9.468   5.958  1.00 87.73           C  
ATOM   4293 HG11 VAL A 295      16.306  -9.657   4.969  1.00 87.73           H  
ATOM   4294 HG12 VAL A 295      17.208  -8.492   5.962  1.00 87.73           H  
ATOM   4295 HG13 VAL A 295      17.472 -10.235   6.156  1.00 87.73           H  
ATOM   4296  CG2 VAL A 295      16.307  -9.431   8.400  1.00 87.73           C  
ATOM   4297 HG21 VAL A 295      17.036 -10.236   8.499  1.00 87.73           H  
ATOM   4298 HG22 VAL A 295      16.828  -8.478   8.494  1.00 87.73           H  
ATOM   4299 HG23 VAL A 295      15.575  -9.524   9.202  1.00 87.73           H  
ATOM   4300  N   LEU A 296      14.421  -7.546   4.586  1.00 93.45           N  
ATOM   4301  H   LEU A 296      15.147  -6.906   4.876  1.00 93.45           H  
ATOM   4302  CA  LEU A 296      13.912  -7.432   3.222  1.00 93.45           C  
ATOM   4303  HA  LEU A 296      12.870  -7.752   3.213  1.00 93.45           H  
ATOM   4304  C   LEU A 296      14.671  -8.345   2.252  1.00 93.45           C  
ATOM   4305  CB  LEU A 296      13.961  -5.965   2.766  1.00 93.45           C  
ATOM   4306  HB2 LEU A 296      13.502  -5.910   1.779  1.00 93.45           H  
ATOM   4307  HB3 LEU A 296      15.003  -5.660   2.663  1.00 93.45           H  
ATOM   4308  O   LEU A 296      15.898  -8.415   2.281  1.00 93.45           O  
ATOM   4309  CG  LEU A 296      13.250  -4.969   3.701  1.00 93.45           C  
ATOM   4310  HG  LEU A 296      13.818  -4.872   4.626  1.00 93.45           H  
ATOM   4311  CD1 LEU A 296      13.239  -3.592   3.039  1.00 93.45           C  
ATOM   4312 HD11 LEU A 296      12.793  -3.642   2.045  1.00 93.45           H  
ATOM   4313 HD12 LEU A 296      12.672  -2.889   3.649  1.00 93.45           H  
ATOM   4314 HD13 LEU A 296      14.263  -3.233   2.933  1.00 93.45           H  
ATOM   4315  CD2 LEU A 296      11.833  -5.421   4.072  1.00 93.45           C  
ATOM   4316 HD21 LEU A 296      11.369  -5.960   3.245  1.00 93.45           H  
ATOM   4317 HD22 LEU A 296      11.887  -6.102   4.921  1.00 93.45           H  
ATOM   4318 HD23 LEU A 296      11.216  -4.564   4.344  1.00 93.45           H  
ATOM   4319  N   ASN A 297      13.935  -9.011   1.363  1.00 93.42           N  
ATOM   4320  H   ASN A 297      12.935  -8.871   1.389  1.00 93.42           H  
ATOM   4321  CA  ASN A 297      14.479  -9.847   0.294  1.00 93.42           C  
ATOM   4322  HA  ASN A 297      15.511 -10.105   0.528  1.00 93.42           H  
ATOM   4323  C   ASN A 297      14.457  -9.105  -1.048  1.00 93.42           C  
ATOM   4324  CB  ASN A 297      13.664 -11.142   0.188  1.00 93.42           C  
ATOM   4325  HB2 ASN A 297      14.027 -11.736  -0.651  1.00 93.42           H  
ATOM   4326  HB3 ASN A 297      12.624 -10.884  -0.011  1.00 93.42           H  
ATOM   4327  O   ASN A 297      13.531  -8.342  -1.323  1.00 93.42           O  
ATOM   4328  CG  ASN A 297      13.739 -12.010   1.426  1.00 93.42           C  
ATOM   4329  ND2 ASN A 297      12.623 -12.564   1.835  1.00 93.42           N  
ATOM   4330 HD21 ASN A 297      11.783 -12.442   1.288  1.00 93.42           H  
ATOM   4331 HD22 ASN A 297      12.698 -13.167   2.642  1.00 93.42           H  
ATOM   4332  OD1 ASN A 297      14.785 -12.258   2.000  1.00 93.42           O  
ATOM   4333  N   GLY A 298      15.441  -9.386  -1.908  1.00 93.63           N  
ATOM   4334  H   GLY A 298      16.176 -10.011  -1.610  1.00 93.63           H  
ATOM   4335  CA  GLY A 298      15.512  -8.837  -3.270  1.00 93.63           C  
ATOM   4336  HA2 GLY A 298      14.520  -8.867  -3.722  1.00 93.63           H  
ATOM   4337  HA3 GLY A 298      16.177  -9.457  -3.871  1.00 93.63           H  
ATOM   4338  C   GLY A 298      16.017  -7.394  -3.359  1.00 93.63           C  
ATOM   4339  O   GLY A 298      16.124  -6.859  -4.455  1.00 93.63           O  
ATOM   4340  N   VAL A 299      16.364  -6.782  -2.226  1.00 95.40           N  
ATOM   4341  H   VAL A 299      16.282  -7.296  -1.360  1.00 95.40           H  
ATOM   4342  CA  VAL A 299      16.872  -5.410  -2.137  1.00 95.40           C  
ATOM   4343  HA  VAL A 299      16.720  -4.897  -3.086  1.00 95.40           H  
ATOM   4344  C   VAL A 299      18.371  -5.441  -1.843  1.00 95.40           C  
ATOM   4345  CB  VAL A 299      16.107  -4.633  -1.054  1.00 95.40           C  
ATOM   4346  HB  VAL A 299      16.294  -5.081  -0.079  1.00 95.40           H  
ATOM   4347  O   VAL A 299      18.802  -6.153  -0.935  1.00 95.40           O  
ATOM   4348  CG1 VAL A 299      16.558  -3.180  -1.025  1.00 95.40           C  
ATOM   4349 HG11 VAL A 299      17.618  -3.123  -0.778  1.00 95.40           H  
ATOM   4350 HG12 VAL A 299      16.418  -2.725  -2.006  1.00 95.40           H  
ATOM   4351 HG13 VAL A 299      15.996  -2.617  -0.280  1.00 95.40           H  
ATOM   4352  CG2 VAL A 299      14.596  -4.634  -1.304  1.00 95.40           C  
ATOM   4353 HG21 VAL A 299      14.202  -5.648  -1.242  1.00 95.40           H  
ATOM   4354 HG22 VAL A 299      14.106  -4.021  -0.548  1.00 95.40           H  
ATOM   4355 HG23 VAL A 299      14.381  -4.226  -2.292  1.00 95.40           H  
ATOM   4356  N   SER A 300      19.164  -4.680  -2.598  1.00 94.42           N  
ATOM   4357  H   SER A 300      18.742  -4.089  -3.300  1.00 94.42           H  
ATOM   4358  CA  SER A 300      20.610  -4.542  -2.378  1.00 94.42           C  
ATOM   4359  HA  SER A 300      20.985  -5.457  -1.920  1.00 94.42           H  
ATOM   4360  C   SER A 300      20.972  -3.406  -1.428  1.00 94.42           C  
ATOM   4361  CB  SER A 300      21.362  -4.362  -3.701  1.00 94.42           C  
ATOM   4362  HB2 SER A 300      22.389  -4.061  -3.493  1.00 94.42           H  
ATOM   4363  HB3 SER A 300      21.392  -5.327  -4.206  1.00 94.42           H  
ATOM   4364  O   SER A 300      21.922  -3.546  -0.660  1.00 94.42           O  
ATOM   4365  OG  SER A 300      20.765  -3.418  -4.570  1.00 94.42           O  
ATOM   4366  HG  SER A 300      20.593  -2.592  -4.111  1.00 94.42           H  
ATOM   4367  N   ASP A 301      20.239  -2.293  -1.468  1.00 96.52           N  
ATOM   4368  H   ASP A 301      19.432  -2.251  -2.073  1.00 96.52           H  
ATOM   4369  CA  ASP A 301      20.453  -1.145  -0.578  1.00 96.52           C  
ATOM   4370  HA  ASP A 301      20.678  -1.518   0.422  1.00 96.52           H  
ATOM   4371  C   ASP A 301      19.186  -0.276  -0.486  1.00 96.52           C  
ATOM   4372  CB  ASP A 301      21.669  -0.318  -1.043  1.00 96.52           C  
ATOM   4373  HB2 ASP A 301      22.361  -0.960  -1.588  1.00 96.52           H  
ATOM   4374  HB3 ASP A 301      21.348   0.470  -1.725  1.00 96.52           H  
ATOM   4375  O   ASP A 301      18.135  -0.628  -1.017  1.00 96.52           O  
ATOM   4376  CG  ASP A 301      22.439   0.298   0.137  1.00 96.52           C  
ATOM   4377  OD1 ASP A 301      21.884   0.497   1.245  1.00 96.52           O  
ATOM   4378  OD2 ASP A 301      23.663   0.505   0.012  1.00 96.52           O  
ATOM   4379  N   VAL A 302      19.274   0.866   0.183  1.00 96.87           N  
ATOM   4380  H   VAL A 302      20.168   1.092   0.595  1.00 96.87           H  
ATOM   4381  CA  VAL A 302      18.279   1.944   0.120  1.00 96.87           C  
ATOM   4382  HA  VAL A 302      17.452   1.648  -0.525  1.00 96.87           H  
ATOM   4383  C   VAL A 302      18.892   3.188  -0.509  1.00 96.87           C  
ATOM   4384  CB  VAL A 302      17.703   2.268   1.505  1.00 96.87           C  
ATOM   4385  HB  VAL A 302      17.115   3.181   1.412  1.00 96.87           H  
ATOM   4386  O   VAL A 302      20.089   3.428  -0.344  1.00 96.87           O  
ATOM   4387  CG1 VAL A 302      16.740   1.169   1.956  1.00 96.87           C  
ATOM   4388 HG11 VAL A 302      15.865   1.183   1.305  1.00 96.87           H  
ATOM   4389 HG12 VAL A 302      16.417   1.358   2.980  1.00 96.87           H  
ATOM   4390 HG13 VAL A 302      17.217   0.193   1.870  1.00 96.87           H  
ATOM   4391  CG2 VAL A 302      18.776   2.496   2.584  1.00 96.87           C  
ATOM   4392 HG21 VAL A 302      19.327   1.575   2.771  1.00 96.87           H  
ATOM   4393 HG22 VAL A 302      18.296   2.832   3.503  1.00 96.87           H  
ATOM   4394 HG23 VAL A 302      19.471   3.267   2.251  1.00 96.87           H  
ATOM   4395  N   SER A 303      18.071   4.010  -1.168  1.00 96.40           N  
ATOM   4396  H   SER A 303      17.102   3.754  -1.285  1.00 96.40           H  
ATOM   4397  CA  SER A 303      18.552   5.218  -1.855  1.00 96.40           C  
ATOM   4398  HA  SER A 303      19.311   4.919  -2.577  1.00 96.40           H  
ATOM   4399  C   SER A 303      19.197   6.223  -0.894  1.00 96.40           C  
ATOM   4400  CB  SER A 303      17.413   5.879  -2.638  1.00 96.40           C  
ATOM   4401  HB2 SER A 303      17.837   6.654  -3.276  1.00 96.40           H  
ATOM   4402  HB3 SER A 303      16.931   5.136  -3.274  1.00 96.40           H  
ATOM   4403  O   SER A 303      20.116   6.952  -1.263  1.00 96.40           O  
ATOM   4404  OG  SER A 303      16.435   6.460  -1.791  1.00 96.40           O  
ATOM   4405  HG  SER A 303      15.898   7.020  -2.357  1.00 96.40           H  
ATOM   4406  N   VAL A 304      18.760   6.229   0.372  1.00 96.92           N  
ATOM   4407  H   VAL A 304      17.976   5.627   0.580  1.00 96.92           H  
ATOM   4408  CA  VAL A 304      19.334   7.052   1.442  1.00 96.92           C  
ATOM   4409  HA  VAL A 304      20.320   7.390   1.125  1.00 96.92           H  
ATOM   4410  C   VAL A 304      19.514   6.231   2.718  1.00 96.92           C  
ATOM   4411  CB  VAL A 304      18.480   8.312   1.693  1.00 96.92           C  
ATOM   4412  HB  VAL A 304      17.479   8.019   2.008  1.00 96.92           H  
ATOM   4413  O   VAL A 304      18.560   5.810   3.367  1.00 96.92           O  
ATOM   4414  CG1 VAL A 304      19.101   9.185   2.793  1.00 96.92           C  
ATOM   4415 HG11 VAL A 304      18.502  10.087   2.920  1.00 96.92           H  
ATOM   4416 HG12 VAL A 304      20.116   9.470   2.518  1.00 96.92           H  
ATOM   4417 HG13 VAL A 304      19.109   8.654   3.745  1.00 96.92           H  
ATOM   4418  CG2 VAL A 304      18.368   9.161   0.419  1.00 96.92           C  
ATOM   4419 HG21 VAL A 304      17.904  10.123   0.635  1.00 96.92           H  
ATOM   4420 HG22 VAL A 304      17.755   8.646  -0.321  1.00 96.92           H  
ATOM   4421 HG23 VAL A 304      19.356   9.339  -0.004  1.00 96.92           H  
ATOM   4422  N   ARG A 305      20.758   6.038   3.160  1.00 96.34           N  
ATOM   4423  H   ARG A 305      21.523   6.382   2.598  1.00 96.34           H  
ATOM   4424  CA  ARG A 305      21.031   5.377   4.446  1.00 96.34           C  
ATOM   4425  HA  ARG A 305      20.321   4.559   4.567  1.00 96.34           H  
ATOM   4426  C   ARG A 305      20.796   6.335   5.617  1.00 96.34           C  
ATOM   4427  CB  ARG A 305      22.436   4.768   4.450  1.00 96.34           C  
ATOM   4428  HB2 ARG A 305      23.166   5.523   4.161  1.00 96.34           H  
ATOM   4429  HB3 ARG A 305      22.662   4.438   5.464  1.00 96.34           H  
ATOM   4430  O   ARG A 305      21.704   7.042   6.043  1.00 96.34           O  
ATOM   4431  CG  ARG A 305      22.533   3.558   3.508  1.00 96.34           C  
ATOM   4432  HG2 ARG A 305      21.765   2.828   3.765  1.00 96.34           H  
ATOM   4433  HG3 ARG A 305      22.396   3.869   2.472  1.00 96.34           H  
ATOM   4434  CD  ARG A 305      23.910   2.918   3.677  1.00 96.34           C  
ATOM   4435  HD2 ARG A 305      24.669   3.635   3.365  1.00 96.34           H  
ATOM   4436  HD3 ARG A 305      24.052   2.680   4.731  1.00 96.34           H  
ATOM   4437  NE  ARG A 305      24.051   1.688   2.885  1.00 96.34           N  
ATOM   4438  HE  ARG A 305      23.353   1.477   2.186  1.00 96.34           H  
ATOM   4439  NH1 ARG A 305      25.994   0.938   3.850  1.00 96.34           N  
ATOM   4440 HH11 ARG A 305      26.016   1.781   4.406  1.00 96.34           H  
ATOM   4441 HH12 ARG A 305      26.715   0.231   3.879  1.00 96.34           H  
ATOM   4442  NH2 ARG A 305      25.057  -0.212   2.192  1.00 96.34           N  
ATOM   4443 HH21 ARG A 305      24.436  -0.156   1.397  1.00 96.34           H  
ATOM   4444 HH22 ARG A 305      25.752  -0.944   2.231  1.00 96.34           H  
ATOM   4445  CZ  ARG A 305      25.026   0.810   2.980  1.00 96.34           C  
ATOM   4446  N   VAL A 306      19.576   6.318   6.151  1.00 96.36           N  
ATOM   4447  H   VAL A 306      18.873   5.812   5.632  1.00 96.36           H  
ATOM   4448  CA  VAL A 306      19.128   7.191   7.250  1.00 96.36           C  
ATOM   4449  HA  VAL A 306      19.352   8.218   6.962  1.00 96.36           H  
ATOM   4450  C   VAL A 306      19.860   6.895   8.572  1.00 96.36           C  
ATOM   4451  CB  VAL A 306      17.600   7.084   7.422  1.00 96.36           C  
ATOM   4452  HB  VAL A 306      17.357   6.066   7.727  1.00 96.36           H  
ATOM   4453  O   VAL A 306      19.901   5.748   9.038  1.00 96.36           O  
ATOM   4454  CG1 VAL A 306      17.057   8.053   8.476  1.00 96.36           C  
ATOM   4455 HG11 VAL A 306      17.508   7.850   9.447  1.00 96.36           H  
ATOM   4456 HG12 VAL A 306      15.978   7.931   8.570  1.00 96.36           H  
ATOM   4457 HG13 VAL A 306      17.271   9.078   8.175  1.00 96.36           H  
ATOM   4458  CG2 VAL A 306      16.865   7.395   6.112  1.00 96.36           C  
ATOM   4459 HG21 VAL A 306      17.212   8.347   5.710  1.00 96.36           H  
ATOM   4460 HG22 VAL A 306      17.044   6.611   5.376  1.00 96.36           H  
ATOM   4461 HG23 VAL A 306      15.790   7.449   6.282  1.00 96.36           H  
ATOM   4462  N   THR A 307      20.414   7.930   9.213  1.00 94.83           N  
ATOM   4463  H   THR A 307      20.390   8.832   8.758  1.00 94.83           H  
ATOM   4464  CA  THR A 307      21.075   7.837  10.531  1.00 94.83           C  
ATOM   4465  HA  THR A 307      21.557   6.861  10.585  1.00 94.83           H  
ATOM   4466  C   THR A 307      20.083   7.908  11.701  1.00 94.83           C  
ATOM   4467  CB  THR A 307      22.198   8.876  10.717  1.00 94.83           C  
ATOM   4468  HB  THR A 307      22.798   8.550  11.566  1.00 94.83           H  
ATOM   4469  O   THR A 307      18.881   8.085  11.515  1.00 94.83           O  
ATOM   4470  CG2 THR A 307      23.138   8.981   9.517  1.00 94.83           C  
ATOM   4471 HG21 THR A 307      23.977   9.628   9.773  1.00 94.83           H  
ATOM   4472 HG22 THR A 307      22.615   9.409   8.662  1.00 94.83           H  
ATOM   4473 HG23 THR A 307      23.514   7.993   9.248  1.00 94.83           H  
ATOM   4474  OG1 THR A 307      21.682  10.145  11.036  1.00 94.83           O  
ATOM   4475  HG1 THR A 307      22.189  10.450  11.792  1.00 94.83           H  
ATOM   4476  N   ASN A 308      20.567   7.754  12.942  1.00 93.63           N  
ATOM   4477  H   ASN A 308      21.568   7.797  13.072  1.00 93.63           H  
ATOM   4478  CA  ASN A 308      19.714   7.904  14.129  1.00 93.63           C  
ATOM   4479  HA  ASN A 308      18.856   7.235  14.059  1.00 93.63           H  
ATOM   4480  C   ASN A 308      19.160   9.330  14.247  1.00 93.63           C  
ATOM   4481  CB  ASN A 308      20.530   7.587  15.395  1.00 93.63           C  
ATOM   4482  HB2 ASN A 308      19.979   7.940  16.267  1.00 93.63           H  
ATOM   4483  HB3 ASN A 308      21.468   8.141  15.365  1.00 93.63           H  
ATOM   4484  O   ASN A 308      17.995   9.511  14.591  1.00 93.63           O  
ATOM   4485  CG  ASN A 308      20.811   6.120  15.619  1.00 93.63           C  
ATOM   4486  ND2 ASN A 308      21.939   5.796  16.196  1.00 93.63           N  
ATOM   4487 HD21 ASN A 308      22.112   4.825  16.416  1.00 93.63           H  
ATOM   4488 HD22 ASN A 308      22.569   6.535  16.473  1.00 93.63           H  
ATOM   4489  OD1 ASN A 308      20.045   5.235  15.273  1.00 93.63           O  
ATOM   4490  N   GLU A 309      20.000  10.320  13.961  1.00 95.74           N  
ATOM   4491  H   GLU A 309      20.945  10.081  13.695  1.00 95.74           H  
ATOM   4492  CA  GLU A 309      19.702  11.746  14.069  1.00 95.74           C  
ATOM   4493  HA  GLU A 309      19.276  11.957  15.050  1.00 95.74           H  
ATOM   4494  C   GLU A 309      18.657  12.140  13.023  1.00 95.74           C  
ATOM   4495  CB  GLU A 309      20.993  12.574  13.905  1.00 95.74           C  
ATOM   4496  HB2 GLU A 309      20.728  13.626  14.013  1.00 95.74           H  
ATOM   4497  HB3 GLU A 309      21.387  12.442  12.897  1.00 95.74           H  
ATOM   4498  O   GLU A 309      17.618  12.690  13.373  1.00 95.74           O  
ATOM   4499  CG  GLU A 309      22.108  12.265  14.928  1.00 95.74           C  
ATOM   4500  HG2 GLU A 309      22.889  13.017  14.818  1.00 95.74           H  
ATOM   4501  HG3 GLU A 309      21.693  12.365  15.930  1.00 95.74           H  
ATOM   4502  CD  GLU A 309      22.750  10.872  14.765  1.00 95.74           C  
ATOM   4503  OE1 GLU A 309      23.128  10.270  15.795  1.00 95.74           O  
ATOM   4504  OE2 GLU A 309      22.762  10.336  13.625  1.00 95.74           O  
ATOM   4505  N   GLN A 310      18.861  11.734  11.767  1.00 96.14           N  
ATOM   4506  H   GLN A 310      19.731  11.272  11.540  1.00 96.14           H  
ATOM   4507  CA  GLN A 310      17.885  11.946  10.695  1.00 96.14           C  
ATOM   4508  HA  GLN A 310      17.684  13.012  10.587  1.00 96.14           H  
ATOM   4509  C   GLN A 310      16.554  11.247  10.999  1.00 96.14           C  
ATOM   4510  CB  GLN A 310      18.460  11.400   9.387  1.00 96.14           C  
ATOM   4511  HB2 GLN A 310      17.683  11.418   8.623  1.00 96.14           H  
ATOM   4512  HB3 GLN A 310      18.763  10.366   9.551  1.00 96.14           H  
ATOM   4513  O   GLN A 310      15.483  11.819  10.827  1.00 96.14           O  
ATOM   4514  CG  GLN A 310      19.657  12.210   8.872  1.00 96.14           C  
ATOM   4515  HG2 GLN A 310      20.418  12.303   9.647  1.00 96.14           H  
ATOM   4516  HG3 GLN A 310      19.317  13.210   8.604  1.00 96.14           H  
ATOM   4517  CD  GLN A 310      20.298  11.544   7.662  1.00 96.14           C  
ATOM   4518  NE2 GLN A 310      20.817  12.302   6.723  1.00 96.14           N  
ATOM   4519 HE21 GLN A 310      21.194  11.823   5.917  1.00 96.14           H  
ATOM   4520 HE22 GLN A 310      20.733  13.307   6.773  1.00 96.14           H  
ATOM   4521  OE1 GLN A 310      20.353  10.329   7.544  1.00 96.14           O  
ATOM   4522  N   GLN A 311      16.589  10.015  11.517  1.00 94.30           N  
ATOM   4523  H   GLN A 311      17.479   9.552  11.629  1.00 94.30           H  
ATOM   4524  CA  GLN A 311      15.362   9.321  11.898  1.00 94.30           C  
ATOM   4525  HA  GLN A 311      14.698   9.319  11.033  1.00 94.30           H  
ATOM   4526  C   GLN A 311      14.616  10.027  13.044  1.00 94.30           C  
ATOM   4527  CB  GLN A 311      15.689   7.870  12.255  1.00 94.30           C  
ATOM   4528  HB2 GLN A 311      16.183   7.396  11.406  1.00 94.30           H  
ATOM   4529  HB3 GLN A 311      16.350   7.835  13.121  1.00 94.30           H  
ATOM   4530  O   GLN A 311      13.383   9.992  13.085  1.00 94.30           O  
ATOM   4531  CG  GLN A 311      14.392   7.118  12.562  1.00 94.30           C  
ATOM   4532  HG2 GLN A 311      13.936   7.522  13.465  1.00 94.30           H  
ATOM   4533  HG3 GLN A 311      13.694   7.254  11.735  1.00 94.30           H  
ATOM   4534  CD  GLN A 311      14.577   5.636  12.789  1.00 94.30           C  
ATOM   4535  NE2 GLN A 311      13.457   4.976  13.020  1.00 94.30           N  
ATOM   4536 HE21 GLN A 311      13.437   3.966  13.017  1.00 94.30           H  
ATOM   4537 HE22 GLN A 311      12.581   5.471  12.926  1.00 94.30           H  
ATOM   4538  OE1 GLN A 311      15.676   5.084  12.790  1.00 94.30           O  
ATOM   4539  N   ALA A 312      15.329  10.661  13.978  1.00 94.19           N  
ATOM   4540  H   ALA A 312      16.336  10.681  13.903  1.00 94.19           H  
ATOM   4541  CA  ALA A 312      14.702  11.437  15.043  1.00 94.19           C  
ATOM   4542  HA  ALA A 312      14.005  10.788  15.572  1.00 94.19           H  
ATOM   4543  C   ALA A 312      13.886  12.617  14.486  1.00 94.19           C  
ATOM   4544  CB  ALA A 312      15.771  11.892  16.043  1.00 94.19           C  
ATOM   4545  HB1 ALA A 312      15.288  12.362  16.900  1.00 94.19           H  
ATOM   4546  HB2 ALA A 312      16.435  12.622  15.580  1.00 94.19           H  
ATOM   4547  HB3 ALA A 312      16.356  11.037  16.383  1.00 94.19           H  
ATOM   4548  O   ALA A 312      12.822  12.907  15.027  1.00 94.19           O  
ATOM   4549  N   GLU A 313      14.323  13.222  13.379  1.00 95.96           N  
ATOM   4550  H   GLU A 313      15.232  12.968  13.017  1.00 95.96           H  
ATOM   4551  CA  GLU A 313      13.595  14.283  12.663  1.00 95.96           C  
ATOM   4552  HA  GLU A 313      13.208  15.005  13.383  1.00 95.96           H  
ATOM   4553  C   GLU A 313      12.394  13.752  11.862  1.00 95.96           C  
ATOM   4554  CB  GLU A 313      14.558  15.017  11.717  1.00 95.96           C  
ATOM   4555  HB2 GLU A 313      14.964  14.304  10.999  1.00 95.96           H  
ATOM   4556  HB3 GLU A 313      13.995  15.770  11.166  1.00 95.96           H  
ATOM   4557  O   GLU A 313      11.383  14.440  11.720  1.00 95.96           O  
ATOM   4558  CG  GLU A 313      15.714  15.715  12.455  1.00 95.96           C  
ATOM   4559  HG2 GLU A 313      15.292  16.481  13.105  1.00 95.96           H  
ATOM   4560  HG3 GLU A 313      16.231  14.992  13.086  1.00 95.96           H  
ATOM   4561  CD  GLU A 313      16.742  16.356  11.509  1.00 95.96           C  
ATOM   4562  OE1 GLU A 313      17.720  16.927  12.043  1.00 95.96           O  
ATOM   4563  OE2 GLU A 313      16.557  16.275  10.273  1.00 95.96           O  
ATOM   4564  N   LEU A 314      12.471  12.511  11.370  1.00 95.87           N  
ATOM   4565  H   LEU A 314      13.367  12.050  11.445  1.00 95.87           H  
ATOM   4566  CA  LEU A 314      11.405  11.859  10.598  1.00 95.87           C  
ATOM   4567  HA  LEU A 314      10.933  12.598   9.950  1.00 95.87           H  
ATOM   4568  C   LEU A 314      10.281  11.275  11.471  1.00 95.87           C  
ATOM   4569  CB  LEU A 314      12.042  10.761   9.728  1.00 95.87           C  
ATOM   4570  HB2 LEU A 314      11.246  10.179   9.263  1.00 95.87           H  
ATOM   4571  HB3 LEU A 314      12.597  10.084  10.377  1.00 95.87           H  
ATOM   4572  O   LEU A 314       9.137  11.170  11.028  1.00 95.87           O  
ATOM   4573  CG  LEU A 314      12.975  11.263   8.611  1.00 95.87           C  
ATOM   4574  HG  LEU A 314      13.789  11.848   9.038  1.00 95.87           H  
ATOM   4575  CD1 LEU A 314      13.572  10.059   7.880  1.00 95.87           C  
ATOM   4576 HD11 LEU A 314      12.779   9.477   7.410  1.00 95.87           H  
ATOM   4577 HD12 LEU A 314      14.260  10.408   7.111  1.00 95.87           H  
ATOM   4578 HD13 LEU A 314      14.123   9.439   8.588  1.00 95.87           H  
ATOM   4579  CD2 LEU A 314      12.256  12.136   7.587  1.00 95.87           C  
ATOM   4580 HD21 LEU A 314      12.950  12.409   6.792  1.00 95.87           H  
ATOM   4581 HD22 LEU A 314      11.906  13.058   8.051  1.00 95.87           H  
ATOM   4582 HD23 LEU A 314      11.409  11.600   7.158  1.00 95.87           H  
ATOM   4583  N   ASN A 315      10.580  10.899  12.718  1.00 92.71           N  
ATOM   4584  H   ASN A 315      11.545  10.982  13.005  1.00 92.71           H  
ATOM   4585  CA  ASN A 315       9.606  10.289  13.630  1.00 92.71           C  
ATOM   4586  HA  ASN A 315       9.220   9.392  13.146  1.00 92.71           H  
ATOM   4587  C   ASN A 315       8.368  11.180  13.897  1.00 92.71           C  
ATOM   4588  CB  ASN A 315      10.306   9.877  14.940  1.00 92.71           C  
ATOM   4589  HB2 ASN A 315       9.565   9.824  15.738  1.00 92.71           H  
ATOM   4590  HB3 ASN A 315      11.041  10.634  15.214  1.00 92.71           H  
ATOM   4591  O   ASN A 315       7.262  10.647  13.788  1.00 92.71           O  
ATOM   4592  CG  ASN A 315      11.014   8.537  14.901  1.00 92.71           C  
ATOM   4593  ND2 ASN A 315      12.035   8.383  15.709  1.00 92.71           N  
ATOM   4594 HD21 ASN A 315      12.412   9.203  16.162  1.00 92.71           H  
ATOM   4595 HD22 ASN A 315      12.578   7.538  15.600  1.00 92.71           H  
ATOM   4596  OD1 ASN A 315      10.617   7.570  14.269  1.00 92.71           O  
ATOM   4597  N   PRO A 316       8.498  12.492  14.205  1.00 93.43           N  
ATOM   4598  CA  PRO A 316       7.349  13.393  14.368  1.00 93.43           C  
ATOM   4599  HA  PRO A 316       6.704  13.008  15.158  1.00 93.43           H  
ATOM   4600  C   PRO A 316       6.509  13.574  13.099  1.00 93.43           C  
ATOM   4601  CB  PRO A 316       7.932  14.743  14.805  1.00 93.43           C  
ATOM   4602  HB2 PRO A 316       8.112  15.374  13.935  1.00 93.43           H  
ATOM   4603  HB3 PRO A 316       7.277  15.252  15.512  1.00 93.43           H  
ATOM   4604  O   PRO A 316       5.346  13.948  13.186  1.00 93.43           O  
ATOM   4605  CG  PRO A 316       9.270  14.379  15.436  1.00 93.43           C  
ATOM   4606  HG2 PRO A 316       9.983  15.202  15.386  1.00 93.43           H  
ATOM   4607  HG3 PRO A 316       9.117  14.058  16.467  1.00 93.43           H  
ATOM   4608  CD  PRO A 316       9.715  13.195  14.588  1.00 93.43           C  
ATOM   4609  HD2 PRO A 316      10.230  13.552  13.696  1.00 93.43           H  
ATOM   4610  HD3 PRO A 316      10.379  12.574  15.190  1.00 93.43           H  
ATOM   4611  N   LYS A 317       7.081  13.298  11.921  1.00 95.41           N  
ATOM   4612  H   LYS A 317       8.043  12.992  11.916  1.00 95.41           H  
ATOM   4613  CA  LYS A 317       6.385  13.348  10.625  1.00 95.41           C  
ATOM   4614  HA  LYS A 317       5.615  14.119  10.664  1.00 95.41           H  
ATOM   4615  C   LYS A 317       5.648  12.039  10.286  1.00 95.41           C  
ATOM   4616  CB  LYS A 317       7.386  13.720   9.520  1.00 95.41           C  
ATOM   4617  HB2 LYS A 317       8.123  12.921   9.431  1.00 95.41           H  
ATOM   4618  HB3 LYS A 317       6.846  13.782   8.575  1.00 95.41           H  
ATOM   4619  O   LYS A 317       5.103  11.899   9.194  1.00 95.41           O  
ATOM   4620  CG  LYS A 317       8.140  15.043   9.735  1.00 95.41           C  
ATOM   4621  HG2 LYS A 317       7.427  15.863   9.823  1.00 95.41           H  
ATOM   4622  HG3 LYS A 317       8.750  14.989  10.637  1.00 95.41           H  
ATOM   4623  CD  LYS A 317       9.047  15.268   8.520  1.00 95.41           C  
ATOM   4624  HD2 LYS A 317       9.726  14.422   8.416  1.00 95.41           H  
ATOM   4625  HD3 LYS A 317       8.420  15.305   7.629  1.00 95.41           H  
ATOM   4626  CE  LYS A 317       9.870  16.555   8.602  1.00 95.41           C  
ATOM   4627  HE2 LYS A 317      10.593  16.466   9.413  1.00 95.41           H  
ATOM   4628  HE3 LYS A 317       9.196  17.386   8.812  1.00 95.41           H  
ATOM   4629  NZ  LYS A 317      10.552  16.784   7.304  1.00 95.41           N  
ATOM   4630  HZ1 LYS A 317      11.119  15.994   7.030  1.00 95.41           H  
ATOM   4631  HZ2 LYS A 317      11.093  17.636   7.271  1.00 95.41           H  
ATOM   4632  HZ3 LYS A 317       9.860  16.845   6.571  1.00 95.41           H  
ATOM   4633  N   GLY A 318       5.679  11.042  11.176  1.00 95.62           N  
ATOM   4634  H   GLY A 318       6.131  11.211  12.063  1.00 95.62           H  
ATOM   4635  CA  GLY A 318       5.021   9.748  10.959  1.00 95.62           C  
ATOM   4636  HA2 GLY A 318       3.972   9.913  10.718  1.00 95.62           H  
ATOM   4637  HA3 GLY A 318       5.067   9.174  11.885  1.00 95.62           H  
ATOM   4638  C   GLY A 318       5.640   8.898   9.839  1.00 95.62           C  
ATOM   4639  O   GLY A 318       4.970   8.016   9.305  1.00 95.62           O  
ATOM   4640  N   ILE A 319       6.898   9.152   9.458  1.00 97.52           N  
ATOM   4641  H   ILE A 319       7.405   9.894   9.921  1.00 97.52           H  
ATOM   4642  CA  ILE A 319       7.570   8.428   8.369  1.00 97.52           C  
ATOM   4643  HA  ILE A 319       6.828   8.193   7.605  1.00 97.52           H  
ATOM   4644  C   ILE A 319       8.146   7.102   8.874  1.00 97.52           C  
ATOM   4645  CB  ILE A 319       8.651   9.302   7.705  1.00 97.52           C  
ATOM   4646  HB  ILE A 319       9.393   9.529   8.471  1.00 97.52           H  
ATOM   4647  O   ILE A 319       8.869   7.045   9.874  1.00 97.52           O  
ATOM   4648  CG1 ILE A 319       8.105  10.651   7.197  1.00 97.52           C  
ATOM   4649 HG12 ILE A 319       8.948  11.218   6.803  1.00 97.52           H  
ATOM   4650 HG13 ILE A 319       7.705  11.215   8.040  1.00 97.52           H  
ATOM   4651  CG2 ILE A 319       9.371   8.560   6.566  1.00 97.52           C  
ATOM   4652 HG21 ILE A 319      10.058   9.240   6.062  1.00 97.52           H  
ATOM   4653 HG22 ILE A 319       9.951   7.724   6.959  1.00 97.52           H  
ATOM   4654 HG23 ILE A 319       8.652   8.184   5.838  1.00 97.52           H  
ATOM   4655  CD1 ILE A 319       7.020  10.583   6.116  1.00 97.52           C  
ATOM   4656 HD11 ILE A 319       7.403  10.089   5.223  1.00 97.52           H  
ATOM   4657 HD12 ILE A 319       6.724  11.598   5.850  1.00 97.52           H  
ATOM   4658 HD13 ILE A 319       6.143  10.055   6.491  1.00 97.52           H  
ATOM   4659  N   ASN A 320       7.853   6.021   8.154  1.00 97.74           N  
ATOM   4660  H   ASN A 320       7.263   6.134   7.342  1.00 97.74           H  
ATOM   4661  CA  ASN A 320       8.365   4.686   8.429  1.00 97.74           C  
ATOM   4662  HA  ASN A 320       8.600   4.607   9.491  1.00 97.74           H  
ATOM   4663  C   ASN A 320       9.644   4.439   7.637  1.00 97.74           C  
ATOM   4664  CB  ASN A 320       7.293   3.643   8.109  1.00 97.74           C  
ATOM   4665  HB2 ASN A 320       7.031   3.686   7.052  1.00 97.74           H  
ATOM   4666  HB3 ASN A 320       7.675   2.645   8.323  1.00 97.74           H  
ATOM   4667  O   ASN A 320       9.615   4.280   6.419  1.00 97.74           O  
ATOM   4668  CG  ASN A 320       6.068   3.878   8.948  1.00 97.74           C  
ATOM   4669  ND2 ASN A 320       5.022   4.407   8.366  1.00 97.74           N  
ATOM   4670 HD21 ASN A 320       5.119   4.742   7.419  1.00 97.74           H  
ATOM   4671 HD22 ASN A 320       4.219   4.645   8.931  1.00 97.74           H  
ATOM   4672  OD1 ASN A 320       6.088   3.625  10.143  1.00 97.74           O  
ATOM   4673  N   VAL A 321      10.772   4.395   8.342  1.00 96.93           N  
ATOM   4674  H   VAL A 321      10.736   4.562   9.338  1.00 96.93           H  
ATOM   4675  CA  VAL A 321      12.082   4.308   7.697  1.00 96.93           C  
ATOM   4676  HA  VAL A 321      12.009   4.847   6.752  1.00 96.93           H  
ATOM   4677  C   VAL A 321      12.463   2.857   7.405  1.00 96.93           C  
ATOM   4678  CB  VAL A 321      13.158   5.040   8.510  1.00 96.93           C  
ATOM   4679  HB  VAL A 321      13.265   4.564   9.484  1.00 96.93           H  
ATOM   4680  O   VAL A 321      12.430   2.025   8.310  1.00 96.93           O  
ATOM   4681  CG1 VAL A 321      14.512   5.017   7.798  1.00 96.93           C  
ATOM   4682 HG11 VAL A 321      15.241   5.568   8.391  1.00 96.93           H  
ATOM   4683 HG12 VAL A 321      14.870   3.993   7.684  1.00 96.93           H  
ATOM   4684 HG13 VAL A 321      14.425   5.469   6.809  1.00 96.93           H  
ATOM   4685  CG2 VAL A 321      12.775   6.513   8.719  1.00 96.93           C  
ATOM   4686 HG21 VAL A 321      11.864   6.597   9.312  1.00 96.93           H  
ATOM   4687 HG22 VAL A 321      13.575   7.037   9.243  1.00 96.93           H  
ATOM   4688 HG23 VAL A 321      12.612   6.993   7.754  1.00 96.93           H  
ATOM   4689  N   ILE A 322      12.889   2.550   6.183  1.00 97.31           N  
ATOM   4690  H   ILE A 322      12.849   3.274   5.479  1.00 97.31           H  
ATOM   4691  CA  ILE A 322      13.634   1.331   5.854  1.00 97.31           C  
ATOM   4692  HA  ILE A 322      13.335   0.533   6.535  1.00 97.31           H  
ATOM   4693  C   ILE A 322      15.108   1.634   6.065  1.00 97.31           C  
ATOM   4694  CB  ILE A 322      13.366   0.848   4.418  1.00 97.31           C  
ATOM   4695  HB  ILE A 322      13.673   1.626   3.719  1.00 97.31           H  
ATOM   4696  O   ILE A 322      15.666   2.537   5.443  1.00 97.31           O  
ATOM   4697  CG1 ILE A 322      11.858   0.583   4.240  1.00 97.31           C  
ATOM   4698 HG12 ILE A 322      11.291   1.470   4.524  1.00 97.31           H  
ATOM   4699 HG13 ILE A 322      11.547  -0.240   4.882  1.00 97.31           H  
ATOM   4700  CG2 ILE A 322      14.185  -0.429   4.141  1.00 97.31           C  
ATOM   4701 HG21 ILE A 322      15.252  -0.244   4.262  1.00 97.31           H  
ATOM   4702 HG22 ILE A 322      13.883  -1.228   4.819  1.00 97.31           H  
ATOM   4703 HG23 ILE A 322      14.038  -0.744   3.108  1.00 97.31           H  
ATOM   4704  CD1 ILE A 322      11.475   0.270   2.797  1.00 97.31           C  
ATOM   4705 HD11 ILE A 322      11.864  -0.701   2.489  1.00 97.31           H  
ATOM   4706 HD12 ILE A 322      11.853   1.049   2.136  1.00 97.31           H  
ATOM   4707 HD13 ILE A 322      10.387   0.245   2.740  1.00 97.31           H  
ATOM   4708  N   ARG A 323      15.742   0.908   6.984  1.00 94.58           N  
ATOM   4709  H   ARG A 323      15.248   0.141   7.416  1.00 94.58           H  
ATOM   4710  CA  ARG A 323      17.067   1.272   7.476  1.00 94.58           C  
ATOM   4711  HA  ARG A 323      17.442   2.094   6.866  1.00 94.58           H  
ATOM   4712  C   ARG A 323      18.062   0.138   7.339  1.00 94.58           C  
ATOM   4713  CB  ARG A 323      16.928   1.790   8.908  1.00 94.58           C  
ATOM   4714  HB2 ARG A 323      16.719   0.964   9.587  1.00 94.58           H  
ATOM   4715  HB3 ARG A 323      16.095   2.491   8.951  1.00 94.58           H  
ATOM   4716  O   ARG A 323      17.766  -1.008   7.670  1.00 94.58           O  
ATOM   4717  CG  ARG A 323      18.199   2.519   9.336  1.00 94.58           C  
ATOM   4718  HG2 ARG A 323      18.496   3.235   8.570  1.00 94.58           H  
ATOM   4719  HG3 ARG A 323      19.001   1.796   9.489  1.00 94.58           H  
ATOM   4720  CD  ARG A 323      17.938   3.269  10.633  1.00 94.58           C  
ATOM   4721  HD2 ARG A 323      17.197   4.049  10.457  1.00 94.58           H  
ATOM   4722  HD3 ARG A 323      17.553   2.571  11.375  1.00 94.58           H  
ATOM   4723  NE  ARG A 323      19.185   3.875  11.098  1.00 94.58           N  
ATOM   4724  HE  ARG A 323      19.820   4.197  10.381  1.00 94.58           H  
ATOM   4725  NH1 ARG A 323      18.549   4.166  13.268  1.00 94.58           N  
ATOM   4726 HH11 ARG A 323      17.588   4.251  12.967  1.00 94.58           H  
ATOM   4727 HH12 ARG A 323      18.818   4.503  14.181  1.00 94.58           H  
ATOM   4728  NH2 ARG A 323      20.682   4.464  12.681  1.00 94.58           N  
ATOM   4729 HH21 ARG A 323      21.413   4.448  11.985  1.00 94.58           H  
ATOM   4730 HH22 ARG A 323      20.842   4.709  13.648  1.00 94.58           H  
ATOM   4731  CZ  ARG A 323      19.465   4.161  12.342  1.00 94.58           C  
ATOM   4732  N   HIS A 324      19.265   0.496   6.905  1.00 94.88           N  
ATOM   4733  H   HIS A 324      19.403   1.455   6.617  1.00 94.88           H  
ATOM   4734  CA  HIS A 324      20.418  -0.388   6.889  1.00 94.88           C  
ATOM   4735  HA  HIS A 324      20.097  -1.396   6.628  1.00 94.88           H  
ATOM   4736  C   HIS A 324      21.080  -0.449   8.271  1.00 94.88           C  
ATOM   4737  CB  HIS A 324      21.402   0.096   5.813  1.00 94.88           C  
ATOM   4738  HB2 HIS A 324      20.924   0.095   4.833  1.00 94.88           H  
ATOM   4739  HB3 HIS A 324      21.697   1.123   6.031  1.00 94.88           H  
ATOM   4740  O   HIS A 324      21.507   0.573   8.814  1.00 94.88           O  
ATOM   4741  CG  HIS A 324      22.643  -0.751   5.754  1.00 94.88           C  
ATOM   4742  CD2 HIS A 324      22.899  -1.791   4.900  1.00 94.88           C  
ATOM   4743  HD2 HIS A 324      22.257  -2.137   4.104  1.00 94.88           H  
ATOM   4744  ND1 HIS A 324      23.716  -0.644   6.607  1.00 94.88           N  
ATOM   4745  HD1 HIS A 324      23.798   0.014   7.369  1.00 94.88           H  
ATOM   4746  CE1 HIS A 324      24.595  -1.606   6.290  1.00 94.88           C  
ATOM   4747  HE1 HIS A 324      25.527  -1.792   6.803  1.00 94.88           H  
ATOM   4748  NE2 HIS A 324      24.146  -2.325   5.253  1.00 94.88           N  
ATOM   4749  N   PHE A 325      21.246  -1.658   8.799  1.00 91.58           N  
ATOM   4750  H   PHE A 325      20.842  -2.448   8.317  1.00 91.58           H  
ATOM   4751  CA  PHE A 325      22.083  -1.954   9.958  1.00 91.58           C  
ATOM   4752  HA  PHE A 325      22.553  -1.040  10.321  1.00 91.58           H  
ATOM   4753  C   PHE A 325      23.183  -2.939   9.565  1.00 91.58           C  
ATOM   4754  CB  PHE A 325      21.233  -2.537  11.088  1.00 91.58           C  
ATOM   4755  HB2 PHE A 325      20.749  -3.448  10.735  1.00 91.58           H  
ATOM   4756  HB3 PHE A 325      21.904  -2.808  11.903  1.00 91.58           H  
ATOM   4757  O   PHE A 325      22.911  -3.945   8.917  1.00 91.58           O  
ATOM   4758  CG  PHE A 325      20.189  -1.599  11.648  1.00 91.58           C  
ATOM   4759  CD1 PHE A 325      20.521  -0.718  12.693  1.00 91.58           C  
ATOM   4760  HD1 PHE A 325      21.525  -0.708  13.090  1.00 91.58           H  
ATOM   4761  CD2 PHE A 325      18.888  -1.604  11.123  1.00 91.58           C  
ATOM   4762  HD2 PHE A 325      18.659  -2.258  10.294  1.00 91.58           H  
ATOM   4763  CE1 PHE A 325      19.551   0.159  13.209  1.00 91.58           C  
ATOM   4764  HE1 PHE A 325      19.811   0.849  13.997  1.00 91.58           H  
ATOM   4765  CE2 PHE A 325      17.915  -0.733  11.645  1.00 91.58           C  
ATOM   4766  HE2 PHE A 325      16.919  -0.716  11.227  1.00 91.58           H  
ATOM   4767  CZ  PHE A 325      18.249   0.149  12.684  1.00 91.58           C  
ATOM   4768  HZ  PHE A 325      17.510   0.839  13.064  1.00 91.58           H  
ATOM   4769  N   SER A 326      24.422  -2.694   9.994  1.00 90.46           N  
ATOM   4770  H   SER A 326      24.617  -1.841  10.499  1.00 90.46           H  
ATOM   4771  CA  SER A 326      25.570  -3.536   9.620  1.00 90.46           C  
ATOM   4772  HA  SER A 326      25.645  -3.562   8.533  1.00 90.46           H  
ATOM   4773  C   SER A 326      25.463  -4.990  10.099  1.00 90.46           C  
ATOM   4774  CB  SER A 326      26.862  -2.934  10.180  1.00 90.46           C  
ATOM   4775  HB2 SER A 326      26.864  -3.024  11.266  1.00 90.46           H  
ATOM   4776  HB3 SER A 326      27.712  -3.486   9.779  1.00 90.46           H  
ATOM   4777  O   SER A 326      26.084  -5.867   9.510  1.00 90.46           O  
ATOM   4778  OG  SER A 326      26.974  -1.566   9.823  1.00 90.46           O  
ATOM   4779  HG  SER A 326      27.867  -1.274  10.021  1.00 90.46           H  
ATOM   4780  N   ASP A 327      24.700  -5.251  11.162  1.00 90.20           N  
ATOM   4781  H   ASP A 327      24.185  -4.500  11.598  1.00 90.20           H  
ATOM   4782  CA  ASP A 327      24.528  -6.569  11.785  1.00 90.20           C  
ATOM   4783  HA  ASP A 327      25.380  -7.198  11.527  1.00 90.20           H  
ATOM   4784  C   ASP A 327      23.266  -7.321  11.324  1.00 90.20           C  
ATOM   4785  CB  ASP A 327      24.527  -6.383  13.315  1.00 90.20           C  
ATOM   4786  HB2 ASP A 327      25.442  -5.870  13.609  1.00 90.20           H  
ATOM   4787  HB3 ASP A 327      24.539  -7.369  13.780  1.00 90.20           H  
ATOM   4788  O   ASP A 327      23.161  -8.528  11.540  1.00 90.20           O  
ATOM   4789  CG  ASP A 327      23.321  -5.592  13.853  1.00 90.20           C  
ATOM   4790  OD1 ASP A 327      22.802  -4.707  13.129  1.00 90.20           O  
ATOM   4791  OD2 ASP A 327      22.902  -5.862  14.998  1.00 90.20           O  
ATOM   4792  N   ARG A 328      22.301  -6.627  10.705  1.00 85.55           N  
ATOM   4793  H   ARG A 328      22.464  -5.636  10.593  1.00 85.55           H  
ATOM   4794  CA  ARG A 328      20.984  -7.185  10.331  1.00 85.55           C  
ATOM   4795  HA  ARG A 328      21.010  -8.268  10.447  1.00 85.55           H  
ATOM   4796  C   ARG A 328      20.596  -6.965   8.869  1.00 85.55           C  
ATOM   4797  CB  ARG A 328      19.902  -6.626  11.271  1.00 85.55           C  
ATOM   4798  HB2 ARG A 328      19.921  -5.537  11.233  1.00 85.55           H  
ATOM   4799  HB3 ARG A 328      18.924  -6.961  10.925  1.00 85.55           H  
ATOM   4800  O   ARG A 328      19.623  -7.559   8.415  1.00 85.55           O  
ATOM   4801  CG  ARG A 328      20.089  -7.107  12.720  1.00 85.55           C  
ATOM   4802  HG2 ARG A 328      20.059  -8.196  12.734  1.00 85.55           H  
ATOM   4803  HG3 ARG A 328      21.059  -6.791  13.103  1.00 85.55           H  
ATOM   4804  CD  ARG A 328      18.997  -6.576  13.652  1.00 85.55           C  
ATOM   4805  HD2 ARG A 328      19.132  -7.039  14.630  1.00 85.55           H  
ATOM   4806  HD3 ARG A 328      18.028  -6.873  13.251  1.00 85.55           H  
ATOM   4807  NE  ARG A 328      19.066  -5.110  13.803  1.00 85.55           N  
ATOM   4808  HE  ARG A 328      19.955  -4.687  13.577  1.00 85.55           H  
ATOM   4809  NH1 ARG A 328      16.993  -4.833  14.735  1.00 85.55           N  
ATOM   4810 HH11 ARG A 328      16.229  -4.219  14.978  1.00 85.55           H  
ATOM   4811 HH12 ARG A 328      16.809  -5.819  14.614  1.00 85.55           H  
ATOM   4812  NH2 ARG A 328      18.214  -3.038  14.251  1.00 85.55           N  
ATOM   4813 HH21 ARG A 328      17.422  -2.455  14.482  1.00 85.55           H  
ATOM   4814 HH22 ARG A 328      19.014  -2.619  13.800  1.00 85.55           H  
ATOM   4815  CZ  ARG A 328      18.104  -4.336  14.268  1.00 85.55           C  
ATOM   4816  N   GLY A 329      21.331  -6.131   8.139  1.00 91.83           N  
ATOM   4817  H   GLY A 329      22.101  -5.651   8.583  1.00 91.83           H  
ATOM   4818  CA  GLY A 329      20.971  -5.691   6.795  1.00 91.83           C  
ATOM   4819  HA2 GLY A 329      21.842  -5.247   6.312  1.00 91.83           H  
ATOM   4820  HA3 GLY A 329      20.657  -6.552   6.206  1.00 91.83           H  
ATOM   4821  C   GLY A 329      19.847  -4.653   6.806  1.00 91.83           C  
ATOM   4822  O   GLY A 329      19.748  -3.827   7.717  1.00 91.83           O  
ATOM   4823  N   LEU A 330      19.011  -4.679   5.769  1.00 94.91           N  
ATOM   4824  H   LEU A 330      19.125  -5.409   5.080  1.00 94.91           H  
ATOM   4825  CA  LEU A 330      17.891  -3.758   5.585  1.00 94.91           C  
ATOM   4826  HA  LEU A 330      18.161  -2.777   5.977  1.00 94.91           H  
ATOM   4827  C   LEU A 330      16.651  -4.244   6.331  1.00 94.91           C  
ATOM   4828  CB  LEU A 330      17.582  -3.624   4.088  1.00 94.91           C  
ATOM   4829  HB2 LEU A 330      16.680  -3.025   3.962  1.00 94.91           H  
ATOM   4830  HB3 LEU A 330      17.373  -4.618   3.694  1.00 94.91           H  
ATOM   4831  O   LEU A 330      16.181  -5.361   6.101  1.00 94.91           O  
ATOM   4832  CG  LEU A 330      18.716  -2.990   3.270  1.00 94.91           C  
ATOM   4833  HG  LEU A 330      19.656  -3.506   3.467  1.00 94.91           H  
ATOM   4834  CD1 LEU A 330      18.391  -3.145   1.798  1.00 94.91           C  
ATOM   4835 HD11 LEU A 330      17.547  -2.506   1.533  1.00 94.91           H  
ATOM   4836 HD12 LEU A 330      18.158  -4.183   1.562  1.00 94.91           H  
ATOM   4837 HD13 LEU A 330      19.260  -2.863   1.203  1.00 94.91           H  
ATOM   4838  CD2 LEU A 330      18.873  -1.508   3.598  1.00 94.91           C  
ATOM   4839 HD21 LEU A 330      19.256  -1.407   4.614  1.00 94.91           H  
ATOM   4840 HD22 LEU A 330      17.909  -1.005   3.534  1.00 94.91           H  
ATOM   4841 HD23 LEU A 330      19.574  -1.047   2.902  1.00 94.91           H  
ATOM   4842  N   VAL A 331      16.098  -3.392   7.192  1.00 93.64           N  
ATOM   4843  H   VAL A 331      16.548  -2.499   7.339  1.00 93.64           H  
ATOM   4844  CA  VAL A 331      14.889  -3.699   7.965  1.00 93.64           C  
ATOM   4845  HA  VAL A 331      14.388  -4.540   7.485  1.00 93.64           H  
ATOM   4846  C   VAL A 331      13.901  -2.541   7.959  1.00 93.64           C  
ATOM   4847  CB  VAL A 331      15.208  -4.122   9.415  1.00 93.64           C  
ATOM   4848  HB  VAL A 331      14.275  -4.416   9.895  1.00 93.64           H  
ATOM   4849  O   VAL A 331      14.286  -1.371   7.959  1.00 93.64           O  
ATOM   4850  CG1 VAL A 331      16.153  -5.327   9.486  1.00 93.64           C  
ATOM   4851 HG11 VAL A 331      15.752  -6.138   8.878  1.00 93.64           H  
ATOM   4852 HG12 VAL A 331      17.141  -5.062   9.109  1.00 93.64           H  
ATOM   4853 HG13 VAL A 331      16.245  -5.671  10.516  1.00 93.64           H  
ATOM   4854  CG2 VAL A 331      15.813  -2.980  10.234  1.00 93.64           C  
ATOM   4855 HG21 VAL A 331      16.645  -2.550   9.676  1.00 93.64           H  
ATOM   4856 HG22 VAL A 331      16.159  -3.346  11.200  1.00 93.64           H  
ATOM   4857 HG23 VAL A 331      15.066  -2.203  10.394  1.00 93.64           H  
ATOM   4858  N   VAL A 332      12.612  -2.867   8.040  1.00 94.07           N  
ATOM   4859  H   VAL A 332      12.358  -3.840   7.949  1.00 94.07           H  
ATOM   4860  CA  VAL A 332      11.559  -1.875   8.296  1.00 94.07           C  
ATOM   4861  HA  VAL A 332      11.722  -1.021   7.638  1.00 94.07           H  
ATOM   4862  C   VAL A 332      11.661  -1.401   9.746  1.00 94.07           C  
ATOM   4863  CB  VAL A 332      10.159  -2.436   7.995  1.00 94.07           C  
ATOM   4864  HB  VAL A 332       9.935  -3.236   8.701  1.00 94.07           H  
ATOM   4865  O   VAL A 332      11.523  -2.193  10.682  1.00 94.07           O  
ATOM   4866  CG1 VAL A 332       9.106  -1.331   8.122  1.00 94.07           C  
ATOM   4867 HG11 VAL A 332       9.351  -0.506   7.452  1.00 94.07           H  
ATOM   4868 HG12 VAL A 332       9.050  -0.967   9.148  1.00 94.07           H  
ATOM   4869 HG13 VAL A 332       8.128  -1.730   7.854  1.00 94.07           H  
ATOM   4870  CG2 VAL A 332      10.081  -3.034   6.590  1.00 94.07           C  
ATOM   4871 HG21 VAL A 332      10.725  -3.911   6.517  1.00 94.07           H  
ATOM   4872 HG22 VAL A 332      10.389  -2.296   5.849  1.00 94.07           H  
ATOM   4873 HG23 VAL A 332       9.060  -3.352   6.381  1.00 94.07           H  
ATOM   4874  N   TRP A 333      11.918  -0.114   9.945  1.00 92.19           N  
ATOM   4875  H   TRP A 333      12.040   0.474   9.133  1.00 92.19           H  
ATOM   4876  CA  TRP A 333      12.280   0.487  11.228  1.00 92.19           C  
ATOM   4877  HA  TRP A 333      12.183  -0.278  11.998  1.00 92.19           H  
ATOM   4878  C   TRP A 333      11.309   1.605  11.643  1.00 92.19           C  
ATOM   4879  CB  TRP A 333      13.759   0.891  11.190  1.00 92.19           C  
ATOM   4880  HB2 TRP A 333      14.315   0.155  10.610  1.00 92.19           H  
ATOM   4881  HB3 TRP A 333      13.863   1.850  10.682  1.00 92.19           H  
ATOM   4882  O   TRP A 333      11.698   2.688  12.083  1.00 92.19           O  
ATOM   4883  CG  TRP A 333      14.385   0.952  12.544  1.00 92.19           C  
ATOM   4884  CD1 TRP A 333      14.843   2.063  13.137  1.00 92.19           C  
ATOM   4885  HD1 TRP A 333      14.851   3.016  12.628  1.00 92.19           H  
ATOM   4886  CD2 TRP A 333      14.682  -0.127  13.470  1.00 92.19           C  
ATOM   4887  CE2 TRP A 333      15.273   0.428  14.646  1.00 92.19           C  
ATOM   4888  CE3 TRP A 333      14.528  -1.525  13.418  1.00 92.19           C  
ATOM   4889  HE3 TRP A 333      14.066  -1.967  12.548  1.00 92.19           H  
ATOM   4890  NE1 TRP A 333      15.308   1.785  14.405  1.00 92.19           N  
ATOM   4891  HE1 TRP A 333      15.673   2.491  15.028  1.00 92.19           H  
ATOM   4892  CH2 TRP A 333      15.517  -1.764  15.640  1.00 92.19           C  
ATOM   4893  HH2 TRP A 333      15.794  -2.385  16.479  1.00 92.19           H  
ATOM   4894  CZ2 TRP A 333      15.699  -0.372  15.716  1.00 92.19           C  
ATOM   4895  HZ2 TRP A 333      16.141   0.081  16.591  1.00 92.19           H  
ATOM   4896  CZ3 TRP A 333      14.926  -2.334  14.495  1.00 92.19           C  
ATOM   4897  HZ3 TRP A 333      14.716  -3.392  14.448  1.00 92.19           H  
ATOM   4898  N   GLY A 334      10.014   1.316  11.512  1.00 91.20           N  
ATOM   4899  H   GLY A 334       9.772   0.437  11.076  1.00 91.20           H  
ATOM   4900  CA  GLY A 334       8.891   2.170  11.896  1.00 91.20           C  
ATOM   4901  HA2 GLY A 334       9.011   2.483  12.934  1.00 91.20           H  
ATOM   4902  HA3 GLY A 334       8.869   3.057  11.263  1.00 91.20           H  
ATOM   4903  C   GLY A 334       7.565   1.423  11.738  1.00 91.20           C  
ATOM   4904  O   GLY A 334       7.498   0.430  11.017  1.00 91.20           O  
ATOM   4905  N   SER A 335       6.526   1.858  12.454  1.00 94.85           N  
ATOM   4906  H   SER A 335       6.636   2.720  12.968  1.00 94.85           H  
ATOM   4907  CA  SER A 335       5.173   1.293  12.336  1.00 94.85           C  
ATOM   4908  HA  SER A 335       5.015   1.020  11.293  1.00 94.85           H  
ATOM   4909  C   SER A 335       4.090   2.324  12.696  1.00 94.85           C  
ATOM   4910  CB  SER A 335       5.071   0.012  13.174  1.00 94.85           C  
ATOM   4911  HB2 SER A 335       5.834  -0.694  12.848  1.00 94.85           H  
ATOM   4912  HB3 SER A 335       5.234   0.249  14.225  1.00 94.85           H  
ATOM   4913  O   SER A 335       3.185   2.041  13.490  1.00 94.85           O  
ATOM   4914  OG  SER A 335       3.802  -0.584  13.020  1.00 94.85           O  
ATOM   4915  HG  SER A 335       3.165   0.108  13.213  1.00 94.85           H  
ATOM   4916  N   ARG A 336       4.212   3.535  12.146  1.00 96.41           N  
ATOM   4917  H   ARG A 336       4.906   3.645  11.421  1.00 96.41           H  
ATOM   4918  CA  ARG A 336       3.338   4.686  12.386  1.00 96.41           C  
ATOM   4919  HA  ARG A 336       2.688   4.453  13.229  1.00 96.41           H  
ATOM   4920  C   ARG A 336       2.429   4.998  11.204  1.00 96.41           C  
ATOM   4921  CB  ARG A 336       4.154   5.935  12.737  1.00 96.41           C  
ATOM   4922  HB2 ARG A 336       3.476   6.784  12.819  1.00 96.41           H  
ATOM   4923  HB3 ARG A 336       4.868   6.143  11.941  1.00 96.41           H  
ATOM   4924  O   ARG A 336       2.813   4.810  10.052  1.00 96.41           O  
ATOM   4925  CG  ARG A 336       4.886   5.765  14.068  1.00 96.41           C  
ATOM   4926  HG2 ARG A 336       4.169   5.484  14.839  1.00 96.41           H  
ATOM   4927  HG3 ARG A 336       5.640   4.983  13.976  1.00 96.41           H  
ATOM   4928  CD  ARG A 336       5.557   7.081  14.466  1.00 96.41           C  
ATOM   4929  HD2 ARG A 336       6.242   7.402  13.682  1.00 96.41           H  
ATOM   4930  HD3 ARG A 336       4.790   7.849  14.560  1.00 96.41           H  
ATOM   4931  NE  ARG A 336       6.255   6.943  15.758  1.00 96.41           N  
ATOM   4932  HE  ARG A 336       5.751   7.285  16.563  1.00 96.41           H  
ATOM   4933  NH1 ARG A 336       8.245   6.168  14.935  1.00 96.41           N  
ATOM   4934 HH11 ARG A 336       9.248   6.271  14.994  1.00 96.41           H  
ATOM   4935 HH12 ARG A 336       7.856   6.297  14.012  1.00 96.41           H  
ATOM   4936  NH2 ARG A 336       8.004   6.487  17.136  1.00 96.41           N  
ATOM   4937 HH21 ARG A 336       7.455   6.799  17.923  1.00 96.41           H  
ATOM   4938 HH22 ARG A 336       8.957   6.172  17.254  1.00 96.41           H
[truncated: 152,532 more chars]
