# Supplementary material for: Evolution of Phage Tail Sheath Protein
Source: Viruses. 2022 May 26;14(6):1148. doi: 10.3390/v14061148 (PMC9230969; doi:10.3390/v14061148)
Supplement: Supplementary file 1 [file viruses-14-01148-s001.zip › Supplementary_File_S2/AF_models/AFP-6RBN-SP1__Serratia__entomophila.pdb]

ATOM      1  N   MET A   1     -34.653  19.107  24.483  1.00 45.24           N  
ATOM      2  H   MET A   1     -33.875  19.651  24.136  1.00 45.24           H  
ATOM      3  H2  MET A   1     -35.346  19.037  23.751  1.00 45.24           H  
ATOM      4  H3  MET A   1     -34.347  18.161  24.657  1.00 45.24           H  
ATOM      5  CA  MET A   1     -35.265  19.717  25.698  1.00 45.24           C  
ATOM      6  HA  MET A   1     -34.560  19.694  26.528  1.00 45.24           H  
ATOM      7  C   MET A   1     -36.469  18.873  26.073  1.00 45.24           C  
ATOM      8  CB  MET A   1     -35.739  21.172  25.473  1.00 45.24           C  
ATOM      9  HB2 MET A   1     -36.125  21.287  24.461  1.00 45.24           H  
ATOM     10  HB3 MET A   1     -36.556  21.378  26.164  1.00 45.24           H  
ATOM     11  O   MET A   1     -37.266  18.593  25.190  1.00 45.24           O  
ATOM     12  CG  MET A   1     -34.660  22.228  25.740  1.00 45.24           C  
ATOM     13  HG2 MET A   1     -34.235  22.034  26.725  1.00 45.24           H  
ATOM     14  HG3 MET A   1     -33.862  22.136  25.002  1.00 45.24           H  
ATOM     15  SD  MET A   1     -35.287  23.933  25.743  1.00 45.24           S  
ATOM     16  CE  MET A   1     -34.939  24.451  24.039  1.00 45.24           C  
ATOM     17  HE1 MET A   1     -35.274  25.478  23.897  1.00 45.24           H  
ATOM     18  HE2 MET A   1     -33.867  24.397  23.847  1.00 45.24           H  
ATOM     19  HE3 MET A   1     -35.467  23.804  23.339  1.00 45.24           H  
ATOM     20  N   THR A   2     -36.618  18.453  27.330  1.00 53.40           N  
ATOM     21  H   THR A   2     -35.970  18.713  28.059  1.00 53.40           H  
ATOM     22  CA  THR A   2     -37.816  17.713  27.761  1.00 53.40           C  
ATOM     23  HA  THR A   2     -37.984  16.874  27.086  1.00 53.40           H  
ATOM     24  C   THR A   2     -39.037  18.626  27.696  1.00 53.40           C  
ATOM     25  CB  THR A   2     -37.650  17.155  29.184  1.00 53.40           C  
ATOM     26  HB  THR A   2     -38.627  16.905  29.596  1.00 53.40           H  
ATOM     27  O   THR A   2     -39.098  19.625  28.411  1.00 53.40           O  
ATOM     28  CG2 THR A   2     -36.783  15.898  29.187  1.00 53.40           C  
ATOM     29 HG21 THR A   2     -35.792  16.119  28.790  1.00 53.40           H  
ATOM     30 HG22 THR A   2     -36.685  15.530  30.208  1.00 53.40           H  
ATOM     31 HG23 THR A   2     -37.252  15.124  28.579  1.00 53.40           H  
ATOM     32  OG1 THR A   2     -37.019  18.115  30.004  1.00 53.40           O  
ATOM     33  HG1 THR A   2     -37.652  18.826  30.125  1.00 53.40           H  
ATOM     34  N   VAL A   3     -39.985  18.308  26.815  1.00 70.93           N  
ATOM     35  H   VAL A   3     -39.849  17.504  26.219  1.00 70.93           H  
ATOM     36  CA  VAL A   3     -41.239  19.055  26.673  1.00 70.93           C  
ATOM     37  HA  VAL A   3     -41.021  20.123  26.661  1.00 70.93           H  
ATOM     38  C   VAL A   3     -42.141  18.750  27.862  1.00 70.93           C  
ATOM     39  CB  VAL A   3     -41.958  18.693  25.362  1.00 70.93           C  
ATOM     40  HB  VAL A   3     -42.120  17.616  25.327  1.00 70.93           H  
ATOM     41  O   VAL A   3     -42.529  17.602  28.070  1.00 70.93           O  
ATOM     42  CG1 VAL A   3     -43.313  19.393  25.217  1.00 70.93           C  
ATOM     43 HG11 VAL A   3     -43.188  20.474  25.160  1.00 70.93           H  
ATOM     44 HG12 VAL A   3     -43.791  19.023  24.310  1.00 70.93           H  
ATOM     45 HG13 VAL A   3     -43.972  19.144  26.049  1.00 70.93           H  
ATOM     46  CG2 VAL A   3     -41.105  19.096  24.162  1.00 70.93           C  
ATOM     47 HG21 VAL A   3     -41.635  18.838  23.244  1.00 70.93           H  
ATOM     48 HG22 VAL A   3     -40.159  18.555  24.186  1.00 70.93           H  
ATOM     49 HG23 VAL A   3     -40.910  20.168  24.174  1.00 70.93           H  
ATOM     50  N   THR A   4     -42.519  19.782  28.612  1.00 67.41           N  
ATOM     51  H   THR A   4     -42.098  20.685  28.449  1.00 67.41           H  
ATOM     52  CA  THR A   4     -43.549  19.676  29.650  1.00 67.41           C  
ATOM     53  HA  THR A   4     -43.618  18.640  29.980  1.00 67.41           H  
ATOM     54  C   THR A   4     -44.890  20.089  29.053  1.00 67.41           C  
ATOM     55  CB  THR A   4     -43.208  20.521  30.884  1.00 67.41           C  
ATOM     56  HB  THR A   4     -43.347  21.578  30.661  1.00 67.41           H  
ATOM     57  O   THR A   4     -45.114  21.263  28.759  1.00 67.41           O  
ATOM     58  CG2 THR A   4     -44.071  20.128  32.083  1.00 67.41           C  
ATOM     59 HG21 THR A   4     -43.808  20.743  32.943  1.00 67.41           H  
ATOM     60 HG22 THR A   4     -45.124  20.289  31.850  1.00 67.41           H  
ATOM     61 HG23 THR A   4     -43.914  19.078  32.329  1.00 67.41           H  
ATOM     62  OG1 THR A   4     -41.868  20.311  31.266  1.00 67.41           O  
ATOM     63  HG1 THR A   4     -41.682  20.873  32.022  1.00 67.41           H  
ATOM     64  N   THR A   5     -45.780  19.122  28.844  1.00 74.54           N  
ATOM     65  H   THR A   5     -45.532  18.168  29.062  1.00 74.54           H  
ATOM     66  CA  THR A   5     -47.101  19.346  28.244  1.00 74.54           C  
ATOM     67  HA  THR A   5     -47.010  20.080  27.442  1.00 74.54           H  
ATOM     68  C   THR A   5     -48.091  19.881  29.278  1.00 74.54           C  
ATOM     69  CB  THR A   5     -47.642  18.047  27.633  1.00 74.54           C  
ATOM     70  HB  THR A   5     -48.651  18.221  27.260  1.00 74.54           H  
ATOM     71  O   THR A   5     -48.286  19.256  30.320  1.00 74.54           O  
ATOM     72  CG2 THR A   5     -46.761  17.546  26.488  1.00 74.54           C  
ATOM     73 HG21 THR A   5     -47.271  16.732  25.972  1.00 74.54           H  
ATOM     74 HG22 THR A   5     -45.810  17.180  26.872  1.00 74.54           H  
ATOM     75 HG23 THR A   5     -46.569  18.354  25.782  1.00 74.54           H  
ATOM     76  OG1 THR A   5     -47.663  17.035  28.615  1.00 74.54           O  
ATOM     77  HG1 THR A   5     -48.059  17.412  29.404  1.00 74.54           H  
ATOM     78  N   THR A   6     -48.740  21.010  28.991  1.00 75.55           N  
ATOM     79  H   THR A   6     -48.515  21.486  28.129  1.00 75.55           H  
ATOM     80  CA  THR A   6     -49.678  21.688  29.911  1.00 75.55           C  
ATOM     81  HA  THR A   6     -49.793  21.089  30.815  1.00 75.55           H  
ATOM     82  C   THR A   6     -51.091  21.856  29.352  1.00 75.55           C  
ATOM     83  CB  THR A   6     -49.133  23.057  30.341  1.00 75.55           C  
ATOM     84  HB  THR A   6     -49.888  23.580  30.929  1.00 75.55           H  
ATOM     85  O   THR A   6     -52.002  22.192  30.103  1.00 75.55           O  
ATOM     86  CG2 THR A   6     -47.868  22.932  31.190  1.00 75.55           C  
ATOM     87 HG21 THR A   6     -47.566  23.915  31.550  1.00 75.55           H  
ATOM     88 HG22 THR A   6     -47.058  22.499  30.602  1.00 75.55           H  
ATOM     89 HG23 THR A   6     -48.067  22.289  32.047  1.00 75.55           H  
ATOM     90  OG1 THR A   6     -48.803  23.834  29.210  1.00 75.55           O  
ATOM     91  HG1 THR A   6     -48.309  24.593  29.528  1.00 75.55           H  
ATOM     92  N   TYR A   7     -51.310  21.598  28.062  1.00 74.77           N  
ATOM     93  H   TYR A   7     -50.534  21.331  27.472  1.00 74.77           H  
ATOM     94  CA  TYR A   7     -52.623  21.634  27.420  1.00 74.77           C  
ATOM     95  HA  TYR A   7     -53.367  21.373  28.172  1.00 74.77           H  
ATOM     96  C   TYR A   7     -52.708  20.605  26.280  1.00 74.77           C  
ATOM     97  CB  TYR A   7     -52.929  23.059  26.923  1.00 74.77           C  
ATOM     98  HB2 TYR A   7     -52.996  23.716  27.790  1.00 74.77           H  
ATOM     99  HB3 TYR A   7     -53.911  23.067  26.449  1.00 74.77           H  
ATOM    100  O   TYR A   7     -51.677  20.177  25.758  1.00 74.77           O  
ATOM    101  CG  TYR A   7     -51.919  23.646  25.953  1.00 74.77           C  
ATOM    102  CD1 TYR A   7     -50.840  24.411  26.439  1.00 74.77           C  
ATOM    103  HD1 TYR A   7     -50.740  24.577  27.501  1.00 74.77           H  
ATOM    104  CD2 TYR A   7     -52.064  23.442  24.567  1.00 74.77           C  
ATOM    105  HD2 TYR A   7     -52.899  22.872  24.187  1.00 74.77           H  
ATOM    106  CE1 TYR A   7     -49.898  24.957  25.546  1.00 74.77           C  
ATOM    107  HE1 TYR A   7     -49.078  25.551  25.922  1.00 74.77           H  
ATOM    108  CE2 TYR A   7     -51.125  23.984  23.671  1.00 74.77           C  
ATOM    109  HE2 TYR A   7     -51.227  23.829  22.607  1.00 74.77           H  
ATOM    110  OH  TYR A   7     -49.149  25.275  23.283  1.00 74.77           O  
ATOM    111  HH  TYR A   7     -48.463  25.789  23.715  1.00 74.77           H  
ATOM    112  CZ  TYR A   7     -50.043  24.744  24.156  1.00 74.77           C  
ATOM    113  N   PRO A   8     -53.920  20.189  25.869  1.00 59.11           N  
ATOM    114  CA  PRO A   8     -54.087  19.352  24.686  1.00 59.11           C  
ATOM    115  HA  PRO A   8     -53.492  18.447  24.805  1.00 59.11           H  
ATOM    116  C   PRO A   8     -53.632  20.114  23.432  1.00 59.11           C  
ATOM    117  CB  PRO A   8     -55.576  18.976  24.644  1.00 59.11           C  
ATOM    118  HB2 PRO A   8     -56.119  19.619  23.952  1.00 59.11           H  
ATOM    119  HB3 PRO A   8     -55.714  17.931  24.367  1.00 59.11           H  
ATOM    120  O   PRO A   8     -54.236  21.117  23.058  1.00 59.11           O  
ATOM    121  CG  PRO A   8     -56.073  19.247  26.064  1.00 59.11           C  
ATOM    122  HG2 PRO A   8     -57.132  19.502  26.082  1.00 59.11           H  
ATOM    123  HG3 PRO A   8     -55.875  18.379  26.693  1.00 59.11           H  
ATOM    124  CD  PRO A   8     -55.202  20.414  26.517  1.00 59.11           C  
ATOM    125  HD2 PRO A   8     -55.126  20.411  27.604  1.00 59.11           H  
ATOM    126  HD3 PRO A   8     -55.628  21.353  26.165  1.00 59.11           H  
ATOM    127  N   GLY A   9     -52.559  19.655  22.790  1.00 76.12           N  
ATOM    128  H   GLY A   9     -52.047  18.877  23.182  1.00 76.12           H  
ATOM    129  CA  GLY A   9     -51.981  20.291  21.607  1.00 76.12           C  
ATOM    130  HA2 GLY A   9     -52.744  20.376  20.833  1.00 76.12           H  
ATOM    131  HA3 GLY A   9     -51.642  21.294  21.868  1.00 76.12           H  
ATOM    132  C   GLY A   9     -50.794  19.509  21.046  1.00 76.12           C  
ATOM    133  O   GLY A   9     -50.330  18.544  21.653  1.00 76.12           O  
ATOM    134  N   VAL A  10     -50.309  19.920  19.873  1.00 63.31           N  
ATOM    135  H   VAL A  10     -50.705  20.747  19.449  1.00 63.31           H  
ATOM    136  CA  VAL A  10     -49.085  19.371  19.272  1.00 63.31           C  
ATOM    137  HA  VAL A  10     -48.956  18.340  19.600  1.00 63.31           H  
ATOM    138  C   VAL A  10     -47.901  20.187  19.771  1.00 63.31           C  
ATOM    139  CB  VAL A  10     -49.144  19.363  17.732  1.00 63.31           C  
ATOM    140  HB  VAL A  10     -49.274  20.382  17.368  1.00 63.31           H  
ATOM    141  O   VAL A  10     -47.830  21.390  19.530  1.00 63.31           O  
ATOM    142  CG1 VAL A  10     -47.861  18.781  17.123  1.00 63.31           C  
ATOM    143 HG11 VAL A  10     -47.685  17.773  17.498  1.00 63.31           H  
ATOM    144 HG12 VAL A  10     -47.949  18.746  16.037  1.00 63.31           H  
ATOM    145 HG13 VAL A  10     -47.004  19.409  17.367  1.00 63.31           H  
ATOM    146  CG2 VAL A  10     -50.326  18.518  17.235  1.00 63.31           C  
ATOM    147 HG21 VAL A  10     -51.268  18.946  17.578  1.00 63.31           H  
ATOM    148 HG22 VAL A  10     -50.238  17.497  17.607  1.00 63.31           H  
ATOM    149 HG23 VAL A  10     -50.335  18.503  16.145  1.00 63.31           H  
ATOM    150  N   TYR A  11     -46.966  19.526  20.445  1.00 76.50           N  
ATOM    151  H   TYR A  11     -47.079  18.533  20.591  1.00 76.50           H  
ATOM    152  CA  TYR A  11     -45.700  20.124  20.846  1.00 76.50           C  
ATOM    153  HA  TYR A  11     -45.759  21.209  20.756  1.00 76.50           H  
ATOM    154  C   TYR A  11     -44.596  19.624  19.919  1.00 76.50           C  
ATOM    155  CB  TYR A  11     -45.397  19.805  22.310  1.00 76.50           C  
ATOM    156  HB2 TYR A  11     -45.326  18.724  22.433  1.00 76.50           H  
ATOM    157  HB3 TYR A  11     -44.422  20.232  22.542  1.00 76.50           H  
ATOM    158  O   TYR A  11     -44.469  18.422  19.693  1.00 76.50           O  
ATOM    159  CG  TYR A  11     -46.414  20.351  23.295  1.00 76.50           C  
ATOM    160  CD1 TYR A  11     -46.208  21.612  23.889  1.00 76.50           C  
ATOM    161  HD1 TYR A  11     -45.330  22.188  23.638  1.00 76.50           H  
ATOM    162  CD2 TYR A  11     -47.565  19.604  23.615  1.00 76.50           C  
ATOM    163  HD2 TYR A  11     -47.739  18.646  23.149  1.00 76.50           H  
ATOM    164  CE1 TYR A  11     -47.146  22.123  24.806  1.00 76.50           C  
ATOM    165  HE1 TYR A  11     -46.982  23.086  25.267  1.00 76.50           H  
ATOM    166  CE2 TYR A  11     -48.494  20.103  24.547  1.00 76.50           C  
ATOM    167  HE2 TYR A  11     -49.380  19.538  24.795  1.00 76.50           H  
ATOM    168  OH  TYR A  11     -49.157  21.835  26.065  1.00 76.50           O  
ATOM    169  HH  TYR A  11     -49.102  22.789  26.152  1.00 76.50           H  
ATOM    170  CZ  TYR A  11     -48.284  21.362  25.142  1.00 76.50           C  
ATOM    171  N   LEU A  12     -43.802  20.550  19.389  1.00 61.41           N  
ATOM    172  H   LEU A  12     -43.953  21.518  19.633  1.00 61.41           H  
ATOM    173  CA  LEU A  12     -42.599  20.234  18.629  1.00 61.41           C  
ATOM    174  HA  LEU A  12     -42.668  19.225  18.222  1.00 61.41           H  
ATOM    175  C   LEU A  12     -41.397  20.280  19.572  1.00 61.41           C  
ATOM    176  CB  LEU A  12     -42.451  21.216  17.453  1.00 61.41           C  
ATOM    177  HB2 LEU A  12     -42.542  22.237  17.825  1.00 61.41           H  
ATOM    178  HB3 LEU A  12     -41.441  21.117  17.054  1.00 61.41           H  
ATOM    179  O   LEU A  12     -41.181  21.282  20.253  1.00 61.41           O  
ATOM    180  CG  LEU A  12     -43.473  20.959  16.323  1.00 61.41           C  
ATOM    181  HG  LEU A  12     -44.138  20.142  16.601  1.00 61.41           H  
ATOM    182  CD1 LEU A  12     -44.331  22.196  16.053  1.00 61.41           C  
ATOM    183 HD11 LEU A  12     -45.047  21.980  15.260  1.00 61.41           H  
ATOM    184 HD12 LEU A  12     -43.698  23.030  15.749  1.00 61.41           H  
ATOM    185 HD13 LEU A  12     -44.878  22.465  16.956  1.00 61.41           H  
ATOM    186  CD2 LEU A  12     -42.763  20.571  15.026  1.00 61.41           C  
ATOM    187 HD21 LEU A  12     -42.170  19.671  15.188  1.00 61.41           H  
ATOM    188 HD22 LEU A  12     -43.497  20.372  14.246  1.00 61.41           H  
ATOM    189 HD23 LEU A  12     -42.103  21.376  14.701  1.00 61.41           H  
ATOM    190  N   SER A  13     -40.605  19.211  19.590  1.00 63.67           N  
ATOM    191  H   SER A  13     -40.860  18.398  19.048  1.00 63.67           H  
ATOM    192  CA  SER A  13     -39.238  19.255  20.101  1.00 63.67           C  
ATOM    193  HA  SER A  13     -38.992  20.283  20.368  1.00 63.67           H  
ATOM    194  C   SER A  13     -38.280  18.817  19.017  1.00 63.67           C  
ATOM    195  CB  SER A  13     -39.033  18.413  21.360  1.00 63.67           C  
ATOM    196  HB2 SER A  13     -39.806  18.692  22.075  1.00 63.67           H  
ATOM    197  HB3 SER A  13     -38.059  18.651  21.789  1.00 63.67           H  
ATOM    198  O   SER A  13     -38.452  17.760  18.413  1.00 63.67           O  
ATOM    199  OG  SER A  13     -39.093  17.023  21.133  1.00 63.67           O  
ATOM    200  HG  SER A  13     -38.549  16.794  20.375  1.00 63.67           H  
ATOM    201  N   GLU A  14     -37.245  19.614  18.815  1.00 51.98           N  
ATOM    202  H   GLU A  14     -37.180  20.494  19.305  1.00 51.98           H  
ATOM    203  CA  GLU A  14     -36.107  19.228  18.000  1.00 51.98           C  
ATOM    204  HA  GLU A  14     -36.410  18.506  17.242  1.00 51.98           H  
ATOM    205  C   GLU A  14     -35.081  18.561  18.912  1.00 51.98           C  
ATOM    206  CB  GLU A  14     -35.552  20.454  17.270  1.00 51.98           C  
ATOM    207  HB2 GLU A  14     -34.616  20.179  16.783  1.00 51.98           H  
ATOM    208  HB3 GLU A  14     -35.358  21.245  17.994  1.00 51.98           H  
ATOM    209  O   GLU A  14     -34.378  19.219  19.682  1.00 51.98           O  
ATOM    210  CG  GLU A  14     -36.543  20.950  16.202  1.00 51.98           C  
ATOM    211  HG2 GLU A  14     -36.720  20.141  15.493  1.00 51.98           H  
ATOM    212  HG3 GLU A  14     -37.493  21.193  16.678  1.00 51.98           H  
ATOM    213  CD  GLU A  14     -36.048  22.191  15.448  1.00 51.98           C  
ATOM    214  OE1 GLU A  14     -36.685  22.518  14.422  1.00 51.98           O  
ATOM    215  OE2 GLU A  14     -35.066  22.817  15.908  1.00 51.98           O  
ATOM    216  N   ASP A  15     -35.020  17.234  18.846  1.00 52.31           N  
ATOM    217  H   ASP A  15     -35.676  16.741  18.258  1.00 52.31           H  
ATOM    218  CA  ASP A  15     -33.849  16.501  19.304  1.00 52.31           C  
ATOM    219  HA  ASP A  15     -33.322  17.075  20.065  1.00 52.31           H  
ATOM    220  C   ASP A  15     -32.914  16.368  18.101  1.00 52.31           C  
ATOM    221  CB  ASP A  15     -34.238  15.158  19.939  1.00 52.31           C  
ATOM    222  HB2 ASP A  15     -34.964  14.652  19.302  1.00 52.31           H  
ATOM    223  HB3 ASP A  15     -33.347  14.533  19.992  1.00 52.31           H  
ATOM    224  O   ASP A  15     -33.155  15.592  17.174  1.00 52.31           O  
ATOM    225  CG  ASP A  15     -34.797  15.293  21.367  1.00 52.31           C  
ATOM    226  OD1 ASP A  15     -34.453  16.273  22.082  1.00 52.31           O  
ATOM    227  OD2 ASP A  15     -35.539  14.373  21.768  1.00 52.31           O  
ATOM    228  N   ALA A  16     -31.851  17.172  18.088  1.00 50.25           N  
ATOM    229  H   ALA A  16     -31.751  17.854  18.827  1.00 50.25           H  
ATOM    230  CA  ALA A  16     -30.801  17.064  17.088  1.00 50.25           C  
ATOM    231  HA  ALA A  16     -31.260  16.985  16.103  1.00 50.25           H  
ATOM    232  C   ALA A  16     -30.003  15.779  17.347  1.00 50.25           C  
ATOM    233  CB  ALA A  16     -29.944  18.336  17.105  1.00 50.25           C  
ATOM    234  HB1 ALA A  16     -30.567  19.203  16.883  1.00 50.25           H  
ATOM    235  HB2 ALA A  16     -29.162  18.260  16.349  1.00 50.25           H  
ATOM    236  HB3 ALA A  16     -29.481  18.466  18.083  1.00 50.25           H  
ATOM    237  O   ALA A  16     -28.981  15.778  18.036  1.00 50.25           O  
ATOM    238  N   VAL A  17     -30.476  14.656  16.808  1.00 53.31           N  
ATOM    239  H   VAL A  17     -31.390  14.679  16.378  1.00 53.31           H  
ATOM    240  CA  VAL A  17     -29.681  13.430  16.770  1.00 53.31           C  
ATOM    241  HA  VAL A  17     -29.206  13.306  17.743  1.00 53.31           H  
ATOM    242  C   VAL A  17     -28.596  13.645  15.718  1.00 53.31           C  
ATOM    243  CB  VAL A  17     -30.519  12.162  16.505  1.00 53.31           C  
ATOM    244  HB  VAL A  17     -30.777  12.095  15.448  1.00 53.31           H  
ATOM    245  O   VAL A  17     -28.841  13.519  14.522  1.00 53.31           O  
ATOM    246  CG1 VAL A  17     -29.696  10.927  16.903  1.00 53.31           C  
ATOM    247 HG11 VAL A  17     -30.268  10.025  16.687  1.00 53.31           H  
ATOM    248 HG12 VAL A  17     -28.773  10.896  16.323  1.00 53.31           H  
ATOM    249 HG13 VAL A  17     -29.461  10.956  17.967  1.00 53.31           H  
ATOM    250  CG2 VAL A  17     -31.826  12.135  17.307  1.00 53.31           C  
ATOM    251 HG21 VAL A  17     -32.492  12.928  16.969  1.00 53.31           H  
ATOM    252 HG22 VAL A  17     -32.337  11.184  17.158  1.00 53.31           H  
ATOM    253 HG23 VAL A  17     -31.622  12.273  18.369  1.00 53.31           H  
ATOM    254  N   SER A  18     -27.399  14.035  16.161  1.00 55.33           N  
ATOM    255  H   SER A  18     -27.321  14.294  17.134  1.00 55.33           H  
ATOM    256  CA  SER A  18     -26.246  14.205  15.273  1.00 55.33           C  
ATOM    257  HA  SER A  18     -26.477  14.982  14.545  1.00 55.33           H  
ATOM    258  C   SER A  18     -25.976  12.893  14.529  1.00 55.33           C  
ATOM    259  CB  SER A  18     -25.022  14.657  16.075  1.00 55.33           C  
ATOM    260  HB2 SER A  18     -25.254  15.592  16.584  1.00 55.33           H  
ATOM    261  HB3 SER A  18     -24.771  13.901  16.819  1.00 55.33           H  
ATOM    262  O   SER A  18     -25.677  11.865  15.147  1.00 55.33           O  
ATOM    263  OG  SER A  18     -23.918  14.858  15.217  1.00 55.33           O  
ATOM    264  HG  SER A  18     -23.205  15.245  15.730  1.00 55.33           H  
ATOM    265  N   SER A  19     -26.135  12.913  13.202  1.00 66.19           N  
ATOM    266  H   SER A  19     -26.448  13.769  12.765  1.00 66.19           H  
ATOM    267  CA  SER A  19     -25.873  11.767  12.336  1.00 66.19           C  
ATOM    268  HA  SER A  19     -26.322  10.880  12.782  1.00 66.19           H  
ATOM    269  C   SER A  19     -24.364  11.557  12.223  1.00 66.19           C  
ATOM    270  CB  SER A  19     -26.512  11.969  10.956  1.00 66.19           C  
ATOM    271  HB2 SER A  19     -26.292  11.106  10.328  1.00 66.19           H  
ATOM    272  HB3 SER A  19     -27.593  12.057  11.063  1.00 66.19           H  
ATOM    273  O   SER A  19     -23.656  12.388  11.651  1.00 66.19           O  
ATOM    274  OG  SER A  19     -26.007  13.138  10.340  1.00 66.19           O  
ATOM    275  HG  SER A  19     -25.069  13.187  10.540  1.00 66.19           H  
ATOM    276  N   PHE A  20     -23.871  10.444  12.763  1.00 72.31           N  
ATOM    277  H   PHE A  20     -24.506   9.812  13.230  1.00 72.31           H  
ATOM    278  CA  PHE A  20     -22.464  10.068  12.696  1.00 72.31           C  
ATOM    279  HA  PHE A  20     -21.874  10.952  12.456  1.00 72.31           H  
ATOM    280  C   PHE A  20     -22.241   9.037  11.585  1.00 72.31           C  
ATOM    281  CB  PHE A  20     -22.002   9.563  14.069  1.00 72.31           C  
ATOM    282  HB2 PHE A  20     -22.565   8.667  14.330  1.00 72.31           H  
ATOM    283  HB3 PHE A  20     -22.216  10.324  14.819  1.00 72.31           H  
ATOM    284  O   PHE A  20     -22.914   8.011  11.540  1.00 72.31           O  
ATOM    285  CG  PHE A  20     -20.521   9.262  14.102  1.00 72.31           C  
ATOM    286  CD1 PHE A  20     -20.054   7.946  14.254  1.00 72.31           C  
ATOM    287  HD1 PHE A  20     -20.760   7.150  14.441  1.00 72.31           H  
ATOM    288  CD2 PHE A  20     -19.605  10.311  13.944  1.00 72.31           C  
ATOM    289  HD2 PHE A  20     -19.951  11.331  13.859  1.00 72.31           H  
ATOM    290  CE1 PHE A  20     -18.676   7.665  14.174  1.00 72.31           C  
ATOM    291  HE1 PHE A  20     -18.317   6.652  14.272  1.00 72.31           H  
ATOM    292  CE2 PHE A  20     -18.236  10.034  13.882  1.00 72.31           C  
ATOM    293  HE2 PHE A  20     -17.557  10.863  13.745  1.00 72.31           H  
ATOM    294  CZ  PHE A  20     -17.765   8.714  13.972  1.00 72.31           C  
ATOM    295  HZ  PHE A  20     -16.708   8.506  13.892  1.00 72.31           H  
ATOM    296  N   SER A  21     -21.296   9.310  10.689  1.00 76.70           N  
ATOM    297  H   SER A  21     -20.759  10.160  10.781  1.00 76.70           H  
ATOM    298  CA  SER A  21     -20.897   8.413   9.603  1.00 76.70           C  
ATOM    299  HA  SER A  21     -21.120   7.385   9.889  1.00 76.70           H  
ATOM    300  C   SER A  21     -19.394   8.513   9.362  1.00 76.70           C  
ATOM    301  CB  SER A  21     -21.673   8.716   8.314  1.00 76.70           C  
ATOM    302  HB2 SER A  21     -21.300   8.082   7.509  1.00 76.70           H  
ATOM    303  HB3 SER A  21     -22.728   8.491   8.470  1.00 76.70           H  
ATOM    304  O   SER A  21     -18.772   9.542   9.649  1.00 76.70           O  
ATOM    305  OG  SER A  21     -21.535  10.074   7.940  1.00 76.70           O  
ATOM    306  HG  SER A  21     -22.396  10.492   8.019  1.00 76.70           H  
ATOM    307  N   VAL A  22     -18.818   7.426   8.850  1.00 71.76           N  
ATOM    308  H   VAL A  22     -19.399   6.636   8.605  1.00 71.76           H  
ATOM    309  CA  VAL A  22     -17.418   7.364   8.427  1.00 71.76           C  
ATOM    310  HA  VAL A  22     -16.885   8.209   8.864  1.00 71.76           H  
ATOM    311  C   VAL A  22     -17.365   7.505   6.910  1.00 71.76           C  
ATOM    312  CB  VAL A  22     -16.738   6.070   8.909  1.00 71.76           C  
ATOM    313  HB  VAL A  22     -17.281   5.229   8.478  1.00 71.76           H  
ATOM    314  O   VAL A  22     -18.038   6.765   6.197  1.00 71.76           O  
ATOM    315  CG1 VAL A  22     -15.274   5.973   8.467  1.00 71.76           C  
ATOM    316 HG11 VAL A  22     -14.698   6.796   8.889  1.00 71.76           H  
ATOM    317 HG12 VAL A  22     -15.197   6.000   7.380  1.00 71.76           H  
ATOM    318 HG13 VAL A  22     -14.846   5.028   8.802  1.00 71.76           H  
ATOM    319  CG2 VAL A  22     -16.799   5.901  10.434  1.00 71.76           C  
ATOM    320 HG21 VAL A  22     -16.304   6.738  10.928  1.00 71.76           H  
ATOM    321 HG22 VAL A  22     -16.305   4.972  10.718  1.00 71.76           H  
ATOM    322 HG23 VAL A  22     -17.836   5.847  10.764  1.00 71.76           H  
ATOM    323  N   ASN A  23     -16.565   8.455   6.426  1.00 76.14           N  
ATOM    324  H   ASN A  23     -15.967   8.948   7.073  1.00 76.14           H  
ATOM    325  CA  ASN A  23     -16.383   8.708   4.996  1.00 76.14           C  
ATOM    326  HA  ASN A  23     -17.107   8.128   4.424  1.00 76.14           H  
ATOM    327  C   ASN A  23     -14.984   8.281   4.557  1.00 76.14           C  
ATOM    328  CB  ASN A  23     -16.609  10.198   4.694  1.00 76.14           C  
ATOM    329  HB2 ASN A  23     -16.376  10.390   3.647  1.00 76.14           H  
ATOM    330  HB3 ASN A  23     -15.929  10.788   5.308  1.00 76.14           H  
ATOM    331  O   ASN A  23     -14.013   8.545   5.267  1.00 76.14           O  
ATOM    332  CG  ASN A  23     -18.037  10.646   4.934  1.00 76.14           C  
ATOM    333  ND2 ASN A  23     -18.233  11.852   5.412  1.00 76.14           N  
ATOM    334 HD21 ASN A  23     -19.207  12.094   5.528  1.00 76.14           H  
ATOM    335 HD22 ASN A  23     -17.454  12.483   5.532  1.00 76.14           H  
ATOM    336  OD1 ASN A  23     -19.000   9.955   4.667  1.00 76.14           O  
ATOM    337  N   SER A  24     -14.880   7.705   3.360  1.00 68.85           N  
ATOM    338  H   SER A  24     -15.713   7.470   2.839  1.00 68.85           H  
ATOM    339  CA  SER A  24     -13.586   7.398   2.752  1.00 68.85           C  
ATOM    340  HA  SER A  24     -12.978   6.893   3.503  1.00 68.85           H  
ATOM    341  C   SER A  24     -12.851   8.666   2.320  1.00 68.85           C  
ATOM    342  CB  SER A  24     -13.743   6.455   1.558  1.00 68.85           C  
ATOM    343  HB2 SER A  24     -12.762   6.240   1.135  1.00 68.85           H  
ATOM    344  HB3 SER A  24     -14.358   6.936   0.797  1.00 68.85           H  
ATOM    345  O   SER A  24     -13.413   9.498   1.604  1.00 68.85           O  
ATOM    346  OG  SER A  24     -14.356   5.247   1.959  1.00 68.85           O  
ATOM    347  HG  SER A  24     -13.694   4.725   2.417  1.00 68.85           H  
ATOM    348  N   ALA A  25     -11.589   8.813   2.727  1.00 77.85           N  
ATOM    349  H   ALA A  25     -11.201   8.126   3.357  1.00 77.85           H  
ATOM    350  CA  ALA A  25     -10.699   9.859   2.224  1.00 77.85           C  
ATOM    351  HA  ALA A  25     -11.300  10.706   1.894  1.00 77.85           H  
ATOM    352  C   ALA A  25      -9.884   9.376   1.009  1.00 77.85           C  
ATOM    353  CB  ALA A  25      -9.813  10.345   3.379  1.00 77.85           C  
ATOM    354  HB1 ALA A  25      -9.175   9.530   3.720  1.00 77.85           H  
ATOM    355  HB2 ALA A  25     -10.439  10.669   4.210  1.00 77.85           H  
ATOM    356  HB3 ALA A  25      -9.188  11.176   3.054  1.00 77.85           H  
ATOM    357  O   ALA A  25      -9.857   8.190   0.681  1.00 77.85           O  
ATOM    358  N   ALA A  26      -9.173  10.296   0.348  1.00 84.46           N  
ATOM    359  H   ALA A  26      -9.189  11.253   0.671  1.00 84.46           H  
ATOM    360  CA  ALA A  26      -8.263   9.950  -0.743  1.00 84.46           C  
ATOM    361  HA  ALA A  26      -8.847   9.497  -1.543  1.00 84.46           H  
ATOM    362  C   ALA A  26      -7.206   8.924  -0.281  1.00 84.46           C  
ATOM    363  CB  ALA A  26      -7.623  11.235  -1.280  1.00 84.46           C  
ATOM    364  HB1 ALA A  26      -7.058  11.728  -0.490  1.00 84.46           H  
ATOM    365  HB2 ALA A  26      -8.397  11.911  -1.645  1.00 84.46           H  
ATOM    366  HB3 ALA A  26      -6.949  10.994  -2.103  1.00 84.46           H  
ATOM    367  O   ALA A  26      -6.591   9.067   0.776  1.00 84.46           O  
ATOM    368  N   THR A  27      -6.998   7.858  -1.052  1.00 88.24           N  
ATOM    369  H   THR A  27      -7.571   7.721  -1.873  1.00 88.24           H  
ATOM    370  CA  THR A  27      -6.136   6.722  -0.665  1.00 88.24           C  
ATOM    371  HA  THR A  27      -6.095   6.643   0.421  1.00 88.24           H  
ATOM    372  C   THR A  27      -4.688   6.855  -1.147  1.00 88.24           C  
ATOM    373  CB  THR A  27      -6.734   5.411  -1.184  1.00 88.24           C  
ATOM    374  HB  THR A  27      -6.063   4.586  -0.946  1.00 88.24           H  
ATOM    375  O   THR A  27      -3.809   6.161  -0.633  1.00 88.24           O  
ATOM    376  CG2 THR A  27      -8.106   5.115  -0.577  1.00 88.24           C  
ATOM    377 HG21 THR A  27      -8.824   5.890  -0.847  1.00 88.24           H  
ATOM    378 HG22 THR A  27      -8.029   5.059   0.508  1.00 88.24           H  
ATOM    379 HG23 THR A  27      -8.468   4.159  -0.955  1.00 88.24           H  
ATOM    380  OG1 THR A  27      -6.885   5.509  -2.575  1.00 88.24           O  
ATOM    381  HG1 THR A  27      -6.178   4.972  -2.940  1.00 88.24           H  
ATOM    382  N   ALA A  28      -4.440   7.757  -2.103  1.00 92.04           N  
ATOM    383  H   ALA A  28      -5.229   8.255  -2.487  1.00 92.04           H  
ATOM    384  CA  ALA A  28      -3.135   8.006  -2.709  1.00 92.04           C  
ATOM    385  HA  ALA A  28      -2.353   7.654  -2.038  1.00 92.04           H  
ATOM    386  C   ALA A  28      -2.905   9.514  -2.928  1.00 92.04           C  
ATOM    387  CB  ALA A  28      -3.039   7.189  -4.006  1.00 92.04           C  
ATOM    388  HB1 ALA A  28      -2.065   7.348  -4.469  1.00 92.04           H  
ATOM    389  HB2 ALA A  28      -3.159   6.128  -3.787  1.00 92.04           H  
ATOM    390  HB3 ALA A  28      -3.816   7.498  -4.706  1.00 92.04           H  
ATOM    391  O   ALA A  28      -3.062  10.037  -4.029  1.00 92.04           O  
ATOM    392  N   VAL A  29      -2.536  10.212  -1.855  1.00 96.36           N  
ATOM    393  H   VAL A  29      -2.494   9.709  -0.980  1.00 96.36           H  
ATOM    394  CA  VAL A  29      -1.975  11.574  -1.880  1.00 96.36           C  
ATOM    395  HA  VAL A  29      -2.072  12.001  -2.878  1.00 96.36           H  
ATOM    396  C   VAL A  29      -0.496  11.461  -1.497  1.00 96.36           C  
ATOM    397  CB  VAL A  29      -2.719  12.519  -0.924  1.00 96.36           C  
ATOM    398  HB  VAL A  29      -2.552  12.158   0.091  1.00 96.36           H  
ATOM    399  O   VAL A  29      -0.195  11.204  -0.322  1.00 96.36           O  
ATOM    400  CG1 VAL A  29      -2.208  13.960  -0.998  1.00 96.36           C  
ATOM    401 HG11 VAL A  29      -2.711  14.554  -0.234  1.00 96.36           H  
ATOM    402 HG12 VAL A  29      -1.135  13.995  -0.808  1.00 96.36           H  
ATOM    403 HG13 VAL A  29      -2.421  14.388  -1.977  1.00 96.36           H  
ATOM    404  CG2 VAL A  29      -4.228  12.531  -1.194  1.00 96.36           C  
ATOM    405 HG21 VAL A  29      -4.709  13.236  -0.517  1.00 96.36           H  
ATOM    406 HG22 VAL A  29      -4.418  12.823  -2.227  1.00 96.36           H  
ATOM    407 HG23 VAL A  29      -4.644  11.541  -1.005  1.00 96.36           H  
ATOM    408  N   PRO A  30       0.424  11.532  -2.471  1.00 97.79           N  
ATOM    409  CA  PRO A  30       1.847  11.381  -2.216  1.00 97.79           C  
ATOM    410  HA  PRO A  30       2.009  10.685  -1.394  1.00 97.79           H  
ATOM    411  C   PRO A  30       2.522  12.700  -1.850  1.00 97.79           C  
ATOM    412  CB  PRO A  30       2.429  10.792  -3.501  1.00 97.79           C  
ATOM    413  HB2 PRO A  30       2.302   9.709  -3.507  1.00 97.79           H  
ATOM    414  HB3 PRO A  30       3.478  11.055  -3.642  1.00 97.79           H  
ATOM    415  O   PRO A  30       2.198  13.766  -2.376  1.00 97.79           O  
ATOM    416  CG  PRO A  30       1.542  11.419  -4.571  1.00 97.79           C  
ATOM    417  HG2 PRO A  30       1.894  12.427  -4.790  1.00 97.79           H  
ATOM    418  HG3 PRO A  30       1.522  10.808  -5.473  1.00 97.79           H  
ATOM    419  CD  PRO A  30       0.171  11.515  -3.906  1.00 97.79           C  
ATOM    420  HD2 PRO A  30      -0.335  12.425  -4.229  1.00 97.79           H  
ATOM    421  HD3 PRO A  30      -0.420  10.637  -4.165  1.00 97.79           H  
ATOM    422  N   LEU A  31       3.522  12.581  -0.990  1.00 97.87           N  
ATOM    423  H   LEU A  31       3.664  11.683  -0.550  1.00 97.87           H  
ATOM    424  CA  LEU A  31       4.638  13.501  -0.874  1.00 97.87           C  
ATOM    425  HA  LEU A  31       4.375  14.469  -1.299  1.00 97.87           H  
ATOM    426  C   LEU A  31       5.801  12.920  -1.679  1.00 97.87           C  
ATOM    427  CB  LEU A  31       4.927  13.666   0.627  1.00 97.87           C  
ATOM    428  HB2 LEU A  31       5.001  12.683   1.093  1.00 97.87           H  
ATOM    429  HB3 LEU A  31       4.060  14.165   1.058  1.00 97.87           H  
ATOM    430  O   LEU A  31       6.184  11.778  -1.445  1.00 97.87           O  
ATOM    431  CG  LEU A  31       6.190  14.466   0.984  1.00 97.87           C  
ATOM    432  HG  LEU A  31       6.299  15.298   0.289  1.00 97.87           H  
ATOM    433  CD1 LEU A  31       6.011  14.997   2.407  1.00 97.87           C  
ATOM    434 HD11 LEU A  31       5.803  14.174   3.091  1.00 97.87           H  
ATOM    435 HD12 LEU A  31       6.921  15.493   2.744  1.00 97.87           H  
ATOM    436 HD13 LEU A  31       5.180  15.703   2.439  1.00 97.87           H  
ATOM    437  CD2 LEU A  31       7.471  13.625   0.997  1.00 97.87           C  
ATOM    438 HD21 LEU A  31       7.395  12.822   1.731  1.00 97.87           H  
ATOM    439 HD22 LEU A  31       7.688  13.196   0.019  1.00 97.87           H  
ATOM    440 HD23 LEU A  31       8.323  14.258   1.244  1.00 97.87           H  
ATOM    441  N   PHE A  32       6.350  13.695  -2.608  1.00 97.22           N  
ATOM    442  H   PHE A  32       5.975  14.623  -2.741  1.00 97.22           H  
ATOM    443  CA  PHE A  32       7.599  13.402  -3.304  1.00 97.22           C  
ATOM    444  HA  PHE A  32       7.809  12.333  -3.267  1.00 97.22           H  
ATOM    445  C   PHE A  32       8.732  14.131  -2.588  1.00 97.22           C  
ATOM    446  CB  PHE A  32       7.490  13.817  -4.776  1.00 97.22           C  
ATOM    447  HB2 PHE A  32       8.478  13.738  -5.229  1.00 97.22           H  
ATOM    448  HB3 PHE A  32       7.190  14.863  -4.836  1.00 97.22           H  
ATOM    449  O   PHE A  32       8.661  15.351  -2.405  1.00 97.22           O  
ATOM    450  CG  PHE A  32       6.520  12.968  -5.576  1.00 97.22           C  
ATOM    451  CD1 PHE A  32       6.987  11.841  -6.276  1.00 97.22           C  
ATOM    452  HD1 PHE A  32       8.038  11.594  -6.256  1.00 97.22           H  
ATOM    453  CD2 PHE A  32       5.155  13.303  -5.632  1.00 97.22           C  
ATOM    454  HD2 PHE A  32       4.797  14.179  -5.112  1.00 97.22           H  
ATOM    455  CE1 PHE A  32       6.099  11.041  -7.013  1.00 97.22           C  
ATOM    456  HE1 PHE A  32       6.470  10.184  -7.555  1.00 97.22           H  
ATOM    457  CE2 PHE A  32       4.269  12.518  -6.393  1.00 97.22           C  
ATOM    458  HE2 PHE A  32       3.234  12.811  -6.491  1.00 97.22           H  
ATOM    459  CZ  PHE A  32       4.738  11.377  -7.064  1.00 97.22           C  
ATOM    460  HZ  PHE A  32       4.058  10.770  -7.644  1.00 97.22           H  
ATOM    461  N   ALA A  33       9.736  13.377  -2.150  1.00 96.23           N  
ATOM    462  H   ALA A  33       9.751  12.389  -2.356  1.00 96.23           H  
ATOM    463  CA  ALA A  33      10.921  13.934  -1.525  1.00 96.23           C  
ATOM    464  HA  ALA A  33      10.603  14.739  -0.863  1.00 96.23           H  
ATOM    465  C   ALA A  33      11.860  14.519  -2.590  1.00 96.23           C  
ATOM    466  CB  ALA A  33      11.584  12.871  -0.646  1.00 96.23           C  
ATOM    467  HB1 ALA A  33      10.869  12.490   0.083  1.00 96.23           H  
ATOM    468  HB2 ALA A  33      11.937  12.047  -1.266  1.00 96.23           H  
ATOM    469  HB3 ALA A  33      12.435  13.304  -0.121  1.00 96.23           H  
ATOM    470  O   ALA A  33      11.903  14.053  -3.728  1.00 96.23           O  
ATOM    471  N   TYR A  34      12.597  15.559  -2.223  1.00 93.48           N  
ATOM    472  H   TYR A  34      12.464  15.948  -1.300  1.00 93.48           H  
ATOM    473  CA  TYR A  34      13.727  16.052  -3.001  1.00 93.48           C  
ATOM    474  HA  TYR A  34      14.071  15.251  -3.655  1.00 93.48           H  
ATOM    475  C   TYR A  34      14.887  16.391  -2.059  1.00 93.48           C  
ATOM    476  CB  TYR A  34      13.298  17.227  -3.896  1.00 93.48           C  
ATOM    477  HB2 TYR A  34      12.386  16.953  -4.426  1.00 93.48           H  
ATOM    478  HB3 TYR A  34      14.069  17.370  -4.653  1.00 93.48           H  
ATOM    479  O   TYR A  34      14.666  16.810  -0.915  1.00 93.48           O  
ATOM    480  CG  TYR A  34      13.084  18.549  -3.178  1.00 93.48           C  
ATOM    481  CD1 TYR A  34      11.839  18.891  -2.623  1.00 93.48           C  
ATOM    482  HD1 TYR A  34      11.019  18.191  -2.696  1.00 93.48           H  
ATOM    483  CD2 TYR A  34      14.154  19.451  -3.080  1.00 93.48           C  
ATOM    484  HD2 TYR A  34      15.087  19.205  -3.564  1.00 93.48           H  
ATOM    485  CE1 TYR A  34      11.676  20.129  -1.967  1.00 93.48           C  
ATOM    486  HE1 TYR A  34      10.723  20.412  -1.546  1.00 93.48           H  
ATOM    487  CE2 TYR A  34      14.019  20.665  -2.388  1.00 93.48           C  
ATOM    488  HE2 TYR A  34      14.865  21.334  -2.321  1.00 93.48           H  
ATOM    489  OH  TYR A  34      12.638  22.178  -1.158  1.00 93.48           O  
ATOM    490  HH  TYR A  34      13.437  22.706  -1.226  1.00 93.48           H  
ATOM    491  CZ  TYR A  34      12.775  21.003  -1.824  1.00 93.48           C  
ATOM    492  N   ASP A  35      16.113  16.187  -2.533  1.00 87.13           N  
ATOM    493  H   ASP A  35      16.232  15.823  -3.467  1.00 87.13           H  
ATOM    494  CA  ASP A  35      17.327  16.478  -1.769  1.00 87.13           C  
ATOM    495  HA  ASP A  35      17.182  16.115  -0.751  1.00 87.13           H  
ATOM    496  C   ASP A  35      17.608  17.990  -1.672  1.00 87.13           C  
ATOM    497  CB  ASP A  35      18.523  15.689  -2.339  1.00 87.13           C  
ATOM    498  HB2 ASP A  35      18.286  14.626  -2.307  1.00 87.13           H  
ATOM    499  HB3 ASP A  35      19.394  15.853  -1.704  1.00 87.13           H  
ATOM    500  O   ASP A  35      16.987  18.834  -2.319  1.00 87.13           O  
ATOM    501  CG  ASP A  35      18.877  16.091  -3.770  1.00 87.13           C  
ATOM    502  OD1 ASP A  35      18.831  17.308  -4.061  1.00 87.13           O  
ATOM    503  OD2 ASP A  35      19.058  15.200  -4.617  1.00 87.13           O  
ATOM    504  N   SER A  36      18.564  18.363  -0.829  1.00 72.73           N  
ATOM    505  H   SER A  36      19.072  17.635  -0.349  1.00 72.73           H  
ATOM    506  CA  SER A  36      18.989  19.764  -0.709  1.00 72.73           C  
ATOM    507  HA  SER A  36      18.096  20.387  -0.761  1.00 72.73           H  
ATOM    508  C   SER A  36      19.905  20.253  -1.843  1.00 72.73           C  
ATOM    509  CB  SER A  36      19.605  20.009   0.667  1.00 72.73           C  
ATOM    510  HB2 SER A  36      18.865  19.785   1.435  1.00 72.73           H  
ATOM    511  HB3 SER A  36      19.881  21.061   0.750  1.00 72.73           H  
ATOM    512  O   SER A  36      20.123  21.459  -1.965  1.00 72.73           O  
ATOM    513  OG  SER A  36      20.751  19.215   0.890  1.00 72.73           O  
ATOM    514  HG  SER A  36      20.540  18.280   0.825  1.00 72.73           H  
ATOM    515  N   GLU A  37      20.414  19.378  -2.710  1.00 68.24           N  
ATOM    516  H   GLU A  37      20.100  18.418  -2.696  1.00 68.24           H  
ATOM    517  CA  GLU A  37      21.264  19.780  -3.840  1.00 68.24           C  
ATOM    518  HA  GLU A  37      21.937  20.572  -3.512  1.00 68.24           H  
ATOM    519  C   GLU A  37      20.430  20.372  -4.990  1.00 68.24           C  
ATOM    520  CB  GLU A  37      22.142  18.607  -4.300  1.00 68.24           C  
ATOM    521  HB2 GLU A  37      22.737  18.952  -5.146  1.00 68.24           H  
ATOM    522  HB3 GLU A  37      21.516  17.777  -4.628  1.00 68.24           H  
ATOM    523  O   GLU A  37      20.859  21.312  -5.659  1.00 68.24           O  
ATOM    524  CG  GLU A  37      23.093  18.132  -3.183  1.00 68.24           C  
ATOM    525  HG2 GLU A  37      22.513  17.614  -2.419  1.00 68.24           H  
ATOM    526  HG3 GLU A  37      23.541  19.012  -2.721  1.00 68.24           H  
ATOM    527  CD  GLU A  37      24.226  17.212  -3.673  1.00 68.24           C  
ATOM    528  OE1 GLU A  37      25.189  17.036  -2.889  1.00 68.24           O  
ATOM    529  OE2 GLU A  37      24.176  16.743  -4.832  1.00 68.24           O  
ATOM    530  N   ASN A  38      19.170  19.945  -5.118  1.00 62.35           N  
ATOM    531  H   ASN A  38      18.929  19.111  -4.603  1.00 62.35           H  
ATOM    532  CA  ASN A  38      18.172  20.494  -6.044  1.00 62.35           C  
ATOM    533  HA  ASN A  38      18.642  20.608  -7.021  1.00 62.35           H  
ATOM    534  C   ASN A  38      17.642  21.897  -5.650  1.00 62.35           C  
ATOM    535  CB  ASN A  38      17.044  19.457  -6.176  1.00 62.35           C  
ATOM    536  HB2 ASN A  38      16.692  19.172  -5.185  1.00 62.35           H  
ATOM    537  HB3 ASN A  38      16.211  19.884  -6.734  1.00 62.35           H  
ATOM    538  O   ASN A  38      16.695  22.418  -6.249  1.00 62.35           O  
ATOM    539  CG  ASN A  38      17.492  18.220  -6.932  1.00 62.35           C  
ATOM    540  ND2 ASN A  38      17.344  17.050  -6.372  1.00 62.35           N  
ATOM    541 HD21 ASN A  38      17.850  16.325  -6.860  1.00 62.35           H  
ATOM    542 HD22 ASN A  38      17.534  17.051  -5.380  1.00 62.35           H  
ATOM    543  OD1 ASN A  38      17.961  18.291  -8.045  1.00 62.35           O  
ATOM    544  N   THR A  39      18.227  22.544  -4.633  1.00 58.03           N  
ATOM    545  H   THR A  39      19.043  22.114  -4.223  1.00 58.03           H  
ATOM    546  CA  THR A  39      17.743  23.816  -4.057  1.00 58.03           C  
ATOM    547  HA  THR A  39      16.692  23.690  -3.795  1.00 58.03           H  
ATOM    548  C   THR A  39      17.793  25.008  -5.005  1.00 58.03           C  
ATOM    549  CB  THR A  39      18.506  24.202  -2.782  1.00 58.03           C  
ATOM    550  HB  THR A  39      18.353  25.263  -2.584  1.00 58.03           H  
ATOM    551  O   THR A  39      17.003  25.933  -4.829  1.00 58.03           O  
ATOM    552  CG2 THR A  39      17.979  23.433  -1.573  1.00 58.03           C  
ATOM    553 HG21 THR A  39      17.800  22.391  -1.836  1.00 58.03           H  
ATOM    554 HG22 THR A  39      17.034  23.874  -1.258  1.00 58.03           H  
ATOM    555 HG23 THR A  39      18.691  23.497  -0.751  1.00 58.03           H  
ATOM    556  OG1 THR A  39      19.890  23.984  -2.914  1.00 58.03           O  
ATOM    557  HG1 THR A  39      20.076  23.100  -2.591  1.00 58.03           H  
ATOM    558  N   ASN A  40      18.643  24.998  -6.037  1.00 56.57           N  
ATOM    559  H   ASN A  40      19.274  24.214  -6.122  1.00 56.57           H  
ATOM    560  CA  ASN A  40      18.788  26.154  -6.934  1.00 56.57           C  
ATOM    561  HA  ASN A  40      19.016  27.029  -6.326  1.00 56.57           H  
ATOM    562  C   ASN A  40      17.498  26.506  -7.699  1.00 56.57           C  
ATOM    563  CB  ASN A  40      19.961  25.906  -7.894  1.00 56.57           C  
ATOM    564  HB2 ASN A  40      19.853  24.925  -8.357  1.00 56.57           H  
ATOM    565  HB3 ASN A  40      19.944  26.657  -8.684  1.00 56.57           H  
ATOM    566  O   ASN A  40      17.336  27.647  -8.127  1.00 56.57           O  
ATOM    567  CG  ASN A  40      21.310  26.011  -7.206  1.00 56.57           C  
ATOM    568  ND2 ASN A  40      22.294  25.277  -7.668  1.00 56.57           N  
ATOM    569 HD21 ASN A  40      23.131  25.275  -7.104  1.00 56.57           H  
ATOM    570 HD22 ASN A  40      22.110  24.559  -8.355  1.00 56.57           H  
ATOM    571  OD1 ASN A  40      21.515  26.763  -6.270  1.00 56.57           O  
ATOM    572  N   THR A  41      16.574  25.555  -7.851  1.00 63.25           N  
ATOM    573  H   THR A  41      16.799  24.619  -7.544  1.00 63.25           H  
ATOM    574  CA  THR A  41      15.275  25.762  -8.511  1.00 63.25           C  
ATOM    575  HA  THR A  41      15.266  26.736  -8.999  1.00 63.25           H  
ATOM    576  C   THR A  41      14.088  25.774  -7.551  1.00 63.25           C  
ATOM    577  CB  THR A  41      15.052  24.699  -9.598  1.00 63.25           C  
ATOM    578  HB  THR A  41      14.006  24.694  -9.907  1.00 63.25           H  
ATOM    579  O   THR A  41      12.974  26.067  -7.979  1.00 63.25           O  
ATOM    580  CG2 THR A  41      15.916  24.981 -10.826  1.00 63.25           C  
ATOM    581 HG21 THR A  41      15.731  24.214 -11.579  1.00 63.25           H  
ATOM    582 HG22 THR A  41      16.972  24.960 -10.555  1.00 63.25           H  
ATOM    583 HG23 THR A  41      15.664  25.957 -11.241  1.00 63.25           H  
ATOM    584  OG1 THR A  41      15.416  23.411  -9.152  1.00 63.25           O  
ATOM    585  HG1 THR A  41      14.973  23.178  -8.333  1.00 63.25           H  
ATOM    586  N   ILE A  42      14.275  25.427  -6.271  1.00 71.74           N  
ATOM    587  H   ILE A  42      15.219  25.334  -5.926  1.00 71.74           H  
ATOM    588  CA  ILE A  42      13.164  25.154  -5.352  1.00 71.74           C  
ATOM    589  HA  ILE A  42      12.233  25.289  -5.901  1.00 71.74           H  
ATOM    590  C   ILE A  42      13.130  26.164  -4.203  1.00 71.74           C  
ATOM    591  CB  ILE A  42      13.162  23.684  -4.871  1.00 71.74           C  
ATOM    592  HB  ILE A  42      14.048  23.490  -4.267  1.00 71.74           H  
ATOM    593  O   ILE A  42      13.944  26.131  -3.286  1.00 71.74           O  
ATOM    594  CG1 ILE A  42      13.174  22.719  -6.084  1.00 71.74           C  
ATOM    595 HG12 ILE A  42      14.100  22.871  -6.638  1.00 71.74           H  
ATOM    596 HG13 ILE A  42      12.360  22.963  -6.767  1.00 71.74           H  
ATOM    597  CG2 ILE A  42      11.909  23.525  -3.994  1.00 71.74           C  
ATOM    598 HG21 ILE A  42      12.064  24.011  -3.030  1.00 71.74           H  
ATOM    599 HG22 ILE A  42      11.680  22.477  -3.802  1.00 71.74           H  
ATOM    600 HG23 ILE A  42      11.064  23.998  -4.494  1.00 71.74           H  
ATOM    601  CD1 ILE A  42      13.112  21.224  -5.767  1.00 71.74           C  
ATOM    602 HD11 ILE A  42      12.202  20.958  -5.230  1.00 71.74           H  
ATOM    603 HD12 ILE A  42      13.996  20.954  -5.188  1.00 71.74           H  
ATOM    604 HD13 ILE A  42      13.135  20.661  -6.700  1.00 71.74           H  
ATOM    605  N   ASN A  43      12.113  27.029  -4.227  1.00 70.18           N  
ATOM    606  H   ASN A  43      11.509  27.000  -5.036  1.00 70.18           H  
ATOM    607  CA  ASN A  43      12.021  28.201  -3.351  1.00 70.18           C  
ATOM    608  HA  ASN A  43      13.027  28.578  -3.168  1.00 70.18           H  
ATOM    609  C   ASN A  43      11.401  27.932  -1.967  1.00 70.18           C  
ATOM    610  CB  ASN A  43      11.223  29.279  -4.106  1.00 70.18           C  
ATOM    611  HB2 ASN A  43      10.253  28.879  -4.402  1.00 70.18           H  
ATOM    612  HB3 ASN A  43      11.059  30.135  -3.451  1.00 70.18           H  
ATOM    613  O   ASN A  43      11.426  28.813  -1.106  1.00 70.18           O  
ATOM    614  CG  ASN A  43      11.954  29.795  -5.332  1.00 70.18           C  
ATOM    615  ND2 ASN A  43      11.250  30.076  -6.402  1.00 70.18           N  
ATOM    616 HD21 ASN A  43      10.287  29.781  -6.486  1.00 70.18           H  
ATOM    617 HD22 ASN A  43      11.788  30.304  -7.226  1.00 70.18           H  
ATOM    618  OD1 ASN A  43      13.158  29.965  -5.338  1.00 70.18           O  
ATOM    619  N   LYS A  44      10.777  26.765  -1.745  1.00 85.01           N  
ATOM    620  H   LYS A  44      10.838  26.053  -2.459  1.00 85.01           H  
ATOM    621  CA  LYS A  44      10.041  26.454  -0.506  1.00 85.01           C  
ATOM    622  HA  LYS A  44      10.407  27.119   0.277  1.00 85.01           H  
ATOM    623  C   LYS A  44      10.271  25.008  -0.062  1.00 85.01           C  
ATOM    624  CB  LYS A  44       8.536  26.691  -0.698  1.00 85.01           C  
ATOM    625  HB2 LYS A  44       8.001  26.329   0.180  1.00 85.01           H  
ATOM    626  HB3 LYS A  44       8.207  26.113  -1.562  1.00 85.01           H  
ATOM    627  O   LYS A  44      10.199  24.123  -0.910  1.00 85.01           O  
ATOM    628  CG  LYS A  44       8.181  28.166  -0.918  1.00 85.01           C  
ATOM    629  HG2 LYS A  44       8.722  28.547  -1.784  1.00 85.01           H  
ATOM    630  HG3 LYS A  44       8.460  28.746  -0.038  1.00 85.01           H  
ATOM    631  CD  LYS A  44       6.683  28.314  -1.187  1.00 85.01           C  
ATOM    632  HD2 LYS A  44       6.114  28.007  -0.309  1.00 85.01           H  
ATOM    633  HD3 LYS A  44       6.420  27.674  -2.029  1.00 85.01           H  
ATOM    634  CE  LYS A  44       6.384  29.772  -1.539  1.00 85.01           C  
ATOM    635  HE2 LYS A  44       6.476  30.382  -0.640  1.00 85.01           H  
ATOM    636  HE3 LYS A  44       7.138  30.109  -2.250  1.00 85.01           H  
ATOM    637  NZ  LYS A  44       5.041  29.906  -2.147  1.00 85.01           N  
ATOM    638  HZ1 LYS A  44       4.861  30.867  -2.403  1.00 85.01           H  
ATOM    639  HZ2 LYS A  44       4.324  29.569  -1.522  1.00 85.01           H  
ATOM    640  HZ3 LYS A  44       5.011  29.362  -2.998  1.00 85.01           H  
ATOM    641  N   PRO A  45      10.434  24.755   1.253  1.00 89.50           N  
ATOM    642  CA  PRO A  45      10.676  23.411   1.779  1.00 89.50           C  
ATOM    643  HA  PRO A  45      11.537  22.963   1.283  1.00 89.50           H  
ATOM    644  C   PRO A  45       9.481  22.471   1.596  1.00 89.50           C  
ATOM    645  CB  PRO A  45      10.988  23.612   3.267  1.00 89.50           C  
ATOM    646  HB2 PRO A  45      12.062  23.750   3.397  1.00 89.50           H  
ATOM    647  HB3 PRO A  45      10.641  22.778   3.877  1.00 89.50           H  
ATOM    648  O   PRO A  45       9.667  21.262   1.513  1.00 89.50           O  
ATOM    649  CG  PRO A  45      10.260  24.906   3.623  1.00 89.50           C  
ATOM    650  HG2 PRO A  45      10.721  25.408   4.474  1.00 89.50           H  
ATOM    651  HG3 PRO A  45       9.210  24.694   3.823  1.00 89.50           H  
ATOM    652  CD  PRO A  45      10.390  25.725   2.342  1.00 89.50           C  
ATOM    653  HD2 PRO A  45      11.323  26.289   2.360  1.00 89.50           H  
ATOM    654  HD3 PRO A  45       9.541  26.403   2.247  1.00 89.50           H  
ATOM    655  N   ILE A  46       8.259  23.014   1.539  1.00 94.19           N  
ATOM    656  H   ILE A  46       8.184  24.019   1.615  1.00 94.19           H  
ATOM    657  CA  ILE A  46       7.025  22.267   1.292  1.00 94.19           C  
ATOM    658  HA  ILE A  46       7.283  21.291   0.880  1.00 94.19           H  
ATOM    659  C   ILE A  46       6.201  23.020   0.253  1.00 94.19           C  
ATOM    660  CB  ILE A  46       6.213  22.047   2.591  1.00 94.19           C  
ATOM    661  HB  ILE A  46       5.948  23.022   2.998  1.00 94.19           H  
ATOM    662  O   ILE A  46       5.866  24.194   0.434  1.00 94.19           O  
ATOM    663  CG1 ILE A  46       7.023  21.293   3.670  1.00 94.19           C  
ATOM    664 HG12 ILE A  46       7.121  20.246   3.380  1.00 94.19           H  
ATOM    665 HG13 ILE A  46       8.026  21.711   3.754  1.00 94.19           H  
ATOM    666  CG2 ILE A  46       4.908  21.294   2.246  1.00 94.19           C  
ATOM    667 HG21 ILE A  46       4.172  21.990   1.844  1.00 94.19           H  
ATOM    668 HG22 ILE A  46       4.489  20.811   3.130  1.00 94.19           H  
ATOM    669 HG23 ILE A  46       5.089  20.515   1.505  1.00 94.19           H  
ATOM    670  CD1 ILE A  46       6.409  21.382   5.074  1.00 94.19           C  
ATOM    671 HD11 ILE A  46       7.039  20.836   5.777  1.00 94.19           H  
ATOM    672 HD12 ILE A  46       5.407  20.953   5.097  1.00 94.19           H  
ATOM    673 HD13 ILE A  46       6.356  22.424   5.388  1.00 94.19           H  
ATOM    674  N   GLN A  47       5.849  22.332  -0.826  1.00 94.53           N  
ATOM    675  H   GLN A  47       6.219  21.399  -0.937  1.00 94.53           H  
ATOM    676  CA  GLN A  47       5.007  22.845  -1.899  1.00 94.53           C  
ATOM    677  HA  GLN A  47       4.584  23.806  -1.609  1.00 94.53           H  
ATOM    678  C   GLN A  47       3.853  21.891  -2.170  1.00 94.53           C  
ATOM    679  CB  GLN A  47       5.835  23.046  -3.163  1.00 94.53           C  
ATOM    680  HB2 GLN A  47       5.181  23.363  -3.975  1.00 94.53           H  
ATOM    681  HB3 GLN A  47       6.300  22.100  -3.441  1.00 94.53           H  
ATOM    682  O   GLN A  47       3.971  20.682  -1.979  1.00 94.53           O  
ATOM    683  CG  GLN A  47       6.919  24.104  -2.960  1.00 94.53           C  
ATOM    684  HG2 GLN A  47       6.455  25.062  -2.722  1.00 94.53           H  
ATOM    685  HG3 GLN A  47       7.595  23.815  -2.156  1.00 94.53           H  
ATOM    686  CD  GLN A  47       7.707  24.235  -4.238  1.00 94.53           C  
ATOM    687  NE2 GLN A  47       8.701  23.411  -4.429  1.00 94.53           N  
ATOM    688 HE21 GLN A  47       9.009  22.771  -3.711  1.00 94.53           H  
ATOM    689 HE22 GLN A  47       9.127  23.445  -5.344  1.00 94.53           H  
ATOM    690  OE1 GLN A  47       7.385  25.030  -5.095  1.00 94.53           O  
ATOM    691  N   VAL A  48       2.732  22.446  -2.622  1.00 96.02           N  
ATOM    692  H   VAL A  48       2.743  23.423  -2.877  1.00 96.02           H  
ATOM    693  CA  VAL A  48       1.498  21.701  -2.873  1.00 96.02           C  
ATOM    694  HA  VAL A  48       1.682  20.634  -2.745  1.00 96.02           H  
ATOM    695  C   VAL A  48       1.069  21.950  -4.306  1.00 96.02           C  
ATOM    696  CB  VAL A  48       0.368  22.114  -1.908  1.00 96.02           C  
ATOM    697  HB  VAL A  48      -0.011  23.097  -2.189  1.00 96.02           H  
ATOM    698  O   VAL A  48       0.897  23.104  -4.693  1.00 96.02           O  
ATOM    699  CG1 VAL A  48      -0.795  21.115  -1.989  1.00 96.02           C  
ATOM    700 HG11 VAL A  48      -1.583  21.419  -1.300  1.00 96.02           H  
ATOM    701 HG12 VAL A  48      -0.439  20.121  -1.719  1.00 96.02           H  
ATOM    702 HG13 VAL A  48      -1.197  21.089  -3.001  1.00 96.02           H  
ATOM    703  CG2 VAL A  48       0.838  22.211  -0.451  1.00 96.02           C  
ATOM    704 HG21 VAL A  48       1.409  21.320  -0.191  1.00 96.02           H  
ATOM    705 HG22 VAL A  48       1.484  23.080  -0.327  1.00 96.02           H  
ATOM    706 HG23 VAL A  48      -0.010  22.316   0.226  1.00 96.02           H  
ATOM    707  N   PHE A  49       0.831  20.876  -5.052  1.00 95.60           N  
ATOM    708  H   PHE A  49       0.985  19.962  -4.652  1.00 95.60           H  
ATOM    709  CA  PHE A  49       0.325  20.935  -6.420  1.00 95.60           C  
ATOM    710  HA  PHE A  49       0.078  21.964  -6.680  1.00 95.60           H  
ATOM    711  C   PHE A  49      -0.947  20.101  -6.519  1.00 95.60           C  
ATOM    712  CB  PHE A  49       1.404  20.450  -7.399  1.00 95.60           C  
ATOM    713  HB2 PHE A  49       1.018  20.525  -8.415  1.00 95.60           H  
ATOM    714  HB3 PHE A  49       1.615  19.398  -7.203  1.00 95.60           H  
ATOM    715  O   PHE A  49      -0.989  18.957  -6.068  1.00 95.60           O  
ATOM    716  CG  PHE A  49       2.694  21.240  -7.313  1.00 95.60           C  
ATOM    717  CD1 PHE A  49       2.740  22.553  -7.813  1.00 95.60           C  
ATOM    718  HD1 PHE A  49       1.869  22.990  -8.278  1.00 95.60           H  
ATOM    719  CD2 PHE A  49       3.835  20.686  -6.698  1.00 95.60           C  
ATOM    720  HD2 PHE A  49       3.812  19.678  -6.312  1.00 95.60           H  
ATOM    721  CE1 PHE A  49       3.914  23.315  -7.695  1.00 95.60           C  
ATOM    722  HE1 PHE A  49       3.946  24.325  -8.077  1.00 95.60           H  
ATOM    723  CE2 PHE A  49       5.009  21.452  -6.579  1.00 95.60           C  
ATOM    724  HE2 PHE A  49       5.890  21.034  -6.113  1.00 95.60           H  
ATOM    725  CZ  PHE A  49       5.043  22.770  -7.065  1.00 95.60           C  
ATOM    726  HZ  PHE A  49       5.929  23.377  -6.948  1.00 95.60           H  
ATOM    727  N   ARG A  50      -2.015  20.664  -7.085  1.00 94.49           N  
ATOM    728  H   ARG A  50      -1.951  21.641  -7.332  1.00 94.49           H  
ATOM    729  CA  ARG A  50      -3.300  19.962  -7.273  1.00 94.49           C  
ATOM    730  HA  ARG A  50      -3.401  19.169  -6.532  1.00 94.49           H  
ATOM    731  C   ARG A  50      -3.417  19.277  -8.625  1.00 94.49           C  
ATOM    732  CB  ARG A  50      -4.458  20.945  -7.091  1.00 94.49           C  
ATOM    733  HB2 ARG A  50      -4.339  21.776  -7.787  1.00 94.49           H  
ATOM    734  HB3 ARG A  50      -5.397  20.440  -7.315  1.00 94.49           H  
ATOM    735  O   ARG A  50      -4.300  18.443  -8.807  1.00 94.49           O  
ATOM    736  CG  ARG A  50      -4.517  21.470  -5.657  1.00 94.49           C  
ATOM    737  HG2 ARG A  50      -4.702  20.642  -4.973  1.00 94.49           H  
ATOM    738  HG3 ARG A  50      -3.565  21.934  -5.399  1.00 94.49           H  
ATOM    739  CD  ARG A  50      -5.637  22.505  -5.534  1.00 94.49           C  
ATOM    740  HD2 ARG A  50      -6.590  22.034  -5.775  1.00 94.49           H  
ATOM    741  HD3 ARG A  50      -5.465  23.304  -6.255  1.00 94.49           H  
ATOM    742  NE  ARG A  50      -5.692  23.062  -4.172  1.00 94.49           N  
ATOM    743  HE  ARG A  50      -6.458  22.769  -3.582  1.00 94.49           H  
ATOM    744  NH1 ARG A  50      -3.839  24.412  -4.387  1.00 94.49           N  
ATOM    745 HH11 ARG A  50      -3.741  24.157  -5.359  1.00 94.49           H  
ATOM    746 HH12 ARG A  50      -3.141  25.038  -4.011  1.00 94.49           H  
ATOM    747  NH2 ARG A  50      -4.929  24.311  -2.434  1.00 94.49           N  
ATOM    748 HH21 ARG A  50      -5.701  24.001  -1.861  1.00 94.49           H  
ATOM    749 HH22 ARG A  50      -4.257  24.976  -2.080  1.00 94.49           H  
ATOM    750  CZ  ARG A  50      -4.822  23.925  -3.676  1.00 94.49           C  
ATOM    751  N   ASN A  51      -2.605  19.702  -9.584  1.00 92.66           N  
ATOM    752  H   ASN A  51      -1.896  20.380  -9.341  1.00 92.66           H  
ATOM    753  CA  ASN A  51      -2.635  19.251 -10.964  1.00 92.66           C  
ATOM    754  HA  ASN A  51      -2.725  18.165 -10.983  1.00 92.66           H  
ATOM    755  C   ASN A  51      -1.325  19.628 -11.676  1.00 92.66           C  
ATOM    756  CB  ASN A  51      -3.867  19.864 -11.664  1.00 92.66           C  
ATOM    757  HB2 ASN A  51      -4.775  19.471 -11.206  1.00 92.66           H  
ATOM    758  HB3 ASN A  51      -3.881  19.572 -12.714  1.00 92.66           H  
ATOM    759  O   ASN A  51      -0.533  20.428 -11.175  1.00 92.66           O  
ATOM    760  CG  ASN A  51      -3.886  21.380 -11.595  1.00 92.66           C  
ATOM    761  ND2 ASN A  51      -4.795  21.970 -10.855  1.00 92.66           N  
ATOM    762 HD21 ASN A  51      -5.444  21.423 -10.307  1.00 92.66           H  
ATOM    763 HD22 ASN A  51      -4.693  22.967 -10.732  1.00 92.66           H  
ATOM    764  OD1 ASN A  51      -3.067  22.044 -12.198  1.00 92.66           O  
ATOM    765  N   TRP A  52      -1.145  19.079 -12.878  1.00 92.88           N  
ATOM    766  H   TRP A  52      -1.805  18.382 -13.192  1.00 92.88           H  
ATOM    767  CA  TRP A  52       0.015  19.343 -13.728  1.00 92.88           C  
ATOM    768  HA  TRP A  52       0.918  19.045 -13.195  1.00 92.88           H  
ATOM    769  C   TRP A  52       0.177  20.823 -14.097  1.00 92.88           C  
ATOM    770  CB  TRP A  52      -0.118  18.495 -14.999  1.00 92.88           C  
ATOM    771  HB2 TRP A  52      -0.201  17.447 -14.712  1.00 92.88           H  
ATOM    772  HB3 TRP A  52      -1.038  18.770 -15.515  1.00 92.88           H  
ATOM    773  O   TRP A  52       1.300  21.310 -14.157  1.00 92.88           O  
ATOM    774  CG  TRP A  52       1.021  18.616 -15.961  1.00 92.88           C  
ATOM    775  CD1 TRP A  52       0.954  19.095 -17.224  1.00 92.88           C  
ATOM    776  HD1 TRP A  52       0.056  19.458 -17.702  1.00 92.88           H  
ATOM    777  CD2 TRP A  52       2.428  18.299 -15.735  1.00 92.88           C  
ATOM    778  CE2 TRP A  52       3.160  18.589 -16.922  1.00 92.88           C  
ATOM    779  CE3 TRP A  52       3.163  17.823 -14.633  1.00 92.88           C  
ATOM    780  HE3 TRP A  52       2.644  17.647 -13.703  1.00 92.88           H  
ATOM    781  NE1 TRP A  52       2.211  19.070 -17.797  1.00 92.88           N  
ATOM    782  HE1 TRP A  52       2.417  19.434 -18.716  1.00 92.88           H  
ATOM    783  CH2 TRP A  52       5.248  17.922 -15.896  1.00 92.88           C  
ATOM    784  HH2 TRP A  52       6.320  17.801 -15.939  1.00 92.88           H  
ATOM    785  CZ2 TRP A  52       4.549  18.414 -17.011  1.00 92.88           C  
ATOM    786  HZ2 TRP A  52       5.080  18.673 -17.915  1.00 92.88           H  
ATOM    787  CZ3 TRP A  52       4.553  17.618 -14.713  1.00 92.88           C  
ATOM    788  HZ3 TRP A  52       5.097  17.263 -13.851  1.00 92.88           H  
ATOM    789  N   ALA A  53      -0.924  21.556 -14.300  1.00 94.10           N  
ATOM    790  H   ALA A  53      -1.830  21.155 -14.106  1.00 94.10           H  
ATOM    791  CA  ALA A  53      -0.855  22.962 -14.691  1.00 94.10           C  
ATOM    792  HA  ALA A  53      -0.210  23.037 -15.566  1.00 94.10           H  
ATOM    793  C   ALA A  53      -0.217  23.822 -13.588  1.00 94.10           C  
ATOM    794  CB  ALA A  53      -2.248  23.460 -15.095  1.00 94.10           C  
ATOM    795  HB1 ALA A  53      -2.162  24.474 -15.486  1.00 94.10           H  
ATOM    796  HB2 ALA A  53      -2.660  22.817 -15.873  1.00 94.10           H  
ATOM    797  HB3 ALA A  53      -2.920  23.476 -14.237  1.00 94.10           H  
ATOM    798  O   ALA A  53       0.690  24.595 -13.886  1.00 94.10           O  
ATOM    799  N   GLU A  54      -0.618  23.633 -12.323  1.00 94.52           N  
ATOM    800  H   GLU A  54      -1.364  22.974 -12.152  1.00 94.52           H  
ATOM    801  CA  GLU A  54       0.017  24.295 -11.171  1.00 94.52           C  
ATOM    802  HA  GLU A  54      -0.060  25.376 -11.289  1.00 94.52           H  
ATOM    803  C   GLU A  54       1.518  23.971 -11.096  1.00 94.52           C  
ATOM    804  CB  GLU A  54      -0.668  23.890  -9.847  1.00 94.52           C  
ATOM    805  HB2 GLU A  54      -0.734  22.803  -9.794  1.00 94.52           H  
ATOM    806  HB3 GLU A  54      -0.037  24.230  -9.025  1.00 94.52           H  
ATOM    807  O   GLU A  54       2.324  24.871 -10.875  1.00 94.52           O  
ATOM    808  CG  GLU A  54      -2.069  24.497  -9.638  1.00 94.52           C  
ATOM    809  HG2 GLU A  54      -1.988  25.582  -9.693  1.00 94.52           H  
ATOM    810  HG3 GLU A  54      -2.720  24.170 -10.448  1.00 94.52           H  
ATOM    811  CD  GLU A  54      -2.723  24.114  -8.289  1.00 94.52           C  
ATOM    812  OE1 GLU A  54      -3.915  24.439  -8.077  1.00 94.52           O  
ATOM    813  OE2 GLU A  54      -2.096  23.431  -7.446  1.00 94.52           O  
ATOM    814  N   PHE A  55       1.902  22.713 -11.337  1.00 92.90           N  
ATOM    815  H   PHE A  55       1.198  22.017 -11.539  1.00 92.90           H  
ATOM    816  CA  PHE A  55       3.308  22.306 -11.327  1.00 92.90           C  
ATOM    817  HA  PHE A  55       3.758  22.626 -10.387  1.00 92.90           H  
ATOM    818  C   PHE A  55       4.122  22.979 -12.442  1.00 92.90           C  
ATOM    819  CB  PHE A  55       3.398  20.778 -11.400  1.00 92.90           C  
ATOM    820  HB2 PHE A  55       2.906  20.424 -12.305  1.00 92.90           H  
ATOM    821  HB3 PHE A  55       2.869  20.352 -10.547  1.00 92.90           H  
ATOM    822  O   PHE A  55       5.190  23.520 -12.178  1.00 92.90           O  
ATOM    823  CG  PHE A  55       4.825  20.272 -11.385  1.00 92.90           C  
ATOM    824  CD1 PHE A  55       5.445  19.868 -12.581  1.00 92.90           C  
ATOM    825  HD1 PHE A  55       4.908  19.928 -13.516  1.00 92.90           H  
ATOM    826  CD2 PHE A  55       5.555  20.264 -10.184  1.00 92.90           C  
ATOM    827  HD2 PHE A  55       5.099  20.617  -9.271  1.00 92.90           H  
ATOM    828  CE1 PHE A  55       6.773  19.406 -12.567  1.00 92.90           C  
ATOM    829  HE1 PHE A  55       7.244  19.085 -13.484  1.00 92.90           H  
ATOM    830  CE2 PHE A  55       6.895  19.839 -10.178  1.00 92.90           C  
ATOM    831  HE2 PHE A  55       7.468  19.868  -9.263  1.00 92.90           H  
ATOM    832  CZ  PHE A  55       7.499  19.392 -11.364  1.00 92.90           C  
ATOM    833  HZ  PHE A  55       8.529  19.068 -11.357  1.00 92.90           H  
ATOM    834  N   THR A  56       3.605  23.019 -13.673  1.00 92.25           N  
ATOM    835  H   THR A  56       2.747  22.516 -13.849  1.00 92.25           H  
ATOM    836  CA  THR A  56       4.304  23.649 -14.810  1.00 92.25           C  
ATOM    837  HA  THR A  56       5.338  23.306 -14.811  1.00 92.25           H  
ATOM    838  C   THR A  56       4.365  25.174 -14.742  1.00 92.25           C  
ATOM    839  CB  THR A  56       3.680  23.256 -16.151  1.00 92.25           C  
ATOM    840  HB  THR A  56       4.168  23.821 -16.946  1.00 92.25           H  
ATOM    841  O   THR A  56       5.174  25.775 -15.440  1.00 92.25           O  
ATOM    842  CG2 THR A  56       3.879  21.774 -16.444  1.00 92.25           C  
ATOM    843 HG21 THR A  56       4.944  21.540 -16.446  1.00 92.25           H  
ATOM    844 HG22 THR A  56       3.382  21.165 -15.689  1.00 92.25           H  
ATOM    845 HG23 THR A  56       3.465  21.549 -17.427  1.00 92.25           H  
ATOM    846  OG1 THR A  56       2.293  23.532 -16.188  1.00 92.25           O  
ATOM    847  HG1 THR A  56       2.035  23.907 -15.343  1.00 92.25           H  
ATOM    848  N   VAL A  57       3.529  25.819 -13.924  1.00 92.47           N  
ATOM    849  H   VAL A  57       2.868  25.285 -13.378  1.00 92.47           H  
ATOM    850  CA  VAL A  57       3.649  27.263 -13.666  1.00 92.47           C  
ATOM    851  HA  VAL A  57       3.820  27.780 -14.610  1.00 92.47           H  
ATOM    852  C   VAL A  57       4.873  27.553 -12.795  1.00 92.47           C  
ATOM    853  CB  VAL A  57       2.354  27.821 -13.045  1.00 92.47           C  
ATOM    854  HB  VAL A  57       2.027  27.166 -12.238  1.00 92.47           H  
ATOM    855  O   VAL A  57       5.588  28.511 -13.075  1.00 92.47           O  
ATOM    856  CG1 VAL A  57       2.513  29.239 -12.479  1.00 92.47           C  
ATOM    857 HG11 VAL A  57       1.547  29.618 -12.144  1.00 92.47           H  
ATOM    858 HG12 VAL A  57       2.924  29.903 -13.240  1.00 92.47           H  
ATOM    859 HG13 VAL A  57       3.185  29.224 -11.622  1.00 92.47           H  
ATOM    860  CG2 VAL A  57       1.245  27.890 -14.106  1.00 92.47           C  
ATOM    861 HG21 VAL A  57       1.497  28.637 -14.859  1.00 92.47           H  
ATOM    862 HG22 VAL A  57       1.134  26.926 -14.602  1.00 92.47           H  
ATOM    863 HG23 VAL A  57       0.299  28.153 -13.632  1.00 92.47           H  
ATOM    864  N   GLU A  58       5.131  26.724 -11.780  1.00 90.83           N  
ATOM    865  H   GLU A  58       4.501  25.955 -11.600  1.00 90.83           H  
ATOM    866  CA  GLU A  58       6.313  26.861 -10.915  1.00 90.83           C  
ATOM    867  HA  GLU A  58       6.468  27.917 -10.693  1.00 90.83           H  
ATOM    868  C   GLU A  58       7.587  26.345 -11.612  1.00 90.83           C  
ATOM    869  CB  GLU A  58       6.054  26.127  -9.588  1.00 90.83           C  
ATOM    870  HB2 GLU A  58       6.096  25.053  -9.770  1.00 90.83           H  
ATOM    871  HB3 GLU A  58       5.045  26.350  -9.240  1.00 90.83           H  
ATOM    872  O   GLU A  58       8.641  26.969 -11.521  1.00 90.83           O  
ATOM    873  CG  GLU A  58       7.055  26.476  -8.467  1.00 90.83           C  
ATOM    874  HG2 GLU A  58       6.898  25.760  -7.660  1.00 90.83           H  
ATOM    875  HG3 GLU A  58       8.071  26.327  -8.834  1.00 90.83           H  
ATOM    876  CD  GLU A  58       6.910  27.900  -7.882  1.00 90.83           C  
ATOM    877  OE1 GLU A  58       7.861  28.380  -7.214  1.00 90.83           O  
ATOM    878  OE2 GLU A  58       5.823  28.508  -8.038  1.00 90.83           O  
ATOM    879  N   TYR A  59       7.477  25.247 -12.374  1.00 90.95           N  
ATOM    880  H   TYR A  59       6.587  24.769 -12.366  1.00 90.95           H  
ATOM    881  CA  TYR A  59       8.575  24.613 -13.114  1.00 90.95           C  
ATOM    882  HA  TYR A  59       9.485  25.196 -12.971  1.00 90.95           H  
ATOM    883  C   TYR A  59       8.284  24.559 -14.626  1.00 90.95           C  
ATOM    884  CB  TYR A  59       8.860  23.222 -12.534  1.00 90.95           C  
ATOM    885  HB2 TYR A  59       9.715  22.797 -13.058  1.00 90.95           H  
ATOM    886  HB3 TYR A  59       8.001  22.574 -12.708  1.00 90.95           H  
ATOM    887  O   TYR A  59       7.948  23.496 -15.164  1.00 90.95           O  
ATOM    888  CG  TYR A  59       9.173  23.232 -11.058  1.00 90.95           C  
ATOM    889  CD1 TYR A  59      10.456  23.602 -10.614  1.00 90.95           C  
ATOM    890  HD1 TYR A  59      11.222  23.868 -11.328  1.00 90.95           H  
ATOM    891  CD2 TYR A  59       8.165  22.905 -10.133  1.00 90.95           C  
ATOM    892  HD2 TYR A  59       7.178  22.644 -10.483  1.00 90.95           H  
ATOM    893  CE1 TYR A  59      10.730  23.656  -9.238  1.00 90.95           C  
ATOM    894  HE1 TYR A  59      11.707  23.969  -8.899  1.00 90.95           H  
ATOM    895  CE2 TYR A  59       8.443  22.938  -8.757  1.00 90.95           C  
ATOM    896  HE2 TYR A  59       7.683  22.686  -8.032  1.00 90.95           H  
ATOM    897  OH  TYR A  59       9.980  23.399  -6.986  1.00 90.95           O  
ATOM    898  HH  TYR A  59      10.883  23.706  -6.877  1.00 90.95           H  
ATOM    899  CZ  TYR A  59       9.718  23.331  -8.312  1.00 90.95           C  
ATOM    900  N   PRO A  60       8.399  25.695 -15.339  1.00 88.35           N  
ATOM    901  CA  PRO A  60       8.023  25.785 -16.752  1.00 88.35           C  
ATOM    902  HA  PRO A  60       7.038  25.344 -16.908  1.00 88.35           H  
ATOM    903  C   PRO A  60       8.993  25.065 -17.691  1.00 88.35           C  
ATOM    904  CB  PRO A  60       7.958  27.287 -17.043  1.00 88.35           C  
ATOM    905  HB2 PRO A  60       8.223  27.522 -18.074  1.00 88.35           H  
ATOM    906  HB3 PRO A  60       6.955  27.652 -16.820  1.00 88.35           H  
ATOM    907  O   PRO A  60       8.587  24.596 -18.756  1.00 88.35           O  
ATOM    908  CG  PRO A  60       8.948  27.894 -16.049  1.00 88.35           C  
ATOM    909  HG2 PRO A  60       9.964  27.799 -16.432  1.00 88.35           H  
ATOM    910  HG3 PRO A  60       8.715  28.935 -15.826  1.00 88.35           H  
ATOM    911  CD  PRO A  60       8.774  27.005 -14.822  1.00 88.35           C  
ATOM    912  HD2 PRO A  60       9.700  26.968 -14.248  1.00 88.35           H  
ATOM    913  HD3 PRO A  60       7.964  27.395 -14.206  1.00 88.35           H  
ATOM    914  N   THR A  61      10.267  24.967 -17.313  1.00 87.61           N  
ATOM    915  H   THR A  61      10.532  25.338 -16.412  1.00 87.61           H  
ATOM    916  CA  THR A  61      11.291  24.284 -18.106  1.00 87.61           C  
ATOM    917  HA  THR A  61      11.009  24.334 -19.158  1.00 87.61           H  
ATOM    918  C   THR A  61      11.397  22.831 -17.651  1.00 87.61           C  
ATOM    919  CB  THR A  61      12.654  24.975 -17.984  1.00 87.61           C  
ATOM    920  HB  THR A  61      13.032  24.868 -16.967  1.00 87.61           H  
ATOM    921  O   THR A  61      11.597  22.605 -16.458  1.00 87.61           O  
ATOM    922  CG2 THR A  61      13.675  24.414 -18.974  1.00 87.61           C  
ATOM    923 HG21 THR A  61      13.880  23.368 -18.744  1.00 87.61           H  
ATOM    924 HG22 THR A  61      13.295  24.493 -19.992  1.00 87.61           H  
ATOM    925 HG23 THR A  61      14.611  24.967 -18.891  1.00 87.61           H  
ATOM    926  OG1 THR A  61      12.525  26.347 -18.285  1.00 87.61           O  
ATOM    927  HG1 THR A  61      13.355  26.763 -18.040  1.00 87.61           H  
ATOM    928  N   PRO A  62      11.297  21.846 -18.562  1.00 85.94           N  
ATOM    929  CA  PRO A  62      11.562  20.456 -18.227  1.00 85.94           C  
ATOM    930  HA  PRO A  62      10.828  20.140 -17.486  1.00 85.94           H  
ATOM    931  C   PRO A  62      12.961  20.267 -17.647  1.00 85.94           C  
ATOM    932  CB  PRO A  62      11.346  19.657 -19.515  1.00 85.94           C  
ATOM    933  HB2 PRO A  62      10.934  18.669 -19.310  1.00 85.94           H  
ATOM    934  HB3 PRO A  62      12.279  19.576 -20.072  1.00 85.94           H  
ATOM    935  O   PRO A  62      13.943  20.700 -18.250  1.00 85.94           O  
ATOM    936  CG  PRO A  62      10.366  20.532 -20.294  1.00 85.94           C  
ATOM    937  HG2 PRO A  62       9.353  20.359 -19.932  1.00 85.94           H  
ATOM    938  HG3 PRO A  62      10.429  20.355 -21.368  1.00 85.94           H  
ATOM    939  CD  PRO A  62      10.806  21.947 -19.926  1.00 85.94           C  
ATOM    940  HD2 PRO A  62       9.958  22.628 -20.001  1.00 85.94           H  
ATOM    941  HD3 PRO A  62      11.617  22.269 -20.580  1.00 85.94           H  
ATOM    942  N   LEU A  63      13.030  19.611 -16.492  1.00 87.19           N  
ATOM    943  H   LEU A  63      12.175  19.285 -16.063  1.00 87.19           H  
ATOM    944  CA  LEU A  63      14.274  19.269 -15.814  1.00 87.19           C  
ATOM    945  HA  LEU A  63      15.111  19.763 -16.308  1.00 87.19           H  
ATOM    946  C   LEU A  63      14.514  17.761 -15.907  1.00 87.19           C  
ATOM    947  CB  LEU A  63      14.228  19.750 -14.354  1.00 87.19           C  
ATOM    948  HB2 LEU A  63      15.180  19.491 -13.890  1.00 87.19           H  
ATOM    949  HB3 LEU A  63      13.447  19.196 -13.832  1.00 87.19           H  
ATOM    950  O   LEU A  63      13.567  16.970 -15.930  1.00 87.19           O  
ATOM    951  CG  LEU A  63      13.981  21.257 -14.150  1.00 87.19           C  
ATOM    952  HG  LEU A  63      13.045  21.536 -14.635  1.00 87.19           H  
ATOM    953  CD1 LEU A  63      13.825  21.569 -12.663  1.00 87.19           C  
ATOM    954 HD11 LEU A  63      12.990  20.994 -12.263  1.00 87.19           H  
ATOM    955 HD12 LEU A  63      14.735  21.290 -12.132  1.00 87.19           H  
ATOM    956 HD13 LEU A  63      13.634  22.633 -12.520  1.00 87.19           H  
ATOM    957  CD2 LEU A  63      15.109  22.119 -14.720  1.00 87.19           C  
ATOM    958 HD21 LEU A  63      14.910  23.169 -14.509  1.00 87.19           H  
ATOM    959 HD22 LEU A  63      15.171  21.981 -15.800  1.00 87.19           H  
ATOM    960 HD23 LEU A  63      16.052  21.829 -14.257  1.00 87.19           H  
ATOM    961  N   GLU A  64      15.783  17.363 -15.949  1.00 84.57           N  
ATOM    962  H   GLU A  64      16.517  18.055 -15.915  1.00 84.57           H  
ATOM    963  CA  GLU A  64      16.175  15.947 -15.876  1.00 84.57           C  
ATOM    964  HA  GLU A  64      15.399  15.345 -16.348  1.00 84.57           H  
ATOM    965  C   GLU A  64      16.261  15.436 -14.428  1.00 84.57           C  
ATOM    966  CB  GLU A  64      17.477  15.701 -16.656  1.00 84.57           C  
ATOM    967  HB2 GLU A  64      17.756  14.655 -16.532  1.00 84.57           H  
ATOM    968  HB3 GLU A  64      18.271  16.329 -16.252  1.00 84.57           H  
ATOM    969  O   GLU A  64      16.499  14.248 -14.206  1.00 84.57           O  
ATOM    970  CG  GLU A  64      17.300  15.982 -18.158  1.00 84.57           C  
ATOM    971  HG2 GLU A  64      16.394  15.479 -18.496  1.00 84.57           H  
ATOM    972  HG3 GLU A  64      17.163  17.053 -18.307  1.00 84.57           H  
ATOM    973  CD  GLU A  64      18.477  15.501 -19.022  1.00 84.57           C  
ATOM    974  OE1 GLU A  64      18.295  15.495 -20.262  1.00 84.57           O  
ATOM    975  OE2 GLU A  64      19.531  15.120 -18.465  1.00 84.57           O  
ATOM    976  N   ASP A  65      16.020  16.314 -13.451  1.00 88.58           N  
ATOM    977  H   ASP A  65      15.888  17.285 -13.697  1.00 88.58           H  
ATOM    978  CA  ASP A  65      16.038  15.991 -12.030  1.00 88.58           C  
ATOM    979  HA  ASP A  65      17.017  15.571 -11.799  1.00 88.58           H  
ATOM    980  C   ASP A  65      14.969  14.957 -11.664  1.00 88.58           C  
ATOM    981  CB  ASP A  65      15.869  17.259 -11.184  1.00 88.58           C  
ATOM    982  HB2 ASP A  65      15.907  16.992 -10.128  1.00 88.58           H  
ATOM    983  HB3 ASP A  65      14.894  17.700 -11.393  1.00 88.58           H  
ATOM    984  O   ASP A  65      13.840  14.953 -12.174  1.00 88.58           O  
ATOM    985  CG  ASP A  65      16.975  18.272 -11.480  1.00 88.58           C  
ATOM    986  OD1 ASP A  65      18.153  17.887 -11.350  1.00 88.58           O  
ATOM    987  OD2 ASP A  65      16.618  19.376 -11.948  1.00 88.58           O  
ATOM    988  N   ALA A  66      15.321  14.094 -10.712  1.00 91.98           N  
ATOM    989  H   ALA A  66      16.243  14.187 -10.312  1.00 91.98           H  
ATOM    990  CA  ALA A  66      14.509  12.951 -10.317  1.00 91.98           C  
ATOM    991  HA  ALA A  66      14.378  12.306 -11.185  1.00 91.98           H  
ATOM    992  C   ALA A  66      13.106  13.350  -9.825  1.00 91.98           C  
ATOM    993  CB  ALA A  66      15.296  12.185  -9.251  1.00 91.98           C  
ATOM    994  HB1 ALA A  66      16.268  11.886  -9.643  1.00 91.98           H  
ATOM    995  HB2 ALA A  66      14.743  11.292  -8.959  1.00 91.98           H  
ATOM    996  HB3 ALA A  66      15.440  12.806  -8.367  1.00 91.98           H  
ATOM    997  O   ALA A  66      12.128  12.671 -10.147  1.00 91.98           O  
ATOM    998  N   PHE A  67      12.968  14.477  -9.116  1.00 91.41           N  
ATOM    999  H   PHE A  67      13.800  14.993  -8.865  1.00 91.41           H  
ATOM   1000  CA  PHE A  67      11.661  14.963  -8.661  1.00 91.41           C  
ATOM   1001  HA  PHE A  67      11.166  14.145  -8.138  1.00 91.41           H  
ATOM   1002  C   PHE A  67      10.761  15.379  -9.838  1.00 91.41           C  
ATOM   1003  CB  PHE A  67      11.836  16.115  -7.656  1.00 91.41           C  
ATOM   1004  HB2 PHE A  67      10.923  16.175  -7.063  1.00 91.41           H  
ATOM   1005  HB3 PHE A  67      12.643  15.875  -6.964  1.00 91.41           H  
ATOM   1006  O   PHE A  67       9.556  15.109  -9.824  1.00 91.41           O  
ATOM   1007  CG  PHE A  67      12.084  17.482  -8.277  1.00 91.41           C  
ATOM   1008  CD1 PHE A  67      13.396  17.921  -8.536  1.00 91.41           C  
ATOM   1009  HD1 PHE A  67      14.245  17.313  -8.258  1.00 91.41           H  
ATOM   1010  CD2 PHE A  67      10.993  18.300  -8.636  1.00 91.41           C  
ATOM   1011  HD2 PHE A  67       9.984  17.970  -8.435  1.00 91.41           H  
ATOM   1012  CE1 PHE A  67      13.612  19.163  -9.158  1.00 91.41           C  
ATOM   1013  HE1 PHE A  67      14.620  19.495  -9.363  1.00 91.41           H  
ATOM   1014  CE2 PHE A  67      11.209  19.543  -9.258  1.00 91.41           C  
ATOM   1015  HE2 PHE A  67      10.375  20.175  -9.524  1.00 91.41           H  
ATOM   1016  CZ  PHE A  67      12.521  19.974  -9.515  1.00 91.41           C  
ATOM   1017  HZ  PHE A  67      12.698  20.935  -9.975  1.00 91.41           H  
ATOM   1018  N   TYR A  68      11.337  16.003 -10.876  1.00 92.66           N  
ATOM   1019  H   TYR A  68      12.338  16.133 -10.867  1.00 92.66           H  
ATOM   1020  CA  TYR A  68      10.592  16.492 -12.034  1.00 92.66           C  
ATOM   1021  HA  TYR A  68       9.723  17.044 -11.679  1.00 92.66           H  
ATOM   1022  C   TYR A  68      10.090  15.322 -12.877  1.00 92.66           C  
ATOM   1023  CB  TYR A  68      11.461  17.448 -12.867  1.00 92.66           C  
ATOM   1024  HB2 TYR A  68      11.899  18.189 -12.198  1.00 92.66           H  
ATOM   1025  HB3 TYR A  68      12.283  16.896 -13.324  1.00 92.66           H  
ATOM   1026  O   TYR A  68       8.903  15.256 -13.212  1.00 92.66           O  
ATOM   1027  CG  TYR A  68      10.680  18.169 -13.954  1.00 92.66           C  
ATOM   1028  CD1 TYR A  68      10.363  17.516 -15.163  1.00 92.66           C  
ATOM   1029  HD1 TYR A  68      10.748  16.524 -15.349  1.00 92.66           H  
ATOM   1030  CD2 TYR A  68      10.244  19.490 -13.743  1.00 92.66           C  
ATOM   1031  HD2 TYR A  68      10.511  20.008 -12.833  1.00 92.66           H  
ATOM   1032  CE1 TYR A  68       9.556  18.156 -16.126  1.00 92.66           C  
ATOM   1033  HE1 TYR A  68       9.307  17.660 -17.052  1.00 92.66           H  
ATOM   1034  CE2 TYR A  68       9.461  20.143 -14.714  1.00 92.66           C  
ATOM   1035  HE2 TYR A  68       9.136  21.160 -14.556  1.00 92.66           H  
ATOM   1036  OH  TYR A  68       8.331  20.103 -16.822  1.00 92.66           O  
ATOM   1037  HH  TYR A  68       8.150  21.004 -16.543  1.00 92.66           H  
ATOM   1038  CZ  TYR A  68       9.090  19.467 -15.892  1.00 92.66           C  
ATOM   1039  N   THR A  69      10.965  14.355 -13.177  1.00 94.67           N  
ATOM   1040  H   THR A  69      11.921  14.447 -12.864  1.00 94.67           H  
ATOM   1041  CA  THR A  69      10.578  13.152 -13.927  1.00 94.67           C  
ATOM   1042  HA  THR A  69      10.092  13.471 -14.849  1.00 94.67           H  
ATOM   1043  C   THR A  69       9.557  12.316 -13.154  1.00 94.67           C  
ATOM   1044  CB  THR A  69      11.789  12.293 -14.324  1.00 94.67           C  
ATOM   1045  HB  THR A  69      11.426  11.454 -14.917  1.00 94.67           H  
ATOM   1046  O   THR A  69       8.599  11.818 -13.752  1.00 94.67           O  
ATOM   1047  CG2 THR A  69      12.799  13.059 -15.173  1.00 94.67           C  
ATOM   1048 HG21 THR A  69      12.315  13.456 -16.065  1.00 94.67           H  
ATOM   1049 HG22 THR A  69      13.233  13.882 -14.604  1.00 94.67           H  
ATOM   1050 HG23 THR A  69      13.602  12.383 -15.468  1.00 94.67           H  
ATOM   1051  OG1 THR A  69      12.464  11.783 -13.202  1.00 94.67           O  
ATOM   1052  HG1 THR A  69      13.307  11.439 -13.506  1.00 94.67           H  
ATOM   1053  N   SER A  70       9.688  12.240 -11.825  1.00 95.86           N  
ATOM   1054  H   SER A  70      10.537  12.611 -11.422  1.00 95.86           H  
ATOM   1055  CA  SER A  70       8.737  11.561 -10.936  1.00 95.86           C  
ATOM   1056  HA  SER A  70       8.651  10.521 -11.252  1.00 95.86           H  
ATOM   1057  C   SER A  70       7.341  12.181 -10.981  1.00 95.86           C  
ATOM   1058  CB  SER A  70       9.235  11.586  -9.488  1.00 95.86           C  
ATOM   1059  HB2 SER A  70       8.476  11.149  -8.840  1.00 95.86           H  
ATOM   1060  HB3 SER A  70       9.417  12.611  -9.166  1.00 95.86           H  
ATOM   1061  O   SER A  70       6.357  11.472 -11.209  1.00 95.86           O  
ATOM   1062  OG  SER A  70      10.420  10.836  -9.376  1.00 95.86           O  
ATOM   1063  HG  SER A  70      11.145  11.415  -9.622  1.00 95.86           H  
ATOM   1064  N   LEU A  71       7.242  13.502 -10.801  1.00 95.18           N  
ATOM   1065  H   LEU A  71       8.082  14.032 -10.614  1.00 95.18           H  
ATOM   1066  CA  LEU A  71       5.963  14.214 -10.829  1.00 95.18           C  
ATOM   1067  HA  LEU A  71       5.267  13.699 -10.166  1.00 95.18           H  
ATOM   1068  C   LEU A  71       5.331  14.176 -12.221  1.00 95.18           C  
ATOM   1069  CB  LEU A  71       6.162  15.657 -10.331  1.00 95.18           C  
ATOM   1070  HB2 LEU A  71       7.082  16.056 -10.760  1.00 95.18           H  
ATOM   1071  HB3 LEU A  71       5.341  16.283 -10.680  1.00 95.18           H  
ATOM   1072  O   LEU A  71       4.139  13.895 -12.334  1.00 95.18           O  
ATOM   1073  CG  LEU A  71       6.226  15.742  -8.795  1.00 95.18           C  
ATOM   1074  HG  LEU A  71       6.891  14.971  -8.407  1.00 95.18           H  
ATOM   1075  CD1 LEU A  71       6.747  17.102  -8.345  1.00 95.18           C  
ATOM   1076 HD11 LEU A  71       6.039  17.881  -8.629  1.00 95.18           H  
ATOM   1077 HD12 LEU A  71       7.715  17.290  -8.808  1.00 95.18           H  
ATOM   1078 HD13 LEU A  71       6.869  17.103  -7.262  1.00 95.18           H  
ATOM   1079  CD2 LEU A  71       4.837  15.579  -8.173  1.00 95.18           C  
ATOM   1080 HD21 LEU A  71       4.909  15.706  -7.093  1.00 95.18           H  
ATOM   1081 HD22 LEU A  71       4.442  14.584  -8.377  1.00 95.18           H  
ATOM   1082 HD23 LEU A  71       4.155  16.328  -8.576  1.00 95.18           H  
ATOM   1083  N   SER A  72       6.122  14.373 -13.278  1.00 94.20           N  
ATOM   1084  H   SER A  72       7.091  14.606 -13.113  1.00 94.20           H  
ATOM   1085  CA  SER A  72       5.657  14.261 -14.666  1.00 94.20           C  
ATOM   1086  HA  SER A  72       4.886  15.010 -14.846  1.00 94.20           H  
ATOM   1087  C   SER A  72       5.033  12.891 -14.950  1.00 94.20           C  
ATOM   1088  CB  SER A  72       6.827  14.541 -15.610  1.00 94.20           C  
ATOM   1089  HB2 SER A  72       7.213  15.541 -15.409  1.00 94.20           H  
ATOM   1090  HB3 SER A  72       7.624  13.819 -15.433  1.00 94.20           H  
ATOM   1091  O   SER A  72       3.891  12.809 -15.416  1.00 94.20           O  
ATOM   1092  OG  SER A  72       6.413  14.464 -16.959  1.00 94.20           O  
ATOM   1093  HG  SER A  72       7.106  14.849 -17.500  1.00 94.20           H  
ATOM   1094  N   LEU A  73       5.721  11.801 -14.580  1.00 95.29           N  
ATOM   1095  H   LEU A  73       6.643  11.916 -14.184  1.00 95.29           H  
ATOM   1096  CA  LEU A  73       5.193  10.447 -14.745  1.00 95.29           C  
ATOM   1097  HA  LEU A  73       4.937  10.319 -15.797  1.00 95.29           H  
ATOM   1098  C   LEU A  73       3.912  10.233 -13.925  1.00 95.29           C  
ATOM   1099  CB  LEU A  73       6.273   9.418 -14.356  1.00 95.29           C  
ATOM   1100  HB2 LEU A  73       6.503   9.537 -13.297  1.00 95.29           H  
ATOM   1101  HB3 LEU A  73       7.185   9.616 -14.919  1.00 95.29           H  
ATOM   1102  O   LEU A  73       2.950   9.636 -14.417  1.00 95.29           O  
ATOM   1103  CG  LEU A  73       5.825   7.964 -14.614  1.00 95.29           C  
ATOM   1104  HG  LEU A  73       4.852   7.788 -14.157  1.00 95.29           H  
ATOM   1105  CD1 LEU A  73       5.735   7.661 -16.112  1.00 95.29           C  
ATOM   1106 HD11 LEU A  73       4.960   8.270 -16.578  1.00 95.29           H  
ATOM   1107 HD12 LEU A  73       5.493   6.610 -16.267  1.00 95.29           H  
ATOM   1108 HD13 LEU A  73       6.688   7.875 -16.596  1.00 95.29           H  
ATOM   1109  CD2 LEU A  73       6.788   6.952 -14.006  1.00 95.29           C  
ATOM   1110 HD21 LEU A  73       7.016   7.220 -12.974  1.00 95.29           H  
ATOM   1111 HD22 LEU A  73       7.702   6.917 -14.599  1.00 95.29           H  
ATOM   1112 HD23 LEU A  73       6.325   5.966 -14.023  1.00 95.29           H  
ATOM   1113  N   TRP A  74       3.881  10.714 -12.683  1.00 95.60           N  
ATOM   1114  H   TRP A  74       4.704  11.178 -12.324  1.00 95.60           H  
ATOM   1115  CA  TRP A  74       2.732  10.549 -11.799  1.00 95.60           C  
ATOM   1116  HA  TRP A  74       2.477   9.490 -11.753  1.00 95.60           H  
ATOM   1117  C   TRP A  74       1.489  11.286 -12.314  1.00 95.60           C  
ATOM   1118  CB  TRP A  74       3.122  11.003 -10.396  1.00 95.60           C  
ATOM   1119  HB2 TRP A  74       3.988  10.426 -10.069  1.00 95.60           H  
ATOM   1120  HB3 TRP A  74       3.416  12.052 -10.421  1.00 95.60           H  
ATOM   1121  O   TRP A  74       0.411  10.691 -12.411  1.00 95.60           O  
ATOM   1122  CG  TRP A  74       2.034  10.834  -9.391  1.00 95.60           C  
ATOM   1123  CD1 TRP A  74       1.702   9.676  -8.779  1.00 95.60           C  
ATOM   1124  HD1 TRP A  74       2.207   8.735  -8.942  1.00 95.60           H  
ATOM   1125  CD2 TRP A  74       1.144  11.851  -8.851  1.00 95.60           C  
ATOM   1126  CE2 TRP A  74       0.273  11.217  -7.914  1.00 95.60           C  
ATOM   1127  CE3 TRP A  74       1.002  13.242  -9.038  1.00 95.60           C  
ATOM   1128  HE3 TRP A  74       1.653  13.765  -9.723  1.00 95.60           H  
ATOM   1129  NE1 TRP A  74       0.671   9.899  -7.892  1.00 95.60           N  
ATOM   1130  HE1 TRP A  74       0.355   9.212  -7.222  1.00 95.60           H  
ATOM   1131  CH2 TRP A  74      -0.775  13.303  -7.368  1.00 95.60           C  
ATOM   1132  HH2 TRP A  74      -1.455  13.874  -6.753  1.00 95.60           H  
ATOM   1133  CZ2 TRP A  74      -0.692  11.919  -7.188  1.00 95.60           C  
ATOM   1134  HZ2 TRP A  74      -1.311  11.416  -6.460  1.00 95.60           H  
ATOM   1135  CZ3 TRP A  74       0.050  13.959  -8.296  1.00 95.60           C  
ATOM   1136  HZ3 TRP A  74      -0.014  15.032  -8.397  1.00 95.60           H  
ATOM   1137  N   PHE A  75       1.633  12.549 -12.726  1.00 95.12           N  
ATOM   1138  H   PHE A  75       2.540  12.984 -12.639  1.00 95.12           H  
ATOM   1139  CA  PHE A  75       0.543  13.325 -13.317  1.00 95.12           C  
ATOM   1140  HA  PHE A  75      -0.305  13.309 -12.632  1.00 95.12           H  
ATOM   1141  C   PHE A  75       0.049  12.718 -14.637  1.00 95.12           C  
ATOM   1142  CB  PHE A  75       0.977  14.785 -13.503  1.00 95.12           C  
ATOM   1143  HB2 PHE A  75       1.971  14.816 -13.948  1.00 95.12           H  
ATOM   1144  HB3 PHE A  75       0.293  15.254 -14.211  1.00 95.12           H  
ATOM   1145  O   PHE A  75      -1.164  12.654 -14.851  1.00 95.12           O  
ATOM   1146  CG  PHE A  75       0.945  15.615 -12.231  1.00 95.12           C  
ATOM   1147  CD1 PHE A  75      -0.276  15.828 -11.565  1.00 95.12           C  
ATOM   1148  HD1 PHE A  75      -1.183  15.370 -11.929  1.00 95.12           H  
ATOM   1149  CD2 PHE A  75       2.117  16.211 -11.728  1.00 95.12           C  
ATOM   1150  HD2 PHE A  75       3.063  16.061 -12.228  1.00 95.12           H  
ATOM   1151  CE1 PHE A  75      -0.320  16.635 -10.415  1.00 95.12           C  
ATOM   1152  HE1 PHE A  75      -1.252  16.772  -9.888  1.00 95.12           H  
ATOM   1153  CE2 PHE A  75       2.070  17.036 -10.594  1.00 95.12           C  
ATOM   1154  HE2 PHE A  75       2.970  17.508 -10.229  1.00 95.12           H  
ATOM   1155  CZ  PHE A  75       0.849  17.244  -9.933  1.00 95.12           C  
ATOM   1156  HZ  PHE A  75       0.812  17.862  -9.048  1.00 95.12           H  
ATOM   1157  N   MET A  76       0.944  12.178 -15.475  1.00 93.10           N  
ATOM   1158  H   MET A  76       1.926  12.295 -15.267  1.00 93.10           H  
ATOM   1159  CA  MET A  76       0.580  11.481 -16.720  1.00 93.10           C  
ATOM   1160  HA  MET A  76       0.064  12.189 -17.369  1.00 93.10           H  
ATOM   1161  C   MET A  76      -0.368  10.292 -16.484  1.00 93.10           C  
ATOM   1162  CB  MET A  76       1.867  11.025 -17.427  1.00 93.10           C  
ATOM   1163  HB2 MET A  76       2.377  10.281 -16.816  1.00 93.10           H  
ATOM   1164  HB3 MET A  76       2.521  11.889 -17.537  1.00 93.10           H  
ATOM   1165  O   MET A  76      -1.220  10.000 -17.322  1.00 93.10           O  
ATOM   1166  CG  MET A  76       1.613  10.424 -18.816  1.00 93.10           C  
ATOM   1167  HG2 MET A  76       0.917   9.591 -18.719  1.00 93.10           H  
ATOM   1168  HG3 MET A  76       1.150  11.181 -19.449  1.00 93.10           H  
ATOM   1169  SD  MET A  76       3.092   9.788 -19.654  1.00 93.10           S  
ATOM   1170  CE  MET A  76       4.058  11.313 -19.854  1.00 93.10           C  
ATOM   1171  HE1 MET A  76       4.332  11.711 -18.877  1.00 93.10           H  
ATOM   1172  HE2 MET A  76       3.472  12.053 -20.399  1.00 93.10           H  
ATOM   1173  HE3 MET A  76       4.969  11.093 -20.410  1.00 93.10           H  
ATOM   1174  N   HIS A  77      -0.278   9.641 -15.321  1.00 93.65           N  
ATOM   1175  H   HIS A  77       0.436   9.934 -14.670  1.00 93.65           H  
ATOM   1176  CA  HIS A  77      -1.130   8.507 -14.943  1.00 93.65           C  
ATOM   1177  HA  HIS A  77      -1.524   8.064 -15.857  1.00 93.65           H  
ATOM   1178  C   HIS A  77      -2.372   8.914 -14.131  1.00 93.65           C  
ATOM   1179  CB  HIS A  77      -0.267   7.431 -14.279  1.00 93.65           C  
ATOM   1180  HB2 HIS A  77      -0.905   6.645 -13.875  1.00 93.65           H  
ATOM   1181  HB3 HIS A  77       0.296   7.869 -13.454  1.00 93.65           H  
ATOM   1182  O   HIS A  77      -3.051   8.067 -13.542  1.00 93.65           O  
ATOM   1183  CG  HIS A  77       0.680   6.804 -15.268  1.00 93.65           C  
ATOM   1184  CD2 HIS A  77       0.437   5.711 -16.055  1.00 93.65           C  
ATOM   1185  HD2 HIS A  77      -0.471   5.127 -16.072  1.00 93.65           H  
ATOM   1186  ND1 HIS A  77       1.903   7.305 -15.643  1.00 93.65           N  
ATOM   1187  HD1 HIS A  77       2.349   8.131 -15.270  1.00 93.65           H  
ATOM   1188  CE1 HIS A  77       2.385   6.530 -16.625  1.00 93.65           C  
ATOM   1189  HE1 HIS A  77       3.326   6.695 -17.129  1.00 93.65           H  
ATOM   1190  NE2 HIS A  77       1.532   5.527 -16.901  1.00 93.65           N  
ATOM   1191  N   GLY A  78      -2.721  10.204 -14.139  1.00 89.95           N  
ATOM   1192  H   GLY A  78      -2.126  10.856 -14.631  1.00 89.95           H  
ATOM   1193  CA  GLY A  78      -3.893  10.737 -13.448  1.00 89.95           C  
ATOM   1194  HA2 GLY A  78      -4.712  10.020 -13.501  1.00 89.95           H  
ATOM   1195  HA3 GLY A  78      -4.195  11.658 -13.946  1.00 89.95           H  
ATOM   1196  C   GLY A  78      -3.642  11.070 -11.980  1.00 89.95           C  
ATOM   1197  O   GLY A  78      -4.567  10.961 -11.174  1.00 89.95           O  
ATOM   1198  N   GLY A  79      -2.409  11.451 -11.640  1.00 91.18           N  
ATOM   1199  H   GLY A  79      -1.682  11.424 -12.340  1.00 91.18           H  
ATOM   1200  CA  GLY A  79      -2.069  12.038 -10.350  1.00 91.18           C  
ATOM   1201  HA2 GLY A  79      -1.033  12.372 -10.385  1.00 91.18           H  
ATOM   1202  HA3 GLY A  79      -2.166  11.285  -9.567  1.00 91.18           H  
ATOM   1203  C   GLY A  79      -2.943  13.250 -10.009  1.00 91.18           C  
ATOM   1204  O   GLY A  79      -3.188  14.108 -10.857  1.00 91.18           O  
ATOM   1205  N   GLY A  80      -3.455  13.284  -8.777  1.00 91.48           N  
ATOM   1206  H   GLY A  80      -3.156  12.557  -8.142  1.00 91.48           H  
ATOM   1207  CA  GLY A  80      -4.258  14.383  -8.236  1.00 91.48           C  
ATOM   1208  HA2 GLY A  80      -5.039  13.966  -7.600  1.00 91.48           H  
ATOM   1209  HA3 GLY A  80      -4.740  14.929  -9.047  1.00 91.48           H  
ATOM   1210  C   GLY A  80      -3.427  15.383  -7.429  1.00 91.48           C  
ATOM   1211  O   GLY A  80      -2.409  15.885  -7.890  1.00 91.48           O  
ATOM   1212  N   LYS A  81      -3.844  15.656  -6.188  1.00 95.92           N  
ATOM   1213  H   LYS A  81      -4.658  15.171  -5.840  1.00 95.92           H  
ATOM   1214  CA  LYS A  81      -3.063  16.471  -5.249  1.00 95.92           C  
ATOM   1215  HA  LYS A  81      -2.731  17.366  -5.776  1.00 95.92           H  
ATOM   1216  C   LYS A  81      -1.802  15.727  -4.797  1.00 95.92           C  
ATOM   1217  CB  LYS A  81      -3.953  16.880  -4.067  1.00 95.92           C  
ATOM   1218  HB2 LYS A  81      -4.843  17.379  -4.452  1.00 95.92           H  
ATOM   1219  HB3 LYS A  81      -4.264  15.979  -3.538  1.00 95.92           H  
ATOM   1220  O   LYS A  81      -1.896  14.574  -4.383  1.00 95.92           O  
ATOM   1221  CG  LYS A  81      -3.249  17.824  -3.080  1.00 95.92           C  
ATOM   1222  HG2 LYS A  81      -3.003  18.761  -3.580  1.00 95.92           H  
ATOM   1223  HG3 LYS A  81      -2.329  17.362  -2.722  1.00 95.92           H  
ATOM   1224  CD  LYS A  81      -4.155  18.097  -1.874  1.00 95.92           C  
ATOM   1225  HD2 LYS A  81      -5.063  18.610  -2.193  1.00 95.92           H  
ATOM   1226  HD3 LYS A  81      -4.422  17.144  -1.418  1.00 95.92           H  
ATOM   1227  CE  LYS A  81      -3.404  18.943  -0.847  1.00 95.92           C  
ATOM   1228  HE2 LYS A  81      -3.246  19.951  -1.231  1.00 95.92           H  
ATOM   1229  HE3 LYS A  81      -2.425  18.488  -0.698  1.00 95.92           H  
ATOM   1230  NZ  LYS A  81      -4.107  18.966   0.455  1.00 95.92           N  
ATOM   1231  HZ1 LYS A  81      -4.345  18.019   0.715  1.00 95.92           H  
ATOM   1232  HZ2 LYS A  81      -4.953  19.517   0.472  1.00 95.92           H  
ATOM   1233  HZ3 LYS A  81      -3.462  19.231   1.185  1.00 95.92           H  
ATOM   1234  N   CYS A  82      -0.657  16.398  -4.824  1.00 97.06           N  
ATOM   1235  H   CYS A  82      -0.647  17.321  -5.234  1.00 97.06           H  
ATOM   1236  CA  CYS A  82       0.602  15.916  -4.267  1.00 97.06           C  
ATOM   1237  HA  CYS A  82       0.394  15.150  -3.520  1.00 97.06           H  
ATOM   1238  C   CYS A  82       1.366  17.036  -3.560  1.00 97.06           C  
ATOM   1239  CB  CYS A  82       1.463  15.281  -5.368  1.00 97.06           C  
ATOM   1240  HB2 CYS A  82       0.907  14.472  -5.842  1.00 97.06           H  
ATOM   1241  HB3 CYS A  82       2.367  14.856  -4.932  1.00 97.06           H  
ATOM   1242  O   CYS A  82       1.066  18.226  -3.708  1.00 97.06           O  
ATOM   1243  SG  CYS A  82       1.929  16.516  -6.613  1.00 97.06           S  
ATOM   1244  HG  CYS A  82       2.710  17.267  -5.831  1.00 97.06           H  
ATOM   1245  N   TYR A  83       2.387  16.626  -2.820  1.00 97.47           N  
ATOM   1246  H   TYR A  83       2.561  15.633  -2.751  1.00 97.47           H  
ATOM   1247  CA  TYR A  83       3.332  17.509  -2.159  1.00 97.47           C  
ATOM   1248  HA  TYR A  83       3.046  18.543  -2.351  1.00 97.47           H  
ATOM   1249  C   TYR A  83       4.729  17.284  -2.731  1.00 97.47           C  
ATOM   1250  CB  TYR A  83       3.283  17.278  -0.646  1.00 97.47           C  
ATOM   1251  HB2 TYR A  83       4.005  17.943  -0.173  1.00 97.47           H  
ATOM   1252  HB3 TYR A  83       3.582  16.255  -0.415  1.00 97.47           H  
ATOM   1253  O   TYR A  83       5.097  16.147  -3.007  1.00 97.47           O  
ATOM   1254  CG  TYR A  83       1.921  17.537  -0.041  1.00 97.47           C  
ATOM   1255  CD1 TYR A  83       1.662  18.790   0.534  1.00 97.47           C  
ATOM   1256  HD1 TYR A  83       2.445  19.534   0.559  1.00 97.47           H  
ATOM   1257  CD2 TYR A  83       0.924  16.540  -0.041  1.00 97.47           C  
ATOM   1258  HD2 TYR A  83       1.135  15.570  -0.467  1.00 97.47           H  
ATOM   1259  CE1 TYR A  83       0.405  19.059   1.102  1.00 97.47           C  
ATOM   1260  HE1 TYR A  83       0.216  20.010   1.577  1.00 97.47           H  
ATOM   1261  CE2 TYR A  83      -0.324  16.793   0.563  1.00 97.47           C  
ATOM   1262  HE2 TYR A  83      -1.074  16.019   0.631  1.00 97.47           H  
ATOM   1263  OH  TYR A  83      -1.761  18.309   1.748  1.00 97.47           O  
ATOM   1264  HH  TYR A  83      -2.169  17.502   2.070  1.00 97.47           H  
ATOM   1265  CZ  TYR A  83      -0.576  18.053   1.141  1.00 97.47           C  
ATOM   1266  N   LEU A  84       5.498  18.355  -2.891  1.00 95.79           N  
ATOM   1267  H   LEU A  84       5.117  19.251  -2.621  1.00 95.79           H  
ATOM   1268  CA  LEU A  84       6.936  18.297  -3.143  1.00 95.79           C  
ATOM   1269  HA  LEU A  84       7.248  17.263  -3.289  1.00 95.79           H  
ATOM   1270  C   LEU A  84       7.626  18.843  -1.896  1.00 95.79           C  
ATOM   1271  CB  LEU A  84       7.268  19.091  -4.416  1.00 95.79           C  
ATOM   1272  HB2 LEU A  84       6.724  18.655  -5.253  1.00 95.79           H  
ATOM   1273  HB3 LEU A  84       6.920  20.115  -4.278  1.00 95.79           H  
ATOM   1274  O   LEU A  84       7.369  19.987  -1.510  1.00 95.79           O  
ATOM   1275  CG  LEU A  84       8.767  19.139  -4.765  1.00 95.79           C  
ATOM   1276  HG  LEU A  84       9.318  19.574  -3.931  1.00 95.79           H  
ATOM   1277  CD1 LEU A  84       9.336  17.757  -5.083  1.00 95.79           C  
ATOM   1278 HD11 LEU A  84       9.311  17.117  -4.201  1.00 95.79           H  
ATOM   1279 HD12 LEU A  84       8.777  17.284  -5.891  1.00 95.79           H  
ATOM   1280 HD13 LEU A  84      10.378  17.860  -5.385  1.00 95.79           H  
ATOM   1281  CD2 LEU A  84       8.974  20.028  -5.990  1.00 95.79           C  
ATOM   1282 HD21 LEU A  84       8.468  19.604  -6.856  1.00 95.79           H  
ATOM   1283 HD22 LEU A  84      10.039  20.108  -6.208  1.00 95.79           H  
ATOM   1284 HD23 LEU A  84       8.585  21.029  -5.801  1.00 95.79           H  
ATOM   1285  N   VAL A  85       8.424  18.012  -1.231  1.00 95.84           N  
ATOM   1286  H   VAL A  85       8.618  17.098  -1.614  1.00 95.84           H  
ATOM   1287  CA  VAL A  85       8.946  18.314   0.105  1.00 95.84           C  
ATOM   1288  HA  VAL A  85       8.836  19.381   0.294  1.00 95.84           H  
ATOM   1289  C   VAL A  85      10.422  17.999   0.188  1.00 95.84           C  
ATOM   1290  CB  VAL A  85       8.161  17.568   1.195  1.00 95.84           C  
ATOM   1291  HB  VAL A  85       8.206  16.498   0.995  1.00 95.84           H  
ATOM   1292  O   VAL A  85      10.864  16.938  -0.239  1.00 95.84           O  
ATOM   1293  CG1 VAL A  85       8.706  17.819   2.605  1.00 95.84           C  
ATOM   1294 HG11 VAL A  85       9.619  17.239   2.738  1.00 95.84           H  
ATOM   1295 HG12 VAL A  85       8.917  18.878   2.755  1.00 95.84           H  
ATOM   1296 HG13 VAL A  85       8.001  17.481   3.365  1.00 95.84           H  
ATOM   1297  CG2 VAL A  85       6.700  18.025   1.155  1.00 95.84           C  
ATOM   1298 HG21 VAL A  85       6.155  17.692   2.038  1.00 95.84           H  
ATOM   1299 HG22 VAL A  85       6.677  19.115   1.124  1.00 95.84           H  
ATOM   1300 HG23 VAL A  85       6.216  17.630   0.262  1.00 95.84           H  
ATOM   1301  N   ASN A  86      11.181  18.924   0.763  1.00 93.93           N  
ATOM   1302  H   ASN A  86      10.752  19.775   1.096  1.00 93.93           H  
ATOM   1303  CA  ASN A  86      12.584  18.690   1.033  1.00 93.93           C  
ATOM   1304  HA  ASN A  86      13.083  18.395   0.110  1.00 93.93           H  
ATOM   1305  C   ASN A  86      12.700  17.553   2.049  1.00 93.93           C  
ATOM   1306  CB  ASN A  86      13.208  19.980   1.561  1.00 93.93           C  
ATOM   1307  HB2 ASN A  86      12.712  20.274   2.486  1.00 93.93           H  
ATOM   1308  HB3 ASN A  86      13.087  20.787   0.840  1.00 93.93           H  
ATOM   1309  O   ASN A  86      11.990  17.560   3.054  1.00 93.93           O  
ATOM   1310  CG  ASN A  86      14.678  19.773   1.829  1.00 93.93           C  
ATOM   1311  ND2 ASN A  86      15.527  19.930   0.844  1.00 93.93           N  
ATOM   1312 HD21 ASN A  86      16.469  19.614   1.027  1.00 93.93           H  
ATOM   1313 HD22 ASN A  86      15.197  19.974  -0.110  1.00 93.93           H  
ATOM   1314  OD1 ASN A  86      15.059  19.421   2.930  1.00 93.93           O  
ATOM   1315  N   GLU A  87      13.601  16.604   1.828  1.00 93.65           N  
ATOM   1316  H   GLU A  87      14.145  16.634   0.978  1.00 93.65           H  
ATOM   1317  CA  GLU A  87      13.726  15.418   2.681  1.00 93.65           C  
ATOM   1318  HA  GLU A  87      12.801  14.848   2.592  1.00 93.65           H  
ATOM   1319  C   GLU A  87      13.915  15.725   4.180  1.00 93.65           C  
ATOM   1320  CB  GLU A  87      14.837  14.524   2.143  1.00 93.65           C  
ATOM   1321  HB2 GLU A  87      14.568  14.227   1.129  1.00 93.65           H  
ATOM   1322  HB3 GLU A  87      14.893  13.631   2.765  1.00 93.65           H  
ATOM   1323  O   GLU A  87      13.399  14.993   5.026  1.00 93.65           O  
ATOM   1324  CG  GLU A  87      16.206  15.216   2.122  1.00 93.65           C  
ATOM   1325  HG2 GLU A  87      16.144  16.139   1.544  1.00 93.65           H  
ATOM   1326  HG3 GLU A  87      16.491  15.477   3.141  1.00 93.65           H  
ATOM   1327  CD  GLU A  87      17.287  14.327   1.513  1.00 93.65           C  
ATOM   1328  OE1 GLU A  87      18.420  14.846   1.426  1.00 93.65           O  
ATOM   1329  OE2 GLU A  87      16.962  13.163   1.172  1.00 93.65           O  
ATOM   1330  N   ALA A  88      14.536  16.861   4.527  1.00 91.98           N  
ATOM   1331  H   ALA A  88      14.924  17.441   3.797  1.00 91.98           H  
ATOM   1332  CA  ALA A  88      14.693  17.299   5.915  1.00 91.98           C  
ATOM   1333  HA  ALA A  88      15.056  16.453   6.498  1.00 91.98           H  
ATOM   1334  C   ALA A  88      13.379  17.771   6.573  1.00 91.98           C  
ATOM   1335  CB  ALA A  88      15.762  18.398   5.957  1.00 91.98           C  
ATOM   1336  HB1 ALA A  88      15.398  19.300   5.464  1.00 91.98           H  
ATOM   1337  HB2 ALA A  88      15.993  18.637   6.995  1.00 91.98           H  
ATOM   1338  HB3 ALA A  88      16.670  18.054   5.463  1.00 91.98           H  
ATOM   1339  O   ALA A  88      13.302  17.864   7.794  1.00 91.98           O  
ATOM   1340  N   ASN A  89      12.340  18.058   5.782  1.00 94.48           N  
ATOM   1341  H   ASN A  89      12.452  17.878   4.795  1.00 94.48           H  
ATOM   1342  CA  ASN A  89      11.060  18.628   6.220  1.00 94.48           C  
ATOM   1343  HA  ASN A  89      11.122  18.879   7.279  1.00 94.48           H  
ATOM   1344  C   ASN A  89       9.889  17.635   6.080  1.00 94.48           C  
ATOM   1345  CB  ASN A  89      10.796  19.936   5.453  1.00 94.48           C  
ATOM   1346  HB2 ASN A  89      10.773  19.739   4.382  1.00 94.48           H  
ATOM   1347  HB3 ASN A  89       9.824  20.331   5.749  1.00 94.48           H  
ATOM   1348  O   ASN A  89       8.725  18.017   6.217  1.00 94.48           O  
ATOM   1349  CG  ASN A  89      11.820  21.018   5.743  1.00 94.48           C  
ATOM   1350  ND2 ASN A  89      12.949  21.021   5.073  1.00 94.48           N  
ATOM   1351 HD21 ASN A  89      13.204  20.234   4.493  1.00 94.48           H  
ATOM   1352 HD22 ASN A  89      13.628  21.707   5.371  1.00 94.48           H  
ATOM   1353  OD1 ASN A  89      11.610  21.916   6.535  1.00 94.48           O  
ATOM   1354  N   ILE A  90      10.165  16.353   5.808  1.00 96.78           N  
ATOM   1355  H   ILE A  90      11.129  16.100   5.649  1.00 96.78           H  
ATOM   1356  CA  ILE A  90       9.123  15.323   5.653  1.00 96.78           C  
ATOM   1357  HA  ILE A  90       8.453  15.624   4.848  1.00 96.78           H  
ATOM   1358  C   ILE A  90       8.263  15.206   6.918  1.00 96.78           C  
ATOM   1359  CB  ILE A  90       9.765  13.969   5.270  1.00 96.78           C  
ATOM   1360  HB  ILE A  90      10.616  13.803   5.931  1.00 96.78           H  
ATOM   1361  O   ILE A  90       7.038  15.135   6.818  1.00 96.78           O  
ATOM   1362  CG1 ILE A  90      10.286  14.042   3.821  1.00 96.78           C  
ATOM   1363 HG12 ILE A  90       9.439  14.167   3.146  1.00 96.78           H  
ATOM   1364 HG13 ILE A  90      10.921  14.921   3.715  1.00 96.78           H  
ATOM   1365  CG2 ILE A  90       8.785  12.787   5.431  1.00 96.78           C  
ATOM   1366 HG21 ILE A  90       9.273  11.850   5.163  1.00 96.78           H  
ATOM   1367 HG22 ILE A  90       7.912  12.938   4.796  1.00 96.78           H  
ATOM   1368 HG23 ILE A  90       8.465  12.686   6.468  1.00 96.78           H  
ATOM   1369  CD1 ILE A  90      11.096  12.817   3.378  1.00 96.78           C  
ATOM   1370 HD11 ILE A  90      11.915  12.639   4.074  1.00 96.78           H  
ATOM   1371 HD12 ILE A  90      11.512  12.999   2.387  1.00 96.78           H  
ATOM   1372 HD13 ILE A  90      10.457  11.936   3.317  1.00 96.78           H  
ATOM   1373  N   ALA A  91       8.881  15.208   8.103  1.00 96.04           N  
ATOM   1374  H   ALA A  91       9.885  15.315   8.127  1.00 96.04           H  
ATOM   1375  CA  ALA A  91       8.152  15.096   9.367  1.00 96.04           C  
ATOM   1376  HA  ALA A  91       7.524  14.206   9.328  1.00 96.04           H  
ATOM   1377  C   ALA A  91       7.212  16.291   9.598  1.00 96.04           C  
ATOM   1378  CB  ALA A  91       9.161  14.929  10.508  1.00 96.04           C  
ATOM   1379  HB1 ALA A  91       9.776  14.046  10.336  1.00 96.04           H  
ATOM   1380  HB2 ALA A  91       8.624  14.809  11.449  1.00 96.04           H  
ATOM   1381  HB3 ALA A  91       9.799  15.810  10.577  1.00 96.04           H  
ATOM   1382  O   ALA A  91       6.052  16.098   9.966  1.00 96.04           O  
ATOM   1383  N   ASP A  92       7.682  17.505   9.303  1.00 95.96           N  
ATOM   1384  H   ASP A  92       8.650  17.606   9.033  1.00 95.96           H  
ATOM   1385  CA  ASP A  92       6.887  18.727   9.432  1.00 95.96           C  
ATOM   1386  HA  ASP A  92       6.473  18.778  10.439  1.00 95.96           H  
ATOM   1387  C   ASP A  92       5.714  18.738   8.448  1.00 95.96           C  
ATOM   1388  CB  ASP A  92       7.779  19.957   9.212  1.00 95.96           C  
ATOM   1389  HB2 ASP A  92       8.249  19.891   8.231  1.00 95.96           H  
ATOM   1390  HB3 ASP A  92       7.152  20.849   9.225  1.00 95.96           H  
ATOM   1391  O   ASP A  92       4.589  19.063   8.826  1.00 95.96           O  
ATOM   1392  CG  ASP A  92       8.858  20.118  10.287  1.00 95.96           C  
ATOM   1393  OD1 ASP A  92       8.626  19.667  11.431  1.00 95.96           O  
ATOM   1394  OD2 ASP A  92       9.909  20.699   9.948  1.00 95.96           O  
ATOM   1395  N   ALA A  93       5.941  18.307   7.202  1.00 96.90           N  
ATOM   1396  H   ALA A  93       6.887  18.071   6.940  1.00 96.90           H  
ATOM   1397  CA  ALA A  93       4.881  18.193   6.206  1.00 96.90           C  
ATOM   1398  HA  ALA A  93       4.406  19.168   6.095  1.00 96.90           H  
ATOM   1399  C   ALA A  93       3.795  17.203   6.642  1.00 96.90           C  
ATOM   1400  CB  ALA A  93       5.495  17.782   4.866  1.00 96.90           C  
ATOM   1401  HB1 ALA A  93       5.949  16.795   4.949  1.00 96.90           H  
ATOM   1402  HB2 ALA A  93       4.720  17.761   4.100  1.00 96.90           H  
ATOM   1403  HB3 ALA A  93       6.264  18.501   4.584  1.00 96.90           H  
ATOM   1404  O   ALA A  93       2.608  17.512   6.552  1.00 96.90           O  
ATOM   1405  N   VAL A  94       4.184  16.033   7.150  1.00 96.87           N  
ATOM   1406  H   VAL A  94       5.174  15.841   7.212  1.00 96.87           H  
ATOM   1407  CA  VAL A  94       3.231  15.028   7.636  1.00 96.87           C  
ATOM   1408  HA  VAL A  94       2.496  14.829   6.856  1.00 96.87           H  
ATOM   1409  C   VAL A  94       2.438  15.529   8.842  1.00 96.87           C  
ATOM   1410  CB  VAL A  94       3.965  13.718   7.954  1.00 96.87           C  
ATOM   1411  HB  VAL A  94       4.854  13.925   8.549  1.00 96.87           H  
ATOM   1412  O   VAL A  94       1.236  15.286   8.927  1.00 96.87           O  
ATOM   1413  CG1 VAL A  94       3.063  12.779   8.762  1.00 96.87           C  
ATOM   1414 HG11 VAL A  94       2.985  13.139   9.787  1.00 96.87           H  
ATOM   1415 HG12 VAL A  94       2.064  12.744   8.328  1.00 96.87           H  
ATOM   1416 HG13 VAL A  94       3.492  11.778   8.803  1.00 96.87           H  
ATOM   1417  CG2 VAL A  94       4.398  13.052   6.640  1.00 96.87           C  
ATOM   1418 HG21 VAL A  94       5.079  13.705   6.094  1.00 96.87           H  
ATOM   1419 HG22 VAL A  94       3.526  12.866   6.013  1.00 96.87           H  
ATOM   1420 HG23 VAL A  94       4.920  12.117   6.845  1.00 96.87           H  
ATOM   1421  N   ALA A  95       3.081  16.248   9.762  1.00 95.16           N  
ATOM   1422  H   ALA A  95       4.076  16.397   9.670  1.00 95.16           H  
ATOM   1423  CA  ALA A  95       2.393  16.828  10.910  1.00 95.16           C  
ATOM   1424  HA  ALA A  95       1.791  16.054  11.386  1.00 95.16           H  
ATOM   1425  C   ALA A  95       1.433  17.960  10.504  1.00 95.16           C  
ATOM   1426  CB  ALA A  95       3.454  17.310  11.903  1.00 95.16           C  
ATOM   1427  HB1 ALA A  95       2.967  17.715  12.791  1.00 95.16           H  
ATOM   1428  HB2 ALA A  95       4.093  16.476  12.193  1.00 95.16           H  
ATOM   1429  HB3 ALA A  95       4.069  18.086  11.447  1.00 95.16           H  
ATOM   1430  O   ALA A  95       0.379  18.132  11.117  1.00 95.16           O  
ATOM   1431  N   GLN A  96       1.787  18.732   9.473  1.00 95.45           N  
ATOM   1432  H   GLN A  96       2.700  18.586   9.065  1.00 95.45           H  
ATOM   1433  CA  GLN A  96       0.991  19.856   8.990  1.00 95.45           C  
ATOM   1434  HA  GLN A  96       0.595  20.392   9.853  1.00 95.45           H  
ATOM   1435  C   GLN A  96      -0.210  19.420   8.137  1.00 95.45           C  
ATOM   1436  CB  GLN A  96       1.920  20.805   8.215  1.00 95.45           C  
ATOM   1437  HB2 GLN A  96       2.328  20.288   7.347  1.00 95.45           H  
ATOM   1438  HB3 GLN A  96       2.745  21.098   8.865  1.00 95.45           H  
ATOM   1439  O   GLN A  96      -1.268  20.051   8.210  1.00 95.45           O  
ATOM   1440  CG  GLN A  96       1.188  22.073   7.756  1.00 95.45           C  
ATOM   1441  HG2 GLN A  96       0.390  21.807   7.063  1.00 95.45           H  
ATOM   1442  HG3 GLN A  96       0.741  22.557   8.624  1.00 95.45           H  
ATOM   1443  CD  GLN A  96       2.086  23.081   7.049  1.00 95.45           C  
ATOM   1444  NE2 GLN A  96       1.574  24.256   6.755  1.00 95.45           N  
ATOM   1445 HE21 GLN A  96       0.618  24.467   7.005  1.00 95.45           H  
ATOM   1446 HE22 GLN A  96       2.214  24.911   6.329  1.00 95.45           H  
ATOM   1447  OE1 GLN A  96       3.236  22.863   6.714  1.00 95.45           O  
ATOM   1448  N   TYR A  97      -0.057  18.381   7.313  1.00 95.25           N  
ATOM   1449  H   TYR A  97       0.834  17.905   7.303  1.00 95.25           H  
ATOM   1450  CA  TYR A  97      -1.050  17.972   6.319  1.00 95.25           C  
ATOM   1451  HA  TYR A  97      -1.895  18.659   6.351  1.00 95.25           H  
ATOM   1452  C   TYR A  97      -1.593  16.567   6.603  1.00 95.25           C  
ATOM   1453  CB  TYR A  97      -0.446  18.080   4.915  1.00 95.25           C  
ATOM   1454  HB2 TYR A  97      -1.185  17.716   4.200  1.00 95.25           H  
ATOM   1455  HB3 TYR A  97       0.415  17.414   4.856  1.00 95.25           H  
ATOM   1456  O   TYR A  97      -0.944  15.556   6.339  1.00 95.25           O  
ATOM   1457  CG  TYR A  97      -0.019  19.481   4.510  1.00 95.25           C  
ATOM   1458  CD1 TYR A  97      -0.977  20.434   4.111  1.00 95.25           C  
ATOM   1459  HD1 TYR A  97      -2.021  20.159   4.100  1.00 95.25           H  
ATOM   1460  CD2 TYR A  97       1.341  19.837   4.548  1.00 95.25           C  
ATOM   1461  HD2 TYR A  97       2.078  19.113   4.861  1.00 95.25           H  
ATOM   1462  CE1 TYR A  97      -0.571  21.730   3.731  1.00 95.25           C  
ATOM   1463  HE1 TYR A  97      -1.295  22.470   3.424  1.00 95.25           H  
ATOM   1464  CE2 TYR A  97       1.747  21.139   4.213  1.00 95.25           C  
ATOM   1465  HE2 TYR A  97       2.784  21.421   4.318  1.00 95.25           H  
ATOM   1466  OH  TYR A  97       1.197  23.332   3.438  1.00 95.25           O  
ATOM   1467  HH  TYR A  97       2.137  23.427   3.605  1.00 95.25           H  
ATOM   1468  CZ  TYR A  97       0.795  22.082   3.784  1.00 95.25           C  
ATOM   1469  N   ASP A  98      -2.841  16.508   7.078  1.00 91.59           N  
ATOM   1470  H   ASP A  98      -3.338  17.376   7.218  1.00 91.59           H  
ATOM   1471  CA  ASP A  98      -3.518  15.275   7.513  1.00 91.59           C  
ATOM   1472  HA  ASP A  98      -2.825  14.737   8.160  1.00 91.59           H  
ATOM   1473  C   ASP A  98      -3.901  14.311   6.375  1.00 91.59           C  
ATOM   1474  CB  ASP A  98      -4.767  15.639   8.348  1.00 91.59           C  
ATOM   1475  HB2 ASP A  98      -4.509  16.426   9.057  1.00 91.59           H  
ATOM   1476  HB3 ASP A  98      -5.044  14.760   8.930  1.00 91.59           H  
ATOM   1477  O   ASP A  98      -4.331  13.183   6.626  1.00 91.59           O  
ATOM   1478  CG  ASP A  98      -5.999  16.082   7.528  1.00 91.59           C  
ATOM   1479  OD1 ASP A  98      -5.843  16.741   6.478  1.00 91.59           O  
ATOM   1480  OD2 ASP A  98      -7.152  15.756   7.919  1.00 91.59           O  
ATOM   1481  N   ASP A  99      -3.789  14.753   5.123  1.00 94.63           N  
ATOM   1482  H   ASP A  99      -3.445  15.693   4.985  1.00 94.63           H  
ATOM   1483  CA  ASP A  99      -4.168  13.987   3.943  1.00 94.63           C  
ATOM   1484  HA  ASP A  99      -4.828  13.182   4.267  1.00 94.63           H  
ATOM   1485  C   ASP A  99      -2.994  13.286   3.256  1.00 94.63           C  
ATOM   1486  CB  ASP A  99      -4.997  14.856   2.982  1.00 94.63           C  
ATOM   1487  HB2 ASP A  99      -5.438  14.204   2.227  1.00 94.63           H  
ATOM   1488  HB3 ASP A  99      -5.820  15.307   3.536  1.00 94.63           H  
ATOM   1489  O   ASP A  99      -3.249  12.514   2.337  1.00 94.63           O  
ATOM   1490  CG  ASP A  99      -4.224  15.963   2.261  1.00 94.63           C  
ATOM   1491  OD1 ASP A  99      -3.126  16.369   2.694  1.00 94.63           O  
ATOM   1492  OD2 ASP A  99      -4.750  16.485   1.249  1.00 94.63           O  
ATOM   1493  N   ILE A 100      -1.741  13.485   3.690  1.00 97.02           N  
ATOM   1494  H   ILE A 100      -1.599  14.100   4.479  1.00 97.02           H  
ATOM   1495  CA  ILE A 100      -0.582  12.762   3.144  1.00 97.02           C  
ATOM   1496  HA  ILE A 100      -0.616  12.858   2.058  1.00 97.02           H  
ATOM   1497  C   ILE A 100      -0.696  11.274   3.482  1.00 97.02           C  
ATOM   1498  CB  ILE A 100       0.763  13.360   3.617  1.00 97.02           C  
ATOM   1499  HB  ILE A 100       0.780  13.372   4.707  1.00 97.02           H  
ATOM   1500  O   ILE A 100      -0.940  10.871   4.618  1.00 97.02           O  
ATOM   1501  CG1 ILE A 100       0.896  14.805   3.089  1.00 97.02           C  
ATOM   1502 HG12 ILE A 100       0.934  14.773   2.000  1.00 97.02           H  
ATOM   1503 HG13 ILE A 100       0.020  15.383   3.382  1.00 97.02           H  
ATOM   1504  CG2 ILE A 100       1.952  12.513   3.105  1.00 97.02           C  
ATOM   1505 HG21 ILE A 100       2.892  12.913   3.486  1.00 97.02           H  
ATOM   1506 HG22 ILE A 100       1.886  11.485   3.460  1.00 97.02           H  
ATOM   1507 HG23 ILE A 100       1.983  12.518   2.015  1.00 97.02           H  
ATOM   1508  CD1 ILE A 100       2.128  15.562   3.597  1.00 97.02           C  
ATOM   1509 HD11 ILE A 100       3.044  15.105   3.222  1.00 97.02           H  
ATOM   1510 HD12 ILE A 100       2.136  15.558   4.687  1.00 97.02           H  
ATOM   1511 HD13 ILE A 100       2.089  16.592   3.244  1.00 97.02           H  
ATOM   1512  N   THR A 101      -0.503  10.434   2.467  1.00 97.01           N  
ATOM   1513  H   THR A 101      -0.326  10.852   1.565  1.00 97.01           H  
ATOM   1514  CA  THR A 101      -0.710   8.978   2.568  1.00 97.01           C  
ATOM   1515  HA  THR A 101      -0.940   8.708   3.598  1.00 97.01           H  
ATOM   1516  C   THR A 101       0.516   8.171   2.168  1.00 97.01           C  
ATOM   1517  CB  THR A 101      -1.893   8.541   1.695  1.00 97.01           C  
ATOM   1518  HB  THR A 101      -2.172   7.516   1.937  1.00 97.01           H  
ATOM   1519  O   THR A 101       0.693   7.050   2.649  1.00 97.01           O  
ATOM   1520  CG2 THR A 101      -3.103   9.450   1.816  1.00 97.01           C  
ATOM   1521 HG21 THR A 101      -3.974   8.970   1.369  1.00 97.01           H  
ATOM   1522 HG22 THR A 101      -2.932  10.364   1.247  1.00 97.01           H  
ATOM   1523 HG23 THR A 101      -3.261   9.743   2.854  1.00 97.01           H  
ATOM   1524  OG1 THR A 101      -1.567   8.645   0.336  1.00 97.01           O  
ATOM   1525  HG1 THR A 101      -1.053   9.450   0.238  1.00 97.01           H  
ATOM   1526  N   LEU A 102       1.353   8.741   1.294  1.00 98.03           N  
ATOM   1527  H   LEU A 102       1.190   9.700   1.021  1.00 98.03           H  
ATOM   1528  CA  LEU A 102       2.557   8.116   0.765  1.00 98.03           C  
ATOM   1529  HA  LEU A 102       2.749   7.210   1.341  1.00 98.03           H  
ATOM   1530  C   LEU A 102       3.749   9.061   0.934  1.00 98.03           C  
ATOM   1531  CB  LEU A 102       2.390   7.726  -0.721  1.00 98.03           C  
ATOM   1532  HB2 LEU A 102       2.341   8.641  -1.311  1.00 98.03           H  
ATOM   1533  HB3 LEU A 102       3.292   7.199  -1.035  1.00 98.03           H  
ATOM   1534  O   LEU A 102       3.609  10.257   0.683  1.00 98.03           O  
ATOM   1535  CG  LEU A 102       1.170   6.864  -1.086  1.00 98.03           C  
ATOM   1536  HG  LEU A 102       0.258   7.351  -0.740  1.00 98.03           H  
ATOM   1537  CD1 LEU A 102       1.049   6.718  -2.602  1.00 98.03           C  
ATOM   1538 HD11 LEU A 102       0.961   7.704  -3.058  1.00 98.03           H  
ATOM   1539 HD12 LEU A 102       1.933   6.219  -3.001  1.00 98.03           H  
ATOM   1540 HD13 LEU A 102       0.158   6.143  -2.851  1.00 98.03           H  
ATOM   1541  CD2 LEU A 102       1.239   5.470  -0.470  1.00 98.03           C  
ATOM   1542 HD21 LEU A 102       2.190   5.000  -0.718  1.00 98.03           H  
ATOM   1543 HD22 LEU A 102       0.415   4.860  -0.839  1.00 98.03           H  
ATOM   1544 HD23 LEU A 102       1.151   5.571   0.611  1.00 98.03           H  
ATOM   1545  N   ILE A 103       4.907   8.511   1.291  1.00 98.25           N  
ATOM   1546  H   ILE A 103       4.918   7.515   1.456  1.00 98.25           H  
ATOM   1547  CA  ILE A 103       6.212   9.166   1.130  1.00 98.25           C  
ATOM   1548  HA  ILE A 103       6.081  10.215   0.865  1.00 98.25           H  
ATOM   1549  C   ILE A 103       6.904   8.467  -0.035  1.00 98.25           C  
ATOM   1550  CB  ILE A 103       7.043   9.103   2.433  1.00 98.25           C  
ATOM   1551  HB  ILE A 103       7.040   8.075   2.795  1.00 98.25           H  
ATOM   1552  O   ILE A 103       7.130   7.262   0.018  1.00 98.25           O  
ATOM   1553  CG1 ILE A 103       6.424  10.021   3.508  1.00 98.25           C  
ATOM   1554 HG12 ILE A 103       6.704  11.055   3.307  1.00 98.25           H  
ATOM   1555 HG13 ILE A 103       5.337   9.973   3.449  1.00 98.25           H  
ATOM   1556  CG2 ILE A 103       8.503   9.532   2.188  1.00 98.25           C  
ATOM   1557 HG21 ILE A 103       9.067   9.543   3.120  1.00 98.25           H  
ATOM   1558 HG22 ILE A 103       8.541  10.528   1.746  1.00 98.25           H  
ATOM   1559 HG23 ILE A 103       9.005   8.833   1.518  1.00 98.25           H  
ATOM   1560  CD1 ILE A 103       6.850   9.661   4.940  1.00 98.25           C  
ATOM   1561 HD11 ILE A 103       6.527   8.647   5.178  1.00 98.25           H  
ATOM   1562 HD12 ILE A 103       6.380  10.353   5.639  1.00 98.25           H  
ATOM   1563 HD13 ILE A 103       7.931   9.732   5.053  1.00 98.25           H  
ATOM   1564  N   VAL A 104       7.200   9.210  -1.092  1.00 98.28           N  
ATOM   1565  H   VAL A 104       6.993  10.198  -1.059  1.00 98.28           H  
ATOM   1566  CA  VAL A 104       7.861   8.729  -2.304  1.00 98.28           C  
ATOM   1567  HA  VAL A 104       7.929   7.641  -2.289  1.00 98.28           H  
ATOM   1568  C   VAL A 104       9.271   9.300  -2.301  1.00 98.28           C  
ATOM   1569  CB  VAL A 104       7.078   9.157  -3.563  1.00 98.28           C  
ATOM   1570  HB  VAL A 104       7.138  10.238  -3.690  1.00 98.28           H  
ATOM   1571  O   VAL A 104       9.416  10.520  -2.346  1.00 98.28           O  
ATOM   1572  CG1 VAL A 104       7.656   8.488  -4.814  1.00 98.28           C  
ATOM   1573 HG11 VAL A 104       7.072   8.769  -5.690  1.00 98.28           H  
ATOM   1574 HG12 VAL A 104       7.634   7.404  -4.703  1.00 98.28           H  
ATOM   1575 HG13 VAL A 104       8.685   8.812  -4.970  1.00 98.28           H  
ATOM   1576  CG2 VAL A 104       5.590   8.784  -3.460  1.00 98.28           C  
ATOM   1577 HG21 VAL A 104       5.086   9.001  -4.402  1.00 98.28           H  
ATOM   1578 HG22 VAL A 104       5.494   7.728  -3.210  1.00 98.28           H  
ATOM   1579 HG23 VAL A 104       5.120   9.379  -2.677  1.00 98.28           H  
ATOM   1580  N   ALA A 105      10.286   8.436  -2.219  1.00 97.28           N  
ATOM   1581  H   ALA A 105      10.097   7.446  -2.168  1.00 97.28           H  
ATOM   1582  CA  ALA A 105      11.684   8.867  -2.171  1.00 97.28           C  
ATOM   1583  HA  ALA A 105      11.820   9.552  -1.333  1.00 97.28           H  
ATOM   1584  C   ALA A 105      12.084   9.652  -3.425  1.00 97.28           C  
ATOM   1585  CB  ALA A 105      12.573   7.642  -1.943  1.00 97.28           C  
ATOM   1586  HB1 ALA A 105      12.378   6.888  -2.707  1.00 97.28           H  
ATOM   1587  HB2 ALA A 105      13.620   7.938  -2.000  1.00 97.28           H  
ATOM   1588  HB3 ALA A 105      12.381   7.230  -0.953  1.00 97.28           H  
ATOM   1589  O   ALA A 105      12.718  10.691  -3.329  1.00 97.28           O  
ATOM   1590  N   ALA A 106      11.615   9.237  -4.603  1.00 95.73           N  
ATOM   1591  H   ALA A 106      11.212   8.312  -4.659  1.00 95.73           H  
ATOM   1592  CA  ALA A 106      11.800   9.999  -5.835  1.00 95.73           C  
ATOM   1593  HA  ALA A 106      11.470   9.357  -6.652  1.00 95.73           H  
ATOM   1594  C   ALA A 106      13.277  10.333  -6.127  1.00 95.73           C  
ATOM   1595  CB  ALA A 106      10.871  11.220  -5.808  1.00 95.73           C  
ATOM   1596  HB1 ALA A 106       9.883  10.907  -5.469  1.00 95.73           H  
ATOM   1597  HB2 ALA A 106      10.814  11.665  -6.801  1.00 95.73           H  
ATOM   1598  HB3 ALA A 106      11.262  11.962  -5.112  1.00 95.73           H  
ATOM   1599  O   ALA A 106      13.597  11.410  -6.627  1.00 95.73           O  
ATOM   1600  N   GLY A 107      14.167   9.374  -5.863  1.00 94.32           N  
ATOM   1601  H   GLY A 107      13.836   8.517  -5.445  1.00 94.32           H  
ATOM   1602  CA  GLY A 107      15.605   9.487  -6.088  1.00 94.32           C  
ATOM   1603  HA2 GLY A 107      15.801  10.200  -6.889  1.00 94.32           H  
ATOM   1604  HA3 GLY A 107      15.987   8.511  -6.386  1.00 94.32           H  
ATOM   1605  C   GLY A 107      16.406   9.937  -4.870  1.00 94.32           C  
ATOM   1606  O   GLY A 107      17.630   9.922  -4.955  1.00 94.32           O  
ATOM   1607  N   THR A 108      15.751  10.298  -3.763  1.00 93.98           N  
ATOM   1608  H   THR A 108      14.741  10.323  -3.761  1.00 93.98           H  
ATOM   1609  CA  THR A 108      16.419  10.534  -2.477  1.00 93.98           C  
ATOM   1610  HA  THR A 108      17.353  11.066  -2.661  1.00 93.98           H  
ATOM   1611  C   THR A 108      16.783   9.224  -1.776  1.00 93.98           C  
ATOM   1612  CB  THR A 108      15.578  11.406  -1.540  1.00 93.98           C  
ATOM   1613  HB  THR A 108      16.168  11.606  -0.646  1.00 93.98           H  
ATOM   1614  O   THR A 108      16.394   8.131  -2.197  1.00 93.98           O  
ATOM   1615  CG2 THR A 108      15.183  12.747  -2.156  1.00 93.98           C  
ATOM   1616 HG21 THR A 108      14.706  13.364  -1.394  1.00 93.98           H  
ATOM   1617 HG22 THR A 108      16.081  13.256  -2.508  1.00 93.98           H  
ATOM   1618 HG23 THR A 108      14.498  12.603  -2.991  1.00 93.98           H  
ATOM   1619  OG1 THR A 108      14.414  10.720  -1.148  1.00 93.98           O  
ATOM   1620  HG1 THR A 108      14.147  11.101  -0.308  1.00 93.98           H  
ATOM   1621  N   ASP A 109      17.555   9.332  -0.696  1.00 89.92           N  
ATOM   1622  H   ASP A 109      17.825  10.252  -0.379  1.00 89.92           H  
ATOM   1623  CA  ASP A 109      18.261   8.210  -0.088  1.00 89.92           C  
ATOM   1624  HA  ASP A 109      17.974   7.285  -0.588  1.00 89.92           H  
ATOM   1625  C   ASP A 109      17.920   8.011   1.408  1.00 89.92           C  
ATOM   1626  CB  ASP A 109      19.764   8.422  -0.379  1.00 89.92           C  
ATOM   1627  HB2 ASP A 109      20.306   7.516  -0.107  1.00 89.92           H  
ATOM   1628  HB3 ASP A 109      19.894   8.555  -1.453  1.00 89.92           H  
ATOM   1629  O   ASP A 109      16.801   8.257   1.877  1.00 89.92           O  
ATOM   1630  CG  ASP A 109      20.410   9.615   0.349  1.00 89.92           C  
ATOM   1631  OD1 ASP A 109      19.801  10.135   1.318  1.00 89.92           O  
ATOM   1632  OD2 ASP A 109      21.566   9.917  -0.005  1.00 89.92           O  
ATOM   1633  N   THR A 110      18.910   7.539   2.168  1.00 91.27           N  
ATOM   1634  H   THR A 110      19.786   7.377   1.691  1.00 91.27           H  
ATOM   1635  CA  THR A 110      18.891   7.279   3.612  1.00 91.27           C  
ATOM   1636  HA  THR A 110      18.313   6.372   3.788  1.00 91.27           H  
ATOM   1637  C   THR A 110      18.273   8.403   4.449  1.00 91.27           C  
ATOM   1638  CB  THR A 110      20.326   7.034   4.107  1.00 91.27           C  
ATOM   1639  HB  THR A 110      20.897   7.962   4.074  1.00 91.27           H  
ATOM   1640  O   THR A 110      17.618   8.119   5.462  1.00 91.27           O  
ATOM   1641  CG2 THR A 110      20.352   6.463   5.526  1.00 91.27           C  
ATOM   1642 HG21 THR A 110      21.377   6.200   5.789  1.00 91.27           H  
ATOM   1643 HG22 THR A 110      19.733   5.567   5.576  1.00 91.27           H  
ATOM   1644 HG23 THR A 110      19.992   7.202   6.242  1.00 91.27           H  
ATOM   1645  OG1 THR A 110      20.978   6.065   3.322  1.00 91.27           O  
ATOM   1646  HG1 THR A 110      21.341   6.462   2.527  1.00 91.27           H  
ATOM   1647  N   THR A 111      18.415   9.672   4.051  1.00 93.26           N  
ATOM   1648  H   THR A 111      18.931   9.869   3.205  1.00 93.26           H  
ATOM   1649  CA  THR A 111      17.792  10.794   4.779  1.00 93.26           C  
ATOM   1650  HA  THR A 111      18.130  10.775   5.815  1.00 93.26           H  
ATOM   1651  C   THR A 111      16.267  10.670   4.775  1.00 93.26           C  
ATOM   1652  CB  THR A 111      18.211  12.138   4.175  1.00 93.26           C  
ATOM   1653  HB  THR A 111      17.884  12.182   3.136  1.00 93.26           H  
ATOM   1654  O   THR A 111      15.615  10.766   5.821  1.00 93.26           O  
ATOM   1655  CG2 THR A 111      17.653  13.328   4.958  1.00 93.26           C  
ATOM   1656 HG21 THR A 111      17.927  13.241   6.009  1.00 93.26           H  
ATOM   1657 HG22 THR A 111      16.569  13.376   4.856  1.00 93.26           H  
ATOM   1658 HG23 THR A 111      18.082  14.245   4.552  1.00 93.26           H  
ATOM   1659  OG1 THR A 111      19.611  12.241   4.214  1.00 93.26           O  
ATOM   1660  HG1 THR A 111      19.897  12.211   3.298  1.00 93.26           H  
ATOM   1661  N   THR A 112      15.692  10.332   3.621  1.00 95.99           N  
ATOM   1662  H   THR A 112      16.293  10.155   2.828  1.00 95.99           H  
ATOM   1663  CA  THR A 112      14.253  10.094   3.477  1.00 95.99           C  
ATOM   1664  HA  THR A 112      13.718  10.942   3.905  1.00 95.99           H  
ATOM   1665  C   THR A 112      13.804   8.846   4.238  1.00 95.99           C  
ATOM   1666  CB  THR A 112      13.892  10.024   1.991  1.00 95.99           C  
ATOM   1667  HB  THR A 112      14.528   9.309   1.470  1.00 95.99           H  
ATOM   1668  O   THR A 112      12.741   8.856   4.865  1.00 95.99           O  
ATOM   1669  CG2 THR A 112      12.426   9.652   1.757  1.00 95.99           C  
ATOM   1670 HG21 THR A 112      11.779  10.238   2.410  1.00 95.99           H  
ATOM   1671 HG22 THR A 112      12.165   9.859   0.720  1.00 95.99           H  
ATOM   1672 HG23 THR A 112      12.278   8.589   1.950  1.00 95.99           H  
ATOM   1673  OG1 THR A 112      14.083  11.313   1.448  1.00 95.99           O  
ATOM   1674  HG1 THR A 112      15.008  11.557   1.523  1.00 95.99           H  
ATOM   1675  N   TYR A 113      14.618   7.787   4.273  1.00 95.68           N  
ATOM   1676  H   TYR A 113      15.460   7.812   3.717  1.00 95.68           H  
ATOM   1677  CA  TYR A 113      14.301   6.559   5.021  1.00 95.68           C  
ATOM   1678  HA  TYR A 113      13.309   6.215   4.729  1.00 95.68           H  
ATOM   1679  C   TYR A 113      14.276   6.796   6.539  1.00 95.68           C  
ATOM   1680  CB  TYR A 113      15.314   5.457   4.672  1.00 95.68           C  
ATOM   1681  HB2 TYR A 113      16.280   5.737   5.091  1.00 95.68           H  
ATOM   1682  HB3 TYR A 113      15.000   4.540   5.171  1.00 95.68           H  
ATOM   1683  O   TYR A 113      13.417   6.265   7.255  1.00 95.68           O  
ATOM   1684  CG  TYR A 113      15.517   5.150   3.196  1.00 95.68           C  
ATOM   1685  CD1 TYR A 113      14.567   5.533   2.225  1.00 95.68           C  
ATOM   1686  HD1 TYR A 113      13.647   6.026   2.505  1.00 95.68           H  
ATOM   1687  CD2 TYR A 113      16.701   4.501   2.788  1.00 95.68           C  
ATOM   1688  HD2 TYR A 113      17.434   4.182   3.515  1.00 95.68           H  
ATOM   1689  CE1 TYR A 113      14.831   5.332   0.860  1.00 95.68           C  
ATOM   1690  HE1 TYR A 113      14.147   5.683   0.101  1.00 95.68           H  
ATOM   1691  CE2 TYR A 113      16.964   4.293   1.420  1.00 95.68           C  
ATOM   1692  HE2 TYR A 113      17.886   3.822   1.113  1.00 95.68           H  
ATOM   1693  OH  TYR A 113      16.258   4.543  -0.871  1.00 95.68           O  
ATOM   1694  HH  TYR A 113      17.151   4.236  -1.044  1.00 95.68           H  
ATOM   1695  CZ  TYR A 113      16.031   4.723   0.454  1.00 95.68           C  
ATOM   1696  N   THR A 114      15.178   7.645   7.032  1.00 96.08           N  
ATOM   1697  H   THR A 114      15.872   8.010   6.395  1.00 96.08           H  
ATOM   1698  CA  THR A 114      15.240   8.056   8.442  1.00 96.08           C  
ATOM   1699  HA  THR A 114      15.240   7.166   9.071  1.00 96.08           H  
ATOM   1700  C   THR A 114      14.029   8.906   8.822  1.00 96.08           C  
ATOM   1701  CB  THR A 114      16.538   8.829   8.718  1.00 96.08           C  
ATOM   1702  HB  THR A 114      16.567   9.740   8.121  1.00 96.08           H  
ATOM   1703  O   THR A 114      13.380   8.651   9.845  1.00 96.08           O  
ATOM   1704  CG2 THR A 114      16.684   9.190  10.197  1.00 96.08           C  
ATOM   1705 HG21 THR A 114      17.663   9.641  10.358  1.00 96.08           H  
ATOM   1706 HG22 THR A 114      16.601   8.292  10.810  1.00 96.08           H  
ATOM   1707 HG23 THR A 114      15.920   9.909  10.491  1.00 96.08           H  
ATOM   1708  OG1 THR A 114      17.639   8.021   8.380  1.00 96.08           O  
ATOM   1709  HG1 THR A 114      17.744   8.035   7.426  1.00 96.08           H  
ATOM   1710  N   ALA A 115      13.664   9.873   7.974  1.00 96.35           N  
ATOM   1711  H   ALA A 115      14.242  10.066   7.169  1.00 96.35           H  
ATOM   1712  CA  ALA A 115      12.471  10.688   8.175  1.00 96.35           C  
ATOM   1713  HA  ALA A 115      12.538  11.170   9.150  1.00 96.35           H  
ATOM   1714  C   ALA A 115      11.193   9.832   8.159  1.00 96.35           C  
ATOM   1715  CB  ALA A 115      12.438  11.780   7.106  1.00 96.35           C  
ATOM   1716  HB1 ALA A 115      13.362  12.358   7.130  1.00 96.35           H  
ATOM   1717  HB2 ALA A 115      11.602  12.448   7.315  1.00 96.35           H  
ATOM   1718  HB3 ALA A 115      12.321  11.342   6.115  1.00 96.35           H  
ATOM   1719  O   ALA A 115      10.351   9.959   9.049  1.00 96.35           O  
ATOM   1720  N   PHE A 116      11.085   8.889   7.217  1.00 97.69           N  
ATOM   1721  H   PHE A 116      11.785   8.859   6.490  1.00 97.69           H  
ATOM   1722  CA  PHE A 116       9.998   7.910   7.174  1.00 97.69           C  
ATOM   1723  HA  PHE A 116       9.051   8.434   7.048  1.00 97.69           H  
ATOM   1724  C   PHE A 116       9.898   7.104   8.475  1.00 97.69           C  
ATOM   1725  CB  PHE A 116      10.203   6.973   5.976  1.00 97.69           C  
ATOM   1726  HB2 PHE A 116       9.911   7.493   5.064  1.00 97.69           H  
ATOM   1727  HB3 PHE A 116      11.261   6.730   5.880  1.00 97.69           H  
ATOM   1728  O   PHE A 116       8.816   6.996   9.053  1.00 97.69           O  
ATOM   1729  CG  PHE A 116       9.430   5.673   6.087  1.00 97.69           C  
ATOM   1730  CD1 PHE A 116      10.064   4.520   6.595  1.00 97.69           C  
ATOM   1731  HD1 PHE A 116      11.099   4.562   6.899  1.00 97.69           H  
ATOM   1732  CD2 PHE A 116       8.077   5.619   5.709  1.00 97.69           C  
ATOM   1733  HD2 PHE A 116       7.583   6.505   5.339  1.00 97.69           H  
ATOM   1734  CE1 PHE A 116       9.360   3.308   6.683  1.00 97.69           C  
ATOM   1735  HE1 PHE A 116       9.860   2.423   7.047  1.00 97.69           H  
ATOM   1736  CE2 PHE A 116       7.368   4.410   5.813  1.00 97.69           C  
ATOM   1737  HE2 PHE A 116       6.325   4.370   5.537  1.00 97.69           H  
ATOM   1738  CZ  PHE A 116       8.016   3.254   6.281  1.00 97.69           C  
ATOM   1739  HZ  PHE A 116       7.484   2.316   6.336  1.00 97.69           H  
ATOM   1740  N   THR A 117      11.019   6.565   8.960  1.00 96.86           N  
ATOM   1741  H   THR A 117      11.870   6.676   8.428  1.00 96.86           H  
ATOM   1742  CA  THR A 117      11.042   5.749  10.183  1.00 96.86           C  
ATOM   1743  HA  THR A 117      10.340   4.923  10.067  1.00 96.86           H  
ATOM   1744  C   THR A 117      10.596   6.567  11.393  1.00 96.86           C  
ATOM   1745  CB  THR A 117      12.439   5.158  10.415  1.00 96.86           C  
ATOM   1746  HB  THR A 117      13.164   5.959  10.559  1.00 96.86           H  
ATOM   1747  O   THR A 117       9.823   6.082  12.220  1.00 96.86           O  
ATOM   1748  CG2 THR A 117      12.482   4.218  11.620  1.00 96.86           C  
ATOM   1749 HG21 THR A 117      12.311   4.776  12.541  1.00 96.86           H  
ATOM   1750 HG22 THR A 117      11.723   3.442  11.516  1.00 96.86           H  
ATOM   1751 HG23 THR A 117      13.465   3.752  11.676  1.00 96.86           H  
ATOM   1752  OG1 THR A 117      12.811   4.396   9.288  1.00 96.86           O  
ATOM   1753  HG1 THR A 117      13.131   4.998   8.612  1.00 96.86           H  
ATOM   1754  N   THR A 118      11.011   7.833  11.458  1.00 96.83           N  
ATOM   1755  H   THR A 118      11.641   8.162  10.740  1.00 96.83           H  
ATOM   1756  CA  THR A 118      10.596   8.778  12.503  1.00 96.83           C  
ATOM   1757  HA  THR A 118      10.843   8.357  13.478  1.00 96.83           H  
ATOM   1758  C   THR A 118       9.088   9.017  12.467  1.00 96.83           C  
ATOM   1759  CB  THR A 118      11.352  10.106  12.353  1.00 96.83           C  
ATOM   1760  HB  THR A 118      11.120  10.565  11.392  1.00 96.83           H  
ATOM   1761  O   THR A 118       8.413   8.871  13.484  1.00 96.83           O  
ATOM   1762  CG2 THR A 118      11.009  11.098  13.465  1.00 96.83           C  
ATOM   1763 HG21 THR A 118      11.640  11.981  13.364  1.00 96.83           H  
ATOM   1764 HG22 THR A 118       9.967  11.408  13.386  1.00 96.83           H  
ATOM   1765 HG23 THR A 118      11.186  10.641  14.438  1.00 96.83           H  
ATOM   1766  OG1 THR A 118      12.738   9.862  12.419  1.00 96.83           O  
ATOM   1767  HG1 THR A 118      13.024   9.490  11.581  1.00 96.83           H  
ATOM   1768  N   VAL A 119       8.540   9.319  11.288  1.00 96.88           N  
ATOM   1769  H   VAL A 119       9.151   9.414  10.490  1.00 96.88           H  
ATOM   1770  CA  VAL A 119       7.107   9.572  11.088  1.00 96.88           C  
ATOM   1771  HA  VAL A 119       6.792  10.382  11.746  1.00 96.88           H  
ATOM   1772  C   VAL A 119       6.262   8.348  11.455  1.00 96.88           C  
ATOM   1773  CB  VAL A 119       6.874  10.009   9.630  1.00 96.88           C  
ATOM   1774  HB  VAL A 119       7.434   9.358   8.959  1.00 96.88           H  
ATOM   1775  O   VAL A 119       5.295   8.458  12.211  1.00 96.88           O  
ATOM   1776  CG1 VAL A 119       5.405   9.944   9.223  1.00 96.88           C  
ATOM   1777 HG11 VAL A 119       4.814  10.510   9.943  1.00 96.88           H  
ATOM   1778 HG12 VAL A 119       5.064   8.910   9.187  1.00 96.88           H  
ATOM   1779 HG13 VAL A 119       5.289  10.365   8.224  1.00 96.88           H  
ATOM   1780  CG2 VAL A 119       7.352  11.452   9.426  1.00 96.88           C  
ATOM   1781 HG21 VAL A 119       8.405  11.547   9.691  1.00 96.88           H  
ATOM   1782 HG22 VAL A 119       6.768  12.126  10.053  1.00 96.88           H  
ATOM   1783 HG23 VAL A 119       7.231  11.740   8.382  1.00 96.88           H  
ATOM   1784  N   VAL A 120       6.631   7.159  10.976  1.00 96.21           N  
ATOM   1785  H   VAL A 120       7.432   7.112  10.362  1.00 96.21           H  
ATOM   1786  CA  VAL A 120       5.913   5.919  11.313  1.00 96.21           C  
ATOM   1787  HA  VAL A 120       4.854   6.062  11.101  1.00 96.21           H  
ATOM   1788  C   VAL A 120       6.023   5.611  12.811  1.00 96.21           C  
ATOM   1789  CB  VAL A 120       6.416   4.754  10.442  1.00 96.21           C  
ATOM   1790  HB  VAL A 120       7.502   4.694  10.509  1.00 96.21           H  
ATOM   1791  O   VAL A 120       5.028   5.228  13.433  1.00 96.21           O  
ATOM   1792  CG1 VAL A 120       5.830   3.403  10.867  1.00 96.21           C  
ATOM   1793 HG11 VAL A 120       6.189   2.626  10.191  1.00 96.21           H  
ATOM   1794 HG12 VAL A 120       6.157   3.146  11.875  1.00 96.21           H  
ATOM   1795 HG13 VAL A 120       4.742   3.441  10.836  1.00 96.21           H  
ATOM   1796  CG2 VAL A 120       6.016   4.974   8.977  1.00 96.21           C  
ATOM   1797 HG21 VAL A 120       6.366   4.137   8.372  1.00 96.21           H  
ATOM   1798 HG22 VAL A 120       4.933   5.051   8.886  1.00 96.21           H  
ATOM   1799 HG23 VAL A 120       6.472   5.886   8.590  1.00 96.21           H  
ATOM   1800  N   GLY A 121       7.194   5.843  13.415  1.00 95.11           N  
ATOM   1801  H   GLY A 121       7.973   6.149  12.850  1.00 95.11           H  
ATOM   1802  CA  GLY A 121       7.431   5.683  14.853  1.00 95.11           C  
ATOM   1803  HA2 GLY A 121       7.216   4.655  15.144  1.00 95.11           H  
ATOM   1804  HA3 GLY A 121       8.483   5.889  15.053  1.00 95.11           H  
ATOM   1805  C   GLY A 121       6.593   6.619  15.732  1.00 95.11           C  
ATOM   1806  O   GLY A 121       6.205   6.237  16.833  1.00 95.11           O  
ATOM   1807  N   GLN A 122       6.233   7.804  15.229  1.00 94.87           N  
ATOM   1808  H   GLN A 122       6.631   8.082  14.344  1.00 94.87           H  
ATOM   1809  CA  GLN A 122       5.315   8.742  15.894  1.00 94.87           C  
ATOM   1810  HA  GLN A 122       5.569   8.789  16.953  1.00 94.87           H  
ATOM   1811  C   GLN A 122       3.838   8.316  15.820  1.00 94.87           C  
ATOM   1812  CB  GLN A 122       5.499  10.139  15.287  1.00 94.87           C  
ATOM   1813  HB2 GLN A 122       5.454  10.059  14.201  1.00 94.87           H  
ATOM   1814  HB3 GLN A 122       4.686  10.789  15.612  1.00 94.87           H  
ATOM   1815  O   GLN A 122       2.979   8.954  16.425  1.00 94.87           O  
ATOM   1816  CG  GLN A 122       6.824  10.796  15.698  1.00 94.87           C  
ATOM   1817  HG2 GLN A 122       7.659  10.118  15.520  1.00 94.87           H  
ATOM   1818  HG3 GLN A 122       6.794  11.017  16.765  1.00 94.87           H  
ATOM   1819  CD  GLN A 122       7.086  12.092  14.936  1.00 94.87           C  
ATOM   1820  NE2 GLN A 122       8.136  12.811  15.265  1.00 94.87           N  
ATOM   1821 HE21 GLN A 122       8.787  12.498  15.970  1.00 94.87           H  
ATOM   1822 HE22 GLN A 122       8.271  13.654  14.724  1.00 94.87           H  
ATOM   1823  OE1 GLN A 122       6.359  12.495  14.045  1.00 94.87           O  
ATOM   1824  N   GLY A 123       3.523   7.233  15.104  1.00 92.37           N  
ATOM   1825  H   GLY A 123       4.269   6.746  14.628  1.00 92.37           H  
ATOM   1826  CA  GLY A 123       2.169   6.694  15.000  1.00 92.37           C  
ATOM   1827  HA2 GLY A 123       1.570   7.030  15.846  1.00 92.37           H  
ATOM   1828  HA3 GLY A 123       2.237   5.607  15.042  1.00 92.37           H  
ATOM   1829  C   GLY A 123       1.427   7.082  13.721  1.00 92.37           C  
ATOM   1830  O   GLY A 123       0.305   6.615  13.522  1.00 92.37           O  
ATOM   1831  N   TYR A 124       2.038   7.859  12.823  1.00 93.54           N  
ATOM   1832  H   TYR A 124       2.973   8.193  13.007  1.00 93.54           H  
ATOM   1833  CA  TYR A 124       1.444   8.132  11.517  1.00 93.54           C  
ATOM   1834  HA  TYR A 124       0.423   8.479  11.678  1.00 93.54           H  
ATOM   1835  C   TYR A 124       1.382   6.852  10.673  1.00 93.54           C  
ATOM   1836  CB  TYR A 124       2.197   9.252  10.795  1.00 93.54           C  
ATOM   1837  HB2 TYR A 124       1.808   9.343   9.781  1.00 93.54           H  
ATOM   1838  HB3 TYR A 124       3.247   8.968  10.717  1.00 93.54           H  
ATOM   1839  O   TYR A 124       2.298   6.030  10.659  1.00 93.54           O  
ATOM   1840  CG  TYR A 124       2.077  10.607  11.466  1.00 93.54           C  
ATOM   1841  CD1 TYR A 124       0.931  11.399  11.252  1.00 93.54           C  
ATOM   1842  HD1 TYR A 124       0.146  11.060  10.592  1.00 93.54           H  
ATOM   1843  CD2 TYR A 124       3.111  11.087  12.293  1.00 93.54           C  
ATOM   1844  HD2 TYR A 124       4.007  10.503  12.444  1.00 93.54           H  
ATOM   1845  CE1 TYR A 124       0.817  12.658  11.874  1.00 93.54           C  
ATOM   1846  HE1 TYR A 124      -0.041  13.289  11.696  1.00 93.54           H  
ATOM   1847  CE2 TYR A 124       3.003  12.344  12.912  1.00 93.54           C  
ATOM   1848  HE2 TYR A 124       3.810  12.709  13.531  1.00 93.54           H  
ATOM   1849  OH  TYR A 124       1.739  14.338  13.315  1.00 93.54           O  
ATOM   1850  HH  TYR A 124       2.550  14.575  13.770  1.00 93.54           H  
ATOM   1851  CZ  TYR A 124       1.851  13.130  12.708  1.00 93.54           C  
ATOM   1852  N   ARG A 125       0.272   6.665   9.954  1.00 93.27           N  
ATOM   1853  H   ARG A 125      -0.446   7.372  10.021  1.00 93.27           H  
ATOM   1854  CA  ARG A 125       0.001   5.478   9.122  1.00 93.27           C  
ATOM   1855  HA  ARG A 125       0.723   4.699   9.368  1.00 93.27           H  
ATOM   1856  C   ARG A 125       0.260   5.758   7.648  1.00 93.27           C  
ATOM   1857  CB  ARG A 125      -1.411   4.939   9.409  1.00 93.27           C  
ATOM   1858  HB2 ARG A 125      -1.611   4.082   8.765  1.00 93.27           H  
ATOM   1859  HB3 ARG A 125      -2.143   5.713   9.176  1.00 93.27           H  
ATOM   1860  O   ARG A 125      -0.596   5.540   6.793  1.00 93.27           O  
ATOM   1861  CG  ARG A 125      -1.603   4.503  10.865  1.00 93.27           C  
ATOM   1862  HG2 ARG A 125      -1.382   5.333  11.536  1.00 93.27           H  
ATOM   1863  HG3 ARG A 125      -2.650   4.234  11.003  1.00 93.27           H  
ATOM   1864  CD  ARG A 125      -0.725   3.301  11.223  1.00 93.27           C  
ATOM   1865  HD2 ARG A 125       0.324   3.514  11.019  1.00 93.27           H  
ATOM   1866  HD3 ARG A 125      -1.035   2.455  10.609  1.00 93.27           H  
ATOM   1867  NE  ARG A 125      -0.914   2.944  12.629  1.00 93.27           N  
ATOM   1868  HE  ARG A 125      -1.824   2.551  12.822  1.00 93.27           H  
ATOM   1869  NH1 ARG A 125       1.095   3.729  13.446  1.00 93.27           N  
ATOM   1870 HH11 ARG A 125       1.737   3.875  14.213  1.00 93.27           H  
ATOM   1871 HH12 ARG A 125       1.321   4.113  12.540  1.00 93.27           H  
ATOM   1872  NH2 ARG A 125      -0.407   2.845  14.839  1.00 93.27           N  
ATOM   1873 HH21 ARG A 125       0.205   3.073  15.610  1.00 93.27           H  
ATOM   1874 HH22 ARG A 125      -1.327   2.457  14.988  1.00 93.27           H  
ATOM   1875  CZ  ARG A 125      -0.077   3.181  13.625  1.00 93.27           C  
ATOM   1876  N   ILE A 126       1.454   6.262   7.366  1.00 96.19           N  
ATOM   1877  H   ILE A 126       2.117   6.347   8.123  1.00 96.19           H  
ATOM   1878  CA  ILE A 126       1.904   6.625   6.020  1.00 96.19           C  
ATOM   1879  HA  ILE A 126       1.037   6.765   5.375  1.00 96.19           H  
ATOM   1880  C   ILE A 126       2.721   5.481   5.430  1.00 96.19           C  
ATOM   1881  CB  ILE A 126       2.661   7.962   6.072  1.00 96.19           C  
ATOM   1882  HB  ILE A 126       3.430   7.904   6.842  1.00 96.19           H  
ATOM   1883  O   ILE A 126       3.443   4.798   6.152  1.00 96.19           O  
ATOM   1884  CG1 ILE A 126       1.638   9.051   6.460  1.00 96.19           C  
ATOM   1885 HG12 ILE A 126       1.203   8.819   7.433  1.00 96.19           H  
ATOM   1886 HG13 ILE A 126       0.832   9.075   5.726  1.00 96.19           H  
ATOM   1887  CG2 ILE A 126       3.348   8.298   4.740  1.00 96.19           C  
ATOM   1888 HG21 ILE A 126       4.089   7.543   4.478  1.00 96.19           H  
ATOM   1889 HG22 ILE A 126       3.883   9.242   4.846  1.00 96.19           H  
ATOM   1890 HG23 ILE A 126       2.614   8.396   3.940  1.00 96.19           H  
ATOM   1891  CD1 ILE A 126       2.237  10.443   6.561  1.00 96.19           C  
ATOM   1892 HD11 ILE A 126       3.125  10.400   7.191  1.00 96.19           H  
ATOM   1893 HD12 ILE A 126       2.503  10.816   5.573  1.00 96.19           H  
ATOM   1894 HD13 ILE A 126       1.488  11.111   6.988  1.00 96.19           H  
ATOM   1895  N   PHE A 127       2.578   5.250   4.124  1.00 98.37           N  
ATOM   1896  H   PHE A 127       2.004   5.877   3.579  1.00 98.37           H  
ATOM   1897  CA  PHE A 127       3.293   4.186   3.426  1.00 98.37           C  
ATOM   1898  HA  PHE A 127       3.695   3.502   4.173  1.00 98.37           H  
ATOM   1899  C   PHE A 127       4.482   4.745   2.623  1.00 98.37           C  
ATOM   1900  CB  PHE A 127       2.300   3.378   2.582  1.00 98.37           C  
ATOM   1901  HB2 PHE A 127       1.372   3.256   3.141  1.00 98.37           H  
ATOM   1902  HB3 PHE A 127       2.071   3.929   1.670  1.00 98.37           H  
ATOM   1903  O   PHE A 127       4.313   5.654   1.814  1.00 98.37           O  
ATOM   1904  CG  PHE A 127       2.810   2.006   2.209  1.00 98.37           C  
ATOM   1905  CD1 PHE A 127       3.598   1.840   1.056  1.00 98.37           C  
ATOM   1906  HD1 PHE A 127       3.830   2.687   0.427  1.00 98.37           H  
ATOM   1907  CD2 PHE A 127       2.554   0.908   3.052  1.00 98.37           C  
ATOM   1908  HD2 PHE A 127       1.967   1.039   3.949  1.00 98.37           H  
ATOM   1909  CE1 PHE A 127       4.160   0.586   0.769  1.00 98.37           C  
ATOM   1910  HE1 PHE A 127       4.823   0.477  -0.076  1.00 98.37           H  
ATOM   1911  CE2 PHE A 127       3.118  -0.345   2.762  1.00 98.37           C  
ATOM   1912  HE2 PHE A 127       2.979  -1.180   3.432  1.00 98.37           H  
ATOM   1913  CZ  PHE A 127       3.940  -0.496   1.635  1.00 98.37           C  
ATOM   1914  HZ  PHE A 127       4.454  -1.432   1.468  1.00 98.37           H  
ATOM   1915  N   GLY A 128       5.682   4.218   2.843  1.00 98.17           N  
ATOM   1916  H   GLY A 128       5.742   3.431   3.473  1.00 98.17           H  
ATOM   1917  CA  GLY A 128       6.911   4.610   2.158  1.00 98.17           C  
ATOM   1918  HA2 GLY A 128       7.764   4.441   2.815  1.00 98.17           H  
ATOM   1919  HA3 GLY A 128       6.880   5.674   1.923  1.00 98.17           H  
ATOM   1920  C   GLY A 128       7.135   3.808   0.876  1.00 98.17           C  
ATOM   1921  O   GLY A 128       7.019   2.582   0.874  1.00 98.17           O  
ATOM   1922  N   LEU A 129       7.466   4.499  -0.210  1.00 98.38           N  
ATOM   1923  H   LEU A 129       7.538   5.503  -0.124  1.00 98.38           H  
ATOM   1924  CA  LEU A 129       7.912   3.925  -1.476  1.00 98.38           C  
ATOM   1925  HA  LEU A 129       7.887   2.836  -1.421  1.00 98.38           H  
ATOM   1926  C   LEU A 129       9.358   4.359  -1.700  1.00 98.38           C  
ATOM   1927  CB  LEU A 129       7.007   4.385  -2.635  1.00 98.38           C  
ATOM   1928  HB2 LEU A 129       7.340   3.894  -3.549  1.00 98.38           H  
ATOM   1929  HB3 LEU A 129       7.141   5.459  -2.766  1.00 98.38           H  
ATOM   1930  O   LEU A 129       9.636   5.555  -1.795  1.00 98.38           O  
ATOM   1931  CG  LEU A 129       5.506   4.119  -2.445  1.00 98.38           C  
ATOM   1932  HG  LEU A 129       5.151   4.636  -1.554  1.00 98.38           H  
ATOM   1933  CD1 LEU A 129       4.734   4.660  -3.647  1.00 98.38           C  
ATOM   1934 HD11 LEU A 129       3.664   4.596  -3.452  1.00 98.38           H  
ATOM   1935 HD12 LEU A 129       4.991   4.098  -4.545  1.00 98.38           H  
ATOM   1936 HD13 LEU A 129       4.998   5.705  -3.810  1.00 98.38           H  
ATOM   1937  CD2 LEU A 129       5.164   2.633  -2.327  1.00 98.38           C  
ATOM   1938 HD21 LEU A 129       4.100   2.520  -2.121  1.00 98.38           H  
ATOM   1939 HD22 LEU A 129       5.728   2.188  -1.507  1.00 98.38           H  
ATOM   1940 HD23 LEU A 129       5.407   2.126  -3.261  1.00 98.38           H  
ATOM   1941  N   PHE A 130      10.258   3.387  -1.788  1.00 98.29           N  
ATOM   1942  H   PHE A 130       9.953   2.431  -1.680  1.00 98.29           H  
ATOM   1943  CA  PHE A 130      11.695   3.624  -1.858  1.00 98.29           C  
ATOM   1944  HA  PHE A 130      11.895   4.695  -1.829  1.00 98.29           H  
ATOM   1945  C   PHE A 130      12.298   3.098  -3.149  1.00 98.29           C  
ATOM   1946  CB  PHE A 130      12.384   2.989  -0.652  1.00 98.29           C  
ATOM   1947  HB2 PHE A 130      12.297   1.910  -0.781  1.00 98.29           H  
ATOM   1948  HB3 PHE A 130      13.443   3.248  -0.657  1.00 98.29           H  
ATOM   1949  O   PHE A 130      11.756   2.198  -3.805  1.00 98.29           O  
ATOM   1950  CG  PHE A 130      11.794   3.359   0.690  1.00 98.29           C  
ATOM   1951  CD1 PHE A 130      11.505   4.700   1.006  1.00 98.29           C  
ATOM   1952  HD1 PHE A 130      11.728   5.488   0.301  1.00 98.29           H  
ATOM   1953  CD2 PHE A 130      11.501   2.343   1.613  1.00 98.29           C  
ATOM   1954  HD2 PHE A 130      11.738   1.319   1.366  1.00 98.29           H  
ATOM   1955  CE1 PHE A 130      10.912   5.020   2.236  1.00 98.29           C  
ATOM   1956  HE1 PHE A 130      10.688   6.049   2.475  1.00 98.29           H  
ATOM   1957  CE2 PHE A 130      10.907   2.659   2.844  1.00 98.29           C  
ATOM   1958  HE2 PHE A 130      10.688   1.879   3.558  1.00 98.29           H  
ATOM   1959  CZ  PHE A 130      10.606   3.996   3.144  1.00 98.29           C  
ATOM   1960  HZ  PHE A 130      10.124   4.236   4.081  1.00 98.29           H  
ATOM   1961  N   ASP A 131      13.440   3.677  -3.487  1.00 97.80           N  
ATOM   1962  H   ASP A 131      13.863   4.354  -2.869  1.00 97.80           H  
ATOM   1963  CA  ASP A 131      14.141   3.406  -4.721  1.00 97.80           C  
ATOM   1964  HA  ASP A 131      13.422   3.002  -5.434  1.00 97.80           H  
ATOM   1965  C   ASP A 131      15.218   2.352  -4.499  1.00 97.80           C  
ATOM   1966  CB  ASP A 131      14.673   4.723  -5.298  1.00 97.80           C  
ATOM   1967  HB2 ASP A 131      15.326   5.208  -4.572  1.00 97.80           H  
ATOM   1968  HB3 ASP A 131      15.244   4.521  -6.204  1.00 97.80           H  
ATOM   1969  O   ASP A 131      16.071   2.484  -3.625  1.00 97.80           O  
ATOM   1970  CG  ASP A 131      13.509   5.649  -5.637  1.00 97.80           C  
ATOM   1971  OD1 ASP A 131      12.622   5.229  -6.409  1.00 97.80           O  
ATOM   1972  OD2 ASP A 131      13.400   6.771  -5.114  1.00 97.80           O  
ATOM   1973  N   GLY A 132      15.164   1.285  -5.292  1.00 96.70           N  
ATOM   1974  H   GLY A 132      14.388   1.195  -5.933  1.00 96.70           H  
ATOM   1975  CA  GLY A 132      16.236   0.309  -5.398  1.00 96.70           C  
ATOM   1976  HA2 GLY A 132      15.927  -0.495  -6.066  1.00 96.70           H  
ATOM   1977  HA3 GLY A 132      16.428  -0.123  -4.416  1.00 96.70           H  
ATOM   1978  C   GLY A 132      17.515   0.942  -5.961  1.00 96.70           C  
ATOM   1979  O   GLY A 132      17.469   2.054  -6.507  1.00 96.70           O  
ATOM   1980  N   PRO A 133      18.644   0.216  -5.921  1.00 95.80           N  
ATOM   1981  CA  PRO A 133      19.902   0.698  -6.475  1.00 95.80           C  
ATOM   1982  HA  PRO A 133      20.256   1.515  -5.846  1.00 95.80           H  
ATOM   1983  C   PRO A 133      19.747   1.180  -7.921  1.00 95.80           C  
ATOM   1984  CB  PRO A 133      20.879  -0.475  -6.370  1.00 95.80           C  
ATOM   1985  HB2 PRO A 133      20.835  -1.086  -7.271  1.00 95.80           H  
ATOM   1986  HB3 PRO A 133      21.898  -0.135  -6.187  1.00 95.80           H  
ATOM   1987  O   PRO A 133      19.103   0.525  -8.748  1.00 95.80           O  
ATOM   1988  CG  PRO A 133      20.332  -1.279  -5.192  1.00 95.80           C  
ATOM   1989  HG2 PRO A 133      20.690  -0.850  -4.256  1.00 95.80           H  
ATOM   1990  HG3 PRO A 133      20.609  -2.331  -5.265  1.00 95.80           H  
ATOM   1991  CD  PRO A 133      18.821  -1.086  -5.297  1.00 95.80           C  
ATOM   1992  HD2 PRO A 133      18.389  -1.857  -5.935  1.00 95.80           H  
ATOM   1993  HD3 PRO A 133      18.380  -1.123  -4.301  1.00 95.80           H  
ATOM   1994  N   LYS A 134      20.351   2.335  -8.224  1.00 95.44           N  
ATOM   1995  H   LYS A 134      20.789   2.850  -7.473  1.00 95.44           H  
ATOM   1996  CA  LYS A 134      20.337   2.919  -9.573  1.00 95.44           C  
ATOM   1997  HA  LYS A 134      19.313   2.913  -9.945  1.00 95.44           H  
ATOM   1998  C   LYS A 134      21.141   2.087 -10.566  1.00 95.44           C  
ATOM   1999  CB  LYS A 134      20.820   4.373  -9.495  1.00 95.44           C  
ATOM   2000  HB2 LYS A 134      21.881   4.396  -9.246  1.00 95.44           H  
ATOM   2001  HB3 LYS A 134      20.267   4.874  -8.701  1.00 95.44           H  
ATOM   2002  O   LYS A 134      20.746   1.954 -11.720  1.00 95.44           O  
ATOM   2003  CG  LYS A 134      20.583   5.134 -10.808  1.00 95.44           C  
ATOM   2004  HG2 LYS A 134      21.224   4.732 -11.592  1.00 95.44           H  
ATOM   2005  HG3 LYS A 134      19.541   5.024 -11.108  1.00 95.44           H  
ATOM   2006  CD  LYS A 134      20.894   6.621 -10.606  1.00 95.44           C  
ATOM   2007  HD2 LYS A 134      20.291   6.997  -9.780  1.00 95.44           H  
ATOM   2008  HD3 LYS A 134      21.948   6.733 -10.354  1.00 95.44           H  
ATOM   2009  CE  LYS A 134      20.572   7.429 -11.866  1.00 95.44           C  
ATOM   2010  HE2 LYS A 134      21.189   7.058 -12.685  1.00 95.44           H  
ATOM   2011  HE3 LYS A 134      19.525   7.263 -12.121  1.00 95.44           H  
ATOM   2012  NZ  LYS A 134      20.819   8.876 -11.639  1.00 95.44           N  
ATOM   2013  HZ1 LYS A 134      20.251   9.212 -10.875  1.00 95.44           H  
ATOM   2014  HZ2 LYS A 134      21.785   9.036 -11.390  1.00 95.44           H  
ATOM   2015  HZ3 LYS A 134      20.603   9.423 -12.460  1.00 95.44           H  
ATOM   2016  N   GLU A 135      22.234   1.496 -10.096  1.00 95.75           N  
ATOM   2017  H   GLU A 135      22.473   1.652  -9.127  1.00 95.75           H  
ATOM   2018  CA  GLU A 135      23.089   0.618 -10.886  1.00 95.75           C  
ATOM   2019  HA  GLU A 135      23.127   1.003 -11.905  1.00 95.75           H  
ATOM   2020  C   GLU A 135      22.537  -0.806 -10.982  1.00 95.75           C  
ATOM   2021  CB  GLU A 135      24.517   0.615 -10.315  1.00 95.75           C  
ATOM   2022  HB2 GLU A 135      24.486   0.305  -9.270  1.00 95.75           H  
ATOM   2023  HB3 GLU A 135      25.119  -0.114 -10.858  1.00 95.75           H  
ATOM   2024  O   GLU A 135      21.724  -1.266 -10.171  1.00 95.75           O  
ATOM   2025  CG  GLU A 135      25.203   1.987 -10.411  1.00 95.75           C  
ATOM   2026  HG2 GLU A 135      24.696   2.681  -9.740  1.00 95.75           H  
ATOM   2027  HG3 GLU A 135      26.232   1.884 -10.065  1.00 95.75           H  
ATOM   2028  CD  GLU A 135      25.200   2.543 -11.843  1.00 95.75           C  
ATOM   2029  OE1 GLU A 135      24.995   3.767 -11.989  1.00 95.75           O  
ATOM   2030  OE2 GLU A 135      25.344   1.722 -12.782  1.00 95.75           O  
ATOM   2031  N   LYS A 136      23.008  -1.549 -11.987  1.00 96.23           N  
ATOM   2032  H   LYS A 136      23.697  -1.136 -12.599  1.00 96.23           H  
ATOM   2033  CA  LYS A 136      22.632  -2.953 -12.139  1.00 96.23           C  
ATOM   2034  HA  LYS A 136      21.543  -2.997 -12.113  1.00 96.23           H  
ATOM   2035  C   LYS A 136      23.184  -3.771 -10.975  1.00 96.23           C  
ATOM   2036  CB  LYS A 136      23.101  -3.502 -13.486  1.00 96.23           C  
ATOM   2037  HB2 LYS A 136      24.188  -3.583 -13.494  1.00 96.23           H  
ATOM   2038  HB3 LYS A 136      22.801  -2.816 -14.278  1.00 96.23           H  
ATOM   2039  O   LYS A 136      24.397  -3.876 -10.805  1.00 96.23           O  
ATOM   2040  CG  LYS A 136      22.467  -4.876 -13.743  1.00 96.23           C  
ATOM   2041  HG2 LYS A 136      22.789  -5.581 -12.976  1.00 96.23           H  
ATOM   2042  HG3 LYS A 136      21.382  -4.784 -13.708  1.00 96.23           H  
ATOM   2043  CD  LYS A 136      22.883  -5.405 -15.113  1.00 96.23           C  
ATOM   2044  HD2 LYS A 136      22.546  -4.708 -15.880  1.00 96.23           H  
ATOM   2045  HD3 LYS A 136      23.969  -5.487 -15.150  1.00 96.23           H  
ATOM   2046  CE  LYS A 136      22.243  -6.776 -15.331  1.00 96.23           C  
ATOM   2047  HE2 LYS A 136      21.163  -6.670 -15.233  1.00 96.23           H  
ATOM   2048  HE3 LYS A 136      22.582  -7.447 -14.541  1.00 96.23           H  
ATOM   2049  NZ  LYS A 136      22.589  -7.315 -16.666  1.00 96.23           N  
ATOM   2050  HZ1 LYS A 136      22.139  -8.208 -16.811  1.00 96.23           H  
ATOM   2051  HZ2 LYS A 136      23.590  -7.427 -16.748  1.00 96.23           H  
ATOM   2052  HZ3 LYS A 136      22.278  -6.675 -17.383  1.00 96.23           H  
ATOM   2053  N   ILE A 137      22.299  -4.430 -10.234  1.00 96.54           N  
ATOM   2054  H   ILE A 137      21.314  -4.272 -10.392  1.00 96.54           H  
ATOM   2055  CA  ILE A 137      22.700  -5.339  -9.164  1.00 96.54           C  
ATOM   2056  HA  ILE A 137      23.369  -4.803  -8.491  1.00 96.54           H  
ATOM   2057  C   ILE A 137      23.464  -6.525  -9.772  1.00 96.54           C  
ATOM   2058  CB  ILE A 137      21.471  -5.785  -8.358  1.00 96.54           C  
ATOM   2059  HB  ILE A 137      20.774  -6.242  -9.059  1.00 96.54           H  
ATOM   2060  O   ILE A 137      22.986  -7.200 -10.692  1.00 96.54           O  
ATOM   2061  CG1 ILE A 137      20.762  -4.597  -7.664  1.00 96.54           C  
ATOM   2062 HG12 ILE A 137      21.374  -4.240  -6.836  1.00 96.54           H  
ATOM   2063 HG13 ILE A 137      20.646  -3.772  -8.367  1.00 96.54           H  
ATOM   2064  CG2 ILE A 137      21.898  -6.817  -7.306  1.00 96.54           C  
ATOM   2065 HG21 ILE A 137      21.035  -7.067  -6.689  1.00 96.54           H  
ATOM   2066 HG22 ILE A 137      22.678  -6.408  -6.665  1.00 96.54           H  
ATOM   2067 HG23 ILE A 137      22.243  -7.739  -7.774  1.00 96.54           H  
ATOM   2068  CD1 ILE A 137      19.357  -4.936  -7.142  1.00 96.54           C  
ATOM   2069 HD11 ILE A 137      18.907  -4.038  -6.718  1.00 96.54           H  
ATOM   2070 HD12 ILE A 137      19.391  -5.702  -6.367  1.00 96.54           H  
ATOM   2071 HD13 ILE A 137      18.731  -5.283  -7.964  1.00 96.54           H  
ATOM   2072  N   ALA A 138      24.668  -6.782  -9.260  1.00 92.96           N  
ATOM   2073  H   ALA A 138      25.019  -6.181  -8.529  1.00 92.96           H  
ATOM   2074  CA  ALA A 138      25.485  -7.903  -9.703  1.00 92.96           C  
ATOM   2075  HA  ALA A 138      25.592  -7.837 -10.785  1.00 92.96           H  
ATOM   2076  C   ALA A 138      24.808  -9.240  -9.360  1.00 92.96           C  
ATOM   2077  CB  ALA A 138      26.879  -7.789  -9.074  1.00 92.96           C  
ATOM   2078  HB1 ALA A 138      26.804  -7.840  -7.988  1.00 92.96           H  
ATOM   2079  HB2 ALA A 138      27.334  -6.839  -9.355  1.00 92.96           H  
ATOM   2080  HB3 ALA A 138      27.514  -8.602  -9.424  1.00 92.96           H  
ATOM   2081  O   ALA A 138      24.262  -9.414  -8.275  1.00 92.96           O  
ATOM   2082  N   GLY A 139      24.898 -10.236 -10.248  1.00 87.40           N  
ATOM   2083  H   GLY A 139      25.354 -10.053 -11.131  1.00 87.40           H  
ATOM   2084  CA  GLY A 139      24.268 -11.548 -10.024  1.00 87.40           C  
ATOM   2085  HA2 GLY A 139      24.413 -12.165 -10.911  1.00 87.40           H  
ATOM   2086  HA3 GLY A 139      23.199 -11.400  -9.874  1.00 87.40           H  
ATOM   2087  C   GLY A 139      24.808 -12.327  -8.812  1.00 87.40           C  
ATOM   2088  O   GLY A 139      24.159 -13.278  -8.366  1.00 87.40           O  
ATOM   2089  N   THR A 140      25.977 -11.925  -8.300  1.00 91.64           N  
ATOM   2090  H   THR A 140      26.438 -11.142  -8.740  1.00 91.64           H  
ATOM   2091  CA  THR A 140      26.646 -12.452  -7.100  1.00 91.64           C  
ATOM   2092  HA  THR A 140      26.341 -13.485  -6.934  1.00 91.64           H  
ATOM   2093  C   THR A 140      26.316 -11.682  -5.821  1.00 91.64           C  
ATOM   2094  CB  THR A 140      28.173 -12.415  -7.282  1.00 91.64           C  
ATOM   2095  HB  THR A 140      28.665 -12.710  -6.354  1.00 91.64           H  
ATOM   2096  O   THR A 140      26.708 -12.137  -4.750  1.00 91.64           O  
ATOM   2097  CG2 THR A 140      28.646 -13.351  -8.393  1.00 91.64           C  
ATOM   2098 HG21 THR A 140      28.328 -14.370  -8.174  1.00 91.64           H  
ATOM   2099 HG22 THR A 140      28.238 -13.039  -9.354  1.00 91.64           H  
ATOM   2100 HG23 THR A 140      29.735 -13.323  -8.444  1.00 91.64           H  
ATOM   2101  OG1 THR A 140      28.583 -11.110  -7.635  1.00 91.64           O  
ATOM   2102  HG1 THR A 140      28.829 -10.651  -6.829  1.00 91.64           H  
ATOM   2103  N   ALA A 141      25.650 -10.525  -5.913  1.00 94.19           N  
ATOM   2104  H   ALA A 141      25.265 -10.235  -6.801  1.00 94.19           H  
ATOM   2105  CA  ALA A 141      25.278  -9.736  -4.744  1.00 94.19           C  
ATOM   2106  HA  ALA A 141      26.171  -9.546  -4.148  1.00 94.19           H  
ATOM   2107  C   ALA A 141      24.279 -10.513  -3.879  1.00 94.19           C  
ATOM   2108  CB  ALA A 141      24.705  -8.390  -5.198  1.00 94.19           C  
ATOM   2109  HB1 ALA A 141      23.773  -8.548  -5.741  1.00 94.19           H  
ATOM   2110  HB2 ALA A 141      24.504  -7.768  -4.325  1.00 94.19           H  
ATOM   2111  HB3 ALA A 141      25.419  -7.872  -5.839  1.00 94.19           H  
ATOM   2112  O   ALA A 141      23.390 -11.195  -4.403  1.00 94.19           O  
ATOM   2113  N   LYS A 142      24.424 -10.420  -2.554  1.00 93.64           N  
ATOM   2114  H   LYS A 142      25.140  -9.823  -2.167  1.00 93.64           H  
ATOM   2115  CA  LYS A 142      23.480 -11.058  -1.636  1.00 93.64           C  
ATOM   2116  HA  LYS A 142      23.129 -11.977  -2.105  1.00 93.64           H  
ATOM   2117  C   LYS A 142      22.287 -10.133  -1.384  1.00 93.64           C  
ATOM   2118  CB  LYS A 142      24.152 -11.453  -0.323  1.00 93.64           C  
ATOM   2119  HB2 LYS A 142      23.413 -11.961   0.297  1.00 93.64           H  
ATOM   2120  HB3 LYS A 142      24.478 -10.555   0.202  1.00 93.64           H  
ATOM   2121  O   LYS A 142      22.501  -8.939  -1.182  1.00 93.64           O  
ATOM   2122  CG  LYS A 142      25.353 -12.379  -0.545  1.00 93.64           C  
ATOM   2123  HG2 LYS A 142      26.185 -11.790  -0.931  1.00 93.64           H  
ATOM   2124  HG3 LYS A 142      25.102 -13.160  -1.263  1.00 93.64           H  
ATOM   2125  CD  LYS A 142      25.743 -13.027   0.784  1.00 93.64           C  
ATOM   2126  HD2 LYS A 142      25.636 -12.293   1.583  1.00 93.64           H  
ATOM   2127  HD3 LYS A 142      25.058 -13.849   0.994  1.00 93.64           H  
ATOM   2128  CE  LYS A 142      27.177 -13.551   0.731  1.00 93.64           C  
ATOM   2129  HE2 LYS A 142      27.552 -13.437  -0.287  1.00 93.64           H  
ATOM   2130  HE3 LYS A 142      27.190 -14.608   0.999  1.00 93.64           H  
ATOM   2131  NZ  LYS A 142      28.008 -12.762   1.663  1.00 93.64           N  
ATOM   2132  HZ1 LYS A 142      28.999 -12.935   1.571  1.00 93.64           H  
ATOM   2133  HZ2 LYS A 142      27.867 -11.780   1.479  1.00 93.64           H  
ATOM   2134  HZ3 LYS A 142      27.704 -12.860   2.622  1.00 93.64           H  
ATOM   2135  N   PRO A 143      21.049 -10.657  -1.349  1.00 94.76           N  
ATOM   2136  CA  PRO A 143      19.866  -9.852  -1.057  1.00 94.76           C  
ATOM   2137  HA  PRO A 143      19.723  -9.150  -1.878  1.00 94.76           H  
ATOM   2138  C   PRO A 143      19.976  -9.043   0.238  1.00 94.76           C  
ATOM   2139  CB  PRO A 143      18.694 -10.834  -1.033  1.00 94.76           C  
ATOM   2140  HB2 PRO A 143      17.767 -10.367  -1.366  1.00 94.76           H  
ATOM   2141  HB3 PRO A 143      18.569 -11.256  -0.036  1.00 94.76           H  
ATOM   2142  O   PRO A 143      19.706  -7.849   0.211  1.00 94.76           O  
ATOM   2143  CG  PRO A 143      19.153 -11.929  -1.993  1.00 94.76           C  
ATOM   2144  HG2 PRO A 143      18.954 -11.623  -3.020  1.00 94.76           H  
ATOM   2145  HG3 PRO A 143      18.679 -12.885  -1.769  1.00 94.76           H  
ATOM   2146  CD  PRO A 143      20.656 -11.999  -1.752  1.00 94.76           C  
ATOM   2147  HD2 PRO A 143      20.869 -12.699  -0.945  1.00 94.76           H  
ATOM   2148  HD3 PRO A 143      21.152 -12.308  -2.673  1.00 94.76           H  
ATOM   2149  N   ASP A 144      20.458  -9.649   1.327  1.00 93.84           N  
ATOM   2150  H   ASP A 144      20.550 -10.654   1.329  1.00 93.84           H  
ATOM   2151  CA  ASP A 144      20.589  -8.964   2.621  1.00 93.84           C  
ATOM   2152  HA  ASP A 144      19.618  -8.558   2.906  1.00 93.84           H  
ATOM   2153  C   ASP A 144      21.573  -7.785   2.581  1.00 93.84           C  
ATOM   2154  CB  ASP A 144      21.030  -9.963   3.703  1.00 93.84           C  
ATOM   2155  HB2 ASP A 144      21.974 -10.416   3.400  1.00 93.84           H  
ATOM   2156  HB3 ASP A 144      21.203  -9.418   4.631  1.00 93.84           H  
ATOM   2157  O   ASP A 144      21.323  -6.774   3.225  1.00 93.84           O  
ATOM   2158  CG  ASP A 144      20.006 -11.066   3.989  1.00 93.84           C  
ATOM   2159  OD1 ASP A 144      18.804 -10.852   3.716  1.00 93.84           O  
ATOM   2160  OD2 ASP A 144      20.452 -12.141   4.449  1.00 93.84           O  
ATOM   2161  N   GLU A 145      22.652  -7.891   1.794  1.00 95.39           N  
ATOM   2162  H   GLU A 145      22.750  -8.724   1.231  1.00 95.39           H  
ATOM   2163  CA  GLU A 145      23.640  -6.814   1.613  1.00 95.39           C  
ATOM   2164  HA  GLU A 145      23.917  -6.397   2.581  1.00 95.39           H  
ATOM   2165  C   GLU A 145      23.048  -5.665   0.781  1.00 95.39           C  
ATOM   2166  CB  GLU A 145      24.906  -7.371   0.922  1.00 95.39           C  
ATOM   2167  HB2 GLU A 145      24.602  -7.853  -0.007  1.00 95.39           H  
ATOM   2168  HB3 GLU A 145      25.563  -6.539   0.666  1.00 95.39           H  
ATOM   2169  O   GLU A 145      23.209  -4.499   1.117  1.00 95.39           O  
ATOM   2170  CG  GLU A 145      25.715  -8.379   1.769  1.00 95.39           C  
ATOM   2171  HG2 GLU A 145      25.027  -9.112   2.190  1.00 95.39           H  
ATOM   2172  HG3 GLU A 145      26.180  -7.848   2.599  1.00 95.39           H  
ATOM   2173  CD  GLU A 145      26.800  -9.151   0.982  1.00 95.39           C  
ATOM   2174  OE1 GLU A 145      27.390 -10.110   1.556  1.00 95.39           O  
ATOM   2175  OE2 GLU A 145      26.976  -8.923  -0.237  1.00 95.39           O  
ATOM   2176  N   VAL A 146      22.309  -5.985  -0.289  1.00 96.24           N  
ATOM   2177  H   VAL A 146      22.182  -6.965  -0.497  1.00 96.24           H  
ATOM   2178  CA  VAL A 146      21.631  -4.975  -1.126  1.00 96.24           C  
ATOM   2179  HA  VAL A 146      22.351  -4.205  -1.404  1.00 96.24           H  
ATOM   2180  C   VAL A 146      20.511  -4.268  -0.361  1.00 96.24           C  
ATOM   2181  CB  VAL A 146      21.073  -5.625  -2.406  1.00 96.24           C  
ATOM   2182  HB  VAL A 146      20.446  -6.471  -2.124  1.00 96.24           H  
ATOM   2183  O   VAL A 146      20.231  -3.104  -0.620  1.00 96.24           O  
ATOM   2184  CG1 VAL A 146      20.232  -4.670  -3.263  1.00 96.24           C  
ATOM   2185 HG11 VAL A 146      20.799  -3.757  -3.450  1.00 96.24           H  
ATOM   2186 HG12 VAL A 146      19.311  -4.410  -2.742  1.00 96.24           H  
ATOM   2187 HG13 VAL A 146      19.962  -5.141  -4.208  1.00 96.24           H  
ATOM   2188  CG2 VAL A 146      22.209  -6.145  -3.298  1.00 96.24           C  
ATOM   2189 HG21 VAL A 146      22.872  -5.321  -3.561  1.00 96.24           H  
ATOM   2190 HG22 VAL A 146      22.786  -6.900  -2.764  1.00 96.24           H  
ATOM   2191 HG23 VAL A 146      21.804  -6.584  -4.209  1.00 96.24           H  
ATOM   2192  N   MET A 147      19.851  -4.973   0.560  1.00 96.39           N  
ATOM   2193  H   MET A 147      20.128  -5.932   0.714  1.00 96.39           H  
ATOM   2194  CA  MET A 147      18.680  -4.472   1.278  1.00 96.39           C  
ATOM   2195  HA  MET A 147      18.289  -3.636   0.699  1.00 96.39           H  
ATOM   2196  C   MET A 147      19.004  -3.924   2.681  1.00 96.39           C  
ATOM   2197  CB  MET A 147      17.585  -5.549   1.312  1.00 96.39           C  
ATOM   2198  HB2 MET A 147      17.969  -6.433   1.822  1.00 96.39           H  
ATOM   2199  HB3 MET A 147      16.732  -5.178   1.881  1.00 96.39           H  
ATOM   2200  O   MET A 147      18.084  -3.592   3.438  1.00 96.39           O  
ATOM   2201  CG  MET A 147      17.094  -5.951  -0.087  1.00 96.39           C  
ATOM   2202  HG2 MET A 147      16.378  -6.765   0.023  1.00 96.39           H  
ATOM   2203  HG3 MET A 147      17.937  -6.340  -0.658  1.00 96.39           H  
ATOM   2204  SD  MET A 147      16.322  -4.642  -1.082  1.00 96.39           S  
ATOM   2205  CE  MET A 147      14.831  -4.332  -0.104  1.00 96.39           C  
ATOM   2206  HE1 MET A 147      15.101  -3.883   0.852  1.00 96.39           H  
ATOM   2207  HE2 MET A 147      14.181  -3.648  -0.651  1.00 96.39           H  
ATOM   2208  HE3 MET A 147      14.298  -5.268   0.062  1.00 96.39           H  
ATOM   2209  N   GLU A 148      20.285  -3.850   3.055  1.00 94.70           N  
ATOM   2210  H   GLU A 148      20.995  -4.154   2.404  1.00 94.70           H  
ATOM   2211  CA  GLU A 148      20.732  -3.493   4.406  1.00 94.70           C  
ATOM   2212  HA  GLU A 148      20.308  -4.210   5.109  1.00 94.70           H  
ATOM   2213  C   GLU A 148      20.249  -2.094   4.816  1.00 94.70           C  
ATOM   2214  CB  GLU A 148      22.265  -3.613   4.494  1.00 94.70           C  
ATOM   2215  HB2 GLU A 148      22.554  -4.612   4.168  1.00 94.70           H  
ATOM   2216  HB3 GLU A 148      22.726  -2.882   3.830  1.00 94.70           H  
ATOM   2217  O   GLU A 148      19.662  -1.945   5.891  1.00 94.70           O  
ATOM   2218  CG  GLU A 148      22.774  -3.396   5.930  1.00 94.70           C  
ATOM   2219  HG2 GLU A 148      22.555  -2.372   6.231  1.00 94.70           H  
ATOM   2220  HG3 GLU A 148      22.221  -4.062   6.593  1.00 94.70           H  
ATOM   2221  CD  GLU A 148      24.281  -3.652   6.117  1.00 94.70           C  
ATOM   2222  OE1 GLU A 148      24.723  -3.576   7.288  1.00 94.70           O  
ATOM   2223  OE2 GLU A 148      24.985  -3.945   5.124  1.00 94.70           O  
ATOM   2224  N   GLU A 149      20.412  -1.110   3.926  1.00 94.43           N  
ATOM   2225  H   GLU A 149      20.873  -1.338   3.057  1.00 94.43           H  
ATOM   2226  CA  GLU A 149      20.134   0.311   4.182  1.00 94.43           C  
ATOM   2227  HA  GLU A 149      20.641   0.595   5.104  1.00 94.43           H  
ATOM   2228  C   GLU A 149      18.646   0.644   4.387  1.00 94.43           C  
ATOM   2229  CB  GLU A 149      20.734   1.165   3.047  1.00 94.43           C  
ATOM   2230  HB2 GLU A 149      21.796   0.935   2.961  1.00 94.43           H  
ATOM   2231  HB3 GLU A 149      20.639   2.212   3.334  1.00 94.43           H  
ATOM   2232  O   GLU A 149      18.306   1.642   5.025  1.00 94.43           O  
ATOM   2233  CG  GLU A 149      20.064   0.957   1.673  1.00 94.43           C  
ATOM   2234  HG2 GLU A 149      20.144  -0.095   1.399  1.00 94.43           H  
ATOM   2235  HG3 GLU A 149      19.005   1.203   1.750  1.00 94.43           H  
ATOM   2236  CD  GLU A 149      20.684   1.828   0.567  1.00 94.43           C  
ATOM   2237  OE1 GLU A 149      20.727   1.355  -0.591  1.00 94.43           O  
ATOM   2238  OE2 GLU A 149      21.076   2.976   0.872  1.00 94.43           O  
ATOM   2239  N   TYR A 150      17.735  -0.190   3.879  1.00 96.27           N  
ATOM   2240  H   TYR A 150      18.066  -1.005   3.383  1.00 96.27           H  
ATOM   2241  CA  TYR A 150      16.300   0.075   3.965  1.00 96.27           C  
ATOM   2242  HA  TYR A 150      16.164   1.145   3.810  1.00 96.27           H  
ATOM   2243  C   TYR A 150      15.739  -0.301   5.343  1.00 96.27           C  
ATOM   2244  CB  TYR A 150      15.543  -0.649   2.852  1.00 96.27           C  
ATOM   2245  HB2 TYR A 150      15.630  -1.725   3.003  1.00 96.27           H  
ATOM   2246  HB3 TYR A 150      14.485  -0.395   2.911  1.00 96.27           H  
ATOM   2247  O   TYR A 150      16.155  -1.297   5.939  1.00 96.27           O  
ATOM   2248  CG  TYR A 150      16.035  -0.296   1.469  1.00 96.27           C  
ATOM   2249  CD1 TYR A 150      15.649   0.906   0.846  1.00 96.27           C  
ATOM   2250  HD1 TYR A 150      15.006   1.609   1.354  1.00 96.27           H  
ATOM   2251  CD2 TYR A 150      16.910  -1.176   0.817  1.00 96.27           C  
ATOM   2252  HD2 TYR A 150      17.231  -2.070   1.332  1.00 96.27           H  
ATOM   2253  CE1 TYR A 150      16.112   1.194  -0.453  1.00 96.27           C  
ATOM   2254  HE1 TYR A 150      15.803   2.097  -0.959  1.00 96.27           H  
ATOM   2255  CE2 TYR A 150      17.403  -0.876  -0.464  1.00 96.27           C  
ATOM   2256  HE2 TYR A 150      18.115  -1.524  -0.952  1.00 96.27           H  
ATOM   2257  OH  TYR A 150      17.442   0.581  -2.356  1.00 96.27           O  
ATOM   2258  HH  TYR A 150      17.110   1.424  -2.674  1.00 96.27           H  
ATOM   2259  CZ  TYR A 150      17.003   0.313  -1.102  1.00 96.27           C  
ATOM   2260  N   PRO A 151      14.732   0.415   5.863  1.00 94.37           N  
ATOM   2261  CA  PRO A 151      14.167   0.121   7.175  1.00 94.37           C  
ATOM   2262  HA  PRO A 151      14.968   0.061   7.912  1.00 94.37           H  
ATOM   2263  C   PRO A 151      13.387  -1.200   7.173  1.00 94.37           C  
ATOM   2264  CB  PRO A 151      13.277   1.324   7.499  1.00 94.37           C  
ATOM   2265  HB2 PRO A 151      12.419   1.053   8.115  1.00 94.37           H  
ATOM   2266  HB3 PRO A 151      13.874   2.088   7.997  1.00 94.37           H  
ATOM   2267  O   PRO A 151      12.647  -1.502   6.240  1.00 94.37           O  
ATOM   2268  CG  PRO A 151      12.852   1.836   6.121  1.00 94.37           C  
ATOM   2269  HG2 PRO A 151      12.002   1.257   5.759  1.00 94.37           H  
ATOM   2270  HG3 PRO A 151      12.613   2.900   6.139  1.00 94.37           H  
ATOM   2271  CD  PRO A 151      14.072   1.555   5.250  1.00 94.37           C  
ATOM   2272  HD2 PRO A 151      14.752   2.407   5.271  1.00 94.37           H  
ATOM   2273  HD3 PRO A 151      13.762   1.346   4.226  1.00 94.37           H  
ATOM   2274  N   THR A 152      13.470  -1.973   8.257  1.00 94.11           N  
ATOM   2275  H   THR A 152      14.107  -1.716   8.998  1.00 94.11           H  
ATOM   2276  CA  THR A 152      12.552  -3.102   8.476  1.00 94.11           C  
ATOM   2277  HA  THR A 152      12.407  -3.641   7.539  1.00 94.11           H  
ATOM   2278  C   THR A 152      11.208  -2.553   8.942  1.00 94.11           C  
ATOM   2279  CB  THR A 152      13.098  -4.097   9.507  1.00 94.11           C  
ATOM   2280  HB  THR A 152      13.150  -3.625  10.488  1.00 94.11           H  
ATOM   2281  O   THR A 152      11.076  -2.126  10.088  1.00 94.11           O  
ATOM   2282  CG2 THR A 152      12.232  -5.354   9.592  1.00 94.11           C  
ATOM   2283 HG21 THR A 152      11.235  -5.099   9.949  1.00 94.11           H  
ATOM   2284 HG22 THR A 152      12.676  -6.065  10.288  1.00 94.11           H  
ATOM   2285 HG23 THR A 152      12.151  -5.817   8.608  1.00 94.11           H  
ATOM   2286  OG1 THR A 152      14.393  -4.520   9.144  1.00 94.11           O  
ATOM   2287  HG1 THR A 152      14.678  -5.151   9.809  1.00 94.11           H  
ATOM   2288  N   SER A 153      10.213  -2.513   8.056  1.00 95.65           N  
ATOM   2289  H   SER A 153      10.379  -2.849   7.118  1.00 95.65           H  
ATOM   2290  CA  SER A 153       8.905  -1.938   8.373  1.00 95.65           C  
ATOM   2291  HA  SER A 153       8.679  -2.159   9.416  1.00 95.65           H  
ATOM   2292  C   SER A 153       7.803  -2.503   7.478  1.00 95.65           C  
ATOM   2293  CB  SER A 153       8.970  -0.415   8.205  1.00 95.65           C  
ATOM   2294  HB2 SER A 153       9.729  -0.018   8.879  1.00 95.65           H  
ATOM   2295  HB3 SER A 153       9.257  -0.177   7.181  1.00 95.65           H  
ATOM   2296  O   SER A 153       7.986  -2.575   6.261  1.00 95.65           O  
ATOM   2297  OG  SER A 153       7.728   0.203   8.497  1.00 95.65           O  
ATOM   2298  HG  SER A 153       7.916   1.125   8.688  1.00 95.65           H  
ATOM   2299  N   PRO A 154       6.608  -2.796   8.021  1.00 96.52           N  
ATOM   2300  CA  PRO A 154       5.471  -3.173   7.189  1.00 96.52           C  
ATOM   2301  HA  PRO A 154       5.746  -3.981   6.512  1.00 96.52           H  
ATOM   2302  C   PRO A 154       4.950  -1.996   6.368  1.00 96.52           C  
ATOM   2303  CB  PRO A 154       4.409  -3.657   8.168  1.00 96.52           C  
ATOM   2304  HB2 PRO A 154       3.398  -3.450   7.815  1.00 96.52           H  
ATOM   2305  HB3 PRO A 154       4.546  -4.729   8.310  1.00 96.52           H  
ATOM   2306  O   PRO A 154       4.220  -2.194   5.404  1.00 96.52           O  
ATOM   2307  CG  PRO A 154       4.710  -2.922   9.471  1.00 96.52           C  
ATOM   2308  HG2 PRO A 154       4.422  -3.511  10.342  1.00 96.52           H  
ATOM   2309  HG3 PRO A 154       4.178  -1.971   9.470  1.00 96.52           H  
ATOM   2310  CD  PRO A 154       6.220  -2.680   9.423  1.00 96.52           C  
ATOM   2311  HD2 PRO A 154       6.449  -1.689   9.816  1.00 96.52           H  
ATOM   2312  HD3 PRO A 154       6.745  -3.430  10.015  1.00 96.52           H  
ATOM   2313  N   PHE A 155       5.297  -0.767   6.750  1.00 97.81           N  
ATOM   2314  H   PHE A 155       5.939  -0.682   7.526  1.00 97.81           H  
ATOM   2315  CA  PHE A 155       4.832   0.465   6.122  1.00 97.81           C  
ATOM   2316  HA  PHE A 155       3.827   0.304   5.732  1.00 97.81           H  
ATOM   2317  C   PHE A 155       5.691   0.895   4.930  1.00 97.81           C  
ATOM   2318  CB  PHE A 155       4.753   1.571   7.186  1.00 97.81           C  
ATOM   2319  HB2 PHE A 155       4.434   2.499   6.711  1.00 97.81           H  
ATOM   2320  HB3 PHE A 155       5.745   1.751   7.601  1.00 97.81           H  
ATOM   2321  O   PHE A 155       5.442   1.964   4.394  1.00 97.81           O  
ATOM   2322  CG  PHE A 155       3.802   1.275   8.322  1.00 97.81           C  
ATOM   2323  CD1 PHE A 155       2.443   1.605   8.199  1.00 97.81           C  
ATOM   2324  HD1 PHE A 155       2.100   2.103   7.304  1.00 97.81           H  
ATOM   2325  CD2 PHE A 155       4.270   0.679   9.506  1.00 97.81           C  
ATOM   2326  HD2 PHE A 155       5.316   0.433   9.613  1.00 97.81           H  
ATOM   2327  CE1 PHE A 155       1.552   1.321   9.248  1.00 97.81           C  
ATOM   2328  HE1 PHE A 155       0.509   1.585   9.158  1.00 97.81           H  
ATOM   2329  CE2 PHE A 155       3.381   0.400  10.557  1.00 97.81           C  
ATOM   2330  HE2 PHE A 155       3.749  -0.056  11.465  1.00 97.81           H  
ATOM   2331  CZ  PHE A 155       2.017   0.710  10.424  1.00 97.81           C  
ATOM   2332  HZ  PHE A 155       1.332   0.493  11.230  1.00 97.81           H  
ATOM   2333  N   GLY A 156       6.710   0.129   4.537  1.00 97.48           N  
ATOM   2334  H   GLY A 156       6.851  -0.767   4.982  1.00 97.48           H  
ATOM   2335  CA  GLY A 156       7.610   0.480   3.437  1.00 97.48           C  
ATOM   2336  HA2 GLY A 156       8.619   0.612   3.827  1.00 97.48           H  
ATOM   2337  HA3 GLY A 156       7.309   1.424   2.983  1.00 97.48           H  
ATOM   2338  C   GLY A 156       7.655  -0.593   2.355  1.00 97.48           C  
ATOM   2339  O   GLY A 156       7.431  -1.771   2.632  1.00 97.48           O  
ATOM   2340  N   ALA A 157       7.973  -0.192   1.127  1.00 98.08           N  
ATOM   2341  H   ALA A 157       8.048   0.800   0.951  1.00 98.08           H  
ATOM   2342  CA  ALA A 157       8.303  -1.090   0.025  1.00 98.08           C  
ATOM   2343  HA  ALA A 157       8.687  -2.028   0.425  1.00 98.08           H  
ATOM   2344  C   ALA A 157       9.390  -0.469  -0.862  1.00 98.08           C  
ATOM   2345  CB  ALA A 157       7.036  -1.388  -0.781  1.00 98.08           C  
ATOM   2346  HB1 ALA A 157       7.280  -2.040  -1.620  1.00 98.08           H  
ATOM   2347  HB2 ALA A 157       6.306  -1.888  -0.145  1.00 98.08           H  
ATOM   2348  HB3 ALA A 157       6.617  -0.458  -1.165  1.00 98.08           H  
ATOM   2349  O   ALA A 157       9.367   0.734  -1.119  1.00 98.08           O  
ATOM   2350  N   VAL A 158      10.308  -1.297  -1.358  1.00 98.11           N  
ATOM   2351  H   VAL A 158      10.274  -2.275  -1.107  1.00 98.11           H  
ATOM   2352  CA  VAL A 158      11.377  -0.882  -2.282  1.00 98.11           C  
ATOM   2353  HA  VAL A 158      11.397   0.206  -2.354  1.00 98.11           H  
ATOM   2354  C   VAL A 158      11.083  -1.448  -3.665  1.00 98.11           C  
ATOM   2355  CB  VAL A 158      12.766  -1.333  -1.792  1.00 98.11           C  
ATOM   2356  HB  VAL A 158      12.791  -2.423  -1.811  1.00 98.11           H  
ATOM   2357  O   VAL A 158      10.573  -2.569  -3.774  1.00 98.11           O  
ATOM   2358  CG1 VAL A 158      13.902  -0.783  -2.662  1.00 98.11           C  
ATOM   2359 HG11 VAL A 158      13.923   0.306  -2.622  1.00 98.11           H  
ATOM   2360 HG12 VAL A 158      14.857  -1.161  -2.296  1.00 98.11           H  
ATOM   2361 HG13 VAL A 158      13.794  -1.084  -3.704  1.00 98.11           H  
ATOM   2362  CG2 VAL A 158      13.067  -0.856  -0.369  1.00 98.11           C  
ATOM   2363 HG21 VAL A 158      12.190  -0.932   0.273  1.00 98.11           H  
ATOM   2364 HG22 VAL A 158      13.398   0.183  -0.376  1.00 98.11           H  
ATOM   2365 HG23 VAL A 158      13.881  -1.450   0.046  1.00 98.11           H  
ATOM   2366  N   PHE A 159      11.396  -0.678  -4.709  1.00 98.03           N  
ATOM   2367  H   PHE A 159      11.795   0.232  -4.529  1.00 98.03           H  
ATOM   2368  CA  PHE A 159      11.172  -1.053  -6.104  1.00 98.03           C  
ATOM   2369  HA  PHE A 159      10.830  -2.088  -6.129  1.00 98.03           H  
ATOM   2370  C   PHE A 159      12.457  -0.966  -6.933  1.00 98.03           C  
ATOM   2371  CB  PHE A 159      10.056  -0.192  -6.705  1.00 98.03           C  
ATOM   2372  HB2 PHE A 159       9.961  -0.430  -7.765  1.00 98.03           H  
ATOM   2373  HB3 PHE A 159      10.330   0.859  -6.616  1.00 98.03           H  
ATOM   2374  O   PHE A 159      13.250  -0.053  -6.755  1.00 98.03           O  
ATOM   2375  CG  PHE A 159       8.712  -0.398  -6.045  1.00 98.03           C  
ATOM   2376  CD1 PHE A 159       7.787  -1.311  -6.584  1.00 98.03           C  
ATOM   2377  HD1 PHE A 159       8.029  -1.853  -7.486  1.00 98.03           H  
ATOM   2378  CD2 PHE A 159       8.407   0.299  -4.862  1.00 98.03           C  
ATOM   2379  HD2 PHE A 159       9.121   0.992  -4.442  1.00 98.03           H  
ATOM   2380  CE1 PHE A 159       6.559  -1.533  -5.934  1.00 98.03           C  
ATOM   2381  HE1 PHE A 159       5.855  -2.248  -6.333  1.00 98.03           H  
ATOM   2382  CE2 PHE A 159       7.189   0.066  -4.207  1.00 98.03           C  
ATOM   2383  HE2 PHE A 159       6.986   0.576  -3.277  1.00 98.03           H  
ATOM   2384  CZ  PHE A 159       6.262  -0.842  -4.747  1.00 98.03           C  
ATOM   2385  HZ  PHE A 159       5.323  -1.016  -4.242  1.00 98.03           H  
ATOM   2386  N   TYR A 160      12.652  -1.887  -7.872  1.00 98.12           N  
ATOM   2387  H   TYR A 160      11.986  -2.644  -7.936  1.00 98.12           H  
ATOM   2388  CA  TYR A 160      13.804  -1.943  -8.778  1.00 98.12           C  
ATOM   2389  HA  TYR A 160      14.220  -0.942  -8.900  1.00 98.12           H  
ATOM   2390  C   TYR A 160      13.375  -2.483 -10.149  1.00 98.12           C  
ATOM   2391  CB  TYR A 160      14.869  -2.862  -8.155  1.00 98.12           C  
ATOM   2392  HB2 TYR A 160      14.394  -3.800  -7.869  1.00 98.12           H  
ATOM   2393  HB3 TYR A 160      15.240  -2.385  -7.248  1.00 98.12           H  
ATOM   2394  O   TYR A 160      12.462  -3.298 -10.200  1.00 98.12           O  
ATOM   2395  CG  TYR A 160      16.061  -3.185  -9.038  1.00 98.12           C  
ATOM   2396  CD1 TYR A 160      16.043  -4.322  -9.870  1.00 98.12           C  
ATOM   2397  HD1 TYR A 160      15.174  -4.964  -9.881  1.00 98.12           H  
ATOM   2398  CD2 TYR A 160      17.175  -2.326  -9.059  1.00 98.12           C  
ATOM   2399  HD2 TYR A 160      17.209  -1.454  -8.423  1.00 98.12           H  
ATOM   2400  CE1 TYR A 160      17.129  -4.606 -10.719  1.00 98.12           C  
ATOM   2401  HE1 TYR A 160      17.120  -5.474 -11.361  1.00 98.12           H  
ATOM   2402  CE2 TYR A 160      18.241  -2.575  -9.942  1.00 98.12           C  
ATOM   2403  HE2 TYR A 160      19.076  -1.891  -9.964  1.00 98.12           H  
ATOM   2404  OH  TYR A 160      19.239  -3.920 -11.639  1.00 98.12           O  
ATOM   2405  HH  TYR A 160      19.796  -3.139 -11.623  1.00 98.12           H  
ATOM   2406  CZ  TYR A 160      18.221  -3.719 -10.765  1.00 98.12           C  
ATOM   2407  N   PRO A 161      14.024  -2.131 -11.267  1.00 97.99           N  
ATOM   2408  CA  PRO A 161      15.069  -1.125 -11.418  1.00 97.99           C  
ATOM   2409  HA  PRO A 161      15.717  -1.060 -10.544  1.00 97.99           H  
ATOM   2410  C   PRO A 161      14.498   0.265 -11.675  1.00 97.99           C  
ATOM   2411  CB  PRO A 161      15.877  -1.612 -12.620  1.00 97.99           C  
ATOM   2412  HB2 PRO A 161      16.430  -0.813 -13.114  1.00 97.99           H  
ATOM   2413  HB3 PRO A 161      16.550  -2.415 -12.318  1.00 97.99           H  
ATOM   2414  O   PRO A 161      13.301   0.427 -11.910  1.00 97.99           O  
ATOM   2415  CG  PRO A 161      14.792  -2.184 -13.516  1.00 97.99           C  
ATOM   2416  HG2 PRO A 161      14.326  -1.358 -14.052  1.00 97.99           H  
ATOM   2417  HG3 PRO A 161      15.198  -2.929 -14.200  1.00 97.99           H  
ATOM   2418  CD  PRO A 161      13.799  -2.802 -12.537  1.00 97.99           C  
ATOM   2419  HD2 PRO A 161      12.780  -2.638 -12.887  1.00 97.99           H  
ATOM   2420  HD3 PRO A 161      13.997  -3.868 -12.430  1.00 97.99           H  
ATOM   2421  N   TRP A 162      15.387   1.258 -11.699  1.00 98.06           N  
ATOM   2422  H   TRP A 162      16.357   1.054 -11.503  1.00 98.06           H  
ATOM   2423  CA  TRP A 162      15.074   2.575 -12.243  1.00 98.06           C  
ATOM   2424  HA  TRP A 162      14.277   3.025 -11.652  1.00 98.06           H  
ATOM   2425  C   TRP A 162      14.535   2.477 -13.666  1.00 98.06           C  
ATOM   2426  CB  TRP A 162      16.308   3.480 -12.174  1.00 98.06           C  
ATOM   2427  HB2 TRP A 162      17.174   2.945 -12.563  1.00 98.06           H  
ATOM   2428  HB3 TRP A 162      16.138   4.338 -12.824  1.00 98.06           H  
ATOM   2429  O   TRP A 162      14.884   1.575 -14.430  1.00 98.06           O  
ATOM   2430  CG  TRP A 162      16.630   4.005 -10.809  1.00 98.06           C  
ATOM   2431  CD1 TRP A 162      16.854   3.270  -9.693  1.00 98.06           C  
ATOM   2432  HD1 TRP A 162      16.851   2.192  -9.629  1.00 98.06           H  
ATOM   2433  CD2 TRP A 162      16.761   5.399 -10.392  1.00 98.06           C  
ATOM   2434  CE2 TRP A 162      17.096   5.428  -9.004  1.00 98.06           C  
ATOM   2435  CE3 TRP A 162      16.627   6.641 -11.052  1.00 98.06           C  
ATOM   2436  HE3 TRP A 162      16.322   6.650 -12.088  1.00 98.06           H  
ATOM   2437  NE1 TRP A 162      17.118   4.102  -8.627  1.00 98.06           N  
ATOM   2438  HE1 TRP A 162      17.302   3.754  -7.697  1.00 98.06           H  
ATOM   2439  CH2 TRP A 162      17.193   7.847  -9.007  1.00 98.06           C  
ATOM   2440  HH2 TRP A 162      17.341   8.777  -8.478  1.00 98.06           H  
ATOM   2441  CZ2 TRP A 162      17.315   6.628  -8.317  1.00 98.06           C  
ATOM   2442  HZ2 TRP A 162      17.557   6.618  -7.264  1.00 98.06           H  
ATOM   2443  CZ3 TRP A 162      16.842   7.854 -10.369  1.00 98.06           C  
ATOM   2444  HZ3 TRP A 162      16.704   8.796 -10.879  1.00 98.06           H  
ATOM   2445  N   GLY A 163      13.652   3.408 -14.003  1.00 97.50           N  
ATOM   2446  H   GLY A 163      13.467   4.143 -13.336  1.00 97.50           H  
ATOM   2447  CA  GLY A 163      13.094   3.546 -15.334  1.00 97.50           C  
ATOM   2448  HA2 GLY A 163      12.053   3.857 -15.250  1.00 97.50           H  
ATOM   2449  HA3 GLY A 163      13.124   2.586 -15.849  1.00 97.50           H  
ATOM   2450  C   GLY A 163      13.832   4.584 -16.169  1.00 97.50           C  
ATOM   2451  O   GLY A 163      14.625   5.381 -15.671  1.00 97.50           O  
ATOM   2452  N   THR A 164      13.514   4.607 -17.453  1.00 96.66           N  
ATOM   2453  H   THR A 164      12.989   3.824 -17.816  1.00 96.66           H  
ATOM   2454  CA  THR A 164      13.996   5.590 -18.419  1.00 96.66           C  
ATOM   2455  HA  THR A 164      14.409   6.448 -17.889  1.00 96.66           H  
ATOM   2456  C   THR A 164      12.816   6.067 -19.258  1.00 96.66           C  
ATOM   2457  CB  THR A 164      15.105   4.988 -19.296  1.00 96.66           C  
ATOM   2458  HB  THR A 164      14.674   4.257 -19.981  1.00 96.66           H  
ATOM   2459  O   THR A 164      12.033   5.251 -19.759  1.00 96.66           O  
ATOM   2460  CG2 THR A 164      15.848   6.051 -20.093  1.00 96.66           C  
ATOM   2461 HG21 THR A 164      16.684   5.594 -20.622  1.00 96.66           H  
ATOM   2462 HG22 THR A 164      15.180   6.503 -20.826  1.00 96.66           H  
ATOM   2463 HG23 THR A 164      16.228   6.822 -19.422  1.00 96.66           H  
ATOM   2464  OG1 THR A 164      16.073   4.340 -18.500  1.00 96.66           O  
ATOM   2465  HG1 THR A 164      16.341   4.952 -17.811  1.00 96.66           H  
ATOM   2466  N   LEU A 165      12.661   7.387 -19.380  1.00 94.67           N  
ATOM   2467  H   LEU A 165      13.333   7.987 -18.924  1.00 94.67           H  
ATOM   2468  CA  LEU A 165      11.686   8.011 -20.278  1.00 94.67           C  
ATOM   2469  HA  LEU A 165      10.753   7.449 -20.242  1.00 94.67           H  
ATOM   2470  C   LEU A 165      12.185   7.975 -21.727  1.00 94.67           C  
ATOM   2471  CB  LEU A 165      11.415   9.467 -19.844  1.00 94.67           C  
ATOM   2472  HB2 LEU A 165      12.356  10.016 -19.881  1.00 94.67           H  
ATOM   2473  HB3 LEU A 165      10.732   9.927 -20.558  1.00 94.67           H  
ATOM   2474  O   LEU A 165      13.366   7.765 -21.991  1.00 94.67           O  
ATOM   2475  CG  LEU A 165      10.815   9.634 -18.440  1.00 94.67           C  
ATOM   2476  HG  LEU A 165      11.541   9.263 -17.717  1.00 94.67           H  
ATOM   2477  CD1 LEU A 165      10.572  11.112 -18.139  1.00 94.67           C  
ATOM   2478 HD11 LEU A 165       9.846  11.527 -18.838  1.00 94.67           H  
ATOM   2479 HD12 LEU A 165      11.510  11.661 -18.221  1.00 94.67           H  
ATOM   2480 HD13 LEU A 165      10.197  11.222 -17.121  1.00 94.67           H  
ATOM   2481  CD2 LEU A 165       9.486   8.890 -18.272  1.00 94.67           C  
ATOM   2482 HD21 LEU A 165       9.655   7.814 -18.307  1.00 94.67           H  
ATOM   2483 HD22 LEU A 165       8.792   9.174 -19.063  1.00 94.67           H  
ATOM   2484 HD23 LEU A 165       9.043   9.137 -17.307  1.00 94.67           H  
ATOM   2485  N   ALA A 166      11.303   8.274 -22.682  1.00 92.15           N  
ATOM   2486  H   ALA A 166      10.338   8.417 -22.420  1.00 92.15           H  
ATOM   2487  CA  ALA A 166      11.685   8.405 -24.092  1.00 92.15           C  
ATOM   2488  HA  ALA A 166      12.105   7.457 -24.426  1.00 92.15           H  
ATOM   2489  C   ALA A 166      12.760   9.486 -24.344  1.00 92.15           C  
ATOM   2490  CB  ALA A 166      10.418   8.692 -24.905  1.00 92.15           C  
ATOM   2491  HB1 ALA A 166       9.979   9.640 -24.595  1.00 92.15           H  
ATOM   2492  HB2 ALA A 166      10.675   8.749 -25.963  1.00 92.15           H  
ATOM   2493  HB3 ALA A 166       9.695   7.889 -24.761  1.00 92.15           H  
ATOM   2494  O   ALA A 166      13.495   9.392 -25.322  1.00 92.15           O  
ATOM   2495  N   SER A 167      12.872  10.490 -23.465  1.00 90.19           N  
ATOM   2496  H   SER A 167      12.269  10.503 -22.655  1.00 90.19           H  
ATOM   2497  CA  SER A 167      13.928  11.510 -23.514  1.00 90.19           C  
ATOM   2498  HA  SER A 167      14.029  11.869 -24.538  1.00 90.19           H  
ATOM   2499  C   SER A 167      15.308  10.998 -23.083  1.00 90.19           C  
ATOM   2500  CB  SER A 167      13.546  12.700 -22.624  1.00 90.19           C  
ATOM   2501  HB2 SER A 167      12.647  13.173 -23.018  1.00 90.19           H  
ATOM   2502  HB3 SER A 167      14.355  13.430 -22.633  1.00 90.19           H  
ATOM   2503  O   SER A 167      16.289  11.702 -23.279  1.00 90.19           O  
ATOM   2504  OG  SER A 167      13.307  12.271 -21.293  1.00 90.19           O  
ATOM   2505  HG  SER A 167      13.506  13.008 -20.711  1.00 90.19           H  
ATOM   2506  N   GLY A 168      15.397   9.806 -22.484  1.00 92.52           N  
ATOM   2507  H   GLY A 168      14.564   9.241 -22.404  1.00 92.52           H  
ATOM   2508  CA  GLY A 168      16.614   9.291 -21.849  1.00 92.52           C  
ATOM   2509  HA2 GLY A 168      16.625   8.204 -21.934  1.00 92.52           H  
ATOM   2510  HA3 GLY A 168      17.490   9.682 -22.367  1.00 92.52           H  
ATOM   2511  C   GLY A 168      16.747   9.655 -20.367  1.00 92.52           C  
ATOM   2512  O   GLY A 168      17.585   9.077 -19.679  1.00 92.52           O  
ATOM   2513  N   ALA A 169      15.896  10.548 -19.850  1.00 93.79           N  
ATOM   2514  H   ALA A 169      15.241  11.009 -20.465  1.00 93.79           H  
ATOM   2515  CA  ALA A 169      15.913  10.920 -18.440  1.00 93.79           C  
ATOM   2516  HA  ALA A 169      16.929  11.224 -18.190  1.00 93.79           H  
ATOM   2517  C   ALA A 169      15.536   9.726 -17.544  1.00 93.79           C  
ATOM   2518  CB  ALA A 169      15.002  12.130 -18.213  1.00 93.79           C  
ATOM   2519  HB1 ALA A 169      15.294  12.941 -18.880  1.00 93.79           H  
ATOM   2520  HB2 ALA A 169      13.962  11.858 -18.392  1.00 93.79           H  
ATOM   2521  HB3 ALA A 169      15.117  12.478 -17.187  1.00 93.79           H  
ATOM   2522  O   ALA A 169      14.607   8.963 -17.844  1.00 93.79           O  
ATOM   2523  N   ALA A 170      16.263   9.573 -16.438  1.00 95.66           N  
ATOM   2524  H   ALA A 170      16.967  10.267 -16.227  1.00 95.66           H  
ATOM   2525  CA  ALA A 170      16.038   8.505 -15.477  1.00 95.66           C  
ATOM   2526  HA  ALA A 170      15.851   7.585 -16.032  1.00 95.66           H  
ATOM   2527  C   ALA A 170      14.805   8.795 -14.607  1.00 95.66           C  
ATOM   2528  CB  ALA A 170      17.312   8.297 -14.648  1.00 95.66           C  
ATOM   2529  HB1 ALA A 170      17.492   9.171 -14.023  1.00 95.66           H  
ATOM   2530  HB2 ALA A 170      17.198   7.415 -14.018  1.00 95.66           H  
ATOM   2531  HB3 ALA A 170      18.162   8.143 -15.313  1.00 95.66           H  
ATOM   2532  O   ALA A 170      14.536   9.939 -14.236  1.00 95.66           O  
ATOM   2533  N   VAL A 171      14.071   7.741 -14.255  1.00 96.84           N  
ATOM   2534  H   VAL A 171      14.347   6.832 -14.599  1.00 96.84           H  
ATOM   2535  CA  VAL A 171      12.908   7.814 -13.368  1.00 96.84           C  
ATOM   2536  HA  VAL A 171      12.788   8.849 -13.047  1.00 96.84           H  
ATOM   2537  C   VAL A 171      13.122   6.906 -12.163  1.00 96.84           C  
ATOM   2538  CB  VAL A 171      11.591   7.440 -14.058  1.00 96.84           C  
ATOM   2539  HB  VAL A 171      11.574   6.374 -14.284  1.00 96.84           H  
ATOM   2540  O   VAL A 171      13.343   5.703 -12.349  1.00 96.84           O  
ATOM   2541  CG1 VAL A 171      10.411   7.781 -13.142  1.00 96.84           C  
ATOM   2542 HG11 VAL A 171      10.418   7.143 -12.258  1.00 96.84           H  
ATOM   2543 HG12 VAL A 171       9.472   7.623 -13.671  1.00 96.84           H  
ATOM   2544 HG13 VAL A 171      10.462   8.825 -12.832  1.00 96.84           H  
ATOM   2545  CG2 VAL A 171      11.399   8.206 -15.361  1.00 96.84           C  
ATOM   2546 HG21 VAL A 171      10.426   7.958 -15.786  1.00 96.84           H  
ATOM   2547 HG22 VAL A 171      11.460   9.278 -15.176  1.00 96.84           H  
ATOM   2548 HG23 VAL A 171      12.173   7.913 -16.070  1.00 96.84           H  
ATOM   2549  N   PRO A 172      13.007   7.439 -10.940  1.00 97.49           N  
ATOM   2550  CA  PRO A 172      13.028   6.637  -9.730  1.00 97.49           C  
ATOM   2551  HA  PRO A 172      14.006   6.159  -9.671  1.00 97.49           H  
ATOM   2552  C   PRO A 172      11.892   5.597  -9.717  1.00 97.49           C  
ATOM   2553  CB  PRO A 172      12.901   7.623  -8.570  1.00 97.49           C  
ATOM   2554  HB2 PRO A 172      13.541   7.336  -7.736  1.00 97.49           H  
ATOM   2555  HB3 PRO A 172      11.862   7.709  -8.252  1.00 97.49           H  
ATOM   2556  O   PRO A 172      10.740   5.920 -10.035  1.00 97.49           O  
ATOM   2557  CG  PRO A 172      13.363   8.946  -9.165  1.00 97.49           C  
ATOM   2558  HG2 PRO A 172      12.886   9.800  -8.683  1.00 97.49           H  
ATOM   2559  HG3 PRO A 172      14.449   9.013  -9.099  1.00 97.49           H  
ATOM   2560  CD  PRO A 172      12.941   8.854 -10.617  1.00 97.49           C  
ATOM   2561  HD2 PRO A 172      13.622   9.448 -11.226  1.00 97.49           H  
ATOM   2562  HD3 PRO A 172      11.916   9.206 -10.735  1.00 97.49           H  
ATOM   2563  N   PRO A 173      12.167   4.336  -9.358  1.00 97.96           N  
ATOM   2564  CA  PRO A 173      11.159   3.279  -9.370  1.00 97.96           C  
ATOM   2565  HA  PRO A 173      10.702   3.235 -10.359  1.00 97.96           H  
ATOM   2566  C   PRO A 173      10.026   3.483  -8.349  1.00 97.96           C  
ATOM   2567  CB  PRO A 173      11.950   1.995  -9.141  1.00 97.96           C  
ATOM   2568  HB2 PRO A 173      11.386   1.248  -8.584  1.00 97.96           H  
ATOM   2569  HB3 PRO A 173      12.238   1.594 -10.112  1.00 97.96           H  
ATOM   2570  O   PRO A 173       8.909   3.011  -8.573  1.00 97.96           O  
ATOM   2571  CG  PRO A 173      13.205   2.441  -8.400  1.00 97.96           C  
ATOM   2572  HG2 PRO A 173      14.046   1.770  -8.570  1.00 97.96           H  
ATOM   2573  HG3 PRO A 173      12.967   2.519  -7.340  1.00 97.96           H  
ATOM   2574  CD  PRO A 173      13.470   3.825  -8.965  1.00 97.96           C  
ATOM   2575  HD2 PRO A 173      14.115   3.759  -9.841  1.00 97.96           H  
ATOM   2576  HD3 PRO A 173      13.962   4.453  -8.222  1.00 97.96           H  
ATOM   2577  N   SER A 174      10.252   4.238  -7.276  1.00 98.03           N  
ATOM   2578  H   SER A 174      11.186   4.593  -7.129  1.00 98.03           H  
ATOM   2579  CA  SER A 174       9.226   4.635  -6.309  1.00 98.03           C  
ATOM   2580  HA  SER A 174       8.725   3.732  -5.958  1.00 98.03           H  
ATOM   2581  C   SER A 174       8.158   5.537  -6.935  1.00 98.03           C  
ATOM   2582  CB  SER A 174       9.868   5.308  -5.093  1.00 98.03           C  
ATOM   2583  HB2 SER A 174      10.610   4.635  -4.663  1.00 98.03           H  
ATOM   2584  HB3 SER A 174       9.097   5.489  -4.343  1.00 98.03           H  
ATOM   2585  O   SER A 174       6.976   5.398  -6.611  1.00 98.03           O  
ATOM   2586  OG  SER A 174      10.483   6.533  -5.437  1.00 98.03           O  
ATOM   2587  HG  SER A 174      11.400   6.331  -5.639  1.00 98.03           H  
ATOM   2588  N   ALA A 175       8.520   6.378  -7.911  1.00 97.45           N  
ATOM   2589  H   ALA A 175       9.502   6.461  -8.129  1.00 97.45           H  
ATOM   2590  CA  ALA A 175       7.563   7.166  -8.687  1.00 97.45           C  
ATOM   2591  HA  ALA A 175       6.870   7.646  -7.995  1.00 97.45           H  
ATOM   2592  C   ALA A 175       6.738   6.298  -9.650  1.00 97.45           C  
ATOM   2593  CB  ALA A 175       8.318   8.261  -9.435  1.00 97.45           C  
ATOM   2594  HB1 ALA A 175       7.602   8.925  -9.921  1.00 97.45           H  
ATOM   2595  HB2 ALA A 175       8.977   7.832 -10.190  1.00 97.45           H  
ATOM   2596  HB3 ALA A 175       8.915   8.829  -8.722  1.00 97.45           H  
ATOM   2597  O   ALA A 175       5.529   6.502  -9.791  1.00 97.45           O  
ATOM   2598  N   ILE A 176       7.357   5.279 -10.261  1.00 97.83           N  
ATOM   2599  H   ILE A 176       8.350   5.176 -10.106  1.00 97.83           H  
ATOM   2600  CA  ILE A 176       6.654   4.281 -11.088  1.00 97.83           C  
ATOM   2601  HA  ILE A 176       6.097   4.807 -11.864  1.00 97.83           H  
ATOM   2602  C   ILE A 176       5.638   3.516 -10.226  1.00 97.83           C  
ATOM   2603  CB  ILE A 176       7.653   3.313 -11.772  1.00 97.83           C  
ATOM   2604  HB  ILE A 176       8.174   2.751 -10.997  1.00 97.83           H  
ATOM   2605  O   ILE A 176       4.480   3.343 -10.617  1.00 97.83           O  
ATOM   2606  CG1 ILE A 176       8.711   4.080 -12.600  1.00 97.83           C  
ATOM   2607 HG12 ILE A 176       9.204   4.816 -11.965  1.00 97.83           H  
ATOM   2608 HG13 ILE A 176       8.220   4.615 -13.412  1.00 97.83           H  
ATOM   2609  CG2 ILE A 176       6.900   2.307 -12.665  1.00 97.83           C  
ATOM   2610 HG21 ILE A 176       6.380   2.836 -13.463  1.00 97.83           H  
ATOM   2611 HG22 ILE A 176       7.592   1.602 -13.125  1.00 97.83           H  
ATOM   2612 HG23 ILE A 176       6.184   1.728 -12.081  1.00 97.83           H  
ATOM   2613  CD1 ILE A 176       9.821   3.205 -13.195  1.00 97.83           C  
ATOM   2614 HD11 ILE A 176      10.604   3.856 -13.582  1.00 97.83           H  
ATOM   2615 HD12 ILE A 176      10.258   2.566 -12.428  1.00 97.83           H  
ATOM   2616 HD13 ILE A 176       9.435   2.593 -14.010  1.00 97.83           H  
ATOM   2617  N   ALA A 177       6.038   3.111  -9.018  1.00 97.79           N  
ATOM   2618  H   ALA A 177       7.006   3.243  -8.763  1.00 97.79           H  
ATOM   2619  CA  ALA A 177       5.153   2.470  -8.054  1.00 97.79           C  
ATOM   2620  HA  ALA A 177       4.702   1.597  -8.526  1.00 97.79           H  
ATOM   2621  C   ALA A 177       4.011   3.395  -7.606  1.00 97.79           C  
ATOM   2622  CB  ALA A 177       5.987   1.991  -6.867  1.00 97.79           C  
ATOM   2623  HB1 ALA A 177       6.771   1.321  -7.221  1.00 97.79           H  
ATOM   2624  HB2 ALA A 177       5.349   1.456  -6.164  1.00 97.79           H  
ATOM   2625  HB3 ALA A 177       6.450   2.835  -6.356  1.00 97.79           H  
ATOM   2626  O   ALA A 177       2.859   2.960  -7.568  1.00 97.79           O  
ATOM   2627  N   ALA A 178       4.294   4.674  -7.336  1.00 97.62           N  
ATOM   2628  H   ALA A 178       5.262   4.962  -7.324  1.00 97.62           H  
ATOM   2629  CA  ALA A 178       3.278   5.667  -6.994  1.00 97.62           C  
ATOM   2630  HA  ALA A 178       2.746   5.326  -6.107  1.00 97.62           H  
ATOM   2631  C   ALA A 178       2.248   5.837  -8.124  1.00 97.62           C  
ATOM   2632  CB  ALA A 178       3.966   6.997  -6.660  1.00 97.62           C  
ATOM   2633  HB1 ALA A 178       3.226   7.720  -6.316  1.00 97.62           H  
ATOM   2634  HB2 ALA A 178       4.470   7.398  -7.539  1.00 97.62           H  
ATOM   2635  HB3 ALA A 178       4.705   6.848  -5.872  1.00 97.62           H  
ATOM   2636  O   ALA A 178       1.045   5.850  -7.865  1.00 97.62           O  
ATOM   2637  N   ALA A 179       2.696   5.898  -9.382  1.00 96.20           N  
ATOM   2638  H   ALA A 179       3.694   5.915  -9.538  1.00 96.20           H  
ATOM   2639  CA  ALA A 179       1.814   5.951 -10.548  1.00 96.20           C  
ATOM   2640  HA  ALA A 179       1.141   6.801 -10.439  1.00 96.20           H  
ATOM   2641  C   ALA A 179       0.944   4.685 -10.675  1.00 96.20           C  
ATOM   2642  CB  ALA A 179       2.675   6.176 -11.798  1.00 96.20           C  
ATOM   2643  HB1 ALA A 179       3.244   7.100 -11.696  1.00 96.20           H  
ATOM   2644  HB2 ALA A 179       2.038   6.250 -12.679  1.00 96.20           H  
ATOM   2645  HB3 ALA A 179       3.370   5.348 -11.935  1.00 96.20           H  
ATOM   2646  O   ALA A 179      -0.252   4.778 -10.962  1.00 96.20           O  
ATOM   2647  N   SER A 180       1.511   3.500 -10.429  1.00 96.76           N  
ATOM   2648  H   SER A 180       2.506   3.475 -10.255  1.00 96.76           H  
ATOM   2649  CA  SER A 180       0.757   2.237 -10.417  1.00 96.76           C  
ATOM   2650  HA  SER A 180       0.241   2.124 -11.370  1.00 96.76           H  
ATOM   2651  C   SER A 180      -0.297   2.197  -9.301  1.00 96.76           C  
ATOM   2652  CB  SER A 180       1.716   1.056 -10.258  1.00 96.76           C  
ATOM   2653  HB2 SER A 180       2.486   1.098 -11.028  1.00 96.76           H  
ATOM   2654  HB3 SER A 180       2.185   1.084  -9.274  1.00 96.76           H  
ATOM   2655  O   SER A 180      -1.447   1.808  -9.530  1.00 96.76           O  
ATOM   2656  OG  SER A 180       0.968  -0.131 -10.400  1.00 96.76           O  
ATOM   2657  HG  SER A 180       1.344  -0.830  -9.861  1.00 96.76           H  
ATOM   2658  N   ILE A 181       0.067   2.657  -8.100  1.00 96.88           N  
ATOM   2659  H   ILE A 181       1.027   2.949  -7.980  1.00 96.88           H  
ATOM   2660  CA  ILE A 181      -0.828   2.764  -6.944  1.00 96.88           C  
ATOM   2661  HA  ILE A 181      -1.262   1.784  -6.745  1.00 96.88           H  
ATOM   2662  C   ILE A 181      -2.006   3.688  -7.251  1.00 96.88           C  
ATOM   2663  CB  ILE A 181      -0.033   3.204  -5.691  1.00 96.88           C  
ATOM   2664  HB  ILE A 181       0.706   3.950  -5.983  1.00 96.88           H  
ATOM   2665  O   ILE A 181      -3.148   3.266  -7.095  1.00 96.88           O  
ATOM   2666  CG1 ILE A 181       0.703   1.980  -5.109  1.00 96.88           C  
ATOM   2667 HG12 ILE A 181      -0.026   1.308  -4.656  1.00 96.88           H  
ATOM   2668 HG13 ILE A 181       1.203   1.449  -5.919  1.00 96.88           H  
ATOM   2669  CG2 ILE A 181      -0.955   3.844  -4.640  1.00 96.88           C  
ATOM   2670 HG21 ILE A 181      -1.250   4.841  -4.966  1.00 96.88           H  
ATOM   2671 HG22 ILE A 181      -0.442   3.957  -3.685  1.00 96.88           H  
ATOM   2672 HG23 ILE A 181      -1.852   3.239  -4.515  1.00 96.88           H  
ATOM   2673  CD1 ILE A 181       1.778   2.318  -4.071  1.00 96.88           C  
ATOM   2674 HD11 ILE A 181       1.346   2.795  -3.191  1.00 96.88           H  
ATOM   2675 HD12 ILE A 181       2.275   1.399  -3.758  1.00 96.88           H  
ATOM   2676 HD13 ILE A 181       2.516   2.976  -4.528  1.00 96.88           H  
ATOM   2677  N   THR A 182      -1.759   4.907  -7.741  1.00 94.27           N  
ATOM   2678  H   THR A 182      -0.802   5.223  -7.809  1.00 94.27           H  
ATOM   2679  CA  THR A 182      -2.831   5.867  -8.054  1.00 94.27           C  
ATOM   2680  HA  THR A 182      -3.371   6.109  -7.139  1.00 94.27           H  
ATOM   2681  C   THR A 182      -3.831   5.291  -9.057  1.00 94.27           C  
ATOM   2682  CB  THR A 182      -2.243   7.161  -8.631  1.00 94.27           C  
ATOM   2683  HB  THR A 182      -1.715   6.936  -9.557  1.00 94.27           H  
ATOM   2684  O   THR A 182      -5.044   5.416  -8.878  1.00 94.27           O  
ATOM   2685  CG2 THR A 182      -3.299   8.230  -8.904  1.00 94.27           C  
ATOM   2686 HG21 THR A 182      -3.977   7.904  -9.693  1.00 94.27           H  
ATOM   2687 HG22 THR A 182      -3.868   8.432  -7.996  1.00 94.27           H  
ATOM   2688 HG23 THR A 182      -2.815   9.148  -9.237  1.00 94.27           H  
ATOM   2689  OG1 THR A 182      -1.338   7.745  -7.731  1.00 94.27           O  
ATOM   2690  HG1 THR A 182      -0.860   8.397  -8.249  1.00 94.27           H  
ATOM   2691  N   GLN A 183      -3.343   4.618 -10.103  1.00 94.10           N  
ATOM   2692  H   GLN A 183      -2.341   4.536 -10.202  1.00 94.10           H  
ATOM   2693  CA  GLN A 183      -4.206   3.975 -11.095  1.00 94.10           C  
ATOM   2694  HA  GLN A 183      -4.903   4.711 -11.498  1.00 94.10           H  
ATOM   2695  C   GLN A 183      -5.031   2.835 -10.493  1.00 94.10           C  
ATOM   2696  CB  GLN A 183      -3.352   3.415 -12.232  1.00 94.10           C  
ATOM   2697  HB2 GLN A 183      -2.545   2.812 -11.816  1.00 94.10           H  
ATOM   2698  HB3 GLN A 183      -3.971   2.767 -12.852  1.00 94.10           H  
ATOM   2699  O   GLN A 183      -6.235   2.736 -10.752  1.00 94.10           O  
ATOM   2700  CG  GLN A 183      -2.764   4.506 -13.127  1.00 94.10           C  
ATOM   2701  HG2 GLN A 183      -2.184   5.215 -12.537  1.00 94.10           H  
ATOM   2702  HG3 GLN A 183      -3.567   5.047 -13.627  1.00 94.10           H  
ATOM   2703  CD  GLN A 183      -1.881   3.847 -14.169  1.00 94.10           C  
ATOM   2704  NE2 GLN A 183      -0.612   3.652 -13.889  1.00 94.10           N  
ATOM   2705 HE21 GLN A 183      -0.067   3.146 -14.572  1.00 94.10           H  
ATOM   2706 HE22 GLN A 183      -0.234   3.981 -13.012  1.00 94.10           H  
ATOM   2707  OE1 GLN A 183      -2.348   3.431 -15.217  1.00 94.10           O  
ATOM   2708  N   THR A 184      -4.385   1.984  -9.694  1.00 95.31           N  
ATOM   2709  H   THR A 184      -3.405   2.147  -9.514  1.00 95.31           H  
ATOM   2710  CA  THR A 184      -5.016   0.814  -9.075  1.00 95.31           C  
ATOM   2711  HA  THR A 184      -5.495   0.217  -9.850  1.00 95.31           H  
ATOM   2712  C   THR A 184      -6.090   1.242  -8.089  1.00 95.31           C  
ATOM   2713  CB  THR A 184      -3.975  -0.065  -8.371  1.00 95.31           C  
ATOM   2714  HB  THR A 184      -3.469   0.502  -7.590  1.00 95.31           H  
ATOM   2715  O   THR A 184      -7.230   0.804  -8.200  1.00 95.31           O  
ATOM   2716  CG2 THR A 184      -4.608  -1.314  -7.758  1.00 95.31           C  
ATOM   2717 HG21 THR A 184      -5.187  -1.845  -8.514  1.00 95.31           H  
ATOM   2718 HG22 THR A 184      -5.253  -1.035  -6.925  1.00 95.31           H  
ATOM   2719 HG23 THR A 184      -3.822  -1.964  -7.373  1.00 95.31           H  
ATOM   2720  OG1 THR A 184      -3.023  -0.505  -9.312  1.00 95.31           O  
ATOM   2721  HG1 THR A 184      -2.427   0.227  -9.485  1.00 95.31           H  
ATOM   2722  N   ASP A 185      -5.769   2.158  -7.183  1.00 95.00           N  
ATOM   2723  H   ASP A 185      -4.812   2.475  -7.126  1.00 95.00           H  
ATOM   2724  CA  ASP A 185      -6.697   2.656  -6.176  1.00 95.00           C  
ATOM   2725  HA  ASP A 185      -7.006   1.841  -5.522  1.00 95.00           H  
ATOM   2726  C   ASP A 185      -7.946   3.274  -6.806  1.00 95.00           C  
ATOM   2727  CB  ASP A 185      -5.989   3.726  -5.351  1.00 95.00           C  
ATOM   2728  HB2 ASP A 185      -5.427   4.392  -6.006  1.00 95.00           H  
ATOM   2729  HB3 ASP A 185      -6.757   4.328  -4.866  1.00 95.00           H  
ATOM   2730  O   ASP A 185      -9.065   2.967  -6.397  1.00 95.00           O  
ATOM   2731  CG  ASP A 185      -5.067   3.182  -4.268  1.00 95.00           C  
ATOM   2732  OD1 ASP A 185      -4.530   2.055  -4.335  1.00 95.00           O  
ATOM   2733  OD2 ASP A 185      -4.882   3.942  -3.296  1.00 95.00           O  
ATOM   2734  N   ARG A 186      -7.765   4.095  -7.847  1.00 91.33           N  
ATOM   2735  H   ARG A 186      -6.816   4.309  -8.116  1.00 91.33           H  
ATOM   2736  CA  ARG A 186      -8.870   4.768  -8.541  1.00 91.33           C  
ATOM   2737  HA  ARG A 186      -9.471   5.299  -7.803  1.00 91.33           H  
ATOM   2738  C   ARG A 186      -9.818   3.793  -9.237  1.00 91.33           C  
ATOM   2739  CB  ARG A 186      -8.269   5.774  -9.533  1.00 91.33           C  
ATOM   2740  HB2 ARG A 186      -7.629   6.463  -8.982  1.00 91.33           H  
ATOM   2741  HB3 ARG A 186      -7.654   5.236 -10.254  1.00 91.33           H  
ATOM   2742  O   ARG A 186     -11.006   4.074  -9.339  1.00 91.33           O  
ATOM   2743  CG  ARG A 186      -9.344   6.587 -10.272  1.00 91.33           C  
ATOM   2744  HG2 ARG A 186      -9.955   5.931 -10.892  1.00 91.33           H  
ATOM   2745  HG3 ARG A 186      -9.988   7.073  -9.539  1.00 91.33           H  
ATOM   2746  CD  ARG A 186      -8.726   7.663 -11.169  1.00 91.33           C  
ATOM   2747  HD2 ARG A 186      -8.098   8.313 -10.559  1.00 91.33           H  
ATOM   2748  HD3 ARG A 186      -9.536   8.258 -11.591  1.00 91.33           H  
ATOM   2749  NE  ARG A 186      -7.924   7.077 -12.260  1.00 91.33           N  
ATOM   2750  HE  ARG A 186      -7.765   6.081 -12.222  1.00 91.33           H  
ATOM   2751  NH1 ARG A 186      -7.446   9.037 -13.355  1.00 91.33           N  
ATOM   2752 HH11 ARG A 186      -6.956   9.530 -14.088  1.00 91.33           H  
ATOM   2753 HH12 ARG A 186      -7.922   9.552 -12.628  1.00 91.33           H  
ATOM   2754  NH2 ARG A 186      -6.599   7.118 -14.113  1.00 91.33           N  
ATOM   2755 HH21 ARG A 186      -6.037   7.648 -14.764  1.00 91.33           H  
ATOM   2756 HH22 ARG A 186      -6.433   6.126 -14.025  1.00 91.33           H  
ATOM   2757  CZ  ARG A 186      -7.332   7.744 -13.236  1.00 91.33           C  
ATOM   2758  N   THR A 187      -9.296   2.691  -9.773  1.00 92.08           N  
ATOM   2759  H   THR A 187      -8.313   2.514  -9.626  1.00 92.08           H  
ATOM   2760  CA  THR A 187     -10.075   1.773 -10.622  1.00 92.08           C  
ATOM   2761  HA  THR A 187     -10.986   2.272 -10.953  1.00 92.08           H  
ATOM   2762  C   THR A 187     -10.538   0.512  -9.901  1.00 92.08           C  
ATOM   2763  CB  THR A 187      -9.292   1.386 -11.883  1.00 92.08           C  
ATOM   2764  HB  THR A 187      -9.881   0.663 -12.447  1.00 92.08           H  
ATOM   2765  O   THR A 187     -11.525  -0.095 -10.309  1.00 92.08           O  
ATOM   2766  CG2 THR A 187      -9.018   2.588 -12.787  1.00 92.08           C  
ATOM   2767 HG21 THR A 187      -9.955   3.101 -13.004  1.00 92.08           H  
ATOM   2768 HG22 THR A 187      -8.581   2.240 -13.722  1.00 92.08           H  
ATOM   2769 HG23 THR A 187      -8.332   3.283 -12.302  1.00 92.08           H  
ATOM   2770  OG1 THR A 187      -8.052   0.803 -11.554  1.00 92.08           O  
ATOM   2771  HG1 THR A 187      -7.438   1.502 -11.315  1.00 92.08           H  
ATOM   2772  N   ARG A 188      -9.822   0.087  -8.856  1.00 93.82           N  
ATOM   2773  H   ARG A 188      -8.996   0.618  -8.623  1.00 93.82           H  
ATOM   2774  CA  ARG A 188      -9.992  -1.213  -8.188  1.00 93.82           C  
ATOM   2775  HA  ARG A 188     -10.977  -1.615  -8.426  1.00 93.82           H  
ATOM   2776  C   ARG A 188      -9.965  -1.139  -6.660  1.00 93.82           C  
ATOM   2777  CB  ARG A 188      -8.893  -2.173  -8.683  1.00 93.82           C  
ATOM   2778  HB2 ARG A 188      -7.920  -1.742  -8.447  1.00 93.82           H  
ATOM   2779  HB3 ARG A 188      -8.966  -3.112  -8.133  1.00 93.82           H  
ATOM   2780  O   ARG A 188     -10.217  -2.166  -6.035  1.00 93.82           O  
ATOM   2781  CG  ARG A 188      -8.934  -2.483 -10.189  1.00 93.82           C  
ATOM   2782  HG2 ARG A 188      -8.826  -1.561 -10.760  1.00 93.82           H  
ATOM   2783  HG3 ARG A 188      -8.081  -3.116 -10.434  1.00 93.82           H  
ATOM   2784  CD  ARG A 188     -10.224  -3.191 -10.629  1.00 93.82           C  
ATOM   2785  HD2 ARG A 188     -11.078  -2.548 -10.418  1.00 93.82           H  
ATOM   2786  HD3 ARG A 188     -10.198  -3.338 -11.709  1.00 93.82           H  
ATOM   2787  NE  ARG A 188     -10.405  -4.480  -9.930  1.00 93.82           N  
ATOM   2788  HE  ARG A 188     -10.995  -4.452  -9.111  1.00 93.82           H  
ATOM   2789  NH1 ARG A 188      -9.092  -5.770 -11.300  1.00 93.82           N  
ATOM   2790 HH11 ARG A 188      -8.935  -4.952 -11.871  1.00 93.82           H  
ATOM   2791 HH12 ARG A 188      -8.791  -6.680 -11.619  1.00 93.82           H  
ATOM   2792  NH2 ARG A 188     -10.117  -6.701  -9.543  1.00 93.82           N  
ATOM   2793 HH21 ARG A 188      -9.796  -7.612  -9.839  1.00 93.82           H  
ATOM   2794 HH22 ARG A 188     -10.749  -6.630  -8.758  1.00 93.82           H  
ATOM   2795  CZ  ARG A 188      -9.872  -5.641 -10.260  1.00 93.82           C  
ATOM   2796  N   GLY A 189      -9.683   0.028  -6.082  1.00 93.39           N  
ATOM   2797  H   GLY A 189      -9.491   0.828  -6.667  1.00 93.39           H  
ATOM   2798  CA  GLY A 189      -9.594   0.225  -4.638  1.00 93.39           C  
ATOM   2799  HA2 GLY A 189      -9.783   1.276  -4.422  1.00 93.39           H  
ATOM   2800  HA3 GLY A 189     -10.366  -0.360  -4.138  1.00 93.39           H  
ATOM   2801  C   GLY A 189      -8.238  -0.159  -4.040  1.00 93.39           C  
ATOM   2802  O   GLY A 189      -7.448  -0.901  -4.624  1.00 93.39           O  
ATOM   2803  N   VAL A 190      -7.983   0.348  -2.832  1.00 95.50           N  
ATOM   2804  H   VAL A 190      -8.691   0.941  -2.424  1.00 95.50           H  
ATOM   2805  CA  VAL A 190      -6.700   0.226  -2.107  1.00 95.50           C  
ATOM   2806  HA  VAL A 190      -5.911   0.595  -2.762  1.00 95.50           H  
ATOM   2807  C   VAL A 190      -6.321  -1.218  -1.737  1.00 95.50           C  
ATOM   2808  CB  VAL A 190      -6.749   1.140  -0.863  1.00 95.50           C  
ATOM   2809  HB  VAL A 190      -7.030   2.137  -1.202  1.00 95.50           H  
ATOM   2810  O   VAL A 190      -5.148  -1.528  -1.533  1.00 95.50           O  
ATOM   2811  CG1 VAL A 190      -7.789   0.693   0.175  1.00 95.50           C  
ATOM   2812 HG11 VAL A 190      -7.801   1.399   1.005  1.00 95.50           H  
ATOM   2813 HG12 VAL A 190      -8.785   0.676  -0.267  1.00 95.50           H  
ATOM   2814 HG13 VAL A 190      -7.543  -0.295   0.563  1.00 95.50           H  
ATOM   2815  CG2 VAL A 190      -5.395   1.275  -0.167  1.00 95.50           C  
ATOM   2816 HG21 VAL A 190      -5.458   2.026   0.620  1.00 95.50           H  
ATOM   2817 HG22 VAL A 190      -4.650   1.589  -0.898  1.00 95.50           H  
ATOM   2818 HG23 VAL A 190      -5.098   0.323   0.273  1.00 95.50           H  
ATOM   2819  N   TRP A 191      -7.305  -2.119  -1.669  1.00 94.81           N  
ATOM   2820  H   TRP A 191      -8.242  -1.809  -1.882  1.00 94.81           H  
ATOM   2821  CA  TRP A 191      -7.118  -3.541  -1.356  1.00 94.81           C  
ATOM   2822  HA  TRP A 191      -6.385  -3.640  -0.555  1.00 94.81           H  
ATOM   2823  C   TRP A 191      -6.603  -4.365  -2.542  1.00 94.81           C  
ATOM   2824  CB  TRP A 191      -8.451  -4.113  -0.873  1.00 94.81           C  
ATOM   2825  HB2 TRP A 191      -8.332  -5.174  -0.653  1.00 94.81           H  
ATOM   2826  HB3 TRP A 191      -8.721  -3.620   0.061  1.00 94.81           H  
ATOM   2827  O   TRP A 191      -6.185  -5.511  -2.370  1.00 94.81           O  
ATOM   2828  CG  TRP A 191      -9.584  -3.935  -1.835  1.00 94.81           C  
ATOM   2829  CD1 TRP A 191      -9.977  -4.821  -2.779  1.00 94.81           C  
ATOM   2830  HD1 TRP A 191      -9.523  -5.788  -2.943  1.00 94.81           H  
ATOM   2831  CD2 TRP A 191     -10.526  -2.825  -1.909  1.00 94.81           C  
ATOM   2832  CE2 TRP A 191     -11.478  -3.111  -2.930  1.00 94.81           C  
ATOM   2833  CE3 TRP A 191     -10.697  -1.628  -1.178  1.00 94.81           C  
ATOM   2834  HE3 TRP A 191     -10.027  -1.404  -0.362  1.00 94.81           H  
ATOM   2835  NE1 TRP A 191     -11.100  -4.338  -3.423  1.00 94.81           N  
ATOM   2836  HE1 TRP A 191     -11.650  -4.872  -4.081  1.00 94.81           H  
ATOM   2837  CH2 TRP A 191     -12.681  -1.066  -2.484  1.00 94.81           C  
ATOM   2838  HH2 TRP A 191     -13.500  -0.393  -2.695  1.00 94.81           H  
ATOM   2839  CZ2 TRP A 191     -12.539  -2.249  -3.226  1.00 94.81           C  
ATOM   2840  HZ2 TRP A 191     -13.247  -2.503  -4.001  1.00 94.81           H  
ATOM   2841  CZ3 TRP A 191     -11.769  -0.760  -1.460  1.00 94.81           C  
ATOM   2842  HZ3 TRP A 191     -11.908   0.140  -0.878  1.00 94.81           H  
ATOM   2843  N   LYS A 192      -6.613  -3.818  -3.764  1.00 95.74           N  
ATOM   2844  H   LYS A 192      -6.927  -2.864  -3.865  1.00 95.74           H  
ATOM   2845  CA  LYS A 192      -6.013  -4.485  -4.919  1.00 95.74           C  
ATOM   2846  HA  LYS A 192      -6.174  -5.556  -4.802  1.00 95.74           H  
ATOM   2847  C   LYS A 192      -4.508  -4.224  -4.926  1.00 95.74           C  
ATOM   2848  CB  LYS A 192      -6.725  -4.028  -6.202  1.00 95.74           C  
ATOM   2849  HB2 LYS A 192      -6.678  -2.941  -6.262  1.00 95.74           H  
ATOM   2850  HB3 LYS A 192      -7.777  -4.307  -6.141  1.00 95.74           H  
ATOM   2851  O   LYS A 192      -4.055  -3.089  -4.843  1.00 95.74           O  
ATOM   2852  CG  LYS A 192      -6.126  -4.606  -7.495  1.00 95.74           C  
ATOM   2853  HG2 LYS A 192      -5.100  -4.249  -7.591  1.00 95.74           H  
ATOM   2854  HG3 LYS A 192      -6.687  -4.201  -8.338  1.00 95.74           H  
ATOM   2855  CD  LYS A 192      -6.147  -6.142  -7.593  1.00 95.74           C  
ATOM   2856  HD2 LYS A 192      -5.610  -6.590  -6.757  1.00 95.74           H  
ATOM   2857  HD3 LYS A 192      -7.183  -6.479  -7.558  1.00 95.74           H  
ATOM   2858  CE  LYS A 192      -5.509  -6.604  -8.915  1.00 95.74           C  
ATOM   2859  HE2 LYS A 192      -5.999  -6.071  -9.729  1.00 95.74           H  
ATOM   2860  HE3 LYS A 192      -5.698  -7.669  -9.048  1.00 95.74           H  
ATOM   2861  NZ  LYS A 192      -4.040  -6.346  -8.972  1.00 95.74           N  
ATOM   2862  HZ1 LYS A 192      -3.516  -6.961  -8.366  1.00 95.74           H  
ATOM   2863  HZ2 LYS A 192      -3.660  -6.436  -9.903  1.00 95.74           H  
ATOM   2864  HZ3 LYS A 192      -3.802  -5.409  -8.678  1.00 95.74           H  
ATOM   2865  N   ALA A 193      -3.715  -5.285  -5.087  1.00 95.70           N  
ATOM   2866  H   ALA A 193      -4.124  -6.206  -5.020  1.00 95.70           H  
ATOM   2867  CA  ALA A 193      -2.270  -5.149  -5.262  1.00 95.70           C  
ATOM   2868  HA  ALA A 193      -1.864  -4.727  -4.344  1.00 95.70           H  
ATOM   2869  C   ALA A 193      -1.948  -4.223  -6.456  1.00 95.70           C  
ATOM   2870  CB  ALA A 193      -1.650  -6.536  -5.477  1.00 95.70           C  
ATOM   2871  HB1 ALA A 193      -0.571  -6.436  -5.596  1.00 95.70           H  
ATOM   2872  HB2 ALA A 193      -2.058  -7.001  -6.374  1.00 95.70           H  
ATOM   2873  HB3 ALA A 193      -1.848  -7.179  -4.619  1.00 95.70           H  
ATOM   2874  O   ALA A 193      -2.473  -4.491  -7.546  1.00 95.70           O  
ATOM   2875  N   PRO A 194      -1.059  -3.220  -6.298  1.00 94.97           N  
ATOM   2876  CA  PRO A 194      -0.652  -2.294  -7.361  1.00 94.97           C  
ATOM   2877  HA  PRO A 194      -1.520  -2.009  -7.954  1.00 94.97           H  
ATOM   2878  C   PRO A 194       0.378  -2.922  -8.320  1.00 94.97           C  
ATOM   2879  CB  PRO A 194      -0.126  -1.065  -6.616  1.00 94.97           C  
ATOM   2880  HB2 PRO A 194       0.560  -0.462  -7.211  1.00 94.97           H  
ATOM   2881  HB3 PRO A 194      -0.970  -0.460  -6.286  1.00 94.97           H  
ATOM   2882  O   PRO A 194       1.290  -2.258  -8.809  1.00 94.97           O  
ATOM   2883  CG  PRO A 194       0.554  -1.697  -5.403  1.00 94.97           C  
ATOM   2884  HG2 PRO A 194       1.527  -2.096  -5.690  1.00 94.97           H  
ATOM   2885  HG3 PRO A 194       0.657  -0.994  -4.576  1.00 94.97           H  
ATOM   2886  CD  PRO A 194      -0.395  -2.843  -5.052  1.00 94.97           C  
ATOM   2887  HD2 PRO A 194      -1.141  -2.491  -4.340  1.00 94.97           H  
ATOM   2888  HD3 PRO A 194       0.168  -3.676  -4.632  1.00 94.97           H  
ATOM   2889  N   ALA A 195       0.251  -4.227  -8.548  1.00 94.38           N  
ATOM   2890  H   ALA A 195      -0.602  -4.659  -8.224  1.00 94.38           H  
ATOM   2891  CA  ALA A 195       1.090  -5.029  -9.424  1.00 94.38           C  
ATOM   2892  HA  ALA A 195       1.893  -4.406  -9.818  1.00 94.38           H  
ATOM   2893  C   ALA A 195       0.267  -5.549 -10.610  1.00 94.38           C  
ATOM   2894  CB  ALA A 195       1.721  -6.165  -8.610  1.00 94.38           C  
ATOM   2895  HB1 ALA A 195       0.948  -6.820  -8.210  1.00 94.38           H  
ATOM   2896  HB2 ALA A 195       2.301  -5.741  -7.790  1.00 94.38           H  
ATOM   2897  HB3 ALA A 195       2.390  -6.745  -9.245  1.00 94.38           H  
ATOM   2898  O   ALA A 195      -0.963  -5.667 -10.518  1.00 94.38           O  
ATOM   2899  N   ASN A 196       0.964  -5.893 -11.697  1.00 92.70           N  
ATOM   2900  H   ASN A 196       1.968  -5.791 -11.651  1.00 92.70           H  
ATOM   2901  CA  ASN A 196       0.392  -6.260 -12.995  1.00 92.70           C  
ATOM   2902  HA  ASN A 196       1.226  -6.402 -13.682  1.00 92.70           H  
ATOM   2903  C   ASN A 196      -0.459  -5.128 -13.612  1.00 92.70           C  
ATOM   2904  CB  ASN A 196      -0.317  -7.620 -12.856  1.00 92.70           C  
ATOM   2905  HB2 ASN A 196       0.341  -8.320 -12.341  1.00 92.70           H  
ATOM   2906  HB3 ASN A 196      -1.226  -7.493 -12.267  1.00 92.70           H  
ATOM   2907  O   ASN A 196      -1.445  -5.372 -14.303  1.00 92.70           O  
ATOM   2908  CG  ASN A 196      -0.698  -8.255 -14.179  1.00 92.70           C  
ATOM   2909  ND2 ASN A 196      -1.651  -9.155 -14.168  1.00 92.70           N  
ATOM   2910 HD21 ASN A 196      -1.844  -9.592 -15.058  1.00 92.70           H  
ATOM   2911 HD22 ASN A 196      -2.069  -9.451 -13.297  1.00 92.70           H  
ATOM   2912  OD1 ASN A 196      -0.138  -8.004 -15.228  1.00 92.70           O  
ATOM   2913  N   GLN A 197      -0.093  -3.878 -13.317  1.00 89.08           N  
ATOM   2914  H   GLN A 197       0.728  -3.748 -12.743  1.00 89.08           H  
ATOM   2915  CA  GLN A 197      -0.652  -2.679 -13.934  1.00 89.08           C  
ATOM   2916  HA  GLN A 197      -1.507  -2.951 -14.553  1.00 89.08           H  
ATOM   2917  C   GLN A 197       0.423  -2.062 -14.825  1.00 89.08           C  
ATOM   2918  CB  GLN A 197      -1.133  -1.710 -12.842  1.00 89.08           C  
ATOM   2919  HB2 GLN A 197      -1.855  -2.217 -12.202  1.00 89.08           H  
ATOM   2920  HB3 GLN A 197      -0.277  -1.435 -12.225  1.00 89.08           H  
ATOM   2921  O   GLN A 197       1.553  -1.852 -14.376  1.00 89.08           O  
ATOM   2922  CG  GLN A 197      -1.770  -0.420 -13.390  1.00 89.08           C  
ATOM   2923  HG2 GLN A 197      -1.053   0.103 -14.022  1.00 89.08           H  
ATOM   2924  HG3 GLN A 197      -2.000   0.236 -12.550  1.00 89.08           H  
ATOM   2925  CD  GLN A 197      -3.063  -0.650 -14.170  1.00 89.08           C  
ATOM   2926  NE2 GLN A 197      -3.437   0.266 -15.036  1.00 89.08           N  
ATOM   2927 HE21 GLN A 197      -4.282   0.079 -15.557  1.00 89.08           H  
ATOM   2928 HE22 GLN A 197      -2.866   1.082 -15.206  1.00 89.08           H  
ATOM   2929  OE1 GLN A 197      -3.760  -1.642 -14.020  1.00 89.08           O  
ATOM   2930  N   ALA A 198       0.072  -1.786 -16.080  1.00 93.42           N  
ATOM   2931  H   ALA A 198      -0.869  -1.985 -16.391  1.00 93.42           H  
ATOM   2932  CA  ALA A 198       0.981  -1.142 -17.016  1.00 93.42           C  
ATOM   2933  HA  ALA A 198       1.939  -1.660 -16.967  1.00 93.42           H  
ATOM   2934  C   ALA A 198       1.223   0.322 -16.622  1.00 93.42           C  
ATOM   2935  CB  ALA A 198       0.453  -1.299 -18.446  1.00 93.42           C  
ATOM   2936  HB1 ALA A 198       1.164  -0.859 -19.145  1.00 93.42           H  
ATOM   2937  HB2 ALA A 198       0.340  -2.356 -18.686  1.00 93.42           H  
ATOM   2938  HB3 ALA A 198      -0.507  -0.793 -18.550  1.00 93.42           H  
ATOM   2939  O   ALA A 198       0.285   1.054 -16.294  1.00 93.42           O  
ATOM   2940  N   VAL A 199       2.485   0.743 -16.671  1.00 95.18           N  
ATOM   2941  H   VAL A 199       3.191   0.073 -16.940  1.00 95.18           H  
ATOM   2942  CA  VAL A 199       2.906   2.137 -16.518  1.00 95.18           C  
ATOM   2943  HA  VAL A 199       2.029   2.763 -16.358  1.00 95.18           H  
ATOM   2944  C   VAL A 199       3.547   2.557 -17.834  1.00 95.18           C  
ATOM   2945  CB  VAL A 199       3.840   2.341 -15.309  1.00 95.18           C  
ATOM   2946  HB  VAL A 199       4.800   1.858 -15.490  1.00 95.18           H  
ATOM   2947  O   VAL A 199       4.652   2.137 -18.175  1.00 95.18           O  
ATOM   2948  CG1 VAL A 199       4.060   3.843 -15.085  1.00 95.18           C  
ATOM   2949 HG11 VAL A 199       4.532   4.290 -15.959  1.00 95.18           H  
ATOM   2950 HG12 VAL A 199       3.105   4.337 -14.903  1.00 95.18           H  
ATOM   2951 HG13 VAL A 199       4.700   4.013 -14.219  1.00 95.18           H  
ATOM   2952  CG2 VAL A 199       3.237   1.763 -14.018  1.00 95.18           C  
ATOM   2953 HG21 VAL A 199       3.161   0.678 -14.095  1.00 95.18           H  
ATOM   2954 HG22 VAL A 199       2.245   2.181 -13.848  1.00 95.18           H  
ATOM   2955 HG23 VAL A 199       3.877   2.002 -13.169  1.00 95.18           H  
ATOM   2956  N   ASN A 200       2.806   3.338 -18.614  1.00 93.53           N  
ATOM   2957  H   ASN A 200       1.995   3.779 -18.204  1.00 93.53           H  
ATOM   2958  CA  ASN A 200       3.208   3.737 -19.957  1.00 93.53           C  
ATOM   2959  HA  ASN A 200       3.683   2.884 -20.443  1.00 93.53           H  
ATOM   2960  C   ASN A 200       4.245   4.869 -19.905  1.00 93.53           C  
ATOM   2961  CB  ASN A 200       1.955   4.119 -20.762  1.00 93.53           C  
ATOM   2962  HB2 ASN A 200       1.410   4.892 -20.220  1.00 93.53           H  
ATOM   2963  HB3 ASN A 200       2.249   4.526 -21.729  1.00 93.53           H  
ATOM   2964  O   ASN A 200       4.330   5.613 -18.934  1.00 93.53           O  
ATOM   2965  CG  ASN A 200       1.043   2.934 -21.026  1.00 93.53           C  
ATOM   2966  ND2 ASN A 200      -0.254   3.130 -20.986  1.00 93.53           N  
ATOM   2967 HD21 ASN A 200      -0.627   4.032 -20.727  1.00 93.53           H  
ATOM   2968 HD22 ASN A 200      -0.824   2.311 -21.143  1.00 93.53           H  
ATOM   2969  OD1 ASN A 200       1.472   1.827 -21.296  1.00 93.53           O  
ATOM   2970  N   GLY A 201       5.037   5.022 -20.968  1.00 93.63           N  
ATOM   2971  H   GLY A 201       4.944   4.378 -21.740  1.00 93.63           H  
ATOM   2972  CA  GLY A 201       6.011   6.117 -21.084  1.00 93.63           C  
ATOM   2973  HA2 GLY A 201       6.259   6.261 -22.136  1.00 93.63           H  
ATOM   2974  HA3 GLY A 201       5.559   7.038 -20.716  1.00 93.63           H  
ATOM   2975  C   GLY A 201       7.325   5.911 -20.320  1.00 93.63           C  
ATOM   2976  O   GLY A 201       8.199   6.770 -20.401  1.00 93.63           O  
ATOM   2977  N   VAL A 202       7.495   4.774 -19.638  1.00 96.38           N  
ATOM   2978  H   VAL A 202       6.728   4.119 -19.593  1.00 96.38           H  
ATOM   2979  CA  VAL A 202       8.726   4.410 -18.926  1.00 96.38           C  
ATOM   2980  HA  VAL A 202       9.523   5.071 -19.266  1.00 96.38           H  
ATOM   2981  C   VAL A 202       9.154   2.980 -19.261  1.00 96.38           C  
ATOM   2982  CB  VAL A 202       8.560   4.653 -17.413  1.00 96.38           C  
ATOM   2983  HB  VAL A 202       8.217   5.679 -17.280  1.00 96.38           H  
ATOM   2984  O   VAL A 202       8.323   2.078 -19.382  1.00 96.38           O  
ATOM   2985  CG1 VAL A 202       7.532   3.730 -16.744  1.00 96.38           C  
ATOM   2986 HG11 VAL A 202       7.860   2.691 -16.785  1.00 96.38           H  
ATOM   2987 HG12 VAL A 202       7.404   4.022 -15.702  1.00 96.38           H  
ATOM   2988 HG13 VAL A 202       6.571   3.821 -17.249  1.00 96.38           H  
ATOM   2989  CG2 VAL A 202       9.896   4.531 -16.680  1.00 96.38           C  
ATOM   2990 HG21 VAL A 202      10.245   3.499 -16.688  1.00 96.38           H  
ATOM   2991 HG22 VAL A 202       9.769   4.861 -15.649  1.00 96.38           H  
ATOM   2992 HG23 VAL A 202      10.635   5.177 -17.154  1.00 96.38           H  
ATOM   2993  N   THR A 203      10.459   2.766 -19.414  1.00 96.90           N  
ATOM   2994  H   THR A 203      11.085   3.556 -19.353  1.00 96.90           H  
ATOM   2995  CA  THR A 203      11.060   1.439 -19.632  1.00 96.90           C  
ATOM   2996  HA  THR A 203      10.276   0.682 -19.627  1.00 96.90           H  
ATOM   2997  C   THR A 203      12.071   1.142 -18.524  1.00 96.90           C  
ATOM   2998  CB  THR A 203      11.738   1.356 -21.005  1.00 96.90           C  
ATOM   2999  HB  THR A 203      12.579   2.049 -21.044  1.00 96.90           H  
ATOM   3000  O   THR A 203      12.848   2.036 -18.203  1.00 96.90           O  
ATOM   3001  CG2 THR A 203      12.221  -0.053 -21.346  1.00 96.90           C  
ATOM   3002 HG21 THR A 203      13.021  -0.351 -20.668  1.00 96.90           H  
ATOM   3003 HG22 THR A 203      11.395  -0.760 -21.277  1.00 96.90           H  
ATOM   3004 HG23 THR A 203      12.614  -0.060 -22.363  1.00 96.90           H  
ATOM   3005  OG1 THR A 203      10.802   1.709 -21.998  1.00 96.90           O  
ATOM   3006  HG1 THR A 203      10.615   2.643 -21.878  1.00 96.90           H  
ATOM   3007  N   PRO A 204      12.098  -0.062 -17.927  1.00 97.43           N  
ATOM   3008  CA  PRO A 204      13.122  -0.449 -16.960  1.00 97.43           C  
ATOM   3009  HA  PRO A 204      13.043   0.185 -16.076  1.00 97.43           H  
ATOM   3010  C   PRO A 204      14.525  -0.331 -17.569  1.00 97.43           C  
ATOM   3011  CB  PRO A 204      12.795  -1.904 -16.583  1.00 97.43           C  
ATOM   3012  HB2 PRO A 204      13.351  -2.597 -17.214  1.00 97.43           H  
ATOM   3013  HB3 PRO A 204      12.979  -2.119 -15.531  1.00 97.43           H  
ATOM   3014  O   PRO A 204      14.767  -0.847 -18.660  1.00 97.43           O  
ATOM   3015  CG  PRO A 204      11.311  -2.035 -16.890  1.00 97.43           C  
ATOM   3016  HG2 PRO A 204      10.735  -1.612 -16.067  1.00 97.43           H  
ATOM   3017  HG3 PRO A 204      11.021  -3.067 -17.085  1.00 97.43           H  
ATOM   3018  CD  PRO A 204      11.164  -1.154 -18.120  1.00 97.43           C  
ATOM   3019  HD2 PRO A 204      11.444  -1.711 -19.013  1.00 97.43           H  
ATOM   3020  HD3 PRO A 204      10.136  -0.798 -18.187  1.00 97.43           H  
ATOM   3021  N   ALA A 205      15.461   0.294 -16.853  1.00 96.57           N  
ATOM   3022  H   ALA A 205      15.195   0.746 -15.989  1.00 96.57           H  
ATOM   3023  CA  ALA A 205      16.851   0.448 -17.289  1.00 96.57           C  
ATOM   3024  HA  ALA A 205      16.866   0.950 -18.257  1.00 96.57           H  
ATOM   3025  C   ALA A 205      17.568  -0.904 -17.447  1.00 96.57           C  
ATOM   3026  CB  ALA A 205      17.575   1.332 -16.266  1.00 96.57           C  
ATOM   3027  HB1 ALA A 205      18.608   1.484 -16.580  1.00 96.57           H  
ATOM   3028  HB2 ALA A 205      17.082   2.302 -16.201  1.00 96.57           H  
ATOM   3029  HB3 ALA A 205      17.571   0.860 -15.284  1.00 96.57           H  
ATOM   3030  O   ALA A 205      18.492  -1.048 -18.247  1.00 96.57           O  
ATOM   3031  N   PHE A 206      17.117  -1.920 -16.705  1.00 94.85           N  
ATOM   3032  H   PHE A 206      16.328  -1.744 -16.100  1.00 94.85           H  
ATOM   3033  CA  PHE A 206      17.642  -3.277 -16.772  1.00 94.85           C  
ATOM   3034  HA  PHE A 206      18.275  -3.363 -17.655  1.00 94.85           H  
ATOM   3035  C   PHE A 206      16.508  -4.290 -16.912  1.00 94.85           C  
ATOM   3036  CB  PHE A 206      18.508  -3.571 -15.538  1.00 94.85           C  
ATOM   3037  HB2 PHE A 206      19.028  -4.517 -15.687  1.00 94.85           H  
ATOM   3038  HB3 PHE A 206      17.853  -3.693 -14.675  1.00 94.85           H  
ATOM   3039  O   PHE A 206      15.473  -4.192 -16.257  1.00 94.85           O  
ATOM   3040  CG  PHE A 206      19.530  -2.494 -15.228  1.00 94.85           C  
ATOM   3041  CD1 PHE A 206      20.589  -2.230 -16.119  1.00 94.85           C  
ATOM   3042  HD1 PHE A 206      20.683  -2.795 -17.035  1.00 94.85           H  
ATOM   3043  CD2 PHE A 206      19.376  -1.696 -14.081  1.00 94.85           C  
ATOM   3044  HD2 PHE A 206      18.558  -1.873 -13.398  1.00 94.85           H  
ATOM   3045  CE1 PHE A 206      21.483  -1.174 -15.862  1.00 94.85           C  
ATOM   3046  HE1 PHE A 206      22.272  -0.941 -16.561  1.00 94.85           H  
ATOM   3047  CE2 PHE A 206      20.270  -0.648 -13.822  1.00 94.85           C  
ATOM   3048  HE2 PHE A 206      20.137  -0.032 -12.945  1.00 94.85           H  
ATOM   3049  CZ  PHE A 206      21.324  -0.383 -14.711  1.00 94.85           C  
ATOM   3050  HZ  PHE A 206      21.994   0.441 -14.516  1.00 94.85           H  
ATOM   3051  N   ALA A 207      16.723  -5.318 -17.729  1.00 94.95           N  
ATOM   3052  H   ALA A 207      17.577  -5.352 -18.267  1.00 94.95           H  
ATOM   3053  CA  ALA A 207      15.836  -6.471 -17.745  1.00 94.95           C  
ATOM   3054  HA  ALA A 207      14.806  -6.116 -17.734  1.00 94.95           H  
ATOM   3055  C   ALA A 207      16.068  -7.333 -16.494  1.00 94.95           C  
ATOM   3056  CB  ALA A 207      16.045  -7.256 -19.043  1.00 94.95           C  
ATOM   3057  HB1 ALA A 207      15.357  -8.101 -19.074  1.00 94.95           H  
ATOM   3058  HB2 ALA A 207      15.850  -6.612 -19.900  1.00 94.95           H  
ATOM   3059  HB3 ALA A 207      17.068  -7.629 -19.094  1.00 94.95           H  
ATOM   3060  O   ALA A 207      17.209  -7.666 -16.163  1.00 94.95           O  
ATOM   3061  N   VAL A 208      14.978  -7.729 -15.836  1.00 95.26           N  
ATOM   3062  H   VAL A 208      14.081  -7.387 -16.153  1.00 95.26           H  
ATOM   3063  CA  VAL A 208      14.988  -8.624 -14.673  1.00 95.26           C  
ATOM   3064  HA  VAL A 208      16.014  -8.760 -14.332  1.00 95.26           H  
ATOM   3065  C   VAL A 208      14.442  -9.995 -15.078  1.00 95.26           C  
ATOM   3066  CB  VAL A 208      14.200  -8.008 -13.502  1.00 95.26           C  
ATOM   3067  HB  VAL A 208      13.185  -7.783 -13.830  1.00 95.26           H  
ATOM   3068  O   VAL A 208      13.339 -10.089 -15.624  1.00 95.26           O  
ATOM   3069  CG1 VAL A 208      14.120  -8.987 -12.331  1.00 95.26           C  
ATOM   3070 HG11 VAL A 208      13.407  -9.780 -12.557  1.00 95.26           H  
ATOM   3071 HG12 VAL A 208      13.788  -8.474 -11.428  1.00 95.26           H  
ATOM   3072 HG13 VAL A 208      15.101  -9.432 -12.166  1.00 95.26           H  
ATOM   3073  CG2 VAL A 208      14.850  -6.705 -13.023  1.00 95.26           C  
ATOM   3074 HG21 VAL A 208      14.843  -5.960 -13.819  1.00 95.26           H  
ATOM   3075 HG22 VAL A 208      15.879  -6.896 -12.717  1.00 95.26           H  
ATOM   3076 HG23 VAL A 208      14.293  -6.301 -12.178  1.00 95.26           H  
ATOM   3077  N   SER A 209      15.218 -11.051 -14.818  1.00 94.24           N  
ATOM   3078  H   SER A 209      16.090 -10.908 -14.328  1.00 94.24           H  
ATOM   3079  CA  SER A 209      14.802 -12.443 -15.026  1.00 94.24           C  
ATOM   3080  HA  SER A 209      14.144 -12.483 -15.894  1.00 94.24           H  
ATOM   3081  C   SER A 209      14.017 -12.990 -13.832  1.00 94.24           C  
ATOM   3082  CB  SER A 209      16.010 -13.342 -15.326  1.00 94.24           C  
ATOM   3083  HB2 SER A 209      15.651 -14.337 -15.587  1.00 94.24           H  
ATOM   3084  HB3 SER A 209      16.559 -12.939 -16.176  1.00 94.24           H  
ATOM   3085  O   SER A 209      14.112 -12.463 -12.721  1.00 94.24           O  
ATOM   3086  OG  SER A 209      16.876 -13.447 -14.211  1.00 94.24           O  
ATOM   3087  HG  SER A 209      17.417 -14.232 -14.326  1.00 94.24           H  
ATOM   3088  N   ASP A 210      13.275 -14.077 -14.053  1.00 94.37           N  
ATOM   3089  H   ASP A 210      13.209 -14.464 -14.984  1.00 94.37           H  
ATOM   3090  CA  ASP A 210      12.520 -14.758 -12.993  1.00 94.37           C  
ATOM   3091  HA  ASP A 210      11.831 -14.048 -12.536  1.00 94.37           H  
ATOM   3092  C   ASP A 210      13.443 -15.267 -11.877  1.00 94.37           C  
ATOM   3093  CB  ASP A 210      11.700 -15.913 -13.593  1.00 94.37           C  
ATOM   3094  HB2 ASP A 210      12.373 -16.610 -14.091  1.00 94.37           H  
ATOM   3095  HB3 ASP A 210      11.197 -16.442 -12.783  1.00 94.37           H  
ATOM   3096  O   ASP A 210      13.195 -14.993 -10.705  1.00 94.37           O  
ATOM   3097  CG  ASP A 210      10.638 -15.426 -14.581  1.00 94.37           C  
ATOM   3098  OD1 ASP A 210      10.055 -14.348 -14.334  1.00 94.37           O  
ATOM   3099  OD2 ASP A 210      10.469 -16.051 -15.642  1.00 94.37           O  
ATOM   3100  N   ASP A 211      14.559 -15.912 -12.236  1.00 93.39           N  
ATOM   3101  H   ASP A 211      14.639 -16.227 -13.192  1.00 93.39           H  
ATOM   3102  CA  ASP A 211      15.544 -16.415 -11.268  1.00 93.39           C  
ATOM   3103  HA  ASP A 211      15.058 -17.114 -10.587  1.00 93.39           H  
ATOM   3104  C   ASP A 211      16.171 -15.295 -10.436  1.00 93.39           C  
ATOM   3105  CB  ASP A 211      16.685 -17.138 -11.997  1.00 93.39           C  
ATOM   3106  HB2 ASP A 211      17.463 -17.381 -11.273  1.00 93.39           H  
ATOM   3107  HB3 ASP A 211      17.118 -16.461 -12.734  1.00 93.39           H  
ATOM   3108  O   ASP A 211      16.437 -15.470  -9.247  1.00 93.39           O  
ATOM   3109  CG  ASP A 211      16.268 -18.435 -12.683  1.00 93.39           C  
ATOM   3110  OD1 ASP A 211      15.281 -19.051 -12.231  1.00 93.39           O  
ATOM   3111  OD2 ASP A 211      16.963 -18.779 -13.663  1.00 93.39           O  
ATOM   3112  N   PHE A 212      16.422 -14.133 -11.051  1.00 94.69           N  
ATOM   3113  H   PHE A 212      16.127 -14.017 -12.010  1.00 94.69           H  
ATOM   3114  CA  PHE A 212      16.945 -12.984 -10.322  1.00 94.69           C  
ATOM   3115  HA  PHE A 212      17.808 -13.304  -9.738  1.00 94.69           H  
ATOM   3116  C   PHE A 212      15.907 -12.466  -9.330  1.00 94.69           C  
ATOM   3117  CB  PHE A 212      17.401 -11.889 -11.290  1.00 94.69           C  
ATOM   3118  HB2 PHE A 212      18.154 -12.301 -11.962  1.00 94.69           H  
ATOM   3119  HB3 PHE A 212      16.556 -11.561 -11.896  1.00 94.69           H  
ATOM   3120  O   PHE A 212      16.218 -12.318  -8.152  1.00 94.69           O  
ATOM   3121  CG  PHE A 212      17.989 -10.693 -10.568  1.00 94.69           C  
ATOM   3122  CD1 PHE A 212      17.158  -9.632 -10.162  1.00 94.69           C  
ATOM   3123  HD1 PHE A 212      16.093  -9.665 -10.343  1.00 94.69           H  
ATOM   3124  CD2 PHE A 212      19.356 -10.675 -10.231  1.00 94.69           C  
ATOM   3125  HD2 PHE A 212      19.999 -11.492 -10.524  1.00 94.69           H  
ATOM   3126  CE1 PHE A 212      17.687  -8.552  -9.442  1.00 94.69           C  
ATOM   3127  HE1 PHE A 212      17.046  -7.748  -9.111  1.00 94.69           H  
ATOM   3128  CE2 PHE A 212      19.883  -9.605  -9.485  1.00 94.69           C  
ATOM   3129  HE2 PHE A 212      20.923  -9.592  -9.195  1.00 94.69           H  
ATOM   3130  CZ  PHE A 212      19.042  -8.552  -9.086  1.00 94.69           C  
ATOM   3131  HZ  PHE A 212      19.421  -7.760  -8.457  1.00 94.69           H  
ATOM   3132  N   GLN A 213      14.667 -12.252  -9.778  1.00 94.79           N  
ATOM   3133  H   GLN A 213      14.459 -12.451 -10.747  1.00 94.79           H  
ATOM   3134  CA  GLN A 213      13.578 -11.806  -8.911  1.00 94.79           C  
ATOM   3135  HA  GLN A 213      13.853 -10.848  -8.472  1.00 94.79           H  
ATOM   3136  C   GLN A 213      13.331 -12.780  -7.748  1.00 94.79           C  
ATOM   3137  CB  GLN A 213      12.319 -11.605  -9.766  1.00 94.79           C  
ATOM   3138  HB2 GLN A 213      12.079 -12.522 -10.305  1.00 94.79           H  
ATOM   3139  HB3 GLN A 213      12.516 -10.817 -10.493  1.00 94.79           H  
ATOM   3140  O   GLN A 213      13.123 -12.339  -6.620  1.00 94.79           O  
ATOM   3141  CG  GLN A 213      11.120 -11.214  -8.893  1.00 94.79           C  
ATOM   3142  HG2 GLN A 213      10.817 -12.076  -8.299  1.00 94.79           H  
ATOM   3143  HG3 GLN A 213      11.414 -10.424  -8.202  1.00 94.79           H  
ATOM   3144  CD  GLN A 213       9.908 -10.735  -9.676  1.00 94.79           C  
ATOM   3145  NE2 GLN A 213       8.816 -10.533  -8.974  1.00 94.79           N  
ATOM   3146 HE21 GLN A 213       8.075  -9.974  -9.371  1.00 94.79           H  
ATOM   3147 HE22 GLN A 213       8.842 -10.666  -7.973  1.00 94.79           H  
ATOM   3148  OE1 GLN A 213       9.919 -10.518 -10.883  1.00 94.79           O  
ATOM   3149  N   GLY A 214      13.407 -14.091  -7.997  1.00 93.36           N  
ATOM   3150  H   GLY A 214      13.543 -14.390  -8.952  1.00 93.36           H  
ATOM   3151  CA  GLY A 214      13.213 -15.123  -6.978  1.00 93.36           C  
ATOM   3152  HA2 GLY A 214      13.392 -16.097  -7.434  1.00 93.36           H  
ATOM   3153  HA3 GLY A 214      12.183 -15.087  -6.622  1.00 93.36           H  
ATOM   3154  C   GLY A 214      14.146 -14.988  -5.771  1.00 93.36           C  
ATOM   3155  O   GLY A 214      13.733 -15.289  -4.653  1.00 93.36           O  
ATOM   3156  N   LYS A 215      15.365 -14.464  -5.965  1.00 94.31           N  
ATOM   3157  H   LYS A 215      15.620 -14.196  -6.905  1.00 94.31           H  
ATOM   3158  CA  LYS A 215      16.335 -14.229  -4.879  1.00 94.31           C  
ATOM   3159  HA  LYS A 215      16.414 -15.129  -4.270  1.00 94.31           H  
ATOM   3160  C   LYS A 215      15.915 -13.115  -3.917  1.00 94.31           C  
ATOM   3161  CB  LYS A 215      17.717 -13.896  -5.461  1.00 94.31           C  
ATOM   3162  HB2 LYS A 215      18.388 -13.647  -4.639  1.00 94.31           H  
ATOM   3163  HB3 LYS A 215      17.632 -13.016  -6.098  1.00 94.31           H  
ATOM   3164  O   LYS A 215      16.348 -13.129  -2.774  1.00 94.31           O  
ATOM   3165  CG  LYS A 215      18.338 -15.052  -6.257  1.00 94.31           C  
ATOM   3166  HG2 LYS A 215      17.663 -15.359  -7.057  1.00 94.31           H  
ATOM   3167  HG3 LYS A 215      18.509 -15.899  -5.593  1.00 94.31           H  
ATOM   3168  CD  LYS A 215      19.667 -14.595  -6.867  1.00 94.31           C  
ATOM   3169  HD2 LYS A 215      19.481 -13.730  -7.503  1.00 94.31           H  
ATOM   3170  HD3 LYS A 215      20.341 -14.301  -6.063  1.00 94.31           H  
ATOM   3171  CE  LYS A 215      20.304 -15.710  -7.697  1.00 94.31           C  
ATOM   3172  HE2 LYS A 215      20.428 -16.587  -7.062  1.00 94.31           H  
ATOM   3173  HE3 LYS A 215      19.620 -15.973  -8.504  1.00 94.31           H  
ATOM   3174  NZ  LYS A 215      21.616 -15.271  -8.239  1.00 94.31           N  
ATOM   3175  HZ1 LYS A 215      22.059 -16.009  -8.768  1.00 94.31           H  
ATOM   3176  HZ2 LYS A 215      22.240 -14.990  -7.496  1.00 94.31           H  
ATOM   3177  HZ3 LYS A 215      21.505 -14.461  -8.830  1.00 94.31           H  
ATOM   3178  N   TYR A 216      15.080 -12.173  -4.356  1.00 95.55           N  
ATOM   3179  H   TYR A 216      14.712 -12.260  -5.292  1.00 95.55           H  
ATOM   3180  CA  TYR A 216      14.715 -10.971  -3.595  1.00 95.55           C  
ATOM   3181  HA  TYR A 216      15.358 -10.896  -2.718  1.00 95.55           H  
ATOM   3182  C   TYR A 216      13.278 -10.997  -3.050  1.00 95.55           C  
ATOM   3183  CB  TYR A 216      14.974  -9.726  -4.442  1.00 95.55           C  
ATOM   3184  HB2 TYR A 216      14.568  -8.888  -3.876  1.00 95.55           H  
ATOM   3185  HB3 TYR A 216      14.433  -9.800  -5.386  1.00 95.55           H  
ATOM   3186  O   TYR A 216      12.704  -9.958  -2.731  1.00 95.55           O  
ATOM   3187  CG  TYR A 216      16.433  -9.419  -4.697  1.00 95.55           C  
ATOM   3188  CD1 TYR A 216      17.121  -8.545  -3.834  1.00 95.55           C  
ATOM   3189  HD1 TYR A 216      16.605  -8.070  -3.013  1.00 95.55           H  
ATOM   3190  CD2 TYR A 216      17.106 -10.015  -5.778  1.00 95.55           C  
ATOM   3191  HD2 TYR A 216      16.565 -10.663  -6.452  1.00 95.55           H  
ATOM   3192  CE1 TYR A 216      18.491  -8.304  -4.025  1.00 95.55           C  
ATOM   3193  HE1 TYR A 216      19.012  -7.637  -3.354  1.00 95.55           H  
ATOM   3194  CE2 TYR A 216      18.484  -9.800  -5.956  1.00 95.55           C  
ATOM   3195  HE2 TYR A 216      19.019 -10.287  -6.758  1.00 95.55           H  
ATOM   3196  OH  TYR A 216      20.528  -8.849  -5.162  1.00 95.55           O  
ATOM   3197  HH  TYR A 216      20.890  -8.314  -4.452  1.00 95.55           H  
ATOM   3198  CZ  TYR A 216      19.183  -8.966  -5.060  1.00 95.55           C  
ATOM   3199  N   ASN A 217      12.677 -12.183  -2.949  1.00 90.63           N  
ATOM   3200  H   ASN A 217      13.192 -12.999  -3.248  1.00 90.63           H  
ATOM   3201  CA  ASN A 217      11.308 -12.365  -2.456  1.00 90.63           C  
ATOM   3202  HA  ASN A 217      10.784 -11.410  -2.496  1.00 90.63           H  
ATOM   3203  C   ASN A 217      11.226 -12.799  -0.978  1.00 90.63           C  
ATOM   3204  CB  ASN A 217      10.592 -13.346  -3.401  1.00 90.63           C  
ATOM   3205  HB2 ASN A 217      11.264 -14.168  -3.651  1.00 90.63           H  
ATOM   3206  HB3 ASN A 217       9.725 -13.775  -2.899  1.00 90.63           H  
ATOM   3207  O   ASN A 217      10.126 -13.080  -0.505  1.00 90.63           O  
ATOM   3208  CG  ASN A 217      10.076 -12.707  -4.679  1.00 90.63           C  
ATOM   3209  ND2 ASN A 217       9.813 -13.513  -5.680  1.00 90.63           N  
ATOM   3210 HD21 ASN A 217       9.393 -13.099  -6.500  1.00 90.63           H  
ATOM   3211 HD22 ASN A 217       9.999 -14.501  -5.592  1.00 90.63           H  
ATOM   3212  OD1 ASN A 217       9.803 -11.520  -4.777  1.00 90.63           O  
ATOM   3213  N   GLN A 218      12.358 -12.881  -0.272  1.00 86.48           N  
ATOM   3214  H   GLN A 218      13.209 -12.529  -0.689  1.00 86.48           H  
ATOM   3215  CA  GLN A 218      12.459 -13.310   1.130  1.00 86.48           C  
ATOM   3216  HA  GLN A 218      11.470 -13.545   1.524  1.00 86.48           H  
ATOM   3217  C   GLN A 218      13.043 -12.192   1.998  1.00 86.48           C  
ATOM   3218  CB  GLN A 218      13.338 -14.568   1.242  1.00 86.48           C  
ATOM   3219  HB2 GLN A 218      13.434 -14.831   2.295  1.00 86.48           H  
ATOM   3220  HB3 GLN A 218      14.332 -14.348   0.852  1.00 86.48           H  
ATOM   3221  O   GLN A 218      13.811 -11.368   1.501  1.00 86.48           O  
ATOM   3222  CG  GLN A 218      12.756 -15.772   0.489  1.00 86.48           C  
ATOM   3223  HG2 GLN A 218      12.682 -15.536  -0.572  1.00 86.48           H  
ATOM   3224  HG3 GLN A 218      11.754 -15.977   0.866  1.00 86.48           H  
ATOM   3225  CD  GLN A 218      13.595 -17.040   0.634  1.00 86.48           C  
ATOM   3226  NE2 GLN A 218      13.238 -18.099  -0.060  1.00 86.48           N  
ATOM   3227 HE21 GLN A 218      12.435 -18.065  -0.670  1.00 86.48           H  
ATOM   3228 HE22 GLN A 218      13.826 -18.910   0.065  1.00 86.48           H  
ATOM   3229  OE1 GLN A 218      14.577 -17.131   1.349  1.00 86.48           O  
ATOM   3230  N   GLY A 219      12.698 -12.171   3.288  1.00 89.19           N  
ATOM   3231  H   GLY A 219      11.988 -12.809   3.617  1.00 89.19           H  
ATOM   3232  CA  GLY A 219      13.165 -11.133   4.206  1.00 89.19           C  
ATOM   3233  HA2 GLY A 219      14.254 -11.141   4.232  1.00 89.19           H  
ATOM   3234  HA3 GLY A 219      12.791 -11.338   5.209  1.00 89.19           H  
ATOM   3235  C   GLY A 219      12.674  -9.746   3.777  1.00 89.19           C  
ATOM   3236  O   GLY A 219      11.485  -9.545   3.528  1.00 89.19           O  
ATOM   3237  N   LYS A 220      13.586  -8.774   3.661  1.00 94.59           N  
ATOM   3238  H   LYS A 220      14.559  -9.019   3.779  1.00 94.59           H  
ATOM   3239  CA  LYS A 220      13.261  -7.476   3.051  1.00 94.59           C  
ATOM   3240  HA  LYS A 220      12.301  -7.123   3.430  1.00 94.59           H  
ATOM   3241  C   LYS A 220      13.137  -7.658   1.540  1.00 94.59           C  
ATOM   3242  CB  LYS A 220      14.327  -6.427   3.377  1.00 94.59           C  
ATOM   3243  HB2 LYS A 220      15.303  -6.825   3.097  1.00 94.59           H  
ATOM   3244  HB3 LYS A 220      14.138  -5.544   2.767  1.00 94.59           H  
ATOM   3245  O   LYS A 220      14.136  -7.707   0.827  1.00 94.59           O  
ATOM   3246  CG  LYS A 220      14.357  -5.999   4.850  1.00 94.59           C  
ATOM   3247  HG2 LYS A 220      14.591  -6.859   5.478  1.00 94.59           H  
ATOM   3248  HG3 LYS A 220      13.395  -5.579   5.143  1.00 94.59           H  
ATOM   3249  CD  LYS A 220      15.453  -4.937   4.995  1.00 94.59           C  
ATOM   3250  HD2 LYS A 220      16.357  -5.312   4.515  1.00 94.59           H  
ATOM   3251  HD3 LYS A 220      15.149  -4.025   4.481  1.00 94.59           H  
ATOM   3252  CE  LYS A 220      15.797  -4.608   6.446  1.00 94.59           C  
ATOM   3253  HE2 LYS A 220      15.959  -5.539   6.989  1.00 94.59           H  
ATOM   3254  HE3 LYS A 220      14.961  -4.078   6.904  1.00 94.59           H  
ATOM   3255  NZ  LYS A 220      17.025  -3.774   6.493  1.00 94.59           N  
ATOM   3256  HZ1 LYS A 220      17.757  -4.131   5.896  1.00 94.59           H  
ATOM   3257  HZ2 LYS A 220      16.848  -2.853   6.119  1.00 94.59           H  
ATOM   3258  HZ3 LYS A 220      17.388  -3.635   7.426  1.00 94.59           H  
ATOM   3259  N   ALA A 221      11.906  -7.759   1.052  1.00 96.05           N  
ATOM   3260  H   ALA A 221      11.128  -7.779   1.695  1.00 96.05           H  
ATOM   3261  CA  ALA A 221      11.666  -7.998  -0.361  1.00 96.05           C  
ATOM   3262  HA  ALA A 221      12.332  -8.804  -0.667  1.00 96.05           H  
ATOM   3263  C   ALA A 221      11.978  -6.766  -1.231  1.00 96.05           C  
ATOM   3264  CB  ALA A 221      10.229  -8.478  -0.540  1.00 96.05           C  
ATOM   3265  HB1 ALA A 221       9.549  -7.693  -0.210  1.00 96.05           H  
ATOM   3266  HB2 ALA A 221      10.052  -8.703  -1.591  1.00 96.05           H  
ATOM   3267  HB3 ALA A 221      10.072  -9.376   0.059  1.00 96.05           H  
ATOM   3268  O   ALA A 221      11.663  -5.631  -0.864  1.00 96.05           O  
ATOM   3269  N   LEU A 222      12.522  -7.010  -2.427  1.00 97.47           N  
ATOM   3270  H   LEU A 222      12.725  -7.972  -2.656  1.00 97.47           H  
ATOM   3271  CA  LEU A 222      12.702  -6.003  -3.476  1.00 97.47           C  
ATOM   3272  HA  LEU A 222      12.532  -5.016  -3.046  1.00 97.47           H  
ATOM   3273  C   LEU A 222      11.670  -6.241  -4.580  1.00 97.47           C  
ATOM   3274  CB  LEU A 222      14.148  -6.053  -4.002  1.00 97.47           C  
ATOM   3275  HB2 LEU A 222      14.293  -7.002  -4.518  1.00 97.47           H  
ATOM   3276  HB3 LEU A 222      14.832  -6.005  -3.155  1.00 97.47           H  
ATOM   3277  O   LEU A 222      11.726  -7.238  -5.302  1.00 97.47           O  
ATOM   3278  CG  LEU A 222      14.533  -4.976  -5.023  1.00 97.47           C  
ATOM   3279  HG  LEU A 222      13.940  -5.108  -5.928  1.00 97.47           H  
ATOM   3280  CD1 LEU A 222      14.302  -3.574  -4.477  1.00 97.47           C  
ATOM   3281 HD11 LEU A 222      14.766  -3.483  -3.495  1.00 97.47           H  
ATOM   3282 HD12 LEU A 222      13.233  -3.375  -4.402  1.00 97.47           H  
ATOM   3283 HD13 LEU A 222      14.747  -2.830  -5.138  1.00 97.47           H  
ATOM   3284  CD2 LEU A 222      16.015  -5.127  -5.376  1.00 97.47           C  
ATOM   3285 HD21 LEU A 222      16.624  -4.907  -4.499  1.00 97.47           H  
ATOM   3286 HD22 LEU A 222      16.228  -6.146  -5.699  1.00 97.47           H  
ATOM   3287 HD23 LEU A 222      16.283  -4.434  -6.174  1.00 97.47           H  
ATOM   3288  N   ASN A 223      10.710  -5.329  -4.720  1.00 97.62           N  
ATOM   3289  H   ASN A 223      10.743  -4.491  -4.157  1.00 97.62           H  
ATOM   3290  CA  ASN A 223       9.678  -5.445  -5.746  1.00 97.62           C  
ATOM   3291  HA  ASN A 223       9.343  -6.482  -5.777  1.00 97.62           H  
ATOM   3292  C   ASN A 223      10.258  -5.089  -7.113  1.00 97.62           C  
ATOM   3293  CB  ASN A 223       8.475  -4.563  -5.405  1.00 97.62           C  
ATOM   3294  HB2 ASN A 223       8.792  -3.521  -5.359  1.00 97.62           H  
ATOM   3295  HB3 ASN A 223       7.720  -4.649  -6.187  1.00 97.62           H  
ATOM   3296  O   ASN A 223      10.908  -4.060  -7.271  1.00 97.62           O  
ATOM   3297  CG  ASN A 223       7.849  -4.961  -4.093  1.00 97.62           C  
ATOM   3298  ND2 ASN A 223       8.114  -4.217  -3.050  1.00 97.62           N  
ATOM   3299 HD21 ASN A 223       7.707  -4.478  -2.163  1.00 97.62           H  
ATOM   3300 HD22 ASN A 223       8.796  -3.478  -3.139  1.00 97.62           H  
ATOM   3301  OD1 ASN A 223       7.131  -5.948  -4.013  1.00 97.62           O  
ATOM   3302  N   MET A 224       9.988  -5.915  -8.120  1.00 97.19           N  
ATOM   3303  H   MET A 224       9.432  -6.740  -7.950  1.00 97.19           H  
ATOM   3304  CA  MET A 224      10.581  -5.731  -9.442  1.00 97.19           C  
ATOM   3305  HA  MET A 224      11.476  -5.120  -9.324  1.00 97.19           H  
ATOM   3306  C   MET A 224       9.630  -4.999 -10.391  1.00 97.19           C  
ATOM   3307  CB  MET A 224      11.066  -7.071 -10.005  1.00 97.19           C  
ATOM   3308  HB2 MET A 224      10.214  -7.742 -10.119  1.00 97.19           H  
ATOM   3309  HB3 MET A 224      11.513  -6.909 -10.986  1.00 97.19           H  
ATOM   3310  O   MET A 224       8.423  -5.200 -10.331  1.00 97.19           O  
ATOM   3311  CG  MET A 224      12.110  -7.730  -9.090  1.00 97.19           C  
ATOM   3312  HG2 MET A 224      11.673  -7.904  -8.107  1.00 97.19           H  
ATOM   3313  HG3 MET A 224      12.369  -8.700  -9.515  1.00 97.19           H  
ATOM   3314  SD  MET A 224      13.644  -6.796  -8.882  1.00 97.19           S  
ATOM   3315  CE  MET A 224      14.477  -7.792  -7.621  1.00 97.19           C  
ATOM   3316  HE1 MET A 224      14.641  -8.804  -7.993  1.00 97.19           H  
ATOM   3317  HE2 MET A 224      15.440  -7.343  -7.379  1.00 97.19           H  
ATOM   3318  HE3 MET A 224      13.862  -7.830  -6.722  1.00 97.19           H  
ATOM   3319  N   ILE A 225      10.160  -4.190 -11.301  1.00 97.92           N  
ATOM   3320  H   ILE A 225      11.151  -4.007 -11.224  1.00 97.92           H  
ATOM   3321  CA  ILE A 225       9.462  -3.572 -12.429  1.00 97.92           C  
ATOM   3322  HA  ILE A 225       8.394  -3.777 -12.349  1.00 97.92           H  
ATOM   3323  C   ILE A 225       9.997  -4.247 -13.687  1.00 97.92           C  
ATOM   3324  CB  ILE A 225       9.653  -2.041 -12.457  1.00 97.92           C  
ATOM   3325  HB  ILE A 225      10.712  -1.827 -12.603  1.00 97.92           H  
ATOM   3326  O   ILE A 225      11.207  -4.340 -13.894  1.00 97.92           O  
ATOM   3327  CG1 ILE A 225       9.202  -1.407 -11.121  1.00 97.92           C  
ATOM   3328 HG12 ILE A 225       8.124  -1.520 -11.005  1.00 97.92           H  
ATOM   3329 HG13 ILE A 225       9.685  -1.916 -10.286  1.00 97.92           H  
ATOM   3330  CG2 ILE A 225       8.862  -1.432 -13.633  1.00 97.92           C  
ATOM   3331 HG21 ILE A 225       7.790  -1.513 -13.450  1.00 97.92           H  
ATOM   3332 HG22 ILE A 225       9.128  -0.383 -13.759  1.00 97.92           H  
ATOM   3333 HG23 ILE A 225       9.099  -1.946 -14.565  1.00 97.92           H  
ATOM   3334  CD1 ILE A 225       9.578   0.069 -10.996  1.00 97.92           C  
ATOM   3335 HD11 ILE A 225       9.051   0.655 -11.749  1.00 97.92           H  
ATOM   3336 HD12 ILE A 225      10.653   0.185 -11.131  1.00 97.92           H  
ATOM   3337 HD13 ILE A 225       9.296   0.435 -10.009  1.00 97.92           H  
ATOM   3338  N   ARG A 226       9.099  -4.789 -14.507  1.00 97.18           N  
ATOM   3339  H   ARG A 226       8.121  -4.608 -14.329  1.00 97.18           H  
ATOM   3340  CA  ARG A 226       9.455  -5.675 -15.622  1.00 97.18           C  
ATOM   3341  HA  ARG A 226      10.512  -5.549 -15.855  1.00 97.18           H  
ATOM   3342  C   ARG A 226       8.697  -5.300 -16.874  1.00 97.18           C  
ATOM   3343  CB  ARG A 226       9.207  -7.142 -15.229  1.00 97.18           C  
ATOM   3344  HB2 ARG A 226       8.168  -7.274 -14.927  1.00 97.18           H  
ATOM   3345  HB3 ARG A 226       9.405  -7.784 -16.088  1.00 97.18           H  
ATOM   3346  O   ARG A 226       7.652  -4.665 -16.805  1.00 97.18           O  
ATOM   3347  CG  ARG A 226      10.137  -7.539 -14.076  1.00 97.18           C  
ATOM   3348  HG2 ARG A 226       9.896  -6.949 -13.192  1.00 97.18           H  
ATOM   3349  HG3 ARG A 226      11.166  -7.322 -14.365  1.00 97.18           H  
ATOM   3350  CD  ARG A 226      10.023  -9.005 -13.678  1.00 97.18           C  
ATOM   3351  HD2 ARG A 226       8.981  -9.222 -13.441  1.00 97.18           H  
ATOM   3352  HD3 ARG A 226      10.621  -9.145 -12.778  1.00 97.18           H  
ATOM   3353  NE  ARG A 226      10.516  -9.932 -14.711  1.00 97.18           N  
ATOM   3354  HE  ARG A 226      11.170  -9.595 -15.403  1.00 97.18           H  
ATOM   3355  NH1 ARG A 226       9.703 -11.798 -13.685  1.00 97.18           N  
ATOM   3356 HH11 ARG A 226       9.578 -11.293 -12.819  1.00 97.18           H  
ATOM   3357 HH12 ARG A 226       9.645 -12.806 -13.714  1.00 97.18           H  
ATOM   3358  NH2 ARG A 226      10.711 -12.011 -15.639  1.00 97.18           N  
ATOM   3359 HH21 ARG A 226      10.507 -12.992 -15.512  1.00 97.18           H  
ATOM   3360 HH22 ARG A 226      11.241 -11.653 -16.421  1.00 97.18           H  
ATOM   3361  CZ  ARG A 226      10.306 -11.231 -14.684  1.00 97.18           C  
ATOM   3362  N   THR A 227       9.215  -5.723 -18.017  1.00 95.89           N  
ATOM   3363  H   THR A 227      10.074  -6.253 -18.001  1.00 95.89           H  
ATOM   3364  CA  THR A 227       8.547  -5.545 -19.305  1.00 95.89           C  
ATOM   3365  HA  THR A 227       7.656  -4.933 -19.166  1.00 95.89           H  
ATOM   3366  C   THR A 227       8.112  -6.902 -19.832  1.00 95.89           C  
ATOM   3367  CB  THR A 227       9.446  -4.806 -20.301  1.00 95.89           C  
ATOM   3368  HB  THR A 227      10.323  -5.415 -20.518  1.00 95.89           H  
ATOM   3369  O   THR A 227       8.927  -7.819 -19.924  1.00 95.89           O  
ATOM   3370  CG2 THR A 227       8.729  -4.463 -21.604  1.00 95.89           C  
ATOM   3371 HG21 THR A 227       8.429  -5.375 -22.121  1.00 95.89           H  
ATOM   3372 HG22 THR A 227       7.847  -3.856 -21.399  1.00 95.89           H  
ATOM   3373 HG23 THR A 227       9.405  -3.903 -22.251  1.00 95.89           H  
ATOM   3374  OG1 THR A 227       9.867  -3.587 -19.739  1.00 95.89           O  
ATOM   3375  HG1 THR A 227       9.165  -2.938 -19.832  1.00 95.89           H  
ATOM   3376  N   PHE A 228       6.839  -7.021 -20.203  1.00 94.33           N  
ATOM   3377  H   PHE A 228       6.223  -6.230 -20.078  1.00 94.33           H  
ATOM   3378  CA  PHE A 228       6.291  -8.211 -20.852  1.00 94.33           C  
ATOM   3379  HA  PHE A 228       7.080  -8.955 -20.965  1.00 94.33           H  
ATOM   3380  C   PHE A 228       5.777  -7.870 -22.248  1.00 94.33           C  
ATOM   3381  CB  PHE A 228       5.191  -8.846 -19.994  1.00 94.33           C  
ATOM   3382  HB2 PHE A 228       4.406  -8.109 -19.820  1.00 94.33           H  
ATOM   3383  HB3 PHE A 228       4.743  -9.673 -20.545  1.00 94.33           H  
ATOM   3384  O   PHE A 228       5.221  -6.793 -22.488  1.00 94.33           O  
ATOM   3385  CG  PHE A 228       5.676  -9.372 -18.658  1.00 94.33           C  
ATOM   3386  CD1 PHE A 228       6.242 -10.656 -18.552  1.00 94.33           C  
ATOM   3387  HD1 PHE A 228       6.328 -11.286 -19.426  1.00 94.33           H  
ATOM   3388  CD2 PHE A 228       5.561  -8.567 -17.515  1.00 94.33           C  
ATOM   3389  HD2 PHE A 228       5.110  -7.590 -17.606  1.00 94.33           H  
ATOM   3390  CE1 PHE A 228       6.684 -11.131 -17.303  1.00 94.33           C  
ATOM   3391  HE1 PHE A 228       7.106 -12.121 -17.218  1.00 94.33           H  
ATOM   3392  CE2 PHE A 228       6.009  -9.036 -16.268  1.00 94.33           C  
ATOM   3393  HE2 PHE A 228       5.907  -8.418 -15.388  1.00 94.33           H  
ATOM   3394  CZ  PHE A 228       6.567 -10.321 -16.160  1.00 94.33           C  
ATOM   3395  HZ  PHE A 228       6.893 -10.689 -15.199  1.00 94.33           H  
ATOM   3396  N   SER A 229       5.930  -8.816 -23.175  1.00 92.17           N  
ATOM   3397  H   SER A 229       6.347  -9.695 -22.905  1.00 92.17           H  
ATOM   3398  CA  SER A 229       5.367  -8.687 -24.519  1.00 92.17           C  
ATOM   3399  HA  SER A 229       5.776  -7.790 -24.982  1.00 92.17           H  
ATOM   3400  C   SER A 229       3.841  -8.551 -24.441  1.00 92.17           C  
ATOM   3401  CB  SER A 229       5.760  -9.889 -25.377  1.00 92.17           C  
ATOM   3402  HB2 SER A 229       5.251 -10.783 -25.016  1.00 92.17           H  
ATOM   3403  HB3 SER A 229       6.838 -10.040 -25.320  1.00 92.17           H  
ATOM   3404  O   SER A 229       3.180  -9.323 -23.751  1.00 92.17           O  
ATOM   3405  OG  SER A 229       5.401  -9.638 -26.719  1.00 92.17           O  
ATOM   3406  HG  SER A 229       5.583 -10.423 -27.241  1.00 92.17           H  
ATOM   3407  N   GLY A 230       3.284  -7.540 -25.110  1.00 89.70           N  
ATOM   3408  H   GLY A 230       3.892  -6.950 -25.660  1.00 89.70           H  
ATOM   3409  CA  GLY A 230       1.844  -7.253 -25.136  1.00 89.70           C  
ATOM   3410  HA2 GLY A 230       1.611  -6.706 -26.050  1.00 89.70           H  
ATOM   3411  HA3 GLY A 230       1.299  -8.197 -25.165  1.00 89.70           H  
ATOM   3412  C   GLY A 230       1.294  -6.444 -23.953  1.00 89.70           C  
ATOM   3413  O   GLY A 230       0.241  -5.833 -24.104  1.00 89.70           O  
ATOM   3414  N   GLN A 231       1.993  -6.383 -22.813  1.00 89.39           N  
ATOM   3415  H   GLN A 231       2.839  -6.930 -22.741  1.00 89.39           H  
ATOM   3416  CA  GLN A 231       1.576  -5.579 -21.648  1.00 89.39           C  
ATOM   3417  HA  GLN A 231       0.554  -5.229 -21.789  1.00 89.39           H  
ATOM   3418  C   GLN A 231       2.428  -4.320 -21.434  1.00 89.39           C  
ATOM   3419  CB  GLN A 231       1.595  -6.438 -20.379  1.00 89.39           C  
ATOM   3420  HB2 GLN A 231       2.585  -6.877 -20.259  1.00 89.39           H  
ATOM   3421  HB3 GLN A 231       1.405  -5.793 -19.520  1.00 89.39           H  
ATOM   3422  O   GLN A 231       1.954  -3.363 -20.828  1.00 89.39           O  
ATOM   3423  CG  GLN A 231       0.532  -7.546 -20.386  1.00 89.39           C  
ATOM   3424  HG2 GLN A 231       0.731  -8.250 -21.194  1.00 89.39           H  
ATOM   3425  HG3 GLN A 231      -0.447  -7.095 -20.548  1.00 89.39           H  
ATOM   3426  CD  GLN A 231       0.525  -8.310 -19.066  1.00 89.39           C  
ATOM   3427  NE2 GLN A 231      -0.611  -8.767 -18.593  1.00 89.39           N  
ATOM   3428 HE21 GLN A 231      -1.483  -8.592 -19.071  1.00 89.39           H  
ATOM   3429 HE22 GLN A 231      -0.538  -9.104 -17.643  1.00 89.39           H  
ATOM   3430  OE1 GLN A 231       1.539  -8.501 -18.420  1.00 89.39           O  
ATOM   3431  N   GLY A 232       3.667  -4.303 -21.934  1.00 93.12           N  
ATOM   3432  H   GLY A 232       4.032  -5.154 -22.337  1.00 93.12           H  
ATOM   3433  CA  GLY A 232       4.610  -3.214 -21.688  1.00 93.12           C  
ATOM   3434  HA2 GLY A 232       4.092  -2.259 -21.775  1.00 93.12           H  
ATOM   3435  HA3 GLY A 232       5.403  -3.242 -22.435  1.00 93.12           H  
ATOM   3436  C   GLY A 232       5.250  -3.309 -20.302  1.00 93.12           C  
ATOM   3437  O   GLY A 232       5.451  -4.406 -19.778  1.00 93.12           O  
ATOM   3438  N   THR A 233       5.622  -2.160 -19.738  1.00 95.98           N  
ATOM   3439  H   THR A 233       5.423  -1.295 -20.220  1.00 95.98           H  
ATOM   3440  CA  THR A 233       6.253  -2.053 -18.415  1.00 95.98           C  
ATOM   3441  HA  THR A 233       6.978  -2.859 -18.301  1.00 95.98           H  
ATOM   3442  C   THR A 233       5.212  -2.161 -17.311  1.00 95.98           C  
ATOM   3443  CB  THR A 233       7.004  -0.725 -18.276  1.00 95.98           C  
ATOM   3444  HB  THR A 233       6.304   0.103 -18.388  1.00 95.98           H  
ATOM   3445  O   THR A 233       4.254  -1.394 -17.289  1.00 95.98           O  
ATOM   3446  CG2 THR A 233       7.727  -0.597 -16.935  1.00 95.98           C  
ATOM   3447 HG21 THR A 233       7.001  -0.474 -16.130  1.00 95.98           H  
ATOM   3448 HG22 THR A 233       8.373   0.280 -16.948  1.00 95.98           H  
ATOM   3449 HG23 THR A 233       8.324  -1.491 -16.753  1.00 95.98           H  
ATOM   3450  OG1 THR A 233       7.968  -0.639 -19.299  1.00 95.98           O  
ATOM   3451  HG1 THR A 233       8.117   0.301 -19.423  1.00 95.98           H  
ATOM   3452  N   VAL A 234       5.414  -3.073 -16.366  1.00 96.45           N  
ATOM   3453  H   VAL A 234       6.230  -3.664 -16.445  1.00 96.45           H  
ATOM   3454  CA  VAL A 234       4.512  -3.337 -15.243  1.00 96.45           C  
ATOM   3455  HA  VAL A 234       3.805  -2.511 -15.161  1.00 96.45           H  
ATOM   3456  C   VAL A 234       5.284  -3.409 -13.931  1.00 96.45           C  
ATOM   3457  CB  VAL A 234       3.695  -4.632 -15.450  1.00 96.45           C  
ATOM   3458  HB  VAL A 234       3.049  -4.767 -14.583  1.00 96.45           H  
ATOM   3459  O   VAL A 234       6.402  -3.925 -13.868  1.00 96.45           O  
ATOM   3460  CG1 VAL A 234       2.796  -4.581 -16.690  1.00 96.45           C  
ATOM   3461 HG11 VAL A 234       3.391  -4.450 -17.594  1.00 96.45           H  
ATOM   3462 HG12 VAL A 234       2.088  -3.757 -16.598  1.00 96.45           H  
ATOM   3463 HG13 VAL A 234       2.229  -5.508 -16.776  1.00 96.45           H  
ATOM   3464  CG2 VAL A 234       4.580  -5.873 -15.576  1.00 96.45           C  
ATOM   3465 HG21 VAL A 234       5.266  -5.752 -16.414  1.00 96.45           H  
ATOM   3466 HG22 VAL A 234       5.159  -6.028 -14.665  1.00 96.45           H  
ATOM   3467 HG23 VAL A 234       3.955  -6.750 -15.745  1.00 96.45           H  
ATOM   3468  N   VAL A 235       4.654  -2.953 -12.851  1.00 96.66           N  
ATOM   3469  H   VAL A 235       3.752  -2.515 -12.969  1.00 96.66           H  
ATOM   3470  CA  VAL A 235       5.109  -3.284 -11.495  1.00 96.66           C  
ATOM   3471  HA  VAL A 235       6.189  -3.145 -11.437  1.00 96.66           H  
ATOM   3472  C   VAL A 235       4.797  -4.763 -11.242  1.00 96.66           C  
ATOM   3473  CB  VAL A 235       4.458  -2.363 -10.449  1.00 96.66           C  
ATOM   3474  HB  VAL A 235       3.375  -2.456 -10.519  1.00 96.66           H  
ATOM   3475  O   VAL A 235       3.650  -5.189 -11.363  1.00 96.66           O  
ATOM   3476  CG1 VAL A 235       4.895  -2.733  -9.028  1.00 96.66           C  
ATOM   3477 HG11 VAL A 235       5.981  -2.695  -8.943  1.00 96.66           H  
ATOM   3478 HG12 VAL A 235       4.542  -3.731  -8.769  1.00 96.66           H  
ATOM   3479 HG13 VAL A 235       4.454  -2.032  -8.319  1.00 96.66           H  
ATOM   3480  CG2 VAL A 235       4.837  -0.895 -10.694  1.00 96.66           C  
ATOM   3481 HG21 VAL A 235       4.382  -0.266  -9.929  1.00 96.66           H  
ATOM   3482 HG22 VAL A 235       5.919  -0.769 -10.653  1.00 96.66           H  
ATOM   3483 HG23 VAL A 235       4.474  -0.564 -11.667  1.00 96.66           H  
ATOM   3484  N   TRP A 236       5.809  -5.556 -10.909  1.00 95.95           N  
ATOM   3485  H   TRP A 236       6.726  -5.139 -10.825  1.00 95.95           H  
ATOM   3486  CA  TRP A 236       5.762  -7.015 -10.764  1.00 95.95           C  
ATOM   3487  HA  TRP A 236       4.728  -7.334 -10.892  1.00 95.95           H  
ATOM   3488  C   TRP A 236       6.169  -7.476  -9.356  1.00 95.95           C  
ATOM   3489  CB  TRP A 236       6.577  -7.689 -11.875  1.00 95.95           C  
ATOM   3490  HB2 TRP A 236       6.493  -7.097 -12.787  1.00 95.95           H  
ATOM   3491  HB3 TRP A 236       7.632  -7.722 -11.604  1.00 95.95           H  
ATOM   3492  O   TRP A 236       6.951  -8.407  -9.172  1.00 95.95           O  
ATOM   3493  CG  TRP A 236       6.079  -9.063 -12.193  1.00 95.95           C  
ATOM   3494  CD1 TRP A 236       6.651 -10.240 -11.859  1.00 95.95           C  
ATOM   3495  HD1 TRP A 236       7.576 -10.340 -11.309  1.00 95.95           H  
ATOM   3496  CD2 TRP A 236       4.854  -9.410 -12.897  1.00 95.95           C  
ATOM   3497  CE2 TRP A 236       4.758 -10.830 -12.979  1.00 95.95           C  
ATOM   3498  CE3 TRP A 236       3.830  -8.652 -13.496  1.00 95.95           C  
ATOM   3499  HE3 TRP A 236       3.875  -7.574 -13.450  1.00 95.95           H  
ATOM   3500  NE1 TRP A 236       5.874 -11.287 -12.315  1.00 95.95           N  
ATOM   3501  HE1 TRP A 236       6.112 -12.259 -12.179  1.00 95.95           H  
ATOM   3502  CH2 TRP A 236       2.724 -10.687 -14.274  1.00 95.95           C  
ATOM   3503  HH2 TRP A 236       1.933 -11.157 -14.840  1.00 95.95           H  
ATOM   3504  CZ2 TRP A 236       3.702 -11.471 -13.640  1.00 95.95           C  
ATOM   3505  HZ2 TRP A 236       3.666 -12.549 -13.695  1.00 95.95           H  
ATOM   3506  CZ3 TRP A 236       2.799  -9.285 -14.208  1.00 95.95           C  
ATOM   3507  HZ3 TRP A 236       2.084  -8.686 -14.753  1.00 95.95           H  
ATOM   3508  N   GLY A 237       5.634  -6.801  -8.343  1.00 94.49           N  
ATOM   3509  H   GLY A 237       5.068  -5.992  -8.555  1.00 94.49           H  
ATOM   3510  CA  GLY A 237       5.806  -7.135  -6.933  1.00 94.49           C  
ATOM   3511  HA2 GLY A 237       5.606  -8.196  -6.784  1.00 94.49           H  
ATOM   3512  HA3 GLY A 237       6.830  -6.929  -6.622  1.00 94.49           H  
ATOM   3513  C   GLY A 237       4.853  -6.313  -6.071  1.00 94.49           C  
ATOM   3514  O   GLY A 237       4.475  -5.202  -6.442  1.00 94.49           O  
ATOM   3515  N   ALA A 238       4.418  -6.879  -4.948  1.00 95.73           N  
ATOM   3516  H   ALA A 238       4.792  -7.783  -4.694  1.00 95.73           H  
ATOM   3517  CA  ALA A 238       3.530  -6.204  -4.002  1.00 95.73           C  
ATOM   3518  HA  ALA A 238       3.684  -5.130  -4.106  1.00 95.73           H  
ATOM   3519  C   ALA A 238       3.863  -6.537  -2.538  1.00 95.73           C  
ATOM   3520  CB  ALA A 238       2.073  -6.516  -4.374  1.00 95.73           C  
ATOM   3521  HB1 ALA A 238       1.399  -5.951  -3.730  1.00 95.73           H  
ATOM   3522  HB2 ALA A 238       1.880  -7.582  -4.254  1.00 95.73           H  
ATOM   3523  HB3 ALA A 238       1.892  -6.228  -5.410  1.00 95.73           H  
ATOM   3524  O   ALA A 238       2.960  -6.558  -1.696  1.00 95.73           O  
ATOM   3525  N   ARG A 239       5.135  -6.830  -2.242  1.00 96.43           N  
ATOM   3526  H   ARG A 239       5.834  -6.673  -2.954  1.00 96.43           H  
ATOM   3527  CA  ARG A 239       5.626  -7.102  -0.889  1.00 96.43           C  
ATOM   3528  HA  ARG A 239       4.800  -7.517  -0.311  1.00 96.43           H  
ATOM   3529  C   ARG A 239       6.075  -5.828  -0.173  1.00 96.43           C  
ATOM   3530  CB  ARG A 239       6.763  -8.134  -0.890  1.00 96.43           C  
ATOM   3531  HB2 ARG A 239       7.512  -7.849  -1.629  1.00 96.43           H  
ATOM   3532  HB3 ARG A 239       7.230  -8.104   0.094  1.00 96.43           H  
ATOM   3533  O   ARG A 239       6.531  -4.878  -0.807  1.00 96.43           O  
ATOM   3534  CG  ARG A 239       6.311  -9.580  -1.140  1.00 96.43           C  
ATOM   3535  HG2 ARG A 239       5.466  -9.812  -0.491  1.00 96.43           H  
ATOM   3536  HG3 ARG A 239       6.011  -9.704  -2.181  1.00 96.43           H  
ATOM   3537  CD  ARG A 239       7.478 -10.526  -0.802  1.00 96.43           C  
ATOM   3538  HD2 ARG A 239       7.819 -10.314   0.211  1.00 96.43           H  
ATOM   3539  HD3 ARG A 239       8.312 -10.334  -1.477  1.00 96.43           H  
ATOM   3540  NE  ARG A 239       7.099 -11.947  -0.862  1.00 96.43           N  
ATOM   3541  HE  ARG A 239       7.066 -12.449   0.014  1.00 96.43           H  
ATOM   3542  NH1 ARG A 239       7.354 -12.212  -3.114  1.00 96.43           N  
ATOM   3543 HH11 ARG A 239       6.970 -12.671  -3.927  1.00 96.43           H  
ATOM   3544 HH12 ARG A 239       7.928 -11.385  -3.203  1.00 96.43           H  
ATOM   3545  NH2 ARG A 239       6.379 -13.813  -1.941  1.00 96.43           N  
ATOM   3546 HH21 ARG A 239       5.930 -14.112  -1.088  1.00 96.43           H  
ATOM   3547 HH22 ARG A 239       5.893 -13.995  -2.807  1.00 96.43           H  
ATOM   3548  CZ  ARG A 239       6.959 -12.654  -1.960  1.00 96.43           C  
ATOM   3549  N   THR A 240       5.931  -5.813   1.144  1.00 97.37           N  
ATOM   3550  H   THR A 240       5.602  -6.656   1.592  1.00 97.37           H  
ATOM   3551  CA  THR A 240       6.498  -4.784   2.026  1.00 97.37           C  
ATOM   3552  HA  THR A 240       6.553  -3.835   1.493  1.00 97.37           H  
ATOM   3553  C   THR A 240       7.928  -5.167   2.432  1.00 97.37           C  
ATOM   3554  CB  THR A 240       5.607  -4.575   3.266  1.00 97.37           C  
ATOM   3555  HB  THR A 240       5.959  -3.705   3.821  1.00 97.37           H  
ATOM   3556  O   THR A 240       8.455  -6.192   1.997  1.00 97.37           O  
ATOM   3557  CG2 THR A 240       4.134  -4.370   2.910  1.00 97.37           C  
ATOM   3558 HG21 THR A 240       4.041  -3.553   2.195  1.00 97.37           H  
ATOM   3559 HG22 THR A 240       3.574  -4.124   3.812  1.00 97.37           H  
ATOM   3560 HG23 THR A 240       3.724  -5.285   2.484  1.00 97.37           H  
ATOM   3561  OG1 THR A 240       5.700  -5.708   4.088  1.00 97.37           O  
ATOM   3562  HG1 THR A 240       4.849  -5.894   4.493  1.00 97.37           H  
ATOM   3563  N   LEU A 241       8.560  -4.353   3.278  1.00 97.02           N  
ATOM   3564  H   LEU A 241       8.102  -3.495   3.547  1.00 97.02           H  
ATOM   3565  CA  LEU A 241       9.854  -4.653   3.902  1.00 97.02           C  
ATOM   3566  HA  LEU A 241      10.442  -5.247   3.203  1.00 97.02           H  
ATOM   3567  C   LEU A 241       9.737  -5.531   5.159  1.00 97.02           C  
ATOM   3568  CB  LEU A 241      10.598  -3.334   4.179  1.00 97.02           C  
ATOM   3569  HB2 LEU A 241       9.963  -2.692   4.791  1.00 97.02           H  
ATOM   3570  HB3 LEU A 241      11.505  -3.538   4.747  1.00 97.02           H  
ATOM   3571  O   LEU A 241      10.714  -5.685   5.891  1.00 97.02           O  
ATOM   3572  CG  LEU A 241      10.992  -2.578   2.906  1.00 97.02           C  
ATOM   3573  HG  LEU A 241      10.140  -2.504   2.231  1.00 97.02           H  
ATOM   3574  CD1 LEU A 241      11.431  -1.162   3.266  1.00 97.02           C  
ATOM   3575 HD11 LEU A 241      10.677  -0.677   3.887  1.00 97.02           H  
ATOM   3576 HD12 LEU A 241      11.573  -0.585   2.352  1.00 97.02           H  
ATOM   3577 HD13 LEU A 241      12.377  -1.195   3.807  1.00 97.02           H  
ATOM   3578  CD2 LEU A 241      12.136  -3.304   2.194  1.00 97.02           C  
ATOM   3579 HD21 LEU A 241      11.851  -4.324   1.935  1.00 97.02           H  
ATOM   3580 HD22 LEU A 241      12.382  -2.804   1.257  1.00 97.02           H  
ATOM   3581 HD23 LEU A 241      13.021  -3.323   2.829  1.00 97.02           H  
ATOM   3582  N   GLU A 242       8.561  -6.104   5.424  1.00 95.09           N  
ATOM   3583  H   GLU A 242       7.801  -5.975   4.771  1.00 95.09           H  
ATOM   3584  CA  GLU A 242       8.338  -7.068   6.499  1.00 95.09           C  
ATOM   3585  HA  GLU A 242       9.271  -7.221   7.042  1.00 95.09           H  
ATOM   3586  C   GLU A 242       7.901  -8.422   5.928  1.00 95.09           C  
ATOM   3587  CB  GLU A 242       7.306  -6.512   7.495  1.00 95.09           C  
ATOM   3588  HB2 GLU A 242       7.635  -5.524   7.819  1.00 95.09           H  
ATOM   3589  HB3 GLU A 242       6.336  -6.419   7.008  1.00 95.09           H  
ATOM   3590  O   GLU A 242       6.950  -8.500   5.157  1.00 95.09           O  
ATOM   3591  CG  GLU A 242       7.180  -7.424   8.727  1.00 95.09           C  
ATOM   3592  HG2 GLU A 242       8.157  -7.516   9.200  1.00 95.09           H  
ATOM   3593  HG3 GLU A 242       6.873  -8.417   8.400  1.00 95.09           H  
ATOM   3594  CD  GLU A 242       6.168  -6.924   9.765  1.00 95.09           C  
ATOM   3595  OE1 GLU A 242       5.520  -7.782  10.409  1.00 95.09           O  
ATOM   3596  OE2 GLU A 242       6.007  -5.703   9.928  1.00 95.09           O  
ATOM   3597  N   ASP A 243       8.544  -9.509   6.364  1.00 91.01           N  
ATOM   3598  H   ASP A 243       9.353  -9.390   6.956  1.00 91.01           H  
ATOM   3599  CA  ASP A 243       8.250 -10.868   5.881  1.00 91.01           C  
ATOM   3600  HA  ASP A 243       7.705 -10.761   4.943  1.00 91.01           H  
ATOM   3601  C   ASP A 243       7.335 -11.684   6.814  1.00 91.01           C  
ATOM   3602  CB  ASP A 243       9.552 -11.610   5.551  1.00 91.01           C  
ATOM   3603  HB2 ASP A 243      10.266 -10.900   5.134  1.00 91.01           H  
ATOM   3604  HB3 ASP A 243       9.984 -12.006   6.470  1.00 91.01           H  
ATOM   3605  O   ASP A 243       7.342 -12.917   6.817  1.00 91.01           O  
ATOM   3606  CG  ASP A 243       9.352 -12.747   4.536  1.00 91.01           C  
ATOM   3607  OD1 ASP A 243       8.230 -12.883   3.975  1.00 91.01           O  
ATOM   3608  OD2 ASP A 243      10.346 -13.472   4.305  1.00 91.01           O  
ATOM   3609  N   SER A 244       6.535 -11.011   7.643  1.00 92.38           N  
ATOM   3610  H   SER A 244       6.517 -10.004   7.573  1.00 92.38           H  
ATOM   3611  CA  SER A 244       5.547 -11.681   8.492  1.00 92.38           C  
ATOM   3612  HA  SER A 244       5.977 -12.625   8.827  1.00 92.38           H  
ATOM   3613  C   SER A 244       4.272 -12.000   7.714  1.00 92.38           C  
ATOM   3614  CB  SER A 244       5.236 -10.866   9.752  1.00 92.38           C  
ATOM   3615  HB2 SER A 244       6.160 -10.451  10.154  1.00 92.38           H  
ATOM   3616  HB3 SER A 244       4.806 -11.531  10.501  1.00 92.38           H  
ATOM   3617  O   SER A 244       3.847 -11.250   6.834  1.00 92.38           O  
ATOM   3618  OG  SER A 244       4.311  -9.824   9.501  1.00 92.38           O  
ATOM   3619  HG  SER A 244       4.720  -9.029   9.852  1.00 92.38           H  
ATOM   3620  N   ASP A 245       3.580 -13.076   8.088  1.00 87.45           N  
ATOM   3621  H   ASP A 245       3.988 -13.711   8.759  1.00 87.45           H  
ATOM   3622  CA  ASP A 245       2.331 -13.470   7.422  1.00 87.45           C  
ATOM   3623  HA  ASP A 245       2.528 -13.601   6.358  1.00 87.45           H  
ATOM   3624  C   ASP A 245       1.210 -12.421   7.530  1.00 87.45           C  
ATOM   3625  CB  ASP A 245       1.846 -14.803   8.003  1.00 87.45           C  
ATOM   3626  HB2 ASP A 245       0.817 -14.971   7.683  1.00 87.45           H  
ATOM   3627  HB3 ASP A 245       1.850 -14.745   9.091  1.00 87.45           H  
ATOM   3628  O   ASP A 245       0.269 -12.432   6.731  1.00 87.45           O  
ATOM   3629  CG  ASP A 245       2.670 -16.008   7.541  1.00 87.45           C  
ATOM   3630  OD1 ASP A 245       3.395 -15.898   6.515  1.00 87.45           O  
ATOM   3631  OD2 ASP A 245       2.509 -17.055   8.197  1.00 87.45           O  
ATOM   3632  N   ASN A 246       1.300 -11.507   8.499  1.00 90.45           N  
ATOM   3633  H   ASN A 246       2.135 -11.506   9.066  1.00 90.45           H  
ATOM   3634  CA  ASN A 246       0.308 -10.455   8.697  1.00 90.45           C  
ATOM   3635  HA  ASN A 246      -0.685 -10.852   8.489  1.00 90.45           H  
ATOM   3636  C   ASN A 246       0.516  -9.281   7.739  1.00 90.45           C  
ATOM   3637  CB  ASN A 246       0.349 -10.003  10.164  1.00 90.45           C  
ATOM   3638  HB2 ASN A 246      -0.272  -9.116  10.282  1.00 90.45           H  
ATOM   3639  HB3 ASN A 246       1.371  -9.738  10.435  1.00 90.45           H  
ATOM   3640  O   ASN A 246      -0.456  -8.778   7.175  1.00 90.45           O  
ATOM   3641  CG  ASN A 246      -0.177 -11.064  11.113  1.00 90.45           C  
ATOM   3642  ND2 ASN A 246       0.245 -11.035  12.355  1.00 90.45           N  
ATOM   3643 HD21 ASN A 246       0.936 -10.358  12.644  1.00 90.45           H  
ATOM   3644 HD22 ASN A 246      -0.097 -11.771  12.957  1.00 90.45           H  
ATOM   3645  OD1 ASN A 246      -0.974 -11.921  10.767  1.00 90.45           O  
ATOM   3646  N   TRP A 247       1.767  -8.855   7.540  1.00 94.77           N  
ATOM   3647  H   TRP A 247       2.523  -9.328   8.013  1.00 94.77           H  
ATOM   3648  CA  TRP A 247       2.073  -7.587   6.873  1.00 94.77           C  
ATOM   3649  HA  TRP A 247       1.140  -7.146   6.520  1.00 94.77           H  
ATOM   3650  C   TRP A 247       2.937  -7.708   5.619  1.00 94.77           C  
ATOM   3651  CB  TRP A 247       2.657  -6.602   7.880  1.00 94.77           C  
ATOM   3652  HB2 TRP A 247       2.761  -5.645   7.369  1.00 94.77           H  
ATOM   3653  HB3 TRP A 247       3.647  -6.947   8.180  1.00 94.77           H  
ATOM   3654  O   TRP A 247       3.358  -6.686   5.078  1.00 94.77           O  
ATOM   3655  CG  TRP A 247       1.824  -6.366   9.098  1.00 94.77           C  
ATOM   3656  CD1 TRP A 247       2.204  -6.630  10.367  1.00 94.77           C  
ATOM   3657  HD1 TRP A 247       3.174  -7.017  10.643  1.00 94.77           H  
ATOM   3658  CD2 TRP A 247       0.478  -5.811   9.186  1.00 94.77           C  
ATOM   3659  CE2 TRP A 247       0.086  -5.801  10.558  1.00 94.77           C  
ATOM   3660  CE3 TRP A 247      -0.450  -5.313   8.244  1.00 94.77           C  
ATOM   3661  HE3 TRP A 247      -0.191  -5.327   7.196  1.00 94.77           H  
ATOM   3662  NE1 TRP A 247       1.178  -6.307  11.233  1.00 94.77           N  
ATOM   3663  HE1 TRP A 247       1.265  -6.399  12.235  1.00 94.77           H  
ATOM   3664  CH2 TRP A 247      -2.084  -4.877  10.007  1.00 94.77           C  
ATOM   3665  HH2 TRP A 247      -3.069  -4.549  10.304  1.00 94.77           H  
ATOM   3666  CZ2 TRP A 247      -1.172  -5.338  10.973  1.00 94.77           C  
ATOM   3667  HZ2 TRP A 247      -1.445  -5.363  12.017  1.00 94.77           H  
ATOM   3668  CZ3 TRP A 247      -1.718  -4.855   8.649  1.00 94.77           C  
ATOM   3669  HZ3 TRP A 247      -2.429  -4.513   7.911  1.00 94.77           H  
ATOM   3670  N   ARG A 248       3.122  -8.927   5.096  1.00 95.09           N  
ATOM   3671  H   ARG A 248       2.893  -9.717   5.683  1.00 95.09           H  
ATOM   3672  CA  ARG A 248       3.900  -9.198   3.878  1.00 95.09           C  
ATOM   3673  HA  ARG A 248       4.937  -8.923   4.072  1.00 95.09           H  
ATOM   3674  C   ARG A 248       3.486  -8.372   2.662  1.00 95.09           C  
ATOM   3675  CB  ARG A 248       3.854 -10.710   3.575  1.00 95.09           C  
ATOM   3676  HB2 ARG A 248       4.164 -11.257   4.465  1.00 95.09           H  
ATOM   3677  HB3 ARG A 248       2.834 -11.005   3.327  1.00 95.09           H  
ATOM   3678  O   ARG A 248       4.327  -8.105   1.815  1.00 95.09           O  
ATOM   3679  CG  ARG A 248       4.795 -11.137   2.437  1.00 95.09           C  
ATOM   3680  HG2 ARG A 248       5.803 -10.775   2.640  1.00 95.09           H  
ATOM   3681  HG3 ARG A 248       4.445 -10.693   1.506  1.00 95.09           H  
ATOM   3682  CD  ARG A 248       4.829 -12.663   2.241  1.00 95.09           C  
ATOM   3683  HD2 ARG A 248       3.804 -13.022   2.151  1.00 95.09           H  
ATOM   3684  HD3 ARG A 248       5.343 -12.876   1.303  1.00 95.09           H  
ATOM   3685  NE  ARG A 248       5.544 -13.360   3.331  1.00 95.09           N  
ATOM   3686  HE  ARG A 248       6.449 -13.006   3.605  1.00 95.09           H  
ATOM   3687  NH1 ARG A 248       4.151 -15.166   3.653  1.00 95.09           N  
ATOM   3688 HH11 ARG A 248       3.691 -15.000   2.769  1.00 95.09           H  
ATOM   3689 HH12 ARG A 248       3.820 -15.814   4.353  1.00 95.09           H  
ATOM   3690  NH2 ARG A 248       5.725 -14.751   5.126  1.00 95.09           N  
ATOM   3691 HH21 ARG A 248       6.508 -14.205   5.457  1.00 95.09           H  
ATOM   3692 HH22 ARG A 248       5.245 -15.381   5.753  1.00 95.09           H  
ATOM   3693  CZ  ARG A 248       5.151 -14.418   4.014  1.00 95.09           C  
ATOM   3694  N   TYR A 249       2.215  -7.976   2.534  1.00 96.34           N  
ATOM   3695  H   TYR A 249       1.593  -8.154   3.309  1.00 96.34           H  
ATOM   3696  CA  TYR A 249       1.683  -7.392   1.295  1.00 96.34           C  
ATOM   3697  HA  TYR A 249       2.467  -7.431   0.539  1.00 96.34           H  
ATOM   3698  C   TYR A 249       1.264  -5.921   1.417  1.00 96.34           C  
ATOM   3699  CB  TYR A 249       0.532  -8.251   0.761  1.00 96.34           C  
ATOM   3700  HB2 TYR A 249       0.154  -7.805  -0.159  1.00 96.34           H  
ATOM   3701  HB3 TYR A 249      -0.279  -8.241   1.489  1.00 96.34           H  
ATOM   3702  O   TYR A 249       0.480  -5.547   2.293  1.00 96.34           O  
ATOM   3703  CG  TYR A 249       0.915  -9.683   0.445  1.00 96.34           C  
ATOM   3704  CD1 TYR A 249       1.801  -9.963  -0.615  1.00 96.34           C  
ATOM   3705  HD1 TYR A 249       2.223  -9.161  -1.201  1.00 96.34           H  
ATOM   3706  CD2 TYR A 249       0.387 -10.735   1.219  1.00 96.34           C  
ATOM   3707  HD2 TYR A 249      -0.274 -10.520   2.046  1.00 96.34           H  
ATOM   3708  CE1 TYR A 249       2.159 -11.296  -0.900  1.00 96.34           C  
ATOM   3709  HE1 TYR A 249       2.843 -11.531  -1.702  1.00 96.34           H  
ATOM   3710  CE2 TYR A 249       0.735 -12.067   0.929  1.00 96.34           C  
ATOM   3711  HE2 TYR A 249       0.342 -12.874   1.531  1.00 96.34           H  
ATOM   3712  OH  TYR A 249       1.970 -13.633  -0.401  1.00 96.34           O  
ATOM   3713  HH  TYR A 249       1.457 -14.275   0.095  1.00 96.34           H  
ATOM   3714  CZ  TYR A 249       1.623 -12.349  -0.132  1.00 96.34           C  
ATOM   3715  N   ILE A 250       1.688  -5.116   0.436  1.00 97.01           N  
ATOM   3716  H   ILE A 250       2.314  -5.523  -0.244  1.00 97.01           H  
ATOM   3717  CA  ILE A 250       1.324  -3.702   0.255  1.00 97.01           C  
ATOM   3718  HA  ILE A 250       1.763  -3.138   1.079  1.00 97.01           H  
ATOM   3719  C   ILE A 250      -0.196  -3.466   0.321  1.00 97.01           C  
ATOM   3720  CB  ILE A 250       1.917  -3.143  -1.065  1.00 97.01           C  
ATOM   3721  HB  ILE A 250       1.565  -3.757  -1.894  1.00 97.01           H  
ATOM   3722  O   ILE A 250      -0.610  -2.621   1.116  1.00 97.01           O  
ATOM   3723  CG1 ILE A 250       3.458  -3.216  -1.050  1.00 97.01           C  
ATOM   3724 HG12 ILE A 250       3.771  -4.247  -0.880  1.00 97.01           H  
ATOM   3725 HG13 ILE A 250       3.848  -2.620  -0.225  1.00 97.01           H  
ATOM   3726  CG2 ILE A 250       1.444  -1.697  -1.317  1.00 97.01           C  
ATOM   3727 HG21 ILE A 250       1.875  -1.304  -2.238  1.00 97.01           H  
ATOM   3728 HG22 ILE A 250       1.752  -1.061  -0.487  1.00 97.01           H  
ATOM   3729 HG23 ILE A 250       0.361  -1.661  -1.431  1.00 97.01           H  
ATOM   3730  CD1 ILE A 250       4.119  -2.741  -2.349  1.00 97.01           C  
ATOM   3731 HD11 ILE A 250       5.149  -3.096  -2.386  1.00 97.01           H  
ATOM   3732 HD12 ILE A 250       3.578  -3.125  -3.214  1.00 97.01           H  
ATOM   3733 HD13 ILE A 250       4.127  -1.651  -2.378  1.00 97.01           H  
ATOM   3734  N   PRO A 251      -1.058  -4.166  -0.453  1.00 96.47           N  
ATOM   3735  CA  PRO A 251      -2.504  -3.919  -0.406  1.00 96.47           C  
ATOM   3736  HA  PRO A 251      -2.723  -2.893  -0.700  1.00 96.47           H  
ATOM   3737  C   PRO A 251      -3.115  -4.160   0.977  1.00 96.47           C  
ATOM   3738  CB  PRO A 251      -3.120  -4.875  -1.428  1.00 96.47           C  
ATOM   3739  HB2 PRO A 251      -4.069  -5.280  -1.078  1.00 96.47           H  
ATOM   3740  HB3 PRO A 251      -3.249  -4.350  -2.374  1.00 96.47           H  
ATOM   3741  O   PRO A 251      -4.006  -3.421   1.384  1.00 96.47           O  
ATOM   3742  CG  PRO A 251      -2.077  -5.979  -1.573  1.00 96.47           C  
ATOM   3743  HG2 PRO A 251      -2.161  -6.496  -2.528  1.00 96.47           H  
ATOM   3744  HG3 PRO A 251      -2.165  -6.685  -0.747  1.00 96.47           H  
ATOM   3745  CD  PRO A 251      -0.777  -5.195  -1.449  1.00 96.47           C  
ATOM   3746  HD2 PRO A 251       0.031  -5.871  -1.168  1.00 96.47           H  
ATOM   3747  HD3 PRO A 251      -0.544  -4.720  -2.401  1.00 96.47           H  
ATOM   3748  N   VAL A 252      -2.617  -5.153   1.723  1.00 96.27           N  
ATOM   3749  H   VAL A 252      -1.821  -5.669   1.375  1.00 96.27           H  
ATOM   3750  CA  VAL A 252      -3.105  -5.455   3.075  1.00 96.27           C  
ATOM   3751  HA  VAL A 252      -4.194  -5.510   3.050  1.00 96.27           H  
ATOM   3752  C   VAL A 252      -2.738  -4.314   4.019  1.00 96.27           C  
ATOM   3753  CB  VAL A 252      -2.570  -6.809   3.580  1.00 96.27           C  
ATOM   3754  HB  VAL A 252      -1.480  -6.807   3.537  1.00 96.27           H  
ATOM   3755  O   VAL A 252      -3.619  -3.736   4.651  1.00 96.27           O  
ATOM   3756  CG1 VAL A 252      -2.987  -7.080   5.030  1.00 96.27           C  
ATOM   3757 HG11 VAL A 252      -2.487  -6.385   5.705  1.00 96.27           H  
ATOM   3758 HG12 VAL A 252      -2.693  -8.087   5.325  1.00 96.27           H  
ATOM   3759 HG13 VAL A 252      -4.065  -6.966   5.143  1.00 96.27           H  
ATOM   3760  CG2 VAL A 252      -3.081  -7.961   2.702  1.00 96.27           C  
ATOM   3761 HG21 VAL A 252      -4.170  -7.999   2.729  1.00 96.27           H  
ATOM   3762 HG22 VAL A 252      -2.761  -7.827   1.668  1.00 96.27           H  
ATOM   3763 HG23 VAL A 252      -2.681  -8.906   3.069  1.00 96.27           H  
ATOM   3764  N   ARG A 253      -1.461  -3.912   4.068  1.00 96.96           N  
ATOM   3765  H   ARG A 253      -0.774  -4.396   3.507  1.00 96.96           H  
ATOM   3766  CA  ARG A 253      -1.033  -2.801   4.932  1.00 96.96           C  
ATOM   3767  HA  ARG A 253      -1.328  -3.029   5.957  1.00 96.96           H  
ATOM   3768  C   ARG A 253      -1.729  -1.489   4.568  1.00 96.96           C  
ATOM   3769  CB  ARG A 253       0.494  -2.647   4.877  1.00 96.96           C  
ATOM   3770  HB2 ARG A 253       0.968  -3.592   5.141  1.00 96.96           H  
ATOM   3771  HB3 ARG A 253       0.793  -2.396   3.859  1.00 96.96           H  
ATOM   3772  O   ARG A 253      -2.169  -0.766   5.461  1.00 96.96           O  
ATOM   3773  CG  ARG A 253       1.001  -1.547   5.829  1.00 96.96           C  
ATOM   3774  HG2 ARG A 253       0.537  -0.589   5.594  1.00 96.96           H  
ATOM   3775  HG3 ARG A 253       2.065  -1.396   5.643  1.00 96.96           H  
ATOM   3776  CD  ARG A 253       0.825  -1.870   7.323  1.00 96.96           C  
ATOM   3777  HD2 ARG A 253       0.727  -2.946   7.462  1.00 96.96           H  
ATOM   3778  HD3 ARG A 253       1.722  -1.542   7.849  1.00 96.96           H  
ATOM   3779  NE  ARG A 253      -0.332  -1.156   7.894  1.00 96.96           N  
ATOM   3780  HE  ARG A 253      -0.711  -0.392   7.353  1.00 96.96           H  
ATOM   3781  NH1 ARG A 253      -0.529  -2.218   9.920  1.00 96.96           N  
ATOM   3782 HH11 ARG A 253      -1.035  -2.305  10.790  1.00 96.96           H  
ATOM   3783 HH12 ARG A 253       0.060  -2.972   9.596  1.00 96.96           H  
ATOM   3784  NH2 ARG A 253      -1.783  -0.421   9.464  1.00 96.96           N  
ATOM   3785 HH21 ARG A 253      -2.339  -0.487  10.305  1.00 96.96           H  
ATOM   3786 HH22 ARG A 253      -1.965   0.359   8.850  1.00 96.96           H  
ATOM   3787  CZ  ARG A 253      -0.870  -1.277   9.094  1.00 96.96           C  
ATOM   3788  N   ARG A 254      -1.849  -1.175   3.274  1.00 97.32           N  
ATOM   3789  H   ARG A 254      -1.457  -1.813   2.595  1.00 97.32           H  
ATOM   3790  CA  ARG A 254      -2.495   0.060   2.806  1.00 97.32           C  
ATOM   3791  HA  ARG A 254      -2.094   0.899   3.376  1.00 97.32           H  
ATOM   3792  C   ARG A 254      -3.998   0.073   3.076  1.00 97.32           C  
ATOM   3793  CB  ARG A 254      -2.200   0.310   1.322  1.00 97.32           C  
ATOM   3794  HB2 ARG A 254      -2.835   1.132   0.992  1.00 97.32           H  
ATOM   3795  HB3 ARG A 254      -2.454  -0.575   0.739  1.00 97.32           H  
ATOM   3796  O   ARG A 254      -4.512   1.130   3.431  1.00 97.32           O  
ATOM   3797  CG  ARG A 254      -0.734   0.707   1.073  1.00 97.32           C  
ATOM   3798  HG2 ARG A 254      -0.477   1.564   1.695  1.00 97.32           H  
ATOM   3799  HG3 ARG A 254      -0.075  -0.118   1.346  1.00 97.32           H  
ATOM   3800  CD  ARG A 254      -0.497   1.067  -0.399  1.00 97.32           C  
ATOM   3801  HD2 ARG A 254      -0.817   0.230  -1.021  1.00 97.32           H  
ATOM   3802  HD3 ARG A 254       0.572   1.216  -0.550  1.00 97.32           H  
ATOM   3803  NE  ARG A 254      -1.208   2.304  -0.774  1.00 97.32           N  
ATOM   3804  HE  ARG A 254      -1.015   3.121  -0.214  1.00 97.32           H  
ATOM   3805  NH1 ARG A 254      -2.412   1.553  -2.602  1.00 97.32           N  
ATOM   3806 HH11 ARG A 254      -3.153   1.744  -3.262  1.00 97.32           H  
ATOM   3807 HH12 ARG A 254      -2.057   0.612  -2.515  1.00 97.32           H  
ATOM   3808  NH2 ARG A 254      -2.675   3.628  -1.848  1.00 97.32           N  
ATOM   3809 HH21 ARG A 254      -3.426   3.717  -2.518  1.00 97.32           H  
ATOM   3810 HH22 ARG A 254      -2.570   4.384  -1.187  1.00 97.32           H  
ATOM   3811  CZ  ARG A 254      -2.084   2.480  -1.745  1.00 97.32           C  
ATOM   3812  N   LEU A 255      -4.684  -1.071   2.987  1.00 96.14           N  
ATOM   3813  H   LEU A 255      -4.226  -1.897   2.630  1.00 96.14           H  
ATOM   3814  CA  LEU A 255      -6.085  -1.183   3.400  1.00 96.14           C  
ATOM   3815  HA  LEU A 255      -6.667  -0.453   2.837  1.00 96.14           H  
ATOM   3816  C   LEU A 255      -6.245  -0.842   4.886  1.00 96.14           C  
ATOM   3817  CB  LEU A 255      -6.616  -2.592   3.078  1.00 96.14           C  
ATOM   3818  HB2 LEU A 255      -5.966  -3.329   3.549  1.00 96.14           H  
ATOM   3819  HB3 LEU A 255      -6.572  -2.744   2.000  1.00 96.14           H  
ATOM   3820  O   LEU A 255      -7.065   0.007   5.223  1.00 96.14           O  
ATOM   3821  CG  LEU A 255      -8.059  -2.845   3.560  1.00 96.14           C  
ATOM   3822  HG  LEU A 255      -8.122  -2.692   4.637  1.00 96.14           H  
ATOM   3823  CD1 LEU A 255      -9.070  -1.925   2.874  1.00 96.14           C  
ATOM   3824 HD11 LEU A 255     -10.078  -2.184   3.198  1.00 96.14           H  
ATOM   3825 HD12 LEU A 255      -9.002  -2.032   1.791  1.00 96.14           H  
ATOM   3826 HD13 LEU A 255      -8.884  -0.888   3.153  1.00 96.14           H  
ATOM   3827  CD2 LEU A 255      -8.440  -4.294   3.277  1.00 96.14           C  
ATOM   3828 HD21 LEU A 255      -7.777  -4.958   3.832  1.00 96.14           H  
ATOM   3829 HD22 LEU A 255      -9.465  -4.474   3.602  1.00 96.14           H  
ATOM   3830 HD23 LEU A 255      -8.365  -4.514   2.212  1.00 96.14           H  
ATOM   3831  N   PHE A 256      -5.429  -1.437   5.762  1.00 96.48           N  
ATOM   3832  H   PHE A 256      -4.776  -2.133   5.430  1.00 96.48           H  
ATOM   3833  CA  PHE A 256      -5.466  -1.114   7.191  1.00 96.48           C  
ATOM   3834  HA  PHE A 256      -6.476  -1.282   7.564  1.00 96.48           H  
ATOM   3835  C   PHE A 256      -5.156   0.365   7.453  1.00 96.48           C  
ATOM   3836  CB  PHE A 256      -4.519  -2.031   7.975  1.00 96.48           C  
ATOM   3837  HB2 PHE A 256      -3.620  -2.230   7.392  1.00 96.48           H  
ATOM   3838  HB3 PHE A 256      -4.208  -1.504   8.877  1.00 96.48           H  
ATOM   3839  O   PHE A 256      -5.878   1.001   8.213  1.00 96.48           O  
ATOM   3840  CG  PHE A 256      -5.148  -3.340   8.413  1.00 96.48           C  
ATOM   3841  CD1 PHE A 256      -5.619  -3.480   9.733  1.00 96.48           C  
ATOM   3842  HD1 PHE A 256      -5.554  -2.649  10.420  1.00 96.48           H  
ATOM   3843  CD2 PHE A 256      -5.256  -4.424   7.523  1.00 96.48           C  
ATOM   3844  HD2 PHE A 256      -4.919  -4.327   6.502  1.00 96.48           H  
ATOM   3845  CE1 PHE A 256      -6.166  -4.702  10.162  1.00 96.48           C  
ATOM   3846  HE1 PHE A 256      -6.521  -4.806  11.176  1.00 96.48           H  
ATOM   3847  CE2 PHE A 256      -5.791  -5.649   7.954  1.00 96.48           C  
ATOM   3848  HE2 PHE A 256      -5.847  -6.488   7.276  1.00 96.48           H  
ATOM   3849  CZ  PHE A 256      -6.243  -5.790   9.276  1.00 96.48           C  
ATOM   3850  HZ  PHE A 256      -6.653  -6.733   9.607  1.00 96.48           H  
ATOM   3851  N   ASN A 257      -4.160   0.953   6.778  1.00 95.88           N  
ATOM   3852  H   ASN A 257      -3.578   0.381   6.182  1.00 95.88           H  
ATOM   3853  CA  ASN A 257      -3.860   2.385   6.913  1.00 95.88           C  
ATOM   3854  HA  ASN A 257      -3.632   2.604   7.957  1.00 95.88           H  
ATOM   3855  C   ASN A 257      -5.053   3.269   6.528  1.00 95.88           C  
ATOM   3856  CB  ASN A 257      -2.652   2.772   6.041  1.00 95.88           C  
ATOM   3857  HB2 ASN A 257      -2.822   2.459   5.011  1.00 95.88           H  
ATOM   3858  HB3 ASN A 257      -2.557   3.858   6.049  1.00 95.88           H  
ATOM   3859  O   ASN A 257      -5.369   4.218   7.243  1.00 95.88           O  
ATOM   3860  CG  ASN A 257      -1.335   2.205   6.513  1.00 95.88           C  
ATOM   3861  ND2 ASN A 257      -0.252   2.558   5.865  1.00 95.88           N  
ATOM   3862 HD21 ASN A 257      -0.305   3.343   5.233  1.00 95.88           H  
ATOM   3863 HD22 ASN A 257       0.633   2.246   6.239  1.00 95.88           H  
ATOM   3864  OD1 ASN A 257      -1.253   1.444   7.460  1.00 95.88           O  
ATOM   3865  N   ALA A 258      -5.711   2.965   5.406  1.00 95.34           N  
ATOM   3866  H   ALA A 258      -5.407   2.173   4.857  1.00 95.34           H  
ATOM   3867  CA  ALA A 258      -6.868   3.721   4.940  1.00 95.34           C  
ATOM   3868  HA  ALA A 258      -6.596   4.774   4.875  1.00 95.34           H  
ATOM   3869  C   ALA A 258      -8.039   3.615   5.929  1.00 95.34           C  
ATOM   3870  CB  ALA A 258      -7.246   3.231   3.537  1.00 95.34           C  
ATOM   3871  HB1 ALA A 258      -6.405   3.367   2.858  1.00 95.34           H  
ATOM   3872  HB2 ALA A 258      -7.515   2.175   3.569  1.00 95.34           H  
ATOM   3873  HB3 ALA A 258      -8.100   3.801   3.172  1.00 95.34           H  
ATOM   3874  O   ALA A 258      -8.595   4.639   6.320  1.00 95.34           O  
ATOM   3875  N   VAL A 259      -8.350   2.401   6.394  1.00 95.27           N  
ATOM   3876  H   VAL A 259      -7.837   1.606   6.039  1.00 95.27           H  
ATOM   3877  CA  VAL A 259      -9.425   2.155   7.367  1.00 95.27           C  
ATOM   3878  HA  VAL A 259     -10.348   2.582   6.976  1.00 95.27           H  
ATOM   3879  C   VAL A 259      -9.147   2.852   8.700  1.00 95.27           C  
ATOM   3880  CB  VAL A 259      -9.638   0.641   7.566  1.00 95.27           C  
ATOM   3881  HB  VAL A 259      -8.683   0.164   7.785  1.00 95.27           H  
ATOM   3882  O   VAL A 259     -10.021   3.550   9.212  1.00 95.27           O  
ATOM   3883  CG1 VAL A 259     -10.599   0.348   8.724  1.00 95.27           C  
ATOM   3884 HG11 VAL A 259     -10.966  -0.676   8.661  1.00 95.27           H  
ATOM   3885 HG12 VAL A 259     -11.451   1.027   8.686  1.00 95.27           H  
ATOM   3886 HG13 VAL A 259     -10.081   0.478   9.674  1.00 95.27           H  
ATOM   3887  CG2 VAL A 259     -10.220   0.001   6.300  1.00 95.27           C  
ATOM   3888 HG21 VAL A 259     -11.208   0.416   6.100  1.00 95.27           H  
ATOM   3889 HG22 VAL A 259     -10.298  -1.079   6.428  1.00 95.27           H  
ATOM   3890 HG23 VAL A 259      -9.583   0.203   5.439  1.00 95.27           H  
ATOM   3891  N   GLU A 260      -7.936   2.707   9.248  1.00 94.65           N  
ATOM   3892  H   GLU A 260      -7.258   2.124   8.780  1.00 94.65           H  
ATOM   3893  CA  GLU A 260      -7.525   3.368  10.494  1.00 94.65           C  
ATOM   3894  HA  GLU A 260      -8.165   3.034  11.311  1.00 94.65           H  
ATOM   3895  C   GLU A 260      -7.696   4.890  10.386  1.00 94.65           C  
ATOM   3896  CB  GLU A 260      -6.059   3.015  10.838  1.00 94.65           C  
ATOM   3897  HB2 GLU A 260      -5.443   3.140   9.947  1.00 94.65           H  
ATOM   3898  HB3 GLU A 260      -5.705   3.723  11.587  1.00 94.65           H  
ATOM   3899  O   GLU A 260      -8.306   5.509  11.260  1.00 94.65           O  
ATOM   3900  CG  GLU A 260      -5.860   1.593  11.404  1.00 94.65           C  
ATOM   3901  HG2 GLU A 260      -6.335   0.868  10.743  1.00 94.65           H  
ATOM   3902  HG3 GLU A 260      -6.370   1.532  12.366  1.00 94.65           H  
ATOM   3903  CD  GLU A 260      -4.370   1.216  11.603  1.00 94.65           C  
ATOM   3904  OE1 GLU A 260      -3.979   0.053  11.328  1.00 94.65           O  
ATOM   3905  OE2 GLU A 260      -3.573   2.075  12.048  1.00 94.65           O  
ATOM   3906  N   ARG A 261      -7.233   5.488   9.282  1.00 93.22           N  
ATOM   3907  H   ARG A 261      -6.765   4.915   8.595  1.00 93.22           H  
ATOM   3908  CA  ARG A 261      -7.324   6.932   9.043  1.00 93.22           C  
ATOM   3909  HA  ARG A 261      -6.906   7.456   9.903  1.00 93.22           H  
ATOM   3910  C   ARG A 261      -8.764   7.418   8.883  1.00 93.22           C  
ATOM   3911  CB  ARG A 261      -6.493   7.257   7.802  1.00 93.22           C  
ATOM   3912  HB2 ARG A 261      -5.464   6.938   7.968  1.00 93.22           H  
ATOM   3913  HB3 ARG A 261      -6.897   6.682   6.970  1.00 93.22           H  
ATOM   3914  O   ARG A 261      -9.133   8.424   9.488  1.00 93.22           O  
ATOM   3915  CG  ARG A 261      -6.495   8.759   7.471  1.00 93.22           C  
ATOM   3916  HG2 ARG A 261      -5.926   9.297   8.229  1.00 93.22           H  
ATOM   3917  HG3 ARG A 261      -7.509   9.157   7.446  1.00 93.22           H  
ATOM   3918  CD  ARG A 261      -5.868   8.990   6.103  1.00 93.22           C  
ATOM   3919  HD2 ARG A 261      -5.814  10.062   5.916  1.00 93.22           H  
ATOM   3920  HD3 ARG A 261      -4.855   8.589   6.119  1.00 93.22           H  
ATOM   3921  NE  ARG A 261      -6.679   8.336   5.057  1.00 93.22           N  
ATOM   3922  HE  ARG A 261      -7.645   8.132   5.269  1.00 93.22           H  
ATOM   3923  NH1 ARG A 261      -5.013   8.112   3.539  1.00 93.22           N  
ATOM   3924 HH11 ARG A 261      -4.729   7.907   2.591  1.00 93.22           H  
ATOM   3925 HH12 ARG A 261      -4.392   8.581   4.182  1.00 93.22           H  
ATOM   3926  NH2 ARG A 261      -7.075   7.460   3.012  1.00 93.22           N  
ATOM   3927 HH21 ARG A 261      -6.885   7.655   2.039  1.00 93.22           H  
ATOM   3928 HH22 ARG A 261      -8.029   7.289   3.297  1.00 93.22           H  
ATOM   3929  CZ  ARG A 261      -6.252   7.966   3.876  1.00 93.22           C  
ATOM   3930  N   ASP A 262      -9.573   6.742   8.070  1.00 93.48           N  
ATOM   3931  H   ASP A 262      -9.206   5.939   7.581  1.00 93.48           H  
ATOM   3932  CA  ASP A 262     -10.956   7.153   7.799  1.00 93.48           C  
ATOM   3933  HA  ASP A 262     -10.964   8.181   7.437  1.00 93.48           H  
ATOM   3934  C   ASP A 262     -11.798   7.101   9.088  1.00 93.48           C  
ATOM   3935  CB  ASP A 262     -11.564   6.253   6.710  1.00 93.48           C  
ATOM   3936  HB2 ASP A 262     -12.630   6.469   6.646  1.00 93.48           H  
ATOM   3937  HB3 ASP A 262     -11.460   5.213   7.018  1.00 93.48           H  
ATOM   3938  O   ASP A 262     -12.541   8.041   9.408  1.00 93.48           O  
ATOM   3939  CG  ASP A 262     -10.968   6.423   5.299  1.00 93.48           C  
ATOM   3940  OD1 ASP A 262     -10.203   7.387   5.032  1.00 93.48           O  
ATOM   3941  OD2 ASP A 262     -11.343   5.599   4.430  1.00 93.48           O  
ATOM   3942  N   ILE A 263     -11.616   6.041   9.887  1.00 93.28           N  
ATOM   3943  H   ILE A 263     -10.989   5.314   9.574  1.00 93.28           H  
ATOM   3944  CA  ILE A 263     -12.254   5.893  11.197  1.00 93.28           C  
ATOM   3945  HA  ILE A 263     -13.325   6.055  11.077  1.00 93.28           H  
ATOM   3946  C   ILE A 263     -11.750   6.968  12.161  1.00 93.28           C  
ATOM   3947  CB  ILE A 263     -12.049   4.464  11.746  1.00 93.28           C  
ATOM   3948  HB  ILE A 263     -10.988   4.220  11.697  1.00 93.28           H  
ATOM   3949  O   ILE A 263     -12.573   7.648  12.771  1.00 93.28           O  
ATOM   3950  CG1 ILE A 263     -12.839   3.468  10.867  1.00 93.28           C  
ATOM   3951 HG12 ILE A 263     -13.907   3.661  10.966  1.00 93.28           H  
ATOM   3952 HG13 ILE A 263     -12.576   3.608   9.818  1.00 93.28           H  
ATOM   3953  CG2 ILE A 263     -12.498   4.364  13.219  1.00 93.28           C  
ATOM   3954 HG21 ILE A 263     -12.361   3.349  13.594  1.00 93.28           H  
ATOM   3955 HG22 ILE A 263     -11.883   5.011  13.845  1.00 93.28           H  
ATOM   3956 HG23 ILE A 263     -13.545   4.650  13.314  1.00 93.28           H  
ATOM   3957  CD1 ILE A 263     -12.569   2.003  11.213  1.00 93.28           C  
ATOM   3958 HD11 ILE A 263     -12.993   1.779  12.192  1.00 93.28           H  
ATOM   3959 HD12 ILE A 263     -13.049   1.362  10.474  1.00 93.28           H  
ATOM   3960 HD13 ILE A 263     -11.496   1.810  11.222  1.00 93.28           H  
ATOM   3961  N   GLN A 264     -10.436   7.183  12.272  1.00 91.95           N  
ATOM   3962  H   GLN A 264      -9.800   6.599  11.748  1.00 91.95           H  
ATOM   3963  CA  GLN A 264      -9.858   8.205  13.152  1.00 91.95           C  
ATOM   3964  HA  GLN A 264     -10.124   7.974  14.183  1.00 91.95           H  
ATOM   3965  C   GLN A 264     -10.403   9.602  12.830  1.00 91.95           C  
ATOM   3966  CB  GLN A 264      -8.329   8.174  13.019  1.00 91.95           C  
ATOM   3967  HB2 GLN A 264      -8.056   8.388  11.986  1.00 91.95           H  
ATOM   3968  HB3 GLN A 264      -7.972   7.175  13.270  1.00 91.95           H  
ATOM   3969  O   GLN A 264     -10.894  10.301  13.719  1.00 91.95           O  
ATOM   3970  CG  GLN A 264      -7.628   9.181  13.945  1.00 91.95           C  
ATOM   3971  HG2 GLN A 264      -7.843   8.921  14.982  1.00 91.95           H  
ATOM   3972  HG3 GLN A 264      -8.002  10.188  13.760  1.00 91.95           H  
ATOM   3973  CD  GLN A 264      -6.116   9.212  13.742  1.00 91.95           C  
ATOM   3974  NE2 GLN A 264      -5.381   9.837  14.634  1.00 91.95           N  
ATOM   3975 HE21 GLN A 264      -5.793  10.261  15.453  1.00 91.95           H  
ATOM   3976 HE22 GLN A 264      -4.389   9.856  14.446  1.00 91.95           H  
ATOM   3977  OE1 GLN A 264      -5.567   8.708  12.778  1.00 91.95           O  
ATOM   3978  N   LYS A 265     -10.382   9.996  11.551  1.00 88.68           N  
ATOM   3979  H   LYS A 265      -9.967   9.373  10.874  1.00 88.68           H  
ATOM   3980  CA  LYS A 265     -10.880  11.301  11.095  1.00 88.68           C  
ATOM   3981  HA  LYS A 265     -10.326  12.083  11.615  1.00 88.68           H  
ATOM   3982  C   LYS A 265     -12.356  11.502  11.425  1.00 88.68           C  
ATOM   3983  CB  LYS A 265     -10.619  11.415   9.586  1.00 88.68           C  
ATOM   3984  HB2 LYS A 265      -9.559  11.226   9.417  1.00 88.68           H  
ATOM   3985  HB3 LYS A 265     -11.188  10.655   9.050  1.00 88.68           H  
ATOM   3986  O   LYS A 265     -12.784  12.615  11.729  1.00 88.68           O  
ATOM   3987  CG  LYS A 265     -10.970  12.807   9.038  1.00 88.68           C  
ATOM   3988  HG2 LYS A 265     -10.568  13.565   9.711  1.00 88.68           H  
ATOM   3989  HG3 LYS A 265     -12.052  12.921   8.979  1.00 88.68           H  
ATOM   3990  CD  LYS A 265     -10.351  13.008   7.649  1.00 88.68           C  
ATOM   3991  HD2 LYS A 265      -9.282  12.807   7.727  1.00 88.68           H  
ATOM   3992  HD3 LYS A 265     -10.782  12.299   6.942  1.00 88.68           H  
ATOM   3993  CE  LYS A 265     -10.557  14.444   7.145  1.00 88.68           C  
ATOM   3994  HE2 LYS A 265     -11.430  14.468   6.493  1.00 88.68           H  
ATOM   3995  HE3 LYS A 265     -10.747  15.089   8.003  1.00 88.68           H  
ATOM   3996  NZ  LYS A 265      -9.354  14.955   6.435  1.00 88.68           N  
ATOM   3997  HZ1 LYS A 265      -8.582  15.088   7.073  1.00 88.68           H  
ATOM   3998  HZ2 LYS A 265      -9.477  15.880   6.048  1.00 88.68           H  
ATOM   3999  HZ3 LYS A 265      -9.005  14.328   5.724  1.00 88.68           H  
ATOM   4000  N   SER A 266     -13.130  10.425  11.384  1.00 89.17           N  
ATOM   4001  H   SER A 266     -12.710   9.548  11.110  1.00 89.17           H  
ATOM   4002  CA  SER A 266     -14.543  10.455  11.737  1.00 89.17           C  
ATOM   4003  HA  SER A 266     -14.995  11.346  11.301  1.00 89.17           H  
ATOM   4004  C   SER A 266     -14.720  10.555  13.252  1.00 89.17           C  
ATOM   4005  CB  SER A 266     -15.245   9.248  11.124  1.00 89.17           C  
ATOM   4006  HB2 SER A 266     -16.318   9.317  11.307  1.00 89.17           H  
ATOM   4007  HB3 SER A 266     -14.855   8.329  11.561  1.00 89.17           H  
ATOM   4008  O   SER A 266     -15.369  11.487  13.720  1.00 89.17           O  
ATOM   4009  OG  SER A 266     -14.995   9.260   9.730  1.00 89.17           O  
ATOM   4010  HG  SER A 266     -14.145   8.843   9.571  1.00 89.17           H  
ATOM   4011  N   LEU A 267     -14.078   9.679  14.032  1.00 88.78           N  
ATOM   4012  H   LEU A 267     -13.487   8.989  13.592  1.00 88.78           H  
ATOM   4013  CA  LEU A 267     -14.171   9.663  15.497  1.00 88.78           C  
ATOM   4014  HA  LEU A 267     -15.220   9.574  15.780  1.00 88.78           H  
ATOM   4015  C   LEU A 267     -13.681  10.955  16.156  1.00 88.78           C  
ATOM   4016  CB  LEU A 267     -13.385   8.468  16.063  1.00 88.78           C  
ATOM   4017  HB2 LEU A 267     -13.341   8.571  17.148  1.00 88.78           H  
ATOM   4018  HB3 LEU A 267     -12.363   8.516  15.687  1.00 88.78           H  
ATOM   4019  O   LEU A 267     -14.223  11.332  17.191  1.00 88.78           O  
ATOM   4020  CG  LEU A 267     -13.969   7.083  15.743  1.00 88.78           C  
ATOM   4021  HG  LEU A 267     -14.001   6.931  14.664  1.00 88.78           H  
ATOM   4022  CD1 LEU A 267     -13.090   6.001  16.370  1.00 88.78           C  
ATOM   4023 HD11 LEU A 267     -12.072   6.093  15.990  1.00 88.78           H  
ATOM   4024 HD12 LEU A 267     -13.472   5.014  16.108  1.00 88.78           H  
ATOM   4025 HD13 LEU A 267     -13.073   6.107  17.455  1.00 88.78           H  
ATOM   4026  CD2 LEU A 267     -15.381   6.888  16.283  1.00 88.78           C  
ATOM   4027 HD21 LEU A 267     -15.385   6.964  17.370  1.00 88.78           H  
ATOM   4028 HD22 LEU A 267     -16.067   7.625  15.866  1.00 88.78           H  
ATOM   4029 HD23 LEU A 267     -15.719   5.899  15.972  1.00 88.78           H  
ATOM   4030  N   ASN A 268     -12.743  11.679  15.538  1.00 86.41           N  
ATOM   4031  H   ASN A 268     -12.256  11.264  14.756  1.00 86.41           H  
ATOM   4032  CA  ASN A 268     -12.306  12.995  16.015  1.00 86.41           C  
ATOM   4033  HA  ASN A 268     -11.856  12.875  17.000  1.00 86.41           H  
ATOM   4034  C   ASN A 268     -13.467  13.994  16.188  1.00 86.41           C  
ATOM   4035  CB  ASN A 268     -11.232  13.551  15.062  1.00 86.41           C  
ATOM   4036  HB2 ASN A 268     -11.162  14.630  15.199  1.00 86.41           H  
ATOM   4037  HB3 ASN A 268     -11.513  13.358  14.027  1.00 86.41           H  
ATOM   4038  O   ASN A 268     -13.390  14.877  17.037  1.00 86.41           O  
ATOM   4039  CG  ASN A 268      -9.843  12.991  15.326  1.00 86.41           C  
ATOM   4040  ND2 ASN A 268      -8.917  13.209  14.421  1.00 86.41           N  
ATOM   4041 HD21 ASN A 268      -9.118  13.747  13.591  1.00 86.41           H  
ATOM   4042 HD22 ASN A 268      -7.989  12.880  14.647  1.00 86.41           H  
ATOM   4043  OD1 ASN A 268      -9.550  12.394  16.347  1.00 86.41           O  
ATOM   4044  N   LYS A 269     -14.572  13.840  15.444  1.00 84.78           N  
ATOM   4045  H   LYS A 269     -14.599  13.067  14.795  1.00 84.78           H  
ATOM   4046  CA  LYS A 269     -15.772  14.688  15.579  1.00 84.78           C  
ATOM   4047  HA  LYS A 269     -15.469  15.732  15.653  1.00 84.78           H  
ATOM   4048  C   LYS A 269     -16.595  14.400  16.836  1.00 84.78           C  
ATOM   4049  CB  LYS A 269     -16.680  14.509  14.358  1.00 84.78           C  
ATOM   4050  HB2 LYS A 269     -17.015  13.472  14.319  1.00 84.78           H  
ATOM   4051  HB3 LYS A 269     -17.559  15.141  14.482  1.00 84.78           H  
ATOM   4052  O   LYS A 269     -17.437  15.211  17.195  1.00 84.78           O  
ATOM   4053  CG  LYS A 269     -15.996  14.879  13.038  1.00 84.78           C  
ATOM   4054  HG2 LYS A 269     -15.095  14.282  12.900  1.00 84.78           H  
ATOM   4055  HG3 LYS A 269     -15.731  15.936  13.046  1.00 84.78           H  
ATOM   4056  CD  LYS A 269     -16.959  14.590  11.886  1.00 84.78           C  
ATOM   4057  HD2 LYS A 269     -17.240  13.537  11.923  1.00 84.78           H  
ATOM   4058  HD3 LYS A 269     -17.852  15.204  11.997  1.00 84.78           H  
ATOM   4059  CE  LYS A 269     -16.280  14.885  10.551  1.00 84.78           C  
ATOM   4060  HE2 LYS A 269     -16.042  15.948  10.506  1.00 84.78           H  
ATOM   4061  HE3 LYS A 269     -15.344  14.327  10.512  1.00 84.78           H  
ATOM   4062  NZ  LYS A 269     -17.160  14.492   9.425  1.00 84.78           N  
ATOM   4063  HZ1 LYS A 269     -16.719  14.695   8.539  1.00 84.78           H  
ATOM   4064  HZ2 LYS A 269     -17.353  13.501   9.470  1.00 84.78           H  
ATOM   4065  HZ3 LYS A 269     -18.041  14.985   9.478  1.00 84.78           H  
ATOM   4066  N   LEU A 270     -16.396  13.239  17.457  1.00 82.94           N  
ATOM   4067  H   LEU A 270     -15.657  12.641  17.117  1.00 82.94           H  
ATOM   4068  CA  LEU A 270     -17.102  12.810  18.668  1.00 82.94           C  
ATOM   4069  HA  LEU A 270     -18.005  13.406  18.796  1.00 82.94           H  
ATOM   4070  C   LEU A 270     -16.274  13.030  19.936  1.00 82.94           C  
ATOM   4071  CB  LEU A 270     -17.491  11.331  18.536  1.00 82.94           C  
ATOM   4072  HB2 LEU A 270     -17.971  11.017  19.463  1.00 82.94           H  
ATOM   4073  HB3 LEU A 270     -16.579  10.745  18.421  1.00 82.94           H  
ATOM   4074  O   LEU A 270     -16.704  12.666  21.029  1.00 82.94           O  
ATOM   4075  CG  LEU A 270     -18.440  11.015  17.373  1.00 82.94           C  
ATOM   4076  HG  LEU A 270     -17.993  11.323  16.428  1.00 82.94           H  
ATOM   4077  CD1 LEU A 270     -18.643   9.509  17.355  1.00 82.94           C  
ATOM   4078 HD11 LEU A 270     -19.002   9.178  18.330  1.00 82.94           H  
ATOM   4079 HD12 LEU A 270     -17.690   9.033  17.121  1.00 82.94           H  
ATOM   4080 HD13 LEU A 270     -19.374   9.237  16.594  1.00 82.94           H  
ATOM   4081  CD2 LEU A 270     -19.814  11.670  17.518  1.00 82.94           C  
ATOM   4082 HD21 LEU A 270     -20.449  11.384  16.680  1.00 82.94           H  
ATOM   4083 HD22 LEU A 270     -20.282  11.357  18.452  1.00 82.94           H  
ATOM   4084 HD23 LEU A 270     -19.711  12.755  17.517  1.00 82.94           H  
ATOM   4085  N   VAL A 271     -15.073  13.594  19.812  1.00 82.04           N  
ATOM   4086  H   VAL A 271     -14.775  13.918  18.903  1.00 82.04           H  
ATOM   4087  CA  VAL A 271     -14.271  13.964  20.977  1.00 82.04           C  
ATOM   4088  HA  VAL A 271     -14.130  13.075  21.592  1.00 82.04           H  
ATOM   4089  C   VAL A 271     -15.065  14.993  21.788  1.00 82.04           C  
ATOM   4090  CB  VAL A 271     -12.884  14.478  20.553  1.00 82.04           C  
ATOM   4091  HB  VAL A 271     -12.999  15.360  19.924  1.00 82.04           H  
ATOM   4092  O   VAL A 271     -15.615  15.933  21.223  1.00 82.04           O  
ATOM   4093  CG1 VAL A 271     -12.013  14.829  21.763  1.00 82.04           C  
ATOM   4094 HG11 VAL A 271     -11.860  13.952  22.391  1.00 82.04           H  
ATOM   4095 HG12 VAL A 271     -11.046  15.200  21.422  1.00 82.04           H  
ATOM   4096 HG13 VAL A 271     -12.485  15.612  22.357  1.00 82.04           H  
ATOM   4097  CG2 VAL A 271     -12.121  13.396  19.774  1.00 82.04           C  
ATOM   4098 HG21 VAL A 271     -11.189  13.809  19.386  1.00 82.04           H  
ATOM   4099 HG22 VAL A 271     -12.721  13.039  18.937  1.00 82.04           H  
ATOM   4100 HG23 VAL A 271     -11.898  12.547  20.422  1.00 82.04           H  
ATOM   4101  N   PHE A 272     -15.132  14.787  23.106  1.00 85.20           N  
ATOM   4102  H   PHE A 272     -14.641  13.981  23.465  1.00 85.20           H  
ATOM   4103  CA  PHE A 272     -15.959  15.535  24.071  1.00 85.20           C  
ATOM   4104  HA  PHE A 272     -15.625  15.205  25.054  1.00 85.20           H  
ATOM   4105  C   PHE A 272     -17.465  15.228  24.080  1.00 85.20           C  
ATOM   4106  CB  PHE A 272     -15.678  17.046  24.021  1.00 85.20           C  
ATOM   4107  HB2 PHE A 272     -16.144  17.477  23.135  1.00 85.20           H  
ATOM   4108  HB3 PHE A 272     -16.155  17.515  24.882  1.00 85.20           H  
ATOM   4109  O   PHE A 272     -18.192  15.815  24.882  1.00 85.20           O  
ATOM   4110  CG  PHE A 272     -14.210  17.410  24.052  1.00 85.20           C  
ATOM   4111  CD1 PHE A 272     -13.467  17.186  25.225  1.00 85.20           C  
ATOM   4112  HD1 PHE A 272     -13.948  16.769  26.098  1.00 85.20           H  
ATOM   4113  CD2 PHE A 272     -13.584  17.963  22.919  1.00 85.20           C  
ATOM   4114  HD2 PHE A 272     -14.152  18.127  22.016  1.00 85.20           H  
ATOM   4115  CE1 PHE A 272     -12.101  17.510  25.267  1.00 85.20           C  
ATOM   4116  HE1 PHE A 272     -11.531  17.338  26.168  1.00 85.20           H  
ATOM   4117  CE2 PHE A 272     -12.216  18.287  22.961  1.00 85.20           C  
ATOM   4118  HE2 PHE A 272     -11.736  18.706  22.089  1.00 85.20           H  
ATOM   4119  CZ  PHE A 272     -11.475  18.059  24.134  1.00 85.20           C  
ATOM   4120  HZ  PHE A 272     -10.425  18.307  24.164  1.00 85.20           H  
ATOM   4121  N   GLU A 273     -17.944  14.264  23.292  1.00 87.14           N  
ATOM   4122  H   GLU A 273     -17.343  13.819  22.613  1.00 87.14           H  
ATOM   4123  CA  GLU A 273     -19.277  13.698  23.524  1.00 87.14           C  
ATOM   4124  HA  GLU A 273     -19.987  14.524  23.561  1.00 87.14           H  
ATOM   4125  C   GLU A 273     -19.323  12.929  24.861  1.00 87.14           C  
ATOM   4126  CB  GLU A 273     -19.686  12.763  22.379  1.00 87.14           C  
ATOM   4127  HB2 GLU A 273     -20.539  12.159  22.688  1.00 87.14           H  
ATOM   4128  HB3 GLU A 273     -18.873  12.064  22.185  1.00 87.14           H  
ATOM   4129  O   GLU A 273     -18.309  12.372  25.299  1.00 87.14           O  
ATOM   4130  CG  GLU A 273     -20.038  13.512  21.085  1.00 87.14           C  
ATOM   4131  HG2 GLU A 273     -19.997  12.792  20.268  1.00 87.14           H  
ATOM   4132  HG3 GLU A 273     -19.288  14.277  20.883  1.00 87.14           H  
ATOM   4133  CD  GLU A 273     -21.448  14.122  21.103  1.00 87.14           C  
ATOM   4134  OE1 GLU A 273     -21.609  15.260  20.620  1.00 87.14           O  
ATOM   4135  OE2 GLU A 273     -22.397  13.394  21.504  1.00 87.14           O  
ATOM   4136  N   PRO A 274     -20.496  12.820  25.512  1.00 87.48           N  
ATOM   4137  CA  PRO A 274     -20.638  12.022  26.724  1.00 87.48           C  
ATOM   4138  HA  PRO A 274     -20.024  12.473  27.504  1.00 87.48           H  
ATOM   4139  C   PRO A 274     -20.204  10.565  26.497  1.00 87.48           C  
ATOM   4140  CB  PRO A 274     -22.117  12.133  27.118  1.00 87.48           C  
ATOM   4141  HB2 PRO A 274     -22.245  12.142  28.200  1.00 87.48           H  
ATOM   4142  HB3 PRO A 274     -22.696  11.322  26.675  1.00 87.48           H  
ATOM   4143  O   PRO A 274     -20.792   9.865  25.660  1.00 87.48           O  
ATOM   4144  CG  PRO A 274     -22.558  13.453  26.487  1.00 87.48           C  
ATOM   4145  HG2 PRO A 274     -23.629  13.471  26.284  1.00 87.48           H  
ATOM   4146  HG3 PRO A 274     -22.277  14.282  27.138  1.00 87.48           H  
ATOM   4147  CD  PRO A 274     -21.738  13.515  25.202  1.00 87.48           C  
ATOM   4148  HD2 PRO A 274     -22.259  12.995  24.398  1.00 87.48           H  
ATOM   4149  HD3 PRO A 274     -21.567  14.557  24.930  1.00 87.48           H  
ATOM   4150  N   ASN A 275     -19.218  10.092  27.272  1.00 89.58           N  
ATOM   4151  H   ASN A 275     -18.738  10.749  27.870  1.00 89.58           H  
ATOM   4152  CA  ASN A 275     -18.711   8.714  27.230  1.00 89.58           C  
ATOM   4153  HA  ASN A 275     -18.580   8.441  26.183  1.00 89.58           H  
ATOM   4154  C   ASN A 275     -19.736   7.740  27.841  1.00 89.58           C  
ATOM   4155  CB  ASN A 275     -17.327   8.636  27.909  1.00 89.58           C  
ATOM   4156  HB2 ASN A 275     -16.677   9.410  27.501  1.00 89.58           H  
ATOM   4157  HB3 ASN A 275     -17.431   8.799  28.982  1.00 89.58           H  
ATOM   4158  O   ASN A 275     -19.635   7.324  28.993  1.00 89.58           O  
ATOM   4159  CG  ASN A 275     -16.644   7.295  27.673  1.00 89.58           C  
ATOM   4160  ND2 ASN A 275     -15.619   6.972  28.425  1.00 89.58           N  
ATOM   4161 HD21 ASN A 275     -15.111   6.127  28.206  1.00 89.58           H  
ATOM   4162 HD22 ASN A 275     -15.335   7.563  29.193  1.00 89.58           H  
ATOM   4163  OD1 ASN A 275     -17.013   6.536  26.792  1.00 89.58           O  
ATOM   4164  N   SER A 276     -20.781   7.447  27.072  1.00 89.87           N  
ATOM   4165  H   SER A 276     -20.784   7.836  26.140  1.00 89.87           H  
ATOM   4166  CA  SER A 276     -21.980   6.734  27.504  1.00 89.87           C  
ATOM   4167  HA  SER A 276     -21.771   6.209  28.436  1.00 89.87           H  
ATOM   4168  C   SER A 276     -22.406   5.697  26.468  1.00 89.87           C  
ATOM   4169  CB  SER A 276     -23.108   7.742  27.760  1.00 89.87           C  
ATOM   4170  HB2 SER A 276     -22.779   8.477  28.495  1.00 89.87           H  
ATOM   4171  HB3 SER A 276     -23.978   7.221  28.159  1.00 89.87           H  
ATOM   4172  O   SER A 276     -22.048   5.781  25.291  1.00 89.87           O  
ATOM   4173  OG  SER A 276     -23.469   8.403  26.560  1.00 89.87           O  
ATOM   4174  HG  SER A 276     -22.735   8.957  26.282  1.00 89.87           H  
ATOM   4175  N   GLN A 277     -23.228   4.735  26.892  1.00 92.57           N  
ATOM   4176  H   GLN A 277     -23.472   4.705  27.872  1.00 92.57           H  
ATOM   4177  CA  GLN A 277     -23.704   3.653  26.030  1.00 92.57           C  
ATOM   4178  HA  GLN A 277     -22.829   3.077  25.731  1.00 92.57           H  
ATOM   4179  C   GLN A 277     -24.358   4.132  24.715  1.00 92.57           C  
ATOM   4180  CB  GLN A 277     -24.604   2.724  26.855  1.00 92.57           C  
ATOM   4181  HB2 GLN A 277     -24.049   2.417  27.742  1.00 92.57           H  
ATOM   4182  HB3 GLN A 277     -25.497   3.255  27.186  1.00 92.57           H  
ATOM   4183  O   GLN A 277     -24.042   3.545  23.678  1.00 92.57           O  
ATOM   4184  CG  GLN A 277     -25.028   1.459  26.095  1.00 92.57           C  
ATOM   4185  HG2 GLN A 277     -24.139   0.940  25.738  1.00 92.57           H  
ATOM   4186  HG3 GLN A 277     -25.641   1.730  25.236  1.00 92.57           H  
ATOM   4187  CD  GLN A 277     -25.832   0.505  26.974  1.00 92.57           C  
ATOM   4188  NE2 GLN A 277     -26.132  -0.686  26.506  1.00 92.57           N  
ATOM   4189 HE21 GLN A 277     -26.670  -1.270  27.129  1.00 92.57           H  
ATOM   4190 HE22 GLN A 277     -25.866  -0.979  25.576  1.00 92.57           H  
ATOM   4191  OE1 GLN A 277     -26.207   0.802  28.094  1.00 92.57           O  
ATOM   4192  N   PRO A 278     -25.189   5.198  24.680  1.00 92.80           N  
ATOM   4193  CA  PRO A 278     -25.704   5.736  23.419  1.00 92.80           C  
ATOM   4194  HA  PRO A 278     -26.304   4.968  22.931  1.00 92.80           H  
ATOM   4195  C   PRO A 278     -24.603   6.188  22.450  1.00 92.80           C  
ATOM   4196  CB  PRO A 278     -26.614   6.906  23.812  1.00 92.80           C  
ATOM   4197  HB2 PRO A 278     -26.046   7.834  23.856  1.00 92.80           H  
ATOM   4198  HB3 PRO A 278     -27.455   7.009  23.127  1.00 92.80           H  
ATOM   4199  O   PRO A 278     -24.670   5.897  21.257  1.00 92.80           O  
ATOM   4200  CG  PRO A 278     -27.076   6.537  25.219  1.00 92.80           C  
ATOM   4201  HG2 PRO A 278     -27.367   7.415  25.795  1.00 92.80           H  
ATOM   4202  HG3 PRO A 278     -27.896   5.822  25.163  1.00 92.80           H  
ATOM   4203  CD  PRO A 278     -25.841   5.861  25.803  1.00 92.80           C  
ATOM   4204  HD2 PRO A 278     -25.178   6.622  26.215  1.00 92.80           H  
ATOM   4205  HD3 PRO A 278     -26.143   5.163  26.583  1.00 92.80           H  
ATOM   4206  N   THR A 279     -23.558   6.859  22.942  1.00 91.27           N  
ATOM   4207  H   THR A 279     -23.521   7.055  23.932  1.00 91.27           H  
ATOM   4208  CA  THR A 279     -22.407   7.272  22.120  1.00 91.27           C  
ATOM   4209  HA  THR A 279     -22.767   7.825  21.252  1.00 91.27           H  
ATOM   4210  C   THR A 279     -21.649   6.061  21.587  1.00 91.27           C  
ATOM   4211  CB  THR A 279     -21.479   8.204  22.910  1.00 91.27           C  
ATOM   4212  HB  THR A 279     -21.083   7.683  23.782  1.00 91.27           H  
ATOM   4213  O   THR A 279     -21.338   6.016  20.399  1.00 91.27           O  
ATOM   4214  CG2 THR A 279     -20.322   8.749  22.076  1.00 91.27           C  
ATOM   4215 HG21 THR A 279     -19.658   7.938  21.774  1.00 91.27           H  
ATOM   4216 HG22 THR A 279     -19.745   9.457  22.671  1.00 91.27           H  
ATOM   4217 HG23 THR A 279     -20.700   9.256  21.189  1.00 91.27           H  
ATOM   4218  OG1 THR A 279     -22.234   9.317  23.333  1.00 91.27           O  
ATOM   4219  HG1 THR A 279     -21.699   9.761  23.995  1.00 91.27           H  
ATOM   4220  N   TRP A 280     -21.437   5.033  22.413  1.00 93.80           N  
ATOM   4221  H   TRP A 280     -21.693   5.128  23.386  1.00 93.80           H  
ATOM   4222  CA  TRP A 280     -20.777   3.795  21.985  1.00 93.80           C  
ATOM   4223  HA  TRP A 280     -19.782   4.033  21.607  1.00 93.80           H  
ATOM   4224  C   TRP A 280     -21.537   3.091  20.861  1.00 93.80           C  
ATOM   4225  CB  TRP A 280     -20.634   2.844  23.176  1.00 93.80           C  
ATOM   4226  HB2 TRP A 280     -20.089   1.961  22.844  1.00 93.80           H  
ATOM   4227  HB3 TRP A 280     -21.626   2.510  23.480  1.00 93.80           H  
ATOM   4228  O   TRP A 280     -20.927   2.660  19.885  1.00 93.80           O  
ATOM   4229  CG  TRP A 280     -19.947   3.381  24.389  1.00 93.80           C  
ATOM   4230  CD1 TRP A 280     -19.141   4.464  24.443  1.00 93.80           C  
ATOM   4231  HD1 TRP A 280     -18.875   5.092  23.606  1.00 93.80           H  
ATOM   4232  CD2 TRP A 280     -20.017   2.872  25.754  1.00 93.80           C  
ATOM   4233  CE2 TRP A 280     -19.253   3.732  26.594  1.00 93.80           C  
ATOM   4234  CE3 TRP A 280     -20.664   1.777  26.368  1.00 93.80           C  
ATOM   4235  HE3 TRP A 280     -21.245   1.101  25.758  1.00 93.80           H  
ATOM   4236  NE1 TRP A 280     -18.719   4.660  25.737  1.00 93.80           N  
ATOM   4237  HE1 TRP A 280     -18.070   5.383  26.012  1.00 93.80           H  
ATOM   4238  CH2 TRP A 280     -19.837   2.463  28.561  1.00 93.80           C  
ATOM   4239  HH2 TRP A 280     -19.795   2.315  29.630  1.00 93.80           H  
ATOM   4240  CZ2 TRP A 280     -19.156   3.543  27.977  1.00 93.80           C  
ATOM   4241  HZ2 TRP A 280     -18.573   4.226  28.576  1.00 93.80           H  
ATOM   4242  CZ3 TRP A 280     -20.583   1.579  27.760  1.00 93.80           C  
ATOM   4243  HZ3 TRP A 280     -21.109   0.757  28.222  1.00 93.80           H  
ATOM   4244  N   GLN A 281     -22.868   3.005  20.960  1.00 93.60           N  
ATOM   4245  H   GLN A 281     -23.318   3.379  21.783  1.00 93.60           H  
ATOM   4246  CA  GLN A 281     -23.686   2.383  19.916  1.00 93.60           C  
ATOM   4247  HA  GLN A 281     -23.245   1.419  19.661  1.00 93.60           H  
ATOM   4248  C   GLN A 281     -23.683   3.198  18.618  1.00 93.60           C  
ATOM   4249  CB  GLN A 281     -25.120   2.143  20.416  1.00 93.60           C  
ATOM   4250  HB2 GLN A 281     -25.726   1.789  19.582  1.00 93.60           H  
ATOM   4251  HB3 GLN A 281     -25.545   3.083  20.766  1.00 93.60           H  
ATOM   4252  O   GLN A 281     -23.570   2.607  17.546  1.00 93.60           O  
ATOM   4253  CG  GLN A 281     -25.201   1.102  21.545  1.00 93.60           C  
ATOM   4254  HG2 GLN A 281     -24.696   1.491  22.430  1.00 93.60           H  
ATOM   4255  HG3 GLN A 281     -26.247   0.942  21.806  1.00 93.60           H  
ATOM   4256  CD  GLN A 281     -24.585  -0.248  21.183  1.00 93.60           C  
ATOM   4257  NE2 GLN A 281     -23.896  -0.887  22.104  1.00 93.60           N  
ATOM   4258 HE21 GLN A 281     -23.493  -1.770  21.827  1.00 93.60           H  
ATOM   4259 HE22 GLN A 281     -23.732  -0.471  23.010  1.00 93.60           H  
ATOM   4260  OE1 GLN A 281     -24.682  -0.751  20.076  1.00 93.60           O  
ATOM   4261  N   ARG A 282     -23.719   4.539  18.697  1.00 90.55           N  
ATOM   4262  H   ARG A 282     -23.826   4.961  19.608  1.00 90.55           H  
ATOM   4263  CA  ARG A 282     -23.570   5.415  17.517  1.00 90.55           C  
ATOM   4264  HA  ARG A 282     -24.337   5.167  16.784  1.00 90.55           H  
ATOM   4265  C   ARG A 282     -22.235   5.177  16.810  1.00 90.55           C  
ATOM   4266  CB  ARG A 282     -23.702   6.901  17.907  1.00 90.55           C  
ATOM   4267  HB2 ARG A 282     -23.349   7.504  17.071  1.00 90.55           H  
ATOM   4268  HB3 ARG A 282     -23.064   7.116  18.764  1.00 90.55           H  
ATOM   4269  O   ARG A 282     -22.206   4.993  15.596  1.00 90.55           O  
ATOM   4270  CG  ARG A 282     -25.147   7.329  18.217  1.00 90.55           C  
ATOM   4271  HG2 ARG A 282     -25.528   6.791  19.084  1.00 90.55           H  
ATOM   4272  HG3 ARG A 282     -25.773   7.071  17.363  1.00 90.55           H  
ATOM   4273  CD  ARG A 282     -25.272   8.847  18.454  1.00 90.55           C  
ATOM   4274  HD2 ARG A 282     -24.853   9.367  17.592  1.00 90.55           H  
ATOM   4275  HD3 ARG A 282     -26.332   9.096  18.512  1.00 90.55           H  
ATOM   4276  NE  ARG A 282     -24.608   9.314  19.697  1.00 90.55           N  
ATOM   4277  HE  ARG A 282     -24.434   8.617  20.408  1.00 90.55           H  
ATOM   4278  NH1 ARG A 282     -24.461  11.557  19.167  1.00 90.55           N  
ATOM   4279 HH11 ARG A 282     -24.127  12.468  19.446  1.00 90.55           H  
ATOM   4280 HH12 ARG A 282     -24.892  11.407  18.266  1.00 90.55           H  
ATOM   4281  NH2 ARG A 282     -23.635  10.875  21.093  1.00 90.55           N  
ATOM   4282 HH21 ARG A 282     -23.368  10.199  21.794  1.00 90.55           H  
ATOM   4283 HH22 ARG A 282     -23.295  11.816  21.233  1.00 90.55           H  
ATOM   4284  CZ  ARG A 282     -24.246  10.563  19.981  1.00 90.55           C  
ATOM   4285  N   VAL A 283     -21.144   5.129  17.574  1.00 92.78           N  
ATOM   4286  H   VAL A 283     -21.247   5.317  18.561  1.00 92.78           H  
ATOM   4287  CA  VAL A 283     -19.802   4.850  17.050  1.00 92.78           C  
ATOM   4288  HA  VAL A 283     -19.560   5.582  16.279  1.00 92.78           H  
ATOM   4289  C   VAL A 283     -19.739   3.473  16.401  1.00 92.78           C  
ATOM   4290  CB  VAL A 283     -18.756   4.959  18.169  1.00 92.78           C  
ATOM   4291  HB  VAL A 283     -19.087   4.400  19.044  1.00 92.78           H  
ATOM   4292  O   VAL A 283     -19.318   3.358  15.250  1.00 92.78           O  
ATOM   4293  CG1 VAL A 283     -17.406   4.404  17.717  1.00 92.78           C  
ATOM   4294 HG11 VAL A 283     -16.609   4.883  18.285  1.00 92.78           H  
ATOM   4295 HG12 VAL A 283     -17.255   4.597  16.655  1.00 92.78           H  
ATOM   4296 HG13 VAL A 283     -17.373   3.327  17.886  1.00 92.78           H  
ATOM   4297  CG2 VAL A 283     -18.559   6.416  18.574  1.00 92.78           C  
ATOM   4298 HG21 VAL A 283     -18.054   6.938  17.762  1.00 92.78           H  
ATOM   4299 HG22 VAL A 283     -19.517   6.894  18.779  1.00 92.78           H  
ATOM   4300 HG23 VAL A 283     -17.948   6.467  19.475  1.00 92.78           H  
ATOM   4301  N   LYS A 284     -20.193   2.436  17.115  1.00 95.26           N  
ATOM   4302  H   LYS A 284     -20.521   2.610  18.054  1.00 95.26           H  
ATOM   4303  CA  LYS A 284     -20.208   1.062  16.609  1.00 95.26           C  
ATOM   4304  HA  LYS A 284     -19.181   0.752  16.411  1.00 95.26           H  
ATOM   4305  C   LYS A 284     -20.959   0.977  15.286  1.00 95.26           C  
ATOM   4306  CB  LYS A 284     -20.829   0.125  17.655  1.00 95.26           C  
ATOM   4307  HB2 LYS A 284     -21.871   0.401  17.817  1.00 95.26           H  
ATOM   4308  HB3 LYS A 284     -20.296   0.244  18.598  1.00 95.26           H  
ATOM   4309  O   LYS A 284     -20.420   0.422  14.340  1.00 95.26           O  
ATOM   4310  CG  LYS A 284     -20.753  -1.344  17.212  1.00 95.26           C  
ATOM   4311  HG2 LYS A 284     -19.708  -1.632  17.095  1.00 95.26           H  
ATOM   4312  HG3 LYS A 284     -21.256  -1.456  16.252  1.00 95.26           H  
ATOM   4313  CD  LYS A 284     -21.420  -2.279  18.229  1.00 95.26           C  
ATOM   4314  HD2 LYS A 284     -20.880  -2.214  19.174  1.00 95.26           H  
ATOM   4315  HD3 LYS A 284     -22.449  -1.962  18.401  1.00 95.26           H  
ATOM   4316  CE  LYS A 284     -21.403  -3.739  17.749  1.00 95.26           C  
ATOM   4317  HE2 LYS A 284     -20.369  -4.025  17.555  1.00 95.26           H  
ATOM   4318  HE3 LYS A 284     -21.773  -4.373  18.555  1.00 95.26           H  
ATOM   4319  NZ  LYS A 284     -22.215  -3.956  16.523  1.00 95.26           N  
ATOM   4320  HZ1 LYS A 284     -22.178  -4.922  16.229  1.00 95.26           H  
ATOM   4321  HZ2 LYS A 284     -21.848  -3.418  15.751  1.00 95.26           H  
ATOM   4322  HZ3 LYS A 284     -23.181  -3.693  16.660  1.00 95.26           H  
ATOM   4323  N   ALA A 285     -22.168   1.534  15.216  1.00 94.33           N  
ATOM   4324  H   ALA A 285     -22.541   1.988  16.038  1.00 94.33           H  
ATOM   4325  CA  ALA A 285     -23.009   1.479  14.024  1.00 94.33           C  
ATOM   4326  HA  ALA A 285     -23.167   0.435  13.750  1.00 94.33           H  
ATOM   4327  C   ALA A 285     -22.365   2.173  12.813  1.00 94.33           C  
ATOM   4328  CB  ALA A 285     -24.367   2.101  14.368  1.00 94.33           C  
ATOM   4329  HB1 ALA A 285     -25.022   2.047  13.498  1.00 94.33           H  
ATOM   4330  HB2 ALA A 285     -24.829   1.556  15.191  1.00 94.33           H  
ATOM   4331  HB3 ALA A 285     -24.241   3.145  14.653  1.00 94.33           H  
ATOM   4332  O   ALA A 285     -22.431   1.649  11.702  1.00 94.33           O  
ATOM   4333  N   ALA A 286     -21.709   3.318  13.016  1.00 93.49           N  
ATOM   4334  H   ALA A 286     -21.709   3.731  13.938  1.00 93.49           H  
ATOM   4335  CA  ALA A 286     -21.044   4.036  11.930  1.00 93.49           C  
ATOM   4336  HA  ALA A 286     -21.741   4.146  11.099  1.00 93.49           H  
ATOM   4337  C   ALA A 286     -19.806   3.300  11.403  1.00 93.49           C  
ATOM   4338  CB  ALA A 286     -20.674   5.422  12.434  1.00 93.49           C  
ATOM   4339  HB1 ALA A 286     -20.178   5.986  11.643  1.00 93.49           H  
ATOM   4340  HB2 ALA A 286     -20.002   5.322  13.286  1.00 93.49           H  
ATOM   4341  HB3 ALA A 286     -21.583   5.948  12.728  1.00 93.49           H  
ATOM   4342  O   ALA A 286     -19.624   3.213  10.189  1.00 93.49           O  
ATOM   4343  N   VAL A 287     -18.978   2.746  12.298  1.00 95.58           N  
ATOM   4344  H   VAL A 287     -19.177   2.863  13.281  1.00 95.58           H  
ATOM   4345  CA  VAL A 287     -17.823   1.927  11.897  1.00 95.58           C  
ATOM   4346  HA  VAL A 287     -17.224   2.489  11.180  1.00 95.58           H  
ATOM   4347  C   VAL A 287     -18.296   0.662  11.185  1.00 95.58           C  
ATOM   4348  CB  VAL A 287     -16.931   1.582  13.104  1.00 95.58           C  
ATOM   4349  HB  VAL A 287     -17.530   1.087  13.869  1.00 95.58           H  
ATOM   4350  O   VAL A 287     -17.783   0.335  10.120  1.00 95.58           O  
ATOM   4351  CG1 VAL A 287     -15.776   0.655  12.707  1.00 95.58           C  
ATOM   4352 HG11 VAL A 287     -15.189   1.116  11.913  1.00 95.58           H  
ATOM   4353 HG12 VAL A 287     -16.152  -0.300  12.340  1.00 95.58           H  
ATOM   4354 HG13 VAL A 287     -15.144   0.461  13.574  1.00 95.58           H  
ATOM   4355  CG2 VAL A 287     -16.302   2.846  13.709  1.00 95.58           C  
ATOM   4356 HG21 VAL A 287     -15.694   2.581  14.573  1.00 95.58           H  
ATOM   4357 HG22 VAL A 287     -15.675   3.339  12.965  1.00 95.58           H  
ATOM   4358 HG23 VAL A 287     -17.077   3.542  14.031  1.00 95.58           H  
ATOM   4359  N   ASP A 288     -19.307  -0.016  11.727  1.00 95.74           N  
ATOM   4360  H   ASP A 288     -19.693   0.298  12.606  1.00 95.74           H  
ATOM   4361  CA  ASP A 288     -19.869  -1.234  11.140  1.00 95.74           C  
ATOM   4362  HA  ASP A 288     -19.077  -1.979  11.056  1.00 95.74           H  
ATOM   4363  C   ASP A 288     -20.427  -0.986   9.731  1.00 95.74           C  
ATOM   4364  CB  ASP A 288     -20.944  -1.772  12.090  1.00 95.74           C  
ATOM   4365  HB2 ASP A 288     -20.563  -1.738  13.111  1.00 95.74           H  
ATOM   4366  HB3 ASP A 288     -21.837  -1.149  12.040  1.00 95.74           H  
ATOM   4367  O   ASP A 288     -20.110  -1.722   8.802  1.00 95.74           O  
ATOM   4368  CG  ASP A 288     -21.288  -3.227  11.807  1.00 95.74           C  
ATOM   4369  OD1 ASP A 288     -20.420  -4.070  12.130  1.00 95.74           O  
ATOM   4370  OD2 ASP A 288     -22.433  -3.493  11.393  1.00 95.74           O  
ATOM   4371  N   SER A 289     -21.159   0.117   9.537  1.00 95.74           N  
ATOM   4372  H   SER A 289     -21.383   0.683  10.343  1.00 95.74           H  
ATOM   4373  CA  SER A 289     -21.697   0.507   8.225  1.00 95.74           C  
ATOM   4374  HA  SER A 289     -22.316  -0.304   7.841  1.00 95.74           H  
ATOM   4375  C   SER A 289     -20.595   0.782   7.194  1.00 95.74           C  
ATOM   4376  CB  SER A 289     -22.566   1.761   8.354  1.00 95.74           C  
ATOM   4377  HB2 SER A 289     -21.960   2.590   8.719  1.00 95.74           H  
ATOM   4378  HB3 SER A 289     -22.959   2.021   7.371  1.00 95.74           H  
ATOM   4379  O   SER A 289     -20.723   0.417   6.026  1.00 95.74           O  
ATOM   4380  OG  SER A 289     -23.651   1.548   9.236  1.00 95.74           O  
ATOM   4381  HG  SER A 289     -23.298   1.445  10.123  1.00 95.74           H  
ATOM   4382  N   TYR A 290     -19.492   1.404   7.614  1.00 95.96           N  
ATOM   4383  H   TYR A 290     -19.426   1.675   8.585  1.00 95.96           H  
ATOM   4384  CA  TYR A 290     -18.344   1.660   6.744  1.00 95.96           C  
ATOM   4385  HA  TYR A 290     -18.689   2.133   5.825  1.00 95.96           H  
ATOM   4386  C   TYR A 290     -17.626   0.371   6.335  1.00 95.96           C  
ATOM   4387  CB  TYR A 290     -17.417   2.639   7.459  1.00 95.96           C  
ATOM   4388  HB2 TYR A 290     -17.936   3.597   7.441  1.00 95.96           H  
ATOM   4389  HB3 TYR A 290     -17.292   2.341   8.500  1.00 95.96           H  
ATOM   4390  O   TYR A 290     -17.363   0.160   5.150  1.00 95.96           O  
ATOM   4391  CG  TYR A 290     -16.046   2.804   6.836  1.00 95.96           C  
ATOM   4392  CD1 TYR A 290     -14.952   2.089   7.357  1.00 95.96           C  
ATOM   4393  HD1 TYR A 290     -15.091   1.422   8.195  1.00 95.96           H  
ATOM   4394  CD2 TYR A 290     -15.862   3.674   5.745  1.00 95.96           C  
ATOM   4395  HD2 TYR A 290     -16.698   4.237   5.355  1.00 95.96           H  
ATOM   4396  CE1 TYR A 290     -13.683   2.225   6.767  1.00 95.96           C  
ATOM   4397  HE1 TYR A 290     -12.840   1.665   7.146  1.00 95.96           H  
ATOM   4398  CE2 TYR A 290     -14.579   3.842   5.184  1.00 95.96           C  
ATOM   4399  HE2 TYR A 290     -14.427   4.543   4.377  1.00 95.96           H  
ATOM   4400  OH  TYR A 290     -12.236   3.222   5.160  1.00 95.96           O  
ATOM   4401  HH  TYR A 290     -12.047   4.067   4.746  1.00 95.96           H  
ATOM   4402  CZ  TYR A 290     -13.486   3.104   5.684  1.00 95.96           C  
ATOM   4403  N   LEU A 291     -17.375  -0.528   7.289  1.00 96.48           N  
ATOM   4404  H   LEU A 291     -17.648  -0.317   8.238  1.00 96.48           H  
ATOM   4405  CA  LEU A 291     -16.755  -1.825   7.007  1.00 96.48           C  
ATOM   4406  HA  LEU A 291     -15.848  -1.663   6.424  1.00 96.48           H  
ATOM   4407  C   LEU A 291     -17.656  -2.713   6.145  1.00 96.48           C  
ATOM   4408  CB  LEU A 291     -16.389  -2.515   8.328  1.00 96.48           C  
ATOM   4409  HB2 LEU A 291     -16.010  -3.511   8.103  1.00 96.48           H  
ATOM   4410  HB3 LEU A 291     -17.292  -2.628   8.928  1.00 96.48           H  
ATOM   4411  O   LEU A 291     -17.161  -3.391   5.246  1.00 96.48           O  
ATOM   4412  CG  LEU A 291     -15.331  -1.759   9.149  1.00 96.48           C  
ATOM   4413  HG  LEU A 291     -15.703  -0.772   9.423  1.00 96.48           H  
ATOM   4414  CD1 LEU A 291     -15.049  -2.519  10.441  1.00 96.48           C  
ATOM   4415 HD11 LEU A 291     -14.658  -3.511  10.212  1.00 96.48           H  
ATOM   4416 HD12 LEU A 291     -15.976  -2.619  11.005  1.00 96.48           H  
ATOM   4417 HD13 LEU A 291     -14.326  -1.966  11.041  1.00 96.48           H  
ATOM   4418  CD2 LEU A 291     -14.031  -1.549   8.372  1.00 96.48           C  
ATOM   4419 HD21 LEU A 291     -13.256  -1.181   9.043  1.00 96.48           H  
ATOM   4420 HD22 LEU A 291     -13.721  -2.484   7.906  1.00 96.48           H  
ATOM   4421 HD23 LEU A 291     -14.185  -0.801   7.594  1.00 96.48           H  
ATOM   4422  N   HIS A 292     -18.973  -2.633   6.340  1.00 96.09           N  
ATOM   4423  H   HIS A 292     -19.314  -2.129   7.146  1.00 96.09           H  
ATOM   4424  CA  HIS A 292     -19.945  -3.292   5.477  1.00 96.09           C  
ATOM   4425  HA  HIS A 292     -19.733  -4.362   5.480  1.00 96.09           H  
ATOM   4426  C   HIS A 292     -19.840  -2.811   4.024  1.00 96.09           C  
ATOM   4427  CB  HIS A 292     -21.355  -3.067   6.034  1.00 96.09           C  
ATOM   4428  HB2 HIS A 292     -21.367  -3.323   7.093  1.00 96.09           H  
ATOM   4429  HB3 HIS A 292     -21.633  -2.017   5.938  1.00 96.09           H  
ATOM   4430  O   HIS A 292     -19.794  -3.632   3.109  1.00 96.09           O  
ATOM   4431  CG  HIS A 292     -22.382  -3.915   5.337  1.00 96.09           C  
ATOM   4432  CD2 HIS A 292     -23.134  -3.587   4.240  1.00 96.09           C  
ATOM   4433  HD2 HIS A 292     -23.107  -2.646   3.710  1.00 96.09           H  
ATOM   4434  ND1 HIS A 292     -22.699  -5.207   5.672  1.00 96.09           N  
ATOM   4435  HD1 HIS A 292     -22.344  -5.704   6.477  1.00 96.09           H  
ATOM   4436  CE1 HIS A 292     -23.605  -5.660   4.795  1.00 96.09           C  
ATOM   4437  HE1 HIS A 292     -24.049  -6.644   4.814  1.00 96.09           H  
ATOM   4438  NE2 HIS A 292     -23.911  -4.705   3.906  1.00 96.09           N  
ATOM   4439  N   SER A 293     -19.738  -1.496   3.802  1.00 95.28           N  
ATOM   4440  H   SER A 293     -19.793  -0.872   4.594  1.00 95.28           H  
ATOM   4441  CA  SER A 293     -19.546  -0.927   2.460  1.00 95.28           C  
ATOM   4442  HA  SER A 293     -20.374  -1.237   1.824  1.00 95.28           H  
ATOM   4443  C   SER A 293     -18.248  -1.416   1.804  1.00 95.28           C  
ATOM   4444  CB  SER A 293     -19.555   0.601   2.548  1.00 95.28           C  
ATOM   4445  HB2 SER A 293     -18.758   0.937   3.212  1.00 95.28           H  
ATOM   4446  HB3 SER A 293     -20.512   0.928   2.953  1.00 95.28           H  
ATOM   4447  O   SER A 293     -18.243  -1.767   0.624  1.00 95.28           O  
ATOM   4448  OG  SER A 293     -19.363   1.177   1.270  1.00 95.28           O  
ATOM   4449  HG  SER A 293     -19.493   2.125   1.348  1.00 95.28           H  
ATOM   4450  N   LEU A 294     -17.152  -1.507   2.563  1.00 94.75           N  
ATOM   4451  H   LEU A 294     -17.204  -1.193   3.522  1.00 94.75           H  
ATOM   4452  CA  LEU A 294     -15.885  -2.052   2.063  1.00 94.75           C  
ATOM   4453  HA  LEU A 294     -15.624  -1.546   1.133  1.00 94.75           H  
ATOM   4454  C   LEU A 294     -15.983  -3.544   1.718  1.00 94.75           C  
ATOM   4455  CB  LEU A 294     -14.783  -1.814   3.108  1.00 94.75           C  
ATOM   4456  HB2 LEU A 294     -15.137  -2.154   4.081  1.00 94.75           H  
ATOM   4457  HB3 LEU A 294     -13.919  -2.425   2.848  1.00 94.75           H  
ATOM   4458  O   LEU A 294     -15.466  -3.974   0.685  1.00 94.75           O  
ATOM   4459  CG  LEU A 294     -14.306  -0.359   3.230  1.00 94.75           C  
ATOM   4460  HG  LEU A 294     -15.132   0.284   3.532  1.00 94.75           H  
ATOM   4461  CD1 LEU A 294     -13.219  -0.312   4.300  1.00 94.75           C  
ATOM   4462 HD11 LEU A 294     -12.394  -0.975   4.038  1.00 94.75           H  
ATOM   4463 HD12 LEU A 294     -13.640  -0.612   5.260  1.00 94.75           H  
ATOM   4464 HD13 LEU A 294     -12.843   0.707   4.387  1.00 94.75           H  
ATOM   4465  CD2 LEU A 294     -13.704   0.177   1.927  1.00 94.75           C  
ATOM   4466 HD21 LEU A 294     -14.480   0.283   1.169  1.00 94.75           H  
ATOM   4467 HD22 LEU A 294     -13.272   1.162   2.103  1.00 94.75           H  
ATOM   4468 HD23 LEU A 294     -12.929  -0.498   1.564  1.00 94.75           H  
ATOM   4469  N   TRP A 295     -16.665  -4.337   2.544  1.00 95.14           N  
ATOM   4470  H   TRP A 295     -17.040  -3.944   3.395  1.00 95.14           H  
ATOM   4471  CA  TRP A 295     -16.902  -5.754   2.266  1.00 95.14           C  
ATOM   4472  HA  TRP A 295     -15.947  -6.251   2.097  1.00 95.14           H  
ATOM   4473  C   TRP A 295     -17.735  -5.957   0.997  1.00 95.14           C  
ATOM   4474  CB  TRP A 295     -17.570  -6.407   3.472  1.00 95.14           C  
ATOM   4475  HB2 TRP A 295     -16.897  -6.347   4.328  1.00 95.14           H  
ATOM   4476  HB3 TRP A 295     -18.471  -5.849   3.727  1.00 95.14           H  
ATOM   4477  O   TRP A 295     -17.358  -6.763   0.150  1.00 95.14           O  
ATOM   4478  CG  TRP A 295     -17.947  -7.841   3.273  1.00 95.14           C  
ATOM   4479  CD1 TRP A 295     -17.094  -8.885   3.156  1.00 95.14           C  
ATOM   4480  HD1 TRP A 295     -16.016  -8.823   3.177  1.00 95.14           H  
ATOM   4481  CD2 TRP A 295     -19.286  -8.406   3.143  1.00 95.14           C  
ATOM   4482  CE2 TRP A 295     -19.161  -9.816   2.970  1.00 95.14           C  
ATOM   4483  CE3 TRP A 295     -20.592  -7.868   3.146  1.00 95.14           C  
ATOM   4484  HE3 TRP A 295     -20.720  -6.802   3.262  1.00 95.14           H  
ATOM   4485  NE1 TRP A 295     -17.807 -10.053   2.990  1.00 95.14           N  
ATOM   4486  HE1 TRP A 295     -17.385 -10.963   2.865  1.00 95.14           H  
ATOM   4487  CH2 TRP A 295     -21.556 -10.090   2.806  1.00 95.14           C  
ATOM   4488  HH2 TRP A 295     -22.418 -10.724   2.660  1.00 95.14           H  
ATOM   4489  CZ2 TRP A 295     -20.270 -10.655   2.808  1.00 95.14           C  
ATOM   4490  HZ2 TRP A 295     -20.128 -11.715   2.663  1.00 95.14           H  
ATOM   4491  CZ3 TRP A 295     -21.715  -8.702   2.975  1.00 95.14           C  
ATOM   4492  HZ3 TRP A 295     -22.705  -8.270   2.958  1.00 95.14           H  
ATOM   4493  N   GLN A 296     -18.795  -5.166   0.797  1.00 94.48           N  
ATOM   4494  H   GLN A 296     -19.060  -4.523   1.529  1.00 94.48           H  
ATOM   4495  CA  GLN A 296     -19.600  -5.205  -0.432  1.00 94.48           C  
ATOM   4496  HA  GLN A 296     -19.992  -6.213  -0.567  1.00 94.48           H  
ATOM   4497  C   GLN A 296     -18.788  -4.873  -1.694  1.00 94.48           C  
ATOM   4498  CB  GLN A 296     -20.772  -4.225  -0.312  1.00 94.48           C  
ATOM   4499  HB2 GLN A 296     -21.218  -4.093  -1.298  1.00 94.48           H  
ATOM   4500  HB3 GLN A 296     -20.407  -3.255   0.028  1.00 94.48           H  
ATOM   4501  O   GLN A 296     -19.084  -5.383  -2.772  1.00 94.48           O  
ATOM   4502  CG  GLN A 296     -21.869  -4.728   0.635  1.00 94.48           C  
ATOM   4503  HG2 GLN A 296     -22.199  -5.711   0.297  1.00 94.48           H  
ATOM   4504  HG3 GLN A 296     -21.487  -4.831   1.650  1.00 94.48           H  
ATOM   4505  CD  GLN A 296     -23.071  -3.789   0.655  1.00 94.48           C  
ATOM   4506  NE2 GLN A 296     -24.258  -4.298   0.882  1.00 94.48           N  
ATOM   4507 HE21 GLN A 296     -24.321  -5.227   1.275  1.00 94.48           H  
ATOM   4508 HE22 GLN A 296     -25.000  -3.621   0.990  1.00 94.48           H  
ATOM   4509  OE1 GLN A 296     -22.983  -2.586   0.468  1.00 94.48           O  
ATOM   4510  N   GLN A 297     -17.744  -4.051  -1.566  1.00 92.71           N  
ATOM   4511  H   GLN A 297     -17.581  -3.630  -0.663  1.00 92.71           H  
ATOM   4512  CA  GLN A 297     -16.813  -3.730  -2.654  1.00 92.71           C  
ATOM   4513  HA  GLN A 297     -17.372  -3.681  -3.588  1.00 92.71           H  
ATOM   4514  C   GLN A 297     -15.721  -4.801  -2.860  1.00 92.71           C  
ATOM   4515  CB  GLN A 297     -16.209  -2.343  -2.392  1.00 92.71           C  
ATOM   4516  HB2 GLN A 297     -15.438  -2.144  -3.136  1.00 92.71           H  
ATOM   4517  HB3 GLN A 297     -15.746  -2.329  -1.405  1.00 92.71           H  
ATOM   4518  O   GLN A 297     -14.900  -4.682  -3.772  1.00 92.71           O  
ATOM   4519  CG  GLN A 297     -17.255  -1.222  -2.487  1.00 92.71           C  
ATOM   4520  HG2 GLN A 297     -17.577  -1.118  -3.523  1.00 92.71           H  
ATOM   4521  HG3 GLN A 297     -18.133  -1.466  -1.889  1.00 92.71           H  
ATOM   4522  CD  GLN A 297     -16.686   0.110  -2.019  1.00 92.71           C  
ATOM   4523  NE2 GLN A 297     -17.246   0.724  -1.002  1.00 92.71           N  
ATOM   4524 HE21 GLN A 297     -17.985   0.278  -0.478  1.00 92.71           H  
ATOM   4525 HE22 GLN A 297     -16.820   1.591  -0.705  1.00 92.71           H  
ATOM   4526  OE1 GLN A 297     -15.721   0.627  -2.557  1.00 92.71           O  
ATOM   4527  N   GLY A 298     -15.698  -5.853  -2.035  1.00 92.52           N  
ATOM   4528  H   GLY A 298     -16.420  -5.925  -1.332  1.00 92.52           H  
ATOM   4529  CA  GLY A 298     -14.722  -6.942  -2.101  1.00 92.52           C  
ATOM   4530  HA2 GLY A 298     -14.537  -7.204  -3.143  1.00 92.52           H  
ATOM   4531  HA3 GLY A 298     -15.146  -7.810  -1.597  1.00 92.52           H  
ATOM   4532  C   GLY A 298     -13.379  -6.629  -1.436  1.00 92.52           C  
ATOM   4533  O   GLY A 298     -12.388  -7.294  -1.733  1.00 92.52           O  
ATOM   4534  N   ALA A 299     -13.319  -5.620  -0.560  1.00 94.07           N  
ATOM   4535  H   ALA A 299     -14.153  -5.080  -0.379  1.00 94.07           H  
ATOM   4536  CA  ALA A 299     -12.094  -5.263   0.158  1.00 94.07           C  
ATOM   4537  HA  ALA A 299     -11.260  -5.281  -0.544  1.00 94.07           H  
ATOM   4538  C   ALA A 299     -11.748  -6.236   1.293  1.00 94.07           C  
ATOM   4539  CB  ALA A 299     -12.258  -3.848   0.716  1.00 94.07           C  
ATOM   4540  HB1 ALA A 299     -11.295  -3.476   1.064  1.00 94.07           H  
ATOM   4541  HB2 ALA A 299     -12.951  -3.877   1.557  1.00 94.07           H  
ATOM   4542  HB3 ALA A 299     -12.659  -3.183  -0.049  1.00 94.07           H  
ATOM   4543  O   ALA A 299     -10.574  -6.433   1.618  1.00 94.07           O  
ATOM   4544  N   LEU A 300     -12.779  -6.827   1.899  1.00 95.33           N  
ATOM   4545  H   LEU A 300     -13.699  -6.671   1.511  1.00 95.33           H  
ATOM   4546  CA  LEU A 300     -12.671  -7.750   3.021  1.00 95.33           C  
ATOM   4547  HA  LEU A 300     -11.637  -7.770   3.366  1.00 95.33           H  
ATOM   4548  C   LEU A 300     -13.015  -9.172   2.564  1.00 95.33           C  
ATOM   4549  CB  LEU A 300     -13.549  -7.270   4.194  1.00 95.33           C  
ATOM   4550  HB2 LEU A 300     -14.595  -7.316   3.889  1.00 95.33           H  
ATOM   4551  HB3 LEU A 300     -13.410  -7.961   5.025  1.00 95.33           H  
ATOM   4552  O   LEU A 300     -13.951  -9.378   1.794  1.00 95.33           O  
ATOM   4553  CG  LEU A 300     -13.266  -5.838   4.693  1.00 95.33           C  
ATOM   4554  HG  LEU A 300     -13.444  -5.125   3.888  1.00 95.33           H  
ATOM   4555  CD1 LEU A 300     -14.195  -5.488   5.854  1.00 95.33           C  
ATOM   4556 HD11 LEU A 300     -13.984  -4.480   6.211  1.00 95.33           H  
ATOM   4557 HD12 LEU A 300     -15.234  -5.519   5.528  1.00 95.33           H  
ATOM   4558 HD13 LEU A 300     -14.053  -6.200   6.667  1.00 95.33           H  
ATOM   4559  CD2 LEU A 300     -11.828  -5.677   5.188  1.00 95.33           C  
ATOM   4560 HD21 LEU A 300     -11.632  -6.403   5.978  1.00 95.33           H  
ATOM   4561 HD22 LEU A 300     -11.677  -4.668   5.569  1.00 95.33           H  
ATOM   4562 HD23 LEU A 300     -11.133  -5.848   4.366  1.00 95.33           H  
ATOM   4563  N   ALA A 301     -12.247 -10.148   3.037  1.00 91.40           N  
ATOM   4564  H   ALA A 301     -11.572  -9.902   3.746  1.00 91.40           H  
ATOM   4565  CA  ALA A 301     -12.455 -11.565   2.792  1.00 91.40           C  
ATOM   4566  HA  ALA A 301     -12.845 -11.699   1.783  1.00 91.40           H  
ATOM   4567  C   ALA A 301     -13.469 -12.132   3.793  1.00 91.40           C  
ATOM   4568  CB  ALA A 301     -11.104 -12.285   2.901  1.00 91.40           C  
ATOM   4569  HB1 ALA A 301     -10.395 -11.863   2.190  1.00 91.40           H  
ATOM   4570  HB2 ALA A 301     -10.706 -12.167   3.909  1.00 91.40           H  
ATOM   4571  HB3 ALA A 301     -11.235 -13.347   2.693  1.00 91.40           H  
ATOM   4572  O   ALA A 301     -13.404 -11.824   4.974  1.00 91.40           O  
ATOM   4573  N   GLY A 302     -14.371 -12.993   3.333  1.00 90.66           N  
ATOM   4574  H   GLY A 302     -14.432 -13.143   2.336  1.00 90.66           H  
ATOM   4575  CA  GLY A 302     -15.368 -13.645   4.182  1.00 90.66           C  
ATOM   4576  HA2 GLY A 302     -15.000 -14.627   4.479  1.00 90.66           H  
ATOM   4577  HA3 GLY A 302     -15.546 -13.064   5.086  1.00 90.66           H  
ATOM   4578  C   GLY A 302     -16.693 -13.792   3.450  1.00 90.66           C  
ATOM   4579  O   GLY A 302     -17.124 -12.873   2.753  1.00 90.66           O  
ATOM   4580  N   ASN A 303     -17.333 -14.952   3.592  1.00 90.75           N  
ATOM   4581  H   ASN A 303     -16.949 -15.648   4.215  1.00 90.75           H  
ATOM   4582  CA  ASN A 303     -18.625 -15.222   2.951  1.00 90.75           C  
ATOM   4583  HA  ASN A 303     -18.617 -14.832   1.934  1.00 90.75           H  
ATOM   4584  C   ASN A 303     -19.777 -14.532   3.686  1.00 90.75           C  
ATOM   4585  CB  ASN A 303     -18.850 -16.739   2.905  1.00 90.75           C  
ATOM   4586  HB2 ASN A 303     -19.862 -16.939   2.552  1.00 90.75           H  
ATOM   4587  HB3 ASN A 303     -18.754 -17.150   3.910  1.00 90.75           H  
ATOM   4588  O   ASN A 303     -20.812 -14.246   3.088  1.00 90.75           O  
ATOM   4589  CG  ASN A 303     -17.895 -17.445   1.963  1.00 90.75           C  
ATOM   4590  ND2 ASN A 303     -17.495 -18.650   2.289  1.00 90.75           N  
ATOM   4591 HD21 ASN A 303     -16.862 -19.099   1.643  1.00 90.75           H  
ATOM   4592 HD22 ASN A 303     -17.799 -19.075   3.154  1.00 90.75           H  
ATOM   4593  OD1 ASN A 303     -17.498 -16.940   0.928  1.00 90.75           O  
ATOM   4594  N   THR A 304     -19.596 -14.266   4.980  1.00 93.14           N  
ATOM   4595  H   THR A 304     -18.743 -14.566   5.429  1.00 93.14           H  
ATOM   4596  CA  THR A 304     -20.551 -13.534   5.804  1.00 93.14           C  
ATOM   4597  HA  THR A 304     -21.360 -13.184   5.163  1.00 93.14           H  
ATOM   4598  C   THR A 304     -19.885 -12.313   6.444  1.00 93.14           C  
ATOM   4599  CB  THR A 304     -21.177 -14.437   6.878  1.00 93.14           C  
ATOM   4600  HB  THR A 304     -22.017 -13.893   7.311  1.00 93.14           H  
ATOM   4601  O   THR A 304     -18.671 -12.325   6.665  1.00 93.14           O  
ATOM   4602  CG2 THR A 304     -21.716 -15.759   6.331  1.00 93.14           C  
ATOM   4603 HG21 THR A 304     -20.893 -16.395   6.004  1.00 93.14           H  
ATOM   4604 HG22 THR A 304     -22.385 -15.568   5.492  1.00 93.14           H  
ATOM   4605 HG23 THR A 304     -22.264 -16.276   7.119  1.00 93.14           H  
ATOM   4606  OG1 THR A 304     -20.275 -14.713   7.921  1.00 93.14           O  
ATOM   4607  HG1 THR A 304     -19.608 -15.336   7.624  1.00 93.14           H  
ATOM   4608  N   PRO A 305     -20.659 -11.271   6.806  1.00 92.14           N  
ATOM   4609  CA  PRO A 305     -20.152 -10.135   7.575  1.00 92.14           C  
ATOM   4610  HA  PRO A 305     -19.518  -9.529   6.927  1.00 92.14           H  
ATOM   4611  C   PRO A 305     -19.353 -10.526   8.826  1.00 92.14           C  
ATOM   4612  CB  PRO A 305     -21.414  -9.351   7.953  1.00 92.14           C  
ATOM   4613  HB2 PRO A 305     -21.214  -8.298   8.148  1.00 92.14           H  
ATOM   4614  HB3 PRO A 305     -21.889  -9.799   8.826  1.00 92.14           H  
ATOM   4615  O   PRO A 305     -18.317  -9.929   9.106  1.00 92.14           O  
ATOM   4616  CG  PRO A 305     -22.307  -9.561   6.734  1.00 92.14           C  
ATOM   4617  HG2 PRO A 305     -21.968  -8.929   5.913  1.00 92.14           H  
ATOM   4618  HG3 PRO A 305     -23.357  -9.378   6.961  1.00 92.14           H  
ATOM   4619  CD  PRO A 305     -22.042 -11.029   6.409  1.00 92.14           C  
ATOM   4620  HD2 PRO A 305     -22.707 -11.664   6.995  1.00 92.14           H  
ATOM   4621  HD3 PRO A 305     -22.190 -11.202   5.343  1.00 92.14           H  
ATOM   4622  N   ALA A 306     -19.801 -11.563   9.543  1.00 92.87           N  
ATOM   4623  H   ALA A 306     -20.596 -12.083   9.199  1.00 92.87           H  
ATOM   4624  CA  ALA A 306     -19.173 -12.029  10.780  1.00 92.87           C  
ATOM   4625  HA  ALA A 306     -19.023 -11.172  11.437  1.00 92.87           H  
ATOM   4626  C   ALA A 306     -17.790 -12.670  10.565  1.00 92.87           C  
ATOM   4627  CB  ALA A 306     -20.138 -13.010  11.456  1.00 92.87           C  
ATOM   4628  HB1 ALA A 306     -21.094 -12.524  11.649  1.00 92.87           H  
ATOM   4629  HB2 ALA A 306     -20.289 -13.880  10.817  1.00 92.87           H  
ATOM   4630  HB3 ALA A 306     -19.708 -13.342  12.402  1.00 92.87           H  
ATOM   4631  O   ALA A 306     -16.973 -12.657  11.484  1.00 92.87           O  
ATOM   4632  N   ASP A 307     -17.522 -13.199   9.367  1.00 92.47           N  
ATOM   4633  H   ASP A 307     -18.246 -13.204   8.663  1.00 92.47           H  
ATOM   4634  CA  ASP A 307     -16.203 -13.728   8.997  1.00 92.47           C  
ATOM   4635  HA  ASP A 307     -15.762 -14.233   9.857  1.00 92.47           H  
ATOM   4636  C   ASP A 307     -15.243 -12.611   8.552  1.00 92.47           C  
ATOM   4637  CB  ASP A 307     -16.339 -14.748   7.855  1.00 92.47           C  
ATOM   4638  HB2 ASP A 307     -16.670 -14.225   6.958  1.00 92.47           H  
ATOM   4639  HB3 ASP A 307     -15.357 -15.172   7.644  1.00 92.47           H  
ATOM   4640  O   ASP A 307     -14.025 -12.777   8.608  1.00 92.47           O  
ATOM   4641  CG  ASP A 307     -17.308 -15.894   8.144  1.00 92.47           C  
ATOM   4642  OD1 ASP A 307     -17.272 -16.449   9.262  1.00 92.47           O  
ATOM   4643  OD2 ASP A 307     -18.100 -16.197   7.215  1.00 92.47           O  
ATOM   4644  N   ALA A 308     -15.790 -11.484   8.083  1.00 94.88           N  
ATOM   4645  H   ALA A 308     -16.797 -11.409   8.100  1.00 94.88           H  
ATOM   4646  CA  ALA A 308     -15.037 -10.432   7.410  1.00 94.88           C  
ATOM   4647  HA  ALA A 308     -14.132 -10.872   6.992  1.00 94.88           H  
ATOM   4648  C   ALA A 308     -14.565  -9.313   8.346  1.00 94.88           C  
ATOM   4649  CB  ALA A 308     -15.892  -9.915   6.248  1.00 94.88           C  
ATOM   4650  HB1 ALA A 308     -16.866  -9.589   6.612  1.00 94.88           H  
ATOM   4651  HB2 ALA A 308     -16.043 -10.716   5.525  1.00 94.88           H  
ATOM   4652  HB3 ALA A 308     -15.384  -9.086   5.754  1.00 94.88           H  
ATOM   4653  O   ALA A 308     -13.448  -8.808   8.190  1.00 94.88           O  
ATOM   4654  N   TRP A 309     -15.384  -8.912   9.321  1.00 97.38           N  
ATOM   4655  H   TRP A 309     -16.297  -9.334   9.408  1.00 97.38           H  
ATOM   4656  CA  TRP A 309     -14.976  -7.947  10.341  1.00 97.38           C  
ATOM   4657  HA  TRP A 309     -13.921  -8.120  10.553  1.00 97.38           H  
ATOM   4658  C   TRP A 309     -15.734  -8.126  11.652  1.00 97.38           C  
ATOM   4659  CB  TRP A 309     -15.138  -6.501   9.835  1.00 97.38           C  
ATOM   4660  HB2 TRP A 309     -14.667  -6.405   8.857  1.00 97.38           H  
ATOM   4661  HB3 TRP A 309     -14.600  -5.839  10.514  1.00 97.38           H  
ATOM   4662  O   TRP A 309     -16.782  -8.762  11.730  1.00 97.38           O  
ATOM   4663  CG  TRP A 309     -16.544  -5.997   9.748  1.00 97.38           C  
ATOM   4664  CD1 TRP A 309     -17.190  -5.269  10.685  1.00 97.38           C  
ATOM   4665  HD1 TRP A 309     -16.751  -4.951  11.620  1.00 97.38           H  
ATOM   4666  CD2 TRP A 309     -17.519  -6.241   8.700  1.00 97.38           C  
ATOM   4667  CE2 TRP A 309     -18.754  -5.635   9.073  1.00 97.38           C  
ATOM   4668  CE3 TRP A 309     -17.478  -6.938   7.480  1.00 97.38           C  
ATOM   4669  HE3 TRP A 309     -16.548  -7.394   7.172  1.00 97.38           H  
ATOM   4670  NE1 TRP A 309     -18.499  -5.057  10.297  1.00 97.38           N  
ATOM   4671  HE1 TRP A 309     -19.205  -4.652  10.896  1.00 97.38           H  
ATOM   4672  CH2 TRP A 309     -19.826  -6.449   7.069  1.00 97.38           C  
ATOM   4673  HH2 TRP A 309     -20.689  -6.571   6.431  1.00 97.38           H  
ATOM   4674  CZ2 TRP A 309     -19.901  -5.724   8.272  1.00 97.38           C  
ATOM   4675  HZ2 TRP A 309     -20.816  -5.254   8.599  1.00 97.38           H  
ATOM   4676  CZ3 TRP A 309     -18.626  -7.061   6.684  1.00 97.38           C  
ATOM   4677  HZ3 TRP A 309     -18.586  -7.644   5.775  1.00 97.38           H  
ATOM   4678  N   PHE A 310     -15.222  -7.486  12.699  1.00 96.12           N  
ATOM   4679  H   PHE A 310     -14.354  -6.986  12.570  1.00 96.12           H  
ATOM   4680  CA  PHE A 310     -15.987  -7.251  13.916  1.00 96.12           C  
ATOM   4681  HA  PHE A 310     -17.047  -7.297  13.666  1.00 96.12           H  
ATOM   4682  C   PHE A 310     -15.710  -5.856  14.469  1.00 96.12           C  
ATOM   4683  CB  PHE A 310     -15.705  -8.347  14.953  1.00 96.12           C  
ATOM   4684  HB2 PHE A 310     -15.929  -9.316  14.506  1.00 96.12           H  
ATOM   4685  HB3 PHE A 310     -16.392  -8.218  15.789  1.00 96.12           H  
ATOM   4686  O   PHE A 310     -14.607  -5.324  14.334  1.00 96.12           O  
ATOM   4687  CG  PHE A 310     -14.288  -8.368  15.498  1.00 96.12           C  
ATOM   4688  CD1 PHE A 310     -13.334  -9.245  14.951  1.00 96.12           C  
ATOM   4689  HD1 PHE A 310     -13.608  -9.899  14.136  1.00 96.12           H  
ATOM   4690  CD2 PHE A 310     -13.924  -7.516  16.559  1.00 96.12           C  
ATOM   4691  HD2 PHE A 310     -14.643  -6.822  16.970  1.00 96.12           H  
ATOM   4692  CE1 PHE A 310     -12.031  -9.283  15.476  1.00 96.12           C  
ATOM   4693  HE1 PHE A 310     -11.307  -9.968  15.060  1.00 96.12           H  
ATOM   4694  CE2 PHE A 310     -12.616  -7.540  17.070  1.00 96.12           C  
ATOM   4695  HE2 PHE A 310     -12.340  -6.876  17.876  1.00 96.12           H  
ATOM   4696  CZ  PHE A 310     -11.667  -8.424  16.528  1.00 96.12           C  
ATOM   4697  HZ  PHE A 310     -10.660  -8.444  16.916  1.00 96.12           H  
ATOM   4698  N   VAL A 311     -16.710  -5.289  15.147  1.00 96.70           N  
ATOM   4699  H   VAL A 311     -17.598  -5.769  15.164  1.00 96.70           H  
ATOM   4700  CA  VAL A 311     -16.589  -4.051  15.927  1.00 96.70           C  
ATOM   4701  HA  VAL A 311     -15.536  -3.782  16.010  1.00 96.70           H  
ATOM   4702  C   VAL A 311     -17.142  -4.308  17.322  1.00 96.70           C  
ATOM   4703  CB  VAL A 311     -17.329  -2.868  15.271  1.00 96.70           C  
ATOM   4704  HB  VAL A 311     -18.404  -3.037  15.331  1.00 96.70           H  
ATOM   4705  O   VAL A 311     -18.314  -4.653  17.480  1.00 96.70           O  
ATOM   4706  CG1 VAL A 311     -17.001  -1.557  16.001  1.00 96.70           C  
ATOM   4707 HG11 VAL A 311     -15.932  -1.354  15.941  1.00 96.70           H  
ATOM   4708 HG12 VAL A 311     -17.541  -0.735  15.530  1.00 96.70           H  
ATOM   4709 HG13 VAL A 311     -17.296  -1.612  17.049  1.00 96.70           H  
ATOM   4710  CG2 VAL A 311     -16.964  -2.689  13.797  1.00 96.70           C  
ATOM   4711 HG21 VAL A 311     -15.887  -2.575  13.679  1.00 96.70           H  
ATOM   4712 HG22 VAL A 311     -17.308  -3.551  13.225  1.00 96.70           H  
ATOM   4713 HG23 VAL A 311     -17.479  -1.816  13.396  1.00 96.70           H  
ATOM   4714  N   GLN A 312     -16.314  -4.132  18.346  1.00 95.70           N  
ATOM   4715  H   GLN A 312     -15.359  -3.872  18.147  1.00 95.70           H  
ATOM   4716  CA  GLN A 312     -16.696  -4.305  19.745  1.00 95.70           C  
ATOM   4717  HA  GLN A 312     -17.760  -4.532  19.816  1.00 95.70           H  
ATOM   4718  C   GLN A 312     -16.440  -3.018  20.522  1.00 95.70           C  
ATOM   4719  CB  GLN A 312     -15.927  -5.476  20.365  1.00 95.70           C  
ATOM   4720  HB2 GLN A 312     -14.862  -5.308  20.209  1.00 95.70           H  
ATOM   4721  HB3 GLN A 312     -16.118  -5.496  21.438  1.00 95.70           H  
ATOM   4722  O   GLN A 312     -15.363  -2.430  20.436  1.00 95.70           O  
ATOM   4723  CG  GLN A 312     -16.310  -6.842  19.776  1.00 95.70           C  
ATOM   4724  HG2 GLN A 312     -16.187  -6.831  18.694  1.00 95.70           H  
ATOM   4725  HG3 GLN A 312     -17.358  -7.046  19.997  1.00 95.70           H  
ATOM   4726  CD  GLN A 312     -15.455  -7.976  20.339  1.00 95.70           C  
ATOM   4727  NE2 GLN A 312     -15.805  -9.212  20.064  1.00 95.70           N  
ATOM   4728 HE21 GLN A 312     -16.584  -9.415  19.454  1.00 95.70           H  
ATOM   4729 HE22 GLN A 312     -15.195  -9.937  20.415  1.00 95.70           H  
ATOM   4730  OE1 GLN A 312     -14.466  -7.776  21.029  1.00 95.70           O  
ATOM   4731  N   VAL A 313     -17.432  -2.599  21.303  1.00 95.22           N  
ATOM   4732  H   VAL A 313     -18.296  -3.122  21.314  1.00 95.22           H  
ATOM   4733  CA  VAL A 313     -17.328  -1.498  22.263  1.00 95.22           C  
ATOM   4734  HA  VAL A 313     -16.325  -1.510  22.689  1.00 95.22           H  
ATOM   4735  C   VAL A 313     -18.338  -1.732  23.381  1.00 95.22           C  
ATOM   4736  CB  VAL A 313     -17.516  -0.126  21.582  1.00 95.22           C  
ATOM   4737  HB  VAL A 313     -16.753  -0.038  20.808  1.00 95.22           H  
ATOM   4738  O   VAL A 313     -19.501  -2.040  23.117  1.00 95.22           O  
ATOM   4739  CG1 VAL A 313     -18.873   0.041  20.894  1.00 95.22           C  
ATOM   4740 HG11 VAL A 313     -18.886   0.992  20.361  1.00 95.22           H  
ATOM   4741 HG12 VAL A 313     -19.019  -0.766  20.176  1.00 95.22           H  
ATOM   4742 HG13 VAL A 313     -19.686   0.030  21.620  1.00 95.22           H  
ATOM   4743  CG2 VAL A 313     -17.292   1.032  22.560  1.00 95.22           C  
ATOM   4744 HG21 VAL A 313     -18.021   1.007  23.371  1.00 95.22           H  
ATOM   4745 HG22 VAL A 313     -17.382   1.983  22.034  1.00 95.22           H  
ATOM   4746 HG23 VAL A 313     -16.287   0.969  22.978  1.00 95.22           H  
ATOM   4747  N   GLY A 314     -17.903  -1.610  24.631  1.00 94.12           N  
ATOM   4748  H   GLY A 314     -16.915  -1.494  24.802  1.00 94.12           H  
ATOM   4749  CA  GLY A 314     -18.802  -1.694  25.777  1.00 94.12           C  
ATOM   4750  HA2 GLY A 314     -19.479  -2.540  25.655  1.00 94.12           H  
ATOM   4751  HA3 GLY A 314     -19.399  -0.783  25.817  1.00 94.12           H  
ATOM   4752  C   GLY A 314     -18.079  -1.865  27.105  1.00 94.12           C  
ATOM   4753  O   GLY A 314     -16.950  -2.363  27.159  1.00 94.12           O  
ATOM   4754  N   LYS A 315     -18.765  -1.469  28.180  1.00 94.77           N  
ATOM   4755  H   LYS A 315     -19.689  -1.085  28.042  1.00 94.77           H  
ATOM   4756  CA  LYS A 315     -18.362  -1.787  29.550  1.00 94.77           C  
ATOM   4757  HA  LYS A 315     -17.344  -1.432  29.712  1.00 94.77           H  
ATOM   4758  C   LYS A 315     -18.368  -3.308  29.743  1.00 94.77           C  
ATOM   4759  CB  LYS A 315     -19.301  -1.078  30.536  1.00 94.77           C  
ATOM   4760  HB2 LYS A 315     -20.309  -1.475  30.419  1.00 94.77           H  
ATOM   4761  HB3 LYS A 315     -19.314  -0.009  30.322  1.00 94.77           H  
ATOM   4762  O   LYS A 315     -19.278  -3.976  29.262  1.00 94.77           O  
ATOM   4763  CG  LYS A 315     -18.832  -1.292  31.977  1.00 94.77           C  
ATOM   4764  HG2 LYS A 315     -17.829  -0.884  32.106  1.00 94.77           H  
ATOM   4765  HG3 LYS A 315     -18.799  -2.363  32.177  1.00 94.77           H  
ATOM   4766  CD  LYS A 315     -19.777  -0.652  32.992  1.00 94.77           C  
ATOM   4767  HD2 LYS A 315     -19.638   0.429  32.988  1.00 94.77           H  
ATOM   4768  HD3 LYS A 315     -20.809  -0.899  32.742  1.00 94.77           H  
ATOM   4769  CE  LYS A 315     -19.433  -1.241  34.359  1.00 94.77           C  
ATOM   4770  HE2 LYS A 315     -19.611  -2.316  34.326  1.00 94.77           H  
ATOM   4771  HE3 LYS A 315     -18.369  -1.097  34.546  1.00 94.77           H  
ATOM   4772  NZ  LYS A 315     -20.231  -0.603  35.427  1.00 94.77           N  
ATOM   4773  HZ1 LYS A 315     -19.969   0.371  35.480  1.00 94.77           H  
ATOM   4774  HZ2 LYS A 315     -21.217  -0.688  35.225  1.00 94.77           H  
ATOM   4775  HZ3 LYS A 315     -20.026  -1.046  36.311  1.00 94.77           H  
ATOM   4776  N   ASP A 316     -17.338  -3.825  30.401  1.00 94.00           N  
ATOM   4777  H   ASP A 316     -16.628  -3.189  30.735  1.00 94.00           H  
ATOM   4778  CA  ASP A 316     -17.101  -5.249  30.672  1.00 94.00           C  
ATOM   4779  HA  ASP A 316     -16.154  -5.294  31.210  1.00 94.00           H  
ATOM   4780  C   ASP A 316     -16.874  -6.111  29.405  1.00 94.00           C  
ATOM   4781  CB  ASP A 316     -18.159  -5.797  31.654  1.00 94.00           C  
ATOM   4782  HB2 ASP A 316     -19.115  -5.891  31.138  1.00 94.00           H  
ATOM   4783  HB3 ASP A 316     -17.856  -6.792  31.979  1.00 94.00           H  
ATOM   4784  O   ASP A 316     -16.808  -7.335  29.482  1.00 94.00           O  
ATOM   4785  CG  ASP A 316     -18.333  -4.909  32.900  1.00 94.00           C  
ATOM   4786  OD1 ASP A 316     -17.307  -4.465  33.465  1.00 94.00           O  
ATOM   4787  OD2 ASP A 316     -19.492  -4.595  33.265  1.00 94.00           O  
ATOM   4788  N   LEU A 317     -16.693  -5.475  28.237  1.00 94.28           N  
ATOM   4789  H   LEU A 317     -16.803  -4.471  28.252  1.00 94.28           H  
ATOM   4790  CA  LEU A 317     -16.336  -6.121  26.965  1.00 94.28           C  
ATOM   4791  HA  LEU A 317     -16.217  -7.192  27.133  1.00 94.28           H  
ATOM   4792  C   LEU A 317     -15.001  -5.599  26.417  1.00 94.28           C  
ATOM   4793  CB  LEU A 317     -17.487  -5.905  25.961  1.00 94.28           C  
ATOM   4794  HB2 LEU A 317     -17.656  -4.833  25.850  1.00 94.28           H  
ATOM   4795  HB3 LEU A 317     -18.396  -6.342  26.375  1.00 94.28           H  
ATOM   4796  O   LEU A 317     -14.084  -6.365  26.112  1.00 94.28           O  
ATOM   4797  CG  LEU A 317     -17.233  -6.508  24.565  1.00 94.28           C  
ATOM   4798  HG  LEU A 317     -16.304  -6.110  24.155  1.00 94.28           H  
ATOM   4799  CD1 LEU A 317     -17.136  -8.033  24.600  1.00 94.28           C  
ATOM   4800 HD11 LEU A 317     -17.005  -8.420  23.590  1.00 94.28           H  
ATOM   4801 HD12 LEU A 317     -18.039  -8.457  25.038  1.00 94.28           H  
ATOM   4802 HD13 LEU A 317     -16.274  -8.338  25.194  1.00 94.28           H  
ATOM   4803  CD2 LEU A 317     -18.363  -6.112  23.614  1.00 94.28           C  
ATOM   4804 HD21 LEU A 317     -18.421  -5.026  23.544  1.00 94.28           H  
ATOM   4805 HD22 LEU A 317     -19.311  -6.498  23.988  1.00 94.28           H  
ATOM   4806 HD23 LEU A 317     -18.173  -6.527  22.624  1.00 94.28           H  
ATOM   4807  N   THR A 318     -14.888  -4.277  26.276  1.00 95.22           N  
ATOM   4808  H   THR A 318     -15.685  -3.698  26.496  1.00 95.22           H  
ATOM   4809  CA  THR A 318     -13.661  -3.607  25.817  1.00 95.22           C  
ATOM   4810  HA  THR A 318     -12.877  -4.348  25.663  1.00 95.22           H  
ATOM   4811  C   THR A 318     -13.094  -2.626  26.829  1.00 95.22           C  
ATOM   4812  CB  THR A 318     -13.866  -2.875  24.485  1.00 95.22           C  
ATOM   4813  HB  THR A 318     -12.919  -2.417  24.196  1.00 95.22           H  
ATOM   4814  O   THR A 318     -11.934  -2.255  26.686  1.00 95.22           O  
ATOM   4815  CG2 THR A 318     -14.296  -3.827  23.372  1.00 95.22           C  
ATOM   4816 HG21 THR A 318     -15.361  -4.045  23.457  1.00 95.22           H  
ATOM   4817 HG22 THR A 318     -13.735  -4.759  23.434  1.00 95.22           H  
ATOM   4818 HG23 THR A 318     -14.096  -3.357  22.409  1.00 95.22           H  
ATOM   4819  OG1 THR A 318     -14.846  -1.868  24.596  1.00 95.22           O  
ATOM   4820  HG1 THR A 318     -14.482  -1.105  24.141  1.00 95.22           H  
ATOM   4821  N   MET A 319     -13.889  -2.220  27.821  1.00 95.85           N  
ATOM   4822  H   MET A 319     -14.835  -2.572  27.854  1.00 95.85           H  
ATOM   4823  CA  MET A 319     -13.528  -1.225  28.827  1.00 95.85           C  
ATOM   4824  HA  MET A 319     -12.451  -1.060  28.824  1.00 95.85           H  
ATOM   4825  C   MET A 319     -13.952  -1.670  30.221  1.00 95.85           C  
ATOM   4826  CB  MET A 319     -14.239   0.098  28.535  1.00 95.85           C  
ATOM   4827  HB2 MET A 319     -15.315  -0.078  28.532  1.00 95.85           H  
ATOM   4828  HB3 MET A 319     -14.015   0.809  29.330  1.00 95.85           H  
ATOM   4829  O   MET A 319     -15.018  -2.255  30.408  1.00 95.85           O  
ATOM   4830  CG  MET A 319     -13.829   0.727  27.208  1.00 95.85           C  
ATOM   4831  HG2 MET A 319     -13.867  -0.017  26.412  1.00 95.85           H  
ATOM   4832  HG3 MET A 319     -12.804   1.085  27.305  1.00 95.85           H  
ATOM   4833  SD  MET A 319     -14.895   2.105  26.736  1.00 95.85           S  
ATOM   4834  CE  MET A 319     -16.360   1.232  26.141  1.00 95.85           C  
ATOM   4835  HE1 MET A 319     -16.837   0.710  26.970  1.00 95.85           H  
ATOM   4836  HE2 MET A 319     -16.071   0.516  25.372  1.00 95.85           H  
ATOM   4837  HE3 MET A 319     -17.064   1.952  25.723  1.00 95.85           H  
ATOM   4838  N   THR A 320     -13.159  -1.293  31.208  1.00 95.45           N  
ATOM   4839  H   THR A 320     -12.286  -0.858  30.944  1.00 95.45           H  
ATOM   4840  CA  THR A 320     -13.476  -1.351  32.634  1.00 95.45           C  
ATOM   4841  HA  THR A 320     -14.147  -2.190  32.820  1.00 95.45           H  
ATOM   4842  C   THR A 320     -14.173  -0.066  33.096  1.00 95.45           C  
ATOM   4843  CB  THR A 320     -12.195  -1.571  33.448  1.00 95.45           C  
ATOM   4844  HB  THR A 320     -12.457  -1.633  34.504  1.00 95.45           H  
ATOM   4845  O   THR A 320     -14.138   0.968  32.423  1.00 95.45           O  
ATOM   4846  CG2 THR A 320     -11.451  -2.847  33.056  1.00 95.45           C  
ATOM   4847 HG21 THR A 320     -11.085  -2.781  32.031  1.00 95.45           H  
ATOM   4848 HG22 THR A 320     -10.599  -2.984  33.722  1.00 95.45           H  
ATOM   4849 HG23 THR A 320     -12.115  -3.706  33.149  1.00 95.45           H  
ATOM   4850  OG1 THR A 320     -11.332  -0.479  33.258  1.00 95.45           O  
ATOM   4851  HG1 THR A 320     -10.960  -0.572  32.377  1.00 95.45           H  
ATOM   4852  N   GLN A 321     -14.793  -0.092  34.282  1.00 94.52           N  
ATOM   4853  H   GLN A 321     -14.827  -0.960  34.798  1.00 94.52           H  
ATOM   4854  CA  GLN A 321     -15.368   1.123  34.876  1.00 94.52           C  
ATOM   4855  HA  GLN A 321     -16.072   1.547  34.159  1.00 94.52           H  
ATOM   4856  C   GLN A 321     -14.302   2.198  35.152  1.00 94.52           C  
ATOM   4857  CB  GLN A 321     -16.126   0.764  36.165  1.00 94.52           C  
ATOM   4858  HB2 GLN A 321     -15.416   0.395  36.905  1.00 94.52           H  
ATOM   4859  HB3 GLN A 321     -16.836  -0.035  35.950  1.00 94.52           H  
ATOM   4860  O   GLN A 321     -14.593   3.386  35.036  1.00 94.52           O  
ATOM   4861  CG  GLN A 321     -16.891   1.958  36.766  1.00 94.52           C  
ATOM   4862  HG2 GLN A 321     -16.194   2.755  37.029  1.00 94.52           H  
ATOM   4863  HG3 GLN A 321     -17.374   1.637  37.689  1.00 94.52           H  
ATOM   4864  CD  GLN A 321     -17.969   2.499  35.831  1.00 94.52           C  
ATOM   4865  NE2 GLN A 321     -17.970   3.770  35.500  1.00 94.52           N  
ATOM   4866 HE21 GLN A 321     -18.680   4.094  34.859  1.00 94.52           H  
ATOM   4867 HE22 GLN A 321     -17.232   4.399  35.783  1.00 94.52           H  
ATOM   4868  OE1 GLN A 321     -18.845   1.768  35.387  1.00 94.52           O  
ATOM   4869  N   GLU A 322     -13.078   1.797  35.500  1.00 96.01           N  
ATOM   4870  H   GLU A 322     -12.864   0.811  35.524  1.00 96.01           H  
ATOM   4871  CA  GLU A 322     -11.977   2.729  35.750  1.00 96.01           C  
ATOM   4872  HA  GLU A 322     -12.296   3.467  36.485  1.00 96.01           H  
ATOM   4873  C   GLU A 322     -11.585   3.490  34.477  1.00 96.01           C  
ATOM   4874  CB  GLU A 322     -10.788   1.955  36.331  1.00 96.01           C  
ATOM   4875  HB2 GLU A 322     -10.399   1.268  35.579  1.00 96.01           H  
ATOM   4876  HB3 GLU A 322     -11.132   1.381  37.192  1.00 96.01           H  
ATOM   4877  O   GLU A 322     -11.479   4.714  34.501  1.00 96.01           O  
ATOM   4878  CG  GLU A 322      -9.684   2.919  36.779  1.00 96.01           C  
ATOM   4879  HG2 GLU A 322      -9.377   3.521  35.923  1.00 96.01           H  
ATOM   4880  HG3 GLU A 322     -10.094   3.593  37.531  1.00 96.01           H  
ATOM   4881  CD  GLU A 322      -8.446   2.220  37.349  1.00 96.01           C  
ATOM   4882  OE1 GLU A 322      -7.448   2.953  37.535  1.00 96.01           O  
ATOM   4883  OE2 GLU A 322      -8.506   0.995  37.589  1.00 96.01           O  
ATOM   4884  N   GLU A 323     -11.456   2.796  33.346  1.00 94.20           N  
ATOM   4885  H   GLU A 323     -11.532   1.789  33.382  1.00 94.20           H  
ATOM   4886  CA  GLU A 323     -11.147   3.423  32.055  1.00 94.20           C  
ATOM   4887  HA  GLU A 323     -10.221   3.991  32.146  1.00 94.20           H  
ATOM   4888  C   GLU A 323     -12.241   4.405  31.621  1.00 94.20           C  
ATOM   4889  CB  GLU A 323     -10.960   2.334  30.995  1.00 94.20           C  
ATOM   4890  HB2 GLU A 323     -11.819   1.664  31.042  1.00 94.20           H  
ATOM   4891  HB3 GLU A 323     -10.937   2.783  30.002  1.00 94.20           H  
ATOM   4892  O   GLU A 323     -11.930   5.497  31.143  1.00 94.20           O  
ATOM   4893  CG  GLU A 323      -9.646   1.566  31.212  1.00 94.20           C  
ATOM   4894  HG2 GLU A 323      -8.818   2.204  30.906  1.00 94.20           H  
ATOM   4895  HG3 GLU A 323      -9.515   1.342  32.271  1.00 94.20           H  
ATOM   4896  CD  GLU A 323      -9.617   0.247  30.437  1.00 94.20           C  
ATOM   4897  OE1 GLU A 323      -8.559  -0.070  29.859  1.00 94.20           O  
ATOM   4898  OE2 GLU A 323     -10.658  -0.451  30.462  1.00 94.20           O  
ATOM   4899  N   ILE A 324     -13.513   4.070  31.860  1.00 92.68           N  
ATOM   4900  H   ILE A 324     -13.697   3.152  32.238  1.00 92.68           H  
ATOM   4901  CA  ILE A 324     -14.640   4.974  31.587  1.00 92.68           C  
ATOM   4902  HA  ILE A 324     -14.572   5.303  30.550  1.00 92.68           H  
ATOM   4903  C   ILE A 324     -14.553   6.228  32.464  1.00 92.68           C  
ATOM   4904  CB  ILE A 324     -15.986   4.240  31.776  1.00 92.68           C  
ATOM   4905  HB  ILE A 324     -15.995   3.782  32.765  1.00 92.68           H  
ATOM   4906  O   ILE A 324     -14.720   7.336  31.955  1.00 92.68           O  
ATOM   4907  CG1 ILE A 324     -16.143   3.132  30.711  1.00 92.68           C  
ATOM   4908 HG12 ILE A 324     -16.379   3.584  29.747  1.00 92.68           H  
ATOM   4909 HG13 ILE A 324     -15.205   2.590  30.592  1.00 92.68           H  
ATOM   4910  CG2 ILE A 324     -17.174   5.222  31.685  1.00 92.68           C  
ATOM   4911 HG21 ILE A 324     -18.123   4.693  31.770  1.00 92.68           H  
ATOM   4912 HG22 ILE A 324     -17.136   5.948  32.496  1.00 92.68           H  
ATOM   4913 HG23 ILE A 324     -17.151   5.752  30.733  1.00 92.68           H  
ATOM   4914  CD1 ILE A 324     -17.218   2.100  31.065  1.00 92.68           C  
ATOM   4915 HD11 ILE A 324     -16.952   1.595  31.993  1.00 92.68           H  
ATOM   4916 HD12 ILE A 324     -17.275   1.360  30.266  1.00 92.68           H  
ATOM   4917 HD13 ILE A 324     -18.193   2.574  31.182  1.00 92.68           H  
ATOM   4918  N   ASN A 325     -14.249   6.072  33.756  1.00 92.04           N  
ATOM   4919  H   ASN A 325     -14.122   5.133  34.108  1.00 92.04           H  
ATOM   4920  CA  ASN A 325     -14.085   7.194  34.686  1.00 92.04           C  
ATOM   4921  HA  ASN A 325     -14.974   7.823  34.644  1.00 92.04           H  
ATOM   4922  C   ASN A 325     -12.886   8.083  34.311  1.00 92.04           C  
ATOM   4923  CB  ASN A 325     -13.922   6.653  36.115  1.00 92.04           C  
ATOM   4924  HB2 ASN A 325     -13.091   5.949  36.141  1.00 92.04           H  
ATOM   4925  HB3 ASN A 325     -13.675   7.485  36.774  1.00 92.04           H  
ATOM   4926  O   ASN A 325     -12.930   9.291  34.524  1.00 92.04           O  
ATOM   4927  CG  ASN A 325     -15.153   5.973  36.689  1.00 92.04           C  
ATOM   4928  ND2 ASN A 325     -15.007   5.345  37.832  1.00 92.04           N  
ATOM   4929 HD21 ASN A 325     -15.838   4.950  38.248  1.00 92.04           H  
ATOM   4930 HD22 ASN A 325     -14.100   5.317  38.276  1.00 92.04           H  
ATOM   4931  OD1 ASN A 325     -16.256   5.995  36.163  1.00 92.04           O  
ATOM   4932  N   GLN A 326     -11.842   7.503  33.712  1.00 92.88           N  
ATOM   4933  H   GLN A 326     -11.844   6.496  33.637  1.00 92.88           H  
ATOM   4934  CA  GLN A 326     -10.709   8.228  33.121  1.00 92.88           C  
ATOM   4935  HA  GLN A 326     -10.434   9.047  33.785  1.00 92.88           H  
ATOM   4936  C   GLN A 326     -11.044   8.864  31.755  1.00 92.88           C  
ATOM   4937  CB  GLN A 326      -9.504   7.278  32.996  1.00 92.88           C  
ATOM   4938  HB2 GLN A 326      -8.712   7.778  32.438  1.00 92.88           H
[truncated: 37,431 more chars]
