# Supplementary material for: Evolution of Phage Tail Sheath Protein
Source: Viruses. 2022 May 26;14(6):1148. doi: 10.3390/v14061148 (PMC9230969; doi:10.3390/v14061148)
Supplement: Supplementary file 1 [file viruses-14-01148-s001.zip › Supplementary_File_S2/AF_models/AFP-6RBN-SP2__Serratia__entomophila.pdb]

ATOM      1  N   MET A   1     -39.741 -43.699  11.233  1.00 34.54           N  
ATOM      2  H   MET A   1     -38.818 -44.044  11.454  1.00 34.54           H  
ATOM      3  H2  MET A   1     -40.170 -43.360  12.082  1.00 34.54           H  
ATOM      4  H3  MET A   1     -40.301 -44.452  10.859  1.00 34.54           H  
ATOM      5  CA  MET A   1     -39.655 -42.592  10.260  1.00 34.54           C  
ATOM      6  HA  MET A   1     -39.161 -42.923   9.346  1.00 34.54           H  
ATOM      7  C   MET A   1     -38.802 -41.502  10.876  1.00 34.54           C  
ATOM      8  CB  MET A   1     -41.045 -42.045   9.896  1.00 34.54           C  
ATOM      9  HB2 MET A   1     -40.930 -41.066   9.433  1.00 34.54           H  
ATOM     10  HB3 MET A   1     -41.643 -41.926  10.800  1.00 34.54           H  
ATOM     11  O   MET A   1     -39.311 -40.647  11.584  1.00 34.54           O  
ATOM     12  CG  MET A   1     -41.795 -42.934   8.904  1.00 34.54           C  
ATOM     13  HG2 MET A   1     -41.886 -43.943   9.307  1.00 34.54           H  
ATOM     14  HG3 MET A   1     -41.233 -42.977   7.970  1.00 34.54           H  
ATOM     15  SD  MET A   1     -43.453 -42.302   8.557  1.00 34.54           S  
ATOM     16  CE  MET A   1     -43.970 -43.423   7.230  1.00 34.54           C  
ATOM     17  HE1 MET A   1     -43.290 -43.330   6.383  1.00 34.54           H  
ATOM     18  HE2 MET A   1     -44.977 -43.159   6.908  1.00 34.54           H  
ATOM     19  HE3 MET A   1     -43.969 -44.451   7.591  1.00 34.54           H  
ATOM     20  N   THR A   2     -37.490 -41.595  10.713  1.00 35.84           N  
ATOM     21  H   THR A   2     -37.068 -42.306  10.133  1.00 35.84           H  
ATOM     22  CA  THR A   2     -36.568 -40.529  11.101  1.00 35.84           C  
ATOM     23  HA  THR A   2     -36.851 -40.120  12.071  1.00 35.84           H  
ATOM     24  C   THR A   2     -36.699 -39.419  10.064  1.00 35.84           C  
ATOM     25  CB  THR A   2     -35.129 -41.072  11.203  1.00 35.84           C  
ATOM     26  HB  THR A   2     -34.416 -40.300  10.915  1.00 35.84           H  
ATOM     27  O   THR A   2     -36.378 -39.617   8.895  1.00 35.84           O  
ATOM     28  CG2 THR A   2     -34.836 -41.521  12.635  1.00 35.84           C  
ATOM     29 HG21 THR A   2     -34.900 -40.667  13.309  1.00 35.84           H  
ATOM     30 HG22 THR A   2     -35.550 -42.283  12.946  1.00 35.84           H  
ATOM     31 HG23 THR A   2     -33.827 -41.929  12.691  1.00 35.84           H  
ATOM     32  OG1 THR A   2     -34.963 -42.220  10.390  1.00 35.84           O  
ATOM     33  HG1 THR A   2     -34.033 -42.265  10.153  1.00 35.84           H  
ATOM     34  N   MET A   3     -37.286 -38.293  10.475  1.00 31.94           N  
ATOM     35  H   MET A   3     -37.569 -38.219  11.442  1.00 31.94           H  
ATOM     36  CA  MET A   3     -37.459 -37.107   9.642  1.00 31.94           C  
ATOM     37  HA  MET A   3     -38.002 -37.366   8.734  1.00 31.94           H  
ATOM     38  C   MET A   3     -36.084 -36.574   9.242  1.00 31.94           C  
ATOM     39  CB  MET A   3     -38.249 -36.024  10.402  1.00 31.94           C  
ATOM     40  HB2 MET A   3     -38.040 -35.056   9.947  1.00 31.94           H  
ATOM     41  HB3 MET A   3     -37.917 -35.983  11.439  1.00 31.94           H  
ATOM     42  O   MET A   3     -35.406 -35.915  10.026  1.00 31.94           O  
ATOM     43  CG  MET A   3     -39.766 -36.224  10.354  1.00 31.94           C  
ATOM     44  HG2 MET A   3     -40.016 -37.204  10.762  1.00 31.94           H  
ATOM     45  HG3 MET A   3     -40.090 -36.184   9.314  1.00 31.94           H  
ATOM     46  SD  MET A   3     -40.657 -34.953  11.292  1.00 31.94           S  
ATOM     47  CE  MET A   3     -42.358 -35.251  10.743  1.00 31.94           C  
ATOM     48  HE1 MET A   3     -42.656 -36.266  11.004  1.00 31.94           H  
ATOM     49  HE2 MET A   3     -42.424 -35.116   9.663  1.00 31.94           H  
ATOM     50  HE3 MET A   3     -43.024 -34.542  11.234  1.00 31.94           H  
ATOM     51  N   VAL A   4     -35.686 -36.854   8.005  1.00 35.78           N  
ATOM     52  H   VAL A   4     -36.233 -37.507   7.462  1.00 35.78           H  
ATOM     53  CA  VAL A   4     -34.715 -36.033   7.291  1.00 35.78           C  
ATOM     54  HA  VAL A   4     -33.863 -35.815   7.935  1.00 35.78           H  
ATOM     55  C   VAL A   4     -35.453 -34.735   6.986  1.00 35.78           C  
ATOM     56  CB  VAL A   4     -34.203 -36.742   6.018  1.00 35.78           C  
ATOM     57  HB  VAL A   4     -35.037 -36.921   5.339  1.00 35.78           H  
ATOM     58  O   VAL A   4     -36.195 -34.645   6.010  1.00 35.78           O  
ATOM     59  CG1 VAL A   4     -33.145 -35.903   5.293  1.00 35.78           C  
ATOM     60 HG11 VAL A   4     -32.307 -35.693   5.958  1.00 35.78           H  
ATOM     61 HG12 VAL A   4     -33.579 -34.960   4.961  1.00 35.78           H  
ATOM     62 HG13 VAL A   4     -32.782 -36.438   4.415  1.00 35.78           H  
ATOM     63  CG2 VAL A   4     -33.575 -38.102   6.360  1.00 35.78           C  
ATOM     64 HG21 VAL A   4     -33.190 -38.567   5.453  1.00 35.78           H  
ATOM     65 HG22 VAL A   4     -32.756 -37.965   7.067  1.00 35.78           H  
ATOM     66 HG23 VAL A   4     -34.320 -38.767   6.796  1.00 35.78           H  
ATOM     67  N   LEU A   5     -35.334 -33.745   7.874  1.00 32.48           N  
ATOM     68  H   LEU A   5     -34.774 -33.901   8.700  1.00 32.48           H  
ATOM     69  CA  LEU A   5     -35.610 -32.374   7.461  1.00 32.48           C  
ATOM     70  HA  LEU A   5     -36.656 -32.318   7.158  1.00 32.48           H  
ATOM     71  C   LEU A   5     -34.692 -32.090   6.265  1.00 32.48           C  
ATOM     72  CB  LEU A   5     -35.366 -31.394   8.619  1.00 32.48           C  
ATOM     73  HB2 LEU A   5     -34.534 -31.758   9.222  1.00 32.48           H  
ATOM     74  HB3 LEU A   5     -35.078 -30.420   8.222  1.00 32.48           H  
ATOM     75  O   LEU A   5     -33.536 -32.516   6.326  1.00 32.48           O  
ATOM     76  CG  LEU A   5     -36.620 -31.220   9.494  1.00 32.48           C  
ATOM     77  HG  LEU A   5     -37.119 -32.182   9.615  1.00 32.48           H  
ATOM     78  CD1 LEU A   5     -36.234 -30.713  10.880  1.00 32.48           C  
ATOM     79 HD11 LEU A   5     -35.576 -31.434  11.367  1.00 32.48           H  
ATOM     80 HD12 LEU A   5     -37.128 -30.589  11.491  1.00 32.48           H  
ATOM     81 HD13 LEU A   5     -35.719 -29.756  10.799  1.00 32.48           H  
ATOM     82  CD2 LEU A   5     -37.598 -30.221   8.867  1.00 32.48           C  
ATOM     83 HD21 LEU A   5     -38.472 -30.113   9.511  1.00 32.48           H  
ATOM     84 HD22 LEU A   5     -37.928 -30.577   7.892  1.00 32.48           H  
ATOM     85 HD23 LEU A   5     -37.120 -29.248   8.752  1.00 32.48           H  
ATOM     86  N   PRO A   6     -35.184 -31.444   5.191  1.00 28.20           N  
ATOM     87  CA  PRO A   6     -34.382 -31.025   4.046  1.00 28.20           C  
ATOM     88  HA  PRO A   6     -34.013 -31.914   3.533  1.00 28.20           H  
ATOM     89  C   PRO A   6     -33.200 -30.186   4.537  1.00 28.20           C  
ATOM     90  CB  PRO A   6     -35.335 -30.269   3.110  1.00 28.20           C  
ATOM     91  HB2 PRO A   6     -35.108 -30.465   2.062  1.00 28.20           H  
ATOM     92  HB3 PRO A   6     -35.309 -29.197   3.304  1.00 28.20           H  
ATOM     93  O   PRO A   6     -33.292 -28.981   4.762  1.00 28.20           O  
ATOM     94  CG  PRO A   6     -36.710 -30.800   3.497  1.00 28.20           C  
ATOM     95  HG2 PRO A   6     -37.497 -30.074   3.295  1.00 28.20           H  
ATOM     96  HG3 PRO A   6     -36.903 -31.733   2.966  1.00 28.20           H  
ATOM     97  CD  PRO A   6     -36.573 -31.083   4.986  1.00 28.20           C  
ATOM     98  HD2 PRO A   6     -37.250 -31.896   5.251  1.00 28.20           H  
ATOM     99  HD3 PRO A   6     -36.805 -30.186   5.559  1.00 28.20           H  
ATOM    100  N   GLY A   7     -32.110 -30.891   4.811  1.00 26.79           N  
ATOM    101  H   GLY A   7     -32.192 -31.896   4.744  1.00 26.79           H  
ATOM    102  CA  GLY A   7     -30.896 -30.387   5.404  1.00 26.79           C  
ATOM    103  HA2 GLY A   7     -30.321 -31.203   5.840  1.00 26.79           H  
ATOM    104  HA3 GLY A   7     -31.115 -29.644   6.170  1.00 26.79           H  
ATOM    105  C   GLY A   7     -30.109 -29.770   4.285  1.00 26.79           C  
ATOM    106  O   GLY A   7     -29.316 -30.441   3.632  1.00 26.79           O  
ATOM    107  N   VAL A   8     -30.393 -28.490   4.066  1.00 29.26           N  
ATOM    108  H   VAL A   8     -31.208 -28.135   4.546  1.00 29.26           H  
ATOM    109  CA  VAL A   8     -29.421 -27.503   3.620  1.00 29.26           C  
ATOM    110  HA  VAL A   8     -29.369 -27.488   2.531  1.00 29.26           H  
ATOM    111  C   VAL A   8     -28.074 -27.917   4.199  1.00 29.26           C  
ATOM    112  CB  VAL A   8     -29.849 -26.116   4.145  1.00 29.26           C  
ATOM    113  HB  VAL A   8     -29.939 -26.150   5.230  1.00 29.26           H  
ATOM    114  O   VAL A   8     -27.847 -27.825   5.406  1.00 29.26           O  
ATOM    115  CG1 VAL A   8     -28.845 -25.018   3.781  1.00 29.26           C  
ATOM    116 HG11 VAL A   8     -29.203 -24.054   4.143  1.00 29.26           H  
ATOM    117 HG12 VAL A   8     -28.711 -24.971   2.700  1.00 29.26           H  
ATOM    118 HG13 VAL A   8     -27.883 -25.216   4.253  1.00 29.26           H  
ATOM    119  CG2 VAL A   8     -31.219 -25.722   3.570  1.00 29.26           C  
ATOM    120 HG21 VAL A   8     -31.182 -25.722   2.480  1.00 29.26           H  
ATOM    121 HG22 VAL A   8     -31.488 -24.724   3.917  1.00 29.26           H  
ATOM    122 HG23 VAL A   8     -31.993 -26.413   3.905  1.00 29.26           H  
ATOM    123  N   SER A   9     -27.210 -28.461   3.346  1.00 26.16           N  
ATOM    124  H   SER A   9     -27.480 -28.613   2.385  1.00 26.16           H  
ATOM    125  CA  SER A   9     -25.812 -28.624   3.686  1.00 26.16           C  
ATOM    126  HA  SER A   9     -25.713 -29.230   4.587  1.00 26.16           H  
ATOM    127  C   SER A   9     -25.311 -27.215   3.953  1.00 26.16           C  
ATOM    128  CB  SER A   9     -25.049 -29.302   2.539  1.00 26.16           C  
ATOM    129  HB2 SER A   9     -23.986 -29.328   2.779  1.00 26.16           H  
ATOM    130  HB3 SER A   9     -25.408 -30.325   2.424  1.00 26.16           H  
ATOM    131  O   SER A   9     -25.202 -26.409   3.025  1.00 26.16           O  
ATOM    132  OG  SER A   9     -25.242 -28.602   1.324  1.00 26.16           O  
ATOM    133  HG  SER A   9     -24.998 -27.687   1.485  1.00 26.16           H  
ATOM    134  N   TYR A  10     -25.064 -26.886   5.219  1.00 29.29           N  
ATOM    135  H   TYR A  10     -25.289 -27.542   5.952  1.00 29.29           H  
ATOM    136  CA  TYR A  10     -24.182 -25.777   5.529  1.00 29.29           C  
ATOM    137  HA  TYR A  10     -24.533 -24.868   5.042  1.00 29.29           H  
ATOM    138  C   TYR A  10     -22.842 -26.175   4.928  1.00 29.29           C  
ATOM    139  CB  TYR A  10     -24.111 -25.528   7.041  1.00 29.29           C  
ATOM    140  HB2 TYR A  10     -24.089 -26.477   7.576  1.00 29.29           H  
ATOM    141  HB3 TYR A  10     -23.175 -25.016   7.263  1.00 29.29           H  
ATOM    142  O   TYR A  10     -22.105 -26.974   5.495  1.00 29.29           O  
ATOM    143  CG  TYR A  10     -25.246 -24.669   7.563  1.00 29.29           C  
ATOM    144  CD1 TYR A  10     -25.091 -23.269   7.619  1.00 29.29           C  
ATOM    145  HD1 TYR A  10     -24.164 -22.818   7.296  1.00 29.29           H  
ATOM    146  CD2 TYR A  10     -26.454 -25.259   7.984  1.00 29.29           C  
ATOM    147  HD2 TYR A  10     -26.581 -26.330   7.926  1.00 29.29           H  
ATOM    148  CE1 TYR A  10     -26.133 -22.459   8.109  1.00 29.29           C  
ATOM    149  HE1 TYR A  10     -26.004 -21.387   8.160  1.00 29.29           H  
ATOM    150  CE2 TYR A  10     -27.497 -24.452   8.477  1.00 29.29           C  
ATOM    151  HE2 TYR A  10     -28.426 -24.895   8.807  1.00 29.29           H  
ATOM    152  OH  TYR A  10     -28.344 -22.279   9.028  1.00 29.29           O  
ATOM    153  HH  TYR A  10     -28.100 -21.351   9.045  1.00 29.29           H  
ATOM    154  CZ  TYR A  10     -27.337 -23.053   8.545  1.00 29.29           C  
ATOM    155  N   ASN A  11     -22.585 -25.703   3.710  1.00 27.39           N  
ATOM    156  H   ASN A  11     -23.309 -25.185   3.233  1.00 27.39           H  
ATOM    157  CA  ASN A  11     -21.256 -25.734   3.147  1.00 27.39           C  
ATOM    158  HA  ASN A  11     -20.902 -26.762   3.069  1.00 27.39           H  
ATOM    159  C   ASN A  11     -20.385 -24.997   4.163  1.00 27.39           C  
ATOM    160  CB  ASN A  11     -21.267 -25.065   1.756  1.00 27.39           C  
ATOM    161  HB2 ASN A  11     -20.285 -24.631   1.569  1.00 27.39           H  
ATOM    162  HB3 ASN A  11     -21.989 -24.249   1.736  1.00 27.39           H  
ATOM    163  O   ASN A  11     -20.500 -23.780   4.317  1.00 27.39           O  
ATOM    164  CG  ASN A  11     -21.536 -26.024   0.609  1.00 27.39           C  
ATOM    165  ND2 ASN A  11     -21.908 -25.515  -0.542  1.00 27.39           N  
ATOM    166 HD21 ASN A  11     -21.964 -24.514  -0.663  1.00 27.39           H  
ATOM    167 HD22 ASN A  11     -22.042 -26.178  -1.292  1.00 27.39           H  
ATOM    168  OD1 ASN A  11     -21.397 -27.229   0.707  1.00 27.39           O  
ATOM    169  N   GLU A  12     -19.535 -25.738   4.872  1.00 26.03           N  
ATOM    170  H   GLU A  12     -19.631 -26.742   4.817  1.00 26.03           H  
ATOM    171  CA  GLU A  12     -18.473 -25.233   5.749  1.00 26.03           C  
ATOM    172  HA  GLU A  12     -18.908 -24.530   6.459  1.00 26.03           H  
ATOM    173  C   GLU A  12     -17.399 -24.462   4.954  1.00 26.03           C  
ATOM    174  CB  GLU A  12     -17.837 -26.383   6.548  1.00 26.03           C  
ATOM    175  HB2 GLU A  12     -16.944 -26.002   7.043  1.00 26.03           H  
ATOM    176  HB3 GLU A  12     -17.538 -27.172   5.857  1.00 26.03           H  
ATOM    177  O   GLU A  12     -16.218 -24.465   5.276  1.00 26.03           O  
ATOM    178  CG  GLU A  12     -18.719 -26.968   7.656  1.00 26.03           C  
ATOM    179  HG2 GLU A  12     -19.120 -26.148   8.252  1.00 26.03           H  
ATOM    180  HG3 GLU A  12     -19.553 -27.504   7.204  1.00 26.03           H  
ATOM    181  CD  GLU A  12     -17.915 -27.920   8.562  1.00 26.03           C  
ATOM    182  OE1 GLU A  12     -18.332 -28.093   9.729  1.00 26.03           O  
ATOM    183  OE2 GLU A  12     -16.900 -28.480   8.086  1.00 26.03           O  
ATOM    184  N   THR A  13     -17.786 -23.751   3.899  1.00 26.63           N  
ATOM    185  H   THR A  13     -18.768 -23.750   3.662  1.00 26.63           H  
ATOM    186  CA  THR A  13     -16.933 -22.793   3.197  1.00 26.63           C  
ATOM    187  HA  THR A  13     -15.912 -23.173   3.217  1.00 26.63           H  
ATOM    188  C   THR A  13     -16.900 -21.442   3.923  1.00 26.63           C  
ATOM    189  CB  THR A  13     -17.346 -22.639   1.721  1.00 26.63           C  
ATOM    190  HB  THR A  13     -18.047 -21.812   1.619  1.00 26.63           H  
ATOM    191  O   THR A  13     -16.329 -20.490   3.414  1.00 26.63           O  
ATOM    192  CG2 THR A  13     -16.133 -22.407   0.823  1.00 26.63           C  
ATOM    193 HG21 THR A  13     -16.459 -22.324  -0.214  1.00 26.63           H  
ATOM    194 HG22 THR A  13     -15.425 -23.231   0.915  1.00 26.63           H  
ATOM    195 HG23 THR A  13     -15.637 -21.478   1.103  1.00 26.63           H  
ATOM    196  OG1 THR A  13     -17.960 -23.811   1.224  1.00 26.63           O  
ATOM    197  HG1 THR A  13     -17.316 -24.517   1.315  1.00 26.63           H  
ATOM    198  N   LEU A  14     -17.486 -21.339   5.125  1.00 30.23           N  
ATOM    199  H   LEU A  14     -17.947 -22.160   5.491  1.00 30.23           H  
ATOM    200  CA  LEU A  14     -17.462 -20.128   5.959  1.00 30.23           C  
ATOM    201  HA  LEU A  14     -17.457 -19.269   5.288  1.00 30.23           H  
ATOM    202  C   LEU A  14     -16.176 -19.955   6.788  1.00 30.23           C  
ATOM    203  CB  LEU A  14     -18.742 -20.060   6.814  1.00 30.23           C  
ATOM    204  HB2 LEU A  14     -19.007 -21.068   7.133  1.00 30.23           H  
ATOM    205  HB3 LEU A  14     -18.560 -19.475   7.716  1.00 30.23           H  
ATOM    206  O   LEU A  14     -16.068 -18.993   7.540  1.00 30.23           O  
ATOM    207  CG  LEU A  14     -19.923 -19.421   6.061  1.00 30.23           C  
ATOM    208  HG  LEU A  14     -19.988 -19.839   5.057  1.00 30.23           H  
ATOM    209  CD1 LEU A  14     -21.229 -19.727   6.794  1.00 30.23           C  
ATOM    210 HD11 LEU A  14     -21.189 -19.333   7.810  1.00 30.23           H  
ATOM    211 HD12 LEU A  14     -21.380 -20.806   6.831  1.00 30.23           H  
ATOM    212 HD13 LEU A  14     -22.065 -19.275   6.260  1.00 30.23           H  
ATOM    213  CD2 LEU A  14     -19.784 -17.896   5.966  1.00 30.23           C  
ATOM    214 HD21 LEU A  14     -18.886 -17.632   5.408  1.00 30.23           H  
ATOM    215 HD22 LEU A  14     -19.724 -17.462   6.964  1.00 30.23           H  
ATOM    216 HD23 LEU A  14     -20.645 -17.480   5.443  1.00 30.23           H  
ATOM    217  N   LEU A  15     -15.178 -20.824   6.614  1.00 35.90           N  
ATOM    218  H   LEU A  15     -15.336 -21.616   6.006  1.00 35.90           H  
ATOM    219  CA  LEU A  15     -13.804 -20.577   7.066  1.00 35.90           C  
ATOM    220  HA  LEU A  15     -13.815 -19.797   7.828  1.00 35.90           H  
ATOM    221  C   LEU A  15     -12.934 -20.007   5.940  1.00 35.90           C  
ATOM    222  CB  LEU A  15     -13.212 -21.848   7.701  1.00 35.90           C  
ATOM    223  HB2 LEU A  15     -12.126 -21.775   7.759  1.00 35.90           H  
ATOM    224  HB3 LEU A  15     -13.444 -22.692   7.051  1.00 35.90           H  
ATOM    225  O   LEU A  15     -11.727 -20.243   5.924  1.00 35.90           O  
ATOM    226  CG  LEU A  15     -13.723 -22.132   9.120  1.00 35.90           C  
ATOM    227  HG  LEU A  15     -14.807 -22.026   9.154  1.00 35.90           H  
ATOM    228  CD1 LEU A  15     -13.363 -23.569   9.489  1.00 35.90           C  
ATOM    229 HD11 LEU A  15     -13.840 -24.259   8.793  1.00 35.90           H  
ATOM    230 HD12 LEU A  15     -13.724 -23.794  10.493  1.00 35.90           H  
ATOM    231 HD13 LEU A  15     -12.283 -23.711   9.452  1.00 35.90           H  
ATOM    232  CD2 LEU A  15     -13.087 -21.202  10.160  1.00 35.90           C  
ATOM    233 HD21 LEU A  15     -13.369 -20.168   9.959  1.00 35.90           H  
ATOM    234 HD22 LEU A  15     -12.001 -21.291  10.132  1.00 35.90           H  
ATOM    235 HD23 LEU A  15     -13.445 -21.467  11.155  1.00 35.90           H  
ATOM    236  N   THR A  16     -13.512 -19.263   4.989  1.00 30.74           N  
ATOM    237  H   THR A  16     -14.514 -19.133   4.986  1.00 30.74           H  
ATOM    238  CA  THR A  16     -12.715 -18.371   4.144  1.00 30.74           C  
ATOM    239  HA  THR A  16     -11.936 -18.947   3.645  1.00 30.74           H  
ATOM    240  C   THR A  16     -12.032 -17.365   5.058  1.00 30.74           C  
ATOM    241  CB  THR A  16     -13.536 -17.659   3.056  1.00 30.74           C  
ATOM    242  HB  THR A  16     -13.001 -16.768   2.729  1.00 30.74           H  
ATOM    243  O   THR A  16     -12.594 -16.325   5.403  1.00 30.74           O  
ATOM    244  CG2 THR A  16     -13.738 -18.557   1.836  1.00 30.74           C  
ATOM    245 HG21 THR A  16     -14.359 -18.038   1.106  1.00 30.74           H  
ATOM    246 HG22 THR A  16     -14.230 -19.482   2.134  1.00 30.74           H  
ATOM    247 HG23 THR A  16     -12.773 -18.787   1.385  1.00 30.74           H  
ATOM    248  OG1 THR A  16     -14.799 -17.279   3.553  1.00 30.74           O  
ATOM    249  HG1 THR A  16     -14.621 -16.652   4.258  1.00 30.74           H  
ATOM    250  N   GLN A  17     -10.818 -17.735   5.476  1.00 37.87           N  
ATOM    251  H   GLN A  17     -10.574 -18.700   5.302  1.00 37.87           H  
ATOM    252  CA  GLN A  17      -9.718 -16.847   5.808  1.00 37.87           C  
ATOM    253  HA  GLN A  17      -9.734 -16.603   6.870  1.00 37.87           H  
ATOM    254  C   GLN A  17      -9.890 -15.582   4.977  1.00 37.87           C  
ATOM    255  CB  GLN A  17      -8.397 -17.551   5.438  1.00 37.87           C  
ATOM    256  HB2 GLN A  17      -7.575 -16.845   5.558  1.00 37.87           H  
ATOM    257  HB3 GLN A  17      -8.432 -17.852   4.391  1.00 37.87           H  
ATOM    258  O   GLN A  17     -10.171 -15.698   3.779  1.00 37.87           O  
ATOM    259  CG  GLN A  17      -8.116 -18.783   6.316  1.00 37.87           C  
ATOM    260  HG2 GLN A  17      -8.945 -19.488   6.251  1.00 37.87           H  
ATOM    261  HG3 GLN A  17      -8.027 -18.458   7.352  1.00 37.87           H  
ATOM    262  CD  GLN A  17      -6.846 -19.528   5.908  1.00 37.87           C  
ATOM    263  NE2 GLN A  17      -6.066 -20.007   6.852  1.00 37.87           N  
ATOM    264 HE21 GLN A  17      -5.202 -20.409   6.517  1.00 37.87           H  
ATOM    265 HE22 GLN A  17      -6.242 -19.794   7.823  1.00 37.87           H  
ATOM    266  OE1 GLN A  17      -6.541 -19.737   4.748  1.00 37.87           O  
ATOM    267  N   ALA A  18      -9.827 -14.422   5.643  1.00 41.40           N  
ATOM    268  H   ALA A  18      -9.605 -14.457   6.628  1.00 41.40           H  
ATOM    269  CA  ALA A  18      -9.857 -13.101   5.026  1.00 41.40           C  
ATOM    270  HA  ALA A  18     -10.885 -12.743   4.970  1.00 41.40           H  
ATOM    271  C   ALA A  18      -9.271 -13.209   3.621  1.00 41.40           C  
ATOM    272  CB  ALA A  18      -9.029 -12.157   5.906  1.00 41.40           C  
ATOM    273  HB1 ALA A  18      -9.471 -12.081   6.899  1.00 41.40           H  
ATOM    274  HB2 ALA A  18      -8.005 -12.522   5.990  1.00 41.40           H  
ATOM    275  HB3 ALA A  18      -9.008 -11.165   5.455  1.00 41.40           H  
ATOM    276  O   ALA A  18      -8.124 -13.626   3.492  1.00 41.40           O  
ATOM    277  N   SER A  19     -10.136 -13.032   2.615  1.00 45.88           N  
ATOM    278  H   SER A  19     -11.046 -12.653   2.831  1.00 45.88           H  
ATOM    279  CA  SER A  19      -9.902 -13.457   1.235  1.00 45.88           C  
ATOM    280  HA  SER A  19     -10.170 -14.509   1.134  1.00 45.88           H  
ATOM    281  C   SER A  19      -8.434 -13.280   0.870  1.00 45.88           C  
ATOM    282  CB  SER A  19     -10.774 -12.616   0.295  1.00 45.88           C  
ATOM    283  HB2 SER A  19     -11.817 -12.908   0.415  1.00 45.88           H  
ATOM    284  HB3 SER A  19     -10.476 -12.797  -0.738  1.00 45.88           H  
ATOM    285  O   SER A  19      -7.962 -12.145   0.879  1.00 45.88           O  
ATOM    286  OG  SER A  19     -10.646 -11.238   0.591  1.00 45.88           O  
ATOM    287  HG  SER A  19      -9.708 -11.045   0.658  1.00 45.88           H  
ATOM    288  N   ASN A  20      -7.735 -14.379   0.565  1.00 52.77           N  
ATOM    289  H   ASN A  20      -8.158 -15.277   0.752  1.00 52.77           H  
ATOM    290  CA  ASN A  20      -6.314 -14.371   0.181  1.00 52.77           C  
ATOM    291  HA  ASN A  20      -5.727 -14.032   1.035  1.00 52.77           H  
ATOM    292  C   ASN A  20      -5.999 -13.385  -0.968  1.00 52.77           C  
ATOM    293  CB  ASN A  20      -5.889 -15.812  -0.183  1.00 52.77           C  
ATOM    294  HB2 ASN A  20      -6.628 -16.261  -0.846  1.00 52.77           H  
ATOM    295  HB3 ASN A  20      -4.946 -15.766  -0.728  1.00 52.77           H  
ATOM    296  O   ASN A  20      -4.838 -13.059  -1.192  1.00 52.77           O  
ATOM    297  CG  ASN A  20      -5.653 -16.712   1.020  1.00 52.77           C  
ATOM    298  ND2 ASN A  20      -5.535 -18.002   0.815  1.00 52.77           N  
ATOM    299 HD21 ASN A  20      -5.280 -18.525   1.641  1.00 52.77           H  
ATOM    300 HD22 ASN A  20      -5.477 -18.361  -0.127  1.00 52.77           H  
ATOM    301  OD1 ASN A  20      -5.573 -16.290   2.156  1.00 52.77           O  
ATOM    302  N   ASP A  21      -7.041 -12.870  -1.627  1.00 66.62           N  
ATOM    303  H   ASP A  21      -7.951 -13.214  -1.356  1.00 66.62           H  
ATOM    304  CA  ASP A  21      -7.025 -11.897  -2.711  1.00 66.62           C  
ATOM    305  HA  ASP A  21      -5.989 -11.700  -2.989  1.00 66.62           H  
ATOM    306  C   ASP A  21      -7.665 -10.546  -2.319  1.00 66.62           C  
ATOM    307  CB  ASP A  21      -7.732 -12.519  -3.927  1.00 66.62           C  
ATOM    308  HB2 ASP A  21      -8.792 -12.631  -3.695  1.00 66.62           H  
ATOM    309  HB3 ASP A  21      -7.640 -11.841  -4.775  1.00 66.62           H  
ATOM    310  O   ASP A  21      -8.399  -9.967  -3.120  1.00 66.62           O  
ATOM    311  CG  ASP A  21      -7.172 -13.878  -4.348  1.00 66.62           C  
ATOM    312  OD1 ASP A  21      -5.943 -14.073  -4.249  1.00 66.62           O  
ATOM    313  OD2 ASP A  21      -7.997 -14.717  -4.779  1.00 66.62           O  
ATOM    314  N   ASP A  22      -7.460 -10.039  -1.093  1.00 83.70           N  
ATOM    315  H   ASP A  22      -6.931 -10.577  -0.423  1.00 83.70           H  
ATOM    316  CA  ASP A  22      -7.907  -8.678  -0.744  1.00 83.70           C  
ATOM    317  HA  ASP A  22      -8.986  -8.640  -0.890  1.00 83.70           H  
ATOM    318  C   ASP A  22      -7.209  -7.653  -1.663  1.00 83.70           C  
ATOM    319  CB  ASP A  22      -7.670  -8.338   0.738  1.00 83.70           C  
ATOM    320  HB2 ASP A  22      -6.599  -8.319   0.941  1.00 83.70           H  
ATOM    321  HB3 ASP A  22      -8.114  -9.125   1.348  1.00 83.70           H  
ATOM    322  O   ASP A  22      -5.977  -7.502  -1.577  1.00 83.70           O  
ATOM    323  CG  ASP A  22      -8.285  -6.987   1.158  1.00 83.70           C  
ATOM    324  OD1 ASP A  22      -8.532  -6.112   0.295  1.00 83.70           O  
ATOM    325  OD2 ASP A  22      -8.500  -6.809   2.375  1.00 83.70           O  
ATOM    326  N   PRO A  23      -7.965  -6.918  -2.510  1.00 91.58           N  
ATOM    327  CA  PRO A  23      -7.402  -5.953  -3.447  1.00 91.58           C  
ATOM    328  HA  PRO A  23      -6.849  -6.495  -4.214  1.00 91.58           H  
ATOM    329  C   PRO A  23      -6.477  -4.938  -2.785  1.00 91.58           C  
ATOM    330  CB  PRO A  23      -8.607  -5.253  -4.083  1.00 91.58           C  
ATOM    331  HB2 PRO A  23      -8.930  -4.413  -3.467  1.00 91.58           H  
ATOM    332  HB3 PRO A  23      -8.396  -4.916  -5.098  1.00 91.58           H  
ATOM    333  O   PRO A  23      -5.494  -4.531  -3.394  1.00 91.58           O  
ATOM    334  CG  PRO A  23      -9.674  -6.339  -4.048  1.00 91.58           C  
ATOM    335  HG2 PRO A  23      -9.493  -7.061  -4.845  1.00 91.58           H  
ATOM    336  HG3 PRO A  23     -10.681  -5.929  -4.122  1.00 91.58           H  
ATOM    337  CD  PRO A  23      -9.412  -6.984  -2.694  1.00 91.58           C  
ATOM    338  HD2 PRO A  23      -9.904  -6.407  -1.911  1.00 91.58           H  
ATOM    339  HD3 PRO A  23      -9.792  -8.005  -2.703  1.00 91.58           H  
ATOM    340  N   VAL A  24      -6.722  -4.574  -1.521  1.00 95.14           N  
ATOM    341  H   VAL A  24      -7.481  -5.029  -1.034  1.00 95.14           H  
ATOM    342  CA  VAL A  24      -5.932  -3.568  -0.793  1.00 95.14           C  
ATOM    343  HA  VAL A  24      -5.969  -2.627  -1.341  1.00 95.14           H  
ATOM    344  C   VAL A  24      -4.459  -3.949  -0.662  1.00 95.14           C  
ATOM    345  CB  VAL A  24      -6.544  -3.339   0.597  1.00 95.14           C  
ATOM    346  HB  VAL A  24      -6.624  -4.287   1.129  1.00 95.14           H  
ATOM    347  O   VAL A  24      -3.601  -3.068  -0.614  1.00 95.14           O  
ATOM    348  CG1 VAL A  24      -5.721  -2.372   1.452  1.00 95.14           C  
ATOM    349 HG11 VAL A  24      -6.283  -2.101   2.346  1.00 95.14           H  
ATOM    350 HG12 VAL A  24      -4.801  -2.864   1.769  1.00 95.14           H  
ATOM    351 HG13 VAL A  24      -5.487  -1.472   0.883  1.00 95.14           H  
ATOM    352  CG2 VAL A  24      -7.933  -2.723   0.447  1.00 95.14           C  
ATOM    353 HG21 VAL A  24      -7.853  -1.749  -0.035  1.00 95.14           H  
ATOM    354 HG22 VAL A  24      -8.355  -2.593   1.443  1.00 95.14           H  
ATOM    355 HG23 VAL A  24      -8.593  -3.380  -0.119  1.00 95.14           H  
ATOM    356  N   THR A  25      -4.143  -5.245  -0.629  1.00 96.15           N  
ATOM    357  H   THR A  25      -4.888  -5.917  -0.746  1.00 96.15           H  
ATOM    358  CA  THR A  25      -2.755  -5.727  -0.526  1.00 96.15           C  
ATOM    359  HA  THR A  25      -2.108  -4.876  -0.311  1.00 96.15           H  
ATOM    360  C   THR A  25      -2.212  -6.308  -1.828  1.00 96.15           C  
ATOM    361  CB  THR A  25      -2.569  -6.689   0.647  1.00 96.15           C  
ATOM    362  HB  THR A  25      -1.504  -6.892   0.752  1.00 96.15           H  
ATOM    363  O   THR A  25      -1.056  -6.728  -1.877  1.00 96.15           O  
ATOM    364  CG2 THR A  25      -3.055  -6.067   1.961  1.00 96.15           C  
ATOM    365 HG21 THR A  25      -4.120  -6.252   2.104  1.00 96.15           H  
ATOM    366 HG22 THR A  25      -2.498  -6.498   2.793  1.00 96.15           H  
ATOM    367 HG23 THR A  25      -2.875  -4.992   1.963  1.00 96.15           H  
ATOM    368  OG1 THR A  25      -3.251  -7.900   0.415  1.00 96.15           O  
ATOM    369  HG1 THR A  25      -4.146  -7.721   0.118  1.00 96.15           H  
ATOM    370  N   MET A  26      -3.015  -6.296  -2.895  1.00 97.53           N  
ATOM    371  H   MET A  26      -3.942  -5.908  -2.793  1.00 97.53           H  
ATOM    372  CA  MET A  26      -2.617  -6.741  -4.224  1.00 97.53           C  
ATOM    373  HA  MET A  26      -2.031  -7.653  -4.119  1.00 97.53           H  
ATOM    374  C   MET A  26      -1.797  -5.644  -4.930  1.00 97.53           C  
ATOM    375  CB  MET A  26      -3.870  -7.123  -5.015  1.00 97.53           C  
ATOM    376  HB2 MET A  26      -4.498  -6.239  -5.130  1.00 97.53           H  
ATOM    377  HB3 MET A  26      -4.450  -7.852  -4.449  1.00 97.53           H  
ATOM    378  O   MET A  26      -2.322  -4.548  -5.168  1.00 97.53           O  
ATOM    379  CG  MET A  26      -3.539  -7.698  -6.398  1.00 97.53           C  
ATOM    380  HG2 MET A  26      -2.964  -6.963  -6.961  1.00 97.53           H  
ATOM    381  HG3 MET A  26      -4.475  -7.861  -6.932  1.00 97.53           H  
ATOM    382  SD  MET A  26      -2.632  -9.271  -6.397  1.00 97.53           S  
ATOM    383  CE  MET A  26      -3.831 -10.338  -5.539  1.00 97.53           C  
ATOM    384  HE1 MET A  26      -3.500 -11.376  -5.579  1.00 97.53           H  
ATOM    385  HE2 MET A  26      -3.920 -10.044  -4.493  1.00 97.53           H  
ATOM    386  HE3 MET A  26      -4.808 -10.263  -6.017  1.00 97.53           H  
ATOM    387  N   PRO A  27      -0.522  -5.900  -5.282  1.00 98.65           N  
ATOM    388  CA  PRO A  27       0.324  -4.896  -5.917  1.00 98.65           C  
ATOM    389  HA  PRO A  27       0.168  -3.949  -5.400  1.00 98.65           H  
ATOM    390  C   PRO A  27       0.018  -4.680  -7.398  1.00 98.65           C  
ATOM    391  CB  PRO A  27       1.772  -5.344  -5.702  1.00 98.65           C  
ATOM    392  HB2 PRO A  27       2.151  -5.826  -6.603  1.00 98.65           H  
ATOM    393  HB3 PRO A  27       2.412  -4.507  -5.422  1.00 98.65           H  
ATOM    394  O   PRO A  27      -0.188  -5.641  -8.141  1.00 98.65           O  
ATOM    395  CG  PRO A  27       1.671  -6.379  -4.587  1.00 98.65           C  
ATOM    396  HG2 PRO A  27       1.674  -5.888  -3.613  1.00 98.65           H  
ATOM    397  HG3 PRO A  27       2.469  -7.119  -4.657  1.00 98.65           H  
ATOM    398  CD  PRO A  27       0.313  -7.009  -4.846  1.00 98.65           C  
ATOM    399  HD2 PRO A  27      -0.034  -7.495  -3.934  1.00 98.65           H  
ATOM    400  HD3 PRO A  27       0.388  -7.736  -5.653  1.00 98.65           H  
ATOM    401  N   LEU A  28       0.092  -3.423  -7.832  1.00 98.62           N  
ATOM    402  H   LEU A  28       0.252  -2.705  -7.139  1.00 98.62           H  
ATOM    403  CA  LEU A  28       0.070  -2.989  -9.224  1.00 98.62           C  
ATOM    404  HA  LEU A  28      -0.055  -3.863  -9.864  1.00 98.62           H  
ATOM    405  C   LEU A  28       1.385  -2.296  -9.580  1.00 98.62           C  
ATOM    406  CB  LEU A  28      -1.123  -2.051  -9.450  1.00 98.62           C  
ATOM    407  HB2 LEU A  28      -1.022  -1.185  -8.797  1.00 98.62           H  
ATOM    408  HB3 LEU A  28      -2.032  -2.582  -9.167  1.00 98.62           H  
ATOM    409  O   LEU A  28       1.612  -1.142  -9.213  1.00 98.62           O  
ATOM    410  CG  LEU A  28      -1.261  -1.572 -10.907  1.00 98.62           C  
ATOM    411  HG  LEU A  28      -0.339  -1.094 -11.237  1.00 98.62           H  
ATOM    412  CD1 LEU A  28      -1.578  -2.734 -11.853  1.00 98.62           C  
ATOM    413 HD11 LEU A  28      -2.424  -3.303 -11.467  1.00 98.62           H  
ATOM    414 HD12 LEU A  28      -0.706  -3.379 -11.960  1.00 98.62           H  
ATOM    415 HD13 LEU A  28      -1.857  -2.356 -12.836  1.00 98.62           H  
ATOM    416  CD2 LEU A  28      -2.382  -0.543 -11.007  1.00 98.62           C  
ATOM    417 HD21 LEU A  28      -2.451  -0.185 -12.035  1.00 98.62           H  
ATOM    418 HD22 LEU A  28      -3.331  -0.995 -10.719  1.00 98.62           H  
ATOM    419 HD23 LEU A  28      -2.161   0.299 -10.352  1.00 98.62           H  
ATOM    420  N   PHE A  29       2.226  -2.997 -10.332  1.00 98.77           N  
ATOM    421  H   PHE A  29       1.935  -3.917 -10.632  1.00 98.77           H  
ATOM    422  CA  PHE A  29       3.450  -2.458 -10.911  1.00 98.77           C  
ATOM    423  HA  PHE A  29       3.928  -1.773 -10.211  1.00 98.77           H  
ATOM    424  C   PHE A  29       3.102  -1.697 -12.189  1.00 98.77           C  
ATOM    425  CB  PHE A  29       4.415  -3.612 -11.220  1.00 98.77           C  
ATOM    426  HB2 PHE A  29       3.897  -4.349 -11.834  1.00 98.77           H  
ATOM    427  HB3 PHE A  29       5.242  -3.220 -11.812  1.00 98.77           H  
ATOM    428  O   PHE A  29       2.656  -2.309 -13.156  1.00 98.77           O  
ATOM    429  CG  PHE A  29       4.977  -4.311 -10.000  1.00 98.77           C  
ATOM    430  CD1 PHE A  29       6.290  -4.032  -9.586  1.00 98.77           C  
ATOM    431  HD1 PHE A  29       6.887  -3.325 -10.143  1.00 98.77           H  
ATOM    432  CD2 PHE A  29       4.201  -5.240  -9.279  1.00 98.77           C  
ATOM    433  HD2 PHE A  29       3.196  -5.468  -9.603  1.00 98.77           H  
ATOM    434  CE1 PHE A  29       6.821  -4.659  -8.448  1.00 98.77           C  
ATOM    435  HE1 PHE A  29       7.825  -4.424  -8.128  1.00 98.77           H  
ATOM    436  CE2 PHE A  29       4.727  -5.854  -8.128  1.00 98.77           C  
ATOM    437  HE2 PHE A  29       4.132  -6.555  -7.560  1.00 98.77           H  
ATOM    438  CZ  PHE A  29       6.030  -5.551  -7.705  1.00 98.77           C  
ATOM    439  HZ  PHE A  29       6.418  -6.000  -6.803  1.00 98.77           H  
ATOM    440  N   ILE A  30       3.308  -0.386 -12.221  1.00 98.55           N  
ATOM    441  H   ILE A  30       3.676   0.071 -11.398  1.00 98.55           H  
ATOM    442  CA  ILE A  30       3.193   0.404 -13.451  1.00 98.55           C  
ATOM    443  HA  ILE A  30       2.658  -0.170 -14.208  1.00 98.55           H  
ATOM    444  C   ILE A  30       4.608   0.659 -13.959  1.00 98.55           C  
ATOM    445  CB  ILE A  30       2.413   1.717 -13.232  1.00 98.55           C  
ATOM    446  HB  ILE A  30       3.054   2.398 -12.672  1.00 98.55           H  
ATOM    447  O   ILE A  30       5.437   1.152 -13.200  1.00 98.55           O  
ATOM    448  CG1 ILE A  30       1.117   1.515 -12.407  1.00 98.55           C  
ATOM    449 HG12 ILE A  30       1.371   1.077 -11.442  1.00 98.55           H  
ATOM    450 HG13 ILE A  30       0.448   0.822 -12.918  1.00 98.55           H  
ATOM    451  CG2 ILE A  30       2.151   2.375 -14.598  1.00 98.55           C  
ATOM    452 HG21 ILE A  30       1.535   1.727 -15.221  1.00 98.55           H  
ATOM    453 HG22 ILE A  30       3.096   2.561 -15.109  1.00 98.55           H  
ATOM    454 HG23 ILE A  30       1.654   3.337 -14.474  1.00 98.55           H  
ATOM    455  CD1 ILE A  30       0.347   2.804 -12.106  1.00 98.55           C  
ATOM    456 HD11 ILE A  30      -0.493   2.575 -11.450  1.00 98.55           H  
ATOM    457 HD12 ILE A  30      -0.049   3.242 -13.023  1.00 98.55           H  
ATOM    458 HD13 ILE A  30       1.001   3.520 -11.609  1.00 98.55           H  
ATOM    459  N   GLY A  31       4.894   0.318 -15.212  1.00 96.20           N  
ATOM    460  H   GLY A  31       4.176  -0.064 -15.811  1.00 96.20           H  
ATOM    461  CA  GLY A  31       6.260   0.414 -15.719  1.00 96.20           C  
ATOM    462  HA2 GLY A  31       6.883  -0.326 -15.218  1.00 96.20           H  
ATOM    463  HA3 GLY A  31       6.666   1.396 -15.476  1.00 96.20           H  
ATOM    464  C   GLY A  31       6.387   0.206 -17.218  1.00 96.20           C  
ATOM    465  O   GLY A  31       5.428  -0.158 -17.910  1.00 96.20           O  
ATOM    466  N   TYR A  32       7.594   0.444 -17.721  1.00 94.46           N  
ATOM    467  H   TYR A  32       8.358   0.520 -17.066  1.00 94.46           H  
ATOM    468  CA  TYR A  32       7.918   0.249 -19.126  1.00 94.46           C  
ATOM    469  HA  TYR A  32       7.046   0.523 -19.720  1.00 94.46           H  
ATOM    470  C   TYR A  32       8.211  -1.224 -19.411  1.00 94.46           C  
ATOM    471  CB  TYR A  32       9.084   1.153 -19.550  1.00 94.46           C  
ATOM    472  HB2 TYR A  32       9.912   1.001 -18.858  1.00 94.46           H  
ATOM    473  HB3 TYR A  32       9.421   0.834 -20.536  1.00 94.46           H  
ATOM    474  O   TYR A  32       8.818  -1.940 -18.615  1.00 94.46           O  
ATOM    475  CG  TYR A  32       8.756   2.634 -19.644  1.00 94.46           C  
ATOM    476  CD1 TYR A  32       7.691   3.074 -20.455  1.00 94.46           C  
ATOM    477  HD1 TYR A  32       7.067   2.367 -20.982  1.00 94.46           H  
ATOM    478  CD2 TYR A  32       9.540   3.583 -18.960  1.00 94.46           C  
ATOM    479  HD2 TYR A  32      10.335   3.260 -18.304  1.00 94.46           H  
ATOM    480  CE1 TYR A  32       7.425   4.444 -20.608  1.00 94.46           C  
ATOM    481  HE1 TYR A  32       6.621   4.784 -21.244  1.00 94.46           H  
ATOM    482  CE2 TYR A  32       9.277   4.959 -19.111  1.00 94.46           C  
ATOM    483  HE2 TYR A  32       9.860   5.686 -18.565  1.00 94.46           H  
ATOM    484  OH  TYR A  32       7.989   6.705 -20.174  1.00 94.46           O  
ATOM    485  HH  TYR A  32       8.645   7.296 -19.798  1.00 94.46           H  
ATOM    486  CZ  TYR A  32       8.230   5.391 -19.953  1.00 94.46           C  
ATOM    487  N   THR A  33       7.801  -1.686 -20.587  1.00 90.77           N  
ATOM    488  H   THR A  33       7.362  -1.039 -21.226  1.00 90.77           H  
ATOM    489  CA  THR A  33       8.058  -3.051 -21.058  1.00 90.77           C  
ATOM    490  HA  THR A  33       8.371  -3.658 -20.209  1.00 90.77           H  
ATOM    491  C   THR A  33       9.179  -3.071 -22.096  1.00 90.77           C  
ATOM    492  CB  THR A  33       6.792  -3.697 -21.630  1.00 90.77           C  
ATOM    493  HB  THR A  33       7.032  -4.703 -21.972  1.00 90.77           H  
ATOM    494  O   THR A  33       9.386  -2.073 -22.783  1.00 90.77           O  
ATOM    495  CG2 THR A  33       5.695  -3.798 -20.572  1.00 90.77           C  
ATOM    496 HG21 THR A  33       6.085  -4.275 -19.673  1.00 90.77           H  
ATOM    497 HG22 THR A  33       4.877  -4.397 -20.972  1.00 90.77           H  
ATOM    498 HG23 THR A  33       5.330  -2.804 -20.315  1.00 90.77           H  
ATOM    499  OG1 THR A  33       6.283  -2.955 -22.716  1.00 90.77           O  
ATOM    500  HG1 THR A  33       6.939  -2.985 -23.416  1.00 90.77           H  
ATOM    501  N   PRO A  34       9.886  -4.196 -22.292  1.00 83.81           N  
ATOM    502  CA  PRO A  34      10.836  -4.320 -23.398  1.00 83.81           C  
ATOM    503  HA  PRO A  34      11.638  -3.602 -23.229  1.00 83.81           H  
ATOM    504  C   PRO A  34      10.174  -4.065 -24.769  1.00 83.81           C  
ATOM    505  CB  PRO A  34      11.395  -5.742 -23.300  1.00 83.81           C  
ATOM    506  HB2 PRO A  34      12.449  -5.781 -23.572  1.00 83.81           H  
ATOM    507  HB3 PRO A  34      10.816  -6.414 -23.934  1.00 83.81           H  
ATOM    508  O   PRO A  34       8.983  -4.350 -24.925  1.00 83.81           O  
ATOM    509  CG  PRO A  34      11.174  -6.122 -21.837  1.00 83.81           C  
ATOM    510  HG2 PRO A  34      11.992  -5.737 -21.228  1.00 83.81           H  
ATOM    511  HG3 PRO A  34      11.083  -7.202 -21.722  1.00 83.81           H  
ATOM    512  CD  PRO A  34       9.881  -5.399 -21.475  1.00 83.81           C  
ATOM    513  HD2 PRO A  34       9.023  -6.019 -21.736  1.00 83.81           H  
ATOM    514  HD3 PRO A  34       9.876  -5.169 -20.409  1.00 83.81           H  
ATOM    515  N   PRO A  35      10.915  -3.571 -25.781  1.00 78.91           N  
ATOM    516  CA  PRO A  35      10.377  -3.381 -27.132  1.00 78.91           C  
ATOM    517  HA  PRO A  35       9.486  -2.755 -27.095  1.00 78.91           H  
ATOM    518  C   PRO A  35       9.980  -4.708 -27.797  1.00 78.91           C  
ATOM    519  CB  PRO A  35      11.479  -2.647 -27.907  1.00 78.91           C  
ATOM    520  HB2 PRO A  35      11.321  -1.571 -27.826  1.00 78.91           H  
ATOM    521  HB3 PRO A  35      11.514  -2.945 -28.955  1.00 78.91           H  
ATOM    522  O   PRO A  35       8.957  -4.768 -28.474  1.00 78.91           O  
ATOM    523  CG  PRO A  35      12.765  -3.025 -27.171  1.00 78.91           C  
ATOM    524  HG2 PRO A  35      13.535  -2.262 -27.282  1.00 78.91           H  
ATOM    525  HG3 PRO A  35      13.125  -3.986 -27.538  1.00 78.91           H  
ATOM    526  CD  PRO A  35      12.311  -3.165 -25.719  1.00 78.91           C  
ATOM    527  HD2 PRO A  35      12.384  -2.202 -25.215  1.00 78.91           H  
ATOM    528  HD3 PRO A  35      12.926  -3.907 -25.208  1.00 78.91           H  
ATOM    529  N   ASP A  36      10.731  -5.778 -27.526  1.00 73.52           N  
ATOM    530  H   ASP A  36      11.575  -5.631 -26.991  1.00 73.52           H  
ATOM    531  CA  ASP A  36      10.563  -7.096 -28.146  1.00 73.52           C  
ATOM    532  HA  ASP A  36       9.899  -6.999 -29.005  1.00 73.52           H  
ATOM    533  C   ASP A  36       9.901  -8.095 -27.180  1.00 73.52           C  
ATOM    534  CB  ASP A  36      11.917  -7.591 -28.681  1.00 73.52           C  
ATOM    535  HB2 ASP A  36      12.602  -7.718 -27.843  1.00 73.52           H  
ATOM    536  HB3 ASP A  36      11.774  -8.563 -29.154  1.00 73.52           H  
ATOM    537  O   ASP A  36      10.452  -9.152 -26.859  1.00 73.52           O  
ATOM    538  CG  ASP A  36      12.548  -6.649 -29.711  1.00 73.52           C  
ATOM    539  OD1 ASP A  36      11.798  -6.072 -30.528  1.00 73.52           O  
ATOM    540  OD2 ASP A  36      13.790  -6.515 -29.665  1.00 73.52           O  
ATOM    541  N   THR A  37       8.720  -7.755 -26.653  1.00 70.97           N  
ATOM    542  H   THR A  37       8.285  -6.901 -26.973  1.00 70.97           H  
ATOM    543  CA  THR A  37       7.953  -8.703 -25.824  1.00 70.97           C  
ATOM    544  HA  THR A  37       8.633  -9.113 -25.078  1.00 70.97           H  
ATOM    545  C   THR A  37       7.460  -9.877 -26.675  1.00 70.97           C  
ATOM    546  CB  THR A  37       6.789  -8.057 -25.049  1.00 70.97           C  
ATOM    547  HB  THR A  37       6.136  -8.847 -24.678  1.00 70.97           H  
ATOM    548  O   THR A  37       6.749  -9.705 -27.662  1.00 70.97           O  
ATOM    549  CG2 THR A  37       7.293  -7.257 -23.851  1.00 70.97           C  
ATOM    550 HG21 THR A  37       6.444  -6.808 -23.335  1.00 70.97           H  
ATOM    551 HG22 THR A  37       7.808  -7.922 -23.158  1.00 70.97           H  
ATOM    552 HG23 THR A  37       7.981  -6.477 -24.178  1.00 70.97           H  
ATOM    553  OG1 THR A  37       6.032  -7.176 -25.843  1.00 70.97           O  
ATOM    554  HG1 THR A  37       6.541  -6.370 -25.954  1.00 70.97           H  
ATOM    555  N   ALA A  38       7.844 -11.102 -26.296  1.00 70.20           N  
ATOM    556  H   ALA A  38       8.500 -11.180 -25.532  1.00 70.20           H  
ATOM    557  CA  ALA A  38       7.495 -12.315 -27.042  1.00 70.20           C  
ATOM    558  HA  ALA A  38       7.780 -12.179 -28.085  1.00 70.20           H  
ATOM    559  C   ALA A  38       5.987 -12.622 -27.011  1.00 70.20           C  
ATOM    560  CB  ALA A  38       8.297 -13.484 -26.455  1.00 70.20           C  
ATOM    561  HB1 ALA A  38       9.363 -13.270 -26.524  1.00 70.20           H  
ATOM    562  HB2 ALA A  38       8.024 -13.640 -25.411  1.00 70.20           H  
ATOM    563  HB3 ALA A  38       8.081 -14.390 -27.020  1.00 70.20           H  
ATOM    564  O   ALA A  38       5.449 -13.225 -27.940  1.00 70.20           O  
ATOM    565  N   ILE A  39       5.315 -12.217 -25.933  1.00 75.08           N  
ATOM    566  H   ILE A  39       5.816 -11.676 -25.243  1.00 75.08           H  
ATOM    567  CA  ILE A  39       3.868 -12.319 -25.771  1.00 75.08           C  
ATOM    568  HA  ILE A  39       3.454 -12.934 -26.570  1.00 75.08           H  
ATOM    569  C   ILE A  39       3.311 -10.897 -25.860  1.00 75.08           C  
ATOM    570  CB  ILE A  39       3.510 -13.009 -24.439  1.00 75.08           C  
ATOM    571  HB  ILE A  39       3.961 -12.441 -23.625  1.00 75.08           H  
ATOM    572  O   ILE A  39       3.673 -10.079 -25.015  1.00 75.08           O  
ATOM    573  CG1 ILE A  39       4.083 -14.446 -24.422  1.00 75.08           C  
ATOM    574 HG12 ILE A  39       5.157 -14.412 -24.605  1.00 75.08           H  
ATOM    575 HG13 ILE A  39       3.626 -15.024 -25.225  1.00 75.08           H  
ATOM    576  CG2 ILE A  39       1.979 -13.022 -24.251  1.00 75.08           C  
ATOM    577 HG21 ILE A  39       1.709 -13.487 -23.303  1.00 75.08           H  
ATOM    578 HG22 ILE A  39       1.503 -13.565 -25.068  1.00 75.08           H  
ATOM    579 HG23 ILE A  39       1.589 -12.004 -24.226  1.00 75.08           H  
ATOM    580  CD1 ILE A  39       3.888 -15.197 -23.101  1.00 75.08           C  
ATOM    581 HD11 ILE A  39       2.830 -15.363 -22.900  1.00 75.08           H  
ATOM    582 HD12 ILE A  39       4.336 -14.634 -22.282  1.00 75.08           H  
ATOM    583 HD13 ILE A  39       4.374 -16.170 -23.174  1.00 75.08           H  
ATOM    584  N   PRO A  40       2.438 -10.591 -26.838  1.00 77.16           N  
ATOM    585  CA  PRO A  40       1.819  -9.279 -26.937  1.00 77.16           C  
ATOM    586  HA  PRO A  40       2.602  -8.538 -27.103  1.00 77.16           H  
ATOM    587  C   PRO A  40       1.049  -8.951 -25.661  1.00 77.16           C  
ATOM    588  CB  PRO A  40       0.898  -9.330 -28.161  1.00 77.16           C  
ATOM    589  HB2 PRO A  40      -0.112  -9.619 -27.869  1.00 77.16           H  
ATOM    590  HB3 PRO A  40       0.882  -8.378 -28.692  1.00 77.16           H  
ATOM    591  O   PRO A  40       0.166  -9.705 -25.246  1.00 77.16           O  
ATOM    592  CG  PRO A  40       1.507 -10.441 -29.012  1.00 77.16           C  
ATOM    593  HG2 PRO A  40       2.330 -10.040 -29.603  1.00 77.16           H  
ATOM    594  HG3 PRO A  40       0.765 -10.913 -29.657  1.00 77.16           H  
ATOM    595  CD  PRO A  40       2.055 -11.415 -27.973  1.00 77.16           C  
ATOM    596  HD2 PRO A  40       1.276 -12.113 -27.667  1.00 77.16           H  
ATOM    597  HD3 PRO A  40       2.908 -11.950 -28.389  1.00 77.16           H  
ATOM    598  N   VAL A  41       1.378  -7.815 -25.055  1.00 79.50           N  
ATOM    599  H   VAL A  41       2.143  -7.270 -25.426  1.00 79.50           H  
ATOM    600  CA  VAL A  41       0.683  -7.301 -23.879  1.00 79.50           C  
ATOM    601  HA  VAL A  41      -0.082  -8.018 -23.583  1.00 79.50           H  
ATOM    602  C   VAL A  41      -0.013  -5.997 -24.249  1.00 79.50           C  
ATOM    603  CB  VAL A  41       1.640  -7.115 -22.687  1.00 79.50           C  
ATOM    604  HB  VAL A  41       2.210  -6.192 -22.793  1.00 79.50           H  
ATOM    605  O   VAL A  41       0.614  -5.098 -24.809  1.00 79.50           O  
ATOM    606  CG1 VAL A  41       0.785  -7.053 -21.435  1.00 79.50           C  
ATOM    607 HG11 VAL A  41       0.288  -8.018 -21.345  1.00 79.50           H  
ATOM    608 HG12 VAL A  41       0.035  -6.266 -21.514  1.00 79.50           H  
ATOM    609 HG13 VAL A  41       1.410  -6.871 -20.561  1.00 79.50           H  
ATOM    610  CG2 VAL A  41       2.612  -8.284 -22.472  1.00 79.50           C  
ATOM    611 HG21 VAL A  41       3.369  -8.272 -23.256  1.00 79.50           H  
ATOM    612 HG22 VAL A  41       3.128  -8.183 -21.518  1.00 79.50           H  
ATOM    613 HG23 VAL A  41       2.081  -9.236 -22.504  1.00 79.50           H  
ATOM    614  N   THR A  42      -1.309  -5.883 -23.954  1.00 85.43           N  
ATOM    615  H   THR A  42      -1.807  -6.664 -23.552  1.00 85.43           H  
ATOM    616  CA  THR A  42      -2.059  -4.649 -24.216  1.00 85.43           C  
ATOM    617  HA  THR A  42      -1.867  -4.340 -25.243  1.00 85.43           H  
ATOM    618  C   THR A  42      -1.587  -3.546 -23.272  1.00 85.43           C  
ATOM    619  CB  THR A  42      -3.573  -4.851 -24.068  1.00 85.43           C  
ATOM    620  HB  THR A  42      -3.814  -5.024 -23.019  1.00 85.43           H  
ATOM    621  O   THR A  42      -1.730  -3.655 -22.054  1.00 85.43           O  
ATOM    622  CG2 THR A  42      -4.369  -3.651 -24.583  1.00 85.43           C  
ATOM    623 HG21 THR A  42      -4.147  -3.469 -25.634  1.00 85.43           H  
ATOM    624 HG22 THR A  42      -4.122  -2.762 -24.003  1.00 85.43           H  
ATOM    625 HG23 THR A  42      -5.436  -3.842 -24.462  1.00 85.43           H  
ATOM    626  OG1 THR A  42      -4.004  -5.969 -24.810  1.00 85.43           O  
ATOM    627  HG1 THR A  42      -4.907  -6.124 -24.523  1.00 85.43           H  
ATOM    628  N   VAL A  43      -1.034  -2.477 -23.844  1.00 89.71           N  
ATOM    629  H   VAL A  43      -0.911  -2.490 -24.846  1.00 89.71           H  
ATOM    630  CA  VAL A  43      -0.642  -1.259 -23.122  1.00 89.71           C  
ATOM    631  HA  VAL A  43       0.105  -1.517 -22.373  1.00 89.71           H  
ATOM    632  C   VAL A  43      -1.855  -0.672 -22.394  1.00 89.71           C  
ATOM    633  CB  VAL A  43       0.004  -0.255 -24.100  1.00 89.71           C  
ATOM    634  HB  VAL A  43      -0.658  -0.114 -24.954  1.00 89.71           H  
ATOM    635  O   VAL A  43      -2.960  -0.676 -22.933  1.00 89.71           O  
ATOM    636  CG1 VAL A  43       0.280   1.117 -23.484  1.00 89.71           C  
ATOM    637 HG11 VAL A  43       0.968   1.687 -24.108  1.00 89.71           H  
ATOM    638 HG12 VAL A  43      -0.656   1.674 -23.446  1.00 89.71           H  
ATOM    639 HG13 VAL A  43       0.712   1.017 -22.488  1.00 89.71           H  
ATOM    640  CG2 VAL A  43       1.336  -0.812 -24.618  1.00 89.71           C  
ATOM    641 HG21 VAL A  43       1.793  -0.105 -25.310  1.00 89.71           H  
ATOM    642 HG22 VAL A  43       1.182  -1.755 -25.142  1.00 89.71           H  
ATOM    643 HG23 VAL A  43       2.014  -0.981 -23.780  1.00 89.71           H  
ATOM    644  N   MET A  44      -1.649  -0.170 -21.174  1.00 92.66           N  
ATOM    645  H   MET A  44      -0.704  -0.176 -20.817  1.00 92.66           H  
ATOM    646  CA  MET A  44      -2.696   0.408 -20.317  1.00 92.66           C  
ATOM    647  HA  MET A  44      -2.197   0.699 -19.392  1.00 92.66           H  
ATOM    648  C   MET A  44      -3.800  -0.577 -19.894  1.00 92.66           C  
ATOM    649  CB  MET A  44      -3.259   1.704 -20.928  1.00 92.66           C  
ATOM    650  HB2 MET A  44      -4.032   2.115 -20.278  1.00 92.66           H  
ATOM    651  HB3 MET A  44      -3.719   1.483 -21.891  1.00 92.66           H  
ATOM    652  O   MET A  44      -4.894  -0.164 -19.526  1.00 92.66           O  
ATOM    653  CG  MET A  44      -2.174   2.764 -21.126  1.00 92.66           C  
ATOM    654  HG2 MET A  44      -2.562   3.554 -21.768  1.00 92.66           H  
ATOM    655  HG3 MET A  44      -1.316   2.319 -21.630  1.00 92.66           H  
ATOM    656  SD  MET A  44      -1.556   3.504 -19.604  1.00 92.66           S  
ATOM    657  CE  MET A  44      -2.971   4.578 -19.287  1.00 92.66           C  
ATOM    658  HE1 MET A  44      -2.679   5.347 -18.572  1.00 92.66           H  
ATOM    659  HE2 MET A  44      -3.267   5.075 -20.211  1.00 92.66           H  
ATOM    660  HE3 MET A  44      -3.804   3.995 -18.895  1.00 92.66           H  
ATOM    661  N   GLN A  45      -3.517  -1.882 -19.890  1.00 93.65           N  
ATOM    662  H   GLN A  45      -2.639  -2.195 -20.279  1.00 93.65           H  
ATOM    663  CA  GLN A  45      -4.409  -2.894 -19.326  1.00 93.65           C  
ATOM    664  HA  GLN A  45      -5.271  -2.402 -18.875  1.00 93.65           H  
ATOM    665  C   GLN A  45      -3.675  -3.716 -18.253  1.00 93.65           C  
ATOM    666  CB  GLN A  45      -4.945  -3.769 -20.465  1.00 93.65           C  
ATOM    667  HB2 GLN A  45      -4.131  -4.359 -20.885  1.00 93.65           H  
ATOM    668  HB3 GLN A  45      -5.351  -3.124 -21.244  1.00 93.65           H  
ATOM    669  O   GLN A  45      -2.673  -4.351 -18.579  1.00 93.65           O  
ATOM    670  CG  GLN A  45      -6.053  -4.708 -19.973  1.00 93.65           C  
ATOM    671  HG2 GLN A  45      -6.836  -4.118 -19.495  1.00 93.65           H  
ATOM    672  HG3 GLN A  45      -5.643  -5.397 -19.234  1.00 93.65           H  
ATOM    673  CD  GLN A  45      -6.688  -5.528 -21.092  1.00 93.65           C  
ATOM    674  NE2 GLN A  45      -7.635  -6.379 -20.763  1.00 93.65           N  
ATOM    675 HE21 GLN A  45      -7.932  -6.460 -19.801  1.00 93.65           H  
ATOM    676 HE22 GLN A  45      -8.055  -6.882 -21.532  1.00 93.65           H  
ATOM    677  OE1 GLN A  45      -6.368  -5.446 -22.267  1.00 93.65           O  
ATOM    678  N   PRO A  46      -4.147  -3.750 -16.988  1.00 96.07           N  
ATOM    679  CA  PRO A  46      -3.517  -4.556 -15.949  1.00 96.07           C  
ATOM    680  HA  PRO A  46      -2.500  -4.189 -15.808  1.00 96.07           H  
ATOM    681  C   PRO A  46      -3.487  -6.047 -16.306  1.00 96.07           C  
ATOM    682  CB  PRO A  46      -4.311  -4.302 -14.663  1.00 96.07           C  
ATOM    683  HB2 PRO A  46      -5.102  -5.043 -14.549  1.00 96.07           H  
ATOM    684  HB3 PRO A  46      -3.666  -4.299 -13.784  1.00 96.07           H  
ATOM    685  O   PRO A  46      -4.513  -6.650 -16.631  1.00 96.07           O  
ATOM    686  CG  PRO A  46      -4.946  -2.934 -14.896  1.00 96.07           C  
ATOM    687  HG2 PRO A  46      -4.238  -2.152 -14.621  1.00 96.07           H  
ATOM    688  HG3 PRO A  46      -5.873  -2.818 -14.334  1.00 96.07           H  
ATOM    689  CD  PRO A  46      -5.196  -2.921 -16.406  1.00 96.07           C  
ATOM    690  HD2 PRO A  46      -5.152  -1.897 -16.778  1.00 96.07           H  
ATOM    691  HD3 PRO A  46      -6.169  -3.360 -16.623  1.00 96.07           H  
ATOM    692  N   VAL A  47      -2.312  -6.660 -16.185  1.00 95.83           N  
ATOM    693  H   VAL A  47      -1.508  -6.080 -15.993  1.00 95.83           H  
ATOM    694  CA  VAL A  47      -2.074  -8.079 -16.463  1.00 95.83           C  
ATOM    695  HA  VAL A  47      -2.978  -8.522 -16.881  1.00 95.83           H  
ATOM    696  C   VAL A  47      -1.726  -8.802 -15.182  1.00 95.83           C  
ATOM    697  CB  VAL A  47      -0.950  -8.264 -17.488  1.00 95.83           C  
ATOM    698  HB  VAL A  47      -0.015  -7.862 -17.099  1.00 95.83           H  
ATOM    699  O   VAL A  47      -0.762  -8.444 -14.513  1.00 95.83           O  
ATOM    700  CG1 VAL A  47      -0.739  -9.744 -17.848  1.00 95.83           C  
ATOM    701 HG11 VAL A  47      -0.409 -10.304 -16.973  1.00 95.83           H  
ATOM    702 HG12 VAL A  47      -1.664 -10.174 -18.232  1.00 95.83           H  
ATOM    703 HG13 VAL A  47       0.036  -9.828 -18.610  1.00 95.83           H  
ATOM    704  CG2 VAL A  47      -1.319  -7.513 -18.760  1.00 95.83           C  
ATOM    705 HG21 VAL A  47      -0.632  -7.834 -19.543  1.00 95.83           H  
ATOM    706 HG22 VAL A  47      -1.202  -6.440 -18.611  1.00 95.83           H  
ATOM    707 HG23 VAL A  47      -2.340  -7.736 -19.068  1.00 95.83           H  
ATOM    708  N   SER A  48      -2.492  -9.842 -14.857  1.00 96.18           N  
ATOM    709  H   SER A  48      -3.262 -10.080 -15.465  1.00 96.18           H  
ATOM    710  CA  SER A  48      -2.226 -10.678 -13.688  1.00 96.18           C  
ATOM    711  HA  SER A  48      -2.098 -10.033 -12.819  1.00 96.18           H  
ATOM    712  C   SER A  48      -0.957 -11.505 -13.881  1.00 96.18           C  
ATOM    713  CB  SER A  48      -3.412 -11.602 -13.416  1.00 96.18           C  
ATOM    714  HB2 SER A  48      -3.572 -12.260 -14.271  1.00 96.18           H  
ATOM    715  HB3 SER A  48      -4.309 -11.003 -13.262  1.00 96.18           H  
ATOM    716  O   SER A  48      -0.822 -12.236 -14.866  1.00 96.18           O  
ATOM    717  OG  SER A  48      -3.177 -12.380 -12.261  1.00 96.18           O  
ATOM    718  HG  SER A  48      -2.550 -13.076 -12.472  1.00 96.18           H  
ATOM    719  N   VAL A  49      -0.076 -11.462 -12.887  1.00 97.31           N  
ATOM    720  H   VAL A  49      -0.258 -10.831 -12.120  1.00 97.31           H  
ATOM    721  CA  VAL A  49       1.173 -12.220 -12.825  1.00 97.31           C  
ATOM    722  HA  VAL A  49       1.206 -12.931 -13.650  1.00 97.31           H  
ATOM    723  C   VAL A  49       1.211 -12.988 -11.505  1.00 97.31           C  
ATOM    724  CB  VAL A  49       2.390 -11.288 -12.956  1.00 97.31           C  
ATOM    725  HB  VAL A  49       2.478 -10.673 -12.060  1.00 97.31           H  
ATOM    726  O   VAL A  49       1.307 -12.400 -10.432  1.00 97.31           O  
ATOM    727  CG1 VAL A  49       3.673 -12.105 -13.127  1.00 97.31           C  
ATOM    728 HG11 VAL A  49       3.632 -12.685 -14.049  1.00 97.31           H  
ATOM    729 HG12 VAL A  49       4.516 -11.415 -13.169  1.00 97.31           H  
ATOM    730 HG13 VAL A  49       3.817 -12.779 -12.282  1.00 97.31           H  
ATOM    731  CG2 VAL A  49       2.300 -10.354 -14.166  1.00 97.31           C  
ATOM    732 HG21 VAL A  49       3.211  -9.759 -14.216  1.00 97.31           H  
ATOM    733 HG22 VAL A  49       1.466  -9.662 -14.042  1.00 97.31           H  
ATOM    734 HG23 VAL A  49       2.164 -10.926 -15.084  1.00 97.31           H  
ATOM    735  N   GLY A  50       1.124 -14.314 -11.579  1.00 96.44           N  
ATOM    736  H   GLY A  50       1.022 -14.732 -12.493  1.00 96.44           H  
ATOM    737  CA  GLY A  50       1.091 -15.205 -10.411  1.00 96.44           C  
ATOM    738  HA2 GLY A  50       0.308 -15.949 -10.557  1.00 96.44           H  
ATOM    739  HA3 GLY A  50       0.844 -14.642  -9.511  1.00 96.44           H  
ATOM    740  C   GLY A  50       2.400 -15.950 -10.143  1.00 96.44           C  
ATOM    741  O   GLY A  50       2.456 -16.792  -9.255  1.00 96.44           O  
ATOM    742  N   SER A  51       3.450 -15.727 -10.940  1.00 97.83           N  
ATOM    743  H   SER A  51       3.379 -15.008 -11.646  1.00 97.83           H  
ATOM    744  CA  SER A  51       4.759 -16.348 -10.704  1.00 97.83           C  
ATOM    745  HA  SER A  51       4.962 -16.317  -9.633  1.00 97.83           H  
ATOM    746  C   SER A  51       5.895 -15.626 -11.420  1.00 97.83           C  
ATOM    747  CB  SER A  51       4.754 -17.818 -11.153  1.00 97.83           C  
ATOM    748  HB2 SER A  51       3.941 -18.355 -10.663  1.00 97.83           H  
ATOM    749  HB3 SER A  51       5.694 -18.285 -10.858  1.00 97.83           H  
ATOM    750  O   SER A  51       5.691 -14.974 -12.446  1.00 97.83           O  
ATOM    751  OG  SER A  51       4.612 -17.923 -12.559  1.00 97.83           O  
ATOM    752  HG  SER A  51       3.704 -17.678 -12.754  1.00 97.83           H  
ATOM    753  N   LEU A  52       7.124 -15.850 -10.947  1.00 97.94           N  
ATOM    754  H   LEU A  52       7.217 -16.318 -10.057  1.00 97.94           H  
ATOM    755  CA  LEU A  52       8.336 -15.386 -11.622  1.00 97.94           C  
ATOM    756  HA  LEU A  52       8.262 -14.304 -11.733  1.00 97.94           H  
ATOM    757  C   LEU A  52       8.496 -15.986 -13.027  1.00 97.94           C  
ATOM    758  CB  LEU A  52       9.547 -15.720 -10.735  1.00 97.94           C  
ATOM    759  HB2 LEU A  52       9.591 -16.798 -10.582  1.00 97.94           H  
ATOM    760  HB3 LEU A  52       9.402 -15.247  -9.764  1.00 97.94           H  
ATOM    761  O   LEU A  52       8.914 -15.293 -13.949  1.00 97.94           O  
ATOM    762  CG  LEU A  52      10.896 -15.252 -11.312  1.00 97.94           C  
ATOM    763  HG  LEU A  52      11.129 -15.825 -12.210  1.00 97.94           H  
ATOM    764  CD1 LEU A  52      10.877 -13.765 -11.661  1.00 97.94           C  
ATOM    765 HD11 LEU A  52      10.358 -13.208 -10.882  1.00 97.94           H  
ATOM    766 HD12 LEU A  52      10.351 -13.608 -12.603  1.00 97.94           H  
ATOM    767 HD13 LEU A  52      11.891 -13.387 -11.795  1.00 97.94           H  
ATOM    768  CD2 LEU A  52      12.000 -15.513 -10.289  1.00 97.94           C  
ATOM    769 HD21 LEU A  52      12.969 -15.252 -10.714  1.00 97.94           H  
ATOM    770 HD22 LEU A  52      11.831 -14.913  -9.395  1.00 97.94           H  
ATOM    771 HD23 LEU A  52      12.011 -16.568 -10.015  1.00 97.94           H  
ATOM    772  N   THR A  53       8.133 -17.256 -13.226  1.00 97.65           N  
ATOM    773  H   THR A  53       7.817 -17.809 -12.442  1.00 97.65           H  
ATOM    774  CA  THR A  53       8.185 -17.883 -14.557  1.00 97.65           C  
ATOM    775  HA  THR A  53       9.200 -17.798 -14.946  1.00 97.65           H  
ATOM    776  C   THR A  53       7.256 -17.165 -15.536  1.00 97.65           C  
ATOM    777  CB  THR A  53       7.823 -19.373 -14.480  1.00 97.65           C  
ATOM    778  HB  THR A  53       6.805 -19.483 -14.108  1.00 97.65           H  
ATOM    779  O   THR A  53       7.658 -16.874 -16.662  1.00 97.65           O  
ATOM    780  CG2 THR A  53       7.947 -20.084 -15.828  1.00 97.65           C  
ATOM    781 HG21 THR A  53       8.949 -19.947 -16.235  1.00 97.65           H  
ATOM    782 HG22 THR A  53       7.747 -21.148 -15.707  1.00 97.65           H  
ATOM    783 HG23 THR A  53       7.220 -19.680 -16.533  1.00 97.65           H  
ATOM    784  OG1 THR A  53       8.702 -20.020 -13.589  1.00 97.65           O  
ATOM    785  HG1 THR A  53       8.491 -20.957 -13.600  1.00 97.65           H  
ATOM    786  N   GLN A  54       6.040 -16.824 -15.098  1.00 96.28           N  
ATOM    787  H   GLN A  54       5.775 -17.056 -14.151  1.00 96.28           H  
ATOM    788  CA  GLN A  54       5.102 -16.047 -15.906  1.00 96.28           C  
ATOM    789  HA  GLN A  54       4.991 -16.535 -16.874  1.00 96.28           H  
ATOM    790  C   GLN A  54       5.624 -14.625 -16.159  1.00 96.28           C  
ATOM    791  CB  GLN A  54       3.735 -16.027 -15.210  1.00 96.28           C  
ATOM    792  HB2 GLN A  54       3.813 -15.454 -14.287  1.00 96.28           H  
ATOM    793  HB3 GLN A  54       3.443 -17.048 -14.964  1.00 96.28           H  
ATOM    794  O   GLN A  54       5.587 -14.168 -17.299  1.00 96.28           O  
ATOM    795  CG  GLN A  54       2.645 -15.417 -16.102  1.00 96.28           C  
ATOM    796  HG2 GLN A  54       2.503 -16.046 -16.981  1.00 96.28           H  
ATOM    797  HG3 GLN A  54       2.951 -14.426 -16.437  1.00 96.28           H  
ATOM    798  CD  GLN A  54       1.312 -15.265 -15.380  1.00 96.28           C  
ATOM    799  NE2 GLN A  54       0.261 -14.919 -16.084  1.00 96.28           N  
ATOM    800 HE21 GLN A  54       0.350 -14.704 -17.066  1.00 96.28           H  
ATOM    801 HE22 GLN A  54      -0.537 -14.593 -15.556  1.00 96.28           H  
ATOM    802  OE1 GLN A  54       1.202 -15.416 -14.173  1.00 96.28           O  
ATOM    803  N   ALA A  55       6.160 -13.955 -15.132  1.00 96.21           N  
ATOM    804  H   ALA A  55       6.132 -14.372 -14.212  1.00 96.21           H  
ATOM    805  CA  ALA A  55       6.762 -12.628 -15.259  1.00 96.21           C  
ATOM    806  HA  ALA A  55       5.992 -11.919 -15.565  1.00 96.21           H  
ATOM    807  C   ALA A  55       7.872 -12.610 -16.320  1.00 96.21           C  
ATOM    808  CB  ALA A  55       7.317 -12.198 -13.895  1.00 96.21           C  
ATOM    809  HB1 ALA A  55       6.554 -12.293 -13.123  1.00 96.21           H  
ATOM    810  HB2 ALA A  55       7.653 -11.162 -13.951  1.00 96.21           H  
ATOM    811  HB3 ALA A  55       8.169 -12.818 -13.618  1.00 96.21           H  
ATOM    812  O   ALA A  55       7.845 -11.782 -17.226  1.00 96.21           O  
ATOM    813  N   ASN A  56       8.788 -13.581 -16.259  1.00 95.10           N  
ATOM    814  H   ASN A  56       8.766 -14.199 -15.461  1.00 95.10           H  
ATOM    815  CA  ASN A  56       9.894 -13.715 -17.205  1.00 95.10           C  
ATOM    816  HA  ASN A  56      10.471 -12.790 -17.200  1.00 95.10           H  
ATOM    817  C   ASN A  56       9.412 -13.950 -18.642  1.00 95.10           C  
ATOM    818  CB  ASN A  56      10.794 -14.877 -16.757  1.00 95.10           C  
ATOM    819  HB2 ASN A  56      10.185 -15.769 -16.610  1.00 95.10           H  
ATOM    820  HB3 ASN A  56      11.517 -15.085 -17.545  1.00 95.10           H  
ATOM    821  O   ASN A  56      10.024 -13.454 -19.585  1.00 95.10           O  
ATOM    822  CG  ASN A  56      11.579 -14.602 -15.488  1.00 95.10           C  
ATOM    823  ND2 ASN A  56      12.170 -15.621 -14.912  1.00 95.10           N  
ATOM    824 HD21 ASN A  56      12.682 -15.401 -14.070  1.00 95.10           H  
ATOM    825 HD22 ASN A  56      12.056 -16.556 -15.277  1.00 95.10           H  
ATOM    826  OD1 ASN A  56      11.733 -13.492 -15.016  1.00 95.10           O  
ATOM    827  N   SER A  57       8.326 -14.710 -18.814  1.00 93.48           N  
ATOM    828  H   SER A  57       7.882 -15.105 -17.998  1.00 93.48           H  
ATOM    829  CA  SER A  57       7.746 -14.981 -20.132  1.00 93.48           C  
ATOM    830  HA  SER A  57       8.540 -15.297 -20.808  1.00 93.48           H  
ATOM    831  C   SER A  57       7.066 -13.756 -20.747  1.00 93.48           C  
ATOM    832  CB  SER A  57       6.725 -16.113 -20.022  1.00 93.48           C  
ATOM    833  HB2 SER A  57       7.173 -16.963 -19.508  1.00 93.48           H  
ATOM    834  HB3 SER A  57       5.858 -15.774 -19.455  1.00 93.48           H  
ATOM    835  O   SER A  57       7.065 -13.627 -21.968  1.00 93.48           O  
ATOM    836  OG  SER A  57       6.319 -16.517 -21.313  1.00 93.48           O  
ATOM    837  HG  SER A  57       6.244 -15.740 -21.872  1.00 93.48           H  
ATOM    838  N   LEU A  58       6.458 -12.894 -19.926  1.00 93.00           N  
ATOM    839  H   LEU A  58       6.472 -13.087 -18.935  1.00 93.00           H  
ATOM    840  CA  LEU A  58       5.718 -11.714 -20.384  1.00 93.00           C  
ATOM    841  HA  LEU A  58       5.282 -11.907 -21.364  1.00 93.00           H  
ATOM    842  C   LEU A  58       6.623 -10.488 -20.553  1.00 93.00           C  
ATOM    843  CB  LEU A  58       4.591 -11.411 -19.379  1.00 93.00           C  
ATOM    844  HB2 LEU A  58       5.030 -11.348 -18.383  1.00 93.00           H  
ATOM    845  HB3 LEU A  58       4.173 -10.432 -19.614  1.00 93.00           H  
ATOM    846  O   LEU A  58       6.520  -9.776 -21.547  1.00 93.00           O  
ATOM    847  CG  LEU A  58       3.441 -12.432 -19.346  1.00 93.00           C  
ATOM    848  HG  LEU A  58       3.836 -13.437 -19.201  1.00 93.00           H  
ATOM    849  CD1 LEU A  58       2.506 -12.104 -18.181  1.00 93.00           C  
ATOM    850 HD11 LEU A  58       3.062 -12.151 -17.245  1.00 93.00           H  
ATOM    851 HD12 LEU A  58       2.107 -11.097 -18.300  1.00 93.00           H  
ATOM    852 HD13 LEU A  58       1.682 -12.817 -18.147  1.00 93.00           H  
ATOM    853  CD2 LEU A  58       2.613 -12.411 -20.631  1.00 93.00           C  
ATOM    854 HD21 LEU A  58       3.239 -12.701 -21.475  1.00 93.00           H  
ATOM    855 HD22 LEU A  58       2.223 -11.409 -20.809  1.00 93.00           H  
ATOM    856 HD23 LEU A  58       1.785 -13.115 -20.555  1.00 93.00           H  
ATOM    857  N   PHE A  59       7.516 -10.249 -19.592  1.00 94.05           N  
ATOM    858  H   PHE A  59       7.537 -10.877 -18.802  1.00 94.05           H  
ATOM    859  CA  PHE A  59       8.265  -8.994 -19.457  1.00 94.05           C  
ATOM    860  HA  PHE A  59       7.985  -8.324 -20.270  1.00 94.05           H  
ATOM    861  C   PHE A  59       9.784  -9.173 -19.570  1.00 94.05           C  
ATOM    862  CB  PHE A  59       7.858  -8.312 -18.141  1.00 94.05           C  
ATOM    863  HB2 PHE A  59       8.230  -8.906 -17.306  1.00 94.05           H  
ATOM    864  HB3 PHE A  59       8.334  -7.333 -18.086  1.00 94.05           H  
ATOM    865  O   PHE A  59      10.534  -8.214 -19.406  1.00 94.05           O  
ATOM    866  CG  PHE A  59       6.359  -8.122 -18.000  1.00 94.05           C  
ATOM    867  CD1 PHE A  59       5.681  -7.235 -18.856  1.00 94.05           C  
ATOM    868  HD1 PHE A  59       6.233  -6.669 -19.592  1.00 94.05           H  
ATOM    869  CD2 PHE A  59       5.632  -8.875 -17.060  1.00 94.05           C  
ATOM    870  HD2 PHE A  59       6.145  -9.570 -16.412  1.00 94.05           H  
ATOM    871  CE1 PHE A  59       4.285  -7.093 -18.770  1.00 94.05           C  
ATOM    872  HE1 PHE A  59       3.771  -6.408 -19.429  1.00 94.05           H  
ATOM    873  CE2 PHE A  59       4.234  -8.743 -16.988  1.00 94.05           C  
ATOM    874  HE2 PHE A  59       3.668  -9.339 -16.287  1.00 94.05           H  
ATOM    875  CZ  PHE A  59       3.560  -7.851 -17.837  1.00 94.05           C  
ATOM    876  HZ  PHE A  59       2.486  -7.750 -17.779  1.00 94.05           H  
ATOM    877  N   GLY A  60      10.252 -10.386 -19.875  1.00 92.16           N  
ATOM    878  H   GLY A  60       9.593 -11.147 -19.962  1.00 92.16           H  
ATOM    879  CA  GLY A  60      11.674 -10.695 -19.982  1.00 92.16           C  
ATOM    880  HA2 GLY A  60      12.162  -9.916 -20.567  1.00 92.16           H  
ATOM    881  HA3 GLY A  60      11.793 -11.642 -20.508  1.00 92.16           H  
ATOM    882  C   GLY A  60      12.373 -10.801 -18.626  1.00 92.16           C  
ATOM    883  O   GLY A  60      11.750 -10.840 -17.571  1.00 92.16           O  
ATOM    884  N   GLN A  61      13.703 -10.893 -18.662  1.00 92.30           N  
ATOM    885  H   GLN A  61      14.153 -10.848 -19.565  1.00 92.30           H  
ATOM    886  CA  GLN A  61      14.543 -11.139 -17.476  1.00 92.30           C  
ATOM    887  HA  GLN A  61      13.910 -11.245 -16.595  1.00 92.30           H  
ATOM    888  C   GLN A  61      15.508  -9.987 -17.161  1.00 92.30           C  
ATOM    889  CB  GLN A  61      15.310 -12.458 -17.664  1.00 92.30           C  
ATOM    890  HB2 GLN A  61      15.899 -12.410 -18.580  1.00 92.30           H  
ATOM    891  HB3 GLN A  61      15.993 -12.595 -16.825  1.00 92.30           H  
ATOM    892  O   GLN A  61      16.354 -10.119 -16.278  1.00 92.30           O  
ATOM    893  CG  GLN A  61      14.378 -13.674 -17.716  1.00 92.30           C  
ATOM    894  HG2 GLN A  61      13.803 -13.717 -16.792  1.00 92.30           H  
ATOM    895  HG3 GLN A  61      13.683 -13.574 -18.551  1.00 92.30           H  
ATOM    896  CD  GLN A  61      15.157 -14.975 -17.858  1.00 92.30           C  
ATOM    897  NE2 GLN A  61      14.852 -15.789 -18.845  1.00 92.30           N  
ATOM    898 HE21 GLN A  61      15.414 -16.624 -18.920  1.00 92.30           H  
ATOM    899 HE22 GLN A  61      14.131 -15.546 -19.509  1.00 92.30           H  
ATOM    900  OE1 GLN A  61      16.052 -15.291 -17.092  1.00 92.30           O  
ATOM    901  N   ARG A  62      15.428  -8.881 -17.909  1.00 87.62           N  
ATOM    902  H   ARG A  62      14.629  -8.777 -18.518  1.00 87.62           H  
ATOM    903  CA  ARG A  62      16.332  -7.728 -17.806  1.00 87.62           C  
ATOM    904  HA  ARG A  62      16.839  -7.755 -16.841  1.00 87.62           H  
ATOM    905  C   ARG A  62      15.545  -6.422 -17.852  1.00 87.62           C  
ATOM    906  CB  ARG A  62      17.384  -7.761 -18.931  1.00 87.62           C  
ATOM    907  HB2 ARG A  62      16.882  -7.813 -19.896  1.00 87.62           H  
ATOM    908  HB3 ARG A  62      17.957  -6.835 -18.898  1.00 87.62           H  
ATOM    909  O   ARG A  62      14.452  -6.380 -18.409  1.00 87.62           O  
ATOM    910  CG  ARG A  62      18.366  -8.934 -18.801  1.00 87.62           C  
ATOM    911  HG2 ARG A  62      18.812  -8.914 -17.806  1.00 87.62           H  
ATOM    912  HG3 ARG A  62      17.833  -9.876 -18.930  1.00 87.62           H  
ATOM    913  CD  ARG A  62      19.482  -8.841 -19.851  1.00 87.62           C  
ATOM    914  HD2 ARG A  62      19.041  -8.889 -20.847  1.00 87.62           H  
ATOM    915  HD3 ARG A  62      19.995  -7.884 -19.751  1.00 87.62           H  
ATOM    916  NE  ARG A  62      20.459  -9.932 -19.681  1.00 87.62           N  
ATOM    917  HE  ARG A  62      20.433 -10.430 -18.803  1.00 87.62           H  
ATOM    918  NH1 ARG A  62      21.596  -9.658 -21.667  1.00 87.62           N  
ATOM    919 HH11 ARG A  62      22.386  -9.881 -22.256  1.00 87.62           H  
ATOM    920 HH12 ARG A  62      21.392  -8.669 -21.678  1.00 87.62           H  
ATOM    921  NH2 ARG A  62      22.196 -11.275 -20.284  1.00 87.62           N  
ATOM    922 HH21 ARG A  62      22.155 -11.729 -19.383  1.00 87.62           H  
ATOM    923 HH22 ARG A  62      22.960 -11.456 -20.919  1.00 87.62           H  
ATOM    924  CZ  ARG A  62      21.401 -10.276 -20.544  1.00 87.62           C  
ATOM    925  N   GLY A  63      16.136  -5.373 -17.288  1.00 89.58           N  
ATOM    926  H   GLY A  63      17.028  -5.519 -16.836  1.00 89.58           H  
ATOM    927  CA  GLY A  63      15.510  -4.062 -17.125  1.00 89.58           C  
ATOM    928  HA2 GLY A  63      16.271  -3.288 -17.222  1.00 89.58           H  
ATOM    929  HA3 GLY A  63      14.767  -3.897 -17.906  1.00 89.58           H  
ATOM    930  C   GLY A  63      14.826  -3.903 -15.768  1.00 89.58           C  
ATOM    931  O   GLY A  63      14.613  -4.877 -15.040  1.00 89.58           O  
ATOM    932  N   THR A  64      14.501  -2.658 -15.427  1.00 94.07           N  
ATOM    933  H   THR A  64      14.762  -1.893 -16.033  1.00 94.07           H  
ATOM    934  CA  THR A  64      14.000  -2.257 -14.106  1.00 94.07           C  
ATOM    935  HA  THR A  64      14.770  -2.463 -13.363  1.00 94.07           H  
ATOM    936  C   THR A  64      12.747  -3.026 -13.704  1.00 94.07           C  
ATOM    937  CB  THR A  64      13.739  -0.746 -14.096  1.00 94.07           C  
ATOM    938  HB  THR A  64      12.925  -0.504 -14.779  1.00 94.07           H  
ATOM    939  O   THR A  64      12.727  -3.627 -12.628  1.00 94.07           O  
ATOM    940  CG2 THR A  64      13.419  -0.215 -12.703  1.00 94.07           C  
ATOM    941 HG21 THR A  64      12.444  -0.577 -12.376  1.00 94.07           H  
ATOM    942 HG22 THR A  64      14.187  -0.526 -11.994  1.00 94.07           H  
ATOM    943 HG23 THR A  64      13.398   0.874 -12.730  1.00 94.07           H  
ATOM    944  OG1 THR A  64      14.915  -0.129 -14.546  1.00 94.07           O  
ATOM    945  HG1 THR A  64      14.670   0.752 -14.837  1.00 94.07           H  
ATOM    946  N   LEU A  65      11.741  -3.111 -14.583  1.00 96.00           N  
ATOM    947  H   LEU A  65      11.757  -2.517 -15.400  1.00 96.00           H  
ATOM    948  CA  LEU A  65      10.515  -3.867 -14.320  1.00 96.00           C  
ATOM    949  HA  LEU A  65      10.065  -3.461 -13.414  1.00 96.00           H  
ATOM    950  C   LEU A  65      10.781  -5.362 -14.091  1.00 96.00           C  
ATOM    951  CB  LEU A  65       9.536  -3.653 -15.487  1.00 96.00           C  
ATOM    952  HB2 LEU A  65       9.371  -2.583 -15.617  1.00 96.00           H  
ATOM    953  HB3 LEU A  65       9.985  -4.030 -16.406  1.00 96.00           H  
ATOM    954  O   LEU A  65      10.283  -5.935 -13.123  1.00 96.00           O  
ATOM    955  CG  LEU A  65       8.162  -4.322 -15.296  1.00 96.00           C  
ATOM    956  HG  LEU A  65       8.294  -5.400 -15.208  1.00 96.00           H  
ATOM    957  CD1 LEU A  65       7.423  -3.811 -14.055  1.00 96.00           C  
ATOM    958 HD11 LEU A  65       7.946  -4.118 -13.149  1.00 96.00           H  
ATOM    959 HD12 LEU A  65       6.415  -4.224 -14.030  1.00 96.00           H  
ATOM    960 HD13 LEU A  65       7.362  -2.724 -14.089  1.00 96.00           H  
ATOM    961  CD2 LEU A  65       7.293  -4.054 -16.522  1.00 96.00           C  
ATOM    962 HD21 LEU A  65       7.112  -2.983 -16.616  1.00 96.00           H  
ATOM    963 HD22 LEU A  65       6.341  -4.577 -16.427  1.00 96.00           H  
ATOM    964 HD23 LEU A  65       7.803  -4.401 -17.421  1.00 96.00           H  
ATOM    965  N   ALA A  66      11.594  -6.003 -14.936  1.00 95.56           N  
ATOM    966  H   ALA A  66      12.013  -5.482 -15.693  1.00 95.56           H  
ATOM    967  CA  ALA A  66      11.874  -7.435 -14.825  1.00 95.56           C  
ATOM    968  HA  ALA A  66      10.927  -7.976 -14.808  1.00 95.56           H  
ATOM    969  C   ALA A  66      12.629  -7.777 -13.530  1.00 95.56           C  
ATOM    970  CB  ALA A  66      12.659  -7.885 -16.057  1.00 95.56           C  
ATOM    971  HB1 ALA A  66      12.825  -8.960 -16.003  1.00 95.56           H  
ATOM    972  HB2 ALA A  66      13.622  -7.373 -16.083  1.00 95.56           H  
ATOM    973  HB3 ALA A  66      12.098  -7.657 -16.963  1.00 95.56           H  
ATOM    974  O   ALA A  66      12.254  -8.712 -12.817  1.00 95.56           O  
ATOM    975  N   TYR A  67      13.656  -6.996 -13.176  1.00 96.91           N  
ATOM    976  H   TYR A  67      13.929  -6.236 -13.783  1.00 96.91           H  
ATOM    977  CA  TYR A  67      14.354  -7.174 -11.902  1.00 96.91           C  
ATOM    978  HA  TYR A  67      14.650  -8.220 -11.815  1.00 96.91           H  
ATOM    979  C   TYR A  67      13.455  -6.873 -10.700  1.00 96.91           C  
ATOM    980  CB  TYR A  67      15.611  -6.305 -11.845  1.00 96.91           C  
ATOM    981  HB2 TYR A  67      15.350  -5.276 -12.094  1.00 96.91           H  
ATOM    982  HB3 TYR A  67      15.965  -6.323 -10.814  1.00 96.91           H  
ATOM    983  O   TYR A  67      13.546  -7.566  -9.686  1.00 96.91           O  
ATOM    984  CG  TYR A  67      16.769  -6.775 -12.698  1.00 96.91           C  
ATOM    985  CD1 TYR A  67      17.300  -8.067 -12.505  1.00 96.91           C  
ATOM    986  HD1 TYR A  67      16.868  -8.724 -11.765  1.00 96.91           H  
ATOM    987  CD2 TYR A  67      17.362  -5.902 -13.629  1.00 96.91           C  
ATOM    988  HD2 TYR A  67      16.978  -4.899 -13.744  1.00 96.91           H  
ATOM    989  CE1 TYR A  67      18.398  -8.498 -13.274  1.00 96.91           C  
ATOM    990  HE1 TYR A  67      18.818  -9.485 -13.149  1.00 96.91           H  
ATOM    991  CE2 TYR A  67      18.473  -6.322 -14.385  1.00 96.91           C  
ATOM    992  HE2 TYR A  67      18.945  -5.638 -15.074  1.00 96.91           H  
ATOM    993  OH  TYR A  67      20.049  -8.041 -14.943  1.00 96.91           O  
ATOM    994  HH  TYR A  67      20.442  -7.317 -15.436  1.00 96.91           H  
ATOM    995  CZ  TYR A  67      18.983  -7.626 -14.214  1.00 96.91           C  
ATOM    996  N   SER A  68      12.548  -5.903 -10.823  1.00 98.54           N  
ATOM    997  H   SER A  68      12.556  -5.339 -11.661  1.00 98.54           H  
ATOM    998  CA  SER A  68      11.560  -5.584  -9.791  1.00 98.54           C  
ATOM    999  HA  SER A  68      12.083  -5.395  -8.854  1.00 98.54           H  
ATOM   1000  C   SER A  68      10.595  -6.743  -9.554  1.00 98.54           C  
ATOM   1001  CB  SER A  68      10.791  -4.320 -10.172  1.00 98.54           C  
ATOM   1002  HB2 SER A  68      10.334  -4.423 -11.156  1.00 98.54           H  
ATOM   1003  HB3 SER A  68      10.002  -4.135  -9.444  1.00 98.54           H  
ATOM   1004  O   SER A  68      10.443  -7.191  -8.419  1.00 98.54           O  
ATOM   1005  OG  SER A  68      11.693  -3.240 -10.174  1.00 98.54           O  
ATOM   1006  HG  SER A  68      12.139  -3.229 -11.024  1.00 98.54           H  
ATOM   1007  N   LEU A  69      10.014  -7.308 -10.616  1.00 98.66           N  
ATOM   1008  H   LEU A  69      10.170  -6.896 -11.524  1.00 98.66           H  
ATOM   1009  CA  LEU A  69       9.144  -8.484 -10.522  1.00 98.66           C  
ATOM   1010  HA  LEU A  69       8.324  -8.265  -9.838  1.00 98.66           H  
ATOM   1011  C   LEU A  69       9.891  -9.686  -9.939  1.00 98.66           C  
ATOM   1012  CB  LEU A  69       8.582  -8.816 -11.915  1.00 98.66           C  
ATOM   1013  HB2 LEU A  69       8.101  -9.794 -11.878  1.00 98.66           H  
ATOM   1014  HB3 LEU A  69       9.412  -8.879 -12.619  1.00 98.66           H  
ATOM   1015  O   LEU A  69       9.369 -10.380  -9.065  1.00 98.66           O  
ATOM   1016  CG  LEU A  69       7.560  -7.789 -12.434  1.00 98.66           C  
ATOM   1017  HG  LEU A  69       7.972  -6.783 -12.361  1.00 98.66           H  
ATOM   1018  CD1 LEU A  69       7.241  -8.075 -13.901  1.00 98.66           C  
ATOM   1019 HD11 LEU A  69       6.716  -9.025 -14.000  1.00 98.66           H  
ATOM   1020 HD12 LEU A  69       6.611  -7.275 -14.291  1.00 98.66           H  
ATOM   1021 HD13 LEU A  69       8.161  -8.094 -14.484  1.00 98.66           H  
ATOM   1022  CD2 LEU A  69       6.259  -7.838 -11.630  1.00 98.66           C  
ATOM   1023 HD21 LEU A  69       5.822  -8.836 -11.664  1.00 98.66           H  
ATOM   1024 HD22 LEU A  69       6.438  -7.548 -10.594  1.00 98.66           H  
ATOM   1025 HD23 LEU A  69       5.551  -7.121 -12.046  1.00 98.66           H  
ATOM   1026  N   ARG A  70      11.146  -9.898 -10.348  1.00 98.49           N  
ATOM   1027  H   ARG A  70      11.508  -9.323 -11.095  1.00 98.49           H  
ATOM   1028  CA  ARG A  70      12.009 -10.913  -9.740  1.00 98.49           C  
ATOM   1029  HA  ARG A  70      11.525 -11.885  -9.831  1.00 98.49           H  
ATOM   1030  C   ARG A  70      12.181 -10.696  -8.243  1.00 98.49           C  
ATOM   1031  CB  ARG A  70      13.348 -10.951 -10.481  1.00 98.49           C  
ATOM   1032  HB2 ARG A  70      13.165 -11.134 -11.540  1.00 98.49           H  
ATOM   1033  HB3 ARG A  70      13.863  -9.996 -10.374  1.00 98.49           H  
ATOM   1034  O   ARG A  70      12.032 -11.642  -7.474  1.00 98.49           O  
ATOM   1035  CG  ARG A  70      14.229 -12.064  -9.919  1.00 98.49           C  
ATOM   1036  HG2 ARG A  70      13.705 -13.016 -10.010  1.00 98.49           H  
ATOM   1037  HG3 ARG A  70      14.448 -11.882  -8.867  1.00 98.49           H  
ATOM   1038  CD  ARG A  70      15.546 -12.137 -10.678  1.00 98.49           C  
ATOM   1039  HD2 ARG A  70      16.109 -11.219 -10.514  1.00 98.49           H  
ATOM   1040  HD3 ARG A  70      15.339 -12.256 -11.742  1.00 98.49           H  
ATOM   1041  NE  ARG A  70      16.299 -13.285 -10.178  1.00 98.49           N  
ATOM   1042  HE  ARG A  70      15.906 -13.760  -9.378  1.00 98.49           H  
ATOM   1043  NH1 ARG A  70      17.932 -13.382 -11.786  1.00 98.49           N  
ATOM   1044 HH11 ARG A  70      18.731 -13.841 -12.200  1.00 98.49           H  
ATOM   1045 HH12 ARG A  70      17.530 -12.567 -12.226  1.00 98.49           H  
ATOM   1046  NH2 ARG A  70      17.823 -14.903 -10.119  1.00 98.49           N  
ATOM   1047 HH21 ARG A  70      18.582 -15.433 -10.521  1.00 98.49           H  
ATOM   1048 HH22 ARG A  70      17.265 -15.237  -9.346  1.00 98.49           H  
ATOM   1049  CZ  ARG A  70      17.359 -13.841 -10.706  1.00 98.49           C  
ATOM   1050  N   HIS A  71      12.481  -9.473  -7.815  1.00 98.71           N  
ATOM   1051  H   HIS A  71      12.580  -8.735  -8.498  1.00 98.71           H  
ATOM   1052  CA  HIS A  71      12.686  -9.162  -6.402  1.00 98.71           C  
ATOM   1053  HA  HIS A  71      13.358  -9.916  -5.991  1.00 98.71           H  
ATOM   1054  C   HIS A  71      11.415  -9.294  -5.573  1.00 98.71           C  
ATOM   1055  CB  HIS A  71      13.327  -7.776  -6.268  1.00 98.71           C  
ATOM   1056  HB2 HIS A  71      12.568  -7.012  -6.434  1.00 98.71           H  
ATOM   1057  HB3 HIS A  71      14.075  -7.653  -7.051  1.00 98.71           H  
ATOM   1058  O   HIS A  71      11.496  -9.791  -4.453  1.00 98.71           O  
ATOM   1059  CG  HIS A  71      14.016  -7.506  -4.952  1.00 98.71           C  
ATOM   1060  CD2 HIS A  71      14.589  -8.417  -4.105  1.00 98.71           C  
ATOM   1061  HD2 HIS A  71      14.585  -9.492  -4.205  1.00 98.71           H  
ATOM   1062  ND1 HIS A  71      14.299  -6.233  -4.477  1.00 98.71           N  
ATOM   1063  CE1 HIS A  71      15.023  -6.392  -3.363  1.00 98.71           C  
ATOM   1064  HE1 HIS A  71      15.437  -5.579  -2.786  1.00 98.71           H  
ATOM   1065  NE2 HIS A  71      15.202  -7.697  -3.101  1.00 98.71           N  
ATOM   1066  HE2 HIS A  71      15.756  -8.063  -2.340  1.00 98.71           H  
ATOM   1067  N   PHE A  72      10.259  -8.953  -6.138  1.00 98.83           N  
ATOM   1068  H   PHE A  72      10.282  -8.513  -7.047  1.00 98.83           H  
ATOM   1069  CA  PHE A  72       8.952  -9.203  -5.538  1.00 98.83           C  
ATOM   1070  HA  PHE A  72       8.901  -8.703  -4.571  1.00 98.83           H  
ATOM   1071  C   PHE A  72       8.716 -10.702  -5.286  1.00 98.83           C  
ATOM   1072  CB  PHE A  72       7.882  -8.592  -6.450  1.00 98.83           C  
ATOM   1073  HB2 PHE A  72       8.057  -8.899  -7.482  1.00 98.83           H  
ATOM   1074  HB3 PHE A  72       7.987  -7.508  -6.414  1.00 98.83           H  
ATOM   1075  O   PHE A  72       8.538 -11.116  -4.138  1.00 98.83           O  
ATOM   1076  CG  PHE A  72       6.465  -8.965  -6.075  1.00 98.83           C  
ATOM   1077  CD1 PHE A  72       5.771  -9.950  -6.803  1.00 98.83           C  
ATOM   1078  HD1 PHE A  72       6.232 -10.429  -7.655  1.00 98.83           H  
ATOM   1079  CD2 PHE A  72       5.852  -8.350  -4.971  1.00 98.83           C  
ATOM   1080  HD2 PHE A  72       6.378  -7.591  -4.412  1.00 98.83           H  
ATOM   1081  CE1 PHE A  72       4.467 -10.313  -6.428  1.00 98.83           C  
ATOM   1082  HE1 PHE A  72       3.928 -11.059  -6.992  1.00 98.83           H  
ATOM   1083  CE2 PHE A  72       4.561  -8.731  -4.580  1.00 98.83           C  
ATOM   1084  HE2 PHE A  72       4.097  -8.282  -3.714  1.00 98.83           H  
ATOM   1085  CZ  PHE A  72       3.863  -9.699  -5.319  1.00 98.83           C  
ATOM   1086  HZ  PHE A  72       2.858  -9.972  -5.033  1.00 98.83           H  
ATOM   1087  N   PHE A  73       8.795 -11.541  -6.325  1.00 98.79           N  
ATOM   1088  H   PHE A  73       8.949 -11.161  -7.248  1.00 98.79           H  
ATOM   1089  CA  PHE A  73       8.546 -12.981  -6.179  1.00 98.79           C  
ATOM   1090  HA  PHE A  73       7.592 -13.115  -5.669  1.00 98.79           H  
ATOM   1091  C   PHE A  73       9.601 -13.676  -5.304  1.00 98.79           C  
ATOM   1092  CB  PHE A  73       8.446 -13.646  -7.560  1.00 98.79           C  
ATOM   1093  HB2 PHE A  73       9.297 -13.340  -8.168  1.00 98.79           H  
ATOM   1094  HB3 PHE A  73       8.507 -14.726  -7.426  1.00 98.79           H  
ATOM   1095  O   PHE A  73       9.255 -14.513  -4.473  1.00 98.79           O  
ATOM   1096  CG  PHE A  73       7.149 -13.354  -8.293  1.00 98.79           C  
ATOM   1097  CD1 PHE A  73       5.932 -13.839  -7.776  1.00 98.79           C  
ATOM   1098  HD1 PHE A  73       5.920 -14.433  -6.874  1.00 98.79           H  
ATOM   1099  CD2 PHE A  73       7.144 -12.593  -9.476  1.00 98.79           C  
ATOM   1100  HD2 PHE A  73       8.071 -12.238  -9.901  1.00 98.79           H  
ATOM   1101  CE1 PHE A  73       4.717 -13.523  -8.406  1.00 98.79           C  
ATOM   1102  HE1 PHE A  73       3.786 -13.871  -7.983  1.00 98.79           H  
ATOM   1103  CE2 PHE A  73       5.927 -12.258 -10.095  1.00 98.79           C  
ATOM   1104  HE2 PHE A  73       5.918 -11.622 -10.968  1.00 98.79           H  
ATOM   1105  CZ  PHE A  73       4.714 -12.712  -9.552  1.00 98.79           C  
ATOM   1106  HZ  PHE A  73       3.776 -12.416  -9.996  1.00 98.79           H  
ATOM   1107  N   GLU A  74      10.885 -13.312  -5.414  1.00 98.44           N  
ATOM   1108  H   GLU A  74      11.143 -12.630  -6.113  1.00 98.44           H  
ATOM   1109  CA  GLU A  74      11.939 -13.899  -4.570  1.00 98.44           C  
ATOM   1110  HA  GLU A  74      11.756 -14.973  -4.520  1.00 98.44           H  
ATOM   1111  C   GLU A  74      11.877 -13.424  -3.098  1.00 98.44           C  
ATOM   1112  CB  GLU A  74      13.348 -13.721  -5.189  1.00 98.44           C  
ATOM   1113  HB2 GLU A  74      13.536 -12.663  -5.370  1.00 98.44           H  
ATOM   1114  HB3 GLU A  74      14.067 -14.073  -4.450  1.00 98.44           H  
ATOM   1115  O   GLU A  74      12.495 -14.056  -2.240  1.00 98.44           O  
ATOM   1116  CG  GLU A  74      13.580 -14.530  -6.492  1.00 98.44           C  
ATOM   1117  HG2 GLU A  74      12.988 -14.091  -7.295  1.00 98.44           H  
ATOM   1118  HG3 GLU A  74      13.204 -15.541  -6.331  1.00 98.44           H  
ATOM   1119  CD  GLU A  74      15.057 -14.655  -6.959  1.00 98.44           C  
ATOM   1120  OE1 GLU A  74      15.337 -14.926  -8.150  1.00 98.44           O  
ATOM   1121  OE2 GLU A  74      15.999 -14.627  -6.140  1.00 98.44           O  
ATOM   1122  N   ASN A  75      11.097 -12.380  -2.773  1.00 98.08           N  
ATOM   1123  H   ASN A  75      10.628 -11.887  -3.518  1.00 98.08           H  
ATOM   1124  CA  ASN A  75      10.744 -11.998  -1.393  1.00 98.08           C  
ATOM   1125  HA  ASN A  75      11.513 -12.383  -0.722  1.00 98.08           H  
ATOM   1126  C   ASN A  75       9.445 -12.647  -0.883  1.00 98.08           C  
ATOM   1127  CB  ASN A  75      10.734 -10.467  -1.239  1.00 98.08           C  
ATOM   1128  HB2 ASN A  75      10.122 -10.178  -0.384  1.00 98.08           H  
ATOM   1129  HB3 ASN A  75      10.311  -9.993  -2.124  1.00 98.08           H  
ATOM   1130  O   ASN A  75       9.004 -12.355   0.229  1.00 98.08           O  
ATOM   1131  CG  ASN A  75      12.126  -9.956  -0.967  1.00 98.08           C  
ATOM   1132  ND2 ASN A  75      12.872  -9.644  -1.989  1.00 98.08           N  
ATOM   1133 HD21 ASN A  75      13.825  -9.359  -1.813  1.00 98.08           H  
ATOM   1134 HD22 ASN A  75      12.457  -9.668  -2.909  1.00 98.08           H  
ATOM   1135  OD1 ASN A  75      12.585  -9.891   0.160  1.00 98.08           O  
ATOM   1136  N   GLY A  76       8.854 -13.563  -1.652  1.00 96.59           N  
ATOM   1137  H   GLY A  76       9.241 -13.760  -2.564  1.00 96.59           H  
ATOM   1138  CA  GLY A  76       7.632 -14.268  -1.269  1.00 96.59           C  
ATOM   1139  HA2 GLY A  76       7.618 -15.231  -1.779  1.00 96.59           H  
ATOM   1140  HA3 GLY A  76       7.621 -14.445  -0.194  1.00 96.59           H  
ATOM   1141  C   GLY A  76       6.346 -13.538  -1.648  1.00 96.59           C  
ATOM   1142  O   GLY A  76       5.309 -13.833  -1.060  1.00 96.59           O  
ATOM   1143  N   GLY A  77       6.405 -12.608  -2.607  1.00 97.66           N  
ATOM   1144  H   GLY A  77       7.297 -12.381  -3.022  1.00 97.66           H  
ATOM   1145  CA  GLY A  77       5.209 -12.095  -3.270  1.00 97.66           C  
ATOM   1146  HA2 GLY A  77       4.573 -11.588  -2.545  1.00 97.66           H  
ATOM   1147  HA3 GLY A  77       5.502 -11.385  -4.043  1.00 97.66           H  
ATOM   1148  C   GLY A  77       4.431 -13.240  -3.924  1.00 97.66           C  
ATOM   1149  O   GLY A  77       5.027 -14.117  -4.550  1.00 97.66           O  
ATOM   1150  N   LEU A  78       3.113 -13.251  -3.738  1.00 95.95           N  
ATOM   1151  H   LEU A  78       2.693 -12.468  -3.258  1.00 95.95           H  
ATOM   1152  CA  LEU A  78       2.234 -14.341  -4.171  1.00 95.95           C  
ATOM   1153  HA  LEU A  78       2.800 -15.270  -4.239  1.00 95.95           H  
ATOM   1154  C   LEU A  78       1.669 -14.067  -5.564  1.00 95.95           C  
ATOM   1155  CB  LEU A  78       1.099 -14.521  -3.141  1.00 95.95           C  
ATOM   1156  HB2 LEU A  78       0.433 -15.307  -3.496  1.00 95.95           H  
ATOM   1157  HB3 LEU A  78       0.520 -13.599  -3.096  1.00 95.95           H  
ATOM   1158  O   LEU A  78       1.727 -14.915  -6.451  1.00 95.95           O  
ATOM   1159  CG  LEU A  78       1.559 -14.874  -1.714  1.00 95.95           C  
ATOM   1160  HG  LEU A  78       2.223 -14.095  -1.339  1.00 95.95           H  
ATOM   1161  CD1 LEU A  78       0.346 -14.944  -0.787  1.00 95.95           C  
ATOM   1162 HD11 LEU A  78      -0.341 -15.723  -1.115  1.00 95.95           H  
ATOM   1163 HD12 LEU A  78      -0.180 -13.989  -0.789  1.00 95.95           H  
ATOM   1164 HD13 LEU A  78       0.665 -15.159   0.233  1.00 95.95           H  
ATOM   1165  CD2 LEU A  78       2.291 -16.217  -1.661  1.00 95.95           C  
ATOM   1166 HD21 LEU A  78       2.522 -16.461  -0.624  1.00 95.95           H  
ATOM   1167 HD22 LEU A  78       3.226 -16.148  -2.216  1.00 95.95           H  
ATOM   1168 HD23 LEU A  78       1.662 -16.999  -2.086  1.00 95.95           H  
ATOM   1169  N   GLN A  79       1.157 -12.855  -5.760  1.00 97.77           N  
ATOM   1170  H   GLN A  79       1.167 -12.204  -4.988  1.00 97.77           H  
ATOM   1171  CA  GLN A  79       0.550 -12.412  -7.008  1.00 97.77           C  
ATOM   1172  HA  GLN A  79       1.078 -12.865  -7.847  1.00 97.77           H  
ATOM   1173  C   GLN A  79       0.664 -10.897  -7.120  1.00 97.77           C  
ATOM   1174  CB  GLN A  79      -0.919 -12.862  -7.036  1.00 97.77           C  
ATOM   1175  HB2 GLN A  79      -1.448 -12.415  -6.194  1.00 97.77           H  
ATOM   1176  HB3 GLN A  79      -0.946 -13.945  -6.919  1.00 97.77           H  
ATOM   1177  O   GLN A  79       0.597 -10.186  -6.121  1.00 97.77           O  
ATOM   1178  CG  GLN A  79      -1.649 -12.498  -8.341  1.00 97.77           C  
ATOM   1179  HG2 GLN A  79      -1.731 -11.415  -8.433  1.00 97.77           H  
ATOM   1180  HG3 GLN A  79      -1.083 -12.878  -9.191  1.00 97.77           H  
ATOM   1181  CD  GLN A  79      -3.055 -13.081  -8.404  1.00 97.77           C  
ATOM   1182  NE2 GLN A  79      -3.801 -12.859  -9.462  1.00 97.77           N  
ATOM   1183 HE21 GLN A  79      -4.717 -13.282  -9.411  1.00 97.77           H  
ATOM   1184 HE22 GLN A  79      -3.468 -12.336 -10.259  1.00 97.77           H  
ATOM   1185  OE1 GLN A  79      -3.521 -13.779  -7.529  1.00 97.77           O  
ATOM   1186  N   CYS A  80       0.809 -10.395  -8.336  1.00 98.37           N  
ATOM   1187  H   CYS A  80       0.883 -11.021  -9.126  1.00 98.37           H  
ATOM   1188  CA  CYS A  80       0.688  -8.976  -8.621  1.00 98.37           C  
ATOM   1189  HA  CYS A  80       0.055  -8.507  -7.869  1.00 98.37           H  
ATOM   1190  C   CYS A  80      -0.003  -8.756  -9.964  1.00 98.37           C  
ATOM   1191  CB  CYS A  80       2.076  -8.319  -8.550  1.00 98.37           C  
ATOM   1192  HB2 CYS A  80       2.505  -8.503  -7.565  1.00 98.37           H  
ATOM   1193  HB3 CYS A  80       1.959  -7.243  -8.676  1.00 98.37           H  
ATOM   1194  O   CYS A  80      -0.282  -9.694 -10.716  1.00 98.37           O  
ATOM   1195  SG  CYS A  80       3.198  -8.954  -9.833  1.00 98.37           S  
ATOM   1196  HG  CYS A  80       4.190  -8.085  -9.616  1.00 98.37           H  
ATOM   1197  N   TYR A  81      -0.264  -7.495 -10.267  1.00 98.32           N  
ATOM   1198  H   TYR A  81      -0.070  -6.783  -9.577  1.00 98.32           H  
ATOM   1199  CA  TYR A  81      -0.622  -7.040 -11.595  1.00 98.32           C  
ATOM   1200  HA  TYR A  81      -0.693  -7.902 -12.257  1.00 98.32           H  
ATOM   1201  C   TYR A  81       0.472  -6.127 -12.130  1.00 98.32           C  
ATOM   1202  CB  TYR A  81      -1.988  -6.355 -11.572  1.00 98.32           C  
ATOM   1203  HB2 TYR A  81      -1.993  -5.629 -10.759  1.00 98.32           H  
ATOM   1204  HB3 TYR A  81      -2.120  -5.808 -12.506  1.00 98.32           H  
ATOM   1205  O   TYR A  81       1.135  -5.414 -11.376  1.00 98.32           O  
ATOM   1206  CG  TYR A  81      -3.147  -7.318 -11.404  1.00 98.32           C  
ATOM   1207  CD1 TYR A  81      -3.962  -7.638 -12.507  1.00 98.32           C  
ATOM   1208  HD1 TYR A  81      -3.775  -7.177 -13.466  1.00 98.32           H  
ATOM   1209  CD2 TYR A  81      -3.400  -7.909 -10.151  1.00 98.32           C  
ATOM   1210  HD2 TYR A  81      -2.785  -7.653  -9.300  1.00 98.32           H  
ATOM   1211  CE1 TYR A  81      -5.021  -8.553 -12.358  1.00 98.32           C  
ATOM   1212  HE1 TYR A  81      -5.650  -8.800 -13.200  1.00 98.32           H  
ATOM   1213  CE2 TYR A  81      -4.448  -8.834  -9.998  1.00 98.32           C  
ATOM   1214  HE2 TYR A  81      -4.628  -9.285  -9.033  1.00 98.32           H  
ATOM   1215  OH  TYR A  81      -6.260 -10.066 -10.970  1.00 98.32           O  
ATOM   1216  HH  TYR A  81      -6.277 -10.402 -10.071  1.00 98.32           H  
ATOM   1217  CZ  TYR A  81      -5.258  -9.159 -11.105  1.00 98.32           C  
ATOM   1218  N   VAL A  82       0.639  -6.136 -13.446  1.00 98.37           N  
ATOM   1219  H   VAL A  82       0.098  -6.792 -13.990  1.00 98.37           H  
ATOM   1220  CA  VAL A  82       1.497  -5.194 -14.163  1.00 98.37           C  
ATOM   1221  HA  VAL A  82       1.984  -4.529 -13.450  1.00 98.37           H  
ATOM   1222  C   VAL A  82       0.620  -4.359 -15.084  1.00 98.37           C  
ATOM   1223  CB  VAL A  82       2.603  -5.928 -14.937  1.00 98.37           C  
ATOM   1224  HB  VAL A  82       2.142  -6.629 -15.634  1.00 98.37           H  
ATOM   1225  O   VAL A  82      -0.126  -4.926 -15.878  1.00 98.37           O  
ATOM   1226  CG1 VAL A  82       3.485  -4.954 -15.725  1.00 98.37           C  
ATOM   1227 HG11 VAL A  82       2.902  -4.448 -16.495  1.00 98.37           H  
ATOM   1228 HG12 VAL A  82       4.284  -5.507 -16.219  1.00 98.37           H  
ATOM   1229 HG13 VAL A  82       3.919  -4.209 -15.057  1.00 98.37           H  
ATOM   1230  CG2 VAL A  82       3.512  -6.716 -13.987  1.00 98.37           C  
ATOM   1231 HG21 VAL A  82       4.260  -7.260 -14.563  1.00 98.37           H  
ATOM   1232 HG22 VAL A  82       4.014  -6.025 -13.310  1.00 98.37           H  
ATOM   1233 HG23 VAL A  82       2.933  -7.432 -13.404  1.00 98.37           H  
ATOM   1234  N   LEU A  83       0.705  -3.033 -14.990  1.00 97.70           N  
ATOM   1235  H   LEU A  83       1.352  -2.655 -14.313  1.00 97.70           H  
ATOM   1236  CA  LEU A  83       0.141  -2.095 -15.955  1.00 97.70           C  
ATOM   1237  HA  LEU A  83      -0.656  -2.598 -16.502  1.00 97.70           H  
ATOM   1238  C   LEU A  83       1.256  -1.656 -16.918  1.00 97.70           C  
ATOM   1239  CB  LEU A  83      -0.483  -0.902 -15.221  1.00 97.70           C  
ATOM   1240  HB2 LEU A  83       0.309  -0.386 -14.679  1.00 97.70           H  
ATOM   1241  HB3 LEU A  83      -1.215  -1.266 -14.501  1.00 97.70           H  
ATOM   1242  O   LEU A  83       2.062  -0.789 -16.571  1.00 97.70           O  
ATOM   1243  CG  LEU A  83      -1.186   0.100 -16.150  1.00 97.70           C  
ATOM   1244  HG  LEU A  83      -0.490   0.476 -16.901  1.00 97.70           H  
ATOM   1245  CD1 LEU A  83      -2.381  -0.541 -16.847  1.00 97.70           C  
ATOM   1246 HD11 LEU A  83      -2.045  -1.299 -17.554  1.00 97.70           H  
ATOM   1247 HD12 LEU A  83      -3.049  -0.981 -16.107  1.00 97.70           H  
ATOM   1248 HD13 LEU A  83      -2.924   0.232 -17.392  1.00 97.70           H  
ATOM   1249  CD2 LEU A  83      -1.713   1.276 -15.336  1.00 97.70           C  
ATOM   1250 HD21 LEU A  83      -2.417   0.934 -14.578  1.00 97.70           H  
ATOM   1251 HD22 LEU A  83      -0.884   1.790 -14.851  1.00 97.70           H  
ATOM   1252 HD23 LEU A  83      -2.216   1.981 -15.998  1.00 97.70           H  
ATOM   1253  N   PRO A  84       1.344  -2.263 -18.110  1.00 96.05           N  
ATOM   1254  CA  PRO A  84       2.406  -1.966 -19.056  1.00 96.05           C  
ATOM   1255  HA  PRO A  84       3.371  -1.956 -18.549  1.00 96.05           H  
ATOM   1256  C   PRO A  84       2.173  -0.611 -19.730  1.00 96.05           C  
ATOM   1257  CB  PRO A  84       2.369  -3.126 -20.053  1.00 96.05           C  
ATOM   1258  HB2 PRO A  84       2.954  -3.956 -19.659  1.00 96.05           H  
ATOM   1259  HB3 PRO A  84       2.722  -2.836 -21.043  1.00 96.05           H  
ATOM   1260  O   PRO A  84       1.101  -0.361 -20.283  1.00 96.05           O  
ATOM   1261  CG  PRO A  84       0.897  -3.524 -20.067  1.00 96.05           C  
ATOM   1262  HG2 PRO A  84       0.760  -4.565 -20.359  1.00 96.05           H  
ATOM   1263  HG3 PRO A  84       0.336  -2.861 -20.726  1.00 96.05           H  
ATOM   1264  CD  PRO A  84       0.459  -3.293 -18.632  1.00 96.05           C  
ATOM   1265  HD2 PRO A  84      -0.582  -2.971 -18.614  1.00 96.05           H  
ATOM   1266  HD3 PRO A  84       0.593  -4.218 -18.070  1.00 96.05           H  
ATOM   1267  N   LEU A  85       3.203   0.233 -19.748  1.00 95.17           N  
ATOM   1268  H   LEU A  85       4.008   0.016 -19.179  1.00 95.17           H  
ATOM   1269  CA  LEU A  85       3.210   1.509 -20.477  1.00 95.17           C  
ATOM   1270  HA  LEU A  85       2.186   1.869 -20.579  1.00 95.17           H  
ATOM   1271  C   LEU A  85       3.746   1.381 -21.916  1.00 95.17           C  
ATOM   1272  CB  LEU A  85       3.999   2.549 -19.661  1.00 95.17           C  
ATOM   1273  HB2 LEU A  85       4.031   3.478 -20.229  1.00 95.17           H  
ATOM   1274  HB3 LEU A  85       5.024   2.196 -19.545  1.00 95.17           H  
ATOM   1275  O   LEU A  85       3.770   2.355 -22.662  1.00 95.17           O  
ATOM   1276  CG  LEU A  85       3.426   2.856 -18.264  1.00 95.17           C  
ATOM   1277  HG  LEU A  85       3.469   1.962 -17.642  1.00 95.17           H  
ATOM   1278  CD1 LEU A  85       4.276   3.942 -17.605  1.00 95.17           C  
ATOM   1279 HD11 LEU A  85       3.890   4.181 -16.614  1.00 95.17           H  
ATOM   1280 HD12 LEU A  85       4.271   4.846 -18.214  1.00 95.17           H  
ATOM   1281 HD13 LEU A  85       5.303   3.590 -17.503  1.00 95.17           H  
ATOM   1282  CD2 LEU A  85       1.978   3.346 -18.319  1.00 95.17           C  
ATOM   1283 HD21 LEU A  85       1.888   4.178 -19.017  1.00 95.17           H  
ATOM   1284 HD22 LEU A  85       1.678   3.678 -17.325  1.00 95.17           H  
ATOM   1285 HD23 LEU A  85       1.318   2.534 -18.624  1.00 95.17           H  
ATOM   1286  N   GLY A  86       4.164   0.178 -22.321  1.00 90.46           N  
ATOM   1287  H   GLY A  86       4.145  -0.570 -21.643  1.00 90.46           H  
ATOM   1288  CA  GLY A  86       4.895  -0.048 -23.569  1.00 90.46           C  
ATOM   1289  HA2 GLY A  86       4.494   0.600 -24.347  1.00 90.46           H  
ATOM   1290  HA3 GLY A  86       4.764  -1.084 -23.883  1.00 90.46           H  
ATOM   1291  C   GLY A  86       6.396   0.234 -23.416  1.00 90.46           C  
ATOM   1292  O   GLY A  86       6.873   0.429 -22.297  1.00 90.46           O  
ATOM   1293  N   PRO A  87       7.174   0.221 -24.511  1.00 88.81           N  
ATOM   1294  CA  PRO A  87       8.594   0.541 -24.452  1.00 88.81           C  
ATOM   1295  HA  PRO A  87       9.071   0.016 -23.625  1.00 88.81           H  
ATOM   1296  C   PRO A  87       8.817   2.033 -24.226  1.00 88.81           C  
ATOM   1297  CB  PRO A  87       9.181   0.039 -25.770  1.00 88.81           C  
ATOM   1298  HB2 PRO A  87       9.468  -1.006 -25.650  1.00 88.81           H  
ATOM   1299  HB3 PRO A  87      10.036   0.633 -26.096  1.00 88.81           H  
ATOM   1300  O   PRO A  87       8.378   2.859 -25.028  1.00 88.81           O  
ATOM   1301  CG  PRO A  87       8.004   0.142 -26.742  1.00 88.81           C  
ATOM   1302  HG2 PRO A  87       8.088  -0.580 -27.554  1.00 88.81           H  
ATOM   1303  HG3 PRO A  87       7.945   1.156 -27.137  1.00 88.81           H  
ATOM   1304  CD  PRO A  87       6.780  -0.135 -25.865  1.00 88.81           C  
ATOM   1305  HD2 PRO A  87       6.535  -1.197 -25.901  1.00 88.81           H  
ATOM   1306  HD3 PRO A  87       5.932   0.462 -26.201  1.00 88.81           H  
ATOM   1307  N   GLY A  88       9.548   2.363 -23.161  1.00 84.39           N  
ATOM   1308  H   GLY A  88       9.836   1.631 -22.527  1.00 84.39           H  
ATOM   1309  CA  GLY A  88      10.060   3.712 -22.945  1.00 84.39           C  
ATOM   1310  HA2 GLY A  88      10.539   3.779 -21.969  1.00 84.39           H  
ATOM   1311  HA3 GLY A  88       9.231   4.420 -22.969  1.00 84.39           H  
ATOM   1312  C   GLY A  88      11.072   4.078 -24.032  1.00 84.39           C  
ATOM   1313  O   GLY A  88      11.879   3.241 -24.442  1.00 84.39           O  
ATOM   1314  N   LYS A  89      11.019   5.319 -24.519  1.00 81.52           N  
ATOM   1315  H   LYS A  89      10.373   5.977 -24.108  1.00 81.52           H  
ATOM   1316  CA  LYS A  89      11.883   5.822 -25.594  1.00 81.52           C  
ATOM   1317  HA  LYS A  89      12.614   5.060 -25.864  1.00 81.52           H  
ATOM   1318  C   LYS A  89      12.667   7.041 -25.119  1.00 81.52           C  
ATOM   1319  CB  LYS A  89      11.033   6.163 -26.828  1.00 81.52           C  
ATOM   1320  HB2 LYS A  89      11.669   6.626 -27.582  1.00 81.52           H  
ATOM   1321  HB3 LYS A  89      10.270   6.885 -26.537  1.00 81.52           H  
ATOM   1322  O   LYS A  89      12.246   7.733 -24.202  1.00 81.52           O  
ATOM   1323  CG  LYS A  89      10.365   4.924 -27.440  1.00 81.52           C  
ATOM   1324  HG2 LYS A  89       9.737   4.440 -26.693  1.00 81.52           H  
ATOM   1325  HG3 LYS A  89      11.131   4.222 -27.769  1.00 81.52           H  
ATOM   1326  CD  LYS A  89       9.490   5.326 -28.629  1.00 81.52           C  
ATOM   1327  HD2 LYS A  89       8.760   6.061 -28.290  1.00 81.52           H  
ATOM   1328  HD3 LYS A  89      10.114   5.769 -29.405  1.00 81.52           H  
ATOM   1329  CE  LYS A  89       8.768   4.091 -29.167  1.00 81.52           C  
ATOM   1330  HE2 LYS A  89       9.511   3.384 -29.535  1.00 81.52           H  
ATOM   1331  HE3 LYS A  89       8.239   3.621 -28.338  1.00 81.52           H  
ATOM   1332  NZ  LYS A  89       7.816   4.465 -30.239  1.00 81.52           N  
ATOM   1333  HZ1 LYS A  89       7.349   3.644 -30.597  1.00 81.52           H  
ATOM   1334  HZ2 LYS A  89       7.121   5.092 -29.858  1.00 81.52           H  
ATOM   1335  HZ3 LYS A  89       8.301   4.939 -30.987  1.00 81.52           H  
ATOM   1336  N   GLY A  90      13.787   7.307 -25.786  1.00 81.85           N  
ATOM   1337  H   GLY A  90      14.110   6.639 -26.472  1.00 81.85           H  
ATOM   1338  CA  GLY A  90      14.612   8.485 -25.530  1.00 81.85           C  
ATOM   1339  HA2 GLY A  90      13.965   9.340 -25.335  1.00 81.85           H  
ATOM   1340  HA3 GLY A  90      15.204   8.709 -26.418  1.00 81.85           H  
ATOM   1341  C   GLY A  90      15.570   8.342 -24.348  1.00 81.85           C  
ATOM   1342  O   GLY A  90      15.681   7.284 -23.727  1.00 81.85           O  
ATOM   1343  N   GLU A  91      16.286   9.432 -24.082  1.00 84.53           N  
ATOM   1344  H   GLU A  91      16.141  10.256 -24.647  1.00 84.53           H  
ATOM   1345  CA  GLU A  91      17.254   9.543 -22.988  1.00 84.53           C  
ATOM   1346  HA  GLU A  91      17.984   8.741 -23.103  1.00 84.53           H  
ATOM   1347  C   GLU A  91      16.582   9.394 -21.608  1.00 84.53           C  
ATOM   1348  CB  GLU A  91      17.977  10.898 -23.086  1.00 84.53           C  
ATOM   1349  HB2 GLU A  91      18.563  11.065 -22.182  1.00 84.53           H  
ATOM   1350  HB3 GLU A  91      17.234  11.694 -23.139  1.00 84.53           H  
ATOM   1351  O   GLU A  91      15.398   9.724 -21.472  1.00 84.53           O  
ATOM   1352  CG  GLU A  91      18.907  11.006 -24.306  1.00 84.53           C  
ATOM   1353  HG2 GLU A  91      18.309  10.930 -25.214  1.00 84.53           H  
ATOM   1354  HG3 GLU A  91      19.371  11.992 -24.301  1.00 84.53           H  
ATOM   1355  CD  GLU A  91      20.006   9.932 -24.305  1.00 84.53           C  
ATOM   1356  OE1 GLU A  91      20.266   9.371 -25.393  1.00 84.53           O  
ATOM   1357  OE2 GLU A  91      20.534   9.645 -23.207  1.00 84.53           O  
ATOM   1358  N   PRO A  92      17.310   8.944 -20.561  1.00 84.56           N  
ATOM   1359  CA  PRO A  92      16.727   8.567 -19.270  1.00 84.56           C  
ATOM   1360  HA  PRO A  92      16.168   7.642 -19.412  1.00 84.56           H  
ATOM   1361  C   PRO A  92      15.786   9.613 -18.663  1.00 84.56           C  
ATOM   1362  CB  PRO A  92      17.920   8.286 -18.350  1.00 84.56           C  
ATOM   1363  HB2 PRO A  92      17.680   7.537 -17.595  1.00 84.56           H  
ATOM   1364  HB3 PRO A  92      18.266   9.204 -17.876  1.00 84.56           H  
ATOM   1365  O   PRO A  92      14.674   9.270 -18.266  1.00 84.56           O  
ATOM   1366  CG  PRO A  92      18.989   7.789 -19.319  1.00 84.56           C  
ATOM   1367  HG2 PRO A  92      19.995   7.945 -18.929  1.00 84.56           H  
ATOM   1368  HG3 PRO A  92      18.822   6.735 -19.539  1.00 84.56           H  
ATOM   1369  CD  PRO A  92      18.735   8.620 -20.575  1.00 84.56           C  
ATOM   1370  HD2 PRO A  92      19.321   9.538 -20.533  1.00 84.56           H  
ATOM   1371  HD3 PRO A  92      19.020   8.039 -21.452  1.00 84.56           H  
ATOM   1372  N   ALA A  93      16.191  10.884 -18.650  1.00 86.85           N  
ATOM   1373  H   ALA A  93      17.113  11.096 -19.003  1.00 86.85           H  
ATOM   1374  CA  ALA A  93      15.398  11.974 -18.090  1.00 86.85           C  
ATOM   1375  HA  ALA A  93      15.126  11.728 -17.063  1.00 86.85           H  
ATOM   1376  C   ALA A  93      14.094  12.234 -18.864  1.00 86.85           C  
ATOM   1377  CB  ALA A  93      16.271  13.226 -18.075  1.00 86.85           C  
ATOM   1378  HB1 ALA A  93      15.649  14.061 -17.751  1.00 86.85           H  
ATOM   1379  HB2 ALA A  93      16.655  13.443 -19.071  1.00 86.85           H  
ATOM   1380  HB3 ALA A  93      17.103  13.097 -17.382  1.00 86.85           H  
ATOM   1381  O   ALA A  93      13.022  12.288 -18.263  1.00 86.85           O  
ATOM   1382  N   ALA A  94      14.175  12.343 -20.194  1.00 88.66           N  
ATOM   1383  H   ALA A  94      15.075  12.222 -20.636  1.00 88.66           H  
ATOM   1384  CA  ALA A  94      13.009  12.561 -21.051  1.00 88.66           C  
ATOM   1385  HA  ALA A  94      12.486  13.459 -20.723  1.00 88.66           H  
ATOM   1386  C   ALA A  94      12.028  11.383 -20.953  1.00 88.66           C  
ATOM   1387  CB  ALA A  94      13.494  12.771 -22.490  1.00 88.66           C  
ATOM   1388  HB1 ALA A  94      14.145  13.644 -22.536  1.00 88.66           H  
ATOM   1389  HB2 ALA A  94      12.634  12.939 -23.139  1.00 88.66           H  
ATOM   1390  HB3 ALA A  94      14.037  11.893 -22.839  1.00 88.66           H  
ATOM   1391  O   ALA A  94      10.826  11.575 -20.790  1.00 88.66           O  
ATOM   1392  N   ARG A  95      12.552  10.154 -20.934  1.00 91.55           N  
ATOM   1393  H   ARG A  95      13.547  10.064 -21.088  1.00 91.55           H  
ATOM   1394  CA  ARG A  95      11.764   8.933 -20.750  1.00 91.55           C  
ATOM   1395  HA  ARG A  95      11.014   8.880 -21.540  1.00 91.55           H  
ATOM   1396  C   ARG A  95      11.018   8.916 -19.405  1.00 91.55           C  
ATOM   1397  CB  ARG A  95      12.729   7.750 -20.889  1.00 91.55           C  
ATOM   1398  HB2 ARG A  95      13.299   7.843 -21.813  1.00 91.55           H  
ATOM   1399  HB3 ARG A  95      13.436   7.806 -20.061  1.00 91.55           H  
ATOM   1400  O   ARG A  95       9.892   8.424 -19.333  1.00 91.55           O  
ATOM   1401  CG  ARG A  95      11.999   6.395 -20.899  1.00 91.55           C  
ATOM   1402  HG2 ARG A  95      11.279   6.372 -20.081  1.00 91.55           H  
ATOM   1403  HG3 ARG A  95      11.455   6.286 -21.837  1.00 91.55           H  
ATOM   1404  CD  ARG A  95      12.946   5.206 -20.709  1.00 91.55           C  
ATOM   1405  HD2 ARG A  95      13.646   5.175 -21.544  1.00 91.55           H  
ATOM   1406  HD3 ARG A  95      12.368   4.282 -20.694  1.00 91.55           H  
ATOM   1407  NE  ARG A  95      13.680   5.376 -19.450  1.00 91.55           N  
ATOM   1408  HE  ARG A  95      14.214   6.232 -19.386  1.00 91.55           H  
ATOM   1409  NH1 ARG A  95      13.112   3.504 -18.185  1.00 91.55           N  
ATOM   1410 HH11 ARG A  95      13.301   3.041 -17.307  1.00 91.55           H  
ATOM   1411 HH12 ARG A  95      12.782   2.993 -18.991  1.00 91.55           H  
ATOM   1412  NH2 ARG A  95      14.191   5.221 -17.302  1.00 91.55           N  
ATOM   1413 HH21 ARG A  95      14.590   6.149 -17.331  1.00 91.55           H  
ATOM   1414 HH22 ARG A  95      14.595   4.577 -16.637  1.00 91.55           H  
ATOM   1415  CZ  ARG A  95      13.642   4.684 -18.334  1.00 91.55           C  
ATOM   1416  N   LEU A  96      11.617   9.433 -18.329  1.00 94.52           N  
ATOM   1417  H   LEU A  96      12.554   9.797 -18.435  1.00 94.52           H  
ATOM   1418  CA  LEU A  96      10.978   9.514 -17.007  1.00 94.52           C  
ATOM   1419  HA  LEU A  96      10.406   8.602 -16.837  1.00 94.52           H  
ATOM   1420  C   LEU A  96       9.958  10.659 -16.923  1.00 94.52           C  
ATOM   1421  CB  LEU A  96      12.058   9.622 -15.916  1.00 94.52           C  
ATOM   1422  HB2 LEU A  96      12.721  10.451 -16.163  1.00 94.52           H  
ATOM   1423  HB3 LEU A  96      11.585   9.846 -14.959  1.00 94.52           H  
ATOM   1424  O   LEU A  96       8.909  10.492 -16.304  1.00 94.52           O  
ATOM   1425  CG  LEU A  96      12.885   8.331 -15.766  1.00 94.52           C  
ATOM   1426  HG  LEU A  96      13.208   7.984 -16.747  1.00 94.52           H  
ATOM   1427  CD1 LEU A  96      14.131   8.579 -14.922  1.00 94.52           C  
ATOM   1428 HD11 LEU A  96      14.774   7.700 -14.942  1.00 94.52           H  
ATOM   1429 HD12 LEU A  96      14.693   9.424 -15.319  1.00 94.52           H  
ATOM   1430 HD13 LEU A  96      13.848   8.777 -13.888  1.00 94.52           H  
ATOM   1431  CD2 LEU A  96      12.078   7.200 -15.133  1.00 94.52           C  
ATOM   1432 HD21 LEU A  96      12.706   6.313 -15.049  1.00 94.52           H  
ATOM   1433 HD22 LEU A  96      11.745   7.488 -14.136  1.00 94.52           H  
ATOM   1434 HD23 LEU A  96      11.215   6.943 -15.747  1.00 94.52           H  
ATOM   1435  N   GLN A  97      10.198  11.777 -17.609  1.00 93.65           N  
ATOM   1436  H   GLN A  97      11.091  11.880 -18.069  1.00 93.65           H  
ATOM   1437  CA  GLN A  97       9.193  12.829 -17.797  1.00 93.65           C  
ATOM   1438  HA  GLN A  97       8.845  13.175 -16.824  1.00 93.65           H  
ATOM   1439  C   GLN A  97       7.968  12.310 -18.560  1.00 93.65           C  
ATOM   1440  CB  GLN A  97       9.817  14.010 -18.551  1.00 93.65           C  
ATOM   1441  HB2 GLN A  97       9.025  14.669 -18.905  1.00 93.65           H  
ATOM   1442  HB3 GLN A  97      10.365  13.642 -19.418  1.00 93.65           H  
ATOM   1443  O   GLN A  97       6.838  12.547 -18.134  1.00 93.65           O  
ATOM   1444  CG  GLN A  97      10.751  14.826 -17.655  1.00 93.65           C  
ATOM   1445  HG2 GLN A  97      10.133  15.308 -16.898  1.00 93.65           H  
ATOM   1446  HG3 GLN A  97      11.471  14.175 -17.158  1.00 93.65           H  
ATOM   1447  CD  GLN A  97      11.521  15.899 -18.416  1.00 93.65           C  
ATOM   1448  NE2 GLN A  97      11.969  16.939 -17.747  1.00 93.65           N  
ATOM   1449 HE21 GLN A  97      12.505  17.609 -18.280  1.00 93.65           H  
ATOM   1450 HE22 GLN A  97      11.830  17.017 -16.750  1.00 93.65           H  
ATOM   1451  OE1 GLN A  97      11.743  15.833 -19.614  1.00 93.65           O  
ATOM   1452  N   GLU A  98       8.176  11.549 -19.640  1.00 94.48           N  
ATOM   1453  H   GLU A  98       9.119  11.460 -19.991  1.00 94.48           H  
ATOM   1454  CA  GLU A  98       7.101  10.875 -20.379  1.00 94.48           C  
ATOM   1455  HA  GLU A  98       6.379  11.615 -20.723  1.00 94.48           H  
ATOM   1456  C   GLU A  98       6.340   9.881 -19.496  1.00 94.48           C  
ATOM   1457  CB  GLU A  98       7.662  10.134 -21.604  1.00 94.48           C  
ATOM   1458  HB2 GLU A  98       6.897   9.447 -21.965  1.00 94.48           H  
ATOM   1459  HB3 GLU A  98       8.536   9.552 -21.310  1.00 94.48           H  
ATOM   1460  O   GLU A  98       5.115   9.812 -19.575  1.00 94.48           O  
ATOM   1461  CG  GLU A  98       8.035  11.077 -22.758  1.00 94.48           C  
ATOM   1462  HG2 GLU A  98       7.143  11.634 -23.046  1.00 94.48           H  
ATOM   1463  HG3 GLU A  98       8.776  11.798 -22.410  1.00 94.48           H  
ATOM   1464  CD  GLU A  98       8.582  10.337 -23.995  1.00 94.48           C  
ATOM   1465  OE1 GLU A  98       9.021  11.038 -24.935  1.00 94.48           O  
ATOM   1466  OE2 GLU A  98       8.519   9.084 -24.041  1.00 94.48           O  
ATOM   1467  N   LEU A  99       7.037   9.165 -18.606  1.00 96.31           N  
ATOM   1468  H   LEU A  99       8.043   9.257 -18.603  1.00 96.31           H  
ATOM   1469  CA  LEU A  99       6.402   8.249 -17.660  1.00 96.31           C  
ATOM   1470  HA  LEU A  99       5.798   7.542 -18.228  1.00 96.31           H  
ATOM   1471  C   LEU A  99       5.465   9.012 -16.723  1.00 96.31           C  
ATOM   1472  CB  LEU A  99       7.477   7.465 -16.881  1.00 96.31           C  
ATOM   1473  HB2 LEU A  99       8.144   6.992 -17.602  1.00 96.31           H  
ATOM   1474  HB3 LEU A  99       8.080   8.136 -16.269  1.00 96.31           H  
ATOM   1475  O   LEU A  99       4.308   8.631 -16.551  1.00 96.31           O  
ATOM   1476  CG  LEU A  99       6.867   6.378 -15.981  1.00 96.31           C  
ATOM   1477  HG  LEU A  99       5.955   6.001 -16.443  1.00 96.31           H  
ATOM   1478  CD1 LEU A  99       7.831   5.206 -15.809  1.00 96.31           C  
ATOM   1479 HD11 LEU A  99       7.407   4.480 -15.115  1.00 96.31           H  
ATOM   1480 HD12 LEU A  99       7.977   4.710 -16.768  1.00 96.31           H  
ATOM   1481 HD13 LEU A  99       8.789   5.560 -15.428  1.00 96.31           H  
ATOM   1482  CD2 LEU A  99       6.536   6.883 -14.576  1.00 96.31           C  
ATOM   1483 HD21 LEU A  99       5.838   6.171 -14.135  1.00 96.31           H  
ATOM   1484 HD22 LEU A  99       6.039   7.853 -14.585  1.00 96.31           H  
ATOM   1485 HD23 LEU A  99       7.440   6.964 -13.973  1.00 96.31           H  
ATOM   1486  N   ILE A 100       5.955  10.096 -16.120  1.00 97.23           N  
ATOM   1487  H   ILE A 100       6.915  10.353 -16.301  1.00 97.23           H  
ATOM   1488  CA  ILE A 100       5.164  10.915 -15.198  1.00 97.23           C  
ATOM   1489  HA  ILE A 100       4.755  10.269 -14.421  1.00 97.23           H  
ATOM   1490  C   ILE A 100       3.970  11.532 -15.937  1.00 97.23           C  
ATOM   1491  CB  ILE A 100       6.061  11.971 -14.519  1.00 97.23           C  
ATOM   1492  HB  ILE A 100       6.579  12.540 -15.291  1.00 97.23           H  
ATOM   1493  O   ILE A 100       2.852  11.501 -15.423  1.00 97.23           O  
ATOM   1494  CG1 ILE A 100       7.105  11.301 -13.593  1.00 97.23           C  
ATOM   1495 HG12 ILE A 100       7.576  10.464 -14.110  1.00 97.23           H  
ATOM   1496 HG13 ILE A 100       6.605  10.894 -12.714  1.00 97.23           H  
ATOM   1497  CG2 ILE A 100       5.205  12.937 -13.686  1.00 97.23           C  
ATOM   1498 HG21 ILE A 100       5.861  13.652 -13.190  1.00 97.23           H  
ATOM   1499 HG22 ILE A 100       4.519  13.495 -14.323  1.00 97.23           H  
ATOM   1500 HG23 ILE A 100       4.639  12.388 -12.933  1.00 97.23           H  
ATOM   1501  CD1 ILE A 100       8.229  12.243 -13.138  1.00 97.23           C  
ATOM   1502 HD11 ILE A 100       8.712  12.688 -14.007  1.00 97.23           H  
ATOM   1503 HD12 ILE A 100       7.844  13.029 -12.489  1.00 97.23           H  
ATOM   1504 HD13 ILE A 100       8.971  11.672 -12.579  1.00 97.23           H  
ATOM   1505  N   ALA A 101       4.168  12.010 -17.167  1.00 96.05           N  
ATOM   1506  H   ALA A 101       5.108  12.021 -17.538  1.00 96.05           H  
ATOM   1507  CA  ALA A 101       3.086  12.509 -18.008  1.00 96.05           C  
ATOM   1508  HA  ALA A 101       2.569  13.302 -17.468  1.00 96.05           H  
ATOM   1509  C   ALA A 101       2.050  11.415 -18.326  1.00 96.05           C  
ATOM   1510  CB  ALA A 101       3.693  13.108 -19.282  1.00 96.05           C  
ATOM   1511  HB1 ALA A 101       2.902  13.535 -19.899  1.00 96.05           H  
ATOM   1512  HB2 ALA A 101       4.402  13.893 -19.019  1.00 96.05           H  
ATOM   1513  HB3 ALA A 101       4.211  12.336 -19.851  1.00 96.05           H  
ATOM   1514  O   ALA A 101       0.848  11.673 -18.250  1.00 96.05           O  
ATOM   1515  N   ALA A 102       2.486  10.182 -18.611  1.00 96.23           N  
ATOM   1516  H   ALA A 102       3.481  10.031 -18.696  1.00 96.23           H  
ATOM   1517  CA  ALA A 102       1.602   9.042 -18.854  1.00 96.23           C  
ATOM   1518  HA  ALA A 102       0.948   9.289 -19.690  1.00 96.23           H  
ATOM   1519  C   ALA A 102       0.717   8.734 -17.635  1.00 96.23           C  
ATOM   1520  CB  ALA A 102       2.434   7.823 -19.271  1.00 96.23           C  
ATOM   1521  HB1 ALA A 102       3.043   8.070 -20.140  1.00 96.23           H  
ATOM   1522  HB2 ALA A 102       3.087   7.506 -18.458  1.00 96.23           H  
ATOM   1523  HB3 ALA A 102       1.769   6.999 -19.529  1.00 96.23           H  
ATOM   1524  O   ALA A 102      -0.484   8.494 -17.795  1.00 96.23           O  
ATOM   1525  N   LEU A 103       1.271   8.825 -16.419  1.00 97.61           N  
ATOM   1526  H   LEU A 103       2.261   9.019 -16.367  1.00 97.61           H  
ATOM   1527  CA  LEU A 103       0.521   8.658 -15.170  1.00 97.61           C  
ATOM   1528  HA  LEU A 103       0.026   7.688 -15.200  1.00 97.61           H  
ATOM   1529  C   LEU A 103      -0.577   9.728 -14.975  1.00 97.61           C  
ATOM   1530  CB  LEU A 103       1.486   8.671 -13.973  1.00 97.61           C  
ATOM   1531  HB2 LEU A 103       0.883   8.667 -13.065  1.00 97.61           H  
ATOM   1532  HB3 LEU A 103       2.049   9.604 -14.008  1.00 97.61           H  
ATOM   1533  O   LEU A 103      -1.534   9.501 -14.239  1.00 97.61           O  
ATOM   1534  CG  LEU A 103       2.499   7.523 -13.845  1.00 97.61           C  
ATOM   1535  HG  LEU A 103       3.091   7.435 -14.756  1.00 97.61           H  
ATOM   1536  CD1 LEU A 103       3.434   7.828 -12.672  1.00 97.61           C  
ATOM   1537 HD11 LEU A 103       2.868   7.887 -11.742  1.00 97.61           H  
ATOM   1538 HD12 LEU A 103       3.941   8.778 -12.843  1.00 97.61           H  
ATOM   1539 HD13 LEU A 103       4.191   7.049 -12.591  1.00 97.61           H  
ATOM   1540  CD2 LEU A 103       1.830   6.179 -13.568  1.00 97.61           C  
ATOM   1541 HD21 LEU A 103       2.594   5.421 -13.396  1.00 97.61           H  
ATOM   1542 HD22 LEU A 103       1.241   5.878 -14.435  1.00 97.61           H  
ATOM   1543 HD23 LEU A 103       1.184   6.249 -12.693  1.00 97.61           H  
ATOM   1544  N   GLN A 104      -0.474  10.882 -15.638  1.00 96.92           N  
ATOM   1545  H   GLN A 104       0.342  11.025 -16.217  1.00 96.92           H  
ATOM   1546  CA  GLN A 104      -1.456  11.974 -15.563  1.00 96.92           C  
ATOM   1547  HA  GLN A 104      -2.009  11.885 -14.628  1.00 96.92           H  
ATOM   1548  C   GLN A 104      -2.509  11.930 -16.681  1.00 96.92           C  
ATOM   1549  CB  GLN A 104      -0.724  13.326 -15.547  1.00 96.92           C  
ATOM   1550  HB2 GLN A 104      -0.121  13.431 -16.449  1.00 96.92           H  
ATOM   1551  HB3 GLN A 104      -1.457  14.133 -15.526  1.00 96.92           H  
ATOM   1552  O   GLN A 104      -3.396  12.784 -16.725  1.00 96.92           O  
ATOM   1553  CG  GLN A 104       0.175  13.461 -14.315  1.00 96.92           C  
ATOM   1554  HG2 GLN A 104      -0.438  13.324 -13.424  1.00 96.92           H  
ATOM   1555  HG3 GLN A 104       0.940  12.684 -14.327  1.00 96.92           H  
ATOM   1556  CD  GLN A 104       0.880  14.809 -14.244  1.00 96.92           C  
ATOM   1557  NE2 GLN A 104       0.355  15.755 -13.496  1.00 96.92           N  
ATOM   1558 HE21 GLN A 104      -0.508  15.597 -12.997  1.00 96.92           H  
ATOM   1559 HE22 GLN A 104       0.853  16.634 -13.488  1.00 96.92           H  
ATOM   1560  OE1 GLN A 104       1.919  15.052 -14.836  1.00 96.92           O  
ATOM   1561  N   THR A 105      -2.428  10.965 -17.601  1.00 97.04           N  
ATOM   1562  H   THR A 105      -1.691  10.279 -17.519  1.00 97.04           H  
ATOM   1563  CA  THR A 105      -3.376  10.876 -18.720  1.00 97.04           C  
ATOM   1564  HA  THR A 105      -3.417  11.867 -19.171  1.00 97.04           H  
ATOM   1565  C   THR A 105      -4.787  10.489 -18.252  1.00 97.04           C  
ATOM   1566  CB  THR A 105      -2.920   9.900 -19.812  1.00 97.04           C  
ATOM   1567  HB  THR A 105      -3.688   9.873 -20.585  1.00 97.04           H  
ATOM   1568  O   THR A 105      -4.934   9.706 -17.309  1.00 97.04           O  
ATOM   1569  CG2 THR A 105      -1.618  10.335 -20.475  1.00 97.04           C  
ATOM   1570 HG21 THR A 105      -1.287   9.569 -21.176  1.00 97.04           H  
ATOM   1571 HG22 THR A 105      -0.847  10.497 -19.721  1.00 97.04           H  
ATOM   1572 HG23 THR A 105      -1.776  11.268 -21.016  1.00 97.04           H  
ATOM   1573  OG1 THR A 105      -2.775   8.591 -19.313  1.00 97.04           O  
ATOM   1574  HG1 THR A 105      -1.959   8.553 -18.809  1.00 97.04           H  
ATOM   1575  N   PRO A 106      -5.851  10.945 -18.944  1.00 96.53           N  
ATOM   1576  CA  PRO A 106      -7.217  10.492 -18.668  1.00 96.53           C  
ATOM   1577  HA  PRO A 106      -7.500  10.817 -17.666  1.00 96.53           H  
ATOM   1578  C   PRO A 106      -7.366   8.969 -18.756  1.00 96.53           C  
ATOM   1579  CB  PRO A 106      -8.101  11.199 -19.700  1.00 96.53           C  
ATOM   1580  HB2 PRO A 106      -8.199  10.590 -20.598  1.00 96.53           H  
ATOM   1581  HB3 PRO A 106      -9.085  11.431 -19.292  1.00 96.53           H  
ATOM   1582  O   PRO A 106      -8.022   8.368 -17.914  1.00 96.53           O  
ATOM   1583  CG  PRO A 106      -7.310  12.464 -20.030  1.00 96.53           C  
ATOM   1584  HG2 PRO A 106      -7.559  12.852 -21.018  1.00 96.53           H  
ATOM   1585  HG3 PRO A 106      -7.492  13.218 -19.264  1.00 96.53           H  
ATOM   1586  CD  PRO A 106      -5.860  11.995 -19.953  1.00 96.53           C  
ATOM   1587  HD2 PRO A 106      -5.223  12.833 -19.670  1.00 96.53           H  
ATOM   1588  HD3 PRO A 106      -5.548  11.584 -20.913  1.00 96.53           H  
ATOM   1589  N   GLN A 107      -6.676   8.332 -19.709  1.00 95.90           N  
ATOM   1590  H   GLN A 107      -6.145   8.879 -20.371  1.00 95.90           H  
ATOM   1591  CA  GLN A 107      -6.677   6.876 -19.853  1.00 95.90           C  
ATOM   1592  HA  GLN A 107      -7.709   6.543 -19.964  1.00 95.90           H  
ATOM   1593  C   GLN A 107      -6.086   6.170 -18.623  1.00 95.90           C  
ATOM   1594  CB  GLN A 107      -5.898   6.502 -21.122  1.00 95.90           C  
ATOM   1595  HB2 GLN A 107      -6.287   7.076 -21.963  1.00 95.90           H  
ATOM   1596  HB3 GLN A 107      -4.847   6.755 -20.986  1.00 95.90           H  
ATOM   1597  O   GLN A 107      -6.607   5.130 -18.217  1.00 95.90           O  
ATOM   1598  CG  GLN A 107      -6.033   5.006 -21.450  1.00 95.90           C  
ATOM   1599  HG2 GLN A 107      -7.083   4.777 -21.632  1.00 95.90           H  
ATOM   1600  HG3 GLN A 107      -5.698   4.402 -20.606  1.00 95.90           H  
ATOM   1601  CD  GLN A 107      -5.222   4.578 -22.666  1.00 95.90           C  
ATOM   1602  NE2 GLN A 107      -5.351   3.340 -23.084  1.00 95.90           N  
ATOM   1603 HE21 GLN A 107      -5.948   2.695 -22.587  1.00 95.90           H  
ATOM   1604 HE22 GLN A 107      -4.776   3.069 -23.869  1.00 95.90           H  
ATOM   1605  OE1 GLN A 107      -4.450   5.319 -23.251  1.00 95.90           O  
ATOM   1606  N   MET A 108      -5.024   6.716 -18.011  1.00 96.60           N  
ATOM   1607  H   MET A 108      -4.627   7.571 -18.374  1.00 96.60           H  
ATOM   1608  CA  MET A 108      -4.481   6.182 -16.754  1.00 96.60           C  
ATOM   1609  HA  MET A 108      -4.212   5.135 -16.891  1.00 96.60           H  
ATOM   1610  C   MET A 108      -5.540   6.231 -15.660  1.00 96.60           C  
ATOM   1611  CB  MET A 108      -3.229   6.965 -16.314  1.00 96.60           C  
ATOM   1612  HB2 MET A 108      -3.476   8.017 -16.171  1.00 96.60           H  
ATOM   1613  HB3 MET A 108      -2.462   6.903 -17.086  1.00 96.60           H  
ATOM   1614  O   MET A 108      -5.809   5.222 -15.011  1.00 96.60           O  
ATOM   1615  CG  MET A 108      -2.658   6.435 -14.993  1.00 96.60           C  
ATOM   1616  HG2 MET A 108      -3.410   6.541 -14.211  1.00 96.60           H  
ATOM   1617  HG3 MET A 108      -1.821   7.066 -14.695  1.00 96.60           H  
ATOM   1618  SD  MET A 108      -2.087   4.716 -14.993  1.00 96.60           S  
ATOM   1619  CE  MET A 108      -0.757   4.784 -16.222  1.00 96.60           C  
ATOM   1620  HE1 MET A 108      -1.175   4.911 -17.221  1.00 96.60           H  
ATOM   1621  HE2 MET A 108      -0.197   3.849 -16.188  1.00 96.60           H  
ATOM   1622  HE3 MET A 108      -0.094   5.625 -16.023  1.00 96.60           H  
ATOM   1623  N   LEU A 109      -6.174   7.390 -15.492  1.00 95.38           N  
ATOM   1624  H   LEU A 109      -5.924   8.168 -16.085  1.00 95.38           H  
ATOM   1625  CA  LEU A 109      -7.211   7.573 -14.488  1.00 95.38           C  
ATOM   1626  HA  LEU A 109      -6.776   7.337 -13.517  1.00 95.38           H  
ATOM   1627  C   LEU A 109      -8.390   6.613 -14.704  1.00 95.38           C  
ATOM   1628  CB  LEU A 109      -7.639   9.047 -14.497  1.00 95.38           C  
ATOM   1629  HB2 LEU A 109      -6.768   9.667 -14.280  1.00 95.38           H  
ATOM   1630  HB3 LEU A 109      -7.997   9.306 -15.494  1.00 95.38           H  
ATOM   1631  O   LEU A 109      -8.791   5.936 -13.764  1.00 95.38           O  
ATOM   1632  CG  LEU A 109      -8.751   9.370 -13.488  1.00 95.38           C  
ATOM   1633  HG  LEU A 109      -9.643   8.791 -13.728  1.00 95.38           H  
ATOM   1634  CD1 LEU A 109      -8.334   9.071 -12.049  1.00 95.38           C  
ATOM   1635 HD11 LEU A 109      -9.135   9.383 -11.379  1.00 95.38           H  
ATOM   1636 HD12 LEU A 109      -7.416   9.607 -11.806  1.00 95.38           H  
ATOM   1637 HD13 LEU A 109      -8.182   8.000 -11.915  1.00 95.38           H  
ATOM   1638  CD2 LEU A 109      -9.109  10.852 -13.583  1.00 95.38           C  
ATOM   1639 HD21 LEU A 109      -9.441  11.080 -14.596  1.00 95.38           H  
ATOM   1640 HD22 LEU A 109      -9.920  11.079 -12.892  1.00 95.38           H  
ATOM   1641 HD23 LEU A 109      -8.242  11.465 -13.341  1.00 95.38           H  
ATOM   1642  N   GLU A 110      -8.908   6.503 -15.927  1.00 95.62           N  
ATOM   1643  H   GLU A 110      -8.550   7.106 -16.654  1.00 95.62           H  
ATOM   1644  CA  GLU A 110     -10.003   5.588 -16.276  1.00 95.62           C  
ATOM   1645  HA  GLU A 110     -10.886   5.825 -15.682  1.00 95.62           H  
ATOM   1646  C   GLU A 110      -9.643   4.125 -15.998  1.00 95.62           C  
ATOM   1647  CB  GLU A 110     -10.350   5.743 -17.764  1.00 95.62           C  
ATOM   1648  HB2 GLU A 110     -10.975   4.904 -18.067  1.00 95.62           H  
ATOM   1649  HB3 GLU A 110      -9.428   5.714 -18.345  1.00 95.62           H  
ATOM   1650  O   GLU A 110     -10.424   3.397 -15.384  1.00 95.62           O  
ATOM   1651  CG  GLU A 110     -11.113   7.041 -18.063  1.00 95.62           C  
ATOM   1652  HG2 GLU A 110     -10.579   7.886 -17.628  1.00 95.62           H  
ATOM   1653  HG3 GLU A 110     -12.088   6.986 -17.578  1.00 95.62           H  
ATOM   1654  CD  GLU A 110     -11.307   7.288 -19.569  1.00 95.62           C  
ATOM   1655  OE1 GLU A 110     -11.751   8.408 -19.910  1.00 95.62           O  
ATOM   1656  OE2 GLU A 110     -11.017   6.373 -20.375  1.00 95.62           O  
ATOM   1657  N   THR A 111      -8.435   3.709 -16.388  1.00 96.18           N  
ATOM   1658  H   THR A 111      -7.843   4.368 -16.873  1.00 96.18           H  
ATOM   1659  CA  THR A 111      -7.940   2.345 -16.160  1.00 96.18           C  
ATOM   1660  HA  THR A 111      -8.620   1.635 -16.630  1.00 96.18           H  
ATOM   1661  C   THR A 111      -7.881   2.024 -14.670  1.00 96.18           C  
ATOM   1662  CB  THR A 111      -6.544   2.164 -16.770  1.00 96.18           C  
ATOM   1663  HB  THR A 111      -5.847   2.863 -16.307  1.00 96.18           H  
ATOM   1664  O   THR A 111      -8.329   0.961 -14.242  1.00 96.18           O  
ATOM   1665  CG2 THR A 111      -6.015   0.745 -16.581  1.00 96.18           C  
ATOM   1666 HG21 THR A 111      -5.060   0.661 -17.100  1.00 96.18           H  
ATOM   1667 HG22 THR A 111      -5.854   0.530 -15.524  1.00 96.18           H  
ATOM   1668 HG23 THR A 111      -6.719   0.029 -17.005  1.00 96.18           H  
ATOM   1669  OG1 THR A 111      -6.587   2.420 -18.154  1.00 96.18           O  
ATOM   1670  HG1 THR A 111      -6.674   3.371 -18.258  1.00 96.18           H  
ATOM   1671  N   LEU A 112      -7.357   2.949 -13.864  1.00 94.66           N  
ATOM   1672  H   LEU A 112      -7.017   3.810 -14.270  1.00 94.66           H  
ATOM   1673  CA  LEU A 112      -7.255   2.767 -12.420  1.00 94.66           C  
ATOM   1674  HA  LEU A 112      -6.902   1.754 -12.225  1.00 94.66           H  
ATOM   1675  C   LEU A 112      -8.619   2.884 -11.717  1.00 94.66           C  
ATOM   1676  CB  LEU A 112      -6.230   3.768 -11.861  1.00 94.66           C  
ATOM   1677  HB2 LEU A 112      -6.266   3.721 -10.773  1.00 94.66           H  
ATOM   1678  HB3 LEU A 112      -6.530   4.774 -12.153  1.00 94.66           H  
ATOM   1679  O   LEU A 112      -8.868   2.200 -10.729  1.00 94.66           O  
ATOM   1680  CG  LEU A 112      -4.772   3.535 -12.311  1.00 94.66           C  
ATOM   1681  HG  LEU A 112      -4.675   3.740 -13.377  1.00 94.66           H  
ATOM   1682  CD1 LEU A 112      -3.868   4.514 -11.564  1.00 94.66           C  
ATOM   1683 HD11 LEU A 112      -4.182   5.527 -11.816  1.00 94.66           H  
ATOM   1684 HD12 LEU A 112      -3.932   4.356 -10.487  1.00 94.66           H  
ATOM   1685 HD13 LEU A 112      -2.839   4.387 -11.900  1.00 94.66           H  
ATOM   1686  CD2 LEU A 112      -4.269   2.109 -12.081  1.00 94.66           C  
ATOM   1687 HD21 LEU A 112      -4.801   1.632 -11.258  1.00 94.66           H  
ATOM   1688 HD22 LEU A 112      -3.196   2.109 -11.885  1.00 94.66           H  
ATOM   1689 HD23 LEU A 112      -4.452   1.524 -12.983  1.00 94.66           H  
ATOM   1690  N   LEU A 113      -9.548   3.700 -12.202  1.00 91.91           N  
ATOM   1691  H   LEU A 113      -9.325   4.290 -12.992  1.00 91.91           H  
ATOM   1692  CA  LEU A 113     -10.901   3.740 -11.638  1.00 91.91           C  
ATOM   1693  HA  LEU A 113     -10.832   3.805 -10.552  1.00 91.91           H  
ATOM   1694  C   LEU A 113     -11.689   2.454 -11.927  1.00 91.91           C  
ATOM   1695  CB  LEU A 113     -11.637   4.978 -12.167  1.00 91.91           C  
ATOM   1696  HB2 LEU A 113     -12.704   4.855 -11.984  1.00 91.91           H  
ATOM   1697  HB3 LEU A 113     -11.494   5.037 -13.246  1.00 91.91           H  
ATOM   1698  O   LEU A 113     -12.483   2.030 -11.088  1.00 91.91           O  
ATOM   1699  CG  LEU A 113     -11.185   6.297 -11.517  1.00 91.91           C  
ATOM   1700  HG  LEU A 113     -10.108   6.427 -11.626  1.00 91.91           H  
ATOM   1701  CD1 LEU A 113     -11.893   7.459 -12.211  1.00 91.91           C  
ATOM   1702 HD11 LEU A 113     -11.655   7.446 -13.275  1.00 91.91           H  
ATOM   1703 HD12 LEU A 113     -11.551   8.405 -11.791  1.00 91.91           H  
ATOM   1704 HD13 LEU A 113     -12.972   7.374 -12.082  1.00 91.91           H  
ATOM   1705  CD2 LEU A 113     -11.528   6.351 -10.026  1.00 91.91           C  
ATOM   1706 HD21 LEU A 113     -11.414   7.371  -9.659  1.00 91.91           H  
ATOM   1707 HD22 LEU A 113     -12.562   6.045  -9.867  1.00 91.91           H  
ATOM   1708 HD23 LEU A 113     -10.862   5.700  -9.459  1.00 91.91           H  
ATOM   1709  N   ALA A 114     -11.455   1.824 -13.081  1.00 92.75           N  
ATOM   1710  H   ALA A 114     -10.846   2.265 -13.754  1.00 92.75           H  
ATOM   1711  CA  ALA A 114     -12.085   0.559 -13.457  1.00 92.75           C  
ATOM   1712  HA  ALA A 114     -13.137   0.594 -13.171  1.00 92.75           H  
ATOM   1713  C   ALA A 114     -11.470  -0.670 -12.760  1.00 92.75           C  
ATOM   1714  CB  ALA A 114     -12.004   0.432 -14.982  1.00 92.75           C  
ATOM   1715  HB1 ALA A 114     -12.487   1.289 -15.451  1.00 92.75           H  
ATOM   1716  HB2 ALA A 114     -10.961   0.397 -15.296  1.00 92.75           H  
ATOM   1717  HB3 ALA A 114     -12.505  -0.481 -15.300  1.00 92.75           H  
ATOM   1718  O   ALA A 114     -12.101  -1.726 -12.703  1.00 92.75           O  
ATOM   1719  N   ASP A 115     -10.246  -0.554 -12.245  1.00 92.87           N  
ATOM   1720  H   ASP A 115      -9.763   0.326 -12.361  1.00 92.87           H  
ATOM   1721  CA  ASP A 115      -9.544  -1.637 -11.565  1.00 92.87           C  
ATOM   1722  HA  ASP A 115      -9.816  -2.581 -12.038  1.00 92.87           H  
ATOM   1723  C   ASP A 115      -9.944  -1.745 -10.082  1.00 92.87           C  
ATOM   1724  CB  ASP A 115      -8.039  -1.468 -11.780  1.00 92.87           C  
ATOM   1725  HB2 ASP A 115      -7.795  -1.719 -12.812  1.00 92.87           H  
ATOM   1726  HB3 ASP A 115      -7.768  -0.424 -11.618  1.00 92.87           H  
ATOM   1727  O   ASP A 115      -9.569  -0.924  -9.238  1.00 92.87           O  
ATOM   1728  CG  ASP A 115      -7.231  -2.354 -10.842  1.00 92.87           C  
ATOM   1729  OD1 ASP A 115      -7.552  -3.558 -10.712  1.00 92.87           O  
ATOM   1730  OD2 ASP A 115      -6.299  -1.796 -10.221  1.00 92.87           O  
ATOM   1731  N   ASP A 116     -10.682  -2.810  -9.770  1.00 90.05           N  
ATOM   1732  H   ASP A 116     -10.987  -3.419 -10.516  1.00 90.05           H  
ATOM   1733  CA  ASP A 116     -11.114  -3.192  -8.425  1.00 90.05           C  
ATOM   1734  HA  ASP A 116     -10.994  -2.328  -7.772  1.00 90.05           H  
ATOM   1735  C   ASP A 116     -10.269  -4.319  -7.808  1.00 90.05           C  
ATOM   1736  CB  ASP A 116     -12.614  -3.539  -8.450  1.00 90.05           C  
ATOM   1737  HB2 ASP A 116     -12.964  -3.599  -7.419  1.00 90.05           H  
ATOM   1738  HB3 ASP A 116     -13.156  -2.720  -8.923  1.00 90.05           H  
ATOM   1739  O   ASP A 116     -10.600  -4.803  -6.725  1.00 90.05           O  
ATOM   1740  CG  ASP A 116     -12.978  -4.853  -9.166  1.00 90.05           C  
ATOM   1741  OD1 ASP A 116     -12.165  -5.372  -9.969  1.00 90.05           O  
ATOM   1742  OD2 ASP A 116     -14.107  -5.333  -8.909  1.00 90.05           O  
ATOM   1743  N   LYS A 117      -9.184  -4.733  -8.479  1.00 92.99           N  
ATOM   1744  H   LYS A 117      -8.954  -4.259  -9.340  1.00 92.99           H  
ATOM   1745  CA  LYS A 117      -8.376  -5.904  -8.104  1.00 92.99           C  
ATOM   1746  HA  LYS A 117      -8.941  -6.518  -7.403  1.00 92.99           H  
ATOM   1747  C   LYS A 117      -7.080  -5.541  -7.401  1.00 92.99           C  
ATOM   1748  CB  LYS A 117      -8.056  -6.746  -9.344  1.00 92.99           C  
ATOM   1749  HB2 LYS A 117      -7.404  -6.177 -10.007  1.00 92.99           H  
ATOM   1750  HB3 LYS A 117      -7.529  -7.647  -9.031  1.00 92.99           H  
ATOM   1751  O   LYS A 117      -6.481  -6.421  -6.791  1.00 92.99           O  
ATOM   1752  CG  LYS A 117      -9.325  -7.143 -10.100  1.00 92.99           C  
ATOM   1753  HG2 LYS A 117     -10.006  -7.669  -9.432  1.00 92.99           H  
ATOM   1754  HG3 LYS A 117      -9.809  -6.243 -10.479  1.00 92.99           H  
ATOM   1755  CD  LYS A 117      -8.978  -8.027 -11.290  1.00 92.99           C  
ATOM   1756  HD2 LYS A 117      -8.600  -8.984 -10.931  1.00 92.99           H  
ATOM   1757  HD3 LYS A 117      -8.222  -7.526 -11.895  1.00 92.99           H  
ATOM   1758  CE  LYS A 117     -10.252  -8.237 -12.101  1.00 92.99           C  
ATOM   1759  HE2 LYS A 117     -10.707  -7.262 -12.276  1.00 92.99           H  
ATOM   1760  HE3 LYS A 117     -10.953  -8.820 -11.505  1.00 92.99           H  
ATOM   1761  NZ  LYS A 117      -9.941  -8.905 -13.382  1.00 92.99           N  
ATOM   1762  HZ1 LYS A 117      -9.311  -8.319 -13.910  1.00 92.99           H  
ATOM   1763  HZ2 LYS A 117     -10.791  -9.037 -13.912  1.00 92.99           H  
ATOM   1764  HZ3 LYS A 117      -9.496  -9.794 -13.203  1.00 92.99           H  
ATOM   1765  N   THR A 118      -6.636  -4.289  -7.497  1.00 96.11           N  
ATOM   1766  H   THR A 118      -7.165  -3.636  -8.057  1.00 96.11           H  
ATOM   1767  CA  THR A 118      -5.357  -3.843  -6.933  1.00 96.11           C  
ATOM   1768  HA  THR A 118      -4.937  -4.660  -6.346  1.00 96.11           H  
ATOM   1769  C   THR A 118      -5.498  -2.683  -5.955  1.00 96.11           C  
ATOM   1770  CB  THR A 118      -4.310  -3.534  -8.006  1.00 96.11           C  
ATOM   1771  HB  THR A 118      -3.336  -3.565  -7.517  1.00 96.11           H  
ATOM   1772  O   THR A 118      -6.490  -1.949  -5.956  1.00 96.11           O  
ATOM   1773  CG2 THR A 118      -4.283  -4.552  -9.142  1.00 96.11           C  
ATOM   1774 HG21 THR A 118      -5.197  -4.493  -9.733  1.00 96.11           H  
ATOM   1775 HG22 THR A 118      -3.434  -4.331  -9.790  1.00 96.11           H  
ATOM   1776 HG23 THR A 118      -4.174  -5.556  -8.732  1.00 96.11           H  
ATOM   1777  OG1 THR A 118      -4.459  -2.241  -8.537  1.00 96.11           O  
ATOM   1778  HG1 THR A 118      -5.198  -2.229  -9.150  1.00 96.11           H  
ATOM   1779  N   GLY A 119      -4.477  -2.529  -5.112  1.00 96.24           N  
ATOM   1780  H   GLY A 119      -3.742  -3.221  -5.144  1.00 96.24           H  
ATOM   1781  CA  GLY A 119      -4.456  -1.561  -4.021  1.00 96.24           C  
ATOM   1782  HA2 GLY A 119      -5.175  -0.763  -4.207  1.00 96.24           H  
ATOM   1783  HA3 GLY A 119      -4.738  -2.063  -3.095  1.00 96.24           H  
ATOM   1784  C   GLY A 119      -3.083  -0.938  -3.815  1.00 96.24           C  
ATOM   1785  O   GLY A 119      -2.988   0.284  -3.729  1.00 96.24           O  
ATOM   1786  N   LEU A 120      -2.005  -1.730  -3.810  1.00 98.52           N  
ATOM   1787  H   LEU A 120      -2.131  -2.721  -3.959  1.00 98.52           H  
ATOM   1788  CA  LEU A 120      -0.646  -1.205  -3.619  1.00 98.52           C  
ATOM   1789  HA  LEU A 120      -0.697  -0.328  -2.975  1.00 98.52           H  
ATOM   1790  C   LEU A 120      -0.050  -0.757  -4.960  1.00 98.52           C  
ATOM   1791  CB  LEU A 120       0.255  -2.236  -2.914  1.00 98.52           C  
ATOM   1792  HB2 LEU A 120       1.217  -1.760  -2.724  1.00 98.52           H  
ATOM   1793  HB3 LEU A 120       0.435  -3.077  -3.585  1.00 98.52           H  
ATOM   1794  O   LEU A 120       0.402  -1.585  -5.746  1.00 98.52           O  
ATOM   1795  CG  LEU A 120      -0.281  -2.812  -1.597  1.00 98.52           C  
ATOM   1796  HG  LEU A 120      -1.219  -3.333  -1.792  1.00 98.52           H  
ATOM   1797  CD1 LEU A 120       0.717  -3.833  -1.050  1.00 98.52           C  
ATOM   1798 HD11 LEU A 120       0.899  -4.606  -1.797  1.00 98.52           H  
ATOM   1799 HD12 LEU A 120       0.290  -4.315  -0.170  1.00 98.52           H  
ATOM   1800 HD13 LEU A 120       1.656  -3.346  -0.787  1.00 98.52           H  
ATOM   1801  CD2 LEU A 120      -0.509  -1.734  -0.538  1.00 98.52           C  
ATOM   1802 HD21 LEU A 120       0.393  -1.141  -0.391  1.00 98.52           H  
ATOM   1803 HD22 LEU A 120      -1.328  -1.091  -0.859  1.00 98.52           H  
ATOM   1804 HD23 LEU A 120      -0.807  -2.201   0.401  1.00 98.52           H  
ATOM   1805  N   VAL A 121      -0.037   0.545  -5.231  1.00 98.74           N  
ATOM   1806  H   VAL A 121      -0.362   1.183  -4.518  1.00 98.74           H  
ATOM   1807  CA  VAL A 121       0.457   1.098  -6.502  1.00 98.74           C  
ATOM   1808  HA  VAL A 121       0.370   0.337  -7.277  1.00 98.74           H  
ATOM   1809  C   VAL A 121       1.931   1.469  -6.373  1.00 98.74           C  
ATOM   1810  CB  VAL A 121      -0.383   2.307  -6.953  1.00 98.74           C  
ATOM   1811  HB  VAL A 121      -0.269   3.112  -6.227  1.00 98.74           H  
ATOM   1812  O   VAL A 121       2.300   2.205  -5.459  1.00 98.74           O  
ATOM   1813  CG1 VAL A 121       0.074   2.815  -8.327  1.00 98.74           C  
ATOM   1814 HG11 VAL A 121      -0.559   3.643  -8.649  1.00 98.74           H  
ATOM   1815 HG12 VAL A 121       0.018   2.010  -9.059  1.00 98.74           H  
ATOM   1816 HG13 VAL A 121       1.100   3.178  -8.274  1.00 98.74           H  
ATOM   1817  CG2 VAL A 121      -1.875   1.953  -7.061  1.00 98.74           C  
ATOM   1818 HG21 VAL A 121      -2.010   1.114  -7.744  1.00 98.74           H  
ATOM   1819 HG22 VAL A 121      -2.428   2.820  -7.424  1.00 98.74           H  
ATOM   1820 HG23 VAL A 121      -2.267   1.684  -6.080  1.00 98.74           H  
ATOM   1821  N   LEU A 122       2.767   0.986  -7.295  1.00 98.83           N  
ATOM   1822  H   LEU A 122       2.400   0.388  -8.020  1.00 98.83           H  
ATOM   1823  CA  LEU A 122       4.198   1.291  -7.338  1.00 98.83           C  
ATOM   1824  HA  LEU A 122       4.345   2.256  -6.853  1.00 98.83           H  
ATOM   1825  C   LEU A 122       4.716   1.440  -8.771  1.00 98.83           C  
ATOM   1826  CB  LEU A 122       5.015   0.261  -6.533  1.00 98.83           C  
ATOM   1827  HB2 LEU A 122       4.599   0.214  -5.527  1.00 98.83           H  
ATOM   1828  HB3 LEU A 122       6.026   0.659  -6.450  1.00 98.83           H  
ATOM   1829  O   LEU A 122       4.239   0.771  -9.688  1.00 98.83           O  
ATOM   1830  CG  LEU A 122       5.110  -1.184  -7.065  1.00 98.83           C  
ATOM   1831  HG  LEU A 122       5.341  -1.189  -8.130  1.00 98.83           H  
ATOM   1832  CD1 LEU A 122       6.245  -1.889  -6.315  1.00 98.83           C  
ATOM   1833 HD11 LEU A 122       6.095  -1.800  -5.239  1.00 98.83           H  
ATOM   1834 HD12 LEU A 122       7.198  -1.439  -6.592  1.00 98.83           H  
ATOM   1835 HD13 LEU A 122       6.264  -2.947  -6.575  1.00 98.83           H  
ATOM   1836  CD2 LEU A 122       3.853  -2.017  -6.803  1.00 98.83           C  
ATOM   1837 HD21 LEU A 122       3.978  -3.014  -7.226  1.00 98.83           H  
ATOM   1838 HD22 LEU A 122       2.984  -1.556  -7.272  1.00 98.83           H  
ATOM   1839 HD23 LEU A 122       3.662  -2.092  -5.733  1.00 98.83           H  
ATOM   1840  N   VAL A 123       5.727   2.296  -8.934  1.00 98.63           N  
ATOM   1841  H   VAL A 123       6.060   2.799  -8.124  1.00 98.63           H  
ATOM   1842  CA  VAL A 123       6.374   2.600 -10.220  1.00 98.63           C  
ATOM   1843  HA  VAL A 123       6.025   1.907 -10.985  1.00 98.63           H  
ATOM   1844  C   VAL A 123       7.886   2.445 -10.072  1.00 98.63           C  
ATOM   1845  CB  VAL A 123       6.023   4.015 -10.702  1.00 98.63           C  
ATOM   1846  HB  VAL A 123       6.452   4.754 -10.026  1.00 98.63           H  
ATOM   1847  O   VAL A 123       8.564   3.411  -9.718  1.00 98.63           O  
ATOM   1848  CG1 VAL A 123       6.558   4.270 -12.111  1.00 98.63           C  
ATOM   1849 HG11 VAL A 123       6.006   3.685 -12.847  1.00 98.63           H  
ATOM   1850 HG12 VAL A 123       6.447   5.335 -12.314  1.00 98.63           H  
ATOM   1851 HG13 VAL A 123       7.618   4.026 -12.183  1.00 98.63           H  
ATOM   1852  CG2 VAL A 123       4.513   4.231 -10.713  1.00 98.63           C  
ATOM   1853 HG21 VAL A 123       4.028   3.371 -11.177  1.00 98.63           H  
ATOM   1854 HG22 VAL A 123       4.152   4.317  -9.688  1.00 98.63           H  
ATOM   1855 HG23 VAL A 123       4.273   5.137 -11.269  1.00 98.63           H  
ATOM   1856  N   PRO A 124       8.435   1.237 -10.284  1.00 97.78           N  
ATOM   1857  CA  PRO A 124       9.852   0.979 -10.047  1.00 97.78           C  
ATOM   1858  HA  PRO A 124      10.069   1.159  -8.994  1.00 97.78           H  
ATOM   1859  C   PRO A 124      10.794   1.843 -10.892  1.00 97.78           C  
ATOM   1860  CB  PRO A 124      10.049  -0.502 -10.359  1.00 97.78           C  
ATOM   1861  HB2 PRO A 124      10.769  -0.940  -9.668  1.00 97.78           H  
ATOM   1862  HB3 PRO A 124      10.369  -0.632 -11.393  1.00 97.78           H  
ATOM   1863  O   PRO A 124      11.884   2.180 -10.440  1.00 97.78           O  
ATOM   1864  CG  PRO A 124       8.662  -1.116 -10.198  1.00 97.78           C  
ATOM   1865  HG2 PRO A 124       8.481  -1.352  -9.150  1.00 97.78           H  
ATOM   1866  HG3 PRO A 124       8.550  -1.998 -10.828  1.00 97.78           H  
ATOM   1867  CD  PRO A 124       7.736   0.010 -10.642  1.00 97.78           C  
ATOM   1868  HD2 PRO A 124       6.774  -0.080 -10.138  1.00 97.78           H  
ATOM   1869  HD3 PRO A 124       7.599  -0.024 -11.723  1.00 97.78           H  
ATOM   1870  N   GLU A 125      10.385   2.229 -12.099  1.00 95.74           N  
ATOM   1871  H   GLU A 125       9.542   1.815 -12.472  1.00 95.74           H  
ATOM   1872  CA  GLU A 125      11.162   3.063 -13.017  1.00 95.74           C  
ATOM   1873  HA  GLU A 125      12.131   2.600 -13.207  1.00 95.74           H  
ATOM   1874  C   GLU A 125      11.461   4.455 -12.459  1.00 95.74           C  
ATOM   1875  CB  GLU A 125      10.427   3.201 -14.358  1.00 95.74           C  
ATOM   1876  HB2 GLU A 125       9.384   3.464 -14.184  1.00 95.74           H  
ATOM   1877  HB3 GLU A 125      10.886   4.020 -14.913  1.00 95.74           H  
ATOM   1878  O   GLU A 125      12.468   5.038 -12.847  1.00 95.74           O  
ATOM   1879  CG  GLU A 125      10.520   1.957 -15.253  1.00 95.74           C  
ATOM   1880  HG2 GLU A 125      11.550   1.601 -15.267  1.00 95.74           H  
ATOM   1881  HG3 GLU A 125      10.272   2.268 -16.268  1.00 95.74           H  
ATOM   1882  CD  GLU A 125       9.588   0.798 -14.883  1.00 95.74           C  
ATOM   1883  OE1 GLU A 125       9.572  -0.167 -15.676  1.00 95.74           O  
ATOM   1884  OE2 GLU A 125       8.863   0.857 -13.867  1.00 95.74           O  
ATOM   1885  N   LEU A 126      10.671   4.979 -11.509  1.00 96.37           N  
ATOM   1886  H   LEU A 126       9.898   4.434 -11.155  1.00 96.37           H  
ATOM   1887  CA  LEU A 126      11.023   6.238 -10.839  1.00 96.37           C  
ATOM   1888  HA  LEU A 126      11.162   7.010 -11.596  1.00 96.37           H  
ATOM   1889  C   LEU A 126      12.368   6.142 -10.107  1.00 96.37           C  
ATOM   1890  CB  LEU A 126       9.916   6.677  -9.865  1.00 96.37           C  
ATOM   1891  HB2 LEU A 126       9.679   5.843  -9.205  1.00 96.37           H  
ATOM   1892  HB3 LEU A 126      10.311   7.482  -9.245  1.00 96.37           H  
ATOM   1893  O   LEU A 126      13.059   7.151  -9.996  1.00 96.37           O  
ATOM   1894  CG  LEU A 126       8.625   7.185 -10.529  1.00 96.37           C  
ATOM   1895  HG  LEU A 126       8.196   6.388 -11.135  1.00 96.37           H  
ATOM   1896  CD1 LEU A 126       7.620   7.572  -9.441  1.00 96.37           C  
ATOM   1897 HD11 LEU A 126       6.680   7.878  -9.900  1.00 96.37           H  
ATOM   1898 HD12 LEU A 126       8.018   8.393  -8.844  1.00 96.37           H  
ATOM   1899 HD13 LEU A 126       7.438   6.714  -8.794  1.00 96.37           H  
ATOM   1900  CD2 LEU A 126       8.844   8.415 -11.416  1.00 96.37           C  
ATOM   1901 HD21 LEU A 126       7.885   8.786 -11.779  1.00 96.37           H  
ATOM   1902 HD22 LEU A 126       9.345   9.201 -10.852  1.00 96.37           H  
ATOM   1903 HD23 LEU A 126       9.451   8.152 -12.282  1.00 96.37           H  
ATOM   1904  N   SER A 127      12.794   4.943  -9.685  1.00 96.01           N  
ATOM   1905  H   SER A 127      12.195   4.141  -9.818  1.00 96.01           H  
ATOM   1906  CA  SER A 127      14.126   4.737  -9.100  1.00 96.01           C  
ATOM   1907  HA  SER A 127      14.213   5.397  -8.237  1.00 96.01           H  
ATOM   1908  C   SER A 127      15.275   5.092 -10.042  1.00 96.01           C  
ATOM   1909  CB  SER A 127      14.315   3.304  -8.596  1.00 96.01           C  
ATOM   1910  HB2 SER A 127      15.230   3.257  -8.005  1.00 96.01           H  
ATOM   1911  HB3 SER A 127      13.478   3.043  -7.949  1.00 96.01           H  
ATOM   1912  O   SER A 127      16.368   5.357  -9.546  1.00 96.01           O  
ATOM   1913  OG  SER A 127      14.391   2.349  -9.636  1.00 96.01           O  
ATOM   1914  HG  SER A 127      13.517   2.296 -10.031  1.00 96.01           H  
ATOM   1915  N   GLU A 128      15.028   5.149 -11.355  1.00 94.51           N  
ATOM   1916  H   GLU A 128      14.094   4.952 -11.684  1.00 94.51           H  
ATOM   1917  CA  GLU A 128      16.021   5.532 -12.363  1.00 94.51           C  
ATOM   1918  HA  GLU A 128      16.956   5.030 -12.114  1.00 94.51           H  
ATOM   1919  C   GLU A 128      16.301   7.047 -12.386  1.00 94.51           C  
ATOM   1920  CB  GLU A 128      15.619   5.016 -13.750  1.00 94.51           C  
ATOM   1921  HB2 GLU A 128      14.684   5.483 -14.060  1.00 94.51           H  
ATOM   1922  HB3 GLU A 128      16.394   5.315 -14.456  1.00 94.51           H  
ATOM   1923  O   GLU A 128      17.239   7.503 -13.038  1.00 94.51           O  
ATOM   1924  CG  GLU A 128      15.470   3.483 -13.803  1.00 94.51           C  
ATOM   1925  HG2 GLU A 128      14.675   3.167 -13.126  1.00 94.51           H  
ATOM   1926  HG3 GLU A 128      16.400   3.020 -13.474  1.00 94.51           H  
ATOM   1927  CD  GLU A 128      15.147   3.003 -15.221  1.00 94.51           C  
ATOM   1928  OE1 GLU A 128      14.209   2.199 -15.424  1.00 94.51           O  
ATOM   1929  OE2 GLU A 128      15.779   3.478 -16.182  1.00 94.51           O  
ATOM   1930  N   LEU A 129      15.519   7.853 -11.651  1.00 94.59           N  
ATOM   1931  H   LEU A 129      14.741   7.447 -11.150  1.00 94.59           H  
ATOM   1932  CA  LEU A 129      15.835   9.266 -11.413  1.00 94.59           C  
ATOM   1933  HA  LEU A 129      15.992   9.761 -12.371  1.00 94.59           H  
ATOM   1934  C   LEU A 129      17.139   9.440 -10.616  1.00 94.59           C  
ATOM   1935  CB  LEU A 129      14.677   9.954 -10.665  1.00 94.59           C  
ATOM   1936  HB2 LEU A 129      14.422   9.337  -9.803  1.00 94.59           H  
ATOM   1937  HB3 LEU A 129      15.031  10.914 -10.288  1.00 94.59           H  
ATOM   1938  O   LEU A 129      17.726  10.515 -10.660  1.00 94.59           O  
ATOM   1939  CG  LEU A 129      13.399  10.222 -11.475  1.00 94.59           C  
ATOM   1940  HG  LEU A 129      13.060   9.299 -11.947  1.00 94.59           H  
ATOM   1941  CD1 LEU A 129      12.281  10.705 -10.552  1.00 94.59           C  
ATOM   1942 HD11 LEU A 129      12.589  11.619 -10.044  1.00 94.59           H  
ATOM   1943 HD12 LEU A 129      12.074   9.939  -9.805  1.00 94.59           H  
ATOM   1944 HD13 LEU A 129      11.375  10.897 -11.127  1.00 94.59           H  
ATOM   1945  CD2 LEU A 129      13.622  11.303 -12.537  1.00 94.59           C  
ATOM   1946 HD21 LEU A 129      13.932  12.232 -12.058  1.00 94.59           H  
ATOM   1947 HD22 LEU A 129      12.697  11.471 -13.090  1.00 94.59           H  
ATOM   1948 HD23 LEU A 129      14.398  10.996 -13.238  1.00 94.59           H  
ATOM   1949  N   ASN A 130      17.616   8.404  -9.913  1.00 93.93           N  
ATOM   1950  H   ASN A 130      17.143   7.515  -9.993  1.00 93.93           H  
ATOM   1951  CA  ASN A 130      18.908   8.443  -9.216  1.00 93.93           C  
ATOM   1952  HA  ASN A 130      18.971   9.359  -8.630  1.00 93.93           H  
ATOM   1953  C   ASN A 130      20.105   8.458 -10.181  1.00 93.93           C  
ATOM   1954  CB  ASN A 130      19.005   7.239  -8.272  1.00 93.93           C  
ATOM   1955  HB2 ASN A 130      20.006   7.202  -7.841  1.00 93.93           H  
ATOM   1956  HB3 ASN A 130      18.845   6.320  -8.836  1.00 93.93           H  
ATOM   1957  O   ASN A 130      21.201   8.860  -9.801  1.00 93.93           O  
ATOM   1958  CG  ASN A 130      18.023   7.338  -7.131  1.00 93.93           C  
ATOM   1959  ND2 ASN A 130      17.055   6.459  -7.061  1.00 93.93           N  
ATOM   1960 HD21 ASN A 130      16.357   6.606  -6.346  1.00 93.93           H  
ATOM   1961 HD22 ASN A 130      16.886   5.897  -7.883  1.00 93.93           H  
ATOM   1962  OD1 ASN A 130      18.093   8.218  -6.295  1.00 93.93           O  
ATOM   1963  N   GLU A 131      19.903   8.017 -11.420  1.00 89.80           N  
ATOM   1964  H   GLU A 131      19.025   7.558 -11.616  1.00 89.80           H  
ATOM   1965  CA  GLU A 131      20.911   7.971 -12.476  1.00 89.80           C  
ATOM   1966  HA  GLU A 131      21.904   7.920 -12.030  1.00 89.80           H  
ATOM   1967  C   GLU A 131      20.890   9.236 -13.350  1.00 89.80           C  
ATOM   1968  CB  GLU A 131      20.694   6.704 -13.325  1.00 89.80           C  
ATOM   1969  HB2 GLU A 131      21.330   6.773 -14.208  1.00 89.80           H  
ATOM   1970  HB3 GLU A 131      19.663   6.662 -13.675  1.00 89.80           H  
ATOM   1971  O   GLU A 131      21.783   9.433 -14.176  1.00 89.80           O  
ATOM   1972  CG  GLU A 131      21.057   5.385 -12.619  1.00 89.80           C  
ATOM   1973  HG2 GLU A 131      20.982   4.581 -13.351  1.00 89.80           H  
ATOM   1974  HG3 GLU A 131      22.101   5.442 -12.311  1.00 89.80           H  
ATOM   1975  CD  GLU A 131      20.193   5.009 -11.404  1.00 89.80           C  
ATOM   1976  OE1 GLU A 131      20.715   4.305 -10.505  1.00 89.80           O  
ATOM   1977  OE2 GLU A 131      19.009   5.384 -11.324  1.00 89.80           O  
ATOM   1978  N   VAL A 132      19.894  10.112 -13.174  1.00 86.45           N  
ATOM   1979  H   VAL A 132      19.231   9.930 -12.434  1.00 86.45           H  
ATOM   1980  CA  VAL A 132      19.809  11.393 -13.879  1.00 86.45           C  
ATOM   1981  HA  VAL A 132      20.151  11.250 -14.904  1.00 86.45           H  
ATOM   1982  C   VAL A 132      20.747  12.388 -13.200  1.00 86.45           C  
ATOM   1983  CB  VAL A 132      18.357  11.911 -13.943  1.00 86.45           C  
ATOM   1984  HB  VAL A 132      17.961  12.036 -12.935  1.00 86.45           H  
ATOM   1985  O   VAL A 132      20.462  12.909 -12.126  1.00 86.45           O  
ATOM   1986  CG1 VAL A 132      18.277  13.259 -14.674  1.00 86.45           C  
ATOM   1987 HG11 VAL A 132      17.235  13.565 -14.774  1.00 86.45           H  
ATOM   1988 HG12 VAL A 132      18.792  14.027 -14.098  1.00 86.45           H  
ATOM   1989 HG13 VAL A 132      18.737  13.185 -15.660  1.00 86.45           H  
ATOM   1990  CG2 VAL A 132      17.458  10.924 -14.704  1.00 86.45           C  
ATOM   1991 HG21 VAL A 132      16.437  11.305 -14.734  1.00 86.45           H  
ATOM   1992 HG22 VAL A 132      17.449   9.958 -14.199  1.00 86.45           H  
ATOM   1993 HG23 VAL A 132      17.827  10.788 -15.721  1.00 86.45           H  
ATOM   1994  N   SER A 133      21.889  12.668 -13.828  1.00 68.78           N  
ATOM   1995  H   SER A 133      22.126  12.163 -14.670  1.00 68.78           H  
ATOM   1996  CA  SER A 133      22.799  13.704 -13.342  1.00 68.78           C  
ATOM   1997  HA  SER A 133      22.974  13.542 -12.278  1.00 68.78           H  
ATOM   1998  C   SER A 133      22.179  15.091 -13.532  1.00 68.78           C  
ATOM   1999  CB  SER A 133      24.149  13.620 -14.064  1.00 68.78           C  
ATOM   2000  HB2 SER A 133      24.589  12.636 -13.901  1.00 68.78           H  
ATOM   2001  HB3 SER A 133      24.818  14.374 -13.649  1.00 68.78           H  
ATOM   2002  O   SER A 133      21.922  15.488 -14.669  1.00 68.78           O  
ATOM   2003  OG  SER A 133      23.997  13.846 -15.453  1.00 68.78           O  
ATOM   2004  HG  SER A 133      23.293  14.489 -15.561  1.00 68.78           H  
ATOM   2005  N   SER A 134      22.044  15.872 -12.458  1.00 59.15           N  
ATOM   2006  H   SER A 134      22.187  15.487 -11.535  1.00 59.15           H  
ATOM   2007  CA  SER A 134      21.772  17.318 -12.558  1.00 59.15           C  
ATOM   2008  HA  SER A 134      20.868  17.477 -13.146  1.00 59.15           H  
ATOM   2009  C   SER A 134      22.919  18.064 -13.255  1.00 59.15           C  
ATOM   2010  CB  SER A 134      21.542  17.899 -11.159  1.00 59.15           C  
ATOM   2011  HB2 SER A 134      20.616  17.489 -10.755  1.00 59.15           H  
ATOM   2012  HB3 SER A 134      21.440  18.982 -11.229  1.00 59.15           H  
ATOM   2013  O   SER A 134      22.736  19.108 -13.870  1.00 59.15           O  
ATOM   2014  OG  SER A 134      22.616  17.571 -10.288  1.00 59.15           O  
ATOM   2015  HG  SER A 134      22.388  17.915  -9.421  1.00 59.15           H  
ATOM   2016  N   THR A 135      24.124  17.489 -13.230  1.00 48.36           N  
ATOM   2017  H   THR A 135      24.207  16.632 -12.702  1.00 48.36           H  
ATOM   2018  CA  THR A 135      25.363  18.098 -13.713  1.00 48.36           C  
ATOM   2019  HA  THR A 135      25.318  19.162 -13.484  1.00 48.36           H  
ATOM   2020  C   THR A 135      25.545  17.985 -15.230  1.00 48.36           C  
ATOM   2021  CB  THR A 135      26.576  17.518 -12.965  1.00 48.36           C  
ATOM   2022  HB  THR A 135      27.479  18.010 -13.324  1.00 48.36           H  
ATOM   2023  O   THR A 135      26.540  17.428 -15.690  1.00 48.36           O  
ATOM   2024  CG2 THR A 135      26.493  17.722 -11.453  1.00 48.36           C  
ATOM   2025 HG21 THR A 135      26.373  18.783 -11.231  1.00 48.36           H  
ATOM   2026 HG22 THR A 135      25.647  17.173 -11.039  1.00 48.36           H  
ATOM   2027 HG23 THR A 135      27.410  17.360 -10.988  1.00 48.36           H  
ATOM   2028  OG1 THR A 135      26.681  16.133 -13.206  1.00 48.36           O  
ATOM   2029  HG1 THR A 135      26.779  16.040 -14.156  1.00 48.36           H  
ATOM   2030  N   SER A 136      24.654  18.567 -16.032  1.00 44.03           N  
ATOM   2031  H   SER A 136      23.833  18.970 -15.605  1.00 44.03           H  
ATOM   2032  CA  SER A 136      25.060  19.046 -17.367  1.00 44.03           C  
ATOM   2033  HA  SER A 136      25.869  18.422 -17.746  1.00 44.03           H  
ATOM   2034  C   SER A 136      25.635  20.457 -17.236  1.00 44.03           C  
ATOM   2035  CB  SER A 136      23.941  18.927 -18.401  1.00 44.03           C  
ATOM   2036  HB2 SER A 136      24.268  19.361 -19.346  1.00 44.03           H  
ATOM   2037  HB3 SER A 136      23.050  19.451 -18.056  1.00 44.03           H  
ATOM   2038  O   SER A 136      25.138  21.425 -17.799  1.00 44.03           O  
ATOM   2039  OG  SER A 136      23.658  17.555 -18.599  1.00 44.03           O  
ATOM   2040  HG  SER A 136      23.283  17.208 -17.786  1.00 44.03           H  
ATOM   2041  N   LEU A 137      26.698  20.578 -16.436  1.00 41.12           N  
ATOM   2042  H   LEU A 137      27.074  19.731 -16.036  1.00 41.12           H  
ATOM   2043  CA  LEU A 137      27.470  21.805 -16.304  1.00 41.12           C  
ATOM   2044  HA  LEU A 137      26.795  22.656 -16.394  1.00 41.12           H  
ATOM   2045  C   LEU A 137      28.491  21.890 -17.450  1.00 41.12           C  
ATOM   2046  CB  LEU A 137      28.137  21.868 -14.910  1.00 41.12           C  
ATOM   2047  HB2 LEU A 137      28.945  22.599 -14.936  1.00 41.12           H  
ATOM   2048  HB3 LEU A 137      28.587  20.897 -14.701  1.00 41.12           H  
ATOM   2049  O   LEU A 137      29.462  21.138 -17.501  1.00 41.12           O  
ATOM   2050  CG  LEU A 137      27.177  22.247 -13.763  1.00 41.12           C  
ATOM   2051  HG  LEU A 137      26.256  21.672 -13.853  1.00 41.12           H  
ATOM   2052  CD1 LEU A 137      27.817  21.919 -12.412  1.00 41.12           C  
ATOM   2053 HD11 LEU A 137      28.028  20.851 -12.357  1.00 41.12           H  
ATOM   2054 HD12 LEU A 137      27.122  22.174 -11.612  1.00 41.12           H  
ATOM   2055 HD13 LEU A 137      28.741  22.483 -12.285  1.00 41.12           H  
ATOM   2056  CD2 LEU A 137      26.848  23.744 -13.768  1.00 41.12           C  
ATOM   2057 HD21 LEU A 137      26.317  24.006 -14.683  1.00 41.12           H  
ATOM   2058 HD22 LEU A 137      27.757  24.339 -13.683  1.00 41.12           H  
ATOM   2059 HD23 LEU A 137      26.185  23.969 -12.933  1.00 41.12           H  
ATOM   2060  N   SER A 138      28.339  22.924 -18.280  1.00 41.39           N  
ATOM   2061  H   SER A 138      27.431  23.366 -18.254  1.00 41.39           H  
ATOM   2062  CA  SER A 138      29.434  23.721 -18.868  1.00 41.39           C  
ATOM   2063  HA  SER A 138      28.929  24.587 -19.296  1.00 41.39           H  
ATOM   2064  C   SER A 138      30.268  23.200 -20.055  1.00 41.39           C  
ATOM   2065  CB  SER A 138      30.316  24.301 -17.751  1.00 41.39           C  
ATOM   2066  HB2 SER A 138      29.677  24.747 -16.988  1.00 41.39           H  
ATOM   2067  HB3 SER A 138      30.958  25.083 -18.155  1.00 41.39           H  
ATOM   2068  O   SER A 138      31.336  23.756 -20.309  1.00 41.39           O  
ATOM   2069  OG  SER A 138      31.118  23.303 -17.145  1.00 41.39           O  
ATOM   2070  HG  SER A 138      30.687  22.453 -17.256  1.00 41.39           H  
ATOM   2071  N   ALA A 139      29.787  22.255 -20.865  1.00 42.60           N  
ATOM   2072  H   ALA A 139      28.907  21.810 -20.645  1.00 42.60           H  
ATOM   2073  CA  ALA A 139      30.379  22.011 -22.188  1.00 42.60           C  
ATOM   2074  HA  ALA A 139      31.357  22.487 -22.255  1.00 42.60           H  
ATOM   2075  C   ALA A 139      29.513  22.641 -23.295  1.00 42.60           C  
ATOM   2076  CB  ALA A 139      30.649  20.516 -22.369  1.00 42.60           C  
ATOM   2077  HB1 ALA A 139      31.318  20.164 -21.584  1.00 42.60           H  
ATOM   2078  HB2 ALA A 139      31.111  20.343 -23.341  1.00 42.60           H  
ATOM   2079  HB3 ALA A 139      29.711  19.963 -22.319  1.00 42.60           H  
ATOM   2080  O   ALA A 139      28.524  22.067 -23.727  1.00 42.60           O  
ATOM   2081  N   GLU A 140      29.894  23.852 -23.701  1.00 46.73           N  
ATOM   2082  H   GLU A 140      30.682  24.239 -23.200  1.00 46.73           H  
ATOM   2083  CA  GLU A 140      29.616  24.476 -25.004  1.00 46.73           C  
ATOM   2084  HA  GLU A 140      29.759  25.548 -24.868  1.00 46.73           H  
ATOM   2085  C   GLU A 140      28.191  24.334 -25.592  1.00 46.73           C  
ATOM   2086  CB  GLU A 140      30.701  24.050 -26.014  1.00 46.73           C  
ATOM   2087  HB2 GLU A 140      30.649  22.973 -26.179  1.00 46.73           H  
ATOM   2088  HB3 GLU A 140      30.501  24.562 -26.956  1.00 46.73           H  
ATOM   2089  O   GLU A 140      27.901  23.476 -26.419  1.00 46.73           O  
ATOM   2090  CG  GLU A 140      32.116  24.430 -25.536  1.00 46.73           C  
ATOM   2091  HG2 GLU A 140      32.101  25.473 -25.221  1.00 46.73           H  
ATOM   2092  HG3 GLU A 140      32.375  23.825 -24.666  1.00 46.73           H  
ATOM   2093  CD  GLU A 140      33.212  24.257 -26.602  1.00 46.73           C  
ATOM   2094  OE1 GLU A 140      34.353  24.686 -26.311  1.00 46.73           O  
ATOM   2095  OE2 GLU A 140      32.924  23.727 -27.698  1.00 46.73           O  
ATOM   2096  N   GLY A 141      27.333  25.313 -25.292  1.00 44.62           N  
ATOM   2097  H   GLY A 141      27.545  25.888 -24.490  1.00 44.62           H  
ATOM   2098  CA  GLY A 141      26.506  25.927 -26.341  1.00 44.62           C  
ATOM   2099  HA2 GLY A 141      26.183  26.905 -25.985  1.00 44.62           H  
ATOM   2100  HA3 GLY A 141      27.128  26.086 -27.222  1.00 44.62           H  
ATOM   2101  C   GLY A 141      25.247  25.197 -26.813  1.00 44.62           C  
ATOM   2102  O   GLY A 141      24.715  25.570 -27.858  1.00 44.62           O  
ATOM   2103  N   VAL A 142      24.721  24.231 -26.064  1.00 50.09           N  
ATOM   2104  H   VAL A 142      25.220  23.920 -25.242  1.00 50.09           H  
ATOM   2105  CA  VAL A 142      23.356  23.735 -26.280  1.00 50.09           C  
ATOM   2106  HA  VAL A 142      22.866  24.333 -27.048  1.00 50.09           H  
ATOM   2107  C   VAL A 142      22.581  23.933 -24.987  1.00 50.09           C  
ATOM   2108  CB  VAL A 142      23.343  22.272 -26.769  1.00 50.09           C  
ATOM   2109  HB  VAL A 142      23.724  21.622 -25.982  1.00 50.09           H  
ATOM   2110  O   VAL A 142      22.993  23.418 -23.951  1.00 50.09           O  
ATOM   2111  CG1 VAL A 142      21.923  21.821 -27.142  1.00 50.09           C  
ATOM   2112 HG11 VAL A 142      21.543  22.413 -27.975  1.00 50.09           H  
ATOM   2113 HG12 VAL A 142      21.936  20.767 -27.420  1.00 50.09           H  
ATOM   2114 HG13 VAL A 142      21.257  21.935 -26.286  1.00 50.09           H  
ATOM   2115  CG2 VAL A 142      24.219  22.095 -28.019  1.00 50.09           C  
ATOM   2116 HG21 VAL A 142      23.908  22.792 -28.797  1.00 50.09           H  
ATOM   2117 HG22 VAL A 142      24.139  21.073 -28.389  1.00 50.09           H  
ATOM   2118 HG23 VAL A 142      25.264  22.284 -27.771  1.00 50.09           H  
ATOM   2119  N   ASP A 143      21.473  24.675 -25.058  1.00 47.49           N  
ATOM   2120  H   ASP A 143      21.275  25.150 -25.927  1.00 47.49           H  
ATOM   2121  CA  ASP A 143      20.447  24.798 -24.014  1.00 47.49           C  
ATOM   2122  HA  ASP A 143      20.911  25.128 -23.084  1.00 47.49           H  
ATOM   2123  C   ASP A 143      19.786  23.428 -23.759  1.00 47.49           C  
ATOM   2124  CB  ASP A 143      19.377  25.832 -24.433  1.00 47.49           C  
ATOM   2125  HB2 ASP A 143      18.546  25.775 -23.730  1.00 47.49           H  
ATOM   2126  HB3 ASP A 143      18.997  25.565 -25.419  1.00 47.49           H  
ATOM   2127  O   ASP A 143      18.591  23.231 -23.992  1.00 47.49           O  
ATOM   2128  CG  ASP A 143      19.829  27.293 -24.446  1.00 47.49           C  
ATOM   2129  OD1 ASP A 143      20.611  27.682 -23.551  1.00 47.49           O  
ATOM   2130  OD2 ASP A 143      19.361  28.023 -25.350  1.00 47.49           O  
ATOM   2131  N   ALA A 144      20.560  22.428 -23.333  1.00 52.37           N  
ATOM   2132  H   ALA A 144      21.540  22.621 -23.183  1.00 52.37           H  
ATOM   2133  CA  ALA A 144      19.999  21.242 -22.722  1.00 52.37           C  
ATOM   2134  HA  ALA A 144      19.263  20.794 -23.390  1.00 52.37           H  
ATOM   2135  C   ALA A 144      19.303  21.745 -21.461  1.00 52.37           C  
ATOM   2136  CB  ALA A 144      21.108  20.218 -22.444  1.00 52.37           C  
ATOM   2137  HB1 ALA A 144      21.571  19.910 -23.381  1.00 52.37           H  
ATOM   2138  HB2 ALA A 144      21.867  20.657 -21.796  1.00 52.37           H  
ATOM   2139  HB3 ALA A 144      20.682  19.346 -21.947  1.00 52.37           H  
ATOM   2140  O   ALA A 144      19.969  22.150 -20.511  1.00 52.37           O  
ATOM   2141  N   ALA A 145      17.970  21.821 -21.508  1.00 56.21           N  
ATOM   2142  H   ALA A 145      17.509  21.618 -22.383  1.00 56.21           H  
ATOM   2143  CA  ALA A 145      17.161  22.201 -20.364  1.00 56.21           C  
ATOM   2144  HA  ALA A 145      17.320  23.257 -20.147  1.00 56.21           H  
ATOM   2145  C   ALA A 145      17.630  21.366 -19.169  1.00 56.21           C  
ATOM   2146  CB  ALA A 145      15.682  21.969 -20.703  1.00 56.21           C  
ATOM   2147  HB1 ALA A 145      15.069  22.239 -19.842  1.00 56.21           H  
ATOM   2148  HB2 ALA A 145      15.514  20.919 -20.941  1.00 56.21           H  
ATOM   2149  HB3 ALA A 145      15.396  22.587 -21.554  1.00 56.21           H  
ATOM   2150  O   ALA A 145      17.532  20.138 -19.201  1.00 56.21           O  
ATOM   2151  N   GLU A 146      18.221  22.028 -18.176  1.00 64.86           N  
ATOM   2152  H   GLU A 146      18.366  23.024 -18.260  1.00 64.86           H  
ATOM   2153  CA  GLU A 146      18.733  21.371 -16.981  1.00 64.86           C  
ATOM   2154  HA  GLU A 146      19.506  20.662 -17.274  1.00 64.86           H  
ATOM   2155  C   GLU A 146      17.570  20.615 -16.339  1.00 64.86           C  
ATOM   2156  CB  GLU A 146      19.364  22.421 -16.054  1.00 64.86           C  
ATOM   2157  HB2 GLU A 146      20.083  22.992 -16.641  1.00 64.86           H  
ATOM   2158  HB3 GLU A 146      18.590  23.103 -15.702  1.00 64.86           H  
ATOM   2159  O   GLU A 146      16.540  21.198 -15.991  1.00 64.86           O  
ATOM   2160  CG  GLU A 146      20.098  21.809 -14.850  1.00 64.86           C  
ATOM   2161  HG2 GLU A 146      19.376  21.277 -14.230  1.00 64.86           H  
ATOM   2162  HG3 GLU A 146      20.822  21.084 -15.221  1.00 64.86           H  
ATOM   2163  CD  GLU A 146      20.832  22.863 -13.993  1.00 64.86           C  
ATOM   2164  OE1 GLU A 146      21.488  22.457 -13.007  1.00 64.86           O  
ATOM   2165  OE2 GLU A 146      20.764  24.070 -14.328  1.00 64.86           O  
ATOM   2166  N   VAL A 147      17.691  19.289 -16.277  1.00 73.81           N  
ATOM   2167  H   VAL A 147      18.542  18.854 -16.602  1.00 73.81           H  
ATOM   2168  CA  VAL A 147      16.646  18.458 -15.692  1.00 73.81           C  
ATOM   2169  HA  VAL A 147      15.678  18.908 -15.912  1.00 73.81           H  
ATOM   2170  C   VAL A 147      16.841  18.473 -14.187  1.00 73.81           C  
ATOM   2171  CB  VAL A 147      16.619  17.035 -16.267  1.00 73.81           C  
ATOM   2172  HB  VAL A 147      17.577  16.543 -16.097  1.00 73.81           H  
ATOM   2173  O   VAL A 147      17.765  17.857 -13.658  1.00 73.81           O  
ATOM   2174  CG1 VAL A 147      15.505  16.231 -15.584  1.00 73.81           C  
ATOM   2175 HG11 VAL A 147      15.701  16.145 -14.515  1.00 73.81           H  
ATOM   2176 HG12 VAL A 147      15.464  15.219 -15.985  1.00 73.81           H  
ATOM   2177 HG13 VAL A 147      14.545  16.726 -15.733  1.00 73.81           H  
ATOM   2178  CG2 VAL A 147      16.340  17.079 -17.777  1.00 73.81           C  
ATOM   2179 HG21 VAL A 147      17.116  17.652 -18.283  1.00 73.81           H  
ATOM   2180 HG22 VAL A 147      15.376  17.550 -17.970  1.00 73.81           H  
ATOM   2181 HG23 VAL A 147      16.347  16.073 -18.197  1.00 73.81           H  
ATOM   2182  N   ASP A 148      15.937  19.161 -13.504  1.00 88.08           N  
ATOM   2183  H   ASP A 148      15.297  19.755 -14.011  1.00 88.08           H  
ATOM   2184  CA  ASP A 148      15.847  19.139 -12.052  1.00 88.08           C  
ATOM   2185  HA  ASP A 148      16.850  19.229 -11.633  1.00 88.08           H  
ATOM   2186  C   ASP A 148      15.252  17.796 -11.589  1.00 88.08           C  
ATOM   2187  CB  ASP A 148      15.055  20.369 -11.591  1.00 88.08           C  
ATOM   2188  HB2 ASP A 148      15.530  21.261 -11.999  1.00 88.08           H  
ATOM   2189  HB3 ASP A 148      14.041  20.320 -11.988  1.00 88.08           H  
ATOM   2190  O   ASP A 148      14.037  17.571 -11.624  1.00 88.08           O  
ATOM   2191  CG  ASP A 148      14.999  20.508 -10.067  1.00 88.08           C  
ATOM   2192  OD1 ASP A 148      15.345  19.528  -9.369  1.00 88.08           O  
ATOM   2193  OD2 ASP A 148      14.553  21.583  -9.613  1.00 88.08           O  
ATOM   2194  N   ALA A 149      16.130  16.871 -11.195  1.00 90.90           N  
ATOM   2195  H   ALA A 149      17.113  17.095 -11.254  1.00 90.90           H  
ATOM   2196  CA  ALA A 149      15.739  15.552 -10.709  1.00 90.90           C  
ATOM   2197  HA  ALA A 149      15.129  15.069 -11.473  1.00 90.90           H  
ATOM   2198  C   ALA A 149      14.892  15.632  -9.426  1.00 90.90           C  
ATOM   2199  CB  ALA A 149      17.004  14.709 -10.499  1.00 90.90           C  
ATOM   2200  HB1 ALA A 149      16.726  13.702 -10.186  1.00 90.90           H  
ATOM   2201  HB2 ALA A 149      17.569  14.644 -11.428  1.00 90.90           H  
ATOM   2202  HB3 ALA A 149      17.629  15.158  -9.727  1.00 90.90           H  
ATOM   2203  O   ALA A 149      13.946  14.855  -9.283  1.00 90.90           O  
ATOM   2204  N   ASP A 150      15.172  16.584  -8.528  1.00 92.27           N  
ATOM   2205  H   ASP A 150      15.852  17.293  -8.761  1.00 92.27           H  
ATOM   2206  CA  ASP A 150      14.406  16.772  -7.290  1.00 92.27           C  
ATOM   2207  HA  ASP A 150      14.350  15.824  -6.755  1.00 92.27           H  
ATOM   2208  C   ASP A 150      12.968  17.210  -7.612  1.00 92.27           C  
ATOM   2209  CB  ASP A 150      15.092  17.805  -6.371  1.00 92.27           C  
ATOM   2210  HB2 ASP A 150      15.345  18.698  -6.943  1.00 92.27           H  
ATOM   2211  HB3 ASP A 150      14.370  18.103  -5.610  1.00 92.27           H  
ATOM   2212  O   ASP A 150      12.004  16.698  -7.026  1.00 92.27           O  
ATOM   2213  CG  ASP A 150      16.344  17.308  -5.633  1.00 92.27           C  
ATOM   2214  OD1 ASP A 150      16.719  16.120  -5.771  1.00 92.27           O  
ATOM   2215  OD2 ASP A 150      16.897  18.100  -4.838  1.00 92.27           O  
ATOM   2216  N   ALA A 151      12.796  18.090  -8.604  1.00 93.55           N  
ATOM   2217  H   ALA A 151      13.619  18.516  -9.007  1.00 93.55           H  
ATOM   2218  CA  ALA A 151      11.475  18.469  -9.100  1.00 93.55           C  
ATOM   2219  HA  ALA A 151      10.886  18.821  -8.253  1.00 93.55           H  
ATOM   2220  C   ALA A 151      10.719  17.281  -9.723  1.00 93.55           C  
ATOM   2221  CB  ALA A 151      11.615  19.626 -10.092  1.00 93.55           C  
ATOM   2222  HB1 ALA A 151      10.628  19.951 -10.420  1.00 93.55           H  
ATOM   2223  HB2 ALA A 151      12.191  19.306 -10.960  1.00 93.55           H  
ATOM   2224  HB3 ALA A 151      12.122  20.463  -9.611  1.00 93.55           H  
ATOM   2225  O   ALA A 151       9.518  17.126  -9.479  1.00 93.55           O  
ATOM   2226  N   LEU A 152      11.399  16.409 -10.480  1.00 94.08           N  
ATOM   2227  H   LEU A 152      12.375  16.598 -10.657  1.00 94.08           H  
ATOM   2228  CA  LEU A 152      10.780  15.202 -11.047  1.00 94.08           C  
ATOM   2229  HA  LEU A 152       9.851  15.489 -11.539  1.00 94.08           H  
ATOM   2230  C   LEU A 152      10.377  14.187  -9.976  1.00 94.08           C  
ATOM   2231  CB  LEU A 152      11.714  14.536 -12.070  1.00 94.08           C  
ATOM   2232  HB2 LEU A 152      11.295  13.562 -12.325  1.00 94.08           H  
ATOM   2233  HB3 LEU A 152      12.685  14.368 -11.603  1.00 94.08           H  
ATOM   2234  O   LEU A 152       9.297  13.601 -10.073  1.00 94.08           O  
ATOM   2235  CG  LEU A 152      11.918  15.320 -13.373  1.00 94.08           C  
ATOM   2236  HG  LEU A 152      12.390  16.280 -13.161  1.00 94.08           H  
ATOM   2237  CD1 LEU A 152      12.830  14.514 -14.299  1.00 94.08           C  
ATOM   2238 HD11 LEU A 152      12.970  15.048 -15.239  1.00 94.08           H  
ATOM   2239 HD12 LEU A 152      12.392  13.538 -14.508  1.00 94.08           H  
ATOM   2240 HD13 LEU A 152      13.801  14.379 -13.821  1.00 94.08           H  
ATOM   2241  CD2 LEU A 152      10.611  15.578 -14.126  1.00 94.08           C  
ATOM   2242 HD21 LEU A 152      10.832  16.171 -15.014  1.00 94.08           H  
ATOM   2243 HD22 LEU A 152      10.135  14.637 -14.401  1.00 94.08           H  
ATOM   2244 HD23 LEU A 152       9.927  16.171 -13.519  1.00 94.08           H  
ATOM   2245  N   TRP A 153      11.188  14.013  -8.931  1.00 96.53           N  
ATOM   2246  H   TRP A 153      12.084  14.480  -8.933  1.00 96.53           H  
ATOM   2247  CA  TRP A 153      10.828  13.194  -7.774  1.00 96.53           C  
ATOM   2248  HA  TRP A 153      10.648  12.170  -8.100  1.00 96.53           H  
ATOM   2249  C   TRP A 153       9.546  13.693  -7.108  1.00 96.53           C  
ATOM   2250  CB  TRP A 153      11.979  13.199  -6.766  1.00 96.53           C  
ATOM   2251  HB2 TRP A 153      11.560  12.993  -5.781  1.00 96.53           H  
ATOM   2252  HB3 TRP A 153      12.447  14.182  -6.722  1.00 96.53           H  
ATOM   2253  O   TRP A 153       8.615  12.912  -6.878  1.00 96.53           O  
ATOM   2254  CG  TRP A 153      13.017  12.161  -7.013  1.00 96.53           C  
ATOM   2255  CD1 TRP A 153      14.298  12.377  -7.385  1.00 96.53           C  
ATOM   2256  HD1 TRP A 153      14.741  13.348  -7.551  1.00 96.53           H  
ATOM   2257  CD2 TRP A 153      12.872  10.719  -6.876  1.00 96.53           C  
ATOM   2258  CE2 TRP A 153      14.122  10.113  -7.191  1.00 96.53           C  
ATOM   2259  CE3 TRP A 153      11.806   9.867  -6.512  1.00 96.53           C  
ATOM   2260  HE3 TRP A 153      10.851  10.302  -6.256  1.00 96.53           H  
ATOM   2261  NE1 TRP A 153      14.956  11.169  -7.494  1.00 96.53           N  
ATOM   2262  HE1 TRP A 153      15.922  11.094  -7.780  1.00 96.53           H  
ATOM   2263  CH2 TRP A 153      13.222   7.902  -6.808  1.00 96.53           C  
ATOM   2264  HH2 TRP A 153      13.341   6.829  -6.791  1.00 96.53           H  
ATOM   2265  CZ2 TRP A 153      14.303   8.726  -7.165  1.00 96.53           C  
ATOM   2266  HZ2 TRP A 153      15.257   8.308  -7.448  1.00 96.53           H  
ATOM   2267  CZ3 TRP A 153      11.980   8.471  -6.479  1.00 96.53           C  
ATOM   2268  HZ3 TRP A 153      11.159   7.829  -6.196  1.00 96.53           H  
ATOM   2269  N   TYR A 154       9.467  15.001  -6.852  1.00 97.00           N  
ATOM   2270  H   TYR A 154      10.270  15.580  -7.055  1.00 97.00           H  
ATOM   2271  CA  TYR A 154       8.273  15.624  -6.288  1.00 97.00           C  
ATOM   2272  HA  TYR A 154       8.037  15.128  -5.346  1.00 97.00           H  
ATOM   2273  C   TYR A 154       7.048  15.456  -7.197  1.00 97.00           C  
ATOM   2274  CB  TYR A 154       8.560  17.099  -5.997  1.00 97.00           C  
ATOM   2275  HB2 TYR A 154       9.350  17.168  -5.249  1.00 97.00           H  
ATOM   2276  HB3 TYR A 154       8.927  17.580  -6.904  1.00 97.00           H  
ATOM   2277  O   TYR A 154       5.975  15.077  -6.718  1.00 97.00           O  
ATOM   2278  CG  TYR A 154       7.344  17.846  -5.491  1.00 97.00           C  
ATOM   2279  CD1 TYR A 154       6.771  18.871  -6.267  1.00 97.00           C  
ATOM   2280  HD1 TYR A 154       7.216  19.138  -7.214  1.00 97.00           H  
ATOM   2281  CD2 TYR A 154       6.770  17.491  -4.256  1.00 97.00           C  
ATOM   2282  HD2 TYR A 154       7.221  16.711  -3.660  1.00 97.00           H  
ATOM   2283  CE1 TYR A 154       5.636  19.557  -5.798  1.00 97.00           C  
ATOM   2284  HE1 TYR A 154       5.210  20.356  -6.389  1.00 97.00           H  
ATOM   2285  CE2 TYR A 154       5.630  18.167  -3.786  1.00 97.00           C  
ATOM   2286  HE2 TYR A 154       5.208  17.923  -2.822  1.00 97.00           H  
ATOM   2287  OH  TYR A 154       3.978  19.867  -4.094  1.00 97.00           O  
ATOM   2288  HH  TYR A 154       3.748  20.606  -4.662  1.00 97.00           H  
ATOM   2289  CZ  TYR A 154       5.072  19.209  -4.552  1.00 97.00           C  
ATOM   2290  N   GLN A 155       7.200  15.667  -8.508  1.00 96.93           N  
ATOM   2291  H   GLN A 155       8.095  15.993  -8.844  1.00 96.93           H  
ATOM   2292  CA  GLN A 155       6.118  15.475  -9.475  1.00 96.93           C  
ATOM   2293  HA  GLN A 155       5.278  16.098  -9.165  1.00 96.93           H  
ATOM   2294  C   GLN A 155       5.636  14.017  -9.498  1.00 96.93           C  
ATOM   2295  CB  GLN A 155       6.576  15.940 -10.866  1.00 96.93           C  
ATOM   2296  HB2 GLN A 155       7.308  15.235 -11.259  1.00 96.93           H  
ATOM   2297  HB3 GLN A 155       7.053  16.916 -10.779  1.00 96.93           H  
ATOM   2298  O   GLN A 155       4.430  13.773  -9.434  1.00 96.93           O  
ATOM   2299  CG  GLN A 155       5.396  16.063 -11.847  1.00 96.93           C  
ATOM   2300  HG2 GLN A 155       4.734  16.860 -11.509  1.00 96.93           H  
ATOM   2301  HG3 GLN A 155       4.820  15.138 -11.855  1.00 96.93           H  
ATOM   2302  CD  GLN A 155       5.836  16.379 -13.277  1.00 96.93           C  
ATOM   2303  NE2 GLN A 155       4.951  16.298 -14.249  1.00 96.93           N  
ATOM   2304 HE21 GLN A 155       5.319  16.468 -15.174  1.00 96.93           H  
ATOM   2305 HE22 GLN A 155       4.020  15.932 -14.109  1.00 96.93           H  
ATOM   2306  OE1 GLN A 155       6.975  16.699 -13.562  1.00 96.93           O  
ATOM   2307  N   GLY A 156       6.552  13.044  -9.518  1.00 97.69           N  
ATOM   2308  H   GLY A 156       7.526  13.303  -9.577  1.00 97.69           H  
ATOM   2309  CA  GLY A 156       6.219  11.618  -9.472  1.00 97.69           C  
ATOM   2310  HA2 GLY A 156       7.145  11.042  -9.467  1.00 97.69           H  
ATOM   2311  HA3 GLY A 156       5.643  11.349 -10.357  1.00 97.69           H  
ATOM   2312  C   GLY A 156       5.411  11.247  -8.224  1.00 97.69           C  
ATOM   2313  O   GLY A 156       4.371  10.591  -8.326  1.00 97.69           O  
ATOM   2314  N   TRP A 157       5.826  11.738  -7.052  1.00 98.36           N  
ATOM   2315  H   TRP A 157       6.680  12.276  -7.031  1.00 98.36           H  
ATOM   2316  CA  TRP A 157       5.085  11.554  -5.801  1.00 98.36           C  
ATOM   2317  HA  TRP A 157       4.944  10.489  -5.618  1.00 98.36           H  
ATOM   2318  C   TRP A 157       3.691  12.184  -5.853  1.00 98.36           C  
ATOM   2319  CB  TRP A 157       5.885  12.145  -4.638  1.00 98.36           C  
ATOM   2320  HB2 TRP A 157       5.186  12.378  -3.834  1.00 98.36           H  
ATOM   2321  HB3 TRP A 157       6.346  13.085  -4.942  1.00 98.36           H  
ATOM   2322  O   TRP A 157       2.707  11.522  -5.519  1.00 98.36           O  
ATOM   2323  CG  TRP A 157       6.937  11.261  -4.048  1.00 98.36           C  
ATOM   2324  CD1 TRP A 157       7.817  10.474  -4.712  1.00 98.36           C  
ATOM   2325  HD1 TRP A 157       7.892  10.396  -5.787  1.00 98.36           H  
ATOM   2326  CD2 TRP A 157       7.255  11.109  -2.637  1.00 98.36           C  
ATOM   2327  CE2 TRP A 157       8.332  10.185  -2.512  1.00 98.36           C  
ATOM   2328  CE3 TRP A 157       6.742  11.672  -1.449  1.00 98.36           C  
ATOM   2329  HE3 TRP A 157       5.924  12.375  -1.503  1.00 98.36           H  
ATOM   2330  NE1 TRP A 157       8.631   9.819  -3.804  1.00 98.36           N  
ATOM   2331  HE1 TRP A 157       9.416   9.233  -4.050  1.00 98.36           H  
ATOM   2332  CH2 TRP A 157       8.380  10.456  -0.112  1.00 98.36           C  
ATOM   2333  HH2 TRP A 157       8.814  10.241   0.853  1.00 98.36           H  
ATOM   2334  CZ2 TRP A 157       8.885   9.847  -1.272  1.00 98.36           C  
ATOM   2335  HZ2 TRP A 157       9.712   9.154  -1.222  1.00 98.36           H  
ATOM   2336  CZ3 TRP A 157       7.304  11.352  -0.202  1.00 98.36           C  
ATOM   2337  HZ3 TRP A 157       6.910  11.815   0.691  1.00 98.36           H  
ATOM   2338  N   GLN A 158       3.581  13.440  -6.297  1.00 97.72           N  
ATOM   2339  H   GLN A 158       4.423  13.927  -6.569  1.00 97.72           H  
ATOM   2340  CA  GLN A 158       2.299  14.143  -6.397  1.00 97.72           C  
ATOM   2341  HA  GLN A 158       1.849  14.206  -5.406  1.00 97.72           H  
ATOM   2342  C   GLN A 158       1.306  13.394  -7.285  1.00 97.72           C  
ATOM   2343  CB  GLN A 158       2.518  15.563  -6.948  1.00 97.72           C  
ATOM   2344  HB2 GLN A 158       1.580  15.948  -7.348  1.00 97.72           H  
ATOM   2345  HB3 GLN A 158       3.237  15.532  -7.766  1.00 97.72           H  
ATOM   2346  O   GLN A 158       0.141  13.235  -6.910  1.00 97.72           O  
ATOM   2347  CG  GLN A 158       3.019  16.537  -5.874  1.00 97.72           C  
ATOM   2348  HG2 GLN A 158       3.920  16.137  -5.409  1.00 97.72           H  
ATOM   2349  HG3 GLN A 158       3.285  17.481  -6.350  1.00 97.72           H  
ATOM   2350  CD  GLN A 158       1.981  16.831  -4.789  1.00 97.72           C  
ATOM   2351  NE2 GLN A 158       2.407  17.244  -3.622  1.00 97.72           N  
ATOM   2352 HE21 GLN A 158       1.727  17.536  -2.934  1.00 97.72           H  
ATOM   2353 HE22 GLN A 158       3.379  17.487  -3.494  1.00 97.72           H  
ATOM   2354  OE1 GLN A 158       0.775  16.694  -4.952  1.00 97.72           O  
ATOM   2355  N   VAL A 159       1.759  12.890  -8.433  1.00 97.99           N  
ATOM   2356  H   VAL A 159       2.724  13.052  -8.685  1.00 97.99           H  
ATOM   2357  CA  VAL A 159       0.901  12.152  -9.363  1.00 97.99           C  
ATOM   2358  HA  VAL A 159       0.010  12.749  -9.558  1.00 97.99           H  
ATOM   2359  C   VAL A 159       0.420  10.841  -8.746  1.00 97.99           C  
ATOM   2360  CB  VAL A 159       1.617  11.933 -10.704  1.00 97.99           C  
ATOM   2361  HB  VAL A 159       2.581  11.450 -10.542  1.00 97.99           H  
ATOM   2362  O   VAL A 159      -0.784  10.581  -8.739  1.00 97.99           O  
ATOM   2363  CG1 VAL A 159       0.769  11.062 -11.631  1.00 97.99           C  
ATOM   2364 HG11 VAL A 159       1.212  11.069 -12.627  1.00 97.99           H  
ATOM   2365 HG12 VAL A 159       0.744  10.036 -11.262  1.00 97.99           H  
ATOM   2366 HG13 VAL A 159      -0.249  11.445 -11.698  1.00 97.99           H  
ATOM   2367  CG2 VAL A 159       1.829  13.279 -11.404  1.00 97.99           C  
ATOM   2368 HG21 VAL A 159       2.439  13.946 -10.795  1.00 97.99           H  
ATOM   2369 HG22 VAL A 159       0.867  13.764 -11.566  1.00 97.99           H  
ATOM   2370 HG23 VAL A 159       2.344  13.126 -12.353  1.00 97.99           H  
ATOM   2371  N   LEU A 160       1.314  10.046  -8.153  1.00 98.49           N  
ATOM   2372  H   LEU A 160       2.287  10.317  -8.159  1.00 98.49           H  
ATOM   2373  CA  LEU A 160       0.939   8.766  -7.545  1.00 98.49           C  
ATOM   2374  HA  LEU A 160       0.373   8.190  -8.277  1.00 98.49           H  
ATOM   2375  C   LEU A 160       0.001   8.928  -6.348  1.00 98.49           C  
ATOM   2376  CB  LEU A 160       2.208   8.000  -7.140  1.00 98.49           C  
ATOM   2377  HB2 LEU A 160       1.931   7.161  -6.502  1.00 98.49           H  
ATOM   2378  HB3 LEU A 160       2.848   8.667  -6.562  1.00 98.49           H  
ATOM   2379  O   LEU A 160      -0.983   8.194  -6.231  1.00 98.49           O  
ATOM   2380  CG  LEU A 160       2.998   7.456  -8.340  1.00 98.49           C  
ATOM   2381  HG  LEU A 160       3.210   8.263  -9.041  1.00 98.49           H  
ATOM   2382  CD1 LEU A 160       4.320   6.867  -7.852  1.00 98.49           C  
ATOM   2383 HD11 LEU A 160       4.912   7.648  -7.376  1.00 98.49           H  
ATOM   2384 HD12 LEU A 160       4.883   6.483  -8.703  1.00 98.49           H  
ATOM   2385 HD13 LEU A 160       4.141   6.060  -7.142  1.00 98.49           H  
ATOM   2386  CD2 LEU A 160       2.217   6.363  -9.075  1.00 98.49           C  
ATOM   2387 HD21 LEU A 160       2.762   6.090  -9.978  1.00 98.49           H  
ATOM   2388 HD22 LEU A 160       2.092   5.489  -8.436  1.00 98.49           H  
ATOM   2389 HD23 LEU A 160       1.241   6.717  -9.407  1.00 98.49           H  
ATOM   2390  N   LEU A 161       0.255   9.918  -5.491  1.00 98.18           N  
ATOM   2391  H   LEU A 161       1.088  10.473  -5.632  1.00 98.18           H  
ATOM   2392  CA  LEU A 161      -0.621  10.234  -4.364  1.00 98.18           C  
ATOM   2393  HA  LEU A 161      -0.805   9.325  -3.792  1.00 98.18           H  
ATOM   2394  C   LEU A 161      -1.989  10.735  -4.845  1.00 98.18           C  
ATOM   2395  CB  LEU A 161       0.071  11.273  -3.465  1.00 98.18           C  
ATOM   2396  HB2 LEU A 161      -0.645  11.627  -2.724  1.00 98.18           H  
ATOM   2397  HB3 LEU A 161       0.366  12.123  -4.080  1.00 98.18           H  
ATOM   2398  O   LEU A 161      -3.015  10.368  -4.275  1.00 98.18           O  
ATOM   2399  CG  LEU A 161       1.308  10.730  -2.724  1.00 98.18           C  
ATOM   2400  HG  LEU A 161       1.970  10.221  -3.426  1.00 98.18           H  
ATOM   2401  CD1 LEU A 161       2.080  11.882  -2.083  1.00 98.18           C  
ATOM   2402 HD11 LEU A 161       2.362  12.602  -2.851  1.00 98.18           H  
ATOM   2403 HD12 LEU A 161       2.995  11.500  -1.630  1.00 98.18           H  
ATOM   2404 HD13 LEU A 161       1.482  12.375  -1.317  1.00 98.18           H  
ATOM   2405  CD2 LEU A 161       0.918   9.737  -1.629  1.00 98.18           C  
ATOM   2406 HD21 LEU A 161       0.231  10.213  -0.929  1.00 98.18           H  
ATOM   2407 HD22 LEU A 161       1.809   9.418  -1.088  1.00 98.18           H  
ATOM   2408 HD23 LEU A 161       0.442   8.857  -2.061  1.00 98.18           H  
ATOM   2409  N   THR A 162      -2.028  11.528  -5.917  1.00 96.32           N  
ATOM   2410  H   THR A 162      -1.155  11.799  -6.347  1.00 96.32           H  
ATOM   2411  CA  THR A 162      -3.284  12.013  -6.512  1.00 96.32           C  
ATOM   2412  HA  THR A 162      -3.888  12.465  -5.726  1.00 96.32           H  
ATOM   2413  C   THR A 162      -4.107  10.875  -7.110  1.00 96.32           C  
ATOM   2414  CB  THR A 162      -3.014  13.094  -7.565  1.00 96.32           C  
ATOM   2415  HB  THR A 162      -2.366  12.703  -8.350  1.00 96.32           H  
ATOM   2416  O   THR A 162      -5.319  10.838  -6.891  1.00 96.32           O  
ATOM   2417  CG2 THR A 162      -4.294  13.640  -8.200  1.00 96.32           C  
ATOM   2418 HG21 THR A 162      -4.045  14.486  -8.840  1.00 96.32           H  
ATOM   2419 HG22 THR A 162      -4.769  12.874  -8.814  1.00 96.32           H  
ATOM   2420 HG23 THR A 162      -4.985  13.970  -7.424  1.00 96.32           H  
ATOM   2421  OG1 THR A 162      -2.378  14.177  -6.930  1.00 96.32           O  
ATOM   2422  HG1 THR A 162      -1.438  13.983  -6.931  1.00 96.32           H  
ATOM   2423  N   LEU A 163      -3.470   9.922  -7.800  1.00 95.34           N  
ATOM   2424  H   LEU A 163      -2.482  10.036  -7.977  1.00 95.34           H  
ATOM   2425  CA  LEU A 163      -4.127   8.716  -8.316  1.00 95.34           C  
ATOM   2426  HA  LEU A 163      -4.988   9.004  -8.920  1.00 95.34           H  
ATOM   2427  C   LEU A 163      -4.655   7.829  -7.182  1.00 95.34           C  
ATOM   2428  CB  LEU A 163      -3.139   7.919  -9.188  1.00 95.34           C  
ATOM   2429  HB2 LEU A 163      -2.215   7.781  -8.628  1.00 95.34           H  
ATOM   2430  HB3 LEU A 163      -3.560   6.930  -9.369  1.00 95.34           H  
ATOM   2431  O   LEU A 163      -5.798   7.376  -7.228  1.00 95.34           O  
ATOM   2432  CG  LEU A 163      -2.803   8.545 -10.554  1.00 95.34           C  
ATOM   2433  HG  LEU A 163      -2.430   9.559 -10.416  1.00 95.34           H  
ATOM   2434  CD1 LEU A 163      -1.699   7.709 -11.202  1.00 95.34           C  
ATOM   2435 HD11 LEU A 163      -2.030   6.681 -11.348  1.00 95.34           H  
ATOM   2436 HD12 LEU A 163      -0.809   7.723 -10.573  1.00 95.34           H  
ATOM   2437 HD13 LEU A 163      -1.438   8.135 -12.170  1.00 95.34           H  
ATOM   2438  CD2 LEU A 163      -4.024   8.608 -11.478  1.00 95.34           C  
ATOM   2439 HD21 LEU A 163      -4.531   7.644 -11.522  1.00 95.34           H  
ATOM   2440 HD22 LEU A 163      -4.721   9.365 -11.120  1.00 95.34           H  
ATOM   2441 HD23 LEU A 163      -3.705   8.891 -12.481  1.00 95.34           H  
ATOM   2442  N   CYS A 164      -3.863   7.607  -6.128  1.00 96.15           N  
ATOM   2443  H   CYS A 164      -2.922   7.974  -6.140  1.00 96.15           H  
ATOM   2444  CA  CYS A 164      -4.269   6.743  -5.015  1.00 96.15           C  
ATOM   2445  HA  CYS A 164      -4.682   5.827  -5.438  1.00 96.15           H  
ATOM   2446  C   CYS A 164      -5.390   7.341  -4.155  1.00 96.15           C  
ATOM   2447  CB  CYS A 164      -3.052   6.359  -4.170  1.00 96.15           C  
ATOM   2448  HB2 CYS A 164      -2.512   7.248  -3.845  1.00 96.15           H  
ATOM   2449  HB3 CYS A 164      -3.384   5.805  -3.291  1.00 96.15           H  
ATOM   2450  O   CYS A 164      -6.100   6.608  -3.476  1.00 96.15           O  
ATOM   2451  SG  CYS A 164      -1.974   5.293  -5.163  1.00 96.15           S  
ATOM   2452  HG  CYS A 164      -1.440   6.275  -5.895  1.00 96.15           H  
ATOM   2453  N   ARG A 165      -5.614   8.656  -4.221  1.00 91.93           N  
ATOM   2454  H   ARG A 165      -4.962   9.223  -4.744  1.00 91.93           H  
ATOM   2455  CA  ARG A 165      -6.773   9.301  -3.589  1.00 91.93           C  
ATOM   2456  HA  ARG A 165      -6.899   8.913  -2.577  1.00 91.93           H  
ATOM   2457  C   ARG A 165      -8.101   9.029  -4.289  1.00 91.93           C  
ATOM   2458  CB  ARG A 165      -6.529  10.804  -3.520  1.00 91.93           C  
ATOM   2459  HB2 ARG A 165      -7.488  11.300  -3.367  1.00 91.93           H  
ATOM   2460  HB3 ARG A 165      -6.103  11.160  -4.458  1.00 91.93           H  
ATOM   2461  O   ARG A 165      -9.144   9.239  -3.680  1.00 91.93           O  
ATOM   2462  CG  ARG A 165      -5.606  11.153  -2.351  1.00 91.93           C  
ATOM   2463  HG2 ARG A 165      -6.116  10.920  -1.416  1.00 91.93           H  
ATOM   2464  HG3 ARG A 165      -4.690  10.564  -2.392  1.00 91.93           H  
ATOM   2465  CD  ARG A 165      -5.248  12.636  -2.367  1.00 91.93           C  
ATOM   2466  HD2 ARG A 165      -4.604  12.842  -3.221  1.00 91.93           H  
ATOM   2467  HD3 ARG A 165      -4.708  12.819  -1.438  1.00 91.93           H  
ATOM   2468  NE  ARG A 165      -6.454  13.479  -2.435  1.00 91.93           N  
ATOM   2469  HE  ARG A 165      -7.200  13.134  -3.023  1.00 91.93           H  
ATOM   2470  NH1 ARG A 165      -5.954  14.963  -0.755  1.00 91.93           N  
ATOM   2471 HH11 ARG A 165      -6.254  15.661  -0.091  1.00 91.93           H  
ATOM   2472 HH12 ARG A 165      -5.025  14.572  -0.685  1.00 91.93           H  
ATOM   2473  NH2 ARG A 165      -8.023  14.869  -1.570  1.00 91.93           N  
ATOM   2474 HH21 ARG A 165      -8.722  14.300  -2.026  1.00 91.93           H  
ATOM   2475 HH22 ARG A 165      -8.305  15.455  -0.798  1.00 91.93           H  
ATOM   2476  CZ  ARG A 165      -6.798  14.430  -1.590  1.00 91.93           C  
ATOM   2477  N   GLN A 166      -8.083   8.584  -5.545  1.00 90.42           N  
ATOM   2478  H   GLN A 166      -7.193   8.407  -5.989  1.00 90.42           H  
ATOM   2479  CA  GLN A 166      -9.306   8.427  -6.340  1.00 90.42           C  
ATOM   2480  HA  GLN A 166      -9.942   9.298  -6.181  1.00 90.42           H  
ATOM   2481  C   GLN A 166     -10.139   7.206  -5.936  1.00 90.42           C  
ATOM   2482  CB  GLN A 166      -8.963   8.355  -7.836  1.00 90.42           C  
ATOM   2483  HB2 GLN A 166      -8.410   7.438  -8.040  1.00 90.42           H  
ATOM   2484  HB3 GLN A 166      -9.895   8.321  -8.401  1.00 90.42           H  
ATOM   2485  O   GLN A 166     -11.319   7.140  -6.269  1.00 90.42           O  
ATOM   2486  CG  GLN A 166      -8.149   9.551  -8.339  1.00 90.42           C  
ATOM   2487  HG2 GLN A 166      -7.974   9.443  -9.409  1.00 90.42           H  
ATOM   2488  HG3 GLN A 166      -7.171   9.540  -7.859  1.00 90.42           H  
ATOM   2489  CD  GLN A 166      -8.830  10.892  -8.088  1.00 90.42           C  
ATOM   2490  NE2 GLN A 166      -8.115  11.853  -7.545  1.00 90.42           N  
ATOM   2491 HE21 GLN A 166      -7.144  11.684  -7.326  1.00 90.42           H  
ATOM   2492 HE22 GLN A 166      -8.583  12.740  -7.428  1.00 90.42           H  
ATOM   2493  OE1 GLN A 166     -10.001  11.098  -8.354  1.00 90.42           O  
ATOM   2494  N   ALA A 167      -9.551   6.239  -5.223  1.00 87.56           N  
ATOM   2495  H   ALA A 167      -8.593   6.357  -4.925  1.00 87.56           H  
ATOM   2496  CA  ALA A 167     -10.267   5.052  -4.775  1.00 87.56           C  
ATOM   2497  HA  ALA A 167     -11.327   5.304  -4.729  1.00 87.56           H  
ATOM   2498  C   ALA A 167      -9.811   4.606  -3.374  1.00 87.56           C  
ATOM   2499  CB  ALA A 167     -10.102   3.944  -5.819  1.00 87.56           C  
ATOM   2500  HB1 ALA A 167     -10.357   4.325  -6.808  1.00 87.56           H  
ATOM   2501  HB2 ALA A 167     -10.775   3.119  -5.586  1.00 87.56           H  
ATOM   2502  HB3 ALA A 167      -9.074   3.582  -5.820  1.00 87.56           H  
ATOM   2503  O   ALA A 167      -8.611   4.587  -3.093  1.00 87.56           O  
ATOM   2504  N   PRO A 168     -10.742   4.202  -2.492  1.00 83.70           N  
ATOM   2505  CA  PRO A 168     -10.451   3.925  -1.086  1.00 83.70           C  
ATOM   2506  HA  PRO A 168     -10.024   4.816  -0.625  1.00 83.70           H  
ATOM   2507  C   PRO A 168      -9.482   2.759  -0.867  1.00 83.70           C  
ATOM   2508  CB  PRO A 168     -11.809   3.627  -0.445  1.00 83.70           C  
ATOM   2509  HB2 PRO A 168     -12.220   4.542  -0.017  1.00 83.70           H  
ATOM   2510  HB3 PRO A 168     -11.743   2.846   0.312  1.00 83.70           H  
ATOM   2511  O   PRO A 168      -8.775   2.747   0.138  1.00 83.70           O  
ATOM   2512  CG  PRO A 168     -12.684   3.172  -1.608  1.00 83.70           C  
ATOM   2513  HG2 PRO A 168     -13.741   3.360  -1.418  1.00 83.70           H  
ATOM   2514  HG3 PRO A 168     -12.510   2.115  -1.807  1.00 83.70           H  
ATOM   2515  CD  PRO A 168     -12.158   4.008  -2.767  1.00 83.70           C  
ATOM   2516  HD2 PRO A 168     -12.316   3.478  -3.706  1.00 83.70           H  
ATOM   2517  HD3 PRO A 168     -12.661   4.974  -2.785  1.00 83.70           H  
ATOM   2518  N   GLN A 169      -9.411   1.790  -1.780  1.00 90.27           N  
ATOM   2519  H   GLN A 169     -10.035   1.818  -2.573  1.00 90.27           H  
ATOM   2520  CA  GLN A 169      -8.501   0.649  -1.663  1.00 90.27           C  
ATOM   2521  HA  GLN A 169      -8.481   0.354  -0.614  1.00 90.27           H  
ATOM   2522  C   GLN A 169      -7.050   0.972  -2.046  1.00 90.27           C  
ATOM   2523  CB  GLN A 169      -9.040  -0.566  -2.443  1.00 90.27           C  
ATOM   2524  HB2 GLN A 169     -10.074  -0.757  -2.157  1.00 90.27           H  
ATOM   2525  HB3 GLN A 169      -8.461  -1.436  -2.132  1.00 90.27           H  
ATOM   2526  O   GLN A 169      -6.164   0.166  -1.773  1.00 90.27           O  
ATOM   2527  CG  GLN A 169      -8.931  -0.517  -3.978  1.00 90.27           C  
ATOM   2528  HG2 GLN A 169      -7.948  -0.156  -4.283  1.00 90.27           H  
ATOM   2529  HG3 GLN A 169      -9.012  -1.541  -4.345  1.00 90.27           H  
ATOM   2530  CD  GLN A 169     -10.007   0.299  -4.684  1.00 90.27           C  
ATOM   2531  NE2 GLN A 169     -10.100   0.188  -5.991  1.00 90.27           N  
ATOM   2532 HE21 GLN A 169      -9.475  -0.416  -6.506  1.00 90.27           H  
ATOM   2533 HE22 GLN A 169     -10.816   0.709  -6.476  1.00 90.27           H  
ATOM   2534  OE1 GLN A 169     -10.787   1.031  -4.087  1.00 90.27           O  
ATOM   2535  N   ARG A 170      -6.798   2.119  -2.694  1.00 95.04           N  
ATOM   2536  H   ARG A 170      -7.540   2.797  -2.798  1.00 95.04           H  
ATOM   2537  CA  ARG A 170      -5.486   2.443  -3.260  1.00 95.04           C  
ATOM   2538  HA  ARG A 170      -5.026   1.506  -3.575  1.00 95.04           H  
ATOM   2539  C   ARG A 170      -4.546   3.051  -2.220  1.00 95.04           C  
ATOM   2540  CB  ARG A 170      -5.621   3.325  -4.510  1.00 95.04           C  
ATOM   2541  HB2 ARG A 170      -4.624   3.644  -4.815  1.00 95.04           H  
ATOM   2542  HB3 ARG A 170      -6.215   4.205  -4.266  1.00 95.04           H  
ATOM   2543  O   ARG A 170      -4.945   3.858  -1.376  1.00 95.04           O  
ATOM   2544  CG  ARG A 170      -6.267   2.585  -5.689  1.00 95.04           C  
ATOM   2545  HG2 ARG A 170      -7.250   2.216  -5.398  1.00 95.04           H  
ATOM   2546  HG3 ARG A 170      -5.644   1.727  -5.942  1.00 95.04           H  
ATOM   2547  CD  ARG A 170      -6.414   3.493  -6.927  1.00 95.04           C  
ATOM   2548  HD2 ARG A 170      -5.440   3.900  -7.198  1.00 95.04           H  
ATOM   2549  HD3 ARG A 170      -7.065   4.332  -6.682  1.00 95.04           H  
ATOM   2550  NE  ARG A 170      -6.988   2.742  -8.067  1.00 95.04           N  
ATOM   2551  HE  ARG A 170      -7.986   2.774  -8.216  1.00 95.04           H  
ATOM   2552  NH1 ARG A 170      -5.051   1.734  -8.760  1.00 95.04           N  
ATOM   2553 HH11 ARG A 170      -4.634   0.932  -9.211  1.00 95.04           H  
ATOM   2554 HH12 ARG A 170      -4.502   2.377  -8.207  1.00 95.04           H  
ATOM   2555  NH2 ARG A 170      -6.974   0.924  -9.453  1.00 95.04           N  
ATOM   2556 HH21 ARG A 170      -6.537   0.064  -9.752  1.00 95.04           H  
ATOM   2557 HH22 ARG A 170      -7.966   1.006  -9.623  1.00 95.04           H  
ATOM   2558  CZ  ARG A 170      -6.346   1.823  -8.766  1.00 95.04           C  
ATOM   2559  N   PHE A 171      -3.280   2.666  -2.318  1.00 98.24           N  
ATOM   2560  H   PHE A 171      -3.061   1.947  -2.993  1.00 98.24           H  
ATOM   2561  CA  PHE A 171      -2.196   3.099  -1.454  1.00 98.24           C  
ATOM   2562  HA  PHE A 171      -2.424   4.093  -1.067  1.00 98.24           H  
ATOM   2563  C   PHE A 171      -0.886   3.163  -2.250  1.00 98.24           C  
ATOM   2564  CB  PHE A 171      -2.099   2.124  -0.275  1.00 98.24           C  
ATOM   2565  HB2 PHE A 171      -1.736   1.160  -0.633  1.00 98.24           H  
ATOM   2566  HB3 PHE A 171      -3.094   1.962   0.139  1.00 98.24           H  
ATOM   2567  O   PHE A 171      -0.472   2.175  -2.858  1.00 98.24           O  
ATOM   2568  CG  PHE A 171      -1.203   2.622   0.834  1.00 98.24           C  
ATOM   2569  CD1 PHE A 171       0.162   2.288   0.845  1.00 98.24           C  
ATOM   2570  HD1 PHE A 171       0.571   1.669   0.060  1.00 98.24           H  
ATOM   2571  CD2 PHE A 171      -1.735   3.448   1.841  1.00 98.24           C  
ATOM   2572  HD2 PHE A 171      -2.782   3.714   1.823  1.00 98.24           H  
ATOM   2573  CE1 PHE A 171       0.994   2.776   1.865  1.00 98.24           C  
ATOM   2574  HE1 PHE A 171       2.044   2.527   1.861  1.00 98.24           H  
ATOM   2575  CE2 PHE A 171      -0.901   3.938   2.860  1.00 98.24           C  
ATOM   2576  HE2 PHE A 171      -1.301   4.586   3.626  1.00 98.24           H  
ATOM   2577  CZ  PHE A 171       0.461   3.601   2.871  1.00 98.24           C  
ATOM   2578  HZ  PHE A 171       1.104   3.995   3.644  1.00 98.24           H  
ATOM   2579  N   ALA A 172      -0.231   4.323  -2.254  1.00 98.80           N  
ATOM   2580  H   ALA A 172      -0.608   5.095  -1.723  1.00 98.80           H  
ATOM   2581  CA  ALA A 172       1.010   4.537  -2.987  1.00 98.80           C  
ATOM   2582  HA  ALA A 172       0.953   4.007  -3.938  1.00 98.80           H  
ATOM   2583  C   ALA A 172       2.211   3.992  -2.202  1.00 98.80           C  
ATOM   2584  CB  ALA A 172       1.168   6.032  -3.296  1.00 98.80           C  
ATOM   2585  HB1 ALA A 172       0.306   6.401  -3.853  1.00 98.80           H  
ATOM   2586  HB2 ALA A 172       1.263   6.595  -2.367  1.00 98.80           H  
ATOM   2587  HB3 ALA A 172       2.065   6.185  -3.896  1.00 98.80           H  
ATOM   2588  O   ALA A 172       2.472   4.415  -1.071  1.00 98.80           O  
ATOM   2589  N   LEU A 173       2.976   3.091  -2.815  1.00 98.86           N  
ATOM   2590  H   LEU A 173       2.726   2.802  -3.750  1.00 98.86           H  
ATOM   2591  CA  LEU A 173       4.307   2.741  -2.336  1.00 98.86           C  
ATOM   2592  HA  LEU A 173       4.374   2.950  -1.268  1.00 98.86           H  
ATOM   2593  C   LEU A 173       5.320   3.631  -3.050  1.00 98.86           C  
ATOM   2594  CB  LEU A 173       4.607   1.251  -2.546  1.00 98.86           C  
ATOM   2595  HB2 LEU A 173       4.714   1.078  -3.616  1.00 98.86           H  
ATOM   2596  HB3 LEU A 173       5.567   1.038  -2.076  1.00 98.86           H  
ATOM   2597  O   LEU A 173       5.427   3.609  -4.274  1.00 98.86           O  
ATOM   2598  CG  LEU A 173       3.567   0.264  -1.994  1.00 98.86           C  
ATOM   2599  HG  LEU A 173       2.618   0.394  -2.513  1.00 98.86           H  
ATOM   2600  CD1 LEU A 173       4.070  -1.161  -2.234  1.00 98.86           C  
ATOM   2601 HD11 LEU A 173       4.156  -1.331  -3.308  1.00 98.86           H  
ATOM   2602 HD12 LEU A 173       3.364  -1.881  -1.820  1.00 98.86           H  
ATOM   2603 HD13 LEU A 173       5.044  -1.305  -1.767  1.00 98.86           H  
ATOM   2604  CD2 LEU A 173       3.342   0.430  -0.492  1.00 98.86           C  
ATOM   2605 HD21 LEU A 173       2.582  -0.276  -0.157  1.00 98.86           H  
ATOM   2606 HD22 LEU A 173       2.995   1.441  -0.276  1.00 98.86           H  
ATOM   2607 HD23 LEU A 173       4.273   0.234   0.039  1.00 98.86           H  
ATOM   2608  N   LEU A 174       6.046   4.423  -2.270  1.00 98.80           N  
ATOM   2609  H   LEU A 174       5.894   4.390  -1.272  1.00 98.80           H  
ATOM   2610  CA  LEU A 174       6.979   5.431  -2.754  1.00 98.80           C  
ATOM   2611  HA  LEU A 174       7.022   5.404  -3.843  1.00 98.80           H  
ATOM   2612  C   LEU A 174       8.390   5.146  -2.240  1.00 98.80           C  
ATOM   2613  CB  LEU A 174       6.482   6.820  -2.317  1.00 98.80           C  
ATOM   2614  HB2 LEU A 174       6.486   6.857  -1.227  1.00 98.80           H  
ATOM   2615  HB3 LEU A 174       7.182   7.576  -2.673  1.00 98.80           H  
ATOM   2616  O   LEU A 174       8.593   4.495  -1.213  1.00 98.80           O  
ATOM   2617  CG  LEU A 174       5.069   7.176  -2.818  1.00 98.80           C  
ATOM   2618  HG  LEU A 174       4.368   6.377  -2.576  1.00 98.80           H  
ATOM   2619  CD1 LEU A 174       4.575   8.430  -2.110  1.00 98.80           C  
ATOM   2620 HD11 LEU A 174       3.588   8.698  -2.488  1.00 98.80           H  
ATOM   2621 HD12 LEU A 174       5.265   9.256  -2.283  1.00 98.80           H  
ATOM   2622 HD13 LEU A 174       4.508   8.222  -1.042  1.00 98.80           H  
ATOM   2623  CD2 LEU A 174       5.032   7.418  -4.325  1.00 98.80           C  
ATOM   2624 HD21 LEU A 174       5.298   6.502  -4.853  1.00 98.80           H  
ATOM   2625 HD22 LEU A 174       4.027   7.713  -4.627  1.00 98.80           H  
ATOM   2626 HD23 LEU A 174       5.734   8.206  -4.594  1.00 98.80           H  
ATOM   2627  N   GLU A 175       9.388   5.664  -2.933  1.00 97.94           N  
ATOM   2628  H   GLU A 175       9.194   6.213  -3.758  1.00 97.94           H  
ATOM   2629  CA  GLU A 175      10.764   5.669  -2.452  1.00 97.94           C  
ATOM   2630  HA  GLU A 175      10.781   5.355  -1.408  1.00 97.94           H  
ATOM   2631  C   GLU A 175      11.320   7.085  -2.476  1.00 97.94           C  
ATOM   2632  CB  GLU A 175      11.625   4.662  -3.218  1.00 97.94           C  
ATOM   2633  HB2 GLU A 175      11.108   3.702  -3.229  1.00 97.94           H  
ATOM   2634  HB3 GLU A 175      12.565   4.528  -2.682  1.00 97.94           H  
ATOM   2635  O   GLU A 175      10.834   7.947  -3.212  1.00 97.94           O  
ATOM   2636  CG  GLU A 175      11.932   5.095  -4.653  1.00 97.94           C  
ATOM   2637  HG2 GLU A 175      11.011   5.402  -5.149  1.00 97.94           H  
ATOM   2638  HG3 GLU A 175      12.618   5.942  -4.637  1.00 97.94           H  
ATOM   2639  CD  GLU A 175      12.566   3.934  -5.412  1.00 97.94           C  
ATOM   2640  OE1 GLU A 175      11.896   3.405  -6.323  1.00 97.94           O  
ATOM   2641  OE2 GLU A 175      13.661   3.468  -5.027  1.00 97.94           O  
ATOM   2642  N   LEU A 176      12.304   7.322  -1.617  1.00 97.28           N  
ATOM   2643  H   LEU A 176      12.674   6.542  -1.092  1.00 97.28           H  
ATOM   2644  CA  LEU A 176      13.048   8.572  -1.588  1.00 97.28           C  
ATOM   2645  HA  LEU A 176      12.399   9.375  -1.937  1.00 97.28           H  
ATOM   2646  C   LEU A 176      14.268   8.489  -2.526  1.00 97.28           C  
ATOM   2647  CB  LEU A 176      13.479   8.862  -0.141  1.00 97.28           C  
ATOM   2648  HB2 LEU A 176      13.964   7.962   0.236  1.00 97.28           H  
ATOM   2649  HB3 LEU A 176      14.218   9.663  -0.142  1.00 97.28           H  
ATOM   2650  O   LEU A 176      14.805   7.391  -2.711  1.00 97.28           O  
ATOM   2651  CG  LEU A 176      12.347   9.231   0.831  1.00 97.28           C  
ATOM   2652  HG  LEU A 176      11.539   8.502   0.761  1.00 97.28           H  
ATOM   2653  CD1 LEU A 176      12.860   9.246   2.272  1.00 97.28           C  
ATOM   2654 HD11 LEU A 176      13.759   9.859   2.337  1.00 97.28           H  
ATOM   2655 HD12 LEU A 176      13.084   8.233   2.607  1.00 97.28           H  
ATOM   2656 HD13 LEU A 176      12.103   9.672   2.930  1.00 97.28           H  
ATOM   2657  CD2 LEU A 176      11.800  10.621   0.534  1.00 97.28           C  
ATOM   2658 HD21 LEU A 176      11.024  10.884   1.253  1.00 97.28           H  
ATOM   2659 HD22 LEU A 176      11.360  10.639  -0.464  1.00 97.28           H  
ATOM   2660 HD23 LEU A 176      12.599  11.360   0.582  1.00 97.28           H  
ATOM   2661  N   PRO A 177      14.751   9.638  -3.038  1.00 96.15           N  
ATOM   2662  CA  PRO A 177      16.052   9.743  -3.690  1.00 96.15           C  
ATOM   2663  HA  PRO A 177      15.989   9.288  -4.678  1.00 96.15           H  
ATOM   2664  C   PRO A 177      17.163   9.072  -2.875  1.00 96.15           C  
ATOM   2665  CB  PRO A 177      16.330  11.242  -3.833  1.00 96.15           C  
ATOM   2666  HB2 PRO A 177      16.865  11.467  -4.756  1.00 96.15           H  
ATOM   2667  HB3 PRO A 177      16.897  11.599  -2.973  1.00 96.15           H  
ATOM   2668  O   PRO A 177      17.147   9.073  -1.643  1.00 96.15           O  
ATOM   2669  CG  PRO A 177      14.947  11.888  -3.814  1.00 96.15           C  
ATOM   2670  HG2 PRO A 177      14.970  12.886  -3.376  1.00 96.15           H  
ATOM   2671  HG3 PRO A 177      14.554  11.935  -4.829  1.00 96.15           H  
ATOM   2672  CD  PRO A 177      14.090  10.933  -2.992  1.00 96.15           C  
ATOM   2673  HD2 PRO A 177      13.099  10.864  -3.441  1.00 96.15           H  
ATOM   2674  HD3 PRO A 177      14.017  11.282  -1.963  1.00 96.15           H  
ATOM   2675  N   GLU A 178      18.150   8.497  -3.552  1.00 94.02           N  
ATOM   2676  H   GLU A 178      18.124   8.521  -4.561  1.00 94.02           H  
ATOM   2677  CA  GLU A 178      19.280   7.846  -2.898  1.00 94.02           C  
ATOM   2678  HA  GLU A 178      18.895   7.159  -2.144  1.00 94.02           H  
ATOM   2679  C   GLU A 178      20.170   8.852  -2.165  1.00 94.02           C  
ATOM   2680  CB  GLU A 178      20.079   7.032  -3.924  1.00 94.02           C  
ATOM   2681  HB2 GLU A 178      20.368   7.662  -4.765  1.00 94.02           H  
ATOM   2682  HB3 GLU A 178      19.443   6.223  -4.283  1.00 94.02           H  
ATOM   2683  O   GLU A 178      20.612   8.564  -1.048  1.00 94.02           O  
ATOM   2684  CG  GLU A 178      21.341   6.447  -3.275  1.00 94.02           C  
ATOM   2685  HG2 GLU A 178      22.092   7.228  -3.162  1.00 94.02           H  
ATOM   2686  HG3 GLU A 178      21.079   6.083  -2.281  1.00 94.02           H  
ATOM   2687  CD  GLU A 178      21.949   5.285  -4.047  1.00 94.02           C  
ATOM   2688  OE1 GLU A 178      22.642   4.489  -3.375  1.00 94.02           O  
ATOM   2689  OE2 GLU A 178      21.642   5.097  -5.240  1.00 94.02           O  
ATOM   2690  N   ASP A 179      20.409  10.018  -2.772  1.00 92.94           N  
ATOM   2691  H   ASP A 179      19.971  10.208  -3.662  1.00 92.94           H  
ATOM   2692  CA  ASP A 179      21.177  11.084  -2.141  1.00 92.94           C  
ATOM   2693  HA  ASP A 179      22.148  10.669  -1.873  1.00 92.94           H  
ATOM   2694  C   ASP A 179      20.452  11.598  -0.880  1.00 92.94           C  
ATOM   2695  CB  ASP A 179      21.470  12.228  -3.115  1.00 92.94           C  
ATOM   2696  HB2 ASP A 179      20.538  12.649  -3.492  1.00 92.94           H  
ATOM   2697  HB3 ASP A 179      22.054  11.854  -3.956  1.00 92.94           H  
ATOM   2698  O   ASP A 179      19.285  11.998  -0.962  1.00 92.94           O  
ATOM   2699  CG  ASP A 179      22.268  13.293  -2.362  1.00 92.94           C  
ATOM   2700  OD1 ASP A 179      23.462  13.031  -2.090  1.00 92.94           O  
ATOM   2701  OD2 ASP A 179      21.642  14.260  -1.880  1.00 92.94           O  
ATOM   2702  N   PRO A 180      21.106  11.601   0.299  1.00 92.33           N  
ATOM   2703  CA  PRO A 180      20.468  12.032   1.537  1.00 92.33           C  
ATOM   2704  HA  PRO A 180      19.631  11.364   1.741  1.00 92.33           H  
ATOM   2705  C   PRO A 180      19.952  13.475   1.514  1.00 92.33           C  
ATOM   2706  CB  PRO A 180      21.530  11.859   2.628  1.00 92.33           C  
ATOM   2707  HB2 PRO A 180      21.084  11.567   3.579  1.00 92.33           H  
ATOM   2708  HB3 PRO A 180      22.101  12.780   2.745  1.00 92.33           H  
ATOM   2709  O   PRO A 180      18.941  13.747   2.160  1.00 92.33           O  
ATOM   2710  CG  PRO A 180      22.448  10.772   2.077  1.00 92.33           C  
ATOM   2711  HG2 PRO A 180      23.459  10.854   2.476  1.00 92.33           H  
ATOM   2712  HG3 PRO A 180      22.028   9.790   2.295  1.00 92.33           H  
ATOM   2713  CD  PRO A 180      22.416  11.025   0.574  1.00 92.33           C  
ATOM   2714  HD2 PRO A 180      22.566  10.080   0.052  1.00 92.33           H  
ATOM   2715  HD3 PRO A 180      23.190  11.740   0.296  1.00 92.33           H  
ATOM   2716  N   ALA A 181      20.617  14.399   0.809  1.00 92.24           N  
ATOM   2717  H   ALA A 181      21.305  14.114   0.128  1.00 92.24           H  
ATOM   2718  CA  ALA A 181      20.171  15.788   0.751  1.00 92.24           C  
ATOM   2719  HA  ALA A 181      19.911  16.110   1.760  1.00 92.24           H  
ATOM   2720  C   ALA A 181      18.898  15.902  -0.095  1.00 92.24           C  
ATOM   2721  CB  ALA A 181      21.306  16.692   0.254  1.00 92.24           C  
ATOM   2722  HB1 ALA A 181      20.992  17.734   0.324  1.00 92.24           H  
ATOM   2723  HB2 ALA A 181      21.541  16.475  -0.788  1.00 92.24           H  
ATOM   2724  HB3 ALA A 181      22.197  16.542   0.863  1.00 92.24           H  
ATOM   2725  O   ALA A 181      17.908  16.444   0.393  1.00 92.24           O  
ATOM   2726  N   SER A 182      18.873  15.294  -1.285  1.00 93.85           N  
ATOM   2727  H   SER A 182      19.733  14.917  -1.655  1.00 93.85           H  
ATOM   2728  CA  SER A 182      17.661  15.199  -2.115  1.00 93.85           C  
ATOM   2729  HA  SER A 182      17.321  16.200  -2.380  1.00 93.85           H  
ATOM   2730  C   SER A 182      16.513  14.481  -1.394  1.00 93.85           C  
ATOM   2731  CB  SER A 182      17.973  14.450  -3.411  1.00 93.85           C  
ATOM   2732  HB2 SER A 182      18.473  13.510  -3.178  1.00 93.85           H  
ATOM   2733  HB3 SER A 182      17.044  14.233  -3.939  1.00 93.85           H  
ATOM   2734  O   SER A 182      15.361  14.916  -1.455  1.00 93.85           O  
ATOM   2735  OG  SER A 182      18.789  15.231  -4.249  1.00 93.85           O  
ATOM   2736  HG  SER A 182      18.193  15.721  -4.820  1.00 93.85           H  
ATOM   2737  N   ALA A 183      16.806  13.410  -0.647  1.00 95.16           N  
ATOM   2738  H   ALA A 183      17.752  13.056  -0.670  1.00 95.16           H  
ATOM   2739  CA  ALA A 183      15.811  12.708   0.161  1.00 95.16           C  
ATOM   2740  HA  ALA A 183      15.011  12.367  -0.497  1.00 95.16           H  
ATOM   2741  C   ALA A 183      15.175  13.629   1.212  1.00 95.16           C  
ATOM   2742  CB  ALA A 183      16.463  11.484   0.814  1.00 95.16           C  
ATOM   2743  HB1 ALA A 183      15.709  10.899   1.341  1.00 95.16           H  
ATOM   2744  HB2 ALA A 183      16.927  10.864   0.047  1.00 95.16           H  
ATOM   2745  HB3 ALA A 183      17.231  11.799   1.520  1.00 95.16           H  
ATOM   2746  O   ALA A 183      13.950  13.679   1.331  1.00 95.16           O  
ATOM   2747  N   VAL A 184      15.995  14.389   1.947  1.00 93.97           N  
ATOM   2748  H   VAL A 184      16.989  14.321   1.781  1.00 93.97           H  
ATOM   2749  CA  VAL A 184      15.515  15.369   2.932  1.00 93.97           C  
ATOM   2750  HA  VAL A 184      14.850  14.859   3.629  1.00 93.97           H  
ATOM   2751  C   VAL A 184      14.694  16.462   2.248  1.00 93.97           C  
ATOM   2752  CB  VAL A 184      16.683  15.958   3.743  1.00 93.97           C  
ATOM   2753  HB  VAL A 184      17.470  16.285   3.064  1.00 93.97           H  
ATOM   2754  O   VAL A 184      13.580  16.734   2.701  1.00 93.97           O  
ATOM   2755  CG1 VAL A 184      16.262  17.151   4.612  1.00 93.97           C  
ATOM   2756 HG11 VAL A 184      17.095  17.463   5.241  1.00 93.97           H  
ATOM   2757 HG12 VAL A 184      15.413  16.877   5.239  1.00 93.97           H  
ATOM   2758 HG13 VAL A 184      15.984  17.994   3.980  1.00 93.97           H  
ATOM   2759  CG2 VAL A 184      17.255  14.898   4.693  1.00 93.97           C  
ATOM   2760 HG21 VAL A 184      16.540  14.678   5.486  1.00 93.97           H  
ATOM   2761 HG22 VAL A 184      18.186  15.272   5.121  1.00 93.97           H  
ATOM   2762 HG23 VAL A 184      17.469  13.975   4.155  1.00 93.97           H  
ATOM   2763  N   THR A 185      15.180  17.022   1.136  1.00 94.36           N  
ATOM   2764  H   THR A 185      16.111  16.776   0.831  1.00 94.36           H  
ATOM   2765  CA  THR A 185      14.458  18.021   0.333  1.00 94.36           C  
ATOM   2766  HA  THR A 185      14.347  18.934   0.918  1.00 94.36           H  
ATOM   2767  C   THR A 185      13.060  17.529  -0.038  1.00 94.36           C  
ATOM   2768  CB  THR A 185      15.243  18.364  -0.945  1.00 94.36           C  
ATOM   2769  HB  THR A 185      15.429  17.455  -1.517  1.00 94.36           H  
ATOM   2770  O   THR A 185      12.083  18.244   0.181  1.00 94.36           O  
ATOM   2771  CG2 THR A 185      14.527  19.373  -1.842  1.00 94.36           C  
ATOM   2772 HG21 THR A 185      15.175  19.635  -2.679  1.00 94.36           H  
ATOM   2773 HG22 THR A 185      13.616  18.936  -2.251  1.00 94.36           H  
ATOM   2774 HG23 THR A 185      14.285  20.272  -1.275  1.00 94.36           H  
ATOM   2775  OG1 THR A 185      16.475  18.947  -0.602  1.00 94.36           O  
ATOM   2776  HG1 THR A 185      17.028  18.876  -1.384  1.00 94.36           H  
ATOM   2777  N   LEU A 186      12.929  16.290  -0.526  1.00 96.04           N  
ATOM   2778  H   LEU A 186      13.764  15.754  -0.716  1.00 96.04           H  
ATOM   2779  CA  LEU A 186      11.630  15.722  -0.887  1.00 96.04           C  
ATOM   2780  HA  LEU A 186      11.144  16.429  -1.559  1.00 96.04           H  
ATOM   2781  C   LEU A 186      10.711  15.541   0.329  1.00 96.04           C  
ATOM   2782  CB  LEU A 186      11.845  14.403  -1.645  1.00 96.04           C  
ATOM   2783  HB2 LEU A 186      12.508  14.602  -2.487  1.00 96.04           H  
ATOM   2784  HB3 LEU A 186      12.345  13.691  -0.988  1.00 96.04           H  
ATOM   2785  O   LEU A 186       9.523  15.851   0.247  1.00 96.04           O  
ATOM   2786  CG  LEU A 186      10.546  13.763  -2.176  1.00 96.04           C  
ATOM   2787  HG  LEU A 186       9.910  13.466  -1.342  1.00 96.04           H  
ATOM   2788  CD1 LEU A 186       9.749  14.690  -3.096  1.00 96.04           C  
ATOM   2789 HD11 LEU A 186       8.898  14.145  -3.503  1.00 96.04           H  
ATOM   2790 HD12 LEU A 186       9.369  15.542  -2.533  1.00 96.04           H  
ATOM   2791 HD13 LEU A 186      10.383  15.039  -3.911  1.00 96.04           H  
ATOM   2792  CD2 LEU A 186      10.910  12.516  -2.974  1.00 96.04           C  
ATOM   2793 HD21 LEU A 186      10.047  12.155  -3.533  1.00 96.04           H  
ATOM   2794 HD22 LEU A 186      11.248  11.730  -2.298  1.00 96.04           H  
ATOM   2795 HD23 LEU A 186      11.717  12.748  -3.669  1.00 96.04           H  
ATOM   2796  N   THR A 187      11.243  15.099   1.475  1.00 95.47           N  
ATOM   2797  H   THR A 187      12.217  14.831   1.482  1.00 95.47           H  
ATOM   2798  CA  THR A 187      10.432  14.957   2.701  1.00 95.47           C  
ATOM   2799  HA  THR A 187       9.547  14.379   2.432  1.00 95.47           H  
ATOM   2800  C   THR A 187       9.928  16.287   3.269  1.00 95.47           C  
ATOM   2801  CB  THR A 187      11.147  14.198   3.825  1.00 95.47           C  
ATOM   2802  HB  THR A 187      10.482  14.172   4.688  1.00 95.47           H  
ATOM   2803  O   THR A 187       8.944  16.301   4.006  1.00 95.47           O  
ATOM   2804  CG2 THR A 187      11.452  12.748   3.461  1.00 95.47           C  
ATOM   2805 HG21 THR A 187      12.104  12.698   2.589  1.00 95.47           H  
ATOM   2806 HG22 THR A 187      10.519  12.226   3.247  1.00 95.47           H  
ATOM   2807 HG23 THR A 187      11.943  12.264   4.306  1.00 95.47           H  
ATOM   2808  OG1 THR A 187      12.342  14.825   4.230  1.00 95.47           O  
ATOM   2809  HG1 THR A 187      12.654  15.407   3.533  1.00 95.47           H  
ATOM   2810  N   GLN A 188      10.574  17.403   2.927  1.00 94.93           N  
ATOM   2811  H   GLN A 188      11.389  17.325   2.336  1.00 94.93           H  
ATOM   2812  CA  GLN A 188      10.178  18.751   3.348  1.00 94.93           C  
ATOM   2813  HA  GLN A 188       9.688  18.694   4.320  1.00 94.93           H  
ATOM   2814  C   GLN A 188       9.165  19.406   2.397  1.00 94.93           C  
ATOM   2815  CB  GLN A 188      11.438  19.611   3.502  1.00 94.93           C  
ATOM   2816  HB2 GLN A 188      12.033  19.547   2.591  1.00 94.93           H  
ATOM   2817  HB3 GLN A 188      11.151  20.652   3.653  1.00 94.93           H  
ATOM   2818  O   GLN A 188       8.652  20.486   2.696  1.00 94.93           O  
ATOM   2819  CG  GLN A 188      12.279  19.167   4.707  1.00 94.93           C  
ATOM   2820  HG2 GLN A 188      12.512  18.104   4.636  1.00 94.93           H  
ATOM   2821  HG3 GLN A 188      11.700  19.324   5.617  1.00 94.93           H  
ATOM   2822  CD  GLN A 188      13.593  19.929   4.826  1.00 94.93           C  
ATOM   2823  NE2 GLN A 188      14.305  19.765   5.919  1.00 94.93           N  
ATOM   2824 HE21 GLN A 188      13.991  19.132   6.641  1.00 94.93           H  
ATOM   2825 HE22 GLN A 188      15.182  20.266   5.940  1.00 94.93           H  
ATOM   2826  OE1 GLN A 188      14.018  20.687   3.972  1.00 94.93           O  
ATOM   2827  N   GLN A 189       8.846  18.766   1.268  1.00 95.01           N  
ATOM   2828  H   GLN A 189       9.279  17.876   1.070  1.00 95.01           H  
ATOM   2829  CA  GLN A 189       7.801  19.246   0.368  1.00 95.01           C  
ATOM   2830  HA  GLN A 189       7.984  20.304   0.180  1.00 95.01           H  
ATOM   2831  C   GLN A 189       6.411  19.141   1.009  1.00 95.01           C  
ATOM   2832  CB  GLN A 189       7.846  18.506  -0.976  1.00 95.01           C  
ATOM   2833  HB2 GLN A 189       7.742  17.435  -0.803  1.00 95.01           H  
ATOM   2834  HB3 GLN A 189       6.997  18.831  -1.577  1.00 95.01           H  
ATOM   2835  O   GLN A 189       6.147  18.314   1.884  1.00 95.01           O  
ATOM   2836  CG  GLN A 189       9.132  18.760  -1.775  1.00 95.01           C  
ATOM   2837  HG2 GLN A 189       9.993  18.462  -1.177  1.00 95.01           H  
ATOM   2838  HG3 GLN A 189       9.125  18.137  -2.670  1.00 95.01           H  
ATOM   2839  CD  GLN A 189       9.305  20.211  -2.214  1.00 95.01           C  
ATOM   2840  NE2 GLN A 189      10.506  20.610  -2.567  1.00 95.01           N  
ATOM   2841 HE21 GLN A 189      10.597  21.565  -2.883  1.00 95.01           H  
ATOM   2842 HE22 GLN A 189      11.291  19.976  -2.526  1.00 95.01           H  
ATOM   2843  OE1 GLN A 189       8.375  21.005  -2.250  1.00 95.01           O  
ATOM   2844  N   SER A 190       5.493  19.994   0.555  1.00 90.63           N  
ATOM   2845  H   SER A 190       5.743  20.594  -0.219  1.00 90.63           H  
ATOM   2846  CA  SER A 190       4.131  20.047   1.087  1.00 90.63           C  
ATOM   2847  HA  SER A 190       4.163  19.829   2.155  1.00 90.63           H  
ATOM   2848  C   SER A 190       3.218  19.014   0.423  1.00 90.63           C  
ATOM   2849  CB  SER A 190       3.558  21.454   0.933  1.00 90.63           C  
ATOM   2850  HB2 SER A 190       3.632  21.770  -0.107  1.00 90.63           H  
ATOM   2851  HB3 SER A 190       2.509  21.458   1.230  1.00 90.63           H  
ATOM   2852  O   SER A 190       2.982  19.053  -0.783  1.00 90.63           O  
ATOM   2853  OG  SER A 190       4.273  22.350   1.761  1.00 90.63           O  
ATOM   2854  HG  SER A 190       5.201  22.107   1.746  1.00 90.63           H  
ATOM   2855  N   PHE A 191       2.633  18.137   1.236  1.00 94.86           N  
ATOM   2856  H   PHE A 191       2.893  18.144   2.212  1.00 94.86           H  
ATOM   2857  CA  PHE A 191       1.604  17.179   0.835  1.00 94.86           C  
ATOM   2858  HA  PHE A 191       1.264  17.399  -0.177  1.00 94.86           H  
ATOM   2859  C   PHE A 191       0.408  17.305   1.783  1.00 94.86           C  
ATOM   2860  CB  PHE A 191       2.184  15.761   0.851  1.00 94.86           C  
ATOM   2861  HB2 PHE A 191       2.533  15.557   1.863  1.00 94.86           H  
ATOM   2862  HB3 PHE A 191       1.393  15.049   0.615  1.00 94.86           H  
ATOM   2863  O   PHE A 191       0.574  17.494   2.987  1.00 94.86           O  
ATOM   2864  CG  PHE A 191       3.351  15.528  -0.087  1.00 94.86           C  
ATOM   2865  CD1 PHE A 191       3.129  15.174  -1.430  1.00 94.86           C  
ATOM   2866  HD1 PHE A 191       2.121  15.081  -1.806  1.00 94.86           H  
ATOM   2867  CD2 PHE A 191       4.670  15.648   0.392  1.00 94.86           C  
ATOM   2868  HD2 PHE A 191       4.856  15.937   1.415  1.00 94.86           H  
ATOM   2869  CE1 PHE A 191       4.220  14.949  -2.290  1.00 94.86           C  
ATOM   2870  HE1 PHE A 191       4.052  14.682  -3.323  1.00 94.86           H  
ATOM   2871  CE2 PHE A 191       5.758  15.405  -0.462  1.00 94.86           C  
ATOM   2872  HE2 PHE A 191       6.766  15.485  -0.083  1.00 94.86           H  
ATOM   2873  CZ  PHE A 191       5.534  15.062  -1.805  1.00 94.86           C  
ATOM   2874  HZ  PHE A 191       6.373  14.872  -2.457  1.00 94.86           H  
ATOM   2875  N   SER A 192      -0.813  17.219   1.254  1.00 93.89           N  
ATOM   2876  H   SER A 192      -0.894  17.027   0.266  1.00 93.89           H  
ATOM   2877  CA  SER A 192      -2.018  17.285   2.095  1.00 93.89           C  
ATOM   2878  HA  SER A 192      -1.946  18.176   2.720  1.00 93.89           H  
ATOM   2879  C   SER A 192      -2.121  16.073   3.027  1.00 93.89           C  
ATOM   2880  CB  SER A 192      -3.281  17.413   1.238  1.00 93.89           C  
ATOM   2881  HB2 SER A 192      -4.149  17.510   1.890  1.00 93.89           H  
ATOM   2882  HB3 SER A 192      -3.207  18.310   0.623  1.00 93.89           H  
ATOM   2883  O   SER A 192      -1.711  14.977   2.652  1.00 93.89           O  
ATOM   2884  OG  SER A 192      -3.446  16.284   0.402  1.00 93.89           O  
ATOM   2885  HG  SER A 192      -2.702  16.292  -0.205  1.00 93.89           H  
ATOM   2886  N   ALA A 193      -2.745  16.226   4.200  1.00 91.95           N  
ATOM   2887  H   ALA A 193      -2.983  17.155   4.517  1.00 91.95           H  
ATOM   2888  CA  ALA A 193      -2.931  15.120   5.148  1.00 91.95           C  
ATOM   2889  HA  ALA A 193      -1.951  14.808   5.509  1.00 91.95           H  
ATOM   2890  C   ALA A 193      -3.613  13.892   4.507  1.00 91.95           C  
ATOM   2891  CB  ALA A 193      -3.732  15.637   6.349  1.00 91.95           C  
ATOM   2892  HB1 ALA A 193      -3.855  14.835   7.077  1.00 91.95           H  
ATOM   2893  HB2 ALA A 193      -4.716  15.988   6.037  1.00 91.95           H  
ATOM   2894  HB3 ALA A 193      -3.192  16.448   6.837  1.00 91.95           H  
ATOM   2895  O   ALA A 193      -3.196  12.754   4.727  1.00 91.95           O  
ATOM   2896  N   ASP A 194      -4.600  14.119   3.631  1.00 90.76           N  
ATOM   2897  H   ASP A 194      -4.919  15.069   3.505  1.00 90.76           H  
ATOM   2898  CA  ASP A 194      -5.264  13.036   2.900  1.00 90.76           C  
ATOM   2899  HA  ASP A 194      -5.540  12.270   3.625  1.00 90.76           H  
ATOM   2900  C   ASP A 194      -4.355  12.360   1.853  1.00 90.76           C  
ATOM   2901  CB  ASP A 194      -6.579  13.528   2.295  1.00 90.76           C  
ATOM   2902  HB2 ASP A 194      -7.235  13.859   3.099  1.00 90.76           H  
ATOM   2903  HB3 ASP A 194      -6.388  14.387   1.651  1.00 90.76           H  
ATOM   2904  O   ASP A 194      -4.414  11.146   1.693  1.00 90.76           O  
ATOM   2905  CG  ASP A 194      -7.275  12.401   1.522  1.00 90.76           C  
ATOM   2906  OD1 ASP A 194      -7.651  11.397   2.165  1.00 90.76           O  
ATOM   2907  OD2 ASP A 194      -7.410  12.538   0.290  1.00 90.76           O  
ATOM   2908  N   GLN A 195      -3.449  13.088   1.185  1.00 94.54           N  
ATOM   2909  H   GLN A 195      -3.316  14.054   1.447  1.00 94.54           H  
ATOM   2910  CA  GLN A 195      -2.398  12.431   0.389  1.00 94.54           C  
ATOM   2911  HA  GLN A 195      -2.849  11.729  -0.313  1.00 94.54           H  
ATOM   2912  C   GLN A 195      -1.473  11.621   1.304  1.00 94.54           C  
ATOM   2913  CB  GLN A 195      -1.572  13.465  -0.395  1.00 94.54           C  
ATOM   2914  HB2 GLN A 195      -1.285  14.276   0.273  1.00 94.54           H  
ATOM   2915  HB3 GLN A 195      -0.653  12.991  -0.742  1.00 94.54           H  
ATOM   2916  O   GLN A 195      -1.185  10.458   1.034  1.00 94.54           O  
ATOM   2917  CG  GLN A 195      -2.296  14.032  -1.625  1.00 94.54           C  
ATOM   2918  HG2 GLN A 195      -2.390  13.250  -2.378  1.00 94.54           H  
ATOM   2919  HG3 GLN A 195      -3.291  14.374  -1.342  1.00 94.54           H  
ATOM   2920  CD  GLN A 195      -1.569  15.234  -2.209  1.00 94.54           C  
ATOM   2921  NE2 GLN A 195      -1.339  15.271  -3.504  1.00 94.54           N  
ATOM   2922 HE21 GLN A 195      -0.760  16.016  -3.866  1.00 94.54           H  
ATOM   2923 HE22 GLN A 195      -1.618  14.529  -4.128  1.00 94.54           H  
ATOM   2924  OE1 GLN A 195      -1.252  16.168  -1.484  1.00 94.54           O  
ATOM   2925  N   CYS A 196      -1.050  12.212   2.418  1.00 95.93           N  
ATOM   2926  H   CYS A 196      -1.311  13.174   2.581  1.00 95.93           H  
ATOM   2927  CA  CYS A 196      -0.070  11.627   3.317  1.00 95.93           C  
ATOM   2928  HA  CYS A 196       0.815  11.405   2.721  1.00 95.93           H  
ATOM   2929  C   CYS A 196      -0.529  10.320   3.974  1.00 95.93           C  
ATOM   2930  CB  CYS A 196       0.283  12.668   4.377  1.00 95.93           C  
ATOM   2931  HB2 CYS A 196       0.827  12.190   5.192  1.00 95.93           H  
ATOM   2932  HB3 CYS A 196      -0.623  13.125   4.775  1.00 95.93           H  
ATOM   2933  O   CYS A 196       0.295   9.442   4.221  1.00 95.93           O  
ATOM   2934  SG  CYS A 196       1.353  13.925   3.655  1.00 95.93           S  
ATOM   2935  HG  CYS A 196       1.306  14.816   4.649  1.00 95.93           H  
ATOM   2936  N   GLN A 197      -1.828  10.161   4.241  1.00 94.46           N  
ATOM   2937  H   GLN A 197      -2.445  10.951   4.122  1.00 94.46           H  
ATOM   2938  CA  GLN A 197      -2.376   8.896   4.741  1.00 94.46           C  
ATOM   2939  HA  GLN A 197      -1.676   8.488   5.470  1.00 94.46           H  
ATOM   2940  C   GLN A 197      -2.537   7.834   3.642  1.00 94.46           C  
ATOM   2941  CB  GLN A 197      -3.697   9.135   5.489  1.00 94.46           C  
ATOM   2942  HB2 GLN A 197      -3.545   9.913   6.237  1.00 94.46           H  
ATOM   2943  HB3 GLN A 197      -3.971   8.215   6.005  1.00 94.46           H  
ATOM   2944  O   GLN A 197      -2.750   6.674   3.964  1.00 94.46           O  
ATOM   2945  CG  GLN A 197      -4.854   9.542   4.565  1.00 94.46           C  
ATOM   2946  HG2 GLN A 197      -5.025   8.767   3.818  1.00 94.46           H  
ATOM   2947  HG3 GLN A 197      -4.575  10.468   4.061  1.00 94.46           H  
ATOM   2948  CD  GLN A 197      -6.170   9.769   5.296  1.00 94.46           C  
ATOM   2949  NE2 GLN A 197      -7.224  10.165   4.619  1.00 94.46           N  
ATOM   2950 HE21 GLN A 197      -8.034  10.395   5.177  1.00 94.46           H  
ATOM   2951 HE22 GLN A 197      -7.181  10.466   3.656  1.00 94.46           H  
ATOM   2952  OE1 GLN A 197      -6.301   9.550   6.485  1.00 94.46           O  
ATOM   2953  N   ARG A 198      -2.459   8.197   2.353  1.00 95.68           N  
ATOM   2954  H   ARG A 198      -2.259   9.167   2.152  1.00 95.68           H  
ATOM   2955  CA  ARG A 198      -2.658   7.305   1.191  1.00 95.68           C  
ATOM   2956  HA  ARG A 198      -3.133   6.383   1.527  1.00 95.68           H  
ATOM   2957  C   ARG A 198      -1.349   6.842   0.550  1.00 95.68           C  
ATOM   2958  CB  ARG A 198      -3.576   7.983   0.153  1.00 95.68           C  
ATOM   2959  HB2 ARG A 198      -3.135   8.938  -0.132  1.00 95.68           H  
ATOM   2960  HB3 ARG A 198      -3.636   7.371  -0.746  1.00 95.68           H  
ATOM   2961  O   ARG A 198      -1.370   6.295  -0.550  1.00 95.68           O  
ATOM   2962  CG  ARG A 198      -5.008   8.235   0.640  1.00 95.68           C  
ATOM   2963  HG2 ARG A 198      -5.513   8.869  -0.089  1.00 95.68           H  
ATOM   2964  HG3 ARG A 198      -4.994   8.756   1.597  1.00 95.68           H  
ATOM   2965  CD  ARG A 198      -5.801   6.941   0.795  1.00 95.68           C  
ATOM   2966  HD2 ARG A 198      -5.800   6.419  -0.162  1.00 95.68           H  
ATOM   2967  HD3 ARG A 198      -5.318   6.312   1.543  1.00 95.68           H  
ATOM   2968  NE  ARG A 198      -7.192   7.213   1.210  1.00 95.68           N  
ATOM   2969  HE  ARG A 198      -7.457   8.178   1.347  1.00 95.68           H  
ATOM   2970  NH1 ARG A 198      -7.814   5.038   1.170  1.00 95.68           N  
ATOM   2971 HH11 ARG A 198      -6.929   4.831   0.730  1.00 95.68           H  
ATOM   2972 HH12 ARG A 198      -8.543   4.342   1.116  1.00 95.68           H  
ATOM   2973  NH2 ARG A 198      -9.336   6.564   1.732  1.00 95.68           N  
ATOM   2974 HH21 ARG A 198      -9.999   5.822   1.903  1.00 95.68           H  
ATOM   2975 HH22 ARG A 198      -9.614   7.526   1.861  1.00 95.68           H  
ATOM   2976  CZ  ARG A 198      -8.113   6.283   1.373  1.00 95.68           C  
ATOM   2977  N   GLY A 199      -0.220   7.032   1.223  1.00 98.01           N  
ATOM   2978  H   GLY A 199      -0.253   7.503   2.116  1.00 98.01           H  
ATOM   2979  CA  GLY A 199       1.057   6.509   0.765  1.00 98.01           C  
ATOM   2980  HA2 GLY A 199       1.473   7.158  -0.006  1.00 98.01           H  
ATOM   2981  HA3 GLY A 199       0.886   5.522   0.336  1.00 98.01           H  
ATOM   2982  C   GLY A 199       2.076   6.356   1.882  1.00 98.01           C  
ATOM   2983  O   GLY A 199       1.902   6.867   2.990  1.00 98.01           O  
ATOM   2984  N   ALA A 200       3.148   5.636   1.583  1.00 98.43           N  
ATOM   2985  H   ALA A 200       3.200   5.227   0.661  1.00 98.43           H  
ATOM   2986  CA  ALA A 200       4.307   5.483   2.450  1.00 98.43           C  
ATOM   2987  HA  ALA A 200       4.362   6.320   3.145  1.00 98.43           H  
ATOM   2988  C   ALA A 200       5.581   5.475   1.609  1.00 98.43           C  
ATOM   2989  CB  ALA A 200       4.180   4.184   3.247  1.00 98.43           C  
ATOM   2990  HB1 ALA A 200       5.088   4.014   3.824  1.00 98.43           H  
ATOM   2991  HB2 ALA A 200       3.329   4.239   3.926  1.00 98.43           H  
ATOM   2992  HB3 ALA A 200       4.036   3.351   2.558  1.00 98.43           H  
ATOM   2993  O   ALA A 200       5.584   4.945   0.499  1.00 98.43           O  
ATOM   2994  N   ALA A 201       6.656   6.035   2.162  1.00 98.13           N  
ATOM   2995  H   ALA A 201       6.577   6.463   3.074  1.00 98.13           H  
ATOM   2996  CA  ALA A 201       7.958   6.058   1.516  1.00 98.13           C  
ATOM   2997  HA  ALA A 201       7.830   5.699   0.495  1.00 98.13           H  
ATOM   2998  C   ALA A 201       8.972   5.149   2.211  1.00 98.13           C  
ATOM   2999  CB  ALA A 201       8.450   7.494   1.392  1.00 98.13           C  
ATOM   3000  HB1 ALA A 201       8.502   7.972   2.370  1.00 98.13           H  
ATOM   3001  HB2 ALA A 201       9.436   7.505   0.926  1.00 98.13           H  
ATOM   3002  HB3 ALA A 201       7.761   8.036   0.744  1.00 98.13           H  
ATOM   3003  O   ALA A 201       8.947   5.020   3.440  1.00 98.13           O  
ATOM   3004  N   TRP A 202       9.883   4.561   1.433  1.00 97.42           N  
ATOM   3005  H   TRP A 202       9.784   4.669   0.433  1.00 97.42           H  
ATOM   3006  CA  TRP A 202      11.021   3.783   1.923  1.00 97.42           C  
ATOM   3007  HA  TRP A 202      11.032   3.850   3.011  1.00 97.42           H  
ATOM   3008  C   TRP A 202      12.358   4.329   1.428  1.00 97.42           C  
ATOM   3009  CB  TRP A 202      10.877   2.299   1.571  1.00 97.42           C  
ATOM   3010  HB2 TRP A 202      10.636   2.205   0.512  1.00 97.42           H  
ATOM   3011  HB3 TRP A 202      11.833   1.801   1.734  1.00 97.42           H  
ATOM   3012  O   TRP A 202      12.462   4.856   0.323  1.00 97.42           O  
ATOM   3013  CG  TRP A 202       9.842   1.582   2.374  1.00 97.42           C  
ATOM   3014  CD1 TRP A 202      10.068   0.826   3.474  1.00 97.42           C  
ATOM   3015  HD1 TRP A 202      11.043   0.646   3.901  1.00 97.42           H  
ATOM   3016  CD2 TRP A 202       8.400   1.569   2.166  1.00 97.42           C  
ATOM   3017  CE2 TRP A 202       7.803   0.799   3.208  1.00 97.42           C  
ATOM   3018  CE3 TRP A 202       7.538   2.125   1.199  1.00 97.42           C  
ATOM   3019  HE3 TRP A 202       7.950   2.706   0.387  1.00 97.42           H  
ATOM   3020  NE1 TRP A 202       8.864   0.359   3.969  1.00 97.42           N  
ATOM   3021  HE1 TRP A 202       8.774  -0.221   4.791  1.00 97.42           H  
ATOM   3022  CH2 TRP A 202       5.590   1.159   2.311  1.00 97.42           C  
ATOM   3023  HH2 TRP A 202       4.522   1.003   2.347  1.00 97.42           H  
ATOM   3024  CZ2 TRP A 202       6.419   0.597   3.295  1.00 97.42           C  
ATOM   3025  HZ2 TRP A 202       6.000   0.000   4.091  1.00 97.42           H  
ATOM   3026  CZ3 TRP A 202       6.151   1.920   1.271  1.00 97.42           C  
ATOM   3027  HZ3 TRP A 202       5.510   2.356   0.519  1.00 97.42           H  
ATOM   3028  N   TRP A 203      13.390   4.156   2.250  1.00 97.03           N  
ATOM   3029  H   TRP A 203      13.208   3.817   3.184  1.00 97.03           H  
ATOM   3030  CA  TRP A 203      14.770   4.504   1.919  1.00 97.03           C  
ATOM   3031  HA  TRP A 203      14.909   4.397   0.843  1.00 97.03           H  
ATOM   3032  C   TRP A 203      15.766   3.594   2.658  1.00 97.03           C  
ATOM   3033  CB  TRP A 203      14.980   5.972   2.296  1.00 97.03           C  
ATOM   3034  HB2 TRP A 203      14.833   6.089   3.369  1.00 97.03           H  
ATOM   3035  HB3 TRP A 203      14.200   6.550   1.801  1.00 97.03           H  
ATOM   3036  O   TRP A 203      15.487   3.175   3.788  1.00 97.03           O  
ATOM   3037  CG  TRP A 203      16.300   6.575   1.937  1.00 97.03           C  
ATOM   3038  CD1 TRP A 203      16.606   7.226   0.790  1.00 97.03           C  
ATOM   3039  HD1 TRP A 203      15.949   7.393  -0.051  1.00 97.03           H  
ATOM   3040  CD2 TRP A 203      17.525   6.581   2.724  1.00 97.03           C  
ATOM   3041  CE2 TRP A 203      18.513   7.331   2.022  1.00 97.03           C  
ATOM   3042  CE3 TRP A 203      17.903   5.988   3.947  1.00 97.03           C  
ATOM   3043  HE3 TRP A 203      17.181   5.377   4.469  1.00 97.03           H  
ATOM   3044  NE1 TRP A 203      17.900   7.696   0.848  1.00 97.03           N  
ATOM   3045  HE1 TRP A 203      18.290   8.282   0.123  1.00 97.03           H  
ATOM   3046  CH2 TRP A 203      20.126   6.965   3.785  1.00 97.03           C  
ATOM   3047  HH2 TRP A 203      21.105   7.128   4.211  1.00 97.03           H  
ATOM   3048  CZ2 TRP A 203      19.789   7.546   2.550  1.00 97.03           C  
ATOM   3049  HZ2 TRP A 203      20.492   8.155   2.000  1.00 97.03           H  
ATOM   3050  CZ3 TRP A 203      19.198   6.160   4.465  1.00 97.03           C  
ATOM   3051  HZ3 TRP A 203      19.483   5.683   5.391  1.00 97.03           H  
ATOM   3052  N   PRO A 204      16.949   3.294   2.100  1.00 96.83           N  
ATOM   3053  CA  PRO A 204      17.429   3.627   0.755  1.00 96.83           C  
ATOM   3054  HA  PRO A 204      17.015   4.564   0.384  1.00 96.83           H  
ATOM   3055  C   PRO A 204      17.113   2.513  -0.262  1.00 96.83           C  
ATOM   3056  CB  PRO A 204      18.936   3.805   0.967  1.00 96.83           C  
ATOM   3057  HB2 PRO A 204      19.522   3.707   0.053  1.00 96.83           H  
ATOM   3058  HB3 PRO A 204      19.130   4.777   1.421  1.00 96.83           H  
ATOM   3059  O   PRO A 204      16.396   1.555   0.045  1.00 96.83           O  
ATOM   3060  CG  PRO A 204      19.253   2.699   1.968  1.00 96.83           C  
ATOM   3061  HG2 PRO A 204      20.156   2.901   2.543  1.00 96.83           H  
ATOM   3062  HG3 PRO A 204      19.347   1.758   1.425  1.00 96.83           H  
ATOM   3063  CD  PRO A 204      18.017   2.662   2.863  1.00 96.83           C  
ATOM   3064  HD2 PRO A 204      17.756   1.633   3.113  1.00 96.83           H  
ATOM   3065  HD3 PRO A 204      18.208   3.231   3.773  1.00 96.83           H  
ATOM   3066  N   ARG A 205      17.710   2.616  -1.458  1.00 98.01           N  
ATOM   3067  H   ARG A 205      18.258   3.445  -1.638  1.00 98.01           H  
ATOM   3068  CA  ARG A 205      17.792   1.528  -2.442  1.00 98.01           C  
ATOM   3069  HA  ARG A 205      16.782   1.194  -2.677  1.00 98.01           H  
ATOM   3070  C   ARG A 205      18.538   0.311  -1.893  1.00 98.01           C  
ATOM   3071  CB  ARG A 205      18.447   2.021  -3.747  1.00 98.01           C  
ATOM   3072  HB2 ARG A 205      19.455   2.385  -3.547  1.00 98.01           H  
ATOM   3073  HB3 ARG A 205      18.523   1.179  -4.436  1.00 98.01           H  
ATOM   3074  O   ARG A 205      19.239   0.367  -0.875  1.00 98.01           O  
ATOM   3075  CG  ARG A 205      17.633   3.129  -4.430  1.00 98.01           C  
ATOM   3076  HG2 ARG A 205      17.814   4.084  -3.939  1.00 98.01           H  
ATOM   3077  HG3 ARG A 205      16.571   2.895  -4.344  1.00 98.01           H  
ATOM   3078  CD  ARG A 205      17.955   3.247  -5.923  1.00 98.01           C  
ATOM   3079  HD2 ARG A 205      17.255   3.962  -6.357  1.00 98.01           H  
ATOM   3080  HD3 ARG A 205      17.768   2.282  -6.394  1.00 98.01           H  
ATOM   3081  NE  ARG A 205      19.336   3.684  -6.229  1.00 98.01           N  
ATOM   3082  HE  ARG A 205      19.929   4.091  -5.520  1.00 98.01           H  
ATOM   3083  NH1 ARG A 205      19.162   3.422  -8.504  1.00 98.01           N  
ATOM   3084 HH11 ARG A 205      18.159   3.310  -8.469  1.00 98.01           H  
ATOM   3085 HH12 ARG A 205      19.571   3.670  -9.394  1.00 98.01           H  
ATOM   3086  NH2 ARG A 205      21.033   4.193  -7.673  1.00 98.01           N  
ATOM   3087 HH21 ARG A 205      21.531   4.614  -6.902  1.00 98.01           H  
ATOM   3088 HH22 ARG A 205      21.275   4.352  -8.641  1.00 98.01           H  
ATOM   3089  CZ  ARG A 205      19.838   3.756  -7.450  1.00 98.01           C  
ATOM   3090  N   LEU A 206      18.384  -0.816  -2.580  1.00 98.33           N  
ATOM   3091  H   LEU A 206      17.830  -0.779  -3.424  1.00 98.33           H  
ATOM   3092  CA  LEU A 206      18.899  -2.111  -2.150  1.00 98.33           C  
ATOM   3093  HA  LEU A 206      19.427  -2.006  -1.202  1.00 98.33           H  
ATOM   3094  C   LEU A 206      19.906  -2.658  -3.157  1.00 98.33           C  
ATOM   3095  CB  LEU A 206      17.712  -3.069  -1.937  1.00 98.33           C  
ATOM   3096  HB2 LEU A 206      18.096  -4.038  -1.619  1.00 98.33           H  
ATOM   3097  HB3 LEU A 206      17.210  -3.211  -2.894  1.00 98.33           H  
ATOM   3098  O   LEU A 206      19.565  -2.903  -4.310  1.00 98.33           O  
ATOM   3099  CG  LEU A 206      16.668  -2.574  -0.918  1.00 98.33           C  
ATOM   3100  HG  LEU A 206      16.202  -1.664  -1.298  1.00 98.33           H  
ATOM   3101  CD1 LEU A 206      15.573  -3.626  -0.746  1.00 98.33           C  
ATOM   3102 HD11 LEU A 206      15.997  -4.568  -0.398  1.00 98.33           H  
ATOM   3103 HD12 LEU A 206      15.074  -3.774  -1.704  1.00 98.33           H  
ATOM   3104 HD13 LEU A 206      14.829  -3.263  -0.037  1.00 98.33           H  
ATOM   3105  CD2 LEU A 206      17.247  -2.276   0.467  1.00 98.33           C  
ATOM   3106 HD21 LEU A 206      18.011  -1.502   0.396  1.00 98.33           H  
ATOM   3107 HD22 LEU A 206      17.666  -3.174   0.922  1.00 98.33           H  
ATOM   3108 HD23 LEU A 206      16.452  -1.861   1.086  1.00 98.33           H  
ATOM   3109  N   GLU A 207      21.131  -2.927  -2.702  1.00 98.04           N  
ATOM   3110  H   GLU A 207      21.344  -2.748  -1.731  1.00 98.04           H  
ATOM   3111  CA  GLU A 207      22.074  -3.736  -3.473  1.00 98.04           C  
ATOM   3112  HA  GLU A 207      22.024  -3.440  -4.520  1.00 98.04           H  
ATOM   3113  C   GLU A 207      21.659  -5.204  -3.353  1.00 98.04           C  
ATOM   3114  CB  GLU A 207      23.517  -3.522  -2.992  1.00 98.04           C  
ATOM   3115  HB2 GLU A 207      23.616  -3.898  -1.973  1.00 98.04           H  
ATOM   3116  HB3 GLU A 207      23.743  -2.456  -2.990  1.00 98.04           H  
ATOM   3117  O   GLU A 207      21.612  -5.774  -2.253  1.00 98.04           O  
ATOM   3118  CG  GLU A 207      24.521  -4.245  -3.905  1.00 98.04           C  
ATOM   3119  HG2 GLU A 207      24.507  -3.777  -4.889  1.00 98.04           H  
ATOM   3120  HG3 GLU A 207      24.226  -5.287  -4.023  1.00 98.04           H  
ATOM   3121  CD  GLU A 207      25.937  -4.199  -3.322  1.00 98.04           C  
ATOM   3122  OE1 GLU A 207      26.371  -5.209  -2.716  1.00 98.04           O  
ATOM   3123  OE2 GLU A 207      26.592  -3.138  -3.395  1.00 98.04           O  
ATOM   3124  N   THR A 208      21.348  -5.828  -4.484  1.00 98.02           N  
ATOM   3125  H   THR A 208      21.392  -5.314  -5.352  1.00 98.02           H  
ATOM   3126  CA  THR A 208      20.852  -7.203  -4.524  1.00 98.02           C  
ATOM   3127  HA  THR A 208      20.447  -7.445  -3.541  1.00 98.02           H  
ATOM   3128  C   THR A 208      21.955  -8.220  -4.810  1.00 98.02           C  
ATOM   3129  CB  THR A 208      19.682  -7.366  -5.502  1.00 98.02           C  
ATOM   3130  HB  THR A 208      19.248  -8.355  -5.354  1.00 98.02           H  
ATOM   3131  O   THR A 208      23.104  -7.905  -5.108  1.00 98.02           O  
ATOM   3132  CG2 THR A 208      18.573  -6.341  -5.292  1.00 98.02           C  
ATOM   3133 HG21 THR A 208      17.706  -6.642  -5.881  1.00 98.02           H  
ATOM   3134 HG22 THR A 208      18.286  -6.309  -4.241  1.00 98.02           H  
ATOM   3135 HG23 THR A 208      18.893  -5.348  -5.609  1.00 98.02           H  
ATOM   3136  OG1 THR A 208      20.153  -7.303  -6.822  1.00 98.02           O  
ATOM   3137  HG1 THR A 208      20.416  -6.395  -6.989  1.00 98.02           H  
ATOM   3138  N   SER A 209      21.605  -9.498  -4.690  1.00 96.49           N  
ATOM   3139  H   SER A 209      20.668  -9.674  -4.356  1.00 96.49           H  
ATOM   3140  CA  SER A 209      22.446 -10.620  -5.116  1.00 96.49           C  
ATOM   3141  HA  SER A 209      23.485 -10.349  -4.931  1.00 96.49           H  
ATOM   3142  C   SER A 209      22.377 -10.918  -6.615  1.00 96.49           C  
ATOM   3143  CB  SER A 209      22.142 -11.863  -4.276  1.00 96.49           C  
ATOM   3144  HB2 SER A 209      22.820 -12.669  -4.557  1.00 96.49           H  
ATOM   3145  HB3 SER A 209      22.308 -11.624  -3.225  1.00 96.49           H  
ATOM   3146  O   SER A 209      23.125 -11.781  -7.073  1.00 96.49           O  
ATOM   3147  OG  SER A 209      20.805 -12.297  -4.442  1.00 96.49           O  
ATOM   3148  HG  SER A 209      20.248 -11.534  -4.615  1.00 96.49           H  
ATOM   3149  N   TYR A 210      21.510 -10.228  -7.362  1.00 96.90           N  
ATOM   3150  H   TYR A 210      21.008  -9.453  -6.954  1.00 96.90           H  
ATOM   3151  CA  TYR A 210      21.404 -10.378  -8.810  1.00 96.90           C  
ATOM   3152  HA  TYR A 210      21.383 -11.441  -9.050  1.00 96.90           H  
ATOM   3153  C   TYR A 210      22.613  -9.773  -9.512  1.00 96.90           C  
ATOM   3154  CB  TYR A 210      20.110  -9.733  -9.322  1.00 96.90           C  
ATOM   3155  HB2 TYR A 210      20.237  -8.651  -9.290  1.00 96.90           H  
ATOM   3156  HB3 TYR A 210      19.959 -10.012 -10.365  1.00 96.90           H  
ATOM   3157  O   TYR A 210      23.317  -8.943  -8.941  1.00 96.90           O  
ATOM   3158  CG  TYR A 210      18.866 -10.098  -8.542  1.00 96.90           C  
ATOM   3159  CD1 TYR A 210      18.652 -11.425  -8.115  1.00 96.90           C  
ATOM   3160  HD1 TYR A 210      19.358 -12.202  -8.367  1.00 96.90           H  
ATOM   3161  CD2 TYR A 210      17.935  -9.094  -8.221  1.00 96.90           C  
ATOM   3162  HD2 TYR A 210      18.107  -8.076  -8.539  1.00 96.90           H  
ATOM   3163  CE1 TYR A 210      17.520 -11.738  -7.346  1.00 96.90           C  
ATOM   3164  HE1 TYR A 210      17.335 -12.748  -7.011  1.00 96.90           H  
ATOM   3165  CE2 TYR A 210      16.798  -9.406  -7.460  1.00 96.90           C  
ATOM   3166  HE2 TYR A 210      16.097  -8.624  -7.206  1.00 96.90           H  
ATOM   3167  OH  TYR A 210      15.510 -11.032  -6.279  1.00 96.90           O  
ATOM   3168  HH  TYR A 210      14.948 -10.257  -6.200  1.00 96.90           H  
ATOM   3169  CZ  TYR A 210      16.596 -10.729  -7.021  1.00 96.90           C  
ATOM   3170  N   GLN A 211      22.836 -10.201 -10.749  1.00 93.90           N  
ATOM   3171  H   GLN A 211      22.164 -10.805 -11.201  1.00 93.90           H  
ATOM   3172  CA  GLN A 211      23.955  -9.763 -11.568  1.00 93.90           C  
ATOM   3173  HA  GLN A 211      24.486  -8.957 -11.062  1.00 93.90           H  
ATOM   3174  C   GLN A 211      23.451  -9.221 -12.899  1.00 93.90           C  
ATOM   3175  CB  GLN A 211      24.932 -10.924 -11.771  1.00 93.90           C  
ATOM   3176  HB2 GLN A 211      25.659 -10.641 -12.532  1.00 93.90           H  
ATOM   3177  HB3 GLN A 211      24.393 -11.803 -12.124  1.00 93.90           H  
ATOM   3178  O   GLN A 211      22.580  -9.837 -13.518  1.00 93.90           O  
ATOM   3179  CG  GLN A 211      25.675 -11.250 -10.471  1.00 93.90           C  
ATOM   3180  HG2 GLN A 211      24.970 -11.580  -9.707  1.00 93.90           H  
ATOM   3181  HG3 GLN A 211      26.170 -10.347 -10.113  1.00 93.90           H  
ATOM   3182  CD  GLN A 211      26.709 -12.348 -10.667  1.00 93.90           C  
ATOM   3183  NE2 GLN A 211      27.926 -12.146 -10.220  1.00 93.90           N  
ATOM   3184 HE21 GLN A 211      28.587 -12.854 -10.508  1.00 93.90           H  
ATOM   3185 HE22 GLN A 211      28.218 -11.191 -10.070  1.00 93.90           H  
ATOM   3186  OE1 GLN A 211      26.450 -13.410 -11.203  1.00 93.90           O  
ATOM   3187  N   ASP A 212      24.005  -8.087 -13.316  1.00 90.42           N  
ATOM   3188  H   ASP A 212      24.695  -7.635 -12.733  1.00 90.42           H  
ATOM   3189  CA  ASP A 212      23.810  -7.541 -14.655  1.00 90.42           C  
ATOM   3190  HA  ASP A 212      22.787  -7.755 -14.964  1.00 90.42           H  
ATOM   3191  C   ASP A 212      24.733  -8.216 -15.691  1.00 90.42           C  
ATOM   3192  CB  ASP A 212      23.951  -6.008 -14.609  1.00 90.42           C  
ATOM   3193  HB2 ASP A 212      23.310  -5.619 -13.817  1.00 90.42           H  
ATOM   3194  HB3 ASP A 212      23.578  -5.602 -15.549  1.00 90.42           H  
ATOM   3195  O   ASP A 212      25.408  -9.211 -15.411  1.00 90.42           O  
ATOM   3196  CG  ASP A 212      25.376  -5.488 -14.394  1.00 90.42           C  
ATOM   3197  OD1 ASP A 212      26.347  -6.275 -14.477  1.00 90.42           O  
ATOM   3198  OD2 ASP A 212      25.520  -4.269 -14.221  1.00 90.42           O  
ATOM   3199  N   GLU A 213      24.768  -7.683 -16.915  1.00 87.00           N  
ATOM   3200  H   GLU A 213      24.249  -6.835 -17.091  1.00 87.00           H  
ATOM   3201  CA  GLU A 213      25.606  -8.216 -17.999  1.00 87.00           C  
ATOM   3202  HA  GLU A 213      25.384  -9.275 -18.130  1.00 87.00           H  
ATOM   3203  C   GLU A 213      27.110  -8.119 -17.712  1.00 87.00           C  
ATOM   3204  CB  GLU A 213      25.292  -7.485 -19.311  1.00 87.00           C  
ATOM   3205  HB2 GLU A 213      25.537  -6.427 -19.215  1.00 87.00           H  
ATOM   3206  HB3 GLU A 213      25.916  -7.924 -20.090  1.00 87.00           H  
ATOM   3207  O   GLU A 213      27.886  -8.948 -18.187  1.00 87.00           O  
ATOM   3208  CG  GLU A 213      23.814  -7.635 -19.697  1.00 87.00           C  
ATOM   3209  HG2 GLU A 213      23.200  -7.069 -18.996  1.00 87.00           H  
ATOM   3210  HG3 GLU A 213      23.543  -8.687 -19.600  1.00 87.00           H  
ATOM   3211  CD  GLU A 213      23.492  -7.183 -21.126  1.00 87.00           C  
ATOM   3212  OE1 GLU A 213      22.275  -7.154 -21.428  1.00 87.00           O  
ATOM   3213  OE2 GLU A 213      24.419  -7.035 -21.945  1.00 87.00           O  
ATOM   3214  N   SER A 214      27.516  -7.152 -16.888  1.00 91.17           N  
ATOM   3215  H   SER A 214      26.811  -6.601 -16.419  1.00 91.17           H  
ATOM   3216  CA  SER A 214      28.892  -6.968 -16.428  1.00 91.17           C  
ATOM   3217  HA  SER A 214      29.560  -7.319 -17.215  1.00 91.17           H  
ATOM   3218  C   SER A 214      29.221  -7.795 -15.177  1.00 91.17           C  
ATOM   3219  CB  SER A 214      29.173  -5.475 -16.235  1.00 91.17           C  
ATOM   3220  HB2 SER A 214      30.252  -5.326 -16.194  1.00 91.17           H  
ATOM   3221  HB3 SER A 214      28.788  -4.921 -17.091  1.00 91.17           H  
ATOM   3222  O   SER A 214      30.317  -7.692 -14.628  1.00 91.17           O  
ATOM   3223  OG  SER A 214      28.610  -4.952 -15.049  1.00 91.17           O  
ATOM   3224  HG  SER A 214      27.698  -5.228 -14.930  1.00 91.17           H  
ATOM   3225  N   SER A 215      28.293  -8.657 -14.735  1.00 90.85           N  
ATOM   3226  H   SER A 215      27.399  -8.636 -15.205  1.00 90.85           H  
ATOM   3227  CA  SER A 215      28.353  -9.415 -13.478  1.00 90.85           C  
ATOM   3228  HA  SER A 215      27.427  -9.989 -13.437  1.00 90.85           H  
ATOM   3229  C   SER A 215      28.364  -8.550 -12.210  1.00 90.85           C  
ATOM   3230  CB  SER A 215      29.496 -10.437 -13.487  1.00 90.85           C  
ATOM   3231  HB2 SER A 215      30.457  -9.925 -13.536  1.00 90.85           H  
ATOM   3232  HB3 SER A 215      29.466 -11.029 -12.572  1.00 90.85           H  
ATOM   3233  O   SER A 215      28.639  -9.065 -11.116  1.00 90.85           O  
ATOM   3234  OG  SER A 215      29.359 -11.304 -14.593  1.00 90.85           O  
ATOM   3235  HG  SER A 215      29.182 -10.751 -15.357  1.00 90.85           H  
ATOM   3236  N   ALA A 216      28.040  -7.261 -12.334  1.00 93.75           N  
ATOM   3237  H   ALA A 216      27.720  -6.919 -13.229  1.00 93.75           H  
ATOM   3238  CA  ALA A 216      27.947  -6.339 -11.216  1.00 93.75           C  
ATOM   3239  HA  ALA A 216      28.790  -6.554 -10.559  1.00 93.75           H  
ATOM   3240  C   ALA A 216      26.626  -6.539 -10.452  1.00 93.75           C  
ATOM   3241  CB  ALA A 216      28.116  -4.900 -11.708  1.00 93.75           C  
ATOM   3242  HB1 ALA A 216      29.052  -4.799 -12.258  1.00 93.75           H  
ATOM   3243  HB2 ALA A 216      28.121  -4.211 -10.863  1.00 93.75           H  
ATOM   3244  HB3 ALA A 216      27.290  -4.632 -12.368  1.00 93.75           H  
ATOM   3245  O   ALA A 216      25.619  -6.940 -11.046  1.00 93.75           O  
ATOM   3246  N   PRO A 217      26.605  -6.297  -9.128  1.00 95.68           N  
ATOM   3247  CA  PRO A 217      25.382  -6.380  -8.340  1.00 95.68           C  
ATOM   3248  HA  PRO A 217      24.995  -7.397  -8.413  1.00 95.68           H  
ATOM   3249  C   PRO A 217      24.334  -5.378  -8.823  1.00 95.68           C  
ATOM   3250  CB  PRO A 217      25.788  -6.105  -6.889  1.00 95.68           C  
ATOM   3251  HB2 PRO A 217      25.234  -6.728  -6.187  1.00 95.68           H  
ATOM   3252  HB3 PRO A 217      25.657  -5.049  -6.650  1.00 95.68           H  
ATOM   3253  O   PRO A 217      24.625  -4.192  -8.953  1.00 95.68           O  
ATOM   3254  CG  PRO A 217      27.277  -6.434  -6.884  1.00 95.68           C  
ATOM   3255  HG2 PRO A 217      27.810  -5.915  -6.087  1.00 95.68           H  
ATOM   3256  HG3 PRO A 217      27.410  -7.514  -6.822  1.00 95.68           H  
ATOM   3257  CD  PRO A 217      27.730  -5.984  -8.264  1.00 95.68           C  
ATOM   3258  HD2 PRO A 217      28.636  -6.525  -8.540  1.00 95.68           H  
ATOM   3259  HD3 PRO A 217      27.906  -4.909  -8.272  1.00 95.68           H  
ATOM   3260  N   VAL A 218      23.101  -5.837  -9.026  1.00 96.72           N  
ATOM   3261  H   VAL A 218      22.936  -6.830  -8.940  1.00 96.72           H  
ATOM   3262  CA  VAL A 218      22.000  -4.948  -9.423  1.00 96.72           C  
ATOM   3263  HA  VAL A 218      22.390  -4.223 -10.138  1.00 96.72           H  
ATOM   3264  C   VAL A 218      21.489  -4.185  -8.202  1.00 96.72           C  
ATOM   3265  CB  VAL A 218      20.867  -5.716 -10.125  1.00 96.72           C  
ATOM   3266  HB  VAL A 218      20.416  -6.412  -9.417  1.00 96.72           H  
ATOM   3267  O   VAL A 218      21.113  -4.801  -7.197  1.00 96.72           O  
ATOM   3268  CG1 VAL A 218      19.774  -4.772 -10.633  1.00 96.72           C  
ATOM   3269 HG11 VAL A 218      20.191  -4.065 -11.350  1.00 96.72           H  
ATOM   3270 HG12 VAL A 218      19.337  -4.211  -9.807  1.00 96.72           H  
ATOM   3271 HG13 VAL A 218      18.986  -5.346 -11.120  1.00 96.72           H  
ATOM   3272  CG2 VAL A 218      21.385  -6.510 -11.331  1.00 96.72           C  
ATOM   3273 HG21 VAL A 218      22.134  -7.238 -11.019  1.00 96.72           H  
ATOM   3274 HG22 VAL A 218      21.838  -5.827 -12.050  1.00 96.72           H  
ATOM   3275 HG23 VAL A 218      20.562  -7.040 -11.810  1.00 96.72           H  
ATOM   3276  N   VAL A 219      21.445  -2.857  -8.294  1.00 97.48           N  
ATOM   3277  H   VAL A 219      21.770  -2.425  -9.147  1.00 97.48           H  
ATOM   3278  CA  VAL A 219      20.787  -1.979  -7.317  1.00 97.48           C  
ATOM   3279  HA  VAL A 219      20.791  -2.466  -6.342  1.00 97.48           H  
ATOM   3280  C   VAL A 219      19.339  -1.771  -7.743  1.00 97.48           C  
ATOM   3281  CB  VAL A 219      21.528  -0.637  -7.170  1.00 97.48           C  
ATOM   3282  HB  VAL A 219      21.599  -0.153  -8.144  1.00 97.48           H  
ATOM   3283  O   VAL A 219      19.081  -1.456  -8.900  1.00 97.48           O  
ATOM   3284  CG1 VAL A 219      20.802   0.305  -6.202  1.00 97.48           C  
ATOM   3285 HG11 VAL A 219      20.656  -0.179  -5.237  1.00 97.48           H  
ATOM   3286 HG12 VAL A 219      21.385   1.217  -6.076  1.00 97.48           H  
ATOM   3287 HG13 VAL A 219      19.837   0.595  -6.617  1.00 97.48           H  
ATOM   3288  CG2 VAL A 219      22.947  -0.869  -6.629  1.00 97.48           C  
ATOM   3289 HG21 VAL A 219      23.518  -1.489  -7.320  1.00 97.48           H  
ATOM   3290 HG22 VAL A 219      23.458   0.089  -6.535  1.00 97.48           H  
ATOM   3291 HG23 VAL A 219      22.906  -1.352  -5.653  1.00 97.48           H  
ATOM   3292  N   LEU A 220      18.395  -1.968  -6.824  1.00 97.64           N  
ATOM   3293  H   LEU A 220      18.679  -2.205  -5.884  1.00 97.64           H  
ATOM   3294  CA  LEU A 220      16.964  -1.833  -7.095  1.00 97.64           C  
ATOM   3295  HA  LEU A 220      16.822  -1.390  -8.081  1.00 97.64           H  
ATOM   3296  C   LEU A 220      16.281  -0.888  -6.113  1.00 97.64           C  
ATOM   3297  CB  LEU A 220      16.275  -3.214  -7.066  1.00 97.64           C  
ATOM   3298  HB2 LEU A 220      16.443  -3.658  -6.084  1.00 97.64           H  
ATOM   3299  HB3 LEU A 220      15.201  -3.070  -7.179  1.00 97.64           H  
ATOM   3300  O   LEU A 220      16.708  -0.738  -4.962  1.00 97.64           O  
ATOM   3301  CG  LEU A 220      16.737  -4.205  -8.146  1.00 97.64           C  
ATOM   3302  HG  LEU A 220      17.800  -4.408  -8.017  1.00 97.64           H  
ATOM   3303  CD1 LEU A 220      15.973  -5.522  -7.987  1.00 97.64           C  
ATOM   3304 HD11 LEU A 220      16.442  -6.295  -8.595  1.00 97.64           H  
ATOM   3305 HD12 LEU A 220      15.972  -5.827  -6.941  1.00 97.64           H  
ATOM   3306 HD13 LEU A 220      14.936  -5.388  -8.297  1.00 97.64           H  
ATOM   3307  CD2 LEU A 220      16.480  -3.686  -9.564  1.00 97.64           C  
ATOM   3308 HD21 LEU A 220      15.414  -3.527  -9.729  1.00 97.64           H  
ATOM   3309 HD22 LEU A 220      16.871  -4.395 -10.294  1.00 97.64           H  
ATOM   3310 HD23 LEU A 220      17.006  -2.747  -9.731  1.00 97.64           H  
ATOM   3311  N   SER A 221      15.156  -0.339  -6.571  1.00 98.26           N  
ATOM   3312  H   SER A 221      14.939  -0.446  -7.552  1.00 98.26           H  
ATOM   3313  CA  SER A 221      14.099   0.192  -5.713  1.00 98.26           C  
ATOM   3314  HA  SER A 221      14.416   1.159  -5.322  1.00 98.26           H  
ATOM   3315  C   SER A 221      13.782  -0.785  -4.571  1.00 98.26           C  
ATOM   3316  CB  SER A 221      12.828   0.380  -6.546  1.00 98.26           C  
ATOM   3317  HB2 SER A 221      12.528  -0.582  -6.962  1.00 98.26           H  
ATOM   3318  HB3 SER A 221      13.020   1.066  -7.371  1.00 98.26           H  
ATOM   3319  O   SER A 221      13.729  -2.000  -4.800  1.00 98.26           O  
ATOM   3320  OG  SER A 221      11.779   0.881  -5.752  1.00 98.26           O  
ATOM   3321  HG  SER A 221      11.771   1.824  -5.934  1.00 98.26           H  
ATOM   3322  N   PRO A 222      13.528  -0.310  -3.340  1.00 98.19           N  
ATOM   3323  CA  PRO A 222      13.090  -1.180  -2.256  1.00 98.19           C  
ATOM   3324  HA  PRO A 222      13.731  -2.060  -2.197  1.00 98.19           H  
ATOM   3325  C   PRO A 222      11.636  -1.647  -2.416  1.00 98.19           C  
ATOM   3326  CB  PRO A 222      13.263  -0.325  -1.007  1.00 98.19           C  
ATOM   3327  HB2 PRO A 222      12.550  -0.606  -0.232  1.00 98.19           H  
ATOM   3328  HB3 PRO A 222      14.292  -0.411  -0.659  1.00 98.19           H  
ATOM   3329  O   PRO A 222      11.219  -2.614  -1.771  1.00 98.19           O  
ATOM   3330  CG  PRO A 222      13.019   1.104  -1.485  1.00 98.19           C  
ATOM   3331  HG2 PRO A 222      11.949   1.310  -1.507  1.00 98.19           H  
ATOM   3332  HG3 PRO A 222      13.538   1.836  -0.866  1.00 98.19           H  
ATOM   3333  CD  PRO A 222      13.562   1.084  -2.910  1.00 98.19           C  
ATOM   3334  HD2 PRO A 222      12.923   1.701  -3.542  1.00 98.19           H  
ATOM   3335  HD3 PRO A 222      14.585   1.459  -2.929  1.00 98.19           H  
ATOM   3336  N   LEU A 223      10.856  -0.964  -3.258  1.00 98.78           N  
ATOM   3337  H   LEU A 223      11.279  -0.235  -3.814  1.00 98.78           H  
ATOM   3338  CA  LEU A 223       9.408  -1.109  -3.340  1.00 98.78           C  
ATOM   3339  HA  LEU A 223       9.009  -0.912  -2.345  1.00 98.78           H  
ATOM   3340  C   LEU A 223       8.917  -2.512  -3.710  1.00 98.78           C  
ATOM   3341  CB  LEU A 223       8.839  -0.064  -4.313  1.00 98.78           C  
ATOM   3342  HB2 LEU A 223       7.761  -0.211  -4.387  1.00 98.78           H  
ATOM   3343  HB3 LEU A 223       9.262  -0.210  -5.306  1.00 98.78           H  
ATOM   3344  O   LEU A 223       7.953  -2.958  -3.088  1.00 98.78           O  
ATOM   3345  CG  LEU A 223       9.091   1.386  -3.881  1.00 98.78           C  
ATOM   3346  HG  LEU A 223      10.162   1.578  -3.818  1.00 98.78           H  
ATOM   3347  CD1 LEU A 223       8.498   2.324  -4.928  1.00 98.78           C  
ATOM   3348 HD11 LEU A 223       7.424   2.161  -5.027  1.00 98.78           H  
ATOM   3349 HD12 LEU A 223       8.683   3.360  -4.642  1.00 98.78           H  
ATOM   3350 HD13 LEU A 223       8.985   2.157  -5.889  1.00 98.78           H  
ATOM   3351  CD2 LEU A 223       8.480   1.638  -2.501  1.00 98.78           C  
ATOM   3352 HD21 LEU A 223       7.903   2.563  -2.525  1.00 98.78           H  
ATOM   3353 HD22 LEU A 223       9.272   1.730  -1.759  1.00 98.78           H  
ATOM   3354 HD23 LEU A 223       7.790   0.845  -2.211  1.00 98.78           H  
ATOM   3355  N   PRO A 224       9.550  -3.262  -4.631  1.00 98.82           N  
ATOM   3356  CA  PRO A 224       9.094  -4.611  -4.953  1.00 98.82           C  
ATOM   3357  HA  PRO A 224       8.053  -4.562  -5.274  1.00 98.82           H  
ATOM   3358  C   PRO A 224       9.203  -5.570  -3.761  1.00 98.82           C  
ATOM   3359  CB  PRO A 224       9.962  -5.061  -6.129  1.00 98.82           C  
ATOM   3360  HB2 PRO A 224       9.368  -5.632  -6.843  1.00 98.82           H  
ATOM   3361  HB3 PRO A 224      10.810  -5.647  -5.776  1.00 98.82           H  
ATOM   3362  O   PRO A 224       8.298  -6.366  -3.512  1.00 98.82           O  
ATOM   3363  CG  PRO A 224      10.468  -3.757  -6.745  1.00 98.82           C  
ATOM   3364  HG2 PRO A 224       9.712  -3.326  -7.401  1.00 98.82           H  
ATOM   3365  HG3 PRO A 224      11.418  -3.886  -7.265  1.00 98.82           H  
ATOM   3366  CD  PRO A 224      10.627  -2.868  -5.528  1.00 98.82           C  
ATOM   3367  HD2 PRO A 224      10.578  -1.820  -5.824  1.00 98.82           H  
ATOM   3368  HD3 PRO A 224      11.581  -3.085  -5.048  1.00 98.82           H  
ATOM   3369  N   ALA A 225      10.279  -5.466  -2.976  1.00 98.54           N  
ATOM   3370  H   ALA A 225      10.970  -4.762  -3.193  1.00 98.54           H  
ATOM   3371  CA  ALA A 225      10.454  -6.266  -1.766  1.00 98.54           C  
ATOM   3372  HA  ALA A 225      10.236  -7.308  -2.002  1.00 98.54           H  
ATOM   3373  C   ALA A 225       9.489  -5.834  -0.649  1.00 98.54           C  
ATOM   3374  CB  ALA A 225      11.918  -6.167  -1.334  1.00 98.54           C  
ATOM   3375  HB1 ALA A 225      12.558  -6.476  -2.161  1.00 98.54           H  
ATOM   3376  HB2 ALA A 225      12.094  -6.837  -0.492  1.00 98.54           H  
ATOM   3377  HB3 ALA A 225      12.162  -5.144  -1.049  1.00 98.54           H  
ATOM   3378  O   ALA A 225       8.962  -6.677   0.076  1.00 98.54           O  
ATOM   3379  N   VAL A 226       9.217  -4.531  -0.533  1.00 98.63           N  
ATOM   3380  H   VAL A 226       9.705  -3.886  -1.138  1.00 98.63           H  
ATOM   3381  CA  VAL A 226       8.204  -3.989   0.385  1.00 98.63           C  
ATOM   3382  HA  VAL A 226       8.413  -4.338   1.396  1.00 98.63           H  
ATOM   3383  C   VAL A 226       6.806  -4.486   0.018  1.00 98.63           C  
ATOM   3384  CB  VAL A 226       8.256  -2.453   0.385  1.00 98.63           C  
ATOM   3385  HB  VAL A 226       8.261  -2.100  -0.647  1.00 98.63           H  
ATOM   3386  O   VAL A 226       6.099  -4.978   0.892  1.00 98.63           O  
ATOM   3387  CG1 VAL A 226       7.056  -1.818   1.087  1.00 98.63           C  
ATOM   3388 HG11 VAL A 226       7.002  -2.135   2.129  1.00 98.63           H  
ATOM   3389 HG12 VAL A 226       6.125  -2.069   0.577  1.00 98.63           H  
ATOM   3390 HG13 VAL A 226       7.161  -0.735   1.027  1.00 98.63           H  
ATOM   3391  CG2 VAL A 226       9.526  -1.947   1.078  1.00 98.63           C  
ATOM   3392 HG21 VAL A 226      10.411  -2.439   0.675  1.00 98.63           H  
ATOM   3393 HG22 VAL A 226       9.623  -0.875   0.907  1.00 98.63           H  
ATOM   3394 HG23 VAL A 226       9.461  -2.133   2.150  1.00 98.63           H  
ATOM   3395  N   ALA A 227       6.413  -4.418  -1.255  1.00 98.67           N  
ATOM   3396  H   ALA A 227       7.025  -3.980  -1.928  1.00 98.67           H  
ATOM   3397  CA  ALA A 227       5.113  -4.890  -1.727  1.00 98.67           C  
ATOM   3398  HA  ALA A 227       4.327  -4.327  -1.223  1.00 98.67           H  
ATOM   3399  C   ALA A 227       4.907  -6.378  -1.403  1.00 98.67           C  
ATOM   3400  CB  ALA A 227       5.018  -4.622  -3.234  1.00 98.67           C  
ATOM   3401  HB1 ALA A 227       5.781  -5.185  -3.770  1.00 98.67           H  
ATOM   3402  HB2 ALA A 227       5.160  -3.560  -3.435  1.00 98.67           H  
ATOM   3403  HB3 ALA A 227       4.034  -4.920  -3.595  1.00 98.67           H  
ATOM   3404  O   ALA A 227       3.863  -6.757  -0.872  1.00 98.67           O  
ATOM   3405  N   ALA A 228       5.935  -7.204  -1.634  1.00 98.34           N  
ATOM   3406  H   ALA A 228       6.758  -6.833  -2.087  1.00 98.34           H  
ATOM   3407  CA  ALA A 228       5.931  -8.615  -1.251  1.00 98.34           C  
ATOM   3408  HA  ALA A 228       5.095  -9.119  -1.736  1.00 98.34           H  
ATOM   3409  C   ALA A 228       5.764  -8.801   0.264  1.00 98.34           C  
ATOM   3410  CB  ALA A 228       7.237  -9.252  -1.734  1.00 98.34           C  
ATOM   3411  HB1 ALA A 228       7.288  -9.212  -2.822  1.00 98.34           H  
ATOM   3412  HB2 ALA A 228       7.276 -10.293  -1.415  1.00 98.34           H  
ATOM   3413  HB3 ALA A 228       8.095  -8.724  -1.317  1.00 98.34           H  
ATOM   3414  O   ALA A 228       4.953  -9.613   0.706  1.00 98.34           O  
ATOM   3415  N   ALA A 229       6.497  -8.028   1.069  1.00 96.78           N  
ATOM   3416  H   ALA A 229       7.155  -7.384   0.653  1.00 96.78           H  
ATOM   3417  CA  ALA A 229       6.423  -8.096   2.523  1.00 96.78           C  
ATOM   3418  HA  ALA A 229       6.602  -9.127   2.829  1.00 96.78           H  
ATOM   3419  C   ALA A 229       5.042  -7.691   3.065  1.00 96.78           C  
ATOM   3420  CB  ALA A 229       7.538  -7.219   3.100  1.00 96.78           C  
ATOM   3421  HB1 ALA A 229       8.505  -7.557   2.728  1.00 96.78           H  
ATOM   3422  HB2 ALA A 229       7.531  -7.279   4.188  1.00 96.78           H  
ATOM   3423  HB3 ALA A 229       7.382  -6.181   2.804  1.00 96.78           H  
ATOM   3424  O   ALA A 229       4.534  -8.355   3.969  1.00 96.78           O  
ATOM   3425  N   ILE A 230       4.420  -6.645   2.508  1.00 97.15           N  
ATOM   3426  H   ILE A 230       4.903  -6.140   1.779  1.00 97.15           H  
ATOM   3427  CA  ILE A 230       3.064  -6.214   2.876  1.00 97.15           C  
ATOM   3428  HA  ILE A 230       3.021  -6.083   3.957  1.00 97.15           H  
ATOM   3429  C   ILE A 230       2.054  -7.309   2.526  1.00 97.15           C  
ATOM   3430  CB  ILE A 230       2.691  -4.861   2.219  1.00 97.15           C  
ATOM   3431  HB  ILE A 230       2.813  -4.953   1.140  1.00 97.15           H  
ATOM   3432  O   ILE A 230       1.326  -7.756   3.413  1.00 97.15           O  
ATOM   3433  CG1 ILE A 230       3.607  -3.721   2.726  1.00 97.15           C  
ATOM   3434 HG12 ILE A 230       4.652  -4.017   2.639  1.00 97.15           H  
ATOM   3435 HG13 ILE A 230       3.418  -3.539   3.784  1.00 97.15           H  
ATOM   3436  CG2 ILE A 230       1.217  -4.515   2.518  1.00 97.15           C  
ATOM   3437 HG21 ILE A 230       0.944  -3.563   2.063  1.00 97.15           H  
ATOM   3438 HG22 ILE A 230       0.546  -5.265   2.099  1.00 97.15           H  
ATOM   3439 HG23 ILE A 230       1.050  -4.455   3.594  1.00 97.15           H  
ATOM   3440  CD1 ILE A 230       3.440  -2.390   1.984  1.00 97.15           C  
ATOM   3441 HD11 ILE A 230       2.461  -1.954   2.181  1.00 97.15           H  
ATOM   3442 HD12 ILE A 230       4.201  -1.690   2.329  1.00 97.15           H  
ATOM   3443 HD13 ILE A 230       3.564  -2.546   0.912  1.00 97.15           H  
ATOM   3444  N   GLN A 231       2.046  -7.778   1.272  1.00 96.77           N  
ATOM   3445  H   GLN A 231       2.677  -7.376   0.593  1.00 96.77           H  
ATOM   3446  CA  GLN A 231       1.115  -8.812   0.813  1.00 96.77           C  
ATOM   3447  HA  GLN A 231       0.094  -8.445   0.920  1.00 96.77           H  
ATOM   3448  C   GLN A 231       1.241 -10.084   1.654  1.00 96.77           C  
ATOM   3449  CB  GLN A 231       1.375  -9.113  -0.670  1.00 96.77           C  
ATOM   3450  HB2 GLN A 231       1.284  -8.191  -1.244  1.00 96.77           H  
ATOM   3451  HB3 GLN A 231       2.387  -9.498  -0.793  1.00 96.77           H  
ATOM   3452  O   GLN A 231       0.247 -10.620   2.137  1.00 96.77           O  
ATOM   3453  CG  GLN A 231       0.365 -10.137  -1.212  1.00 96.77           C  
ATOM   3454  HG2 GLN A 231      -0.642  -9.735  -1.094  1.00 96.77           H  
ATOM   3455  HG3 GLN A 231       0.426 -11.071  -0.654  1.00 96.77           H  
ATOM   3456  CD  GLN A 231       0.620 -10.460  -2.673  1.00 96.77           C  
ATOM   3457  NE2 GLN A 231      -0.374 -10.324  -3.518  1.00 96.77           N  
ATOM   3458 HE21 GLN A 231      -1.285 -10.038  -3.190  1.00 96.77           H  
ATOM   3459 HE22 GLN A 231      -0.163 -10.375  -4.504  1.00 96.77           H  
ATOM   3460  OE1 GLN A 231       1.711 -10.851  -3.067  1.00 96.77           O  
ATOM   3461  N   ARG A 232       2.472 -10.544   1.891  1.00 93.78           N  
ATOM   3462  H   ARG A 232       3.252 -10.079   1.449  1.00 93.78           H  
ATOM   3463  CA  ARG A 232       2.717 -11.758   2.666  1.00 93.78           C  
ATOM   3464  HA  ARG A 232       2.081 -12.549   2.269  1.00 93.78           H  
ATOM   3465  C   ARG A 232       2.337 -11.603   4.134  1.00 93.78           C  
ATOM   3466  CB  ARG A 232       4.179 -12.162   2.492  1.00 93.78           C  
ATOM   3467  HB2 ARG A 232       4.837 -11.431   2.963  1.00 93.78           H  
ATOM   3468  HB3 ARG A 232       4.405 -12.214   1.427  1.00 93.78           H  
ATOM   3469  O   ARG A 232       1.720 -12.496   4.701  1.00 93.78           O  
ATOM   3470  CG  ARG A 232       4.387 -13.538   3.113  1.00 93.78           C  
ATOM   3471  HG2 ARG A 232       4.270 -13.493   4.195  1.00 93.78           H  
ATOM   3472  HG3 ARG A 232       3.642 -14.221   2.705  1.00 93.78           H  
ATOM   3473  CD  ARG A 232       5.776 -14.062   2.784  1.00 93.78           C  
ATOM   3474  HD2 ARG A 232       5.976 -13.910   1.723  1.00 93.78           H  
ATOM   3475  HD3 ARG A 232       6.509 -13.516   3.377  1.00 93.78           H  
ATOM   3476  NE  ARG A 232       5.798 -15.497   3.077  1.00 93.78           N  
ATOM   3477  HE  ARG A 232       4.887 -15.923   3.166  1.00 93.78           H  
ATOM   3478  NH1 ARG A 232       8.032 -15.735   3.487  1.00 93.78           N  
ATOM   3479 HH11 ARG A 232       8.124 -14.743   3.321  1.00 93.78           H  
ATOM   3480 HH12 ARG A 232       8.832 -16.323   3.674  1.00 93.78           H  
ATOM   3481  NH2 ARG A 232       6.684 -17.527   3.498  1.00 93.78           N  
ATOM   3482 HH21 ARG A 232       7.457 -18.124   3.754  1.00 93.78           H  
ATOM   3483 HH22 ARG A 232       5.742 -17.888   3.460  1.00 93.78           H  
ATOM   3484  CZ  ARG A 232       6.839 -16.243   3.353  1.00 93.78           C  
ATOM   3485  N   SER A 233       2.675 -10.471   4.752  1.00 93.25           N  
ATOM   3486  H   SER A 233       3.167  -9.762   4.227  1.00 93.25           H  
ATOM   3487  CA  SER A 233       2.295 -10.193   6.140  1.00 93.25           C  
ATOM   3488  HA  SER A 233       2.718 -10.964   6.785  1.00 93.25           H  
ATOM   3489  C   SER A 233       0.779 -10.205   6.313  1.00 93.25           C  
ATOM   3490  CB  SER A 233       2.845  -8.835   6.574  1.00 93.25           C  
ATOM   3491  HB2 SER A 233       3.927  -8.837   6.439  1.00 93.25           H  
ATOM   3492  HB3 SER A 233       2.416  -8.049   5.953  1.00 93.25           H  
ATOM   3493  O   SER A 233       0.290 -10.772   7.290  1.00 93.25           O  
ATOM   3494  OG  SER A 233       2.558  -8.577   7.936  1.00 93.25           O  
ATOM   3495  HG  SER A 233       1.649  -8.275   8.012  1.00 93.25           H  
ATOM   3496  N   ALA A 234       0.055  -9.604   5.365  1.00 94.29           N  
ATOM   3497  H   ALA A 234       0.525  -9.156   4.592  1.00 94.29           H  
ATOM   3498  CA  ALA A 234      -1.399  -9.564   5.373  1.00 94.29           C  
ATOM   3499  HA  ALA A 234      -1.729  -9.217   6.352  1.00 94.29           H  
ATOM   3500  C   ALA A 234      -2.020 -10.947   5.141  1.00 94.29           C  
ATOM   3501  CB  ALA A 234      -1.860  -8.554   4.325  1.00 94.29           C  
ATOM   3502  HB1 ALA A 234      -1.433  -7.577   4.551  1.00 94.29           H  
ATOM   3503  HB2 ALA A 234      -1.541  -8.867   3.331  1.00 94.29           H  
ATOM   3504  HB3 ALA A 234      -2.947  -8.483   4.340  1.00 94.29           H  
ATOM   3505  O   ALA A 234      -2.940 -11.313   5.864  1.00 94.29           O  
ATOM   3506  N   HIS A 235      -1.480 -11.730   4.205  1.00 91.84           N  
ATOM   3507  H   HIS A 235      -0.775 -11.344   3.594  1.00 91.84           H  
ATOM   3508  CA  HIS A 235      -1.898 -13.113   3.977  1.00 91.84           C  
ATOM   3509  HA  HIS A 235      -2.961 -13.134   3.733  1.00 91.84           H  
ATOM   3510  C   HIS A 235      -1.698 -13.985   5.228  1.00 91.84           C  
ATOM   3511  CB  HIS A 235      -1.109 -13.658   2.779  1.00 91.84           C  
ATOM   3512  HB2 HIS A 235      -1.374 -13.085   1.890  1.00 91.84           H  
ATOM   3513  HB3 HIS A 235      -0.042 -13.529   2.958  1.00 91.84           H  
ATOM   3514  O   HIS A 235      -2.600 -14.706   5.644  1.00 91.84           O  
ATOM   3515  CG  HIS A 235      -1.362 -15.116   2.511  1.00 91.84           C  
ATOM   3516  CD2 HIS A 235      -2.279 -15.642   1.639  1.00 91.84           C  
ATOM   3517  HD2 HIS A 235      -2.955 -15.078   1.014  1.00 91.84           H  
ATOM   3518  ND1 HIS A 235      -0.723 -16.173   3.122  1.00 91.84           N  
ATOM   3519  HD1 HIS A 235      -0.021 -16.121   3.846  1.00 91.84           H  
ATOM   3520  CE1 HIS A 235      -1.256 -17.304   2.638  1.00 91.84           C  
ATOM   3521  HE1 HIS A 235      -0.971 -18.297   2.952  1.00 91.84           H  
ATOM   3522  NE2 HIS A 235      -2.187 -17.039   1.708  1.00 91.84           N  
ATOM   3523  N   ASP A 236      -0.528 -13.897   5.865  1.00 91.65           N  
ATOM   3524  H   ASP A 236       0.199 -13.337   5.445  1.00 91.65           H  
ATOM   3525  CA  ASP A 236      -0.168 -14.797   6.965  1.00 91.65           C  
ATOM   3526  HA  ASP A 236      -0.559 -15.791   6.747  1.00 91.65           H  
ATOM   3527  C   ASP A 236      -0.776 -14.371   8.314  1.00 91.65           C  
ATOM   3528  CB  ASP A 236       1.368 -14.901   7.056  1.00 91.65           C  
ATOM   3529  HB2 ASP A 236       1.623 -15.461   7.956  1.00 91.65           H  
ATOM   3530  HB3 ASP A 236       1.783 -13.899   7.161  1.00 91.65           H  
ATOM   3531  O   ASP A 236      -1.008 -15.216   9.178  1.00 91.65           O  
ATOM   3532  CG  ASP A 236       2.046 -15.599   5.861  1.00 91.65           C  
ATOM   3533  OD1 ASP A 236       1.348 -16.250   5.050  1.00 91.65           O  
ATOM   3534  OD2 ASP A 236       3.297 -15.516   5.770  1.00 91.65           O  
ATOM   3535  N   ASN A 237      -1.010 -13.069   8.530  1.00 91.44           N  
ATOM   3536  H   ASN A 237      -0.800 -12.421   7.785  1.00 91.44           H  
ATOM   3537  CA  ASN A 237      -1.371 -12.539   9.852  1.00 91.44           C  
ATOM   3538  HA  ASN A 237      -1.690 -13.369  10.482  1.00 91.44           H  
ATOM   3539  C   ASN A 237      -2.549 -11.548   9.860  1.00 91.44           C  
ATOM   3540  CB  ASN A 237      -0.141 -11.897  10.518  1.00 91.44           C  
ATOM   3541  HB2 ASN A 237       0.025 -10.908  10.092  1.00 91.44           H  
ATOM   3542  HB3 ASN A 237      -0.362 -11.806  11.581  1.00 91.44           H  
ATOM   3543  O   ASN A 237      -2.904 -11.049  10.931  1.00 91.44           O  
ATOM   3544  CG  ASN A 237       1.139 -12.695  10.432  1.00 91.44           C  
ATOM   3545  ND2 ASN A 237       1.976 -12.385   9.472  1.00 91.44           N  
ATOM   3546 HD21 ASN A 237       2.738 -13.031   9.327  1.00 91.44           H  
ATOM   3547 HD22 ASN A 237       1.639 -11.775   8.740  1.00 91.44           H  
ATOM   3548  OD1 ASN A 237       1.427 -13.548  11.253  1.00 91.44           O  
ATOM   3549  N   GLY A 238      -3.133 -11.248   8.701  1.00 91.74           N  
ATOM   3550  H   GLY A 238      -2.819 -11.714   7.862  1.00 91.74           H  
ATOM   3551  CA  GLY A 238      -4.161 -10.223   8.527  1.00 91.74           C  
ATOM   3552  HA2 GLY A 238      -4.795 -10.516   7.691  1.00 91.74           H  
ATOM   3553  HA3 GLY A 238      -4.789 -10.168   9.416  1.00 91.74           H  
ATOM   3554  C   GLY A 238      -3.589  -8.831   8.247  1.00 91.74           C  
ATOM   3555  O   GLY A 238      -2.514  -8.454   8.720  1.00 91.74           O  
ATOM   3556  N   VAL A 239      -4.339  -8.031   7.484  1.00 93.00           N  
ATOM   3557  H   VAL A 239      -5.202  -8.411   7.121  1.00 93.00           H  
ATOM   3558  CA  VAL A 239      -3.942  -6.681   7.029  1.00 93.00           C  
ATOM   3559  HA  VAL A 239      -3.001  -6.777   6.488  1.00 93.00           H  
ATOM   3560  C   VAL A 239      -3.685  -5.692   8.179  1.00 93.00           C  
ATOM   3561  CB  VAL A 239      -5.001  -6.151   6.038  1.00 93.00           C  
ATOM   3562  HB  VAL A 239      -5.159  -6.920   5.282  1.00 93.00           H  
ATOM   3563  O   VAL A 239      -2.946  -4.724   8.022  1.00 93.00           O  
ATOM   3564  CG1 VAL A 239      -6.352  -5.861   6.705  1.00 93.00           C  
ATOM   3565 HG11 VAL A 239      -6.249  -5.087   7.466  1.00 93.00           H  
ATOM   3566 HG12 VAL A 239      -6.754  -6.769   7.154  1.00 93.00           H  
ATOM   3567 HG13 VAL A 239      -7.061  -5.522   5.950  1.00 93.00           H  
ATOM   3568  CG2 VAL A 239      -4.531  -4.894   5.307  1.00 93.00           C  
ATOM   3569 HG21 VAL A 239      -4.464  -4.060   6.006  1.00 93.00           H  
ATOM   3570 HG22 VAL A 239      -3.556  -5.071   4.853  1.00 93.00           H  
ATOM   3571 HG23 VAL A 239      -5.246  -4.645   4.523  1.00 93.00           H  
ATOM   3572  N   TRP A 240      -4.244  -5.964   9.361  1.00 91.81           N  
ATOM   3573  H   TRP A 240      -4.818  -6.793   9.417  1.00 91.81           H  
ATOM   3574  CA  TRP A 240      -4.078  -5.183  10.591  1.00 91.81           C  
ATOM   3575  HA  TRP A 240      -4.158  -4.122  10.353  1.00 91.81           H  
ATOM   3576  C   TRP A 240      -2.729  -5.394  11.290  1.00 91.81           C  
ATOM   3577  CB  TRP A 240      -5.215  -5.562  11.540  1.00 91.81           C  
ATOM   3578  HB2 TRP A 240      -5.111  -5.022  12.481  1.00 91.81           H  
ATOM   3579  HB3 TRP A 240      -6.152  -5.247  11.080  1.00 91.81           H  
ATOM   3580  O   TRP A 240      -2.407  -4.678  12.243  1.00 91.81           O  
ATOM   3581  CG  TRP A 240      -5.345  -7.026  11.813  1.00 91.81           C  
ATOM   3582  CD1 TRP A 240      -4.766  -7.715  12.823  1.00 91.81           C  
ATOM   3583  HD1 TRP A 240      -4.136  -7.270  13.579  1.00 91.81           H  
ATOM   3584  CD2 TRP A 240      -6.195  -7.981  11.112  1.00 91.81           C  
ATOM   3585  CE2 TRP A 240      -6.076  -9.245  11.753  1.00 91.81           C  
ATOM   3586  CE3 TRP A 240      -7.089  -7.891  10.024  1.00 91.81           C  
ATOM   3587  HE3 TRP A 240      -7.232  -6.944   9.526  1.00 91.81           H  
ATOM   3588  NE1 TRP A 240      -5.182  -9.034  12.775  1.00 91.81           N  
ATOM   3589  HE1 TRP A 240      -4.966  -9.739  13.465  1.00 91.81           H  
ATOM   3590  CH2 TRP A 240      -7.693 -10.243  10.259  1.00 91.81           C  
ATOM   3591  HH2 TRP A 240      -8.275 -11.091   9.930  1.00 91.81           H  
ATOM   3592  CZ2 TRP A 240      -6.796 -10.368  11.332  1.00 91.81           C  
ATOM   3593  HZ2 TRP A 240      -6.662 -11.317  11.831  1.00 91.81           H  
ATOM   3594  CZ3 TRP A 240      -7.837  -9.006   9.608  1.00 91.81           C  
ATOM   3595  HZ3 TRP A 240      -8.541  -8.913   8.794  1.00 91.81           H  
ATOM   3596  N   LYS A 241      -1.918  -6.369  10.863  1.00 90.70           N  
ATOM   3597  H   LYS A 241      -2.210  -6.928  10.074  1.00 90.70           H  
ATOM   3598  CA  LYS A 241      -0.569  -6.568  11.402  1.00 90.70           C  
ATOM   3599  HA  LYS A 241      -0.550  -6.203  12.429  1.00 90.70           H  
ATOM   3600  C   LYS A 241       0.443  -5.737  10.633  1.00 90.70           C  
ATOM   3601  CB  LYS A 241      -0.197  -8.054  11.404  1.00 90.70           C  
ATOM   3602  HB2 LYS A 241       0.859  -8.162  11.649  1.00 90.70           H  
ATOM   3603  HB3 LYS A 241      -0.353  -8.465  10.407  1.00 90.70           H  
ATOM   3604  O   LYS A 241       0.529  -5.809   9.415  1.00 90.70           O  
ATOM   3605  CG  LYS A 241      -1.023  -8.860  12.414  1.00 90.70           C  
ATOM   3606  HG2 LYS A 241      -0.722  -9.905  12.329  1.00 90.70           H  
ATOM   3607  HG3 LYS A 241      -2.080  -8.790  12.161  1.00 90.70           H  
ATOM   3608  CD  LYS A 241      -0.818  -8.445  13.875  1.00 90.70           C  
ATOM   3609  HD2 LYS A 241       0.246  -8.418  14.107  1.00 90.70           H  
ATOM   3610  HD3 LYS A 241      -1.262  -7.463  14.036  1.00 90.70           H  
ATOM   3611  CE  LYS A 241      -1.524  -9.474  14.760  1.00 90.70           C  
ATOM   3612  HE2 LYS A 241      -2.541  -9.597  14.387  1.00 90.70           H  
ATOM   3613  HE3 LYS A 241      -1.023 -10.436  14.650  1.00 90.70           H  
ATOM   3614  NZ  LYS A 241      -1.556  -9.052  16.181  1.00 90.70           N  
ATOM   3615  HZ1 LYS A 241      -2.048  -9.741  16.730  1.00 90.70           H  
ATOM   3616  HZ2 LYS A 241      -2.065  -8.184  16.266  1.00 90.70           H  
ATOM   3617  HZ3 LYS A 241      -0.622  -8.933  16.546  1.00 90.70           H  
ATOM   3618  N   ALA A 242       1.242  -4.974  11.375  1.00 91.04           N  
ATOM   3619  H   ALA A 242       1.100  -4.964  12.375  1.00 91.04           H  
ATOM   3620  CA  ALA A 242       2.284  -4.123  10.819  1.00 91.04           C  
ATOM   3621  HA  ALA A 242       1.815  -3.403  10.148  1.00 91.04           H  
ATOM   3622  C   ALA A 242       3.343  -4.950  10.050  1.00 91.04           C  
ATOM   3623  CB  ALA A 242       2.913  -3.325  11.968  1.00 91.04           C  
ATOM   3624  HB1 ALA A 242       2.153  -2.716  12.457  1.00 91.04           H  
ATOM   3625  HB2 ALA A 242       3.361  -4.002  12.695  1.00 91.04           H  
ATOM   3626  HB3 ALA A 242       3.688  -2.669  11.571  1.00 91.04           H  
ATOM   3627  O   ALA A 242       4.039  -5.749  10.686  1.00 91.04           O  
ATOM   3628  N   PRO A 243       3.531  -4.737   8.732  1.00 88.60           N  
ATOM   3629  CA  PRO A 243       4.596  -5.363   7.940  1.00 88.60           C  
ATOM   3630  HA  PRO A 243       4.630  -6.429   8.164  1.00 88.60           H  
ATOM   3631  C   PRO A 243       5.984  -4.767   8.250  1.00 88.60           C  
ATOM   3632  CB  PRO A 243       4.161  -5.187   6.477  1.00 88.60           C  
ATOM   3633  HB2 PRO A 243       3.509  -6.015   6.198  1.00 88.60           H  
ATOM   3634  HB3 PRO A 243       4.996  -5.128   5.778  1.00 88.60           H  
ATOM   3635  O   PRO A 243       6.614  -4.113   7.421  1.00 88.60           O  
ATOM   3636  CG  PRO A 243       3.345  -3.898   6.515  1.00 88.60           C  
ATOM   3637  HG2 PRO A 243       4.001  -3.028   6.534  1.00 88.60           H  
ATOM   3638  HG3 PRO A 243       2.621  -3.842   5.702  1.00 88.60           H  
ATOM   3639  CD  PRO A 243       2.613  -4.042   7.835  1.00 88.60           C  
ATOM   3640  HD2 PRO A 243       2.287  -3.067   8.197  1.00 88.60           H  
ATOM   3641  HD3 PRO A 243       1.735  -4.666   7.666  1.00 88.60           H  
ATOM   3642  N   ALA A 244       6.483  -4.990   9.467  1.00 89.57           N  
ATOM   3643  H   ALA A 244       5.917  -5.540  10.098  1.00 89.57           H  
ATOM   3644  CA  ALA A 244       7.784  -4.517   9.941  1.00 89.57           C  
ATOM   3645  HA  ALA A 244       8.322  -4.052   9.114  1.00 89.57           H  
ATOM   3646  C   ALA A 244       8.655  -5.666  10.464  1.00 89.57           C  
ATOM   3647  CB  ALA A 244       7.566  -3.445  11.013  1.00 89.57           C  
ATOM   3648  HB1 ALA A 244       8.526  -3.075  11.374  1.00 89.57           H  
ATOM   3649  HB2 ALA A 244       7.013  -2.613  10.579  1.00 89.57           H  
ATOM   3650  HB3 ALA A 244       6.998  -3.861  11.845  1.00 89.57           H  
ATOM   3651  O   ALA A 244       8.162  -6.740  10.799  1.00 89.57           O  
ATOM   3652  N   ASN A 245       9.972  -5.437  10.564  1.00 90.69           N  
ATOM   3653  H   ASN A 245      10.329  -4.548  10.246  1.00 90.69           H  
ATOM   3654  CA  ASN A 245      10.954  -6.442  11.002  1.00 90.69           C  
ATOM   3655  HA  ASN A 245      11.937  -5.994  10.858  1.00 90.69           H  
ATOM   3656  C   ASN A 245      10.963  -7.716  10.122  1.00 90.69           C  
ATOM   3657  CB  ASN A 245      10.781  -6.681  12.515  1.00 90.69           C  
ATOM   3658  HB2 ASN A 245      10.836  -5.727  13.040  1.00 90.69           H  
ATOM   3659  HB3 ASN A 245       9.789  -7.097  12.690  1.00 90.69           H  
ATOM   3660  O   ASN A 245      11.407  -8.783  10.549  1.00 90.69           O  
ATOM   3661  CG  ASN A 245      11.805  -7.614  13.145  1.00 90.69           C  
ATOM   3662  ND2 ASN A 245      11.345  -8.466  14.033  1.00 90.69           N  
ATOM   3663 HD21 ASN A 245      10.346  -8.522  14.169  1.00 90.69           H  
ATOM   3664 HD22 ASN A 245      11.978  -9.148  14.426  1.00 90.69           H  
ATOM   3665  OD1 ASN A 245      13.010  -7.583  12.899  1.00 90.69           O  
ATOM   3666  N   ILE A 246      10.522  -7.586   8.869  1.00 93.57           N  
ATOM   3667  H   ILE A 246      10.137  -6.694   8.595  1.00 93.57           H  
ATOM   3668  CA  ILE A 246      10.562  -8.639   7.853  1.00 93.57           C  
ATOM   3669  HA  ILE A 246      10.436  -9.605   8.344  1.00 93.57           H  
ATOM   3670  C   ILE A 246      11.938  -8.619   7.186  1.00 93.57           C  
ATOM   3671  CB  ILE A 246       9.395  -8.471   6.853  1.00 93.57           C  
ATOM   3672  HB  ILE A 246       9.442  -7.470   6.425  1.00 93.57           H  
ATOM   3673  O   ILE A 246      12.436  -7.554   6.812  1.00 93.57           O  
ATOM   3674  CG1 ILE A 246       8.049  -8.635   7.601  1.00 93.57           C  
ATOM   3675 HG12 ILE A 246       7.946  -9.665   7.941  1.00 93.57           H  
ATOM   3676 HG13 ILE A 246       8.035  -7.994   8.483  1.00 93.57           H  
ATOM   3677  CG2 ILE A 246       9.505  -9.497   5.710  1.00 93.57           C  
ATOM   3678 HG21 ILE A 246       8.673  -9.381   5.014  1.00 93.57           H  
ATOM   3679 HG22 ILE A 246      10.416  -9.340   5.133  1.00 93.57           H  
ATOM   3680 HG23 ILE A 246       9.490 -10.513   6.102  1.00 93.57           H  
ATOM   3681  CD1 ILE A 246       6.809  -8.260   6.784  1.00 93.57           C  
ATOM   3682 HD11 ILE A 246       5.931  -8.338   7.425  1.00 93.57           H  
ATOM   3683 HD12 ILE A 246       6.893  -7.232   6.431  1.00 93.57           H  
ATOM   3684 HD13 ILE A 246       6.679  -8.936   5.939  1.00 93.57           H  
ATOM   3685  N   ALA A 247      12.565  -9.791   7.074  1.00 94.63           N  
ATOM   3686  H   ALA A 247      12.059 -10.627   7.329  1.00 94.63           H  
ATOM   3687  CA  ALA A 247      13.842  -9.952   6.390  1.00 94.63           C  
ATOM   3688  HA  ALA A 247      14.485  -9.108   6.640  1.00 94.63           H  
ATOM   3689  C   ALA A 247      13.657  -9.923   4.873  1.00 94.63           C  
ATOM   3690  CB  ALA A 247      14.527 -11.237   6.870  1.00 94.63           C  
ATOM   3691  HB1 ALA A 247      13.918 -12.101   6.603  1.00 94.63           H  
ATOM   3692  HB2 ALA A 247      14.661 -11.205   7.951  1.00 94.63           H  
ATOM   3693  HB3 ALA A 247      15.501 -11.330   6.389  1.00 94.63           H  
ATOM   3694  O   ALA A 247      12.787 -10.611   4.346  1.00 94.63           O  
ATOM   3695  N   LEU A 248      14.502  -9.151   4.190  1.00 96.99           N  
ATOM   3696  H   LEU A 248      15.205  -8.630   4.694  1.00 96.99           H  
ATOM   3697  CA  LEU A 248      14.476  -9.039   2.739  1.00 96.99           C  
ATOM   3698  HA  LEU A 248      13.470  -9.274   2.390  1.00 96.99           H  
ATOM   3699  C   LEU A 248      15.423 -10.064   2.118  1.00 96.99           C  
ATOM   3700  CB  LEU A 248      14.789  -7.603   2.297  1.00 96.99           C  
ATOM   3701  HB2 LEU A 248      14.711  -7.573   1.210  1.00 96.99           H  
ATOM   3702  HB3 LEU A 248      15.815  -7.361   2.572  1.00 96.99           H  
ATOM   3703  O   LEU A 248      16.639 -10.028   2.328  1.00 96.99           O  
ATOM   3704  CG  LEU A 248      13.852  -6.534   2.888  1.00 96.99           C  
ATOM   3705  HG  LEU A 248      14.061  -6.417   3.951  1.00 96.99           H  
ATOM   3706  CD1 LEU A 248      14.148  -5.206   2.198  1.00 96.99           C  
ATOM   3707 HD11 LEU A 248      15.207  -4.963   2.284  1.00 96.99           H  
ATOM   3708 HD12 LEU A 248      13.563  -4.412   2.663  1.00 96.99           H  
ATOM   3709 HD13 LEU A 248      13.872  -5.266   1.145  1.00 96.99           H  
ATOM   3710  CD2 LEU A 248      12.368  -6.867   2.714  1.00 96.99           C  
ATOM   3711 HD21 LEU A 248      11.751  -5.997   2.940  1.00 96.99           H  
ATOM   3712 HD22 LEU A 248      12.083  -7.674   3.388  1.00 96.99           H  
ATOM   3713 HD23 LEU A 248      12.166  -7.182   1.691  1.00 96.99           H  
ATOM   3714  N   ALA A 249      14.853 -10.985   1.350  1.00 96.68           N  
ATOM   3715  H   ALA A 249      13.871 -10.870   1.143  1.00 96.68           H  
ATOM   3716  CA  ALA A 249      15.598 -11.961   0.581  1.00 96.68           C  
ATOM   3717  HA  ALA A 249      16.333 -12.424   1.239  1.00 96.68           H  
ATOM   3718  C   ALA A 249      16.338 -11.285  -0.578  1.00 96.68           C  
ATOM   3719  CB  ALA A 249      14.637 -13.047   0.091  1.00 96.68           C  
ATOM   3720  HB1 ALA A 249      15.180 -13.824  -0.446  1.00 96.68           H  
ATOM   3721  HB2 ALA A 249      14.115 -13.495   0.937  1.00 96.68           H  
ATOM   3722  HB3 ALA A 249      13.903 -12.602  -0.580  1.00 96.68           H  
ATOM   3723  O   ALA A 249      15.934 -10.239  -1.092  1.00 96.68           O  
ATOM   3724  N   LYS A 250      17.441 -11.917  -1.000  1.00 97.11           N  
ATOM   3725  H   LYS A 250      17.692 -12.769  -0.519  1.00 97.11           H  
ATOM   3726  CA  LYS A 250      18.247 -11.504  -2.164  1.00 97.11           C  
ATOM   3727  HA  LYS A 250      19.122 -12.152  -2.218  1.00 97.11           H  
ATOM   3728  C   LYS A 250      18.831 -10.101  -2.071  1.00 97.11           C  
ATOM   3729  CB  LYS A 250      17.430 -11.681  -3.455  1.00 97.11           C  
ATOM   3730  HB2 LYS A 250      18.046 -11.459  -4.327  1.00 97.11           H  
ATOM   3731  HB3 LYS A 250      16.598 -10.977  -3.461  1.00 97.11           H  
ATOM   3732  O   LYS A 250      19.355  -9.604  -3.061  1.00 97.11           O  
ATOM   3733  CG  LYS A 250      16.870 -13.093  -3.591  1.00 97.11           C  
ATOM   3734  HG2 LYS A 250      16.147 -13.057  -4.406  1.00 97.11           H  
ATOM   3735  HG3 LYS A 250      16.322 -13.393  -2.698  1.00 97.11           H  
ATOM   3736  CD  LYS A 250      17.979 -14.107  -3.897  1.00 97.11           C  
ATOM   3737  HD2 LYS A 250      18.352 -13.893  -4.898  1.00 97.11           H  
ATOM   3738  HD3 LYS A 250      18.803 -14.031  -3.188  1.00 97.11           H  
ATOM   3739  CE  LYS A 250      17.401 -15.518  -3.825  1.00 97.11           C  
ATOM   3740  HE2 LYS A 250      16.328 -15.445  -4.004  1.00 97.11           H  
ATOM   3741  HE3 LYS A 250      17.557 -15.935  -2.831  1.00 97.11           H  
ATOM   3742  NZ  LYS A 250      17.985 -16.357  -4.884  1.00 97.11           N  
ATOM   3743  HZ1 LYS A 250      18.995 -16.337  -4.862  1.00 97.11           H  
ATOM   3744  HZ2 LYS A 250      17.626 -17.300  -4.836  1.00 97.11           H  
ATOM   3745  HZ3 LYS A 250      17.647 -15.950  -5.744  1.00 97.11           H  
ATOM   3746  N   THR A 251      18.819  -9.515  -0.883  1.00 97.66           N  
ATOM   3747  H   THR A 251      18.293  -9.958  -0.144  1.00 97.66           H  
ATOM   3748  CA  THR A 251      19.394  -8.209  -0.593  1.00 97.66           C  
ATOM   3749  HA  THR A 251      19.580  -7.668  -1.521  1.00 97.66           H  
ATOM   3750  C   THR A 251      20.711  -8.396   0.146  1.00 97.66           C  
ATOM   3751  CB  THR A 251      18.399  -7.381   0.222  1.00 97.66           C  
ATOM   3752  HB  THR A 251      18.200  -7.866   1.178  1.00 97.66           H  
ATOM   3753  O   THR A 251      20.749  -9.017   1.209  1.00 97.66           O  
ATOM   3754  CG2 THR A 251      18.928  -5.973   0.462  1.00 97.66           C  
ATOM   3755 HG21 THR A 251      19.241  -5.527  -0.482  1.00 97.66           H  
ATOM   3756 HG22 THR A 251      18.145  -5.366   0.916  1.00 97.66           H  
ATOM   3757 HG23 THR A 251      19.790  -6.007   1.128  1.00 97.66           H  
ATOM   3758  OG1 THR A 251      17.191  -7.262  -0.498  1.00 97.66           O  
ATOM   3759  HG1 THR A 251      16.546  -6.835   0.071  1.00 97.66           H  
ATOM   3760  N   ARG A 252      21.802  -7.863  -0.410  1.00 96.12           N  
ATOM   3761  H   ARG A 252      21.686  -7.305  -1.244  1.00 96.12           H  
ATOM   3762  CA  ARG A 252      23.124  -7.873   0.230  1.00 96.12           C  
ATOM   3763  HA  ARG A 252      23.300  -8.838   0.705  1.00 96.12           H  
ATOM   3764  C   ARG A 252      23.186  -6.832   1.339  1.00 96.12           C  
ATOM   3765  CB  ARG A 252      24.223  -7.608  -0.813  1.00 96.12           C  
ATOM   3766  HB2 ARG A 252      24.017  -6.674  -1.336  1.00 96.12           H  
ATOM   3767  HB3 ARG A 252      25.176  -7.499  -0.296  1.00 96.12           H  
ATOM   3768  O   ARG A 252      23.602  -7.138   2.454  1.00 96.12           O  
ATOM   3769  CG  ARG A 252      24.351  -8.740  -1.838  1.00 96.12           C  
ATOM   3770  HG2 ARG A 252      23.413  -8.856  -2.380  1.00 96.12           H  
ATOM   3771  HG3 ARG A 252      24.587  -9.672  -1.323  1.00 96.12           H  
ATOM   3772  CD  ARG A 252      25.468  -8.407  -2.829  1.00 96.12           C  
ATOM   3773  HD2 ARG A 252      26.396  -8.254  -2.277  1.00 96.12           H  
ATOM   3774  HD3 ARG A 252      25.217  -7.477  -3.340  1.00 96.12           H  
ATOM   3775  NE  ARG A 252      25.638  -9.476  -3.830  1.00 96.12           N  
ATOM   3776  HE  ARG A 252      24.839 -10.071  -3.993  1.00 96.12           H  
ATOM   3777  NH1 ARG A 252      27.664  -8.781  -4.611  1.00 96.12           N  
ATOM   3778 HH11 ARG A 252      27.593  -7.987  -3.990  1.00 96.12           H  
ATOM   3779 HH12 ARG A 252      28.403  -8.814  -5.299  1.00 96.12           H  
ATOM   3780  NH2 ARG A 252      26.627 -10.490  -5.620  1.00 96.12           N  
ATOM   3781 HH21 ARG A 252      27.369 -10.502  -6.304  1.00 96.12           H  
ATOM   3782 HH22 ARG A 252      25.788 -11.018  -5.813  1.00 96.12           H  
ATOM   3783  CZ  ARG A 252      26.639  -9.582  -4.680  1.00 96.12           C  
ATOM   3784  N   ARG A 253      22.761  -5.604   1.030  1.00 96.24           N  
ATOM   3785  H   ARG A 253      22.445  -5.442   0.084  1.00 96.24           H  
ATOM   3786  CA  ARG A 253      22.795  -4.449   1.936  1.00 96.24           C  
ATOM   3787  HA  ARG A 253      22.417  -4.760   2.910  1.00 96.24           H  
ATOM   3788  C   ARG A 253      21.926  -3.298   1.403  1.00 96.24           C  
ATOM   3789  CB  ARG A 253      24.253  -3.984   2.122  1.00 96.24           C  
ATOM   3790  HB2 ARG A 253      24.272  -3.116   2.782  1.00 96.24           H  
ATOM   3791  HB3 ARG A 253      24.822  -4.779   2.605  1.00 96.24           H  
ATOM   3792  O   ARG A 253      21.718  -3.220   0.193  1.00 96.24           O  
ATOM   3793  CG  ARG A 253      24.942  -3.616   0.800  1.00 96.24           C  
ATOM   3794  HG2 ARG A 253      24.441  -2.756   0.357  1.00 96.24           H  
ATOM   3795  HG3 ARG A 253      24.888  -4.448   0.097  1.00 96.24           H  
ATOM   3796  CD  ARG A 253      26.415  -3.281   1.017  1.00 96.24           C  
ATOM   3797  HD2 ARG A 253      26.939  -4.176   1.352  1.00 96.24           H  
ATOM   3798  HD3 ARG A 253      26.510  -2.515   1.786  1.00 96.24           H  
ATOM   3799  NE  ARG A 253      27.010  -2.817  -0.246  1.00 96.24           N  
ATOM   3800  HE  ARG A 253      27.256  -3.507  -0.942  1.00 96.24           H  
ATOM   3801  NH1 ARG A 253      26.583  -0.561  -0.000  1.00 96.24           N  
ATOM   3802 HH11 ARG A 253      26.626   0.375  -0.375  1.00 96.24           H  
ATOM   3803 HH12 ARG A 253      25.966  -0.735   0.780  1.00 96.24           H  
ATOM   3804  NH2 ARG A 253      27.666  -1.310  -1.796  1.00 96.24           N  
ATOM   3805 HH21 ARG A 253      27.664  -0.368  -2.160  1.00 96.24           H  
ATOM   3806 HH22 ARG A 253      27.597  -2.044  -2.485  1.00 96.24           H  
ATOM   3807  CZ  ARG A 253      27.091  -1.567  -0.664  1.00 96.24           C  
ATOM   3808  N   PRO A 254      21.463  -2.386   2.273  1.00 97.27           N  
ATOM   3809  CA  PRO A 254      21.046  -1.052   1.844  1.00 97.27           C  
ATOM   3810  HA  PRO A 254      20.226  -1.136   1.130  1.00 97.27           H  
ATOM   3811  C   PRO A 254      22.227  -0.315   1.189  1.00 97.27           C  
ATOM   3812  CB  PRO A 254      20.552  -0.346   3.114  1.00 97.27           C  
ATOM   3813  HB2 PRO A 254      21.299   0.362   3.473  1.00 97.27           H  
ATOM   3814  HB3 PRO A 254      19.598   0.154   2.945  1.00 97.27           H  
ATOM   3815  O   PRO A 254      23.380  -0.530   1.585  1.00 97.27           O  
ATOM   3816  CG  PRO A 254      20.370  -1.461   4.141  1.00 97.27           C  
ATOM   3817  HG2 PRO A 254      20.539  -1.103   5.156  1.00 97.27           H  
ATOM   3818  HG3 PRO A 254      19.372  -1.887   4.041  1.00 97.27           H  
ATOM   3819  CD  PRO A 254      21.412  -2.487   3.721  1.00 97.27           C  
ATOM   3820  HD2 PRO A 254      21.104  -3.479   4.050  1.00 97.27           H  
ATOM   3821  HD3 PRO A 254      22.383  -2.223   4.139  1.00 97.27           H  
ATOM   3822  N   THR A 255      21.968   0.531   0.190  1.00 96.44           N  
ATOM   3823  H   THR A 255      21.023   0.660  -0.145  1.00 96.44           H  
ATOM   3824  CA  THR A 255      23.044   1.273  -0.492  1.00 96.44           C  
ATOM   3825  HA  THR A 255      23.850   0.579  -0.729  1.00 96.44           H  
ATOM   3826  C   THR A 255      23.645   2.361   0.394  1.00 96.44           C  
ATOM   3827  CB  THR A 255      22.590   1.891  -1.816  1.00 96.44           C  
ATOM   3828  HB  THR A 255      23.439   2.435  -2.230  1.00 96.44           H  
ATOM   3829  O   THR A 255      24.860   2.552   0.380  1.00 96.44           O  
ATOM   3830  CG2 THR A 255      22.164   0.840  -2.836  1.00 96.44           C  
ATOM   3831 HG21 THR A 255      21.313   0.264  -2.473  1.00 96.44           H  
ATOM   3832 HG22 THR A 255      22.997   0.170  -3.048  1.00 96.44           H  
ATOM   3833 HG23 THR A 255      21.886   1.353  -3.756  1.00 96.44           H  
ATOM   3834  OG1 THR A 255      21.528   2.788  -1.628  1.00 96.44           O  
ATOM   3835  HG1 THR A 255      21.732   3.473  -2.268  1.00 96.44           H  
ATOM   3836  N   GLN A 256      22.818   2.986   1.236  1.00 94.98           N  
ATOM   3837  H   GLN A 256      21.832   2.796   1.134  1.00 94.98           H  
ATOM   3838  CA  GLN A 256      23.220   4.035   2.169  1.00 94.98           C  
ATOM   3839  HA  GLN A 256      24.199   4.406   1.866  1.00 94.98           H  
ATOM   3840  C   GLN A 256      23.363   3.525   3.608  1.00 94.98           C  
ATOM   3841  CB  GLN A 256      22.245   5.214   2.076  1.00 94.98           C  
ATOM   3842  HB2 GLN A 256      22.524   5.958   2.823  1.00 94.98           H  
ATOM   3843  HB3 GLN A 256      21.239   4.867   2.309  1.00 94.98           H  
ATOM   3844  O   GLN A 256      22.645   2.632   4.068  1.00 94.98           O  
ATOM   3845  CG  GLN A 256      22.250   5.874   0.686  1.00 94.98           C  
ATOM   3846  HG2 GLN A 256      22.046   5.131  -0.085  1.00 94.98           H  
ATOM   3847  HG3 GLN A 256      21.456   6.618   0.626  1.00 94.98           H  
ATOM   3848  CD  GLN A 256      23.571   6.573   0.387  1.00 94.98           C  
ATOM   3849  NE2 GLN A 256      24.000   6.588  -0.855  1.00 94.98           N  
ATOM   3850 HE21 GLN A 256      23.438   6.199  -1.598  1.00 94.98           H  
ATOM   3851 HE22 GLN A 256      24.811   7.153  -1.059  1.00 94.98           H  
ATOM   3852  OE1 GLN A 256      24.255   7.062   1.280  1.00 94.98           O  
ATOM   3853  N   SER A 257      24.323   4.108   4.331  1.00 89.04           N  
ATOM   3854  H   SER A 257      24.800   4.894   3.912  1.00 89.04           H  
ATOM   3855  CA  SER A 257      24.551   3.819   5.748  1.00 89.04           C  
ATOM   3856  HA  SER A 257      24.529   2.739   5.893  1.00 89.04           H  
ATOM   3857  C   SER A 257      23.469   4.450   6.603  1.00 89.04           C  
ATOM   3858  CB  SER A 257      25.914   4.344   6.202  1.00 89.04           C  
ATOM   3859  HB2 SER A 257      25.964   5.417   6.018  1.00 89.04           H  
ATOM   3860  HB3 SER A 257      26.695   3.851   5.624  1.00 89.04           H  
ATOM   3861  O   SER A 257      22.948   5.516   6.299  1.00 89.04           O  
ATOM   3862  OG  SER A 257      26.123   4.097   7.587  1.00 89.04           O  
ATOM   3863  HG  SER A 257      27.023   4.363   7.788  1.00 89.04           H  
ATOM   3864  N   ILE A 258      23.187   3.857   7.758  1.00 84.81           N  
ATOM   3865  H   ILE A 258      23.683   3.017   8.021  1.00 84.81           H  
ATOM   3866  CA  ILE A 258      22.207   4.462   8.644  1.00 84.81           C  
ATOM   3867  HA  ILE A 258      21.399   4.728   7.963  1.00 84.81           H  
ATOM   3868  C   ILE A 258      22.658   5.780   9.273  1.00 84.81           C  
ATOM   3869  CB  ILE A 258      21.733   3.442   9.680  1.00 84.81           C  
ATOM   3870  HB  ILE A 258      21.529   2.504   9.164  1.00 84.81           H  
ATOM   3871  O   ILE A 258      21.836   6.615   9.644  1.00 84.81           O  
ATOM   3872  CG1 ILE A 258      20.425   3.917  10.308  1.00 84.81           C  
ATOM   3873 HG12 ILE A 258      20.562   4.842  10.867  1.00 84.81           H  
ATOM   3874 HG13 ILE A 258      20.133   3.135  11.009  1.00 84.81           H  
ATOM   3875  CG2 ILE A 258      22.793   3.162  10.761  1.00 84.81           C  
ATOM   3876 HG21 ILE A 258      22.966   4.051  11.367  1.00 84.81           H  
ATOM   3877 HG22 ILE A 258      22.452   2.356  11.411  1.00 84.81           H  
ATOM   3878 HG23 ILE A 258      23.733   2.858  10.299  1.00 84.81           H  
ATOM   3879  CD1 ILE A 258      19.319   4.096   9.248  1.00 84.81           C  
ATOM   3880 HD11 ILE A 258      19.073   3.138   8.790  1.00 84.81           H  
ATOM   3881 HD12 ILE A 258      18.436   4.563   9.685  1.00 84.81           H  
ATOM   3882 HD13 ILE A 258      19.569   4.775   8.434  1.00 84.81           H  
ATOM   3883  N   LEU A 259      23.969   5.986   9.354  1.00 84.61           N  
ATOM   3884  H   LEU A 259      24.584   5.292   8.954  1.00 84.61           H  
ATOM   3885  CA  LEU A 259      24.552   7.206   9.898  1.00 84.61           C  
ATOM   3886  HA  LEU A 259      24.127   7.398  10.884  1.00 84.61           H  
ATOM   3887  C   LEU A 259      24.218   8.439   9.045  1.00 84.61           C  
ATOM   3888  CB  LEU A 259      26.070   7.008  10.033  1.00 84.61           C  
ATOM   3889  HB2 LEU A 259      26.488   6.858   9.038  1.00 84.61           H  
ATOM   3890  HB3 LEU A 259      26.500   7.923  10.439  1.00 84.61           H  
ATOM   3891  O   LEU A 259      24.229   9.545   9.570  1.00 84.61           O  
ATOM   3892  CG  LEU A 259      26.485   5.827  10.932  1.00 84.61           C  
ATOM   3893  HG  LEU A 259      26.077   4.898  10.531  1.00 84.61           H  
ATOM   3894  CD1 LEU A 259      28.007   5.700  10.938  1.00 84.61           C  
ATOM   3895 HD11 LEU A 259      28.306   4.841  11.539  1.00 84.61           H  
ATOM   3896 HD12 LEU A 259      28.452   6.602  11.359  1.00 84.61           H  
ATOM   3897 HD13 LEU A 259      28.374   5.565   9.921  1.00 84.61           H  
ATOM   3898  CD2 LEU A 259      26.004   5.987  12.376  1.00 84.61           C  
ATOM   3899 HD21 LEU A 259      24.915   5.967  12.414  1.00 84.61           H  
ATOM   3900 HD22 LEU A 259      26.386   5.170  12.988  1.00 84.61           H  
ATOM   3901 HD23 LEU A 259      26.358   6.935  12.781  1.00 84.61           H  
ATOM   3902  N   THR A 260      23.873   8.258   7.765  1.00 83.03           N  
ATOM   3903  H   THR A 260      23.835   7.329   7.370  1.00 83.03           H  
ATOM   3904  CA  THR A 260      23.455   9.355   6.878  1.00 83.03           C  
ATOM   3905  HA  THR A 260      23.946  10.272   7.202  1.00 83.03           H  
ATOM   3906  C   THR A 260      21.952   9.647   6.952  1.00 83.03           C  
ATOM   3907  CB  THR A 260      23.900   9.113   5.424  1.00 83.03           C  
ATOM   3908  HB  THR A 260      23.588   9.958   4.810  1.00 83.03           H  
ATOM   3909  O   THR A 260      21.490  10.612   6.360  1.00 83.03           O  
ATOM   3910  CG2 THR A 260      25.414   8.941   5.305  1.00 83.03           C  
ATOM   3911 HG21 THR A 260      25.743   8.044   5.829  1.00 83.03           H  
ATOM   3912 HG22 THR A 260      25.685   8.861   4.253  1.00 83.03           H  
ATOM   3913 HG23 THR A 260      25.913   9.814   5.727  1.00 83.03           H  
ATOM   3914  OG1 THR A 260      23.350   7.933   4.905  1.00 83.03           O  
ATOM   3915  HG1 THR A 260      23.421   7.985   3.949  1.00 83.03           H  
ATOM   3916  N   SER A 261      21.182   8.866   7.721  1.00 83.66           N  
ATOM   3917  H   SER A 261      21.628   8.101   8.207  1.00 83.66           H  
ATOM   3918  CA  SER A 261      19.718   8.993   7.803  1.00 83.66           C  
ATOM   3919  HA  SER A 261      19.359   9.422   6.868  1.00 83.66           H  
ATOM   3920  C   SER A 261      19.205   9.902   8.923  1.00 83.66           C  
ATOM   3921  CB  SER A 261      19.071   7.614   7.937  1.00 83.66           C  
ATOM   3922  HB2 SER A 261      18.003   7.698   7.737  1.00 83.66           H  
ATOM   3923  HB3 SER A 261      19.512   6.937   7.205  1.00 83.66           H  
ATOM   3924  O   SER A 261      17.993  10.013   9.080  1.00 83.66           O  
ATOM   3925  OG  SER A 261      19.259   7.096   9.245  1.00 83.66           O  
ATOM   3926  HG  SER A 261      20.202   7.055   9.421  1.00 83.66           H  
ATOM   3927  N   GLN A 262      20.077  10.519   9.733  1.00 83.22           N  
ATOM   3928  H   GLN A 262      21.065  10.420   9.552  1.00 83.22           H  
ATOM   3929  CA  GLN A 262      19.641  11.238  10.941  1.00 83.22           C  
ATOM   3930  HA  GLN A 262      19.164  10.513  11.600  1.00 83.22           H  
ATOM   3931  C   GLN A 262      18.586  12.311  10.632  1.00 83.22           C  
ATOM   3932  CB  GLN A 262      20.854  11.831  11.677  1.00 83.22           C  
ATOM   3933  HB2 GLN A 262      21.577  11.039  11.872  1.00 83.22           H  
ATOM   3934  HB3 GLN A 262      21.331  12.579  11.043  1.00 83.22           H  
ATOM   3935  O   GLN A 262      17.542  12.328  11.271  1.00 83.22           O  
ATOM   3936  CG  GLN A 262      20.462  12.490  13.013  1.00 83.22           C  
ATOM   3937  HG2 GLN A 262      21.357  12.894  13.486  1.00 83.22           H  
ATOM   3938  HG3 GLN A 262      19.789  13.327  12.827  1.00 83.22           H  
ATOM   3939  CD  GLN A 262      19.805  11.520  13.992  1.00 83.22           C  
ATOM   3940  NE2 GLN A 262      18.700  11.885  14.602  1.00 83.22           N  
ATOM   3941 HE21 GLN A 262      18.199  12.719  14.329  1.00 83.22           H  
ATOM   3942 HE22 GLN A 262      18.247  11.227  15.220  1.00 83.22           H  
ATOM   3943  OE1 GLN A 262      20.270  10.406  14.209  1.00 83.22           O  
ATOM   3944  N   ALA A 263      18.789  13.113   9.586  1.00 83.82           N  
ATOM   3945  H   ALA A 263      19.657  13.051   9.075  1.00 83.82           H  
ATOM   3946  CA  ALA A 263      17.819  14.131   9.180  1.00 83.82           C  
ATOM   3947  HA  ALA A 263      17.631  14.792  10.026  1.00 83.82           H  
ATOM   3948  C   ALA A 263      16.458  13.538   8.752  1.00 83.82           C  
ATOM   3949  CB  ALA A 263      18.459  14.948   8.055  1.00 83.82           C  
ATOM   3950  HB1 ALA A 263      19.363  15.437   8.419  1.00 83.82           H  
ATOM   3951  HB2 ALA A 263      18.711  14.300   7.216  1.00 83.82           H  
ATOM   3952  HB3 ALA A 263      17.759  15.713   7.721  1.00 83.82           H  
ATOM   3953  O   ALA A 263      15.413  14.116   9.040  1.00 83.82           O  
ATOM   3954  N   LEU A 264      16.453  12.353   8.125  1.00 85.81           N  
ATOM   3955  H   LEU A 264      17.338  11.892   7.968  1.00 85.81           H  
ATOM   3956  CA  LEU A 264      15.223  11.625   7.778  1.00 85.81           C  
ATOM   3957  HA  LEU A 264      14.524  12.315   7.306  1.00 85.81           H  
ATOM   3958  C   LEU A 264      14.515  11.066   9.024  1.00 85.81           C  
ATOM   3959  CB  LEU A 264      15.548  10.483   6.792  1.00 85.81           C  
ATOM   3960  HB2 LEU A 264      16.259   9.802   7.260  1.00 85.81           H  
ATOM   3961  HB3 LEU A 264      14.633   9.918   6.617  1.00 85.81           H  
ATOM   3962  O   LEU A 264      13.297  10.905   9.028  1.00 85.81           O  
ATOM   3963  CG  LEU A 264      16.106  10.915   5.423  1.00 85.81           C  
ATOM   3964  HG  LEU A 264      17.001  11.520   5.567  1.00 85.81           H  
ATOM   3965  CD1 LEU A 264      16.490   9.672   4.616  1.00 85.81           C  
ATOM   3966 HD11 LEU A 264      15.611   9.052   4.437  1.00 85.81           H  
ATOM   3967 HD12 LEU A 264      16.907   9.975   3.655  1.00 85.81           H  
ATOM   3968 HD13 LEU A 264      17.245   9.094   5.149  1.00 85.81           H  
ATOM   3969  CD2 LEU A 264      15.081  11.714   4.618  1.00 85.81           C  
ATOM   3970 HD21 LEU A 264      14.169  11.133   4.480  1.00 85.81           H  
ATOM   3971 HD22 LEU A 264      15.496  11.964   3.641  1.00 85.81           H  
ATOM   3972 HD23 LEU A 264      14.839  12.649   5.124  1.00 85.81           H  
ATOM   3973  N   LEU A 265      15.262  10.776  10.094  1.00 82.02           N  
ATOM   3974  H   LEU A 265      16.255  10.954  10.031  1.00 82.02           H  
ATOM   3975  CA  LEU A 265      14.719  10.330  11.382  1.00 82.02           C  
ATOM   3976  HA  LEU A 265      13.898   9.637  11.196  1.00 82.02           H  
ATOM   3977  C   LEU A 265      14.125  11.460  12.213  1.00 82.02           C  
ATOM   3978  CB  LEU A 265      15.819   9.648  12.209  1.00 82.02           C  
ATOM   3979  HB2 LEU A 265      15.444   9.475  13.218  1.00 82.02           H  
ATOM   3980  HB3 LEU A 265      16.672  10.320  12.303  1.00 82.02           H  
ATOM   3981  O   LEU A 265      13.222  11.202  13.010  1.00 82.02           O  
ATOM   3982  CG  LEU A 265      16.287   8.321  11.622  1.00 82.02           C  
ATOM   3983  HG  LEU A 265      16.558   8.432  10.573  1.00 82.02           H  
ATOM   3984  CD1 LEU A 265      17.503   7.793  12.389  1.00 82.02           C  
ATOM   3985 HD11 LEU A 265      18.234   8.596  12.487  1.00 82.02           H  
ATOM   3986 HD12 LEU A 265      17.217   7.466  13.389  1.00 82.02           H  
ATOM   3987 HD13 LEU A 265      17.981   7.000  11.814  1.00 82.02           H  
ATOM   3988  CD2 LEU A 265      15.155   7.307  11.754  1.00 82.02           C  
ATOM   3989 HD21 LEU A 265      14.341   7.562  11.075  1.00 82.02           H  
ATOM   3990 HD22 LEU A 265      15.550   6.331  11.474  1.00 82.02           H  
ATOM   3991 HD23 LEU A 265      14.784   7.278  12.778  1.00 82.02           H  
ATOM   3992  N   ASP A 266      14.608  12.685  12.024  1.00 79.49           N  
ATOM   3993  H   ASP A 266      15.427  12.794  11.443  1.00 79.49           H  
ATOM   3994  CA  ASP A 266      14.123  13.864  12.742  1.00 79.49           C  
ATOM   3995  HA  ASP A 266      14.056  13.619  13.802  1.00 79.49           H  
ATOM   3996  C   ASP A 266      12.707  14.278  12.287  1.00 79.49           C  
ATOM   3997  CB  ASP A 266      15.141  15.011  12.598  1.00 79.49           C  
ATOM   3998  HB2 ASP A 266      15.236  15.265  11.542  1.00 79.49           H  
ATOM   3999  HB3 ASP A 266      14.750  15.887  13.115  1.00 79.49           H  
ATOM   4000  O   ASP A 266      12.060  15.077  12.963  1.00 79.49           O  
ATOM   4001  CG  ASP A 266      16.539  14.705  13.173  1.00 79.49           C  
ATOM   4002  OD1 ASP A 266      16.673  13.822  14.057  1.00 79.49           O  
ATOM   4003  OD2 ASP A 266      17.498  15.374  12.733  1.00 79.49           O  
ATOM   4004  N   ASN A 267      12.209  13.703  11.177  1.00 73.06           N  
ATOM   4005  H   ASN A 267      12.836  13.087  10.679  1.00 73.06           H  
ATOM   4006  CA  ASN A 267      10.849  13.840  10.639  1.00 73.06           C  
ATOM   4007  HA  ASN A 267      10.885  13.507   9.602  1.00 73.06           H  
ATOM   4008  C   ASN A 267      10.349  15.306  10.586  1.00 73.06           C  
ATOM   4009  CB  ASN A 267       9.864  12.901  11.374  1.00 73.06           C  
ATOM   4010  HB2 ASN A 267       9.756  13.226  12.409  1.00 73.06           H  
ATOM   4011  HB3 ASN A 267       8.898  12.995  10.880  1.00 73.06           H  
ATOM   4012  O   ASN A 267       9.256  15.608  11.054  1.00 73.06           O  
ATOM   4013  CG  ASN A 267      10.162  11.418  11.319  1.00 73.06           C  
ATOM   4014  ND2 ASN A 267      10.459  10.804  12.437  1.00 73.06           N  
ATOM   4015 HD21 ASN A 267      10.989   9.963  12.256  1.00 73.06           H  
ATOM   4016 HD22 ASN A 267      10.782  11.414  13.175  1.00 73.06           H  
ATOM   4017  OD1 ASN A 267      10.085  10.757  10.298  1.00 73.06           O  
ATOM   4018  N   GLN A 268      11.126  16.234  10.014  1.00 83.93           N  
ATOM   4019  H   GLN A 268      12.024  15.944   9.656  1.00 83.93           H  
ATOM   4020  CA  GLN A 268      10.756  17.663   9.886  1.00 83.93           C  
ATOM   4021  HA  GLN A 268      10.239  17.957  10.799  1.00 83.93           H  
ATOM   4022  C   GLN A 268       9.746  17.957   8.749  1.00 83.93           C  
ATOM   4023  CB  GLN A 268      12.030  18.524   9.772  1.00 83.93           C  
ATOM   4024  HB2 GLN A 268      12.630  18.164   8.937  1.00 83.93           H  
ATOM   4025  HB3 GLN A 268      11.757  19.559   9.565  1.00 83.93           H  
ATOM   4026  O   GLN A 268       9.674  19.070   8.238  1.00 83.93           O  
ATOM   4027  CG  GLN A 268      12.884  18.515  11.049  1.00 83.93           C  
ATOM   4028  HG2 GLN A 268      13.187  17.494  11.281  1.00 83.93           H  
ATOM   4029  HG3 GLN A 268      13.789  19.096  10.872  1.00 83.93           H  
ATOM   4030  CD  GLN A 268      12.159  19.126  12.245  1.00 83.93           C  
ATOM   4031  NE2 GLN A 268      12.087  18.432  13.358  1.00 83.93           N  
ATOM   4032 HE21 GLN A 268      11.529  18.842  14.093  1.00 83.93           H  
ATOM   4033 HE22 GLN A 268      12.361  17.459  13.367  1.00 83.93           H  
ATOM   4034  OE1 GLN A 268      11.634  20.226  12.204  1.00 83.93           O  
ATOM   4035  N   GLY A 269       8.971  16.959   8.331  1.00 90.80           N  
ATOM   4036  H   GLY A 269       8.978  16.105   8.869  1.00 90.80           H  
ATOM   4037  CA  GLY A 269       8.053  17.024   7.197  1.00 90.80           C  
ATOM   4038  HA2 GLY A 269       8.626  17.142   6.277  1.00 90.80           H  
ATOM   4039  HA3 GLY A 269       7.384  17.878   7.301  1.00 90.80           H  
ATOM   4040  C   GLY A 269       7.219  15.751   7.134  1.00 90.80           C  
ATOM   4041  O   GLY A 269       6.731  15.293   8.170  1.00 90.80           O  
ATOM   4042  N   VAL A 270       7.082  15.145   5.955  1.00 94.73           N  
ATOM   4043  H   VAL A 270       7.557  15.533   5.153  1.00 94.73           H  
ATOM   4044  CA  VAL A 270       6.477  13.809   5.854  1.00 94.73           C  
ATOM   4045  HA  VAL A 270       5.571  13.811   6.460  1.00 94.73           H  
ATOM   4046  C   VAL A 270       7.394  12.737   6.443  1.00 94.73           C  
ATOM   4047  CB  VAL A 270       6.046  13.440   4.427  1.00 94.73           C  
ATOM   4048  HB  VAL A 270       5.619  12.438   4.462  1.00 94.73           H  
ATOM   4049  O   VAL A 270       8.619  12.846   6.400  1.00 94.73           O  
ATOM   4050  CG1 VAL A 270       4.966  14.401   3.923  1.00 94.73           C  
ATOM   4051 HG11 VAL A 270       4.577  14.048   2.968  1.00 94.73           H  
ATOM   4052 HG12 VAL A 270       4.148  14.440   4.643  1.00 94.73           H  
ATOM   4053 HG13 VAL A 270       5.376  15.403   3.796  1.00 94.73           H  
ATOM   4054  CG2 VAL A 270       7.182  13.409   3.409  1.00 94.73           C  
ATOM   4055 HG21 VAL A 270       7.549  14.422   3.248  1.00 94.73           H  
ATOM   4056 HG22 VAL A 270       6.797  13.039   2.459  1.00 94.73           H  
ATOM   4057 HG23 VAL A 270       7.990  12.761   3.748  1.00 94.73           H  
ATOM   4058  N   SER A 271       6.806  11.678   6.996  1.00 94.34           N  
ATOM   4059  H   SER A 271       5.798  11.617   6.984  1.00 94.34           H  
ATOM   4060  CA  SER A 271       7.572  10.554   7.534  1.00 94.34           C  
ATOM   4061  HA  SER A 271       8.485  10.954   7.976  1.00 94.34           H  
ATOM   4062  C   SER A 271       8.004   9.579   6.444  1.00 94.34           C  
ATOM   4063  CB  SER A 271       6.830   9.838   8.665  1.00 94.34           C  
ATOM   4064  HB2 SER A 271       6.856  10.484   9.542  1.00 94.34           H  
ATOM   4065  HB3 SER A 271       7.354   8.916   8.917  1.00 94.34           H  
ATOM   4066  O   SER A 271       7.351   9.427   5.413  1.00 94.34           O  
ATOM   4067  OG  SER A 271       5.478   9.547   8.384  1.00 94.34           O  
ATOM   4068  HG  SER A 271       5.371   8.970   7.624  1.00 94.34           H  
ATOM   4069  N   CYS A 272       9.085   8.849   6.711  1.00 95.03           N  
ATOM   4070  H   CYS A 272       9.598   9.029   7.561  1.00 95.03           H  
ATOM   4071  CA  CYS A 272       9.542   7.748   5.872  1.00 95.03           C  
ATOM   4072  HA  CYS A 272       8.738   7.462   5.193  1.00 95.03           H  
ATOM   4073  C   CYS A 272       9.867   6.503   6.707  1.00 95.03           C  
ATOM   4074  CB  CYS A 272      10.720   8.219   5.007  1.00 95.03           C  
ATOM   4075  HB2 CYS A 272      10.961   7.451   4.272  1.00 95.03           H  
ATOM   4076  HB3 CYS A 272      10.437   9.127   4.475  1.00 95.03           H  
ATOM   4077  O   CYS A 272      10.012   6.550   7.932  1.00 95.03           O  
ATOM   4078  SG  CYS A 272      12.191   8.542   6.023  1.00 95.03           S  
ATOM   4079  HG  CYS A 272      11.772   9.671   6.603  1.00 95.03           H  
ATOM   4080  N   ASN A 273       9.967   5.366   6.029  1.00 95.43           N  
ATOM   4081  H   ASN A 273       9.827   5.396   5.029  1.00 95.43           H  
ATOM   4082  CA  ASN A 273      10.389   4.095   6.596  1.00 95.43           C  
ATOM   4083  HA  ASN A 273      10.392   4.159   7.684  1.00 95.43           H  
ATOM   4084  C   ASN A 273      11.803   3.785   6.129  1.00 95.43           C  
ATOM   4085  CB  ASN A 273       9.419   2.990   6.177  1.00 95.43           C  
ATOM   4086  HB2 ASN A 273       9.454   2.884   5.093  1.00 95.43           H  
ATOM   4087  HB3 ASN A 273       9.713   2.044   6.633  1.00 95.43           H  
ATOM   4088  O   ASN A 273      12.171   4.077   4.993  1.00 95.43           O  
ATOM   4089  CG  ASN A 273       8.007   3.308   6.593  1.00 95.43           C  
ATOM   4090  ND2 ASN A 273       7.221   3.820   5.680  1.00 95.43           N  
ATOM   4091 HD21 ASN A 273       7.600   4.034   4.769  1.00 95.43           H  
ATOM   4092 HD22 ASN A 273       6.291   4.118   5.938  1.00 95.43           H  
ATOM   4093  OD1 ASN A 273       7.632   3.115   7.740  1.00 95.43           O  
ATOM   4094  N   LEU A 274      12.593   3.146   6.985  1.00 94.71           N  
ATOM   4095  H   LEU A 274      12.213   2.803   7.856  1.00 94.71           H  
ATOM   4096  CA  LEU A 274      13.981   2.851   6.658  1.00 94.71           C  
ATOM   4097  HA  LEU A 274      14.221   3.310   5.699  1.00 94.71           H  
ATOM   4098  C   LEU A 274      14.198   1.359   6.483  1.00 94.71           C  
ATOM   4099  CB  LEU A 274      14.935   3.472   7.679  1.00 94.71           C  
ATOM   4100  HB2 LEU A 274      14.777   2.973   8.635  1.00 94.71           H  
ATOM   4101  HB3 LEU A 274      15.960   3.280   7.360  1.00 94.71           H  
ATOM   4102  O   LEU A 274      13.535   0.531   7.104  1.00 94.71           O  
ATOM   4103  CG  LEU A 274      14.745   4.992   7.838  1.00 94.71           C  
ATOM   4104  HG  LEU A 274      13.712   5.221   8.102  1.00 94.71           H  
ATOM   4105  CD1 LEU A 274      15.634   5.444   8.980  1.00 94.71           C  
ATOM   4106 HD11 LEU A 274      15.331   4.884   9.865  1.00 94.71           H  
ATOM   4107 HD12 LEU A 274      15.471   6.511   9.132  1.00 94.71           H  
ATOM   4108 HD13 LEU A 274      16.680   5.292   8.714  1.00 94.71           H  
ATOM   4109  CD2 LEU A 274      15.150   5.796   6.609  1.00 94.71           C  
ATOM   4110 HD21 LEU A 274      14.959   6.855   6.783  1.00 94.71           H  
ATOM   4111 HD22 LEU A 274      14.560   5.497   5.743  1.00 94.71           H  
ATOM   4112 HD23 LEU A 274      16.211   5.660   6.400  1.00 94.71           H  
ATOM   4113  N   ILE A 275      15.183   1.009   5.671  1.00 95.64           N  
ATOM   4114  H   ILE A 275      15.616   1.730   5.112  1.00 95.64           H  
ATOM   4115  CA  ILE A 275      15.634  -0.366   5.504  1.00 95.64           C  
ATOM   4116  HA  ILE A 275      15.024  -1.021   6.128  1.00 95.64           H  
ATOM   4117  C   ILE A 275      17.063  -0.453   6.011  1.00 95.64           C  
ATOM   4118  CB  ILE A 275      15.452  -0.840   4.054  1.00 95.64           C  
ATOM   4119  HB  ILE A 275      16.082  -0.242   3.395  1.00 95.64           H  
ATOM   4120  O   ILE A 275      17.936   0.310   5.602  1.00 95.64           O  
ATOM   4121  CG1 ILE A 275      13.974  -0.651   3.648  1.00 95.64           C  
ATOM   4122 HG12 ILE A 275      13.331  -1.215   4.323  1.00 95.64           H  
ATOM   4123 HG13 ILE A 275      13.703   0.401   3.729  1.00 95.64           H  
ATOM   4124  CG2 ILE A 275      15.883  -2.314   3.970  1.00 95.64           C  
ATOM   4125 HG21 ILE A 275      15.732  -2.700   2.962  1.00 95.64           H  
ATOM   4126 HG22 ILE A 275      15.297  -2.920   4.661  1.00 95.64           H  
ATOM   4127 HG23 ILE A 275      16.945  -2.397   4.199  1.00 95.64           H  
ATOM   4128  CD1 ILE A 275      13.674  -1.044   2.209  1.00 95.64           C  
ATOM   4129 HD11 ILE A 275      12.644  -0.768   1.985  1.00 95.64           H  
ATOM   4130 HD12 ILE A 275      13.784  -2.118   2.059  1.00 95.64           H  
ATOM   4131 HD13 ILE A 275      14.354  -0.501   1.553  1.00 95.64           H  
ATOM   4132  N   ARG A 276      17.305  -1.363   6.957  1.00 92.91           N  
ATOM   4133  H   ARG A 276      16.555  -1.991   7.208  1.00 92.91           H  
ATOM   4134  CA  ARG A 276      18.574  -1.425   7.693  1.00 92.91           C  
ATOM   4135  HA  ARG A 276      19.304  -0.792   7.189  1.00 92.91           H  
ATOM   4136  C   ARG A 276      19.139  -2.831   7.710  1.00 92.91           C  
ATOM   4137  CB  ARG A 276      18.402  -0.891   9.124  1.00 92.91           C  
ATOM   4138  HB2 ARG A 276      19.373  -0.917   9.618  1.00 92.91           H  
ATOM   4139  HB3 ARG A 276      17.724  -1.546   9.671  1.00 92.91           H  
ATOM   4140  O   ARG A 276      18.395  -3.807   7.785  1.00 92.91           O  
ATOM   4141  CG  ARG A 276      17.854   0.544   9.180  1.00 92.91           C  
ATOM   4142  HG2 ARG A 276      18.436   1.165   8.499  1.00 92.91           H  
ATOM   4143  HG3 ARG A 276      16.811   0.552   8.862  1.00 92.91           H  
ATOM   4144  CD  ARG A 276      17.948   1.075  10.620  1.00 92.91           C  
ATOM   4145  HD2 ARG A 276      18.999   1.097  10.907  1.00 92.91           H  
ATOM   4146  HD3 ARG A 276      17.424   0.382  11.277  1.00 92.91           H  
ATOM   4147  NE  ARG A 276      17.355   2.418  10.787  1.00 92.91           N  
ATOM   4148  HE  ARG A 276      16.728   2.742  10.063  1.00 92.91           H  
ATOM   4149  NH1 ARG A 276      18.383   2.996  12.773  1.00 92.91           N  
ATOM   4150 HH11 ARG A 276      18.750   2.059  12.858  1.00 92.91           H  
ATOM   4151 HH12 ARG A 276      18.577   3.707  13.463  1.00 92.91           H  
ATOM   4152  NH2 ARG A 276      17.184   4.505  11.721  1.00 92.91           N  
ATOM   4153 HH21 ARG A 276      16.701   4.847  10.903  1.00 92.91           H  
ATOM   4154 HH22 ARG A 276      17.413   5.176  12.440  1.00 92.91           H  
ATOM   4155  CZ  ARG A 276      17.622   3.286  11.757  1.00 92.91           C  
ATOM   4156  N   SER A 277      20.465  -2.926   7.701  1.00 93.45           N  
ATOM   4157  H   SER A 277      21.003  -2.072   7.682  1.00 93.45           H  
ATOM   4158  CA  SER A 277      21.158  -4.171   8.021  1.00 93.45           C  
ATOM   4159  HA  SER A 277      20.574  -5.013   7.650  1.00 93.45           H  
ATOM   4160  C   SER A 277      21.296  -4.313   9.535  1.00 93.45           C  
ATOM   4161  CB  SER A 277      22.519  -4.232   7.332  1.00 93.45           C  
ATOM   4162  HB2 SER A 277      22.399  -3.997   6.274  1.00 93.45           H  
ATOM   4163  HB3 SER A 277      23.202  -3.513   7.785  1.00 93.45           H  
ATOM   4164  O   SER A 277      21.762  -3.397  10.211  1.00 93.45           O  
ATOM   4165  OG  SER A 277      23.035  -5.541   7.458  1.00 93.45           O  
ATOM   4166  HG  SER A 277      23.839  -5.606   6.937  1.00 93.45           H  
ATOM   4167  N   PHE A 278      20.895  -5.464  10.066  1.00 89.74           N  
ATOM   4168  H   PHE A 278      20.499  -6.159   9.449  1.00 89.74           H  
ATOM   4169  CA  PHE A 278      21.081  -5.831  11.463  1.00 89.74           C  
ATOM   4170  HA  PHE A 278      21.468  -4.977  12.020  1.00 89.74           H  
ATOM   4171  C   PHE A 278      22.102  -6.966  11.556  1.00 89.74           C  
ATOM   4172  CB  PHE A 278      19.734  -6.222  12.083  1.00 89.74           C  
ATOM   4173  HB2 PHE A 278      19.916  -6.638  13.074  1.00 89.74           H  
ATOM   4174  HB3 PHE A 278      19.281  -6.999  11.467  1.00 89.74           H  
ATOM   4175  O   PHE A 278      21.961  -8.001  10.896  1.00 89.74           O  
ATOM   4176  CG  PHE A 278      18.744  -5.084  12.220  1.00 89.74           C  
ATOM   4177  CD1 PHE A 278      18.728  -4.298  13.388  1.00 89.74           C  
ATOM   4178  HD1 PHE A 278      19.434  -4.490  14.183  1.00 89.74           H  
ATOM   4179  CD2 PHE A 278      17.837  -4.810  11.179  1.00 89.74           C  
ATOM   4180  HD2 PHE A 278      17.865  -5.387  10.267  1.00 89.74           H  
ATOM   4181  CE1 PHE A 278      17.803  -3.247  13.518  1.00 89.74           C  
ATOM   4182  HE1 PHE A 278      17.797  -2.636  14.409  1.00 89.74           H  
ATOM   4183  CE2 PHE A 278      16.914  -3.757  11.310  1.00 89.74           C  
ATOM   4184  HE2 PHE A 278      16.236  -3.529  10.501  1.00 89.74           H  
ATOM   4185  CZ  PHE A 278      16.895  -2.978  12.479  1.00 89.74           C  
ATOM   4186  HZ  PHE A 278      16.195  -2.160  12.569  1.00 89.74           H  
ATOM   4187  N   VAL A 279      23.113  -6.799  12.412  1.00 89.55           N  
ATOM   4188  H   VAL A 279      23.182  -5.925  12.914  1.00 89.55           H  
ATOM   4189  CA  VAL A 279      24.155  -7.813  12.641  1.00 89.55           C  
ATOM   4190  HA  VAL A 279      24.702  -7.953  11.709  1.00 89.55           H  
ATOM   4191  C   VAL A 279      23.511  -9.152  13.028  1.00 89.55           C  
ATOM   4192  CB  VAL A 279      25.161  -7.349  13.714  1.00 89.55           C  
ATOM   4193  HB  VAL A 279      24.635  -7.188  14.655  1.00 89.55           H  
ATOM   4194  O   VAL A 279      22.661  -9.207  13.917  1.00 89.55           O  
ATOM   4195  CG1 VAL A 279      26.263  -8.392  13.939  1.00 89.55           C  
ATOM   4196 HG11 VAL A 279      26.983  -8.014  14.665  1.00 89.55           H  
ATOM   4197 HG12 VAL A 279      26.785  -8.601  13.005  1.00 89.55           H  
ATOM   4198 HG13 VAL A 279      25.843  -9.314  14.339  1.00 89.55           H  
ATOM   4199  CG2 VAL A 279      25.841  -6.034  13.304  1.00 89.55           C  
ATOM   4200 HG21 VAL A 279      26.352  -6.154  12.349  1.00 89.55           H  
ATOM   4201 HG22 VAL A 279      25.110  -5.230  13.221  1.00 89.55           H  
ATOM   4202 HG23 VAL A 279      26.571  -5.744  14.060  1.00 89.55           H  
ATOM   4203  N   GLY A 280      23.869 -10.225  12.314  1.00 91.22           N  
ATOM   4204  H   GLY A 280      24.564 -10.100  11.591  1.00 91.22           H  
ATOM   4205  CA  GLY A 280      23.333 -11.582  12.514  1.00 91.22           C  
ATOM   4206  HA2 GLY A 280      23.938 -12.289  11.946  1.00 91.22           H  
ATOM   4207  HA3 GLY A 280      23.417 -11.841  13.570  1.00 91.22           H  
ATOM   4208  C   GLY A 280      21.868 -11.785  12.102  1.00 91.22           C  
ATOM   4209  O   GLY A 280      21.336 -12.881  12.242  1.00 91.22           O  
ATOM   4210  N   LYS A 281      21.199 -10.741  11.606  1.00 90.23           N  
ATOM   4211  H   LYS A 281      21.696  -9.864  11.547  1.00 90.23           H  
ATOM   4212  CA  LYS A 281      19.756 -10.724  11.327  1.00 90.23           C  
ATOM   4213  HA  LYS A 281      19.347 -11.724  11.471  1.00 90.23           H  
ATOM   4214  C   LYS A 281      19.417 -10.364   9.875  1.00 90.23           C  
ATOM   4215  CB  LYS A 281      19.117  -9.769  12.346  1.00 90.23           C  
ATOM   4216  HB2 LYS A 281      19.796  -8.934  12.519  1.00 90.23           H  
ATOM   4217  HB3 LYS A 281      18.192  -9.353  11.948  1.00 90.23           H  
ATOM   4218  O   LYS A 281      18.275 -10.583   9.463  1.00 90.23           O  
ATOM   4219  CG  LYS A 281      18.848 -10.451  13.696  1.00 90.23           C  
ATOM   4220  HG2 LYS A 281      19.793 -10.785  14.125  1.00 90.23           H  
ATOM   4221  HG3 LYS A 281      18.207 -11.320  13.545  1.00 90.23           H  
ATOM   4222  CD  LYS A 281      18.166  -9.484  14.674  1.00 90.23           C  
ATOM   4223  HD2 LYS A 281      18.815  -8.622  14.827  1.00 90.23           H  
ATOM   4224  HD3 LYS A 281      17.223  -9.138  14.250  1.00 90.23           H  
ATOM   4225  CE  LYS A 281      17.915 -10.177  16.019  1.00 90.23           C  
ATOM   4226  HE2 LYS A 281      18.880 -10.444  16.450  1.00 90.23           H  
ATOM   4227  HE3 LYS A 281      17.368 -11.103  15.842  1.00 90.23           H  
ATOM   4228  NZ  LYS A 281      17.159  -9.308  16.959  1.00 90.23           N  
ATOM   4229  HZ1 LYS A 281      17.027  -9.775  17.844  1.00 90.23           H  
ATOM   4230  HZ2 LYS A 281      16.252  -9.066  16.587  1.00 90.23           H  
ATOM   4231  HZ3 LYS A 281      17.669  -8.454  17.135  1.00 90.23           H  
ATOM   4232  N   GLY A 282      20.391  -9.865   9.115  1.00 93.08           N  
ATOM   4233  H   GLY A 282      21.252  -9.606   9.575  1.00 93.08           H  
ATOM   4234  CA  GLY A 282      20.238  -9.487   7.711  1.00 93.08           C  
ATOM   4235  HA2 GLY A 282      19.648 -10.244   7.194  1.00 93.08           H  
ATOM   4236  HA3 GLY A 282      21.219  -9.442   7.239  1.00 93.08           H  
ATOM   4237  C   GLY A 282      19.557  -8.131   7.528  1.00 93.08           C  
ATOM   4238  O   GLY A 282      19.397  -7.364   8.481  1.00 93.08           O  
ATOM   4239  N   VAL A 283      19.163  -7.839   6.289  1.00 97.09           N  
ATOM   4240  H   VAL A 283      19.295  -8.526   5.561  1.00 97.09           H  
ATOM   4241  CA  VAL A 283      18.497  -6.585   5.910  1.00 97.09           C  
ATOM   4242  HA  VAL A 283      18.904  -5.782   6.524  1.00 97.09           H  
ATOM   4243  C   VAL A 283      16.999  -6.673   6.182  1.00 97.09           C  
ATOM   4244  CB  VAL A 283      18.780  -6.229   4.441  1.00 97.09           C  
ATOM   4245  HB  VAL A 283      18.351  -6.985   3.783  1.00 97.09           H  
ATOM   4246  O   VAL A 283      16.371  -7.665   5.813  1.00 97.09           O  
ATOM   4247  CG1 VAL A 283      18.174  -4.868   4.093  1.00 97.09           C  
ATOM   4248 HG11 VAL A 283      17.086  -4.932   4.105  1.00 97.09           H  
ATOM   4249 HG12 VAL A 283      18.503  -4.116   4.811  1.00 97.09           H  
ATOM   4250 HG13 VAL A 283      18.480  -4.558   3.094  1.00 97.09           H  
ATOM   4251  CG2 VAL A 283      20.292  -6.163   4.197  1.00 97.09           C  
ATOM   4252 HG21 VAL A 283      20.771  -5.532   4.946  1.00 97.09           H  
ATOM   4253 HG22 VAL A 283      20.726  -7.162   4.237  1.00 97.09           H  
ATOM   4254 HG23 VAL A 283      20.486  -5.763   3.202  1.00 97.09           H  
ATOM   4255  N   ARG A 284      16.423  -5.663   6.846  1.00 96.64           N  
ATOM   4256  H   ARG A 284      16.996  -4.877   7.118  1.00 96.64           H  
ATOM   4257  CA  ARG A 284      15.018  -5.676   7.283  1.00 96.64           C  
ATOM   4258  HA  ARG A 284      14.475  -6.386   6.658  1.00 96.64           H  
ATOM   4259  C   ARG A 284      14.317  -4.339   7.121  1.00 96.64           C  
ATOM   4260  CB  ARG A 284      14.897  -6.112   8.752  1.00 96.64           C  
ATOM   4261  HB2 ARG A 284      15.341  -5.353   9.396  1.00 96.64           H  
ATOM   4262  HB3 ARG A 284      13.840  -6.203   9.003  1.00 96.64           H  
ATOM   4263  O   ARG A 284      14.947  -3.288   7.246  1.00 96.64           O  
ATOM   4264  CG  ARG A 284      15.583  -7.450   9.007  1.00 96.64           C  
ATOM   4265  HG2 ARG A 284      16.664  -7.335   8.916  1.00 96.64           H  
ATOM   4266  HG3 ARG A 284      15.240  -8.172   8.266  1.00 96.64           H  
ATOM   4267  CD  ARG A 284      15.268  -7.998  10.385  1.00 96.64           C  
ATOM   4268  HD2 ARG A 284      15.671  -7.327  11.142  1.00 96.64           H  
ATOM   4269  HD3 ARG A 284      14.186  -8.071  10.500  1.00 96.64           H  
ATOM   4270  NE  ARG A 284      15.870  -9.330  10.495  1.00 96.64           N  
ATOM   4271  HE  ARG A 284      16.402  -9.660   9.702  1.00 96.64           H  
ATOM   4272  NH1 ARG A 284      15.248  -9.749  12.631  1.00 96.64           N  
ATOM   4273 HH11 ARG A 284      14.717  -8.892  12.577  1.00 96.64           H  
ATOM   4274 HH12 ARG A 284      14.929 -10.463  13.271  1.00 96.64           H  
ATOM   4275  NH2 ARG A 284      16.283 -11.340  11.435  1.00 96.64           N  
ATOM   4276 HH21 ARG A 284      16.763 -11.578  10.579  1.00 96.64           H  
ATOM   4277 HH22 ARG A 284      16.177 -12.022  12.172  1.00 96.64           H  
ATOM   4278  CZ  ARG A 284      15.796 -10.136  11.520  1.00 96.64           C  
ATOM   4279  N   LEU A 285      12.998  -4.413   6.947  1.00 94.66           N  
ATOM   4280  H   LEU A 285      12.588  -5.331   6.847  1.00 94.66           H  
ATOM   4281  CA  LEU A 285      12.100  -3.260   7.025  1.00 94.66           C  
ATOM   4282  HA  LEU A 285      12.487  -2.466   6.387  1.00 94.66           H  
ATOM   4283  C   LEU A 285      12.044  -2.725   8.461  1.00 94.66           C  
ATOM   4284  CB  LEU A 285      10.688  -3.642   6.539  1.00 94.66           C  
ATOM   4285  HB2 LEU A 285      10.265  -4.377   7.224  1.00 94.66           H  
ATOM   4286  HB3 LEU A 285      10.061  -2.752   6.586  1.00 94.66           H  
ATOM   4287  O   LEU A 285      11.759  -3.474   9.402  1.00 94.66           O  
ATOM   4288  CG  LEU A 285      10.617  -4.217   5.115  1.00 94.66           C  
ATOM   4289  HG  LEU A 285      11.135  -5.176   5.093  1.00 94.66           H  
ATOM   4290  CD1 LEU A 285       9.163  -4.452   4.723  1.00 94.66           C  
ATOM   4291 HD11 LEU A 285       8.686  -5.136   5.425  1.00 94.66           H  
ATOM   4292 HD12 LEU A 285       9.122  -4.887   3.724  1.00 94.66           H  
ATOM   4293 HD13 LEU A 285       8.611  -3.513   4.719  1.00 94.66           H  
ATOM   4294  CD2 LEU A 285      11.256  -3.288   4.085  1.00 94.66           C  
ATOM   4295 HD21 LEU A 285      10.823  -2.290   4.154  1.00 94.66           H  
ATOM   4296 HD22 LEU A 285      12.332  -3.238   4.250  1.00 94.66           H  
ATOM   4297 HD23 LEU A 285      11.086  -3.676   3.081  1.00 94.66           H  
ATOM   4298  N   TRP A 286      12.304  -1.432   8.627  1.00 90.87           N  
ATOM   4299  H   TRP A 286      12.554  -0.875   7.823  1.00 90.87           H  
ATOM   4300  CA  TRP A 286      12.295  -0.736   9.906  1.00 90.87           C  
ATOM   4301  HA  TRP A 286      11.910  -1.407  10.675  1.00 90.87           H  
ATOM   4302  C   TRP A 286      11.368   0.480   9.846  1.00 90.87           C  
ATOM   4303  CB  TRP A 286      13.725  -0.368  10.303  1.00 90.87           C  
ATOM   4304  HB2 TRP A 286      14.359  -1.248  10.188  1.00 90.87           H  
ATOM   4305  HB3 TRP A 286      14.109   0.400   9.631  1.00 90.87           H  
ATOM   4306  O   TRP A 286      11.700   1.528   9.294  1.00 90.87           O  
ATOM   4307  CG  TRP A 286      13.860   0.113  11.712  1.00 90.87           C  
ATOM   4308  CD1 TRP A 286      13.766  -0.658  12.818  1.00 90.87           C  
ATOM   4309  HD1 TRP A 286      13.577  -1.721  12.810  1.00 90.87           H  
ATOM   4310  CD2 TRP A 286      14.068   1.472  12.194  1.00 90.87           C  
ATOM   4311  CE2 TRP A 286      14.201   1.436  13.614  1.00 90.87           C  
ATOM   4312  CE3 TRP A 286      14.091   2.739  11.585  1.00 90.87           C  
ATOM   4313  HE3 TRP A 286      13.838   2.818  10.538  1.00 90.87           H  
ATOM   4314  NE1 TRP A 286      13.972   0.118  13.942  1.00 90.87           N  
ATOM   4315  HE1 TRP A 286      13.915  -0.234  14.887  1.00 90.87           H  
ATOM   4316  CH2 TRP A 286      14.512   3.827  13.737  1.00 90.87           C  
ATOM   4317  HH2 TRP A 286      14.636   4.734  14.310  1.00 90.87           H  
ATOM   4318  CZ2 TRP A 286      14.462   2.581  14.380  1.00 90.87           C  
ATOM   4319  HZ2 TRP A 286      14.557   2.516  15.454  1.00 90.87           H  
ATOM   4320  CZ3 TRP A 286      14.273   3.899  12.354  1.00 90.87           C  
ATOM   4321  HZ3 TRP A 286      14.139   4.863  11.885  1.00 90.87           H  
ATOM   4322  N   GLY A 287      10.190   0.315  10.439  1.00 87.01           N  
ATOM   4323  H   GLY A 287       9.963  -0.608  10.782  1.00 87.01           H  
ATOM   4324  CA  GLY A 287       9.090   1.267  10.340  1.00 87.01           C  
ATOM   4325  HA2 GLY A 287       9.389   2.160   9.791  1.00 87.01           H  
ATOM   4326  HA3 GLY A 287       8.789   1.571  11.343  1.00 87.01           H  
ATOM   4327  C   GLY A 287       7.891   0.656   9.622  1.00 87.01           C  
ATOM   4328  O   GLY A 287       8.015  -0.335   8.906  1.00 87.01           O  
ATOM   4329  N   CYS A 288       6.722   1.225   9.891  1.00 93.28           N  
ATOM   4330  H   CYS A 288       6.733   2.070  10.443  1.00 93.28           H  
ATOM   4331  CA  CYS A 288       5.455   0.870   9.256  1.00 93.28           C  
ATOM   4332  HA  CYS A 288       5.642   0.618   8.212  1.00 93.28           H  
ATOM   4333  C   CYS A 288       4.524   2.091   9.278  1.00 93.28           C  
ATOM   4334  CB  CYS A 288       4.883  -0.360   9.963  1.00 93.28           C  
ATOM   4335  HB2 CYS A 288       4.604  -0.123  10.989  1.00 93.28           H  
ATOM   4336  HB3 CYS A 288       5.634  -1.150   9.951  1.00 93.28           H  
ATOM   4337  O   CYS A 288       3.412   2.058   9.810  1.00 93.28           O  
ATOM   4338  SG  CYS A 288       3.447  -0.954   9.056  1.00 93.28           S  
ATOM   4339  HG  CYS A 288       2.547  -0.154   9.635  1.00 93.28           H  
ATOM   4340  N   ARG A 289       5.051   3.218   8.796  1.00 95.49           N  
ATOM   4341  H   ARG A 289       5.948   3.163   8.335  1.00 95.49           H  
ATOM   4342  CA  ARG A 289       4.397   4.522   8.817  1.00 95.49           C  
ATOM   4343  HA  ARG A 289       3.478   4.433   9.398  1.00 95.49           H  
ATOM   4344  C   ARG A 289       3.987   4.966   7.423  1.00 95.49           C  
ATOM   4345  CB  ARG A 289       5.291   5.578   9.479  1.00 95.49           C  
ATOM   4346  HB2 ARG A 289       6.259   5.598   8.979  1.00 95.49           H  
ATOM   4347  HB3 ARG A 289       4.825   6.556   9.354  1.00 95.49           H  
ATOM   4348  O   ARG A 289       4.691   4.698   6.454  1.00 95.49           O  
ATOM   4349  CG  ARG A 289       5.480   5.321  10.979  1.00 95.49           C  
ATOM   4350  HG2 ARG A 289       5.971   4.359  11.134  1.00 95.49           H  
ATOM   4351  HG3 ARG A 289       4.504   5.311  11.464  1.00 95.49           H  
ATOM   4352  CD  ARG A 289       6.340   6.434  11.586  1.00 95.49           C  
ATOM   4353  HD2 ARG A 289       7.326   6.403  11.123  1.00 95.49           H  
ATOM   4354  HD3 ARG A 289       5.881   7.394  11.350  1.00 95.49           H  
ATOM   4355  NE  ARG A 289       6.464   6.296  13.051  1.00 95.49           N  
ATOM   4356  HE  ARG A 289       5.906   5.577  13.489  1.00 95.49           H  
ATOM   4357  NH1 ARG A 289       7.908   8.058  13.361  1.00 95.49           N  
ATOM   4358 HH11 ARG A 289       7.897   8.253  12.370  1.00 95.49           H  
ATOM   4359 HH12 ARG A 289       8.427   8.692  13.952  1.00 95.49           H  
ATOM   4360  NH2 ARG A 289       7.202   6.889  15.126  1.00 95.49           N  
ATOM   4361 HH21 ARG A 289       7.742   7.517  15.703  1.00 95.49           H  
ATOM   4362 HH22 ARG A 289       6.631   6.172  15.551  1.00 95.49           H  
ATOM   4363  CZ  ARG A 289       7.191   7.076  13.835  1.00 95.49           C  
ATOM   4364  N   THR A 290       2.859   5.651   7.335  1.00 97.07           N  
ATOM   4365  H   THR A 290       2.366   5.871   8.188  1.00 97.07           H  
ATOM   4366  CA  THR A 290       2.481   6.412   6.140  1.00 97.07           C  
ATOM   4367  HA  THR A 290       2.585   5.793   5.249  1.00 97.07           H  
ATOM   4368  C   THR A 290       3.400   7.629   5.977  1.00 97.07           C  
ATOM   4369  CB  THR A 290       1.015   6.842   6.251  1.00 97.07           C  
ATOM   4370  HB  THR A 290       0.729   7.401   5.360  1.00 97.07           H  
ATOM   4371  O   THR A 290       4.322   7.823   6.768  1.00 97.07           O  
ATOM   4372  CG2 THR A 290       0.072   5.645   6.389  1.00 97.07           C  
ATOM   4373 HG21 THR A 290       0.269   4.921   5.598  1.00 97.07           H  
ATOM   4374 HG22 THR A 290      -0.957   5.994   6.296  1.00 97.07           H  
ATOM   4375 HG23 THR A 290       0.192   5.171   7.363  1.00 97.07           H  
ATOM   4376  OG1 THR A 290       0.864   7.642   7.399  1.00 97.07           O  
ATOM   4377  HG1 THR A 290       1.496   8.365   7.398  1.00 97.07           H  
ATOM   4378  N   LEU A 291       3.145   8.491   4.995  1.00 97.10           N  
ATOM   4379  H   LEU A 291       2.419   8.273   4.328  1.00 97.10           H  
ATOM   4380  CA  LEU A 291       3.777   9.814   4.929  1.00 97.10           C  
ATOM   4381  HA  LEU A 291       4.852   9.720   5.081  1.00 97.10           H  
ATOM   4382  C   LEU A 291       3.255  10.761   6.022  1.00 97.10           C  
ATOM   4383  CB  LEU A 291       3.520  10.417   3.545  1.00 97.10           C  
ATOM   4384  HB2 LEU A 291       2.441  10.429   3.387  1.00 97.10           H  
ATOM   4385  HB3 LEU A 291       3.862  11.452   3.542  1.00 97.10           H  
ATOM   4386  O   LEU A 291       3.939  11.715   6.386  1.00 97.10           O  
ATOM   4387  CG  LEU A 291       4.147   9.687   2.353  1.00 97.10           C  
ATOM   4388  HG  LEU A 291       3.729   8.685   2.265  1.00 97.10           H  
ATOM   4389  CD1 LEU A 291       3.795  10.469   1.090  1.00 97.10           C  
ATOM   4390 HD11 LEU A 291       4.267  10.014   0.219  1.00 97.10           H  
ATOM   4391 HD12 LEU A 291       4.156  11.495   1.170  1.00 97.10           H  
ATOM   4392 HD13 LEU A 291       2.714  10.481   0.947  1.00 97.10           H  
ATOM   4393  CD2 LEU A 291       5.661   9.572   2.469  1.00 97.10           C  
ATOM   4394 HD21 LEU A 291       5.925   8.877   3.266  1.00 97.10           H  
ATOM   4395 HD22 LEU A 291       6.064   9.204   1.525  1.00 97.10           H  
ATOM   4396 HD23 LEU A 291       6.098  10.547   2.685  1.00 97.10           H  
ATOM   4397  N   LEU A 292       2.052  10.504   6.553  1.00 95.23           N  
ATOM   4398  H   LEU A 292       1.482   9.801   6.106  1.00 95.23           H  
ATOM   4399  CA  LEU A 292       1.453  11.342   7.592  1.00 95.23           C  
ATOM   4400  HA  LEU A 292       1.472  12.368   7.224  1.00 95.23           H  
ATOM   4401  C   LEU A 292       2.267  11.305   8.888  1.00 95.23           C  
ATOM   4402  CB  LEU A 292      -0.011  10.942   7.832  1.00 95.23           C  
ATOM   4403  HB2 LEU A 292      -0.036   9.976   8.338  1.00 95.23           H  
ATOM   4404  HB3 LEU A 292      -0.526  10.832   6.878  1.00 95.23           H  
ATOM   4405  O   LEU A 292       2.320  10.292   9.587  1.00 95.23           O  
ATOM   4406  CG  LEU A 292      -0.769  11.973   8.690  1.00 95.23           C  
ATOM   4407  HG  LEU A 292      -0.204  12.200   9.594  1.00 95.23           H  
ATOM   4408  CD1 LEU A 292      -1.026  13.262   7.916  1.00 95.23           C  
ATOM   4409 HD11 LEU A 292      -1.669  13.918   8.502  1.00 95.23           H  
ATOM   4410 HD12 LEU A 292      -1.534  13.038   6.978  1.00 95.23           H  
ATOM   4411 HD13 LEU A 292      -0.097  13.801   7.726  1.00 95.23           H  
ATOM   4412  CD2 LEU A 292      -2.112  11.386   9.101  1.00 95.23           C  
ATOM   4413 HD21 LEU A 292      -2.675  12.131   9.663  1.00 95.23           H  
ATOM   4414 HD22 LEU A 292      -1.931  10.518   9.734  1.00 95.23           H  
ATOM   4415 HD23 LEU A 292      -2.685  11.099   8.219  1.00 95.23           H  
ATOM   4416  N   ASN A 293       2.844  12.455   9.217  1.00 91.48           N  
ATOM   4417  H   ASN A 293       2.765  13.226   8.570  1.00 91.48           H  
ATOM   4418  CA  ASN A 293       3.707  12.656  10.370  1.00 91.48           C  
ATOM   4419  HA  ASN A 293       3.875  11.697  10.862  1.00 91.48           H  
ATOM   4420  C   ASN A 293       3.054  13.575  11.413  1.00 91.48           C  
ATOM   4421  CB  ASN A 293       5.046  13.153   9.848  1.00 91.48           C  
ATOM   4422  HB2 ASN A 293       5.422  12.476   9.081  1.00 91.48           H  
ATOM   4423  HB3 ASN A 293       4.892  14.136   9.403  1.00 91.48           H  
ATOM   4424  O   ASN A 293       3.671  14.477  11.967  1.00 91.48           O  
ATOM   4425  CG  ASN A 293       6.083  13.244  10.942  1.00 91.48           C  
ATOM   4426  ND2 ASN A 293       6.828  14.315  10.898  1.00 91.48           N  
ATOM   4427 HD21 ASN A 293       6.705  14.953  10.125  1.00 91.48           H  
ATOM   4428 HD22 ASN A 293       7.542  14.499  11.588  1.00 91.48           H  
ATOM   4429  OD1 ASN A 293       6.233  12.361  11.785  1.00 91.48           O  
ATOM   4430  N   GLU A 294       1.770  13.348  11.661  1.00 88.81           N  
ATOM   4431  H   GLU A 294       1.305  12.598  11.170  1.00 88.81           H  
ATOM   4432  CA  GLU A 294       1.030  14.015  12.726  1.00 88.81           C  
ATOM   4433  HA  GLU A 294       1.524  14.952  12.985  1.00 88.81           H  
ATOM   4434  C   GLU A 294       1.032  13.132  13.980  1.00 88.81           C  
ATOM   4435  CB  GLU A 294      -0.380  14.371  12.237  1.00 88.81           C  
ATOM   4436  HB2 GLU A 294      -0.828  13.479  11.800  1.00 88.81           H  
ATOM   4437  HB3 GLU A 294      -0.981  14.692  13.088  1.00 88.81           H  
ATOM   4438  O   GLU A 294       0.971  11.895  13.916  1.00 88.81           O  
ATOM   4439  CG  GLU A 294      -0.360  15.492  11.182  1.00 88.81           C  
ATOM   4440  HG2 GLU A 294      -0.014  16.411  11.655  1.00 88.81           H  
ATOM   4441  HG3 GLU A 294       0.350  15.229  10.398  1.00 88.81           H  
ATOM   4442  CD  GLU A 294      -1.732  15.735  10.529  1.00 88.81           C  
ATOM   4443  OE1 GLU A 294      -1.752  16.398   9.466  1.00 88.81           O  
ATOM   4444  OE2 GLU A 294      -2.744  15.213  11.048  1.00 88.81           O  
ATOM   4445  N   GLU A 295       1.144  13.761  15.146  1.00 82.89           N  
ATOM   4446  H   GLU A 295       1.167  14.771  15.155  1.00 82.89           H  
ATOM   4447  CA  GLU A 295       0.966  13.072  16.422  1.00 82.89           C  
ATOM   4448  HA  GLU A 295       1.445  12.095  16.354  1.00 82.89           H  
ATOM   4449  C   GLU A 295      -0.524  12.821  16.696  1.00 82.89           C  
ATOM   4450  CB  GLU A 295       1.653  13.838  17.563  1.00 82.89           C  
ATOM   4451  HB2 GLU A 295       1.452  13.306  18.493  1.00 82.89           H  
ATOM   4452  HB3 GLU A 295       1.235  14.842  17.634  1.00 82.89           H  
ATOM   4453  O   GLU A 295      -1.391  13.503  16.159  1.00 82.89           O  
ATOM   4454  CG  GLU A 295       3.176  13.914  17.354  1.00 82.89           C  
ATOM   4455  HG2 GLU A 295       3.390  14.564  16.506  1.00 82.89           H  
ATOM   4456  HG3 GLU A 295       3.536  12.915  17.111  1.00 82.89           H  
ATOM   4457  CD  GLU A 295       3.937  14.426  18.587  1.00 82.89           C  
ATOM   4458  OE1 GLU A 295       5.165  14.184  18.621  1.00 82.89           O  
ATOM   4459  OE2 GLU A 295       3.293  14.983  19.504  1.00 82.89           O  
ATOM   4460  N   ASN A 296      -0.829  11.828  17.538  1.00 81.17           N  
ATOM   4461  H   ASN A 296      -0.074  11.397  18.051  1.00 81.17           H  
ATOM   4462  CA  ASN A 296      -2.195  11.497  17.980  1.00 81.17           C  
ATOM   4463  HA  ASN A 296      -2.117  10.599  18.593  1.00 81.17           H  
ATOM   4464  C   ASN A 296      -3.190  11.120  16.868  1.00 81.17           C  
ATOM   4465  CB  ASN A 296      -2.722  12.603  18.909  1.00 81.17           C  
ATOM   4466  HB2 ASN A 296      -3.653  12.279  19.376  1.00 81.17           H  
ATOM   4467  HB3 ASN A 296      -2.936  13.495  18.321  1.00 81.17           H  
ATOM   4468  O   ASN A 296      -4.396  11.256  17.041  1.00 81.17           O  
ATOM   4469  CG  ASN A 296      -1.735  12.932  20.006  1.00 81.17           C  
ATOM   4470  ND2 ASN A 296      -1.475  14.195  20.239  1.00 81.17           N  
ATOM   4471 HD21 ASN A 296      -0.733  14.391  20.896  1.00 81.17           H  
ATOM   4472 HD22 ASN A 296      -1.915  14.910  19.678  1.00 81.17           H  
ATOM   4473  OD1 ASN A 296      -1.138  12.060  20.618  1.00 81.17           O  
ATOM   4474  N   THR A 297      -2.703  10.606  15.739  1.00 86.10           N  
ATOM   4475  H   THR A 297      -1.703  10.609  15.598  1.00 86.10           H  
ATOM   4476  CA  THR A 297      -3.557  10.061  14.679  1.00 86.10           C  
ATOM   4477  HA  THR A 297      -4.591  10.066  15.022  1.00 86.10           H  
ATOM   4478  C   THR A 297      -3.206   8.612  14.367  1.00 86.10           C  
ATOM   4479  CB  THR A 297      -3.533  10.951  13.434  1.00 86.10           C  
ATOM   4480  HB  THR A 297      -3.936  11.929  13.697  1.00 86.10           H  
ATOM   4481  O   THR A 297      -2.035   8.248  14.225  1.00 86.10           O  
ATOM   4482  CG2 THR A 297      -2.154  11.143  12.816  1.00 86.10           C  
ATOM   4483 HG21 THR A 297      -2.249  11.789  11.943  1.00 86.10           H  
ATOM   4484 HG22 THR A 297      -1.718  10.190  12.517  1.00 86.10           H  
ATOM   4485 HG23 THR A 297      -1.507  11.642  13.537  1.00 86.10           H  
ATOM   4486  OG1 THR A 297      -4.332  10.387  12.428  1.00 86.10           O  
ATOM   4487  HG1 THR A 297      -4.409  11.082  11.770  1.00 86.10           H  
ATOM   4488  N   ALA A 298      -4.233   7.773  14.221  1.00 87.27           N  
ATOM   4489  H   ALA A 298      -5.164   8.124  14.393  1.00 87.27           H  
ATOM   4490  CA  ALA A 298      -4.086   6.382  13.798  1.00 87.27           C  
ATOM   4491  HA  ALA A 298      -3.350   5.894  14.438  1.00 87.27           H  
ATOM   4492  C   ALA A 298      -3.602   6.266  12.346  1.00 87.27           C  
ATOM   4493  CB  ALA A 298      -5.443   5.692  13.965  1.00 87.27           C  
ATOM   4494  HB1 ALA A 298      -6.071   5.907  13.101  1.00 87.27           H  
ATOM   4495  HB2 ALA A 298      -5.295   4.615  14.049  1.00 87.27           H  
ATOM   4496  HB3 ALA A 298      -5.956   6.040  14.861  1.00 87.27           H  
ATOM   4497  O   ALA A 298      -2.950   5.287  11.973  1.00 87.27           O  
ATOM   4498  N   TRP A 299      -3.881   7.294  11.538  1.00 92.14           N  
ATOM   4499  H   TRP A 299      -4.396   8.075  11.918  1.00 92.14           H  
ATOM   4500  CA  TRP A 299      -3.572   7.337  10.111  1.00 92.14           C  
ATOM   4501  HA  TRP A 299      -3.973   6.436   9.645  1.00 92.14           H  
ATOM   4502  C   TRP A 299      -2.081   7.341   9.806  1.00 92.14           C  
ATOM   4503  CB  TRP A 299      -4.253   8.556   9.486  1.00 92.14           C  
ATOM   4504  HB2 TRP A 299      -3.851   9.459   9.946  1.00 92.14           H  
ATOM   4505  HB3 TRP A 299      -4.027   8.587   8.420  1.00 92.14           H  
ATOM   4506  O   TRP A 299      -1.709   7.058   8.675  1.00 92.14           O  
ATOM   4507  CG  TRP A 299      -5.734   8.575   9.647  1.00 92.14           C  
ATOM   4508  CD1 TRP A 299      -6.461   9.565  10.212  1.00 92.14           C  
ATOM   4509  HD1 TRP A 299      -6.062  10.495  10.590  1.00 92.14           H  
ATOM   4510  CD2 TRP A 299      -6.687   7.549   9.251  1.00 92.14           C  
ATOM   4511  CE2 TRP A 299      -7.984   7.973   9.664  1.00 92.14           C  
ATOM   4512  CE3 TRP A 299      -6.581   6.298   8.602  1.00 92.14           C  
ATOM   4513  HE3 TRP A 299      -5.612   5.953   8.274  1.00 92.14           H  
ATOM   4514  NE1 TRP A 299      -7.790   9.206  10.239  1.00 92.14           N  
ATOM   4515  HE1 TRP A 299      -8.515   9.793  10.626  1.00 92.14           H  
ATOM   4516  CH2 TRP A 299      -8.975   5.937   8.856  1.00 92.14           C  
ATOM   4517  HH2 TRP A 299      -9.843   5.303   8.756  1.00 92.14           H  
ATOM   4518  CZ2 TRP A 299      -9.120   7.186   9.473  1.00 92.14           C  
ATOM   4519  HZ2 TRP A 299     -10.082   7.524   9.828  1.00 92.14           H  
ATOM   4520  CZ3 TRP A 299      -7.717   5.492   8.415  1.00 92.14           C  
ATOM   4521  HZ3 TRP A 299      -7.621   4.517   7.961  1.00 92.14           H  
ATOM   4522  N   ARG A 300      -1.227   7.574  10.812  1.00 92.33           N  
ATOM   4523  H   ARG A 300      -1.620   7.818  11.710  1.00 92.33           H  
ATOM   4524  CA  ARG A 300       0.230   7.476  10.679  1.00 92.33           C  
ATOM   4525  HA  ARG A 300       0.525   8.073   9.816  1.00 92.33           H  
ATOM   4526  C   ARG A 300       0.736   6.056  10.410  1.00 92.33           C  
ATOM   4527  CB  ARG A 300       0.900   8.088  11.914  1.00 92.33           C  
ATOM   4528  HB2 ARG A 300       0.423   9.041  12.145  1.00 92.33           H  
ATOM   4529  HB3 ARG A 300       1.940   8.294  11.658  1.00 92.33           H  
ATOM   4530  O   ARG A 300       1.919   5.891  10.126  1.00 92.33           O  
ATOM   4531  CG  ARG A 300       0.853   7.169  13.149  1.00 92.33           C  
ATOM   4532  HG2 ARG A 300       1.467   6.286  12.971  1.00 92.33           H  
ATOM   4533  HG3 ARG A 300      -0.171   6.841  13.328  1.00 92.33           H  
ATOM   4534  CD  ARG A 300       1.381   7.879  14.397  1.00 92.33           C  
ATOM   4535  HD2 ARG A 300       0.739   8.736  14.602  1.00 92.33           H  
ATOM   4536  HD3 ARG A 300       1.325   7.192  15.242  1.00 92.33           H  
ATOM   4537  NE  ARG A 300       2.771   8.335  14.195  1.00 92.33           N  
ATOM   4538  HE  ARG A 300       3.071   8.382  13.232  1.00 92.33           H  
ATOM   4539  NH1 ARG A 300       3.151   9.115  16.317  1.00 92.33           N  
ATOM   4540 HH11 ARG A 300       2.234   8.778  16.575  1.00 92.33           H  
ATOM   4541 HH12 ARG A 300       3.637   9.754  16.929  1.00 92.33           H  
ATOM   4542  NH2 ARG A 300       4.635   9.532  14.702  1.00 92.33           N  
ATOM   4543 HH21 ARG A 300       4.764   9.711  13.716  1.00 92.33           H  
ATOM   4544 HH22 ARG A 300       5.050  10.212  15.323  1.00 92.33           H  
ATOM   4545  CZ  ARG A 300       3.511   8.984  15.071  1.00 92.33           C  
ATOM   4546  N   TYR A 301      -0.098   5.028  10.577  1.00 93.90           N  
ATOM   4547  H   TYR A 301      -1.061   5.234  10.800  1.00 93.90           H  
ATOM   4548  CA  TYR A 301       0.296   3.621  10.502  1.00 93.90           C  
ATOM   4549  HA  TYR A 301       1.383   3.548  10.452  1.00 93.90           H  
ATOM   4550  C   TYR A 301      -0.278   2.929   9.264  1.00 93.90           C  
ATOM   4551  CB  TYR A 301      -0.157   2.902  11.771  1.00 93.90           C  
ATOM   4552  HB2 TYR A 301       0.091   1.846  11.663  1.00 93.90           H  
ATOM   4553  HB3 TYR A 301      -1.241   2.983  11.842  1.00 93.90           H  
ATOM   4554  O   TYR A 301      -1.492   2.918   9.054  1.00 93.90           O  
ATOM   4555  CG  TYR A 301       0.464   3.398  13.060  1.00 93.90           C  
ATOM   4556  CD1 TYR A 301       1.845   3.244  13.290  1.00 93.90           C  
ATOM   4557  HD1 TYR A 301       2.460   2.776  12.535  1.00 93.90           H  
ATOM   4558  CD2 TYR A 301      -0.351   4.006  14.033  1.00 93.90           C  
ATOM   4559  HD2 TYR A 301      -1.410   4.125  13.856  1.00 93.90           H  
ATOM   4560  CE1 TYR A 301       2.413   3.706  14.495  1.00 93.90           C  
ATOM   4561  HE1 TYR A 301       3.470   3.583  14.676  1.00 93.90           H  
ATOM   4562  CE2 TYR A 301       0.213   4.478  15.231  1.00 93.90           C  
ATOM   4563  HE2 TYR A 301      -0.409   4.951  15.977  1.00 93.90           H  
ATOM   4564  OH  TYR A 301       2.137   4.803  16.616  1.00 93.90           O  
ATOM   4565  HH  TYR A 301       3.039   4.504  16.752  1.00 93.90           H  
ATOM   4566  CZ  TYR A 301       1.594   4.331  15.463  1.00 93.90           C  
ATOM   4567  N   ILE A 302       0.592   2.280   8.481  1.00 95.95           N  
ATOM   4568  H   ILE A 302       1.564   2.269   8.755  1.00 95.95           H  
ATOM   4569  CA  ILE A 302       0.210   1.640   7.208  1.00 95.95           C  
ATOM   4570  HA  ILE A 302      -0.207   2.401   6.547  1.00 95.95           H  
ATOM   4571  C   ILE A 302      -0.884   0.593   7.433  1.00 95.95           C  
ATOM   4572  CB  ILE A 302       1.434   1.006   6.506  1.00 95.95           C  
ATOM   4573  HB  ILE A 302       1.878   0.285   7.193  1.00 95.95           H  
ATOM   4574  O   ILE A 302      -1.905   0.620   6.757  1.00 95.95           O  
ATOM   4575  CG1 ILE A 302       2.495   2.074   6.173  1.00 95.95           C  
ATOM   4576 HG12 ILE A 302       2.089   2.785   5.453  1.00 95.95           H  
ATOM   4577 HG13 ILE A 302       2.738   2.620   7.085  1.00 95.95           H  
ATOM   4578  CG2 ILE A 302       1.022   0.237   5.237  1.00 95.95           C  
ATOM   4579 HG21 ILE A 302       0.338  -0.576   5.484  1.00 95.95           H  
ATOM   4580 HG22 ILE A 302       1.887  -0.219   4.756  1.00 95.95           H  
ATOM   4581 HG23 ILE A 302       0.535   0.909   4.530  1.00 95.95           H  
ATOM   4582  CD1 ILE A 302       3.807   1.494   5.630  1.00 95.95           C  
ATOM   4583 HD11 ILE A 302       4.154   0.685   6.273  1.00 95.95           H  
ATOM   4584 HD12 ILE A 302       3.662   1.118   4.617  1.00 95.95           H  
ATOM   4585 HD13 ILE A 302       4.572   2.269   5.599  1.00 95.95           H  
ATOM   4586  N   GLN A 303      -0.715  -0.296   8.413  1.00 93.60           N  
ATOM   4587  H   GLN A 303       0.117  -0.241   8.983  1.00 93.60           H  
ATOM   4588  CA  GLN A 303      -1.662  -1.384   8.672  1.00 93.60           C  
ATOM   4589  HA  GLN A 303      -1.796  -1.939   7.744  1.00 93.60           H  
ATOM   4590  C   GLN A 303      -3.053  -0.887   9.084  1.00 93.60           C  
ATOM   4591  CB  GLN A 303      -1.076  -2.363   9.702  1.00 93.60           C  
ATOM   4592  HB2 GLN A 303      -0.077  -2.657   9.380  1.00 93.60           H  
ATOM   4593  HB3 GLN A 303      -1.690  -3.263   9.674  1.00 93.60           H  
ATOM   4594  O   GLN A 303      -4.047  -1.536   8.780  1.00 93.60           O  
ATOM   4595  CG  GLN A 303      -1.032  -1.909  11.174  1.00 93.60           C  
ATOM   4596  HG2 GLN A 303      -2.012  -1.549  11.489  1.00 93.60           H  
ATOM   4597  HG3 GLN A 303      -0.813  -2.789  11.778  1.00 93.60           H  
ATOM   4598  CD  GLN A 303       0.030  -0.880  11.537  1.00 93.60           C  
ATOM   4599  NE2 GLN A 303       0.100  -0.506  12.795  1.00 93.60           N  
ATOM   4600 HE21 GLN A 303       0.745   0.239  13.018  1.00 93.60           H  
ATOM   4601 HE22 GLN A 303      -0.597  -0.826  13.452  1.00 93.60           H  
ATOM   4602  OE1 GLN A 303       0.825  -0.409  10.736  1.00 93.60           O  
ATOM   4603  N   ILE A 304      -3.140   0.280   9.732  1.00 93.31           N  
ATOM   4604  H   ILE A 304      -2.302   0.829   9.857  1.00 93.31           H  
ATOM   4605  CA  ILE A 304      -4.427   0.882  10.097  1.00 93.31           C  
ATOM   4606  HA  ILE A 304      -5.085   0.108  10.492  1.00 93.31           H  
ATOM   4607  C   ILE A 304      -5.112   1.442   8.854  1.00 93.31           C  
ATOM   4608  CB  ILE A 304      -4.243   1.966  11.179  1.00 93.31           C  
ATOM   4609  HB  ILE A 304      -3.595   2.747  10.784  1.00 93.31           H  
ATOM   4610  O   ILE A 304      -6.290   1.174   8.626  1.00 93.31           O  
ATOM   4611  CG1 ILE A 304      -3.577   1.417  12.463  1.00 93.31           C  
ATOM   4612 HG12 ILE A 304      -2.556   1.115  12.231  1.00 93.31           H  
ATOM   4613 HG13 ILE A 304      -3.516   2.223  13.195  1.00 93.31           H  
ATOM   4614  CG2 ILE A 304      -5.596   2.617  11.506  1.00 93.31           C  
ATOM   4615 HG21 ILE A 304      -5.971   3.185  10.655  1.00 93.31           H  
ATOM   4616 HG22 ILE A 304      -6.326   1.854  11.776  1.00 93.31           H  
ATOM   4617 HG23 ILE A 304      -5.480   3.307  12.342  1.00 93.31           H  
ATOM   4618  CD1 ILE A 304      -4.276   0.220  13.120  1.00 93.31           C  
ATOM   4619 HD11 ILE A 304      -5.307   0.473  13.369  1.00 93.31           H  
ATOM   4620 HD12 ILE A 304      -4.264  -0.645  12.457  1.00 93.31           H  
ATOM   4621 HD13 ILE A 304      -3.753  -0.040  14.040  1.00 93.31           H  
ATOM   4622  N   ARG A 305      -4.370   2.161   8.003  1.00 94.21           N  
ATOM   4623  H   ARG A 305      -3.404   2.345   8.233  1.00 94.21           H  
ATOM   4624  CA  ARG A 305      -4.909   2.650   6.731  1.00 94.21           C  
ATOM   4625  HA  ARG A 305      -5.798   3.244   6.941  1.00 94.21           H  
ATOM   4626  C   ARG A 305      -5.367   1.502   5.836  1.00 94.21           C  
ATOM   4627  CB  ARG A 305      -3.873   3.525   6.018  1.00 94.21           C  
ATOM   4628  HB2 ARG A 305      -3.596   4.365   6.656  1.00 94.21           H  
ATOM   4629  HB3 ARG A 305      -2.975   2.940   5.821  1.00 94.21           H  
ATOM   4630  O   ARG A 305      -6.475   1.571   5.312  1.00 94.21           O  
ATOM   4631  CG  ARG A 305      -4.410   4.058   4.680  1.00 94.21           C  
ATOM   4632  HG2 ARG A 305      -3.578   4.528   4.155  1.00 94.21           H  
ATOM   4633  HG3 ARG A 305      -4.708   3.235   4.030  1.00 94.21           H  
ATOM   4634  CD  ARG A 305      -5.569   5.065   4.830  1.00 94.21           C  
ATOM   4635  HD2 ARG A 305      -5.656   5.376   5.871  1.00 94.21           H  
ATOM   4636  HD3 ARG A 305      -5.336   5.949   4.235  1.00 94.21           H  
ATOM   4637  NE  ARG A 305      -6.843   4.492   4.348  1.00 94.21           N  
ATOM   4638  HE  ARG A 305      -6.786   3.629   3.825  1.00 94.21           H  
ATOM   4639  NH1 ARG A 305      -8.360   5.923   5.343  1.00 94.21           N  
ATOM   4640 HH11 ARG A 305      -9.330   6.147   5.512  1.00 94.21           H  
ATOM   4641 HH12 ARG A 305      -7.635   6.388   5.872  1.00 94.21           H  
ATOM   4642  NH2 ARG A 305      -9.070   4.308   3.988  1.00 94.21           N  
ATOM   4643 HH21 ARG A 305      -8.887   3.452   3.484  1.00 94.21           H  
ATOM   4644 HH22 ARG A 305     -10.037   4.553   4.145  1.00 94.21           H  
ATOM   4645  CZ  ARG A 305      -8.075   4.920   4.565  1.00 94.21           C  
ATOM   4646  N   LEU A 306      -4.543   0.465   5.668  1.00 94.86           N  
ATOM   4647  H   LEU A 306      -3.640   0.494   6.120  1.00 94.86           H  
ATOM   4648  CA  LEU A 306      -4.885  -0.694   4.843  1.00 94.86           C  
ATOM   4649  HA  LEU A 306      -5.195  -0.344   3.859  1.00 94.86           H  
ATOM   4650  C   LEU A 306      -6.085  -1.456   5.426  1.00 94.86           C  
ATOM   4651  CB  LEU A 306      -3.669  -1.620   4.664  1.00 94.86           C  
ATOM   4652  HB2 LEU A 306      -3.339  -1.952   5.648  1.00 94.86           H  
ATOM   4653  HB3 LEU A 306      -4.008  -2.495   4.109  1.00 94.86           H  
ATOM   4654  O   LEU A 306      -6.984  -1.820   4.676  1.00 94.86           O  
ATOM   4655  CG  LEU A 306      -2.455  -1.048   3.907  1.00 94.86           C  
ATOM   4656  HG  LEU A 306      -2.034  -0.212   4.466  1.00 94.86           H  
ATOM   4657  CD1 LEU A 306      -1.387  -2.140   3.792  1.00 94.86           C  
ATOM   4658 HD11 LEU A 306      -1.769  -2.970   3.198  1.00 94.86           H  
ATOM   4659 HD12 LEU A 306      -1.121  -2.502   4.785  1.00 94.86           H  
ATOM   4660 HD13 LEU A 306      -0.500  -1.734   3.307  1.00 94.86           H  
ATOM   4661  CD2 LEU A 306      -2.766  -0.542   2.499  1.00 94.86           C  
ATOM   4662 HD21 LEU A 306      -3.110  -1.359   1.865  1.00 94.86           H  
ATOM   4663 HD22 LEU A 306      -1.863  -0.122   2.057  1.00 94.86           H  
ATOM   4664 HD23 LEU A 306      -3.522   0.242   2.531  1.00 94.86           H  
ATOM   4665  N   LEU A 307      -6.169  -1.623   6.751  1.00 93.69           N  
ATOM   4666  H   LEU A 307      -5.392  -1.351   7.337  1.00 93.69           H  
ATOM   4667  CA  LEU A 307      -7.344  -2.215   7.394  1.00 93.69           C  
ATOM   4668  HA  LEU A 307      -7.491  -3.215   6.986  1.00 93.69           H  
ATOM   4669  C   LEU A 307      -8.617  -1.420   7.095  1.00 93.69           C  
ATOM   4670  CB  LEU A 307      -7.100  -2.321   8.908  1.00 93.69           C  
ATOM   4671  HB2 LEU A 307      -6.814  -1.339   9.285  1.00 93.69           H  
ATOM   4672  HB3 LEU A 307      -6.269  -3.004   9.083  1.00 93.69           H  
ATOM   4673  O   LEU A 307      -9.615  -1.998   6.672  1.00 93.69           O  
ATOM   4674  CG  LEU A 307      -8.323  -2.804   9.708  1.00 93.69           C  
ATOM   4675  HG  LEU A 307      -9.167  -2.132   9.549  1.00 93.69           H  
ATOM   4676  CD1 LEU A 307      -8.741  -4.219   9.314  1.00 93.69           C  
ATOM   4677 HD11 LEU A 307      -7.890  -4.892   9.424  1.00 93.69           H  
ATOM   4678 HD12 LEU A 307      -9.091  -4.238   8.282  1.00 93.69           H  
ATOM   4679 HD13 LEU A 307      -9.555  -4.557   9.954  1.00 93.69           H  
ATOM   4680  CD2 LEU A 307      -7.981  -2.760  11.192  1.00 93.69           C  
ATOM   4681 HD21 LEU A 307      -7.114  -3.381  11.417  1.00 93.69           H  
ATOM   4682 HD22 LEU A 307      -8.826  -3.108  11.785  1.00 93.69           H  
ATOM   4683 HD23 LEU A 307      -7.745  -1.733  11.472  1.00 93.69           H  
ATOM   4684  N   VAL A 308      -8.593  -0.099   7.275  1.00 92.79           N  
ATOM   4685  H   VAL A 308      -7.755   0.333   7.638  1.00 92.79           H  
ATOM   4686  CA  VAL A 308      -9.774   0.728   6.997  1.00 92.79           C  
ATOM   4687  HA  VAL A 308     -10.626   0.296   7.522  1.00 92.79           H  
ATOM   4688  C   VAL A 308     -10.127   0.703   5.515  1.00 92.79           C  
ATOM   4689  CB  VAL A 308      -9.595   2.166   7.499  1.00 92.79           C  
ATOM   4690  HB  VAL A 308      -8.676   2.593   7.097  1.00 92.79           H  
ATOM   4691  O   VAL A 308     -11.296   0.579   5.175  1.00 92.79           O  
ATOM   4692  CG1 VAL A 308     -10.785   3.022   7.062  1.00 92.79           C  
ATOM   4693 HG11 VAL A 308     -10.646   3.331   6.026  1.00 92.79           H  
ATOM   4694 HG12 VAL A 308     -10.896   3.908   7.686  1.00 92.79           H  
ATOM   4695 HG13 VAL A 308     -11.712   2.454   7.135  1.00 92.79           H  
ATOM   4696  CG2 VAL A 308      -9.536   2.172   9.025  1.00 92.79           C  
ATOM   4697 HG21 VAL A 308      -8.729   1.526   9.372  1.00 92.79           H  
ATOM   4698 HG22 VAL A 308      -9.350   3.178   9.400  1.00 92.79           H  
ATOM   4699 HG23 VAL A 308     -10.484   1.810   9.423  1.00 92.79           H  
ATOM   4700  N   SER A 309      -9.136   0.747   4.626  1.00 92.93           N  
ATOM   4701  H   SER A 309      -8.189   0.850   4.963  1.00 92.93           H  
ATOM   4702  CA  SER A 309      -9.341   0.587   3.186  1.00 92.93           C  
ATOM   4703  HA  SER A 309     -10.018   1.364   2.830  1.00 92.93           H  
ATOM   4704  C   SER A 309      -9.977  -0.761   2.826  1.00 92.93           C  
ATOM   4705  CB  SER A 309      -7.994   0.743   2.484  1.00 92.93           C  
ATOM   4706  HB2 SER A 309      -8.061   0.351   1.469  1.00 92.93           H  
ATOM   4707  HB3 SER A 309      -7.226   0.185   3.020  1.00 92.93           H  
ATOM   4708  O   SER A 309     -10.850  -0.800   1.963  1.00 92.93           O  
ATOM   4709  OG  SER A 309      -7.654   2.118   2.430  1.00 92.93           O  
ATOM   4710  HG  SER A 309      -7.911   2.376   1.542  1.00 92.93           H  
ATOM   4711  N   SER A 310      -9.593  -1.846   3.506  1.00 92.15           N  
ATOM   4712  H   SER A 310      -8.841  -1.753   4.174  1.00 92.15           H  
ATOM   4713  CA  SER A 310     -10.175  -3.184   3.320  1.00 92.15           C  
ATOM   4714  HA  SER A 310     -10.157  -3.457   2.265  1.00 92.15           H  
ATOM   4715  C   SER A 310     -11.635  -3.210   3.762  1.00 92.15           C  
ATOM   4716  CB  SER A 310      -9.337  -4.214   4.086  1.00 92.15           C  
ATOM   4717  HB2 SER A 310      -8.335  -4.259   3.658  1.00 92.15           H  
ATOM   4718  HB3 SER A 310      -9.257  -3.917   5.132  1.00 92.15           H  
ATOM   4719  O   SER A 310     -12.508  -3.660   3.016  1.00 92.15           O  
ATOM   4720  OG  SER A 310      -9.929  -5.489   4.027  1.00 92.15           O  
ATOM   4721  HG  SER A 310      -9.429  -6.006   3.392  1.00 92.15           H  
ATOM   4722  N   VAL A 311     -11.935  -2.612   4.920  1.00 92.13           N  
ATOM   4723  H   VAL A 311     -11.174  -2.262   5.484  1.00 92.13           H  
ATOM   4724  CA  VAL A 311     -13.311  -2.467   5.410  1.00 92.13           C  
ATOM   4725  HA  VAL A 311     -13.776  -3.453   5.406  1.00 92.13           H  
ATOM   4726  C   VAL A 311     -14.150  -1.600   4.466  1.00 92.13           C  
ATOM   4727  CB  VAL A 311     -13.341  -1.930   6.854  1.00 92.13           C  
ATOM   4728  HB  VAL A 311     -12.836  -0.965   6.893  1.00 92.13           H  
ATOM   4729  O   VAL A 311     -15.217  -2.032   4.038  1.00 92.13           O  
ATOM   4730  CG1 VAL A 311     -14.797  -1.744   7.298  1.00 92.13           C  
ATOM   4731 HG11 VAL A 311     -14.878  -1.693   8.383  1.00 92.13           H  
ATOM   4732 HG12 VAL A 311     -15.401  -2.585   6.957  1.00 92.13           H  
ATOM   4733 HG13 VAL A 311     -15.190  -0.820   6.872  1.00 92.13           H  
ATOM   4734  CG2 VAL A 311     -12.656  -2.869   7.860  1.00 92.13           C  
ATOM   4735 HG21 VAL A 311     -13.276  -3.743   8.058  1.00 92.13           H  
ATOM   4736 HG22 VAL A 311     -11.687  -3.200   7.489  1.00 92.13           H  
ATOM   4737 HG23 VAL A 311     -12.496  -2.338   8.799  1.00 92.13           H  
ATOM   4738  N   GLU A 312     -13.675  -0.413   4.083  1.00 90.11           N  
ATOM   4739  H   GLU A 312     -12.783  -0.116   4.453  1.00 90.11           H  
ATOM   4740  CA  GLU A 312     -14.349   0.476   3.125  1.00 90.11           C  
ATOM   4741  HA  GLU A 312     -15.300   0.810   3.539  1.00 90.11           H  
ATOM   4742  C   GLU A 312     -14.647  -0.256   1.806  1.00 90.11           C  
ATOM   4743  CB  GLU A 312     -13.471   1.711   2.822  1.00 90.11           C  
ATOM   4744  HB2 GLU A 312     -13.842   2.181   1.911  1.00 90.11           H  
ATOM   4745  HB3 GLU A 312     -12.455   1.368   2.625  1.00 90.11           H  
ATOM   4746  O   GLU A 312     -15.769  -0.184   1.297  1.00 90.11           O  
ATOM   4747  CG  GLU A 312     -13.436   2.797   3.915  1.00 90.11           C  
ATOM   4748  HG2 GLU A 312     -14.417   3.269   3.965  1.00 90.11           H  
ATOM   4749  HG3 GLU A 312     -13.245   2.329   4.881  1.00 90.11           H  
ATOM   4750  CD  GLU A 312     -12.357   3.879   3.656  1.00 90.11           C  
ATOM   4751  OE1 GLU A 312     -12.071   4.713   4.544  1.00 90.11           O  
ATOM   4752  OE2 GLU A 312     -11.687   3.900   2.600  1.00 90.11           O  
ATOM   4753  N   HIS A 313     -13.668  -0.990   1.267  1.00 88.34           N  
ATOM   4754  H   HIS A 313     -12.771  -1.014   1.732  1.00 88.34           H  
ATOM   4755  CA  HIS A 313     -13.810  -1.741   0.024  1.00 88.34           C  
ATOM   4756  HA  HIS A 313     -14.168  -1.063  -0.751  1.00 88.34           H  
ATOM   4757  C   HIS A 313     -14.842  -2.870   0.152  1.00 88.34           C  
ATOM   4758  CB  HIS A 313     -12.439  -2.278  -0.412  1.00 88.34           C  
ATOM   4759  HB2 HIS A 313     -12.023  -2.907   0.374  1.00 88.34           H  
ATOM   4760  HB3 HIS A 313     -11.760  -1.439  -0.565  1.00 88.34           H  
ATOM   4761  O   HIS A 313     -15.773  -2.945  -0.657  1.00 88.34           O  
ATOM   4762  CG  HIS A 313     -12.520  -3.081  -1.685  1.00 88.34           C  
ATOM   4763  CD2 HIS A 313     -12.742  -4.429  -1.777  1.00 88.34           C  
ATOM   4764  HD2 HIS A 313     -12.848  -5.109  -0.945  1.00 88.34           H  
ATOM   4765  ND1 HIS A 313     -12.453  -2.591  -2.970  1.00 88.34           N  
ATOM   4766  HD1 HIS A 313     -12.192  -1.652  -3.235  1.00 88.34           H  
ATOM   4767  CE1 HIS A 313     -12.626  -3.623  -3.816  1.00 88.34           C  
ATOM   4768  HE1 HIS A 313     -12.555  -3.569  -4.892  1.00 88.34           H  
ATOM   4769  NE2 HIS A 313     -12.853  -4.756  -3.132  1.00 88.34           N  
ATOM   4770  N   TYR A 314     -14.718  -3.720   1.178  1.00 89.00           N  
ATOM   4771  H   TYR A 314     -13.946  -3.600   1.817  1.00 89.00           H  
ATOM   4772  CA  TYR A 314     -15.630  -4.842   1.403  1.00 89.00           C  
ATOM   4773  HA  TYR A 314     -15.621  -5.484   0.522  1.00 89.00           H  
ATOM   4774  C   TYR A 314     -17.066  -4.363   1.612  1.00 89.00           C  
ATOM   4775  CB  TYR A 314     -15.171  -5.670   2.611  1.00 89.00           C  
ATOM   4776  HB2 TYR A 314     -14.179  -6.074   2.411  1.00 89.00           H  
ATOM   4777  HB3 TYR A 314     -15.092  -5.024   3.486  1.00 89.00           H  
ATOM   4778  O   TYR A 314     -17.993  -4.860   0.968  1.00 89.00           O  
ATOM   4779  CG  TYR A 314     -16.122  -6.812   2.919  1.00 89.00           C  
ATOM   4780  CD1 TYR A 314     -17.141  -6.645   3.878  1.00 89.00           C  
ATOM   4781  HD1 TYR A 314     -17.200  -5.725   4.440  1.00 89.00           H  
ATOM   4782  CD2 TYR A 314     -16.022  -8.021   2.205  1.00 89.00           C  
ATOM   4783  HD2 TYR A 314     -15.231  -8.149   1.480  1.00 89.00           H  
ATOM   4784  CE1 TYR A 314     -18.061  -7.682   4.122  1.00 89.00           C  
ATOM   4785  HE1 TYR A 314     -18.827  -7.554   4.873  1.00 89.00           H  
ATOM   4786  CE2 TYR A 314     -16.934  -9.065   2.452  1.00 89.00           C  
ATOM   4787  HE2 TYR A 314     -16.854 -10.005   1.927  1.00 89.00           H  
ATOM   4788  OH  TYR A 314     -18.818  -9.914   3.667  1.00 89.00           O  
ATOM   4789  HH  TYR A 314     -19.407  -9.692   4.392  1.00 89.00           H  
ATOM   4790  CZ  TYR A 314     -17.952  -8.898   3.414  1.00 89.00           C  
ATOM   4791  N   LEU A 315     -17.258  -3.359   2.467  1.00 89.24           N  
ATOM   4792  H   LEU A 315     -16.461  -2.966   2.948  1.00 89.24           H  
ATOM   4793  CA  LEU A 315     -18.583  -2.833   2.751  1.00 89.24           C  
ATOM   4794  HA  LEU A 315     -19.247  -3.660   3.000  1.00 89.24           H  
ATOM   4795  C   LEU A 315     -19.189  -2.128   1.534  1.00 89.24           C  
ATOM   4796  CB  LEU A 315     -18.518  -1.873   3.932  1.00 89.24           C  
ATOM   4797  HB2 LEU A 315     -19.532  -1.495   4.060  1.00 89.24           H  
ATOM   4798  HB3 LEU A 315     -17.841  -1.062   3.662  1.00 89.24           H  
ATOM   4799  O   LEU A 315     -20.376  -2.301   1.281  1.00 89.24           O  
ATOM   4800  CG  LEU A 315     -18.095  -2.430   5.295  1.00 89.24           C  
ATOM   4801  HG  LEU A 315     -17.115  -2.904   5.237  1.00 89.24           H  
ATOM   4802  CD1 LEU A 315     -18.053  -1.275   6.296  1.00 89.24           C  
ATOM   4803 HD11 LEU A 315     -17.339  -0.524   5.957  1.00 89.24           H  
ATOM   4804 HD12 LEU A 315     -17.734  -1.645   7.271  1.00 89.24           H  
ATOM   4805 HD13 LEU A 315     -19.037  -0.814   6.385  1.00 89.24           H  
ATOM   4806  CD2 LEU A 315     -19.076  -3.470   5.814  1.00 89.24           C  
ATOM   4807 HD21 LEU A 315     -18.701  -3.850   6.764  1.00 89.24           H  
ATOM   4808 HD22 LEU A 315     -19.150  -4.305   5.117  1.00 89.24           H  
ATOM   4809 HD23 LEU A 315     -20.054  -3.011   5.956  1.00 89.24           H  
ATOM   4810  N   SER A 316     -18.396  -1.406   0.736  1.00 86.70           N  
ATOM   4811  H   SER A 316     -17.433  -1.267   1.007  1.00 86.70           H  
ATOM   4812  CA  SER A 316     -18.872  -0.818  -0.525  1.00 86.70           C  
ATOM   4813  HA  SER A 316     -19.731  -0.180  -0.318  1.00 86.70           H  
ATOM   4814  C   SER A 316     -19.309  -1.898  -1.517  1.00 86.70           C  
ATOM   4815  CB  SER A 316     -17.788   0.036  -1.185  1.00 86.70           C  
ATOM   4816  HB2 SER A 316     -16.906  -0.570  -1.387  1.00 86.70           H  
ATOM   4817  HB3 SER A 316     -18.172   0.428  -2.127  1.00 86.70           H  
ATOM   4818  O   SER A 316     -20.356  -1.777  -2.152  1.00 86.70           O  
ATOM   4819  OG  SER A 316     -17.433   1.119  -0.358  1.00 86.70           O  
ATOM   4820  HG  SER A 316     -16.855   0.779   0.329  1.00 86.70           H  
ATOM   4821  N   LYS A 317     -18.536  -2.984  -1.639  1.00 85.84           N  
ATOM   4822  H   LYS A 317     -17.686  -3.028  -1.095  1.00 85.84           H  
ATOM   4823  CA  LYS A 317     -18.884  -4.132  -2.487  1.00 85.84           C  
ATOM   4824  HA  LYS A 317     -19.068  -3.782  -3.502  1.00 85.84           H  
ATOM   4825  C   LYS A 317     -20.176  -4.803  -2.021  1.00 85.84           C  
ATOM   4826  CB  LYS A 317     -17.700  -5.108  -2.498  1.00 85.84           C  
ATOM   4827  HB2 LYS A 317     -17.499  -5.450  -1.482  1.00 85.84           H  
ATOM   4828  HB3 LYS A 317     -16.817  -4.577  -2.853  1.00 85.84           H  
ATOM   4829  O   LYS A 317     -21.033  -5.097  -2.850  1.00 85.84           O  
ATOM   4830  CG  LYS A 317     -17.940  -6.332  -3.394  1.00 85.84           C  
ATOM   4831  HG2 LYS A 317     -18.153  -6.002  -4.410  1.00 85.84           H  
ATOM   4832  HG3 LYS A 317     -18.783  -6.911  -3.018  1.00 85.84           H  
ATOM   4833  CD  LYS A 317     -16.687  -7.213  -3.392  1.00 85.84           C  
ATOM   4834  HD2 LYS A 317     -16.473  -7.532  -2.372  1.00 85.84           H  
ATOM   4835  HD3 LYS A 317     -15.845  -6.623  -3.755  1.00 85.84           H  
ATOM   4836  CE  LYS A 317     -16.869  -8.442  -4.287  1.00 85.84           C  
ATOM   4837  HE2 LYS A 317     -17.657  -9.069  -3.873  1.00 85.84           H  
ATOM   4838  HE3 LYS A 317     -17.181  -8.106  -5.276  1.00 85.84           H  
ATOM   4839  NZ  LYS A 317     -15.595  -9.197  -4.392  1.00 85.84           N  
ATOM   4840  HZ1 LYS A 317     -15.272  -9.498  -3.483  1.00 85.84           H  
ATOM   4841  HZ2 LYS A 317     -14.873  -8.605  -4.779  1.00 85.84           H  
ATOM   4842  HZ3 LYS A 317     -15.687 -10.002  -4.995  1.00 85.84           H  
ATOM   4843  N   LEU A 318     -20.329  -5.003  -0.714  1.00 87.12           N  
ATOM   4844  H   LEU A 318     -19.560  -4.770  -0.102  1.00 87.12           H  
ATOM   4845  CA  LEU A 318     -21.535  -5.575  -0.124  1.00 87.12           C  
ATOM   4846  HA  LEU A 318     -21.741  -6.521  -0.626  1.00 87.12           H  
ATOM   4847  C   LEU A 318     -22.748  -4.663  -0.334  1.00 87.12           C  
ATOM   4848  CB  LEU A 318     -21.269  -5.832   1.367  1.00 87.12           C  
ATOM   4849  HB2 LEU A 318     -20.355  -6.416   1.470  1.00 87.12           H  
ATOM   4850  HB3 LEU A 318     -21.110  -4.877   1.867  1.00 87.12           H  
ATOM   4851  O   LEU A 318     -23.788  -5.123  -0.794  1.00 87.12           O  
ATOM   4852  CG  LEU A 318     -22.415  -6.577   2.072  1.00 87.12           C  
ATOM   4853  HG  LEU A 318     -23.343  -6.012   1.983  1.00 87.12           H  
ATOM   4854  CD1 LEU A 318     -22.606  -7.970   1.474  1.00 87.12           C  
ATOM   4855 HD11 LEU A 318     -23.213  -8.578   2.145  1.00 87.12           H  
ATOM   4856 HD12 LEU A 318     -23.115  -7.897   0.513  1.00 87.12           H  
ATOM   4857 HD13 LEU A 318     -21.641  -8.462   1.348  1.00 87.12           H  
ATOM   4858  CD2 LEU A 318     -22.082  -6.722   3.553  1.00 87.12           C  
ATOM   4859 HD21 LEU A 318     -21.207  -7.359   3.682  1.00 87.12           H  
ATOM   4860 HD22 LEU A 318     -21.871  -5.734   3.964  1.00 87.12           H  
ATOM   4861 HD23 LEU A 318     -22.934  -7.150   4.081  1.00 87.12           H  
ATOM   4862  N   ALA A 319     -22.595  -3.367  -0.062  1.00 85.01           N  
ATOM   4863  H   ALA A 319     -21.712  -3.066   0.328  1.00 85.01           H  
ATOM   4864  CA  ALA A 319     -23.620  -2.345  -0.230  1.00 85.01           C  
ATOM   4865  HA  ALA A 319     -24.463  -2.571   0.423  1.00 85.01           H  
ATOM   4866  C   ALA A 319     -24.149  -2.292  -1.671  1.00 85.01           C  
ATOM   4867  CB  ALA A 319     -23.008  -1.006   0.203  1.00 85.01           C  
ATOM   4868  HB1 ALA A 319     -23.700  -0.188   0.003  1.00 85.01           H  
ATOM   4869  HB2 ALA A 319     -22.785  -1.027   1.269  1.00 85.01           H  
ATOM   4870  HB3 ALA A 319     -22.091  -0.811  -0.352  1.00 85.01           H  
ATOM   4871  O   ALA A 319     -25.358  -2.226  -1.877  1.00 85.01           O  
ATOM   4872  N   ARG A 320     -23.282  -2.425  -2.685  1.00 85.46           N  
ATOM   4873  H   ARG A 320     -22.297  -2.461  -2.466  1.00 85.46           H  
ATOM   4874  CA  ARG A 320     -23.717  -2.448  -4.094  1.00 85.46           C  
ATOM   4875  HA  ARG A 320     -24.222  -1.505  -4.306  1.00 85.46           H  
ATOM   4876  C   ARG A 320     -24.744  -3.541  -4.405  1.00 85.46           C  
ATOM   4877  CB  ARG A 320     -22.517  -2.568  -5.036  1.00 85.46           C  
ATOM   4878  HB2 ARG A 320     -21.858  -3.360  -4.682  1.00 85.46           H  
ATOM   4879  HB3 ARG A 320     -22.873  -2.838  -6.030  1.00 85.46           H  
ATOM   4880  O   ARG A 320     -25.603  -3.325  -5.253  1.00 85.46           O  
ATOM   4881  CG  ARG A 320     -21.742  -1.249  -5.152  1.00 85.46           C  
ATOM   4882  HG2 ARG A 320     -21.419  -0.920  -4.164  1.00 85.46           H  
ATOM   4883  HG3 ARG A 320     -22.379  -0.474  -5.578  1.00 85.46           H  
ATOM   4884  CD  ARG A 320     -20.523  -1.456  -6.055  1.00 85.46           C  
ATOM   4885  HD2 ARG A 320     -20.851  -1.485  -7.095  1.00 85.46           H  
ATOM   4886  HD3 ARG A 320     -20.078  -2.422  -5.815  1.00 85.46           H  
ATOM   4887  NE  ARG A 320     -19.535  -0.377  -5.879  1.00 85.46           N  
ATOM   4888  HE  ARG A 320     -19.874   0.567  -6.002  1.00 85.46           H  
ATOM   4889  NH1 ARG A 320     -17.691  -1.681  -5.420  1.00 85.46           N  
ATOM   4890 HH11 ARG A 320     -16.699  -1.752  -5.243  1.00 85.46           H  
ATOM   4891 HH12 ARG A 320     -18.232  -2.511  -5.616  1.00 85.46           H  
ATOM   4892  NH2 ARG A 320     -17.502   0.536  -5.421  1.00 85.46           N  
ATOM   4893 HH21 ARG A 320     -17.889   1.462  -5.533  1.00 85.46           H  
ATOM   4894 HH22 ARG A 320     -16.514   0.435  -5.236  1.00 85.46           H  
ATOM   4895  CZ  ARG A 320     -18.255  -0.515  -5.574  1.00 85.46           C  
ATOM   4896  N   ALA A 321     -24.713  -4.674  -3.700  1.00 86.98           N  
ATOM   4897  H   ALA A 321     -24.023  -4.775  -2.969  1.00 86.98           H  
ATOM   4898  CA  ALA A 321     -25.707  -5.736  -3.871  1.00 86.98           C  
ATOM   4899  HA  ALA A 321     -25.780  -5.968  -4.934  1.00 86.98           H  
ATOM   4900  C   ALA A 321     -27.123  -5.331  -3.408  1.00 86.98           C  
ATOM   4901  CB  ALA A 321     -25.218  -6.993  -3.142  1.00 86.98           C  
ATOM   4902  HB1 ALA A 321     -25.883  -7.825  -3.373  1.00 86.98           H  
ATOM   4903  HB2 ALA A 321     -25.227  -6.829  -2.064  1.00 86.98           H  
ATOM   4904  HB3 ALA A 321     -24.207  -7.244  -3.464  1.00 86.98           H  
ATOM   4905  O   ALA A 321     -28.091  -5.984  -3.781  1.00 86.98           O  
ATOM   4906  N   TYR A 322     -27.246  -4.255  -2.625  1.00 89.45           N  
ATOM   4907  H   TYR A 322     -26.408  -3.755  -2.364  1.00 89.45           H  
ATOM   4908  CA  TYR A 322     -28.507  -3.724  -2.101  1.00 89.45           C  
ATOM   4909  HA  TYR A 322     -29.279  -4.489  -2.186  1.00 89.45           H  
ATOM   4910  C   TYR A 322     -29.026  -2.507  -2.876  1.00 89.45           C  
ATOM   4911  CB  TYR A 322     -28.337  -3.399  -0.611  1.00 89.45           C  
ATOM   4912  HB2 TYR A 322     -29.204  -2.832  -0.271  1.00 89.45           H  
ATOM   4913  HB3 TYR A 322     -27.467  -2.758  -0.468  1.00 89.45           H  
ATOM   4914  O   TYR A 322     -30.102  -2.011  -2.554  1.00 89.45           O  
ATOM   4915  CG  TYR A 322     -28.207  -4.627   0.263  1.00 89.45           C  
ATOM   4916  CD1 TYR A 322     -29.341  -5.121   0.926  1.00 89.45           C  
ATOM   4917  HD1 TYR A 322     -30.284  -4.614   0.788  1.00 89.45           H  
ATOM   4918  CD2 TYR A 322     -26.971  -5.280   0.405  1.00 89.45           C  
ATOM   4919  HD2 TYR A 322     -26.103  -4.892  -0.107  1.00 89.45           H  
ATOM   4920  CE1 TYR A 322     -29.245  -6.254   1.750  1.00 89.45           C  
ATOM   4921  HE1 TYR A 322     -30.112  -6.605   2.291  1.00 89.45           H  
ATOM   4922  CE2 TYR A 322     -26.867  -6.432   1.205  1.00 89.45           C  
ATOM   4923  HE2 TYR A 322     -25.917  -6.934   1.305  1.00 89.45           H  
ATOM   4924  OH  TYR A 322     -27.906  -8.030   2.637  1.00 89.45           O  
ATOM   4925  HH  TYR A 322     -26.993  -8.329   2.652  1.00 89.45           H  
ATOM   4926  CZ  TYR A 322     -28.007  -6.915   1.878  1.00 89.45           C  
ATOM   4927  N   LEU A 323     -28.312  -2.035  -3.908  1.00 86.28           N  
ATOM   4928  H   LEU A 323     -27.443  -2.491  -4.147  1.00 86.28           H  
ATOM   4929  CA  LEU A 323     -28.704  -0.840  -4.672  1.00 86.28           C  
ATOM   4930  HA  LEU A 323     -28.790  -0.008  -3.973  1.00 86.28           H  
ATOM   4931  C   LEU A 323     -30.068  -0.960  -5.363  1.00 86.28           C  
ATOM   4932  CB  LEU A 323     -27.630  -0.512  -5.719  1.00 86.28           C  
ATOM   4933  HB2 LEU A 323     -28.049   0.176  -6.454  1.00 86.28           H  
ATOM   4934  HB3 LEU A 323     -27.363  -1.428  -6.246  1.00 86.28           H  
ATOM   4935  O   LEU A 323     -30.705   0.050  -5.643  1.00 86.28           O  
ATOM   4936  CG  LEU A 323     -26.373   0.137  -5.127  1.00 86.28           C  
ATOM   4937  HG  LEU A 323     -26.030  -0.453  -4.277  1.00 86.28           H  
ATOM   4938  CD1 LEU A 323     -25.283   0.152  -6.197  1.00 86.28           C
[truncated: 118,512 more chars]
