# Supplementary material for: Evolution of Phage Tail Sheath Protein
Source: Viruses. 2022 May 26;14(6):1148. doi: 10.3390/v14061148 (PMC9230969; doi:10.3390/v14061148)
Supplement: Supplementary file 1 [file viruses-14-01148-s001.zip › Supplementary_File_S2/AF_models/Agrobacterium__phage__Atu_ph04.pdb]

ATOM      1  N   MET A   1      40.016 -35.282 -17.375  1.00 39.59           N  
ATOM      2  H   MET A   1      39.139 -34.946 -17.747  1.00 39.59           H  
ATOM      3  H2  MET A   1      40.170 -34.870 -16.466  1.00 39.59           H  
ATOM      4  H3  MET A   1      40.756 -35.013 -18.008  1.00 39.59           H  
ATOM      5  CA  MET A   1      39.942 -36.751 -17.267  1.00 39.59           C  
ATOM      6  HA  MET A   1      40.902 -37.145 -16.934  1.00 39.59           H  
ATOM      7  C   MET A   1      39.641 -37.266 -18.663  1.00 39.59           C  
ATOM      8  CB  MET A   1      38.857 -37.143 -16.250  1.00 39.59           C  
ATOM      9  HB2 MET A   1      37.889 -37.237 -16.742  1.00 39.59           H  
ATOM     10  HB3 MET A   1      38.771 -36.352 -15.505  1.00 39.59           H  
ATOM     11  O   MET A   1      38.637 -36.858 -19.230  1.00 39.59           O  
ATOM     12  CG  MET A   1      39.168 -38.431 -15.489  1.00 39.59           C  
ATOM     13  HG2 MET A   1      40.129 -38.322 -14.987  1.00 39.59           H  
ATOM     14  HG3 MET A   1      39.221 -39.272 -16.182  1.00 39.59           H  
ATOM     15  SD  MET A   1      37.892 -38.761 -14.249  1.00 39.59           S  
ATOM     16  CE  MET A   1      38.870 -39.490 -12.908  1.00 39.59           C  
ATOM     17  HE1 MET A   1      39.372 -40.388 -13.265  1.00 39.59           H  
ATOM     18  HE2 MET A   1      39.608 -38.771 -12.554  1.00 39.59           H  
ATOM     19  HE3 MET A   1      38.208 -39.755 -12.084  1.00 39.59           H  
ATOM     20  N   THR A   2      40.560 -38.009 -19.273  1.00 38.89           N  
ATOM     21  H   THR A   2      41.367 -38.356 -18.773  1.00 38.89           H  
ATOM     22  CA  THR A   2      40.375 -38.596 -20.606  1.00 38.89           C  
ATOM     23  HA  THR A   2      40.070 -37.836 -21.325  1.00 38.89           H  
ATOM     24  C   THR A   2      39.281 -39.654 -20.509  1.00 38.89           C  
ATOM     25  CB  THR A   2      41.694 -39.235 -21.081  1.00 38.89           C  
ATOM     26  HB  THR A   2      41.509 -39.879 -21.940  1.00 38.89           H  
ATOM     27  O   THR A   2      39.480 -40.665 -19.837  1.00 38.89           O  
ATOM     28  CG2 THR A   2      42.730 -38.176 -21.459  1.00 38.89           C  
ATOM     29 HG21 THR A   2      42.976 -37.555 -20.598  1.00 38.89           H  
ATOM     30 HG22 THR A   2      42.344 -37.551 -22.265  1.00 38.89           H  
ATOM     31 HG23 THR A   2      43.635 -38.673 -21.809  1.00 38.89           H  
ATOM     32  OG1 THR A   2      42.251 -39.985 -20.021  1.00 38.89           O  
ATOM     33  HG1 THR A   2      41.670 -40.736 -19.879  1.00 38.89           H  
ATOM     34  N   LEU A   3      38.114 -39.406 -21.109  1.00 45.92           N  
ATOM     35  H   LEU A   3      37.991 -38.552 -21.633  1.00 45.92           H  
ATOM     36  CA  LEU A   3      37.086 -40.435 -21.234  1.00 45.92           C  
ATOM     37  HA  LEU A   3      36.876 -40.846 -20.246  1.00 45.92           H  
ATOM     38  C   LEU A   3      37.647 -41.575 -22.103  1.00 45.92           C  
ATOM     39  CB  LEU A   3      35.772 -39.861 -21.816  1.00 45.92           C  
ATOM     40  HB2 LEU A   3      35.379 -40.607 -22.507  1.00 45.92           H  
ATOM     41  HB3 LEU A   3      35.968 -38.970 -22.413  1.00 45.92           H  
ATOM     42  O   LEU A   3      37.904 -41.383 -23.284  1.00 45.92           O  
ATOM     43  CG  LEU A   3      34.672 -39.580 -20.770  1.00 45.92           C  
ATOM     44  HG  LEU A   3      34.779 -40.273 -19.936  1.00 45.92           H  
ATOM     45  CD1 LEU A   3      34.744 -38.166 -20.198  1.00 45.92           C  
ATOM     46 HD11 LEU A   3      35.722 -38.013 -19.743  1.00 45.92           H  
ATOM     47 HD12 LEU A   3      34.596 -37.434 -20.991  1.00 45.92           H  
ATOM     48 HD13 LEU A   3      33.977 -38.042 -19.433  1.00 45.92           H  
ATOM     49  CD2 LEU A   3      33.280 -39.754 -21.385  1.00 45.92           C  
ATOM     50 HD21 LEU A   3      32.516 -39.598 -20.623  1.00 45.92           H  
ATOM     51 HD22 LEU A   3      33.138 -39.038 -22.194  1.00 45.92           H  
ATOM     52 HD23 LEU A   3      33.160 -40.758 -21.791  1.00 45.92           H  
ATOM     53  N   TYR A   4      37.855 -42.717 -21.447  1.00 51.60           N  
ATOM     54  H   TYR A   4      37.744 -42.641 -20.446  1.00 51.60           H  
ATOM     55  CA  TYR A   4      37.782 -44.095 -21.945  1.00 51.60           C  
ATOM     56  HA  TYR A   4      38.227 -44.714 -21.166  1.00 51.60           H  
ATOM     57  C   TYR A   4      38.564 -44.428 -23.232  1.00 51.60           C  
ATOM     58  CB  TYR A   4      36.298 -44.499 -21.981  1.00 51.60           C  
ATOM     59  HB2 TYR A   4      36.225 -45.578 -22.118  1.00 51.60           H  
ATOM     60  HB3 TYR A   4      35.823 -44.026 -22.840  1.00 51.60           H  
ATOM     61  O   TYR A   4      38.093 -44.257 -24.349  1.00 51.60           O  
ATOM     62  CG  TYR A   4      35.550 -44.108 -20.710  1.00 51.60           C  
ATOM     63  CD1 TYR A   4      35.861 -44.722 -19.479  1.00 51.60           C  
ATOM     64  HD1 TYR A   4      36.584 -45.523 -19.446  1.00 51.60           H  
ATOM     65  CD2 TYR A   4      34.584 -43.087 -20.749  1.00 51.60           C  
ATOM     66  HD2 TYR A   4      34.311 -42.660 -21.703  1.00 51.60           H  
ATOM     67  CE1 TYR A   4      35.229 -44.300 -18.292  1.00 51.60           C  
ATOM     68  HE1 TYR A   4      35.470 -44.776 -17.353  1.00 51.60           H  
ATOM     69  CE2 TYR A   4      33.943 -42.670 -19.566  1.00 51.60           C  
ATOM     70  HE2 TYR A   4      33.165 -41.922 -19.588  1.00 51.60           H  
ATOM     71  OH  TYR A   4      33.667 -42.825 -17.199  1.00 51.60           O  
ATOM     72  HH  TYR A   4      33.892 -43.361 -16.435  1.00 51.60           H  
ATOM     73  CZ  TYR A   4      34.276 -43.260 -18.333  1.00 51.60           C  
ATOM     74  N   GLY A   5      39.763 -44.997 -23.053  1.00 42.49           N  
ATOM     75  H   GLY A   5      40.072 -45.134 -22.101  1.00 42.49           H  
ATOM     76  CA  GLY A   5      40.676 -45.451 -24.113  1.00 42.49           C  
ATOM     77  HA2 GLY A   5      41.668 -45.605 -23.687  1.00 42.49           H  
ATOM     78  HA3 GLY A   5      40.746 -44.666 -24.866  1.00 42.49           H  
ATOM     79  C   GLY A   5      40.280 -46.741 -24.845  1.00 42.49           C  
ATOM     80  O   GLY A   5      41.158 -47.428 -25.359  1.00 42.49           O  
ATOM     81  N   SER A   6      38.995 -47.091 -24.895  1.00 53.99           N  
ATOM     82  H   SER A   6      38.307 -46.445 -24.536  1.00 53.99           H  
ATOM     83  CA  SER A   6      38.494 -48.255 -25.635  1.00 53.99           C  
ATOM     84  HA  SER A   6      39.302 -48.656 -26.247  1.00 53.99           H  
ATOM     85  C   SER A   6      37.324 -47.856 -26.537  1.00 53.99           C  
ATOM     86  CB  SER A   6      38.069 -49.376 -24.683  1.00 53.99           C  
ATOM     87  HB2 SER A   6      37.651 -50.202 -25.259  1.00 53.99           H  
ATOM     88  HB3 SER A   6      38.947 -49.734 -24.145  1.00 53.99           H  
ATOM     89  O   SER A   6      36.442 -47.136 -26.068  1.00 53.99           O  
ATOM     90  OG  SER A   6      37.110 -48.914 -23.748  1.00 53.99           O  
ATOM     91  HG  SER A   6      36.415 -48.450 -24.222  1.00 53.99           H  
ATOM     92  N   PRO A   7      37.265 -48.332 -27.795  1.00 41.73           N  
ATOM     93  CA  PRO A   7      36.089 -48.150 -28.640  1.00 41.73           C  
ATOM     94  HA  PRO A   7      35.943 -47.084 -28.811  1.00 41.73           H  
ATOM     95  C   PRO A   7      34.842 -48.750 -27.972  1.00 41.73           C  
ATOM     96  CB  PRO A   7      36.416 -48.842 -29.973  1.00 41.73           C  
ATOM     97  HB2 PRO A   7      36.001 -49.850 -29.992  1.00 41.73           H  
ATOM     98  HB3 PRO A   7      36.045 -48.268 -30.821  1.00 41.73           H  
ATOM     99  O   PRO A   7      34.844 -49.919 -27.591  1.00 41.73           O  
ATOM    100  CG  PRO A   7      37.942 -48.933 -29.983  1.00 41.73           C  
ATOM    101  HG2 PRO A   7      38.359 -48.003 -30.369  1.00 41.73           H  
ATOM    102  HG3 PRO A   7      38.296 -49.784 -30.565  1.00 41.73           H  
ATOM    103  CD  PRO A   7      38.297 -49.068 -28.507  1.00 41.73           C  
ATOM    104  HD2 PRO A   7      38.272 -50.117 -28.212  1.00 41.73           H  
ATOM    105  HD3 PRO A   7      39.288 -48.648 -28.335  1.00 41.73           H  
ATOM    106  N   GLY A   8      33.780 -47.957 -27.834  1.00 63.76           N  
ATOM    107  H   GLY A   8      33.853 -46.987 -28.104  1.00 63.76           H  
ATOM    108  CA  GLY A   8      32.504 -48.380 -27.258  1.00 63.76           C  
ATOM    109  HA2 GLY A   8      32.616 -48.518 -26.183  1.00 63.76           H  
ATOM    110  HA3 GLY A   8      32.206 -49.331 -27.701  1.00 63.76           H  
ATOM    111  C   GLY A   8      31.407 -47.345 -27.507  1.00 63.76           C  
ATOM    112  O   GLY A   8      31.697 -46.169 -27.724  1.00 63.76           O  
ATOM    113  N   VAL A   9      30.144 -47.781 -27.498  1.00 56.12           N  
ATOM    114  H   VAL A   9      29.972 -48.754 -27.291  1.00 56.12           H  
ATOM    115  CA  VAL A   9      28.981 -46.881 -27.511  1.00 56.12           C  
ATOM    116  HA  VAL A   9      29.255 -45.941 -27.991  1.00 56.12           H  
ATOM    117  C   VAL A   9      28.606 -46.595 -26.062  1.00 56.12           C  
ATOM    118  CB  VAL A   9      27.791 -47.471 -28.296  1.00 56.12           C  
ATOM    119  HB  VAL A   9      27.493 -48.418 -27.847  1.00 56.12           H  
ATOM    120  O   VAL A   9      28.239 -47.507 -25.326  1.00 56.12           O  
ATOM    121  CG1 VAL A   9      26.585 -46.521 -28.292  1.00 56.12           C  
ATOM    122 HG11 VAL A   9      26.213 -46.384 -27.277  1.00 56.12           H  
ATOM    123 HG12 VAL A   9      25.779 -46.948 -28.888  1.00 56.12           H  
ATOM    124 HG13 VAL A   9      26.862 -45.553 -28.711  1.00 56.12           H  
ATOM    125  CG2 VAL A   9      28.176 -47.728 -29.759  1.00 56.12           C  
ATOM    126 HG21 VAL A   9      28.498 -46.800 -30.231  1.00 56.12           H  
ATOM    127 HG22 VAL A   9      27.318 -48.125 -30.301  1.00 56.12           H  
ATOM    128 HG23 VAL A   9      28.983 -48.459 -29.815  1.00 56.12           H  
ATOM    129  N   TYR A  10      28.705 -45.332 -25.655  1.00 63.93           N  
ATOM    130  H   TYR A  10      29.030 -44.634 -26.309  1.00 63.93           H  
ATOM    131  CA  TYR A  10      28.352 -44.886 -24.310  1.00 63.93           C  
ATOM    132  HA  TYR A  10      28.089 -45.744 -23.690  1.00 63.93           H  
ATOM    133  C   TYR A  10      27.129 -43.975 -24.403  1.00 63.93           C  
ATOM    134  CB  TYR A  10      29.556 -44.198 -23.649  1.00 63.93           C  
ATOM    135  HB2 TYR A  10      29.275 -43.902 -22.639  1.00 63.93           H  
ATOM    136  HB3 TYR A  10      29.794 -43.289 -24.200  1.00 63.93           H  
ATOM    137  O   TYR A  10      27.229 -42.843 -24.875  1.00 63.93           O  
ATOM    138  CG  TYR A  10      30.803 -45.064 -23.572  1.00 63.93           C  
ATOM    139  CD1 TYR A  10      30.919 -46.051 -22.574  1.00 63.93           C  
ATOM    140  HD1 TYR A  10      30.120 -46.191 -21.861  1.00 63.93           H  
ATOM    141  CD2 TYR A  10      31.837 -44.900 -24.516  1.00 63.93           C  
ATOM    142  HD2 TYR A  10      31.744 -44.165 -25.302  1.00 63.93           H  
ATOM    143  CE1 TYR A  10      32.065 -46.869 -22.516  1.00 63.93           C  
ATOM    144  HE1 TYR A  10      32.144 -47.631 -21.754  1.00 63.93           H  
ATOM    145  CE2 TYR A  10      32.986 -45.712 -24.458  1.00 63.93           C  
ATOM    146  HE2 TYR A  10      33.778 -45.601 -25.183  1.00 63.93           H  
ATOM    147  OH  TYR A  10      34.207 -47.490 -23.413  1.00 63.93           O  
ATOM    148  HH  TYR A  10      34.147 -48.147 -22.716  1.00 63.93           H  
ATOM    149  CZ  TYR A  10      33.102 -46.699 -23.459  1.00 63.93           C  
ATOM    150  N   ALA A  11      25.970 -44.478 -23.980  1.00 54.11           N  
ATOM    151  H   ALA A  11      25.941 -45.416 -23.609  1.00 54.11           H  
ATOM    152  CA  ALA A  11      24.776 -43.657 -23.844  1.00 54.11           C  
ATOM    153  HA  ALA A  11      24.670 -43.037 -24.735  1.00 54.11           H  
ATOM    154  C   ALA A  11      24.932 -42.736 -22.624  1.00 54.11           C  
ATOM    155  CB  ALA A  11      23.540 -44.560 -23.753  1.00 54.11           C  
ATOM    156  HB1 ALA A  11      22.643 -43.947 -23.673  1.00 54.11           H  
ATOM    157  HB2 ALA A  11      23.606 -45.197 -22.871  1.00 54.11           H  
ATOM    158  HB3 ALA A  11      23.464 -45.182 -24.644  1.00 54.11           H  
ATOM    159  O   ALA A  11      25.318 -43.180 -21.542  1.00 54.11           O  
ATOM    160  N   ARG A  12      24.646 -41.446 -22.808  1.00 58.65           N  
ATOM    161  H   ARG A  12      24.325 -41.161 -23.722  1.00 58.65           H  
ATOM    162  CA  ARG A  12      24.480 -40.482 -21.719  1.00 58.65           C  
ATOM    163  HA  ARG A  12      24.647 -40.971 -20.759  1.00 58.65           H  
ATOM    164  C   ARG A  12      23.038 -40.013 -21.734  1.00 58.65           C  
ATOM    165  CB  ARG A  12      25.438 -39.285 -21.868  1.00 58.65           C  
ATOM    166  HB2 ARG A  12      25.873 -39.275 -22.867  1.00 58.65           H  
ATOM    167  HB3 ARG A  12      24.878 -38.359 -21.742  1.00 58.65           H  
ATOM    168  O   ARG A  12      22.606 -39.426 -22.721  1.00 58.65           O  
ATOM    169  CG  ARG A  12      26.550 -39.305 -20.817  1.00 58.65           C  
ATOM    170  HG2 ARG A  12      26.115 -39.376 -19.820  1.00 58.65           H  
ATOM    171  HG3 ARG A  12      27.191 -40.168 -20.995  1.00 58.65           H  
ATOM    172  CD  ARG A  12      27.364 -38.013 -20.922  1.00 58.65           C  
ATOM    173  HD2 ARG A  12      26.731 -37.177 -20.625  1.00 58.65           H  
ATOM    174  HD3 ARG A  12      27.665 -37.876 -21.961  1.00 58.65           H  
ATOM    175  NE  ARG A  12      28.565 -38.066 -20.070  1.00 58.65           N  
ATOM    176  HE  ARG A  12      28.669 -38.895 -19.503  1.00 58.65           H  
ATOM    177  NH1 ARG A  12      29.396 -36.005 -20.628  1.00 58.65           N  
ATOM    178 HH11 ARG A  12      28.567 -35.855 -21.185  1.00 58.65           H  
ATOM    179 HH12 ARG A  12      30.097 -35.282 -20.543  1.00 58.65           H  
ATOM    180  NH2 ARG A  12      30.534 -37.318 -19.218  1.00 58.65           N  
ATOM    181 HH21 ARG A  12      31.215 -36.581 -19.098  1.00 58.65           H  
ATOM    182 HH22 ARG A  12      30.594 -38.161 -18.665  1.00 58.65           H  
ATOM    183  CZ  ARG A  12      29.491 -37.132 -19.977  1.00 58.65           C  
ATOM    184  N   GLU A  13      22.345 -40.217 -20.628  1.00 44.91           N  
ATOM    185  H   GLU A  13      22.750 -40.751 -19.872  1.00 44.91           H  
ATOM    186  CA  GLU A  13      21.111 -39.504 -20.328  1.00 44.91           C  
ATOM    187  HA  GLU A  13      20.625 -39.213 -21.260  1.00 44.91           H  
ATOM    188  C   GLU A  13      21.478 -38.226 -19.577  1.00 44.91           C  
ATOM    189  CB  GLU A  13      20.146 -40.409 -19.548  1.00 44.91           C  
ATOM    190  HB2 GLU A  13      20.657 -41.335 -19.283  1.00 44.91           H  
ATOM    191  HB3 GLU A  13      19.828 -39.915 -18.630  1.00 44.91           H  
ATOM    192  O   GLU A  13      22.249 -38.242 -18.617  1.00 44.91           O  
ATOM    193  CG  GLU A  13      18.910 -40.716 -20.406  1.00 44.91           C  
ATOM    194  HG2 GLU A  13      19.243 -41.041 -21.392  1.00 44.91           H  
ATOM    195  HG3 GLU A  13      18.342 -39.794 -20.532  1.00 44.91           H  
ATOM    196  CD  GLU A  13      18.007 -41.808 -19.816  1.00 44.91           C  
ATOM    197  OE1 GLU A  13      16.908 -41.989 -20.382  1.00 44.91           O  
ATOM    198  OE2 GLU A  13      18.450 -42.492 -18.865  1.00 44.91           O  
ATOM    199  N   THR A  14      20.997 -37.094 -20.075  1.00 51.55           N  
ATOM    200  H   THR A  14      20.334 -37.153 -20.835  1.00 51.55           H  
ATOM    201  CA  THR A  14      21.035 -35.822 -19.354  1.00 51.55           C  
ATOM    202  HA  THR A  14      21.490 -35.950 -18.372  1.00 51.55           H  
ATOM    203  C   THR A  14      19.588 -35.422 -19.168  1.00 51.55           C  
ATOM    204  CB  THR A  14      21.820 -34.745 -20.121  1.00 51.55           C  
ATOM    205  HB  THR A  14      21.325 -34.534 -21.068  1.00 51.55           H  
ATOM    206  O   THR A  14      18.888 -35.210 -20.155  1.00 51.55           O  
ATOM    207  CG2 THR A  14      21.971 -33.449 -19.326  1.00 51.55           C  
ATOM    208 HG21 THR A  14      22.422 -33.660 -18.356  1.00 51.55           H  
ATOM    209 HG22 THR A  14      22.602 -32.755 -19.881  1.00 51.55           H  
ATOM    210 HG23 THR A  14      20.994 -32.991 -19.172  1.00 51.55           H  
ATOM    211  OG1 THR A  14      23.122 -35.230 -20.387  1.00 51.55           O  
ATOM    212  HG1 THR A  14      22.998 -36.171 -20.527  1.00 51.55           H  
ATOM    213  N   ASP A  15      19.140 -35.359 -17.920  1.00 41.13           N  
ATOM    214  H   ASP A  15      19.735 -35.607 -17.142  1.00 41.13           H  
ATOM    215  CA  ASP A  15      17.825 -34.826 -17.608  1.00 41.13           C  
ATOM    216  HA  ASP A  15      17.093 -35.275 -18.280  1.00 41.13           H  
ATOM    217  C   ASP A  15      17.836 -33.306 -17.838  1.00 41.13           C  
ATOM    218  CB  ASP A  15      17.428 -35.218 -16.180  1.00 41.13           C  
ATOM    219  HB2 ASP A  15      18.104 -34.748 -15.466  1.00 41.13           H  
ATOM    220  HB3 ASP A  15      17.514 -36.300 -16.074  1.00 41.13           H  
ATOM    221  O   ASP A  15      18.508 -32.551 -17.134  1.00 41.13           O  
ATOM    222  CG  ASP A  15      15.991 -34.808 -15.867  1.00 41.13           C  
ATOM    223  OD1 ASP A  15      15.327 -34.256 -16.778  1.00 41.13           O  
ATOM    224  OD2 ASP A  15      15.567 -35.036 -14.722  1.00 41.13           O  
ATOM    225  N   GLY A  16      17.155 -32.877 -18.900  1.00 48.48           N  
ATOM    226  H   GLY A  16      16.654 -33.576 -19.429  1.00 48.48           H  
ATOM    227  CA  GLY A  16      16.947 -31.472 -19.248  1.00 48.48           C  
ATOM    228  HA2 GLY A  16      16.939 -31.375 -20.334  1.00 48.48           H  
ATOM    229  HA3 GLY A  16      17.762 -30.867 -18.852  1.00 48.48           H  
ATOM    230  C   GLY A  16      15.632 -30.901 -18.716  1.00 48.48           C  
ATOM    231  O   GLY A  16      15.285 -29.783 -19.088  1.00 48.48           O  
ATOM    232  N   THR A  17      14.883 -31.649 -17.898  1.00 45.98           N  
ATOM    233  H   THR A  17      15.205 -32.563 -17.612  1.00 45.98           H  
ATOM    234  CA  THR A  17      13.580 -31.205 -17.372  1.00 45.98           C  
ATOM    235  HA  THR A  17      13.044 -30.707 -18.181  1.00 45.98           H  
ATOM    236  C   THR A  17      13.687 -30.174 -16.252  1.00 45.98           C  
ATOM    237  CB  THR A  17      12.696 -32.366 -16.904  1.00 45.98           C  
ATOM    238  HB  THR A  17      11.736 -31.952 -16.597  1.00 45.98           H  
ATOM    239  O   THR A  17      12.688 -29.531 -15.934  1.00 45.98           O  
ATOM    240  CG2 THR A  17      12.414 -33.384 -18.010  1.00 45.98           C  
ATOM    241 HG21 THR A  17      11.918 -32.893 -18.848  1.00 45.98           H  
ATOM    242 HG22 THR A  17      13.336 -33.853 -18.354  1.00 45.98           H  
ATOM    243 HG23 THR A  17      11.752 -34.156 -17.618  1.00 45.98           H  
ATOM    244  OG1 THR A  17      13.257 -33.013 -15.793  1.00 45.98           O  
ATOM    245  HG1 THR A  17      13.984 -33.572 -16.077  1.00 45.98           H  
ATOM    246  N   LEU A  18      14.890 -29.936 -15.714  1.00 43.53           N  
ATOM    247  H   LEU A  18      15.649 -30.543 -15.989  1.00 43.53           H  
ATOM    248  CA  LEU A  18      15.184 -28.803 -14.835  1.00 43.53           C  
ATOM    249  HA  LEU A  18      14.414 -28.749 -14.066  1.00 43.53           H  
ATOM    250  C   LEU A  18      15.106 -27.495 -15.633  1.00 43.53           C  
ATOM    251  CB  LEU A  18      16.550 -28.998 -14.150  1.00 43.53           C  
ATOM    252  HB2 LEU A  18      17.287 -29.217 -14.922  1.00 43.53           H  
ATOM    253  HB3 LEU A  18      16.839 -28.062 -13.671  1.00 43.53           H  
ATOM    254  O   LEU A  18      16.110 -26.893 -16.017  1.00 43.53           O  
ATOM    255  CG  LEU A  18      16.583 -30.112 -13.088  1.00 43.53           C  
ATOM    256  HG  LEU A  18      16.161 -31.029 -13.499  1.00 43.53           H  
ATOM    257  CD1 LEU A  18      18.038 -30.385 -12.700  1.00 43.53           C  
ATOM    258 HD11 LEU A  18      18.489 -29.484 -12.284  1.00 43.53           H  
ATOM    259 HD12 LEU A  18      18.070 -31.181 -11.957  1.00 43.53           H  
ATOM    260 HD13 LEU A  18      18.596 -30.709 -13.579  1.00 43.53           H  
ATOM    261  CD2 LEU A  18      15.817 -29.724 -11.820  1.00 43.53           C  
ATOM    262 HD21 LEU A  18      14.759 -29.595 -12.047  1.00 43.53           H  
ATOM    263 HD22 LEU A  18      15.906 -30.520 -11.081  1.00 43.53           H  
ATOM    264 HD23 LEU A  18      16.214 -28.799 -11.401  1.00 43.53           H  
ATOM    265  N   THR A  19      13.886 -27.052 -15.909  1.00 45.11           N  
ATOM    266  H   THR A  19      13.102 -27.643 -15.672  1.00 45.11           H  
ATOM    267  CA  THR A  19      13.618 -25.703 -16.384  1.00 45.11           C  
ATOM    268  HA  THR A  19      14.288 -25.476 -17.213  1.00 45.11           H  
ATOM    269  C   THR A  19      13.892 -24.734 -15.244  1.00 45.11           C  
ATOM    270  CB  THR A  19      12.169 -25.550 -16.869  1.00 45.11           C  
ATOM    271  HB  THR A  19      12.000 -24.509 -17.142  1.00 45.11           H  
ATOM    272  O   THR A  19      13.407 -24.928 -14.130  1.00 45.11           O  
ATOM    273  CG2 THR A  19      11.884 -26.433 -18.085  1.00 45.11           C  
ATOM    274 HG21 THR A  19      12.582 -26.196 -18.889  1.00 45.11           H  
ATOM    275 HG22 THR A  19      10.866 -26.249 -18.429  1.00 45.11           H  
ATOM    276 HG23 THR A  19      11.981 -27.485 -17.819  1.00 45.11           H  
ATOM    277  OG1 THR A  19      11.255 -25.915 -15.863  1.00 45.11           O  
ATOM    278  HG1 THR A  19      11.629 -25.669 -15.013  1.00 45.11           H  
ATOM    279  N   THR A  20      14.622 -23.655 -15.514  1.00 44.66           N  
ATOM    280  H   THR A  20      15.026 -23.537 -16.433  1.00 44.66           H  
ATOM    281  CA  THR A  20      14.597 -22.492 -14.623  1.00 44.66           C  
ATOM    282  HA  THR A  20      14.937 -22.800 -13.634  1.00 44.66           H  
ATOM    283  C   THR A  20      13.156 -21.973 -14.561  1.00 44.66           C  
ATOM    284  CB  THR A  20      15.516 -21.376 -15.129  1.00 44.66           C  
ATOM    285  HB  THR A  20      15.327 -20.470 -14.553  1.00 44.66           H  
ATOM    286  O   THR A  20      12.580 -21.774 -15.637  1.00 44.66           O  
ATOM    287  CG2 THR A  20      16.989 -21.751 -14.984  1.00 44.66           C  
ATOM    288 HG21 THR A  20      17.212 -21.973 -13.940  1.00 44.66           H  
ATOM    289 HG22 THR A  20      17.606 -20.912 -15.306  1.00 44.66           H  
ATOM    290 HG23 THR A  20      17.220 -22.626 -15.592  1.00 44.66           H  
ATOM    291  OG1 THR A  20      15.271 -21.122 -16.497  1.00 44.66           O  
ATOM    292  HG1 THR A  20      14.318 -21.059 -16.589  1.00 44.66           H  
ATOM    293  N   PRO A  21      12.567 -21.752 -13.371  1.00 42.04           N  
ATOM    294  CA  PRO A  21      11.205 -21.244 -13.252  1.00 42.04           C  
ATOM    295  HA  PRO A  21      10.515 -22.019 -13.584  1.00 42.04           H  
ATOM    296  C   PRO A  21      11.017 -19.980 -14.097  1.00 42.04           C  
ATOM    297  CB  PRO A  21      10.979 -20.978 -11.759  1.00 42.04           C  
ATOM    298  HB2 PRO A  21      11.241 -19.949 -11.514  1.00 42.04           H  
ATOM    299  HB3 PRO A  21       9.951 -21.187 -11.463  1.00 42.04           H  
ATOM    300  O   PRO A  21      11.809 -19.036 -14.016  1.00 42.04           O  
ATOM    301  CG  PRO A  21      11.967 -21.921 -11.075  1.00 42.04           C  
ATOM    302  HG2 PRO A  21      11.515 -22.907 -10.975  1.00 42.04           H  
ATOM    303  HG3 PRO A  21      12.281 -21.544 -10.102  1.00 42.04           H  
ATOM    304  CD  PRO A  21      13.135 -21.998 -12.055  1.00 42.04           C  
ATOM    305  HD2 PRO A  21      13.864 -21.223 -11.823  1.00 42.04           H  
ATOM    306  HD3 PRO A  21      13.592 -22.986 -11.994  1.00 42.04           H  
ATOM    307  N   ALA A  22       9.991 -19.985 -14.946  1.00 42.36           N  
ATOM    308  H   ALA A  22       9.368 -20.779 -14.945  1.00 42.36           H  
ATOM    309  CA  ALA A  22       9.589 -18.818 -15.712  1.00 42.36           C  
ATOM    310  HA  ALA A  22      10.480 -18.289 -16.049  1.00 42.36           H  
ATOM    311  C   ALA A  22       8.769 -17.892 -14.806  1.00 42.36           C  
ATOM    312  CB  ALA A  22       8.799 -19.273 -16.945  1.00 42.36           C  
ATOM    313  HB1 ALA A  22       7.899 -19.803 -16.634  1.00 42.36           H  
ATOM    314  HB2 ALA A  22       8.509 -18.405 -17.538  1.00 42.36           H  
ATOM    315  HB3 ALA A  22       9.414 -19.936 -17.554  1.00 42.36           H  
ATOM    316  O   ALA A  22       7.812 -18.335 -14.185  1.00 42.36           O  
ATOM    317  N   GLY A  23       9.131 -16.609 -14.763  1.00 48.46           N  
ATOM    318  H   GLY A  23       9.964 -16.332 -15.262  1.00 48.46           H  
ATOM    319  CA  GLY A  23       8.331 -15.585 -14.094  1.00 48.46           C  
ATOM    320  HA2 GLY A  23       8.466 -14.627 -14.596  1.00 48.46           H  
ATOM    321  HA3 GLY A  23       7.275 -15.846 -14.158  1.00 48.46           H  
ATOM    322  C   GLY A  23       8.678 -15.417 -12.620  1.00 48.46           C  
ATOM    323  O   GLY A  23       7.971 -15.884 -11.742  1.00 48.46           O  
ATOM    324  N   SER A  24       9.760 -14.694 -12.333  1.00 51.30           N  
ATOM    325  H   SER A  24      10.332 -14.350 -13.091  1.00 51.30           H  
ATOM    326  CA  SER A  24       9.848 -14.022 -11.037  1.00 51.30           C  
ATOM    327  HA  SER A  24       9.603 -14.717 -10.234  1.00 51.30           H  
ATOM    328  C   SER A  24       8.844 -12.873 -11.026  1.00 51.30           C  
ATOM    329  CB  SER A  24      11.255 -13.471 -10.798  1.00 51.30           C  
ATOM    330  HB2 SER A  24      11.978 -14.286 -10.797  1.00 51.30           H  
ATOM    331  HB3 SER A  24      11.256 -12.991  -9.819  1.00 51.30           H  
ATOM    332  O   SER A  24       8.924 -12.029 -11.928  1.00 51.30           O  
ATOM    333  OG  SER A  24      11.593 -12.500 -11.785  1.00 51.30           O  
ATOM    334  HG  SER A  24      10.756 -12.050 -11.923  1.00 51.30           H  
ATOM    335  N   THR A  25       7.983 -12.792 -10.019  1.00 58.32           N  
ATOM    336  H   THR A  25       7.949 -13.514  -9.314  1.00 58.32           H  
ATOM    337  CA  THR A  25       7.152 -11.609  -9.775  1.00 58.32           C  
ATOM    338  HA  THR A  25       6.566 -11.414 -10.673  1.00 58.32           H  
ATOM    339  C   THR A  25       8.083 -10.421  -9.510  1.00 58.32           C  
ATOM    340  CB  THR A  25       6.172 -11.824  -8.603  1.00 58.32           C  
ATOM    341  HB  THR A  25       6.611 -11.441  -7.682  1.00 58.32           H  
ATOM    342  O   THR A  25       9.142 -10.561  -8.884  1.00 58.32           O  
ATOM    343  CG2 THR A  25       4.844 -11.108  -8.857  1.00 58.32           C  
ATOM    344 HG21 THR A  25       5.002 -10.034  -8.943  1.00 58.32           H  
ATOM    345 HG22 THR A  25       4.378 -11.479  -9.770  1.00 58.32           H  
ATOM    346 HG23 THR A  25       4.169 -11.290  -8.020  1.00 58.32           H  
ATOM    347  OG1 THR A  25       5.907 -13.197  -8.418  1.00 58.32           O  
ATOM    348  HG1 THR A  25       6.414 -13.462  -7.648  1.00 58.32           H  
ATOM    349  N   ARG A  26       7.776  -9.257 -10.089  1.00 74.98           N  
ATOM    350  H   ARG A  26       6.889  -9.187 -10.565  1.00 74.98           H  
ATOM    351  CA  ARG A  26       8.636  -8.059 -10.027  1.00 74.98           C  
ATOM    352  HA  ARG A  26       9.417  -8.203  -9.281  1.00 74.98           H  
ATOM    353  C   ARG A  26       7.830  -6.871  -9.541  1.00 74.98           C  
ATOM    354  CB  ARG A  26       9.307  -7.771 -11.378  1.00 74.98           C  
ATOM    355  HB2 ARG A  26       9.833  -6.819 -11.317  1.00 74.98           H  
ATOM    356  HB3 ARG A  26       8.537  -7.695 -12.146  1.00 74.98           H  
ATOM    357  O   ARG A  26       7.607  -5.927 -10.294  1.00 74.98           O  
ATOM    358  CG  ARG A  26      10.316  -8.847 -11.766  1.00 74.98           C  
ATOM    359  HG2 ARG A  26      11.104  -8.913 -11.015  1.00 74.98           H  
ATOM    360  HG3 ARG A  26       9.803  -9.806 -11.840  1.00 74.98           H  
ATOM    361  CD  ARG A  26      10.909  -8.496 -13.125  1.00 74.98           C  
ATOM    362  HD2 ARG A  26      10.091  -8.288 -13.814  1.00 74.98           H  
ATOM    363  HD3 ARG A  26      11.515  -7.597 -13.014  1.00 74.98           H  
ATOM    364  NE  ARG A  26      11.720  -9.601 -13.664  1.00 74.98           N  
ATOM    365  HE  ARG A  26      11.715 -10.467 -13.143  1.00 74.98           H  
ATOM    366  NH1 ARG A  26      12.403  -8.469 -15.509  1.00 74.98           N  
ATOM    367 HH11 ARG A  26      11.901  -7.678 -15.130  1.00 74.98           H  
ATOM    368 HH12 ARG A  26      12.594  -8.445 -16.501  1.00 74.98           H  
ATOM    369  NH2 ARG A  26      12.877 -10.652 -15.316  1.00 74.98           N  
ATOM    370 HH21 ARG A  26      13.248 -10.632 -16.255  1.00 74.98           H  
ATOM    371 HH22 ARG A  26      12.732 -11.526 -14.829  1.00 74.98           H  
ATOM    372  CZ  ARG A  26      12.339  -9.573 -14.824  1.00 74.98           C  
ATOM    373  N   ALA A  27       7.425  -6.936  -8.280  1.00 90.28           N  
ATOM    374  H   ALA A  27       7.608  -7.762  -7.730  1.00 90.28           H  
ATOM    375  CA  ALA A  27       6.635  -5.880  -7.681  1.00 90.28           C  
ATOM    376  HA  ALA A  27       5.981  -5.484  -8.458  1.00 90.28           H  
ATOM    377  C   ALA A  27       7.503  -4.718  -7.168  1.00 90.28           C  
ATOM    378  CB  ALA A  27       5.730  -6.483  -6.606  1.00 90.28           C  
ATOM    379  HB1 ALA A  27       5.101  -7.261  -7.039  1.00 90.28           H  
ATOM    380  HB2 ALA A  27       5.084  -5.705  -6.199  1.00 90.28           H  
ATOM    381  HB3 ALA A  27       6.328  -6.913  -5.802  1.00 90.28           H  
ATOM    382  O   ALA A  27       8.663  -4.891  -6.756  1.00 90.28           O  
ATOM    383  N   GLY A  28       6.932  -3.518  -7.192  1.00 95.42           N  
ATOM    384  H   GLY A  28       6.019  -3.450  -7.619  1.00 95.42           H  
ATOM    385  CA  GLY A  28       7.386  -2.402  -6.371  1.00 95.42           C  
ATOM    386  HA2 GLY A  28       8.469  -2.303  -6.454  1.00 95.42           H  
ATOM    387  HA3 GLY A  28       6.920  -1.478  -6.713  1.00 95.42           H  
ATOM    388  C   GLY A  28       7.015  -2.621  -4.903  1.00 95.42           C  
ATOM    389  O   GLY A  28       6.104  -3.384  -4.603  1.00 95.42           O  
ATOM    390  N   ALA A  29       7.705  -1.941  -3.996  1.00 96.74           N  
ATOM    391  H   ALA A  29       8.452  -1.345  -4.322  1.00 96.74           H  
ATOM    392  CA  ALA A  29       7.364  -1.830  -2.583  1.00 96.74           C  
ATOM    393  HA  ALA A  29       6.430  -2.352  -2.373  1.00 96.74           H  
ATOM    394  C   ALA A  29       7.183  -0.357  -2.237  1.00 96.74           C  
ATOM    395  CB  ALA A  29       8.465  -2.450  -1.717  1.00 96.74           C  
ATOM    396  HB1 ALA A  29       8.556  -1.904  -0.778  1.00 96.74           H  
ATOM    397  HB2 ALA A  29       9.422  -2.433  -2.239  1.00 96.74           H  
ATOM    398  HB3 ALA A  29       8.189  -3.474  -1.465  1.00 96.74           H  
ATOM    399  O   ALA A  29       8.090   0.454  -2.465  1.00 96.74           O  
ATOM    400  N   PHE A  30       6.033  -0.025  -1.662  1.00 97.98           N  
ATOM    401  H   PHE A  30       5.323  -0.731  -1.532  1.00 97.98           H  
ATOM    402  CA  PHE A  30       5.747   1.320  -1.196  1.00 97.98           C  
ATOM    403  HA  PHE A  30       6.688   1.812  -0.949  1.00 97.98           H  
ATOM    404  C   PHE A  30       4.901   1.280   0.078  1.00 97.98           C  
ATOM    405  CB  PHE A  30       5.082   2.108  -2.334  1.00 97.98           C  
ATOM    406  HB2 PHE A  30       5.720   2.044  -3.216  1.00 97.98           H  
ATOM    407  HB3 PHE A  30       4.130   1.637  -2.577  1.00 97.98           H  
ATOM    408  O   PHE A  30       3.924   0.546   0.171  1.00 97.98           O  
ATOM    409  CG  PHE A  30       4.868   3.576  -2.040  1.00 97.98           C  
ATOM    410  CD1 PHE A  30       3.577   4.124  -2.030  1.00 97.98           C  
ATOM    411  HD1 PHE A  30       2.730   3.504  -2.284  1.00 97.98           H  
ATOM    412  CD2 PHE A  30       5.967   4.407  -1.775  1.00 97.98           C  
ATOM    413  HD2 PHE A  30       6.967   3.998  -1.777  1.00 97.98           H  
ATOM    414  CE1 PHE A  30       3.376   5.472  -1.697  1.00 97.98           C  
ATOM    415  HE1 PHE A  30       2.373   5.870  -1.654  1.00 97.98           H  
ATOM    416  CE2 PHE A  30       5.776   5.763  -1.479  1.00 97.98           C  
ATOM    417  HE2 PHE A  30       6.637   6.384  -1.282  1.00 97.98           H  
ATOM    418  CZ  PHE A  30       4.479   6.296  -1.422  1.00 97.98           C  
ATOM    419  HZ  PHE A  30       4.333   7.335  -1.167  1.00 97.98           H  
ATOM    420  N   ALA A  31       5.285   2.093   1.054  1.00 97.66           N  
ATOM    421  H   ALA A  31       6.125   2.634   0.904  1.00 97.66           H  
ATOM    422  CA  ALA A  31       4.482   2.452   2.208  1.00 97.66           C  
ATOM    423  HA  ALA A  31       3.562   1.868   2.174  1.00 97.66           H  
ATOM    424  C   ALA A  31       4.133   3.940   2.120  1.00 97.66           C  
ATOM    425  CB  ALA A  31       5.204   2.097   3.510  1.00 97.66           C  
ATOM    426  HB1 ALA A  31       5.639   1.099   3.451  1.00 97.66           H  
ATOM    427  HB2 ALA A  31       5.987   2.824   3.726  1.00 97.66           H  
ATOM    428  HB3 ALA A  31       4.490   2.126   4.333  1.00 97.66           H  
ATOM    429  O   ALA A  31       5.028   4.782   1.961  1.00 97.66           O  
ATOM    430  N   GLY A  32       2.842   4.256   2.214  1.00 97.06           N  
ATOM    431  H   GLY A  32       2.187   3.510   2.397  1.00 97.06           H  
ATOM    432  CA  GLY A  32       2.311   5.610   2.050  1.00 97.06           C  
ATOM    433  HA2 GLY A  32       1.968   5.730   1.022  1.00 97.06           H  
ATOM    434  HA3 GLY A  32       3.089   6.351   2.232  1.00 97.06           H  
ATOM    435  C   GLY A  32       1.135   5.904   2.973  1.00 97.06           C  
ATOM    436  O   GLY A  32       0.481   4.990   3.470  1.00 97.06           O  
ATOM    437  N   ASN A  33       0.838   7.182   3.201  1.00 96.78           N  
ATOM    438  H   ASN A  33       1.416   7.913   2.813  1.00 96.78           H  
ATOM    439  CA  ASN A  33      -0.416   7.563   3.843  1.00 96.78           C  
ATOM    440  HA  ASN A  33      -0.611   6.883   4.673  1.00 96.78           H  
ATOM    441  C   ASN A  33      -1.572   7.440   2.832  1.00 96.78           C  
ATOM    442  CB  ASN A  33      -0.266   8.979   4.417  1.00 96.78           C  
ATOM    443  HB2 ASN A  33       0.627   9.015   5.041  1.00 96.78           H  
ATOM    444  HB3 ASN A  33      -0.147   9.688   3.598  1.00 96.78           H  
ATOM    445  O   ASN A  33      -1.506   8.013   1.745  1.00 96.78           O  
ATOM    446  CG  ASN A  33      -1.452   9.393   5.269  1.00 96.78           C  
ATOM    447  ND2 ASN A  33      -1.484  10.623   5.722  1.00 96.78           N  
ATOM    448 HD21 ASN A  33      -2.232  10.808   6.374  1.00 96.78           H  
ATOM    449 HD22 ASN A  33      -0.720  11.255   5.530  1.00 96.78           H  
ATOM    450  OD1 ASN A  33      -2.376   8.649   5.533  1.00 96.78           O  
ATOM    451  N   PHE A  34      -2.640   6.731   3.198  1.00 97.02           N  
ATOM    452  H   PHE A  34      -2.659   6.377   4.144  1.00 97.02           H  
ATOM    453  CA  PHE A  34      -3.840   6.529   2.376  1.00 97.02           C  
ATOM    454  HA  PHE A  34      -3.832   7.245   1.553  1.00 97.02           H  
ATOM    455  C   PHE A  34      -5.104   6.794   3.195  1.00 97.02           C  
ATOM    456  CB  PHE A  34      -3.849   5.123   1.755  1.00 97.02           C  
ATOM    457  HB2 PHE A  34      -4.790   4.974   1.226  1.00 97.02           H  
ATOM    458  HB3 PHE A  34      -3.800   4.371   2.542  1.00 97.02           H  
ATOM    459  O   PHE A  34      -5.074   6.773   4.425  1.00 97.02           O  
ATOM    460  CG  PHE A  34      -2.713   4.910   0.777  1.00 97.02           C  
ATOM    461  CD1 PHE A  34      -2.829   5.380  -0.542  1.00 97.02           C  
ATOM    462  HD1 PHE A  34      -3.770   5.790  -0.878  1.00 97.02           H  
ATOM    463  CD2 PHE A  34      -1.527   4.280   1.189  1.00 97.02           C  
ATOM    464  HD2 PHE A  34      -1.449   3.872   2.185  1.00 97.02           H  
ATOM    465  CE1 PHE A  34      -1.745   5.282  -1.426  1.00 97.02           C  
ATOM    466  HE1 PHE A  34      -1.855   5.603  -2.452  1.00 97.02           H  
ATOM    467  CE2 PHE A  34      -0.433   4.199   0.313  1.00 97.02           C  
ATOM    468  HE2 PHE A  34       0.475   3.717   0.642  1.00 97.02           H  
ATOM    469  CZ  PHE A  34      -0.532   4.735  -0.985  1.00 97.02           C  
ATOM    470  HZ  PHE A  34       0.306   4.693  -1.665  1.00 97.02           H  
ATOM    471  N   ALA A  35      -6.220   7.084   2.523  1.00 94.74           N  
ATOM    472  H   ALA A  35      -6.228   6.974   1.519  1.00 94.74           H  
ATOM    473  CA  ALA A  35      -7.489   7.368   3.200  1.00 94.74           C  
ATOM    474  HA  ALA A  35      -7.299   7.959   4.096  1.00 94.74           H  
ATOM    475  C   ALA A  35      -8.202   6.088   3.665  1.00 94.74           C  
ATOM    476  CB  ALA A  35      -8.369   8.201   2.262  1.00 94.74           C  
ATOM    477  HB1 ALA A  35      -8.458   7.705   1.296  1.00 94.74           H  
ATOM    478  HB2 ALA A  35      -7.932   9.189   2.120  1.00 94.74           H  
ATOM    479  HB3 ALA A  35      -9.361   8.313   2.701  1.00 94.74           H  
ATOM    480  O   ALA A  35      -8.953   6.132   4.635  1.00 94.74           O  
ATOM    481  N   TRP A  36      -7.948   4.963   2.994  1.00 96.67           N  
ATOM    482  H   TRP A  36      -7.325   4.988   2.200  1.00 96.67           H  
ATOM    483  CA  TRP A  36      -8.515   3.656   3.314  1.00 96.67           C  
ATOM    484  HA  TRP A  36      -8.770   3.622   4.374  1.00 96.67           H  
ATOM    485  C   TRP A  36      -7.503   2.542   3.047  1.00 96.67           C  
ATOM    486  CB  TRP A  36      -9.787   3.451   2.485  1.00 96.67           C  
ATOM    487  HB2 TRP A  36      -9.521   3.084   1.494  1.00 96.67           H  
ATOM    488  HB3 TRP A  36     -10.280   4.414   2.353  1.00 96.67           H  
ATOM    489  O   TRP A  36      -6.449   2.809   2.470  1.00 96.67           O  
ATOM    490  CG  TRP A  36     -10.787   2.534   3.109  1.00 96.67           C  
ATOM    491  CD1 TRP A  36     -11.276   1.393   2.569  1.00 96.67           C  
ATOM    492  HD1 TRP A  36     -10.994   0.986   1.610  1.00 96.67           H  
ATOM    493  CD2 TRP A  36     -11.466   2.695   4.390  1.00 96.67           C  
ATOM    494  CE2 TRP A  36     -12.387   1.617   4.549  1.00 96.67           C  
ATOM    495  CE3 TRP A  36     -11.395   3.649   5.429  1.00 96.67           C  
ATOM    496  HE3 TRP A  36     -10.689   4.464   5.357  1.00 96.67           H  
ATOM    497  NE1 TRP A  36     -12.231   0.852   3.413  1.00 96.67           N  
ATOM    498  HE1 TRP A  36     -12.762   0.019   3.200  1.00 96.67           H  
ATOM    499  CH2 TRP A  36     -13.166   2.509   6.649  1.00 96.67           C  
ATOM    500  HH2 TRP A  36     -13.855   2.477   7.479  1.00 96.67           H  
ATOM    501  CZ2 TRP A  36     -13.224   1.512   5.665  1.00 96.67           C  
ATOM    502  HZ2 TRP A  36     -13.928   0.698   5.744  1.00 96.67           H  
ATOM    503  CZ3 TRP A  36     -12.233   3.555   6.552  1.00 96.67           C  
ATOM    504  HZ3 TRP A  36     -12.157   4.279   7.350  1.00 96.67           H  
ATOM    505  N   GLY A  37      -7.826   1.320   3.468  1.00 95.69           N  
ATOM    506  H   GLY A  37      -8.730   1.189   3.899  1.00 95.69           H  
ATOM    507  CA  GLY A  37      -7.007   0.123   3.266  1.00 95.69           C  
ATOM    508  HA2 GLY A  37      -7.667  -0.682   2.942  1.00 95.69           H  
ATOM    509  HA3 GLY A  37      -6.288   0.288   2.464  1.00 95.69           H  
ATOM    510  C   GLY A  37      -6.247  -0.340   4.518  1.00 95.69           C  
ATOM    511  O   GLY A  37      -6.170   0.412   5.505  1.00 95.69           O  
ATOM    512  N   PRO A  38      -5.698  -1.569   4.479  1.00 95.53           N  
ATOM    513  CA  PRO A  38      -5.032  -2.208   5.611  1.00 95.53           C  
ATOM    514  HA  PRO A  38      -5.672  -2.152   6.492  1.00 95.53           H  
ATOM    515  C   PRO A  38      -3.689  -1.560   5.941  1.00 95.53           C  
ATOM    516  CB  PRO A  38      -4.849  -3.678   5.223  1.00 95.53           C  
ATOM    517  HB2 PRO A  38      -5.712  -4.260   5.547  1.00 95.53           H  
ATOM    518  HB3 PRO A  38      -3.938  -4.109   5.640  1.00 95.53           H  
ATOM    519  O   PRO A  38      -2.952  -1.129   5.053  1.00 95.53           O  
ATOM    520  CG  PRO A  38      -4.806  -3.640   3.701  1.00 95.53           C  
ATOM    521  HG2 PRO A  38      -3.786  -3.445   3.367  1.00 95.53           H  
ATOM    522  HG3 PRO A  38      -5.193  -4.573   3.292  1.00 95.53           H  
ATOM    523  CD  PRO A  38      -5.705  -2.465   3.328  1.00 95.53           C  
ATOM    524  HD2 PRO A  38      -6.718  -2.826   3.151  1.00 95.53           H  
ATOM    525  HD3 PRO A  38      -5.322  -1.972   2.434  1.00 95.53           H  
ATOM    526  N   ALA A  39      -3.366  -1.517   7.230  1.00 94.39           N  
ATOM    527  H   ALA A  39      -4.000  -1.947   7.889  1.00 94.39           H  
ATOM    528  CA  ALA A  39      -2.071  -1.078   7.744  1.00 94.39           C  
ATOM    529  HA  ALA A  39      -1.472  -0.672   6.929  1.00 94.39           H  
ATOM    530  C   ALA A  39      -1.281  -2.257   8.332  1.00 94.39           C  
ATOM    531  CB  ALA A  39      -2.300   0.049   8.751  1.00 94.39           C  
ATOM    532  HB1 ALA A  39      -2.903  -0.316   9.582  1.00 94.39           H  
ATOM    533  HB2 ALA A  39      -1.340   0.400   9.129  1.00 94.39           H  
ATOM    534  HB3 ALA A  39      -2.816   0.872   8.257  1.00 94.39           H  
ATOM    535  O   ALA A  39      -1.861  -3.276   8.705  1.00 94.39           O  
ATOM    536  N   ASP A  40       0.042  -2.112   8.402  1.00 90.75           N  
ATOM    537  H   ASP A  40       0.436  -1.208   8.185  1.00 90.75           H  
ATOM    538  CA  ASP A  40       1.002  -3.138   8.858  1.00 90.75           C  
ATOM    539  HA  ASP A  40       1.994  -2.723   8.683  1.00 90.75           H  
ATOM    540  C   ASP A  40       0.984  -4.449   8.042  1.00 90.75           C  
ATOM    541  CB  ASP A  40       0.899  -3.357  10.382  1.00 90.75           C  
ATOM    542  HB2 ASP A  40      -0.091  -3.741  10.629  1.00 90.75           H  
ATOM    543  HB3 ASP A  40       1.630  -4.109  10.677  1.00 90.75           H  
ATOM    544  O   ASP A  40       1.583  -5.450   8.423  1.00 90.75           O  
ATOM    545  CG  ASP A  40       1.172  -2.098  11.216  1.00 90.75           C  
ATOM    546  OD1 ASP A  40       1.603  -1.062  10.663  1.00 90.75           O  
ATOM    547  OD2 ASP A  40       0.908  -2.134  12.442  1.00 90.75           O  
ATOM    548  N   GLU A  41       0.339  -4.428   6.877  1.00 92.52           N  
ATOM    549  H   GLU A  41      -0.170  -3.588   6.643  1.00 92.52           H  
ATOM    550  CA  GLU A  41       0.289  -5.519   5.908  1.00 92.52           C  
ATOM    551  HA  GLU A  41       1.087  -6.232   6.116  1.00 92.52           H  
ATOM    552  C   GLU A  41       0.496  -4.941   4.505  1.00 92.52           C  
ATOM    553  CB  GLU A  41      -1.053  -6.249   6.043  1.00 92.52           C  
ATOM    554  HB2 GLU A  41      -1.860  -5.546   5.835  1.00 92.52           H  
ATOM    555  HB3 GLU A  41      -1.153  -6.603   7.069  1.00 92.52           H  
ATOM    556  O   GLU A  41       0.000  -3.849   4.201  1.00 92.52           O  
ATOM    557  CG  GLU A  41      -1.159  -7.448   5.091  1.00 92.52           C  
ATOM    558  HG2 GLU A  41      -1.110  -7.092   4.062  1.00 92.52           H  
ATOM    559  HG3 GLU A  41      -0.308  -8.106   5.265  1.00 92.52           H  
ATOM    560  CD  GLU A  41      -2.462  -8.237   5.273  1.00 92.52           C  
ATOM    561  OE1 GLU A  41      -2.516  -9.356   4.716  1.00 92.52           O  
ATOM    562  OE2 GLU A  41      -3.387  -7.715   5.941  1.00 92.52           O  
ATOM    563  N   ALA A  42       1.264  -5.631   3.656  1.00 93.37           N  
ATOM    564  H   ALA A  42       1.586  -6.551   3.919  1.00 93.37           H  
ATOM    565  CA  ALA A  42       1.467  -5.207   2.277  1.00 93.37           C  
ATOM    566  HA  ALA A  42       1.219  -4.148   2.196  1.00 93.37           H  
ATOM    567  C   ALA A  42       0.521  -5.963   1.339  1.00 93.37           C  
ATOM    568  CB  ALA A  42       2.941  -5.325   1.889  1.00 93.37           C  
ATOM    569  HB1 ALA A  42       3.080  -4.912   0.890  1.00 93.37           H  
ATOM    570  HB2 ALA A  42       3.555  -4.770   2.598  1.00 93.37           H  
ATOM    571  HB3 ALA A  42       3.247  -6.371   1.892  1.00 93.37           H  
ATOM    572  O   ALA A  42       0.569  -7.185   1.229  1.00 93.37           O  
ATOM    573  N   VAL A  43      -0.309  -5.211   0.622  1.00 94.37           N  
ATOM    574  H   VAL A  43      -0.278  -4.211   0.761  1.00 94.37           H  
ATOM    575  CA  VAL A  43      -1.318  -5.733  -0.297  1.00 94.37           C  
ATOM    576  HA  VAL A  43      -1.366  -6.817  -0.188  1.00 94.37           H  
ATOM    577  C   VAL A  43      -0.923  -5.430  -1.734  1.00 94.37           C  
ATOM    578  CB  VAL A  43      -2.710  -5.184   0.055  1.00 94.37           C  
ATOM    579  HB  VAL A  43      -2.676  -4.095   0.081  1.00 94.37           H  
ATOM    580  O   VAL A  43      -0.568  -4.300  -2.084  1.00 94.37           O  
ATOM    581  CG1 VAL A  43      -3.791  -5.602  -0.952  1.00 94.37           C  
ATOM    582 HG11 VAL A  43      -4.761  -5.233  -0.620  1.00 94.37           H  
ATOM    583 HG12 VAL A  43      -3.583  -5.170  -1.931  1.00 94.37           H  
ATOM    584 HG13 VAL A  43      -3.831  -6.689  -1.025  1.00 94.37           H  
ATOM    585  CG2 VAL A  43      -3.127  -5.676   1.440  1.00 94.37           C  
ATOM    586 HG21 VAL A  43      -2.513  -5.212   2.212  1.00 94.37           H  
ATOM    587 HG22 VAL A  43      -4.175  -5.434   1.615  1.00 94.37           H  
ATOM    588 HG23 VAL A  43      -3.014  -6.758   1.510  1.00 94.37           H  
ATOM    589  N   LEU A  44      -1.021  -6.448  -2.589  1.00 94.72           N  
ATOM    590  H   LEU A  44      -1.297  -7.352  -2.234  1.00 94.72           H  
ATOM    591  CA  LEU A  44      -0.783  -6.296  -4.017  1.00 94.72           C  
ATOM    592  HA  LEU A  44       0.194  -5.828  -4.135  1.00 94.72           H  
ATOM    593  C   LEU A  44      -1.844  -5.378  -4.638  1.00 94.72           C  
ATOM    594  CB  LEU A  44      -0.744  -7.677  -4.690  1.00 94.72           C  
ATOM    595  HB2 LEU A  44       0.009  -8.292  -4.196  1.00 94.72           H  
ATOM    596  HB3 LEU A  44      -1.714  -8.155  -4.553  1.00 94.72           H  
ATOM    597  O   LEU A  44      -3.048  -5.642  -4.573  1.00 94.72           O  
ATOM    598  CG  LEU A  44      -0.431  -7.619  -6.198  1.00 94.72           C  
ATOM    599  HG  LEU A  44      -1.164  -6.987  -6.700  1.00 94.72           H  
ATOM    600  CD1 LEU A  44       0.969  -7.074  -6.489  1.00 94.72           C  
ATOM    601 HD11 LEU A  44       1.147  -7.120  -7.563  1.00 94.72           H  
ATOM    602 HD12 LEU A  44       1.043  -6.032  -6.178  1.00 94.72           H  
ATOM    603 HD13 LEU A  44       1.721  -7.668  -5.969  1.00 94.72           H  
ATOM    604  CD2 LEU A  44      -0.532  -9.022  -6.795  1.00 94.72           C  
ATOM    605 HD21 LEU A  44      -1.535  -9.417  -6.639  1.00 94.72           H  
ATOM    606 HD22 LEU A  44       0.196  -9.684  -6.327  1.00 94.72           H  
ATOM    607 HD23 LEU A  44      -0.339  -8.976  -7.867  1.00 94.72           H  
ATOM    608  N   THR A  45      -1.369  -4.310  -5.265  1.00 95.30           N  
ATOM    609  H   THR A  45      -0.372  -4.152  -5.229  1.00 95.30           H  
ATOM    610  CA  THR A  45      -2.148  -3.353  -6.048  1.00 95.30           C  
ATOM    611  HA  THR A  45      -3.200  -3.637  -6.039  1.00 95.30           H  
ATOM    612  C   THR A  45      -1.627  -3.389  -7.477  1.00 95.30           C  
ATOM    613  CB  THR A  45      -2.030  -1.947  -5.453  1.00 95.30           C  
ATOM    614  HB  THR A  45      -1.009  -1.583  -5.566  1.00 95.30           H  
ATOM    615  O   THR A  45      -0.428  -3.220  -7.688  1.00 95.30           O  
ATOM    616  CG2 THR A  45      -2.996  -0.968  -6.113  1.00 95.30           C  
ATOM    617 HG21 THR A  45      -2.778  -0.877  -7.177  1.00 95.30           H  
ATOM    618 HG22 THR A  45      -2.888   0.011  -5.645  1.00 95.30           H  
ATOM    619 HG23 THR A  45      -4.021  -1.318  -5.987  1.00 95.30           H  
ATOM    620  OG1 THR A  45      -2.349  -1.989  -4.076  1.00 95.30           O  
ATOM    621  HG1 THR A  45      -1.767  -2.645  -3.685  1.00 95.30           H  
ATOM    622  N   SER A  46      -2.506  -3.668  -8.434  1.00 91.42           N  
ATOM    623  H   SER A  46      -3.475  -3.768  -8.164  1.00 91.42           H  
ATOM    624  CA  SER A  46      -2.116  -4.068  -9.798  1.00 91.42           C  
ATOM    625  HA  SER A  46      -1.064  -4.352  -9.799  1.00 91.42           H  
ATOM    626  C   SER A  46      -2.267  -2.975 -10.859  1.00 91.42           C  
ATOM    627  CB  SER A  46      -2.898  -5.319 -10.201  1.00 91.42           C  
ATOM    628  HB2 SER A  46      -2.598  -6.145  -9.556  1.00 91.42           H  
ATOM    629  HB3 SER A  46      -2.653  -5.581 -11.230  1.00 91.42           H  
ATOM    630  O   SER A  46      -1.623  -3.027 -11.906  1.00 91.42           O  
ATOM    631  OG  SER A  46      -4.298  -5.133 -10.085  1.00 91.42           O  
ATOM    632  HG  SER A  46      -4.543  -4.869  -9.195  1.00 91.42           H  
ATOM    633  N   ASP A  47      -3.106  -1.972 -10.607  1.00 93.08           N  
ATOM    634  H   ASP A  47      -3.656  -1.991  -9.760  1.00 93.08           H  
ATOM    635  CA  ASP A  47      -3.331  -0.866 -11.529  1.00 93.08           C  
ATOM    636  HA  ASP A  47      -2.363  -0.584 -11.944  1.00 93.08           H  
ATOM    637  C   ASP A  47      -3.903   0.372 -10.799  1.00 93.08           C  
ATOM    638  CB  ASP A  47      -4.213  -1.353 -12.701  1.00 93.08           C  
ATOM    639  HB2 ASP A  47      -3.733  -2.203 -13.187  1.00 93.08           H  
ATOM    640  HB3 ASP A  47      -4.284  -0.573 -13.458  1.00 93.08           H  
ATOM    641  O   ASP A  47      -4.229   0.311  -9.607  1.00 93.08           O  
ATOM    642  CG  ASP A  47      -5.627  -1.747 -12.288  1.00 93.08           C  
ATOM    643  OD1 ASP A  47      -6.298  -0.857 -11.728  1.00 93.08           O  
ATOM    644  OD2 ASP A  47      -6.043  -2.882 -12.593  1.00 93.08           O  
ATOM    645  N   PRO A  48      -3.994   1.537 -11.469  1.00 93.63           N  
ATOM    646  CA  PRO A  48      -4.546   2.748 -10.865  1.00 93.63           C  
ATOM    647  HA  PRO A  48      -3.952   2.988  -9.984  1.00 93.63           H  
ATOM    648  C   PRO A  48      -6.024   2.675 -10.448  1.00 93.63           C  
ATOM    649  CB  PRO A  48      -4.347   3.839 -11.920  1.00 93.63           C  
ATOM    650  HB2 PRO A  48      -4.179   4.813 -11.461  1.00 93.63           H  
ATOM    651  HB3 PRO A  48      -5.209   3.877 -12.586  1.00 93.63           H  
ATOM    652  O   PRO A  48      -6.425   3.455  -9.581  1.00 93.63           O  
ATOM    653  CG  PRO A  48      -3.127   3.361 -12.702  1.00 93.63           C  
ATOM    654  HG2 PRO A  48      -2.216   3.579 -12.144  1.00 93.63           H  
ATOM    655  HG3 PRO A  48      -3.085   3.794 -13.701  1.00 93.63           H  
ATOM    656  CD  PRO A  48      -3.364   1.856 -12.745  1.00 93.63           C  
ATOM    657  HD2 PRO A  48      -4.052   1.621 -13.558  1.00 93.63           H  
ATOM    658  HD3 PRO A  48      -2.417   1.335 -12.884  1.00 93.63           H  
ATOM    659  N   ASP A  49      -6.835   1.801 -11.042  1.00 93.92           N  
ATOM    660  H   ASP A  49      -6.445   1.064 -11.613  1.00 93.92           H  
ATOM    661  CA  ASP A  49      -8.242   1.630 -10.665  1.00 93.92           C  
ATOM    662  HA  ASP A  49      -8.663   2.602 -10.406  1.00 93.92           H  
ATOM    663  C   ASP A  49      -8.349   0.753  -9.407  1.00 93.92           C  
ATOM    664  CB  ASP A  49      -9.061   1.077 -11.850  1.00 93.92           C  
ATOM    665  HB2 ASP A  49     -10.063   0.844 -11.490  1.00 93.92           H  
ATOM    666  HB3 ASP A  49      -8.615   0.150 -12.209  1.00 93.92           H  
ATOM    667  O   ASP A  49      -9.073   1.104  -8.474  1.00 93.92           O  
ATOM    668  CG  ASP A  49      -9.204   2.067 -13.020  1.00 93.92           C  
ATOM    669  OD1 ASP A  49      -9.221   3.302 -12.772  1.00 93.92           O  
ATOM    670  OD2 ASP A  49      -9.358   1.607 -14.175  1.00 93.92           O  
ATOM    671  N   ASP A  50      -7.531  -0.297  -9.313  1.00 94.92           N  
ATOM    672  H   ASP A  50      -7.017  -0.552 -10.144  1.00 94.92           H  
ATOM    673  CA  ASP A  50      -7.318  -1.113  -8.113  1.00 94.92           C  
ATOM    674  HA  ASP A  50      -8.271  -1.546  -7.810  1.00 94.92           H  
ATOM    675  C   ASP A  50      -6.781  -0.261  -6.946  1.00 94.92           C  
ATOM    676  CB  ASP A  50      -6.358  -2.258  -8.487  1.00 94.92           C  
ATOM    677  HB2 ASP A  50      -5.363  -1.851  -8.670  1.00 94.92           H  
ATOM    678  HB3 ASP A  50      -6.705  -2.721  -9.410  1.00 94.92           H  
ATOM    679  O   ASP A  50      -7.215  -0.408  -5.800  1.00 94.92           O  
ATOM    680  CG  ASP A  50      -6.253  -3.360  -7.434  1.00 94.92           C  
ATOM    681  OD1 ASP A  50      -7.227  -3.631  -6.705  1.00 94.92           O  
ATOM    682  OD2 ASP A  50      -5.172  -3.994  -7.333  1.00 94.92           O  
ATOM    683  N   LEU A  51      -5.910   0.719  -7.234  1.00 96.30           N  
ATOM    684  H   LEU A  51      -5.547   0.749  -8.176  1.00 96.30           H  
ATOM    685  CA  LEU A  51      -5.453   1.704  -6.246  1.00 96.30           C  
ATOM    686  HA  LEU A  51      -4.985   1.147  -5.435  1.00 96.30           H  
ATOM    687  C   LEU A  51      -6.627   2.507  -5.663  1.00 96.30           C  
ATOM    688  CB  LEU A  51      -4.393   2.636  -6.866  1.00 96.30           C  
ATOM    689  HB2 LEU A  51      -3.567   2.026  -7.233  1.00 96.30           H  
ATOM    690  HB3 LEU A  51      -4.840   3.142  -7.722  1.00 96.30           H  
ATOM    691  O   LEU A  51      -6.709   2.689  -4.448  1.00 96.30           O  
ATOM    692  CG  LEU A  51      -3.840   3.718  -5.913  1.00 96.30           C  
ATOM    693  HG  LEU A  51      -4.666   4.287  -5.485  1.00 96.30           H  
ATOM    694  CD1 LEU A  51      -3.004   3.130  -4.779  1.00 96.30           C  
ATOM    695 HD11 LEU A  51      -2.213   2.497  -5.181  1.00 96.30           H  
ATOM    696 HD12 LEU A  51      -3.641   2.537  -4.124  1.00 96.30           H  
ATOM    697 HD13 LEU A  51      -2.565   3.930  -4.183  1.00 96.30           H  
ATOM    698  CD2 LEU A  51      -2.949   4.706  -6.667  1.00 96.30           C  
ATOM    699 HD21 LEU A  51      -3.493   5.107  -7.523  1.00 96.30           H  
ATOM    700 HD22 LEU A  51      -2.041   4.211  -7.009  1.00 96.30           H  
ATOM    701 HD23 LEU A  51      -2.678   5.530  -6.006  1.00 96.30           H  
ATOM    702  N   VAL A  52      -7.540   2.988  -6.512  1.00 95.84           N  
ATOM    703  H   VAL A  52      -7.455   2.741  -7.488  1.00 95.84           H  
ATOM    704  CA  VAL A  52      -8.725   3.737  -6.061  1.00 95.84           C  
ATOM    705  HA  VAL A  52      -8.402   4.506  -5.360  1.00 95.84           H  
ATOM    706  C   VAL A  52      -9.688   2.825  -5.300  1.00 95.84           C  
ATOM    707  CB  VAL A  52      -9.439   4.425  -7.242  1.00 95.84           C  
ATOM    708  HB  VAL A  52      -9.670   3.688  -8.011  1.00 95.84           H  
ATOM    709  O   VAL A  52     -10.225   3.254  -4.280  1.00 95.84           O  
ATOM    710  CG1 VAL A  52     -10.746   5.115  -6.819  1.00 95.84           C  
ATOM    711 HG11 VAL A  52     -11.473   4.367  -6.502  1.00 95.84           H  
ATOM    712 HG12 VAL A  52     -10.560   5.802  -5.994  1.00 95.84           H  
ATOM    713 HG13 VAL A  52     -11.175   5.652  -7.665  1.00 95.84           H  
ATOM    714  CG2 VAL A  52      -8.566   5.525  -7.863  1.00 95.84           C  
ATOM    715 HG21 VAL A  52      -8.429   6.340  -7.151  1.00 95.84           H  
ATOM    716 HG22 VAL A  52      -7.593   5.116  -8.133  1.00 95.84           H  
ATOM    717 HG23 VAL A  52      -9.043   5.895  -8.770  1.00 95.84           H  
ATOM    718  N   ALA A  53      -9.890   1.591  -5.762  1.00 93.18           N  
ATOM    719  H   ALA A  53      -9.430   1.309  -6.616  1.00 93.18           H  
ATOM    720  CA  ALA A  53     -10.810   0.639  -5.147  1.00 93.18           C  
ATOM    721  HA  ALA A  53     -11.790   1.108  -5.057  1.00 93.18           H  
ATOM    722  C   ALA A  53     -10.369   0.229  -3.732  1.00 93.18           C  
ATOM    723  CB  ALA A  53     -10.943  -0.571  -6.079  1.00 93.18           C  
ATOM    724  HB1 ALA A  53      -9.981  -1.074  -6.183  1.00 93.18           H  
ATOM    725  HB2 ALA A  53     -11.283  -0.250  -7.064  1.00 93.18           H  
ATOM    726  HB3 ALA A  53     -11.666  -1.274  -5.665  1.00 93.18           H  
ATOM    727  O   ALA A  53     -11.182   0.252  -2.811  1.00 93.18           O  
ATOM    728  N   LYS A  54      -9.082  -0.092  -3.538  1.00 94.35           N  
ATOM    729  H   LYS A  54      -8.483  -0.134  -4.349  1.00 94.35           H  
ATOM    730  CA  LYS A  54      -8.551  -0.576  -2.249  1.00 94.35           C  
ATOM    731  HA  LYS A  54      -9.317  -1.165  -1.745  1.00 94.35           H  
ATOM    732  C   LYS A  54      -8.179   0.543  -1.272  1.00 94.35           C  
ATOM    733  CB  LYS A  54      -7.341  -1.485  -2.517  1.00 94.35           C  
ATOM    734  HB2 LYS A  54      -6.824  -1.679  -1.577  1.00 94.35           H  
ATOM    735  HB3 LYS A  54      -6.651  -0.969  -3.184  1.00 94.35           H  
ATOM    736  O   LYS A  54      -8.399   0.402  -0.070  1.00 94.35           O  
ATOM    737  CG  LYS A  54      -7.735  -2.832  -3.140  1.00 94.35           C  
ATOM    738  HG2 LYS A  54      -8.299  -3.414  -2.411  1.00 94.35           H  
ATOM    739  HG3 LYS A  54      -8.356  -2.667  -4.020  1.00 94.35           H  
ATOM    740  CD  LYS A  54      -6.479  -3.603  -3.560  1.00 94.35           C  
ATOM    741  HD2 LYS A  54      -5.974  -3.027  -4.335  1.00 94.35           H  
ATOM    742  HD3 LYS A  54      -5.805  -3.724  -2.712  1.00 94.35           H  
ATOM    743  CE  LYS A  54      -6.861  -4.979  -4.113  1.00 94.35           C  
ATOM    744  HE2 LYS A  54      -7.790  -4.868  -4.672  1.00 94.35           H  
ATOM    745  HE3 LYS A  54      -7.028  -5.671  -3.288  1.00 94.35           H  
ATOM    746  NZ  LYS A  54      -5.822  -5.481  -5.042  1.00 94.35           N  
ATOM    747  HZ1 LYS A  54      -6.053  -6.394  -5.407  1.00 94.35           H  
ATOM    748  HZ2 LYS A  54      -5.799  -4.863  -5.840  1.00 94.35           H  
ATOM    749  HZ3 LYS A  54      -4.894  -5.487  -4.645  1.00 94.35           H  
ATOM    750  N   TRP A  55      -7.624   1.652  -1.768  1.00 96.56           N  
ATOM    751  H   TRP A  55      -7.457   1.687  -2.764  1.00 96.56           H  
ATOM    752  CA  TRP A  55      -6.986   2.685  -0.929  1.00 96.56           C  
ATOM    753  HA  TRP A  55      -6.996   2.344   0.106  1.00 96.56           H  
ATOM    754  C   TRP A  55      -7.705   4.040  -0.939  1.00 96.56           C  
ATOM    755  CB  TRP A  55      -5.515   2.823  -1.329  1.00 96.56           C  
ATOM    756  HB2 TRP A  55      -5.447   3.317  -2.298  1.00 96.56           H  
ATOM    757  HB3 TRP A  55      -5.019   3.463  -0.601  1.00 96.56           H  
ATOM    758  O   TRP A  55      -7.300   4.974  -0.234  1.00 96.56           O  
ATOM    759  CG  TRP A  55      -4.765   1.531  -1.389  1.00 96.56           C  
ATOM    760  CD1 TRP A  55      -4.626   0.754  -2.484  1.00 96.56           C  
ATOM    761  HD1 TRP A  55      -5.059   0.975  -3.449  1.00 96.56           H  
ATOM    762  CD2 TRP A  55      -4.129   0.792  -0.305  1.00 96.56           C  
ATOM    763  CE2 TRP A  55      -3.540  -0.385  -0.853  1.00 96.56           C  
ATOM    764  CE3 TRP A  55      -4.017   0.974   1.087  1.00 96.56           C  
ATOM    765  HE3 TRP A  55      -4.471   1.841   1.544  1.00 96.56           H  
ATOM    766  NE1 TRP A  55      -3.879  -0.362  -2.184  1.00 96.56           N  
ATOM    767  HE1 TRP A  55      -3.574  -1.037  -2.870  1.00 96.56           H  
ATOM    768  CH2 TRP A  55      -2.742  -1.100   1.308  1.00 96.56           C  
ATOM    769  HH2 TRP A  55      -2.233  -1.820   1.932  1.00 96.56           H  
ATOM    770  CZ2 TRP A  55      -2.808  -1.288  -0.079  1.00 96.56           C  
ATOM    771  HZ2 TRP A  55      -2.325  -2.133  -0.547  1.00 96.56           H  
ATOM    772  CZ3 TRP A  55      -3.379   0.007   1.887  1.00 96.56           C  
ATOM    773  HZ3 TRP A  55      -3.392   0.086   2.964  1.00 96.56           H  
ATOM    774  N   PHE A  56      -8.796   4.130  -1.707  1.00 95.67           N  
ATOM    775  H   PHE A  56      -9.043   3.310  -2.242  1.00 95.67           H  
ATOM    776  CA  PHE A  56      -9.619   5.319  -1.924  1.00 95.67           C  
ATOM    777  HA  PHE A  56     -10.418   5.010  -2.598  1.00 95.67           H  
ATOM    778  C   PHE A  56      -8.889   6.472  -2.642  1.00 95.67           C  
ATOM    779  CB  PHE A  56     -10.298   5.708  -0.602  1.00 95.67           C  
ATOM    780  HB2 PHE A  56      -9.573   6.201   0.046  1.00 95.67           H  
ATOM    781  HB3 PHE A  56     -10.616   4.797  -0.095  1.00 95.67           H  
ATOM    782  O   PHE A  56      -7.697   6.415  -2.940  1.00 95.67           O  
ATOM    783  CG  PHE A  56     -11.525   6.578  -0.749  1.00 95.67           C  
ATOM    784  CD1 PHE A  56     -11.530   7.899  -0.263  1.00 95.67           C  
ATOM    785  HD1 PHE A  56     -10.645   8.308   0.201  1.00 95.67           H  
ATOM    786  CD2 PHE A  56     -12.686   6.042  -1.336  1.00 95.67           C  
ATOM    787  HD2 PHE A  56     -12.695   5.020  -1.685  1.00 95.67           H  
ATOM    788  CE1 PHE A  56     -12.703   8.671  -0.339  1.00 95.67           C  
ATOM    789  HE1 PHE A  56     -12.723   9.663   0.087  1.00 95.67           H  
ATOM    790  CE2 PHE A  56     -13.852   6.821  -1.430  1.00 95.67           C  
ATOM    791  HE2 PHE A  56     -14.749   6.396  -1.856  1.00 95.67           H  
ATOM    792  CZ  PHE A  56     -13.864   8.131  -0.922  1.00 95.67           C  
ATOM    793  HZ  PHE A  56     -14.778   8.706  -0.945  1.00 95.67           H  
ATOM    794  N   LYS A  57      -9.631   7.532  -2.988  1.00 95.58           N  
ATOM    795  H   LYS A  57     -10.591   7.529  -2.676  1.00 95.58           H  
ATOM    796  CA  LYS A  57      -9.120   8.717  -3.705  1.00 95.58           C  
ATOM    797  HA  LYS A  57      -8.471   8.343  -4.498  1.00 95.58           H  
ATOM    798  C   LYS A  57      -8.243   9.620  -2.809  1.00 95.58           C  
ATOM    799  CB  LYS A  57     -10.291   9.473  -4.370  1.00 95.58           C  
ATOM    800  HB2 LYS A  57      -9.894  10.285  -4.979  1.00 95.58           H  
ATOM    801  HB3 LYS A  57     -10.811   8.778  -5.030  1.00 95.58           H  
ATOM    802  O   LYS A  57      -8.484   9.691  -1.600  1.00 95.58           O  
ATOM    803  CG  LYS A  57     -11.300  10.074  -3.377  1.00 95.58           C  
ATOM    804  HG2 LYS A  57     -11.570   9.305  -2.653  1.00 95.58           H  
ATOM    805  HG3 LYS A  57     -10.831  10.902  -2.844  1.00 95.58           H  
ATOM    806  CD  LYS A  57     -12.598  10.564  -4.044  1.00 95.58           C  
ATOM    807  HD2 LYS A  57     -13.053   9.724  -4.569  1.00 95.58           H  
ATOM    808  HD3 LYS A  57     -12.379  11.362  -4.754  1.00 95.58           H  
ATOM    809  CE  LYS A  57     -13.566  11.074  -2.958  1.00 95.58           C  
ATOM    810  HE2 LYS A  57     -13.251  12.066  -2.634  1.00 95.58           H  
ATOM    811  HE3 LYS A  57     -13.472  10.410  -2.098  1.00 95.58           H  
ATOM    812  NZ  LYS A  57     -14.999  11.086  -3.374  1.00 95.58           N  
ATOM    813  HZ1 LYS A  57     -15.193  11.755  -4.105  1.00 95.58           H  
ATOM    814  HZ2 LYS A  57     -15.296  10.170  -3.677  1.00 95.58           H  
ATOM    815  HZ3 LYS A  57     -15.597  11.284  -2.585  1.00 95.58           H  
ATOM    816  N   PRO A  58      -7.267  10.360  -3.377  1.00 96.00           N  
ATOM    817  CA  PRO A  58      -6.397  11.243  -2.608  1.00 96.00           C  
ATOM    818  HA  PRO A  58      -5.980  10.698  -1.761  1.00 96.00           H  
ATOM    819  C   PRO A  58      -7.126  12.488  -2.097  1.00 96.00           C  
ATOM    820  CB  PRO A  58      -5.266  11.647  -3.554  1.00 96.00           C  
ATOM    821  HB2 PRO A  58      -4.883  12.646  -3.344  1.00 96.00           H  
ATOM    822  HB3 PRO A  58      -4.462  10.914  -3.488  1.00 96.00           H  
ATOM    823  O   PRO A  58      -8.014  13.032  -2.754  1.00 96.00           O  
ATOM    824  CG  PRO A  58      -5.912  11.571  -4.933  1.00 96.00           C  
ATOM    825  HG2 PRO A  58      -6.440  12.503  -5.138  1.00 96.00           H  
ATOM    826  HG3 PRO A  58      -5.177  11.367  -5.711  1.00 96.00           H  
ATOM    827  CD  PRO A  58      -6.921  10.431  -4.792  1.00 96.00           C  
ATOM    828  HD2 PRO A  58      -7.798  10.638  -5.405  1.00 96.00           H  
ATOM    829  HD3 PRO A  58      -6.466   9.492  -5.107  1.00 96.00           H  
ATOM    830  N   ASN A  59      -6.661  13.011  -0.967  1.00 93.11           N  
ATOM    831  H   ASN A  59      -5.892  12.529  -0.523  1.00 93.11           H  
ATOM    832  CA  ASN A  59      -7.096  14.263  -0.356  1.00 93.11           C  
ATOM    833  HA  ASN A  59      -7.793  14.764  -1.028  1.00 93.11           H  
ATOM    834  C   ASN A  59      -5.909  15.228  -0.155  1.00 93.11           C  
ATOM    835  CB  ASN A  59      -7.867  13.917   0.936  1.00 93.11           C  
ATOM    836  HB2 ASN A  59      -8.332  14.815   1.342  1.00 93.11           H  
ATOM    837  HB3 ASN A  59      -8.668  13.224   0.680  1.00 93.11           H  
ATOM    838  O   ASN A  59      -4.760  14.924  -0.480  1.00 93.11           O  
ATOM    839  CG  ASN A  59      -7.017  13.292   2.034  1.00 93.11           C  
ATOM    840  ND2 ASN A  59      -7.576  12.399   2.815  1.00 93.11           N  
ATOM    841 HD21 ASN A  59      -7.024  12.003   3.563  1.00 93.11           H  
ATOM    842 HD22 ASN A  59      -8.533  12.106   2.679  1.00 93.11           H  
ATOM    843  OD1 ASN A  59      -5.866  13.645   2.239  1.00 93.11           O  
ATOM    844  N   ASP A  60      -6.169  16.414   0.401  1.00 92.33           N  
ATOM    845  H   ASP A  60      -7.124  16.631   0.648  1.00 92.33           H  
ATOM    846  CA  ASP A  60      -5.135  17.435   0.629  1.00 92.33           C  
ATOM    847  HA  ASP A  60      -4.642  17.629  -0.324  1.00 92.33           H  
ATOM    848  C   ASP A  60      -4.001  16.989   1.582  1.00 92.33           C  
ATOM    849  CB  ASP A  60      -5.796  18.746   1.122  1.00 92.33           C  
ATOM    850  HB2 ASP A  60      -5.062  19.312   1.697  1.00 92.33           H  
ATOM    851  HB3 ASP A  60      -6.621  18.510   1.793  1.00 92.33           H  
ATOM    852  O   ASP A  60      -2.918  17.572   1.524  1.00 92.33           O  
ATOM    853  CG  ASP A  60      -6.286  19.677  -0.003  1.00 92.33           C  
ATOM    854  OD1 ASP A  60      -5.628  19.756  -1.063  1.00 92.33           O  
ATOM    855  OD2 ASP A  60      -7.267  20.428   0.146  1.00 92.33           O  
ATOM    856  N   ARG A  61      -4.211  15.963   2.421  1.00 91.97           N  
ATOM    857  H   ARG A  61      -5.075  15.449   2.329  1.00 91.97           H  
ATOM    858  CA  ARG A  61      -3.223  15.457   3.393  1.00 91.97           C  
ATOM    859  HA  ARG A  61      -2.546  16.263   3.675  1.00 91.97           H  
ATOM    860  C   ARG A  61      -2.332  14.352   2.827  1.00 91.97           C  
ATOM    861  CB  ARG A  61      -3.929  14.940   4.659  1.00 91.97           C  
ATOM    862  HB2 ARG A  61      -3.176  14.500   5.313  1.00 91.97           H  
ATOM    863  HB3 ARG A  61      -4.633  14.151   4.394  1.00 91.97           H  
ATOM    864  O   ARG A  61      -1.151  14.312   3.153  1.00 91.97           O  
ATOM    865  CG  ARG A  61      -4.664  16.034   5.444  1.00 91.97           C  
ATOM    866  HG2 ARG A  61      -5.433  16.491   4.821  1.00 91.97           H  
ATOM    867  HG3 ARG A  61      -3.945  16.796   5.746  1.00 91.97           H  
ATOM    868  CD  ARG A  61      -5.320  15.425   6.691  1.00 91.97           C  
ATOM    869  HD2 ARG A  61      -4.571  14.849   7.234  1.00 91.97           H  
ATOM    870  HD3 ARG A  61      -6.113  14.747   6.378  1.00 91.97           H  
ATOM    871  NE  ARG A  61      -5.873  16.458   7.589  1.00 91.97           N  
ATOM    872  HE  ARG A  61      -5.831  17.418   7.278  1.00 91.97           H  
ATOM    873  NH1 ARG A  61      -6.518  15.031   9.277  1.00 91.97           N  
ATOM    874 HH11 ARG A  61      -6.807  14.866  10.230  1.00 91.97           H  
ATOM    875 HH12 ARG A  61      -6.281  14.223   8.719  1.00 91.97           H  
ATOM    876  NH2 ARG A  61      -6.759  17.229   9.543  1.00 91.97           N  
ATOM    877 HH21 ARG A  61      -7.134  17.023  10.458  1.00 91.97           H  
ATOM    878 HH22 ARG A  61      -6.679  18.186   9.230  1.00 91.97           H  
ATOM    879  CZ  ARG A  61      -6.381  16.233   8.791  1.00 91.97           C  
ATOM    880  N   ASN A  62      -2.884  13.472   1.994  1.00 94.94           N  
ATOM    881  H   ASN A  62      -3.872  13.559   1.806  1.00 94.94           H  
ATOM    882  CA  ASN A  62      -2.212  12.245   1.553  1.00 94.94           C  
ATOM    883  HA  ASN A  62      -1.257  12.158   2.070  1.00 94.94           H  
ATOM    884  C   ASN A  62      -1.858  12.213   0.055  1.00 94.94           C  
ATOM    885  CB  ASN A  62      -3.054  11.047   2.010  1.00 94.94           C  
ATOM    886  HB2 ASN A  62      -2.463  10.145   1.848  1.00 94.94           H  
ATOM    887  HB3 ASN A  62      -3.257  11.123   3.078  1.00 94.94           H  
ATOM    888  O   ASN A  62      -1.280  11.236  -0.419  1.00 94.94           O  
ATOM    889  CG  ASN A  62      -4.360  10.866   1.265  1.00 94.94           C  
ATOM    890  ND2 ASN A  62      -5.208   9.987   1.737  1.00 94.94           N  
ATOM    891 HD21 ASN A  62      -6.064   9.840   1.221  1.00 94.94           H  
ATOM    892 HD22 ASN A  62      -4.971   9.447   2.557  1.00 94.94           H  
ATOM    893  OD1 ASN A  62      -4.653  11.520   0.278  1.00 94.94           O  
ATOM    894  N   PHE A  63      -2.154  13.285  -0.696  1.00 96.64           N  
ATOM    895  H   PHE A  63      -2.756  13.986  -0.289  1.00 96.64           H  
ATOM    896  CA  PHE A  63      -1.944  13.316  -2.148  1.00 96.64           C  
ATOM    897  HA  PHE A  63      -2.644  12.615  -2.602  1.00 96.64           H  
ATOM    898  C   PHE A  63      -0.534  12.889  -2.568  1.00 96.64           C  
ATOM    899  CB  PHE A  63      -2.214  14.723  -2.712  1.00 96.64           C  
ATOM    900  HB2 PHE A  63      -2.335  14.632  -3.792  1.00 96.64           H  
ATOM    901  HB3 PHE A  63      -3.161  15.106  -2.333  1.00 96.64           H  
ATOM    902  O   PHE A  63      -0.381  12.241  -3.595  1.00 96.64           O  
ATOM    903  CG  PHE A  63      -1.110  15.737  -2.447  1.00 96.64           C  
ATOM    904  CD1 PHE A  63      -1.134  16.527  -1.285  1.00 96.64           C  
ATOM    905  HD1 PHE A  63      -1.945  16.421  -0.579  1.00 96.64           H  
ATOM    906  CD2 PHE A  63      -0.019  15.843  -3.337  1.00 96.64           C  
ATOM    907  HD2 PHE A  63       0.029  15.209  -4.210  1.00 96.64           H  
ATOM    908  CE1 PHE A  63      -0.089  17.432  -1.024  1.00 96.64           C  
ATOM    909  HE1 PHE A  63      -0.105  18.012  -0.113  1.00 96.64           H  
ATOM    910  CE2 PHE A  63       1.028  16.743  -3.075  1.00 96.64           C  
ATOM    911  HE2 PHE A  63       1.878  16.789  -3.740  1.00 96.64           H  
ATOM    912  CZ  PHE A  63       0.990  17.543  -1.920  1.00 96.64           C  
ATOM    913  HZ  PHE A  63       1.808  18.212  -1.700  1.00 96.64           H  
ATOM    914  N   LYS A  64       0.504  13.288  -1.819  1.00 96.87           N  
ATOM    915  H   LYS A  64       0.302  13.787  -0.964  1.00 96.87           H  
ATOM    916  CA  LYS A  64       1.897  13.074  -2.221  1.00 96.87           C  
ATOM    917  HA  LYS A  64       2.057  13.495  -3.213  1.00 96.87           H  
ATOM    918  C   LYS A  64       2.170  11.581  -2.344  1.00 96.87           C  
ATOM    919  CB  LYS A  64       2.836  13.760  -1.221  1.00 96.87           C  
ATOM    920  HB2 LYS A  64       2.561  13.415  -0.225  1.00 96.87           H  
ATOM    921  HB3 LYS A  64       2.669  14.837  -1.261  1.00 96.87           H  
ATOM    922  O   LYS A  64       2.626  11.147  -3.394  1.00 96.87           O  
ATOM    923  CG  LYS A  64       4.329  13.475  -1.498  1.00 96.87           C  
ATOM    924  HG2 LYS A  64       4.501  12.402  -1.585  1.00 96.87           H  
ATOM    925  HG3 LYS A  64       4.609  13.944  -2.442  1.00 96.87           H  
ATOM    926  CD  LYS A  64       5.243  14.005  -0.383  1.00 96.87           C  
ATOM    927  HD2 LYS A  64       5.075  15.076  -0.270  1.00 96.87           H  
ATOM    928  HD3 LYS A  64       6.284  13.844  -0.664  1.00 96.87           H  
ATOM    929  CE  LYS A  64       4.943  13.305   0.957  1.00 96.87           C  
ATOM    930  HE2 LYS A  64       3.981  12.796   0.884  1.00 96.87           H  
ATOM    931  HE3 LYS A  64       4.864  14.042   1.756  1.00 96.87           H  
ATOM    932  NZ  LYS A  64       5.929  12.270   1.318  1.00 96.87           N  
ATOM    933  HZ1 LYS A  64       6.186  11.720   0.511  1.00 96.87           H  
ATOM    934  HZ2 LYS A  64       6.786  12.630   1.712  1.00 96.87           H  
ATOM    935  HZ3 LYS A  64       5.491  11.579   1.911  1.00 96.87           H  
ATOM    936  N   ASP A  65       1.855  10.821  -1.304  1.00 97.94           N  
ATOM    937  H   ASP A  65       1.415  11.235  -0.494  1.00 97.94           H  
ATOM    938  CA  ASP A  65       2.133   9.388  -1.270  1.00 97.94           C  
ATOM    939  HA  ASP A  65       3.154   9.227  -1.616  1.00 97.94           H  
ATOM    940  C   ASP A  65       1.199   8.645  -2.231  1.00 97.94           C  
ATOM    941  CB  ASP A  65       2.047   8.881   0.175  1.00 97.94           C  
ATOM    942  HB2 ASP A  65       1.000   8.845   0.476  1.00 97.94           H  
ATOM    943  HB3 ASP A  65       2.451   7.869   0.221  1.00 97.94           H  
ATOM    944  O   ASP A  65       1.644   7.793  -2.998  1.00 97.94           O  
ATOM    945  CG  ASP A  65       2.823   9.780   1.148  1.00 97.94           C  
ATOM    946  OD1 ASP A  65       3.975  10.193   0.849  1.00 97.94           O  
ATOM    947  OD2 ASP A  65       2.202  10.189   2.149  1.00 97.94           O  
ATOM    948  N   TRP A  66      -0.064   9.072  -2.307  1.00 97.88           N  
ATOM    949  H   TRP A  66      -0.390   9.748  -1.631  1.00 97.88           H  
ATOM    950  CA  TRP A  66      -1.022   8.528  -3.264  1.00 97.88           C  
ATOM    951  HA  TRP A  66      -1.128   7.461  -3.068  1.00 97.88           H  
ATOM    952  C   TRP A  66      -0.553   8.668  -4.720  1.00 97.88           C  
ATOM    953  CB  TRP A  66      -2.374   9.203  -3.039  1.00 97.88           C  
ATOM    954  HB2 TRP A  66      -2.327  10.227  -3.411  1.00 97.88           H  
ATOM    955  HB3 TRP A  66      -2.576   9.244  -1.968  1.00 97.88           H  
ATOM    956  O   TRP A  66      -0.566   7.703  -5.484  1.00 97.88           O  
ATOM    957  CG  TRP A  66      -3.504   8.485  -3.694  1.00 97.88           C  
ATOM    958  CD1 TRP A  66      -4.375   7.675  -3.056  1.00 97.88           C  
ATOM    959  HD1 TRP A  66      -4.387   7.489  -1.993  1.00 97.88           H  
ATOM    960  CD2 TRP A  66      -3.878   8.442  -5.103  1.00 97.88           C  
ATOM    961  CE2 TRP A  66      -4.925   7.484  -5.249  1.00 97.88           C  
ATOM    962  CE3 TRP A  66      -3.429   9.094  -6.270  1.00 97.88           C  
ATOM    963  HE3 TRP A  66      -2.655   9.844  -6.198  1.00 97.88           H  
ATOM    964  NE1 TRP A  66      -5.217   7.086  -3.969  1.00 97.88           N  
ATOM    965  HE1 TRP A  66      -5.967   6.465  -3.701  1.00 97.88           H  
ATOM    966  CH2 TRP A  66      -4.919   7.725  -7.636  1.00 97.88           C  
ATOM    967  HH2 TRP A  66      -5.269   7.384  -8.599  1.00 97.88           H  
ATOM    968  CZ2 TRP A  66      -5.452   7.130  -6.489  1.00 97.88           C  
ATOM    969  HZ2 TRP A  66      -6.199   6.352  -6.554  1.00 97.88           H  
ATOM    970  CZ3 TRP A  66      -3.935   8.728  -7.528  1.00 97.88           C  
ATOM    971  HZ3 TRP A  66      -3.529   9.187  -8.417  1.00 97.88           H  
ATOM    972  N   PHE A  67      -0.078   9.854  -5.113  1.00 97.63           N  
ATOM    973  H   PHE A  67      -0.067  10.617  -4.451  1.00 97.63           H  
ATOM    974  CA  PHE A  67       0.420  10.074  -6.469  1.00 97.63           C  
ATOM    975  HA  PHE A  67      -0.310   9.648  -7.158  1.00 97.63           H  
ATOM    976  C   PHE A  67       1.735   9.346  -6.744  1.00 97.63           C  
ATOM    977  CB  PHE A  67       0.543  11.565  -6.799  1.00 97.63           C  
ATOM    978  HB2 PHE A  67       0.950  12.102  -5.942  1.00 97.63           H  
ATOM    979  HB3 PHE A  67       1.247  11.668  -7.624  1.00 97.63           H  
ATOM    980  O   PHE A  67       1.949   8.952  -7.883  1.00 97.63           O  
ATOM    981  CG  PHE A  67      -0.752  12.191  -7.266  1.00 97.63           C  
ATOM    982  CD1 PHE A  67      -1.263  11.849  -8.530  1.00 97.63           C  
ATOM    983  HD1 PHE A  67      -0.718  11.164  -9.163  1.00 97.63           H  
ATOM    984  CD2 PHE A  67      -1.457  13.089  -6.446  1.00 97.63           C  
ATOM    985  HD2 PHE A  67      -1.049  13.391  -5.493  1.00 97.63           H  
ATOM    986  CE1 PHE A  67      -2.498  12.367  -8.946  1.00 97.63           C  
ATOM    987  HE1 PHE A  67      -2.898  12.087  -9.909  1.00 97.63           H  
ATOM    988  CE2 PHE A  67      -2.721  13.555  -6.829  1.00 97.63           C  
ATOM    989  HE2 PHE A  67      -3.302  14.165  -6.153  1.00 97.63           H  
ATOM    990  CZ  PHE A  67      -3.249  13.169  -8.068  1.00 97.63           C  
ATOM    991  HZ  PHE A  67      -4.261  13.451  -8.319  1.00 97.63           H  
ATOM    992  N   ILE A  68       2.597   9.122  -5.748  1.00 97.97           N  
ATOM    993  H   ILE A  68       2.371   9.451  -4.821  1.00 97.97           H  
ATOM    994  CA  ILE A  68       3.804   8.296  -5.931  1.00 97.97           C  
ATOM    995  HA  ILE A  68       4.390   8.708  -6.753  1.00 97.97           H  
ATOM    996  C   ILE A  68       3.416   6.868  -6.333  1.00 97.97           C  
ATOM    997  CB  ILE A  68       4.676   8.316  -4.657  1.00 97.97           C  
ATOM    998  HB  ILE A  68       4.040   8.103  -3.797  1.00 97.97           H  
ATOM    999  O   ILE A  68       3.952   6.352  -7.316  1.00 97.97           O  
ATOM   1000  CG1 ILE A  68       5.318   9.705  -4.475  1.00 97.97           C  
ATOM   1001 HG12 ILE A  68       4.571  10.482  -4.639  1.00 97.97           H  
ATOM   1002 HG13 ILE A  68       6.094   9.849  -5.227  1.00 97.97           H  
ATOM   1003  CG2 ILE A  68       5.786   7.255  -4.699  1.00 97.97           C  
ATOM   1004 HG21 ILE A  68       5.357   6.253  -4.704  1.00 97.97           H  
ATOM   1005 HG22 ILE A  68       6.414   7.324  -3.810  1.00 97.97           H  
ATOM   1006 HG23 ILE A  68       6.409   7.394  -5.583  1.00 97.97           H  
ATOM   1007  CD1 ILE A  68       5.915   9.902  -3.076  1.00 97.97           C  
ATOM   1008 HD11 ILE A  68       5.273   9.456  -2.316  1.00 97.97           H  
ATOM   1009 HD12 ILE A  68       6.904   9.447  -3.037  1.00 97.97           H  
ATOM   1010 HD13 ILE A  68       6.007  10.966  -2.860  1.00 97.97           H  
ATOM   1011  N   ALA A  69       2.453   6.264  -5.627  1.00 97.71           N  
ATOM   1012  H   ALA A  69       2.067   6.738  -4.823  1.00 97.71           H  
ATOM   1013  CA  ALA A  69       1.924   4.944  -5.969  1.00 97.71           C  
ATOM   1014  HA  ALA A  69       2.743   4.225  -5.980  1.00 97.71           H  
ATOM   1015  C   ALA A  69       1.283   4.943  -7.365  1.00 97.71           C  
ATOM   1016  CB  ALA A  69       0.919   4.520  -4.891  1.00 97.71           C  
ATOM   1017  HB1 ALA A  69       0.075   5.210  -4.859  1.00 97.71           H  
ATOM   1018  HB2 ALA A  69       1.404   4.509  -3.915  1.00 97.71           H  
ATOM   1019  HB3 ALA A  69       0.544   3.520  -5.111  1.00 97.71           H  
ATOM   1020  O   ALA A  69       1.601   4.100  -8.202  1.00 97.71           O  
ATOM   1021  N   HIS A  70       0.447   5.941  -7.655  1.00 96.41           N  
ATOM   1022  H   HIS A  70       0.187   6.575  -6.913  1.00 96.41           H  
ATOM   1023  CA  HIS A  70      -0.194   6.093  -8.960  1.00 96.41           C  
ATOM   1024  HA  HIS A  70      -0.794   5.206  -9.164  1.00 96.41           H  
ATOM   1025  C   HIS A  70       0.814   6.248 -10.110  1.00 96.41           C  
ATOM   1026  CB  HIS A  70      -1.120   7.306  -8.890  1.00 96.41           C  
ATOM   1027  HB2 HIS A  70      -1.863   7.131  -8.111  1.00 96.41           H  
ATOM   1028  HB3 HIS A  70      -0.531   8.182  -8.620  1.00 96.41           H  
ATOM   1029  O   HIS A  70       0.609   5.687 -11.186  1.00 96.41           O  
ATOM   1030  CG  HIS A  70      -1.816   7.607 -10.187  1.00 96.41           C  
ATOM   1031  CD2 HIS A  70      -3.061   7.187 -10.562  1.00 96.41           C  
ATOM   1032  HD2 HIS A  70      -3.725   6.575  -9.968  1.00 96.41           H  
ATOM   1033  ND1 HIS A  70      -1.270   8.290 -11.251  1.00 96.41           N  
ATOM   1034  HD1 HIS A  70      -0.314   8.611 -11.315  1.00 96.41           H  
ATOM   1035  CE1 HIS A  70      -2.157   8.234 -12.257  1.00 96.41           C  
ATOM   1036  HE1 HIS A  70      -1.962   8.566 -13.266  1.00 96.41           H  
ATOM   1037  NE2 HIS A  70      -3.293   7.638 -11.867  1.00 96.41           N  
ATOM   1038  N   GLU A  71       1.902   7.002  -9.922  1.00 95.59           N  
ATOM   1039  H   GLU A  71       2.011   7.486  -9.042  1.00 95.59           H  
ATOM   1040  CA  GLU A  71       2.936   7.166 -10.949  1.00 95.59           C  
ATOM   1041  HA  GLU A  71       2.464   7.452 -11.889  1.00 95.59           H  
ATOM   1042  C   GLU A  71       3.675   5.867 -11.244  1.00 95.59           C  
ATOM   1043  CB  GLU A  71       3.990   8.213 -10.545  1.00 95.59           C  
ATOM   1044  HB2 GLU A  71       4.818   8.085 -11.242  1.00 95.59           H  
ATOM   1045  HB3 GLU A  71       4.376   7.993  -9.550  1.00 95.59           H  
ATOM   1046  O   GLU A  71       3.991   5.606 -12.405  1.00 95.59           O  
ATOM   1047  CG  GLU A  71       3.578   9.687 -10.613  1.00 95.59           C  
ATOM   1048  HG2 GLU A  71       4.471  10.300 -10.738  1.00 95.59           H  
ATOM   1049  HG3 GLU A  71       3.113  10.001  -9.679  1.00 95.59           H  
ATOM   1050  CD  GLU A  71       2.617   9.945 -11.759  1.00 95.59           C  
ATOM   1051  OE1 GLU A  71       1.387   9.928 -11.503  1.00 95.59           O  
ATOM   1052  OE2 GLU A  71       3.065  10.214 -12.902  1.00 95.59           O  
ATOM   1053  N   TYR A  72       3.936   5.057 -10.218  1.00 96.44           N  
ATOM   1054  H   TYR A  72       3.644   5.328  -9.290  1.00 96.44           H  
ATOM   1055  CA  TYR A  72       4.500   3.728 -10.411  1.00 96.44           C  
ATOM   1056  HA  TYR A  72       5.416   3.813 -10.995  1.00 96.44           H  
ATOM   1057  C   TYR A  72       3.531   2.836 -11.201  1.00 96.44           C  
ATOM   1058  CB  TYR A  72       4.853   3.127  -9.047  1.00 96.44           C  
ATOM   1059  HB2 TYR A  72       3.963   3.083  -8.419  1.00 96.44           H  
ATOM   1060  HB3 TYR A  72       5.577   3.774  -8.550  1.00 96.44           H  
ATOM   1061  O   TYR A  72       3.913   2.279 -12.233  1.00 96.44           O  
ATOM   1062  CG  TYR A  72       5.428   1.737  -9.173  1.00 96.44           C  
ATOM   1063  CD1 TYR A  72       4.573   0.621  -9.176  1.00 96.44           C  
ATOM   1064  HD1 TYR A  72       3.507   0.745  -9.053  1.00 96.44           H  
ATOM   1065  CD2 TYR A  72       6.809   1.568  -9.370  1.00 96.44           C  
ATOM   1066  HD2 TYR A  72       7.448   2.439  -9.373  1.00 96.44           H  
ATOM   1067  CE1 TYR A  72       5.101  -0.663  -9.385  1.00 96.44           C  
ATOM   1068  HE1 TYR A  72       4.439  -1.515  -9.425  1.00 96.44           H  
ATOM   1069  CE2 TYR A  72       7.346   0.282  -9.563  1.00 96.44           C  
ATOM   1070  HE2 TYR A  72       8.406   0.153  -9.724  1.00 96.44           H  
ATOM   1071  OH  TYR A  72       6.993  -2.070  -9.825  1.00 96.44           O  
ATOM   1072  HH  TYR A  72       7.941  -2.055  -9.976  1.00 96.44           H  
ATOM   1073  CZ  TYR A  72       6.485  -0.836  -9.579  1.00 96.44           C  
ATOM   1074  N   LEU A  73       2.265   2.788 -10.768  1.00 95.43           N  
ATOM   1075  H   LEU A  73       2.041   3.281  -9.915  1.00 95.43           H  
ATOM   1076  CA  LEU A  73       1.199   1.977 -11.370  1.00 95.43           C  
ATOM   1077  HA  LEU A  73       1.549   0.946 -11.430  1.00 95.43           H  
ATOM   1078  C   LEU A  73       0.816   2.413 -12.796  1.00 95.43           C  
ATOM   1079  CB  LEU A  73      -0.029   1.998 -10.448  1.00 95.43           C  
ATOM   1080  HB2 LEU A  73      -0.283   3.035 -10.226  1.00 95.43           H  
ATOM   1081  HB3 LEU A  73      -0.873   1.553 -10.975  1.00 95.43           H  
ATOM   1082  O   LEU A  73       0.276   1.645 -13.585  1.00 95.43           O  
ATOM   1083  CG  LEU A  73       0.171   1.223  -9.133  1.00 95.43           C  
ATOM   1084  HG  LEU A  73       1.073   1.565  -8.627  1.00 95.43           H  
ATOM   1085  CD1 LEU A  73      -1.015   1.470  -8.213  1.00 95.43           C  
ATOM   1086 HD11 LEU A  73      -1.926   1.092  -8.678  1.00 95.43           H  
ATOM   1087 HD12 LEU A  73      -0.861   0.953  -7.265  1.00 95.43           H  
ATOM   1088 HD13 LEU A  73      -1.109   2.540  -8.027  1.00 95.43           H  
ATOM   1089  CD2 LEU A  73       0.285  -0.275  -9.371  1.00 95.43           C  
ATOM   1090 HD21 LEU A  73       1.229  -0.518  -9.858  1.00 95.43           H  
ATOM   1091 HD22 LEU A  73       0.237  -0.818  -8.427  1.00 95.43           H  
ATOM   1092 HD23 LEU A  73      -0.532  -0.628  -9.999  1.00 95.43           H  
ATOM   1093  N   SER A  74       1.100   3.665 -13.159  1.00 92.50           N  
ATOM   1094  H   SER A  74       1.467   4.283 -12.451  1.00 92.50           H  
ATOM   1095  CA  SER A  74       0.889   4.170 -14.524  1.00 92.50           C  
ATOM   1096  HA  SER A  74      -0.083   3.834 -14.885  1.00 92.50           H  
ATOM   1097  C   SER A  74       1.950   3.673 -15.512  1.00 92.50           C  
ATOM   1098  CB  SER A  74       0.909   5.699 -14.526  1.00 92.50           C  
ATOM   1099  HB2 SER A  74       1.856   6.047 -14.115  1.00 92.50           H  
ATOM   1100  HB3 SER A  74       0.825   6.053 -15.553  1.00 92.50           H  
ATOM   1101  O   SER A  74       1.742   3.721 -16.727  1.00 92.50           O  
ATOM   1102  OG  SER A  74      -0.160   6.240 -13.774  1.00 92.50           O  
ATOM   1103  HG  SER A  74      -0.070   5.907 -12.878  1.00 92.50           H  
ATOM   1104  N   GLU A  75       3.111   3.249 -15.014  1.00 89.43           N  
ATOM   1105  H   GLU A  75       3.214   3.219 -14.010  1.00 89.43           H  
ATOM   1106  CA  GLU A  75       4.217   2.749 -15.831  1.00 89.43           C  
ATOM   1107  HA  GLU A  75       4.043   2.995 -16.879  1.00 89.43           H  
ATOM   1108  C   GLU A  75       4.328   1.215 -15.772  1.00 89.43           C  
ATOM   1109  CB  GLU A  75       5.519   3.447 -15.399  1.00 89.43           C  
ATOM   1110  HB2 GLU A  75       6.361   2.962 -15.892  1.00 89.43           H  
ATOM   1111  HB3 GLU A  75       5.637   3.307 -14.324  1.00 89.43           H  
ATOM   1112  O   GLU A  75       4.710   0.609 -16.774  1.00 89.43           O  
ATOM   1113  CG  GLU A  75       5.576   4.963 -15.702  1.00 89.43           C  
ATOM   1114  HG2 GLU A  75       6.484   5.364 -15.253  1.00 89.43           H  
ATOM   1115  HG3 GLU A  75       4.730   5.462 -15.231  1.00 89.43           H  
ATOM   1116  CD  GLU A  75       5.594   5.289 -17.210  1.00 89.43           C  
ATOM   1117  OE1 GLU A  75       5.015   6.305 -17.675  1.00 89.43           O  
ATOM   1118  OE2 GLU A  75       6.179   4.513 -18.006  1.00 89.43           O  
ATOM   1119  N   SER A  76       3.969   0.591 -14.643  1.00 83.98           N  
ATOM   1120  H   SER A  76       3.596   1.150 -13.890  1.00 83.98           H  
ATOM   1121  CA  SER A  76       4.052  -0.855 -14.373  1.00 83.98           C  
ATOM   1122  HA  SER A  76       4.103  -1.403 -15.313  1.00 83.98           H  
ATOM   1123  C   SER A  76       2.831  -1.352 -13.587  1.00 83.98           C  
ATOM   1124  CB  SER A  76       5.328  -1.118 -13.574  1.00 83.98           C  
ATOM   1125  HB2 SER A  76       6.168  -0.703 -14.130  1.00 83.98           H  
ATOM   1126  HB3 SER A  76       5.266  -0.621 -12.606  1.00 83.98           H  
ATOM   1127  O   SER A  76       2.120  -0.538 -13.027  1.00 83.98           O  
ATOM   1128  OG  SER A  76       5.548  -2.505 -13.388  1.00 83.98           O  
ATOM   1129  HG  SER A  76       5.295  -2.724 -12.489  1.00 83.98           H  
ATOM   1130  N   ALA A  77       2.593  -2.667 -13.518  1.00 74.21           N  
ATOM   1131  H   ALA A  77       3.236  -3.304 -13.965  1.00 74.21           H  
ATOM   1132  CA  ALA A  77       1.392  -3.227 -12.884  1.00 74.21           C  
ATOM   1133  HA  ALA A  77       0.591  -2.489 -12.945  1.00 74.21           H  
ATOM   1134  C   ALA A  77       1.562  -3.539 -11.380  1.00 74.21           C  
ATOM   1135  CB  ALA A  77       0.932  -4.444 -13.697  1.00 74.21           C  
ATOM   1136  HB1 ALA A  77       1.688  -5.228 -13.671  1.00 74.21           H  
ATOM   1137  HB2 ALA A  77       0.013  -4.834 -13.259  1.00 74.21           H  
ATOM   1138  HB3 ALA A  77       0.731  -4.150 -14.727  1.00 74.21           H  
ATOM   1139  O   ALA A  77       0.854  -2.994 -10.549  1.00 74.21           O  
ATOM   1140  N   ASP A  78       2.529  -4.370 -10.986  1.00 90.11           N  
ATOM   1141  H   ASP A  78       3.039  -4.882 -11.692  1.00 90.11           H  
ATOM   1142  CA  ASP A  78       2.526  -4.921  -9.620  1.00 90.11           C  
ATOM   1143  HA  ASP A  78       1.491  -5.074  -9.314  1.00 90.11           H  
ATOM   1144  C   ASP A  78       3.184  -3.998  -8.577  1.00 90.11           C  
ATOM   1145  CB  ASP A  78       3.195  -6.304  -9.623  1.00 90.11           C  
ATOM   1146  HB2 ASP A  78       3.211  -6.690  -8.603  1.00 90.11           H  
ATOM   1147  HB3 ASP A  78       4.228  -6.194  -9.952  1.00 90.11           H  
ATOM   1148  O   ASP A  78       4.399  -3.780  -8.603  1.00 90.11           O  
ATOM   1149  CG  ASP A  78       2.495  -7.330 -10.521  1.00 90.11           C  
ATOM   1150  OD1 ASP A  78       1.271  -7.203 -10.735  1.00 90.11           O  
ATOM   1151  OD2 ASP A  78       3.227  -8.219 -11.014  1.00 90.11           O  
ATOM   1152  N   LEU A  79       2.413  -3.507  -7.604  1.00 95.41           N  
ATOM   1153  H   LEU A  79       1.413  -3.616  -7.697  1.00 95.41           H  
ATOM   1154  CA  LEU A  79       2.897  -2.749  -6.445  1.00 95.41           C  
ATOM   1155  HA  LEU A  79       3.987  -2.743  -6.450  1.00 95.41           H  
ATOM   1156  C   LEU A  79       2.430  -3.397  -5.138  1.00 95.41           C  
ATOM   1157  CB  LEU A  79       2.399  -1.295  -6.556  1.00 95.41           C  
ATOM   1158  HB2 LEU A  79       2.707  -0.893  -7.522  1.00 95.41           H  
ATOM   1159  HB3 LEU A  79       1.309  -1.314  -6.534  1.00 95.41           H  
ATOM   1160  O   LEU A  79       1.238  -3.435  -4.851  1.00 95.41           O  
ATOM   1161  CG  LEU A  79       2.872  -0.346  -5.440  1.00 95.41           C  
ATOM   1162  HG  LEU A  79       2.538  -0.721  -4.472  1.00 95.41           H  
ATOM   1163  CD1 LEU A  79       4.394  -0.209  -5.411  1.00 95.41           C  
ATOM   1164 HD11 LEU A  79       4.819  -1.146  -5.051  1.00 95.41           H  
ATOM   1165 HD12 LEU A  79       4.681   0.581  -4.717  1.00 95.41           H  
ATOM   1166 HD13 LEU A  79       4.773   0.023  -6.407  1.00 95.41           H  
ATOM   1167  CD2 LEU A  79       2.272   1.046  -5.643  1.00 95.41           C  
ATOM   1168 HD21 LEU A  79       1.184   0.969  -5.648  1.00 95.41           H  
ATOM   1169 HD22 LEU A  79       2.606   1.466  -6.592  1.00 95.41           H  
ATOM   1170 HD23 LEU A  79       2.572   1.700  -4.825  1.00 95.41           H  
ATOM   1171  N   MET A  80       3.369  -3.848  -4.308  1.00 96.03           N  
ATOM   1172  H   MET A  80       4.339  -3.769  -4.576  1.00 96.03           H  
ATOM   1173  CA  MET A  80       3.086  -4.180  -2.913  1.00 96.03           C  
ATOM   1174  HA  MET A  80       2.131  -4.701  -2.852  1.00 96.03           H  
ATOM   1175  C   MET A  80       2.974  -2.883  -2.121  1.00 96.03           C  
ATOM   1176  CB  MET A  80       4.167  -5.092  -2.323  1.00 96.03           C  
ATOM   1177  HB2 MET A  80       3.932  -5.257  -1.271  1.00 96.03           H  
ATOM   1178  HB3 MET A  80       5.141  -4.607  -2.392  1.00 96.03           H  
ATOM   1179  O   MET A  80       3.960  -2.156  -1.950  1.00 96.03           O  
ATOM   1180  CG  MET A  80       4.233  -6.460  -3.002  1.00 96.03           C  
ATOM   1181  HG2 MET A  80       5.036  -7.032  -2.537  1.00 96.03           H  
ATOM   1182  HG3 MET A  80       4.479  -6.327  -4.056  1.00 96.03           H  
ATOM   1183  SD  MET A  80       2.703  -7.419  -2.875  1.00 96.03           S  
ATOM   1184  CE  MET A  80       3.243  -8.969  -3.637  1.00 96.03           C  
ATOM   1185  HE1 MET A  80       2.410  -9.671  -3.653  1.00 96.03           H  
ATOM   1186  HE2 MET A  80       4.059  -9.398  -3.056  1.00 96.03           H  
ATOM   1187  HE3 MET A  80       3.579  -8.782  -4.657  1.00 96.03           H  
ATOM   1188  N   LEU A  81       1.757  -2.586  -1.680  1.00 96.80           N  
ATOM   1189  H   LEU A  81       1.003  -3.234  -1.857  1.00 96.80           H  
ATOM   1190  CA  LEU A  81       1.405  -1.332  -1.040  1.00 96.80           C  
ATOM   1191  HA  LEU A  81       2.286  -0.690  -1.042  1.00 96.80           H  
ATOM   1192  C   LEU A  81       0.995  -1.577   0.410  1.00 96.80           C  
ATOM   1193  CB  LEU A  81       0.310  -0.656  -1.883  1.00 96.80           C  
ATOM   1194  HB2 LEU A  81       0.640  -0.626  -2.922  1.00 96.80           H  
ATOM   1195  HB3 LEU A  81      -0.594  -1.265  -1.847  1.00 96.80           H  
ATOM   1196  O   LEU A  81       0.164  -2.437   0.678  1.00 96.80           O  
ATOM   1197  CG  LEU A  81      -0.033   0.774  -1.444  1.00 96.80           C  
ATOM   1198  HG  LEU A  81      -0.498   0.766  -0.458  1.00 96.80           H  
ATOM   1199  CD1 LEU A  81       1.226   1.628  -1.417  1.00 96.80           C  
ATOM   1200 HD11 LEU A  81       0.946   2.682  -1.437  1.00 96.80           H  
ATOM   1201 HD12 LEU A  81       1.760   1.449  -0.484  1.00 96.80           H  
ATOM   1202 HD13 LEU A  81       1.853   1.392  -2.276  1.00 96.80           H  
ATOM   1203  CD2 LEU A  81      -0.975   1.436  -2.446  1.00 96.80           C  
ATOM   1204 HD21 LEU A  81      -1.713   0.712  -2.791  1.00 96.80           H  
ATOM   1205 HD22 LEU A  81      -1.492   2.270  -1.971  1.00 96.80           H  
ATOM   1206 HD23 LEU A  81      -0.426   1.782  -3.321  1.00 96.80           H  
ATOM   1207  N   THR A  82       1.567  -0.822   1.341  1.00 95.85           N  
ATOM   1208  H   THR A  82       2.278  -0.163   1.057  1.00 95.85           H  
ATOM   1209  CA  THR A  82       1.144  -0.824   2.746  1.00 95.85           C  
ATOM   1210  HA  THR A  82       0.230  -1.412   2.833  1.00 95.85           H  
ATOM   1211  C   THR A  82       0.794   0.587   3.205  1.00 95.85           C  
ATOM   1212  CB  THR A  82       2.177  -1.510   3.647  1.00 95.85           C  
ATOM   1213  HB  THR A  82       2.414  -2.489   3.231  1.00 95.85           H  
ATOM   1214  O   THR A  82       1.384   1.578   2.754  1.00 95.85           O  
ATOM   1215  CG2 THR A  82       3.471  -0.726   3.806  1.00 95.85           C  
ATOM   1216 HG21 THR A  82       4.177  -1.335   4.370  1.00 95.85           H  
ATOM   1217 HG22 THR A  82       3.895  -0.498   2.828  1.00 95.85           H  
ATOM   1218 HG23 THR A  82       3.270   0.193   4.358  1.00 95.85           H  
ATOM   1219  OG1 THR A  82       1.616  -1.693   4.920  1.00 95.85           O  
ATOM   1220  HG1 THR A  82       1.041  -2.459   4.852  1.00 95.85           H  
ATOM   1221  N   ARG A  83      -0.204   0.705   4.082  1.00 97.52           N  
ATOM   1222  H   ARG A  83      -0.639  -0.134   4.437  1.00 97.52           H  
ATOM   1223  CA  ARG A  83      -0.653   2.000   4.592  1.00 97.52           C  
ATOM   1224  HA  ARG A  83      -0.410   2.761   3.850  1.00 97.52           H  
ATOM   1225  C   ARG A  83       0.059   2.369   5.879  1.00 97.52           C  
ATOM   1226  CB  ARG A  83      -2.164   1.985   4.750  1.00 97.52           C  
ATOM   1227  HB2 ARG A  83      -2.440   1.206   5.461  1.00 97.52           H  
ATOM   1228  HB3 ARG A  83      -2.589   1.776   3.769  1.00 97.52           H  
ATOM   1229  O   ARG A  83       0.144   1.585   6.815  1.00 97.52           O  
ATOM   1230  CG  ARG A  83      -2.768   3.301   5.226  1.00 97.52           C  
ATOM   1231  HG2 ARG A  83      -2.512   4.104   4.535  1.00 97.52           H  
ATOM   1232  HG3 ARG A  83      -2.415   3.543   6.228  1.00 97.52           H  
ATOM   1233  CD  ARG A  83      -4.275   3.078   5.256  1.00 97.52           C  
ATOM   1234  HD2 ARG A  83      -4.622   2.780   4.267  1.00 97.52           H  
ATOM   1235  HD3 ARG A  83      -4.474   2.260   5.949  1.00 97.52           H  
ATOM   1236  NE  ARG A  83      -4.990   4.285   5.679  1.00 97.52           N  
ATOM   1237  HE  ARG A  83      -4.634   5.186   5.393  1.00 97.52           H  
ATOM   1238  NH1 ARG A  83      -6.733   3.210   6.697  1.00 97.52           N  
ATOM   1239 HH11 ARG A  83      -7.545   3.288   7.292  1.00 97.52           H  
ATOM   1240 HH12 ARG A  83      -6.400   2.310   6.385  1.00 97.52           H  
ATOM   1241  NH2 ARG A  83      -6.632   5.437   6.718  1.00 97.52           N  
ATOM   1242 HH21 ARG A  83      -7.493   5.409   7.245  1.00 97.52           H  
ATOM   1243 HH22 ARG A  83      -6.227   6.306   6.401  1.00 97.52           H  
ATOM   1244  CZ  ARG A  83      -6.110   4.302   6.363  1.00 97.52           C  
ATOM   1245  N   VAL A  84       0.488   3.623   5.935  1.00 97.37           N  
ATOM   1246  H   VAL A  84       0.380   4.185   5.103  1.00 97.37           H  
ATOM   1247  CA  VAL A  84       1.083   4.245   7.115  1.00 97.37           C  
ATOM   1248  HA  VAL A  84       1.446   3.460   7.778  1.00 97.37           H  
ATOM   1249  C   VAL A  84       0.021   5.049   7.847  1.00 97.37           C  
ATOM   1250  CB  VAL A  84       2.280   5.131   6.742  1.00 97.37           C  
ATOM   1251  HB  VAL A  84       1.939   6.028   6.224  1.00 97.37           H  
ATOM   1252  O   VAL A  84      -0.598   5.944   7.266  1.00 97.37           O  
ATOM   1253  CG1 VAL A  84       3.042   5.539   8.004  1.00 97.37           C  
ATOM   1254 HG11 VAL A  84       2.367   6.010   8.718  1.00 97.37           H  
ATOM   1255 HG12 VAL A  84       3.842   6.235   7.749  1.00 97.37           H  
ATOM   1256 HG13 VAL A  84       3.469   4.652   8.471  1.00 97.37           H  
ATOM   1257  CG2 VAL A  84       3.252   4.379   5.833  1.00 97.37           C  
ATOM   1258 HG21 VAL A  84       2.805   4.229   4.850  1.00 97.37           H  
ATOM   1259 HG22 VAL A  84       4.182   4.937   5.721  1.00 97.37           H  
ATOM   1260 HG23 VAL A  84       3.467   3.403   6.269  1.00 97.37           H  
ATOM   1261  N   LEU A  85      -0.166   4.747   9.129  1.00 95.92           N  
ATOM   1262  H   LEU A  85       0.391   4.009   9.536  1.00 95.92           H  
ATOM   1263  CA  LEU A  85      -1.109   5.444   9.997  1.00 95.92           C  
ATOM   1264  HA  LEU A  85      -1.826   5.986   9.381  1.00 95.92           H  
ATOM   1265  C   LEU A  85      -0.409   6.489  10.864  1.00 95.92           C  
ATOM   1266  CB  LEU A  85      -1.886   4.433  10.850  1.00 95.92           C  
ATOM   1267  HB2 LEU A  85      -2.552   4.979  11.518  1.00 95.92           H  
ATOM   1268  HB3 LEU A  85      -1.175   3.884  11.467  1.00 95.92           H  
ATOM   1269  O   LEU A  85       0.752   6.345  11.244  1.00 95.92           O  
ATOM   1270  CG  LEU A  85      -2.717   3.430  10.034  1.00 95.92           C  
ATOM   1271  HG  LEU A  85      -2.058   2.870   9.372  1.00 95.92           H  
ATOM   1272  CD1 LEU A  85      -3.376   2.452  11.001  1.00 95.92           C  
ATOM   1273 HD11 LEU A  85      -2.610   1.938  11.581  1.00 95.92           H  
ATOM   1274 HD12 LEU A  85      -3.931   1.701  10.438  1.00 95.92           H  
ATOM   1275 HD13 LEU A  85      -4.048   2.981  11.676  1.00 95.92           H  
ATOM   1276  CD2 LEU A  85      -3.804   4.102   9.189  1.00 95.92           C  
ATOM   1277 HD21 LEU A  85      -4.371   3.332   8.664  1.00 95.92           H  
ATOM   1278 HD22 LEU A  85      -3.352   4.750   8.439  1.00 95.92           H  
ATOM   1279 HD23 LEU A  85      -4.474   4.681   9.824  1.00 95.92           H  
ATOM   1280  N   GLY A  86      -1.138   7.557  11.173  1.00 91.67           N  
ATOM   1281  H   GLY A  86      -2.092   7.604  10.842  1.00 91.67           H  
ATOM   1282  CA  GLY A  86      -0.719   8.568  12.130  1.00 91.67           C  
ATOM   1283  HA2 GLY A  86       0.332   8.817  11.986  1.00 91.67           H  
ATOM   1284  HA3 GLY A  86      -1.328   9.457  11.967  1.00 91.67           H  
ATOM   1285  C   GLY A  86      -0.962   8.149  13.574  1.00 91.67           C  
ATOM   1286  O   GLY A  86      -1.765   7.259  13.858  1.00 91.67           O  
ATOM   1287  N   ALA A  87      -0.318   8.848  14.510  1.00 91.48           N  
ATOM   1288  H   ALA A  87       0.260   9.627  14.229  1.00 91.48           H  
ATOM   1289  CA  ALA A  87      -0.683   8.733  15.918  1.00 91.48           C  
ATOM   1290  HA  ALA A  87      -0.572   7.692  16.220  1.00 91.48           H  
ATOM   1291  C   ALA A  87      -2.156   9.141  16.112  1.00 91.48           C  
ATOM   1292  CB  ALA A  87       0.270   9.588  16.760  1.00 91.48           C  
ATOM   1293  HB1 ALA A  87       1.300   9.269  16.600  1.00 91.48           H  
ATOM   1294  HB2 ALA A  87       0.167  10.638  16.484  1.00 91.48           H  
ATOM   1295  HB3 ALA A  87       0.022   9.480  17.816  1.00 91.48           H  
ATOM   1296  O   ALA A  87      -2.615  10.123  15.530  1.00 91.48           O  
ATOM   1297  N   GLY A  88      -2.908   8.369  16.899  1.00 87.52           N  
ATOM   1298  H   GLY A  88      -2.491   7.554  17.324  1.00 87.52           H  
ATOM   1299  CA  GLY A  88      -4.335   8.620  17.133  1.00 87.52           C  
ATOM   1300  HA2 GLY A  88      -4.643   8.070  18.022  1.00 87.52           H  
ATOM   1301  HA3 GLY A  88      -4.487   9.683  17.321  1.00 87.52           H  
ATOM   1302  C   GLY A  88      -5.269   8.205  15.989  1.00 87.52           C  
ATOM   1303  O   GLY A  88      -6.451   8.556  16.026  1.00 87.52           O  
ATOM   1304  N   ALA A  89      -4.776   7.472  14.983  1.00 93.09           N  
ATOM   1305  H   ALA A  89      -3.792   7.245  14.961  1.00 93.09           H  
ATOM   1306  CA  ALA A  89      -5.645   6.820  14.010  1.00 93.09           C  
ATOM   1307  HA  ALA A  89      -6.273   7.586  13.555  1.00 93.09           H  
ATOM   1308  C   ALA A  89      -6.553   5.794  14.709  1.00 93.09           C  
ATOM   1309  CB  ALA A  89      -4.801   6.176  12.907  1.00 93.09           C  
ATOM   1310  HB1 ALA A  89      -4.182   6.934  12.428  1.00 93.09           H  
ATOM   1311  HB2 ALA A  89      -5.455   5.729  12.158  1.00 93.09           H  
ATOM   1312  HB3 ALA A  89      -4.162   5.403  13.335  1.00 93.09           H  
ATOM   1313  O   ALA A  89      -6.112   5.085  15.614  1.00 93.09           O  
ATOM   1314  N   ARG A  90      -7.823   5.732  14.302  1.00 92.16           N  
ATOM   1315  H   ARG A  90      -8.098   6.318  13.527  1.00 92.16           H  
ATOM   1316  CA  ARG A  90      -8.825   4.823  14.883  1.00 92.16           C  
ATOM   1317  HA  ARG A  90      -8.341   3.874  15.115  1.00 92.16           H  
ATOM   1318  C   ARG A  90      -9.941   4.505  13.899  1.00 92.16           C  
ATOM   1319  CB  ARG A  90      -9.378   5.386  16.209  1.00 92.16           C  
ATOM   1320  HB2 ARG A  90     -10.102   4.683  16.620  1.00 92.16           H  
ATOM   1321  HB3 ARG A  90      -8.554   5.463  16.919  1.00 92.16           H  
ATOM   1322  O   ARG A  90     -10.211   5.293  12.984  1.00 92.16           O  
ATOM   1323  CG  ARG A  90     -10.058   6.753  16.083  1.00 92.16           C  
ATOM   1324  HG2 ARG A  90      -9.339   7.466  15.679  1.00 92.16           H  
ATOM   1325  HG3 ARG A  90     -10.921   6.679  15.422  1.00 92.16           H  
ATOM   1326  CD  ARG A  90     -10.505   7.250  17.459  1.00 92.16           C  
ATOM   1327  HD2 ARG A  90     -11.210   6.530  17.877  1.00 92.16           H  
ATOM   1328  HD3 ARG A  90      -9.626   7.300  18.101  1.00 92.16           H  
ATOM   1329  NE  ARG A  90     -11.161   8.569  17.377  1.00 92.16           N  
ATOM   1330  HE  ARG A  90     -11.782   8.699  16.592  1.00 92.16           H  
ATOM   1331  NH1 ARG A  90     -10.646   9.300  19.487  1.00 92.16           N  
ATOM   1332 HH11 ARG A  90     -10.198   8.412  19.663  1.00 92.16           H  
ATOM   1333 HH12 ARG A  90     -10.699  10.006  20.207  1.00 92.16           H  
ATOM   1334  NH2 ARG A  90     -11.803  10.622  18.138  1.00 92.16           N  
ATOM   1335 HH21 ARG A  90     -12.558  10.615  17.467  1.00 92.16           H  
ATOM   1336 HH22 ARG A  90     -11.877  11.293  18.889  1.00 92.16           H  
ATOM   1337  CZ  ARG A  90     -11.191   9.492  18.319  1.00 92.16           C  
ATOM   1338  N   ASN A  91     -10.586   3.363  14.094  1.00 93.58           N  
ATOM   1339  H   ASN A  91     -10.317   2.796  14.885  1.00 93.58           H  
ATOM   1340  CA  ASN A  91     -11.705   2.896  13.283  1.00 93.58           C  
ATOM   1341  HA  ASN A  91     -11.526   3.140  12.236  1.00 93.58           H  
ATOM   1342  C   ASN A  91     -12.985   3.626  13.688  1.00 93.58           C  
ATOM   1343  CB  ASN A  91     -11.838   1.367  13.391  1.00 93.58           C  
ATOM   1344  HB2 ASN A  91     -12.002   1.112  14.438  1.00 93.58           H  
ATOM   1345  HB3 ASN A  91     -12.705   1.040  12.818  1.00 93.58           H  
ATOM   1346  O   ASN A  91     -13.177   3.988  14.849  1.00 93.58           O  
ATOM   1347  CG  ASN A  91     -10.610   0.612  12.905  1.00 93.58           C  
ATOM   1348  ND2 ASN A  91     -10.733  -0.301  11.975  1.00 93.58           N  
ATOM   1349 HD21 ASN A  91      -9.909  -0.849  11.774  1.00 93.58           H  
ATOM   1350 HD22 ASN A  91     -11.637  -0.591  11.627  1.00 93.58           H  
ATOM   1351  OD1 ASN A  91      -9.503   0.852  13.354  1.00 93.58           O  
ATOM   1352  N   ALA A  92     -13.857   3.853  12.710  1.00 91.64           N  
ATOM   1353  H   ALA A  92     -13.656   3.510  11.781  1.00 91.64           H  
ATOM   1354  CA  ALA A  92     -15.206   4.312  12.990  1.00 91.64           C  
ATOM   1355  HA  ALA A  92     -15.146   5.105  13.736  1.00 91.64           H  
ATOM   1356  C   ALA A  92     -16.025   3.171  13.596  1.00 91.64           C  
ATOM   1357  CB  ALA A  92     -15.830   4.880  11.715  1.00 91.64           C  
ATOM   1358  HB1 ALA A  92     -16.061   4.074  11.017  1.00 91.64           H  
ATOM   1359  HB2 ALA A  92     -15.145   5.585  11.244  1.00 91.64           H  
ATOM   1360  HB3 ALA A  92     -16.752   5.405  11.964  1.00 91.64           H  
ATOM   1361  O   ALA A  92     -15.888   2.026  13.176  1.00 91.64           O  
ATOM   1362  N   ILE A  93     -16.870   3.478  14.569  1.00 87.71           N  
ATOM   1363  H   ILE A  93     -16.955   4.446  14.846  1.00 87.71           H  
ATOM   1364  CA  ILE A  93     -17.675   2.488  15.290  1.00 87.71           C  
ATOM   1365  HA  ILE A  93     -17.642   1.534  14.763  1.00 87.71           H  
ATOM   1366  C   ILE A  93     -19.134   2.909  15.312  1.00 87.71           C  
ATOM   1367  CB  ILE A  93     -17.137   2.243  16.715  1.00 87.71           C  
ATOM   1368  HB  ILE A  93     -17.797   1.519  17.192  1.00 87.71           H  
ATOM   1369  O   ILE A  93     -19.452   4.097  15.189  1.00 87.71           O  
ATOM   1370  CG1 ILE A  93     -17.143   3.525  17.580  1.00 87.71           C  
ATOM   1371 HG12 ILE A  93     -16.427   4.245  17.183  1.00 87.71           H  
ATOM   1372 HG13 ILE A  93     -18.134   3.978  17.547  1.00 87.71           H  
ATOM   1373  CG2 ILE A  93     -15.740   1.607  16.623  1.00 87.71           C  
ATOM   1374 HG21 ILE A  93     -15.022   2.300  16.184  1.00 87.71           H  
ATOM   1375 HG22 ILE A  93     -15.799   0.702  16.018  1.00 87.71           H  
ATOM   1376 HG23 ILE A  93     -15.390   1.321  17.615  1.00 87.71           H  
ATOM   1377  CD1 ILE A  93     -16.819   3.268  19.056  1.00 87.71           C  
ATOM   1378 HD11 ILE A  93     -15.781   2.954  19.170  1.00 87.71           H  
ATOM   1379 HD12 ILE A  93     -17.482   2.502  19.457  1.00 87.71           H  
ATOM   1380 HD13 ILE A  93     -16.960   4.189  19.622  1.00 87.71           H  
ATOM   1381  N   VAL A  94     -20.019   1.933  15.475  1.00 79.20           N  
ATOM   1382  H   VAL A  94     -19.685   0.981  15.536  1.00 79.20           H  
ATOM   1383  CA  VAL A  94     -21.452   2.171  15.635  1.00 79.20           C  
ATOM   1384  HA  VAL A  94     -21.815   2.671  14.737  1.00 79.20           H  
ATOM   1385  C   VAL A  94     -21.741   3.106  16.820  1.00 79.20           C  
ATOM   1386  CB  VAL A  94     -22.173   0.822  15.745  1.00 79.20           C  
ATOM   1387  HB  VAL A  94     -21.631   0.162  16.421  1.00 79.20           H  
ATOM   1388  O   VAL A  94     -21.259   2.907  17.934  1.00 79.20           O  
ATOM   1389  CG1 VAL A  94     -23.596   0.973  16.249  1.00 79.20           C  
ATOM   1390 HG11 VAL A  94     -24.116   1.723  15.654  1.00 79.20           H  
ATOM   1391 HG12 VAL A  94     -23.599   1.264  17.299  1.00 79.20           H  
ATOM   1392 HG13 VAL A  94     -24.096   0.007  16.175  1.00 79.20           H  
ATOM   1393  CG2 VAL A  94     -22.242   0.182  14.356  1.00 79.20           C  
ATOM   1394 HG21 VAL A  94     -22.793   0.821  13.666  1.00 79.20           H  
ATOM   1395 HG22 VAL A  94     -22.742  -0.785  14.426  1.00 79.20           H  
ATOM   1396 HG23 VAL A  94     -21.235   0.039  13.964  1.00 79.20           H  
ATOM   1397  N   GLY A  95     -22.513   4.163  16.548  1.00 65.29           N  
ATOM   1398  H   GLY A  95     -22.829   4.277  15.595  1.00 65.29           H  
ATOM   1399  CA  GLY A  95     -22.858   5.238  17.488  1.00 65.29           C  
ATOM   1400  HA2 GLY A  95     -23.704   5.794  17.085  1.00 65.29           H  
ATOM   1401  HA3 GLY A  95     -23.184   4.803  18.432  1.00 65.29           H  
ATOM   1402  C   GLY A  95     -21.737   6.263  17.754  1.00 65.29           C  
ATOM   1403  O   GLY A  95     -21.939   7.205  18.508  1.00 65.29           O  
ATOM   1404  N   GLY A  96     -20.550   6.113  17.151  1.00 63.09           N  
ATOM   1405  H   GLY A  96     -20.408   5.298  16.572  1.00 63.09           H  
ATOM   1406  CA  GLY A  96     -19.441   7.072  17.281  1.00 63.09           C  
ATOM   1407  HA2 GLY A  96     -19.813   8.066  17.031  1.00 63.09           H  
ATOM   1408  HA3 GLY A  96     -18.664   6.801  16.567  1.00 63.09           H  
ATOM   1409  C   GLY A  96     -18.794   7.135  18.673  1.00 63.09           C  
ATOM   1410  O   GLY A  96     -18.957   6.217  19.473  1.00 63.09           O  
ATOM   1411  N   ASN A  97     -18.045   8.217  18.954  1.00 57.31           N  
ATOM   1412  H   ASN A  97     -18.064   8.969  18.280  1.00 57.31           H  
ATOM   1413  CA  ASN A  97     -17.659   8.604  20.314  1.00 57.31           C  
ATOM   1414  HA  ASN A  97     -17.887   7.791  21.003  1.00 57.31           H  
ATOM   1415  C   ASN A  97     -18.448   9.829  20.693  1.00 57.31           C  
ATOM   1416  CB  ASN A  97     -16.187   9.010  20.537  1.00 57.31           C  
ATOM   1417  HB2 ASN A  97     -15.835   9.650  19.728  1.00 57.31           H  
ATOM   1418  HB3 ASN A  97     -16.147   9.623  21.437  1.00 57.31           H  
ATOM   1419  O   ASN A  97     -18.342  10.836  20.000  1.00 57.31           O  
ATOM   1420  CG  ASN A  97     -15.249   7.860  20.803  1.00 57.31           C  
ATOM   1421  ND2 ASN A  97     -14.131   8.112  21.443  1.00 57.31           N  
ATOM   1422 HD21 ASN A  97     -13.777   7.269  21.874  1.00 57.31           H  
ATOM   1423 HD22 ASN A  97     -14.076   8.978  21.959  1.00 57.31           H  
ATOM   1424  OD1 ASN A  97     -15.461   6.739  20.394  1.00 57.31           O  
ATOM   1425  N   GLY A  98     -19.006   9.799  21.890  1.00 61.65           N  
ATOM   1426  H   GLY A  98     -19.052   8.931  22.405  1.00 61.65           H  
ATOM   1427  CA  GLY A  98     -19.058  11.009  22.663  1.00 61.65           C  
ATOM   1428  HA2 GLY A  98     -20.087  11.158  22.990  1.00 61.65           H  
ATOM   1429  HA3 GLY A  98     -18.830  11.860  22.021  1.00 61.65           H  
ATOM   1430  C   GLY A  98     -18.042  10.988  23.803  1.00 61.65           C  
ATOM   1431  O   GLY A  98     -17.615   9.932  24.280  1.00 61.65           O  
ATOM   1432  N   SER A  99     -17.566  12.175  24.162  1.00 71.74           N  
ATOM   1433  H   SER A  99     -17.959  12.986  23.706  1.00 71.74           H  
ATOM   1434  CA  SER A  99     -16.639  12.388  25.274  1.00 71.74           C  
ATOM   1435  HA  SER A  99     -16.686  11.527  25.940  1.00 71.74           H  
ATOM   1436  C   SER A  99     -17.062  13.613  26.069  1.00 71.74           C  
ATOM   1437  CB  SER A  99     -15.194  12.526  24.779  1.00 71.74           C  
ATOM   1438  HB2 SER A  99     -14.958  11.678  24.136  1.00 71.74           H  
ATOM   1439  HB3 SER A  99     -14.521  12.503  25.636  1.00 71.74           H  
ATOM   1440  O   SER A  99     -17.645  14.542  25.506  1.00 71.74           O  
ATOM   1441  OG  SER A  99     -14.987  13.732  24.068  1.00 71.74           O  
ATOM   1442  HG  SER A  99     -15.801  13.962  23.615  1.00 71.74           H  
ATOM   1443  N   GLY A 100     -16.777  13.602  27.370  1.00 77.31           N  
ATOM   1444  H   GLY A 100     -16.347  12.783  27.776  1.00 77.31           H  
ATOM   1445  CA  GLY A 100     -17.130  14.698  28.273  1.00 77.31           C  
ATOM   1446  HA2 GLY A 100     -16.808  15.646  27.842  1.00 77.31           H  
ATOM   1447  HA3 GLY A 100     -16.612  14.560  29.223  1.00 77.31           H  
ATOM   1448  C   GLY A 100     -18.625  14.808  28.581  1.00 77.31           C  
ATOM   1449  O   GLY A 100     -19.025  15.796  29.179  1.00 77.31           O  
ATOM   1450  N   LEU A 101     -19.449  13.830  28.177  1.00 85.04           N  
ATOM   1451  H   LEU A 101     -19.049  12.994  27.775  1.00 85.04           H  
ATOM   1452  CA  LEU A 101     -20.817  13.757  28.682  1.00 85.04           C  
ATOM   1453  HA  LEU A 101     -21.247  14.758  28.670  1.00 85.04           H  
ATOM   1454  C   LEU A 101     -20.748  13.259  30.113  1.00 85.04           C  
ATOM   1455  CB  LEU A 101     -21.704  12.868  27.810  1.00 85.04           C  
ATOM   1456  HB2 LEU A 101     -21.179  11.924  27.663  1.00 85.04           H  
ATOM   1457  HB3 LEU A 101     -21.844  13.398  26.868  1.00 85.04           H  
ATOM   1458  O   LEU A 101     -20.260  12.154  30.365  1.00 85.04           O  
ATOM   1459  CG  LEU A 101     -23.112  12.540  28.343  1.00 85.04           C  
ATOM   1460  HG  LEU A 101     -23.038  12.066  29.321  1.00 85.04           H  
ATOM   1461  CD1 LEU A 101     -23.992  13.782  28.447  1.00 85.04           C  
ATOM   1462 HD11 LEU A 101     -25.036  13.498  28.579  1.00 85.04           H  
ATOM   1463 HD12 LEU A 101     -23.897  14.397  27.552  1.00 85.04           H  
ATOM   1464 HD13 LEU A 101     -23.698  14.358  29.325  1.00 85.04           H  
ATOM   1465  CD2 LEU A 101     -23.790  11.559  27.389  1.00 85.04           C  
ATOM   1466 HD21 LEU A 101     -24.765  11.274  27.785  1.00 85.04           H  
ATOM   1467 HD22 LEU A 101     -23.915  12.010  26.405  1.00 85.04           H  
ATOM   1468 HD23 LEU A 101     -23.177  10.662  27.303  1.00 85.04           H  
ATOM   1469  N   THR A 102     -21.243  14.078  31.026  1.00 87.90           N  
ATOM   1470  H   THR A 102     -21.647  14.952  30.721  1.00 87.90           H  
ATOM   1471  CA  THR A 102     -21.486  13.652  32.396  1.00 87.90           C  
ATOM   1472  HA  THR A 102     -21.154  12.618  32.490  1.00 87.90           H  
ATOM   1473  C   THR A 102     -22.980  13.658  32.659  1.00 87.90           C  
ATOM   1474  CB  THR A 102     -20.683  14.440  33.434  1.00 87.90           C  
ATOM   1475  HB  THR A 102     -20.910  14.032  34.419  1.00 87.90           H  
ATOM   1476  O   THR A 102     -23.689  14.597  32.285  1.00 87.90           O  
ATOM   1477  CG2 THR A 102     -19.177  14.349  33.203  1.00 87.90           C  
ATOM   1478 HG21 THR A 102     -18.908  14.781  32.239  1.00 87.90           H  
ATOM   1479 HG22 THR A 102     -18.872  13.302  33.229  1.00 87.90           H  
ATOM   1480 HG23 THR A 102     -18.654  14.888  33.993  1.00 87.90           H  
ATOM   1481  OG1 THR A 102     -21.001  15.804  33.429  1.00 87.90           O  
ATOM   1482  HG1 THR A 102     -20.541  16.201  32.686  1.00 87.90           H  
ATOM   1483  N   VAL A 103     -23.465  12.570  33.247  1.00 88.75           N  
ATOM   1484  H   VAL A 103     -22.815  11.859  33.549  1.00 88.75           H  
ATOM   1485  CA  VAL A 103     -24.884  12.324  33.492  1.00 88.75           C  
ATOM   1486  HA  VAL A 103     -25.475  13.129  33.055  1.00 88.75           H  
ATOM   1487  C   VAL A 103     -25.115  12.330  34.992  1.00 88.75           C  
ATOM   1488  CB  VAL A 103     -25.346  11.006  32.841  1.00 88.75           C  
ATOM   1489  HB  VAL A 103     -24.817  10.167  33.292  1.00 88.75           H  
ATOM   1490  O   VAL A 103     -24.506  11.545  35.719  1.00 88.75           O  
ATOM   1491  CG1 VAL A 103     -26.853  10.786  33.021  1.00 88.75           C  
ATOM   1492 HG11 VAL A 103     -27.093  10.700  34.080  1.00 88.75           H  
ATOM   1493 HG12 VAL A 103     -27.408  11.622  32.594  1.00 88.75           H  
ATOM   1494 HG13 VAL A 103     -27.152   9.860  32.530  1.00 88.75           H  
ATOM   1495  CG2 VAL A 103     -25.044  11.019  31.336  1.00 88.75           C  
ATOM   1496 HG21 VAL A 103     -25.393  11.953  30.894  1.00 88.75           H  
ATOM   1497 HG22 VAL A 103     -25.532  10.175  30.848  1.00 88.75           H  
ATOM   1498 HG23 VAL A 103     -23.968  10.928  31.182  1.00 88.75           H  
ATOM   1499  N   ASP A 104     -26.004  13.209  35.443  1.00 89.83           N  
ATOM   1500  H   ASP A 104     -26.489  13.787  34.773  1.00 89.83           H  
ATOM   1501  CA  ASP A 104     -26.562  13.147  36.788  1.00 89.83           C  
ATOM   1502  HA  ASP A 104     -25.765  12.965  37.508  1.00 89.83           H  
ATOM   1503  C   ASP A 104     -27.560  11.991  36.847  1.00 89.83           C  
ATOM   1504  CB  ASP A 104     -27.275  14.456  37.154  1.00 89.83           C  
ATOM   1505  HB2 ASP A 104     -27.916  14.270  38.016  1.00 89.83           H  
ATOM   1506  HB3 ASP A 104     -27.913  14.756  36.323  1.00 89.83           H  
ATOM   1507  O   ASP A 104     -28.519  11.936  36.074  1.00 89.83           O  
ATOM   1508  CG  ASP A 104     -26.342  15.607  37.521  1.00 89.83           C  
ATOM   1509  OD1 ASP A 104     -25.224  15.335  38.005  1.00 89.83           O  
ATOM   1510  OD2 ASP A 104     -26.789  16.765  37.369  1.00 89.83           O  
ATOM   1511  N   ILE A 105     -27.346  11.074  37.782  1.00 89.38           N  
ATOM   1512  H   ILE A 105     -26.519  11.181  38.351  1.00 89.38           H  
ATOM   1513  CA  ILE A 105     -28.134   9.856  37.966  1.00 89.38           C  
ATOM   1514  HA  ILE A 105     -28.884   9.770  37.180  1.00 89.38           H  
ATOM   1515  C   ILE A 105     -28.823   9.937  39.314  1.00 89.38           C  
ATOM   1516  CB  ILE A 105     -27.221   8.615  37.917  1.00 89.38           C  
ATOM   1517  HB  ILE A 105     -26.499   8.696  38.729  1.00 89.38           H  
ATOM   1518  O   ILE A 105     -28.166  10.172  40.327  1.00 89.38           O  
ATOM   1519  CG1 ILE A 105     -26.455   8.546  36.584  1.00 89.38           C  
ATOM   1520 HG12 ILE A 105     -27.116   8.186  35.796  1.00 89.38           H  
ATOM   1521 HG13 ILE A 105     -26.094   9.529  36.282  1.00 89.38           H  
ATOM   1522  CG2 ILE A 105     -28.033   7.318  38.107  1.00 89.38           C  
ATOM   1523 HG21 ILE A 105     -28.580   7.328  39.049  1.00 89.38           H  
ATOM   1524 HG22 ILE A 105     -27.368   6.454  38.128  1.00 89.38           H  
ATOM   1525 HG23 ILE A 105     -28.726   7.201  37.273  1.00 89.38           H  
ATOM   1526  CD1 ILE A 105     -25.225   7.658  36.703  1.00 89.38           C  
ATOM   1527 HD11 ILE A 105     -24.751   7.627  35.722  1.00 89.38           H  
ATOM   1528 HD12 ILE A 105     -24.537   8.091  37.428  1.00 89.38           H  
ATOM   1529 HD13 ILE A 105     -25.486   6.648  37.019  1.00 89.38           H  
ATOM   1530  N   ASN A 106     -30.127   9.667  39.354  1.00 90.51           N  
ATOM   1531  H   ASN A 106     -30.607   9.515  38.479  1.00 90.51           H  
ATOM   1532  CA  ASN A 106     -30.849   9.434  40.602  1.00 90.51           C  
ATOM   1533  HA  ASN A 106     -30.202   9.642  41.454  1.00 90.51           H  
ATOM   1534  C   ASN A 106     -31.279   7.970  40.692  1.00 90.51           C  
ATOM   1535  CB  ASN A 106     -32.052  10.377  40.687  1.00 90.51           C  
ATOM   1536  HB2 ASN A 106     -32.633  10.150  41.582  1.00 90.51           H  
ATOM   1537  HB3 ASN A 106     -32.685  10.207  39.816  1.00 90.51           H  
ATOM   1538  O   ASN A 106     -32.157   7.533  39.939  1.00 90.51           O  
ATOM   1539  CG  ASN A 106     -31.638  11.831  40.757  1.00 90.51           C  
ATOM   1540  ND2 ASN A 106     -32.167  12.660  39.889  1.00 90.51           N  
ATOM   1541 HD21 ASN A 106     -32.746  12.296  39.146  1.00 90.51           H  
ATOM   1542 HD22 ASN A 106     -31.764  13.585  39.846  1.00 90.51           H  
ATOM   1543  OD1 ASN A 106     -30.857  12.235  41.606  1.00 90.51           O  
ATOM   1544  N   ALA A 107     -30.708   7.231  41.644  1.00 89.50           N  
ATOM   1545  H   ALA A 107     -29.974   7.636  42.207  1.00 89.50           H  
ATOM   1546  CA  ALA A 107     -31.050   5.833  41.884  1.00 89.50           C  
ATOM   1547  HA  ALA A 107     -31.677   5.493  41.060  1.00 89.50           H  
ATOM   1548  C   ALA A 107     -31.859   5.630  43.179  1.00 89.50           C  
ATOM   1549  CB  ALA A 107     -29.772   4.993  41.838  1.00 89.50           C  
ATOM   1550  HB1 ALA A 107     -29.314   5.075  40.852  1.00 89.50           H  
ATOM   1551  HB2 ALA A 107     -30.013   3.946  42.025  1.00 89.50           H  
ATOM   1552  HB3 ALA A 107     -29.067   5.346  42.590  1.00 89.50           H  
ATOM   1553  O   ALA A 107     -31.555   6.216  44.222  1.00 89.50           O  
ATOM   1554  N   LEU A 108     -32.872   4.761  43.124  1.00 90.29           N  
ATOM   1555  H   LEU A 108     -33.007   4.268  42.252  1.00 90.29           H  
ATOM   1556  CA  LEU A 108     -33.713   4.354  44.253  1.00 90.29           C  
ATOM   1557  HA  LEU A 108     -33.207   4.622  45.181  1.00 90.29           H  
ATOM   1558  C   LEU A 108     -33.903   2.833  44.221  1.00 90.29           C  
ATOM   1559  CB  LEU A 108     -35.066   5.092  44.180  1.00 90.29           C  
ATOM   1560  HB2 LEU A 108     -35.546   4.801  43.246  1.00 90.29           H  
ATOM   1561  HB3 LEU A 108     -34.882   6.166  44.144  1.00 90.29           H  
ATOM   1562  O   LEU A 108     -34.156   2.264  43.168  1.00 90.29           O  
ATOM   1563  CG  LEU A 108     -36.044   4.784  45.331  1.00 90.29           C  
ATOM   1564  HG  LEU A 108     -36.209   3.708  45.391  1.00 90.29           H  
ATOM   1565  CD1 LEU A 108     -35.521   5.278  46.682  1.00 90.29           C  
ATOM   1566 HD11 LEU A 108     -34.602   4.753  46.942  1.00 90.29           H  
ATOM   1567 HD12 LEU A 108     -36.260   5.078  47.457  1.00 90.29           H  
ATOM   1568 HD13 LEU A 108     -35.321   6.349  46.633  1.00 90.29           H  
ATOM   1569  CD2 LEU A 108     -37.397   5.449  45.072  1.00 90.29           C  
ATOM   1570 HD21 LEU A 108     -37.803   5.083  44.129  1.00 90.29           H  
ATOM   1571 HD22 LEU A 108     -37.276   6.530  45.010  1.00 90.29           H  
ATOM   1572 HD23 LEU A 108     -38.093   5.200  45.874  1.00 90.29           H  
ATOM   1573  N   ASN A 109     -33.804   2.171  45.378  1.00 90.37           N  
ATOM   1574  H   ASN A 109     -33.578   2.694  46.212  1.00 90.37           H  
ATOM   1575  CA  ASN A 109     -33.953   0.712  45.513  1.00 90.37           C  
ATOM   1576  HA  ASN A 109     -33.656   0.456  46.529  1.00 90.37           H  
ATOM   1577  C   ASN A 109     -33.019  -0.120  44.610  1.00 90.37           C  
ATOM   1578  CB  ASN A 109     -35.432   0.308  45.361  1.00 90.37           C  
ATOM   1579  HB2 ASN A 109     -35.526  -0.774  45.451  1.00 90.37           H  
ATOM   1580  HB3 ASN A 109     -35.778   0.582  44.364  1.00 90.37           H  
ATOM   1581  O   ASN A 109     -33.347  -1.251  44.269  1.00 90.37           O  
ATOM   1582  CG  ASN A 109     -36.342   0.915  46.403  1.00 90.37           C  
ATOM   1583  ND2 ASN A 109     -37.587   1.137  46.055  1.00 90.37           N  
ATOM   1584 HD21 ASN A 109     -38.191   1.554  46.749  1.00 90.37           H  
ATOM   1585 HD22 ASN A 109     -37.876   0.926  45.110  1.00 90.37           H  
ATOM   1586  OD1 ASN A 109     -35.971   1.187  47.535  1.00 90.37           O  
ATOM   1587  N   GLY A 110     -31.848   0.412  44.257  1.00 87.34           N  
ATOM   1588  H   GLY A 110     -31.647   1.364  44.528  1.00 87.34           H  
ATOM   1589  CA  GLY A 110     -30.881  -0.292  43.410  1.00 87.34           C  
ATOM   1590  HA2 GLY A 110     -29.869  -0.020  43.708  1.00 87.34           H  
ATOM   1591  HA3 GLY A 110     -30.981  -1.367  43.560  1.00 87.34           H  
ATOM   1592  C   GLY A 110     -31.028  -0.037  41.908  1.00 87.34           C  
ATOM   1593  O   GLY A 110     -30.226  -0.567  41.146  1.00 87.34           O  
ATOM   1594  N   GLU A 111     -32.005   0.766  41.487  1.00 91.48           N  
ATOM   1595  H   GLU A 111     -32.651   1.150  42.161  1.00 91.48           H  
ATOM   1596  CA  GLU A 111     -32.333   1.035  40.082  1.00 91.48           C  
ATOM   1597  HA  GLU A 111     -31.669   0.487  39.414  1.00 91.48           H  
ATOM   1598  C   GLU A 111     -32.214   2.530  39.762  1.00 91.48           C  
ATOM   1599  CB  GLU A 111     -33.770   0.576  39.807  1.00 91.48           C  
ATOM   1600  HB2 GLU A 111     -34.030   0.888  38.796  1.00 91.48           H  
ATOM   1601  HB3 GLU A 111     -34.448   1.083  40.494  1.00 91.48           H  
ATOM   1602  O   GLU A 111     -32.526   3.378  40.607  1.00 91.48           O  
ATOM   1603  CG  GLU A 111     -33.980  -0.941  39.926  1.00 91.48           C  
ATOM   1604  HG2 GLU A 111     -33.211  -1.457  39.352  1.00 91.48           H  
ATOM   1605  HG3 GLU A 111     -33.859  -1.228  40.971  1.00 91.48           H  
ATOM   1606  CD  GLU A 111     -35.368  -1.395  39.437  1.00 91.48           C  
ATOM   1607  OE1 GLU A 111     -35.676  -2.593  39.636  1.00 91.48           O  
ATOM   1608  OE2 GLU A 111     -36.140  -0.554  38.904  1.00 91.48           O  
ATOM   1609  N   VAL A 112     -31.805   2.875  38.538  1.00 90.39           N  
ATOM   1610  H   VAL A 112     -31.595   2.150  37.867  1.00 90.39           H  
ATOM   1611  CA  VAL A 112     -31.847   4.257  38.041  1.00 90.39           C  
ATOM   1612  HA  VAL A 112     -31.435   4.911  38.810  1.00 90.39           H  
ATOM   1613  C   VAL A 112     -33.300   4.656  37.792  1.00 90.39           C  
ATOM   1614  CB  VAL A 112     -30.996   4.443  36.768  1.00 90.39           C  
ATOM   1615  HB  VAL A 112     -31.373   3.802  35.971  1.00 90.39           H  
ATOM   1616  O   VAL A 112     -34.038   3.960  37.106  1.00 90.39           O  
ATOM   1617  CG1 VAL A 112     -31.060   5.896  36.278  1.00 90.39           C  
ATOM   1618 HG11 VAL A 112     -30.334   6.046  35.480  1.00 90.39           H  
ATOM   1619 HG12 VAL A 112     -32.050   6.105  35.873  1.00 90.39           H  
ATOM   1620 HG13 VAL A 112     -30.855   6.585  37.098  1.00 90.39           H  
ATOM   1621  CG2 VAL A 112     -29.531   4.087  37.043  1.00 90.39           C  
ATOM   1622 HG21 VAL A 112     -29.449   3.019  37.247  1.00 90.39           H  
ATOM   1623 HG22 VAL A 112     -29.152   4.645  37.899  1.00 90.39           H  
ATOM   1624 HG23 VAL A 112     -28.920   4.302  36.167  1.00 90.39           H  
ATOM   1625  N   THR A 113     -33.721   5.794  38.346  1.00 91.93           N  
ATOM   1626  H   THR A 113     -33.050   6.317  38.891  1.00 91.93           H  
ATOM   1627  CA  THR A 113     -35.104   6.297  38.230  1.00 91.93           C  
ATOM   1628  HA  THR A 113     -35.722   5.548  37.736  1.00 91.93           H  
ATOM   1629  C   THR A 113     -35.224   7.559  37.387  1.00 91.93           C  
ATOM   1630  CB  THR A 113     -35.726   6.567  39.605  1.00 91.93           C  
ATOM   1631  HB  THR A 113     -36.730   6.965  39.454  1.00 91.93           H  
ATOM   1632  O   THR A 113     -36.279   7.821  36.815  1.00 91.93           O  
ATOM   1633  CG2 THR A 113     -35.854   5.299  40.443  1.00 91.93           C  
ATOM   1634 HG21 THR A 113     -36.352   4.523  39.862  1.00 91.93           H  
ATOM   1635 HG22 THR A 113     -36.458   5.516  41.324  1.00 91.93           H  
ATOM   1636 HG23 THR A 113     -34.871   4.939  40.744  1.00 91.93           H  
ATOM   1637  OG1 THR A 113     -34.970   7.514  40.337  1.00 91.93           O  
ATOM   1638  HG1 THR A 113     -34.046   7.258  40.285  1.00 91.93           H  
ATOM   1639  N   SER A 114     -34.165   8.366  37.311  1.00 91.03           N  
ATOM   1640  H   SER A 114     -33.319   8.108  37.800  1.00 91.03           H  
ATOM   1641  CA  SER A 114     -34.085   9.503  36.395  1.00 91.03           C  
ATOM   1642  HA  SER A 114     -34.561   9.215  35.459  1.00 91.03           H  
ATOM   1643  C   SER A 114     -32.636   9.851  36.077  1.00 91.03           C  
ATOM   1644  CB  SER A 114     -34.831  10.732  36.937  1.00 91.03           C  
ATOM   1645  HB2 SER A 114     -35.894  10.500  37.001  1.00 91.03           H  
ATOM   1646  HB3 SER A 114     -34.711  11.560  36.239  1.00 91.03           H  
ATOM   1647  O   SER A 114     -31.732   9.573  36.870  1.00 91.03           O  
ATOM   1648  OG  SER A 114     -34.365  11.126  38.214  1.00 91.03           O  
ATOM   1649  HG  SER A 114     -34.636  10.434  38.821  1.00 91.03           H  
ATOM   1650  N   VAL A 115     -32.449  10.465  34.910  1.00 91.05           N  
ATOM   1651  H   VAL A 115     -33.252  10.694  34.342  1.00 91.05           H  
ATOM   1652  CA  VAL A 115     -31.162  10.941  34.401  1.00 91.05           C  
ATOM   1653  HA  VAL A 115     -30.439  10.924  35.217  1.00 91.05           H  
ATOM   1654  C   VAL A 115     -31.298  12.385  33.933  1.00 91.05           C  
ATOM   1655  CB  VAL A 115     -30.609  10.040  33.279  1.00 91.05           C  
ATOM   1656  HB  VAL A 115     -29.664  10.462  32.936  1.00 91.05           H  
ATOM   1657  O   VAL A 115     -32.353  12.775  33.430  1.00 91.05           O  
ATOM   1658  CG1 VAL A 115     -30.325   8.639  33.834  1.00 91.05           C  
ATOM   1659 HG11 VAL A 115     -31.249   8.161  34.161  1.00 91.05           H  
ATOM   1660 HG12 VAL A 115     -29.863   8.017  33.068  1.00 91.05           H  
ATOM   1661 HG13 VAL A 115     -29.640   8.712  34.678  1.00 91.05           H  
ATOM   1662  CG2 VAL A 115     -31.542   9.931  32.062  1.00 91.05           C  
ATOM   1663 HG21 VAL A 115     -31.091   9.286  31.308  1.00 91.05           H  
ATOM   1664 HG22 VAL A 115     -31.699  10.914  31.617  1.00 91.05           H  
ATOM   1665 HG23 VAL A 115     -32.505   9.514  32.355  1.00 91.05           H  
ATOM   1666  N   ALA A 116     -30.246  13.178  34.094  1.00 90.33           N  
ATOM   1667  H   ALA A 116     -29.435  12.815  34.575  1.00 90.33           H  
ATOM   1668  CA  ALA A 116     -30.154  14.529  33.555  1.00 90.33           C  
ATOM   1669  HA  ALA A 116     -30.843  14.624  32.716  1.00 90.33           H  
ATOM   1670  C   ALA A 116     -28.744  14.791  33.020  1.00 90.33           C  
ATOM   1671  CB  ALA A 116     -30.568  15.543  34.629  1.00 90.33           C  
ATOM   1672  HB1 ALA A 116     -31.593  15.346  34.944  1.00 90.33           H  
ATOM   1673  HB2 ALA A 116     -29.906  15.466  35.491  1.00 90.33           H  
ATOM   1674  HB3 ALA A 116     -30.506  16.554  34.226  1.00 90.33           H  
ATOM   1675  O   ALA A 116     -27.770  14.177  33.452  1.00 90.33           O  
ATOM   1676  N   VAL A 117     -28.630  15.705  32.060  1.00 91.21           N  
ATOM   1677  H   VAL A 117     -29.448  16.221  31.771  1.00 91.21           H  
ATOM   1678  CA  VAL A 117     -27.326  16.144  31.557  1.00 91.21           C  
ATOM   1679  HA  VAL A 117     -26.679  15.279  31.414  1.00 91.21           H  
ATOM   1680  C   VAL A 117     -26.687  17.068  32.594  1.00 91.21           C  
ATOM   1681  CB  VAL A 117     -27.475  16.865  30.206  1.00 91.21           C  
ATOM   1682  HB  VAL A 117     -28.102  17.748  30.333  1.00 91.21           H  
ATOM   1683  O   VAL A 117     -27.240  18.130  32.876  1.00 91.21           O  
ATOM   1684  CG1 VAL A 117     -26.106  17.302  29.683  1.00 91.21           C  
ATOM   1685 HG11 VAL A 117     -25.453  16.437  29.569  1.00 91.21           H  
ATOM   1686 HG12 VAL A 117     -25.646  18.016  30.366  1.00 91.21           H  
ATOM   1687 HG13 VAL A 117     -26.229  17.800  28.721  1.00 91.21           H  
ATOM   1688  CG2 VAL A 117     -28.120  15.970  29.142  1.00 91.21           C  
ATOM   1689 HG21 VAL A 117     -27.474  15.116  28.939  1.00 91.21           H  
ATOM   1690 HG22 VAL A 117     -29.102  15.626  29.467  1.00 91.21           H  
ATOM   1691 HG23 VAL A 117     -28.251  16.552  28.230  1.00 91.21           H  
ATOM   1692  N   ASN A 118     -25.522  16.690  33.125  1.00 90.24           N  
ATOM   1693  H   ASN A 118     -25.131  15.797  32.861  1.00 90.24           H  
ATOM   1694  CA  ASN A 118     -24.694  17.569  33.956  1.00 90.24           C  
ATOM   1695  HA  ASN A 118     -25.327  18.276  34.491  1.00 90.24           H  
ATOM   1696  C   ASN A 118     -23.730  18.390  33.080  1.00 90.24           C  
ATOM   1697  CB  ASN A 118     -23.968  16.716  35.005  1.00 90.24           C  
ATOM   1698  HB2 ASN A 118     -23.401  15.922  34.519  1.00 90.24           H  
ATOM   1699  HB3 ASN A 118     -24.705  16.242  35.653  1.00 90.24           H  
ATOM   1700  O   ASN A 118     -23.684  19.615  33.169  1.00 90.24           O  
ATOM   1701  CG  ASN A 118     -23.037  17.540  35.877  1.00 90.24           C  
ATOM   1702  ND2 ASN A 118     -21.763  17.227  35.861  1.00 90.24           N  
ATOM   1703 HD21 ASN A 118     -21.145  17.888  36.309  1.00 90.24           H  
ATOM   1704 HD22 ASN A 118     -21.444  16.562  35.170  1.00 90.24           H  
ATOM   1705  OD1 ASN A 118     -23.396  18.517  36.512  1.00 90.24           O  
ATOM   1706  N   GLU A 119     -23.028  17.726  32.157  1.00 91.33           N  
ATOM   1707  H   GLU A 119     -23.115  16.720  32.139  1.00 91.33           H  
ATOM   1708  CA  GLU A 119     -22.258  18.360  31.078  1.00 91.33           C  
ATOM   1709  HA  GLU A 119     -22.563  19.402  30.981  1.00 91.33           H  
ATOM   1710  C   GLU A 119     -22.567  17.645  29.761  1.00 91.33           C  
ATOM   1711  CB  GLU A 119     -20.740  18.332  31.347  1.00 91.33           C  
ATOM   1712  HB2 GLU A 119     -20.244  18.781  30.487  1.00 91.33           H  
ATOM   1713  HB3 GLU A 119     -20.405  17.297  31.423  1.00 91.33           H  
ATOM   1714  O   GLU A 119     -22.481  16.423  29.701  1.00 91.33           O  
ATOM   1715  CG  GLU A 119     -20.321  19.110  32.608  1.00 91.33           C  
ATOM   1716  HG2 GLU A 119     -20.697  20.129  32.521  1.00 91.33           H  
ATOM   1717  HG3 GLU A 119     -20.785  18.652  33.482  1.00 91.33           H  
ATOM   1718  CD  GLU A 119     -18.797  19.159  32.834  1.00 91.33           C  
ATOM   1719  OE1 GLU A 119     -18.370  19.894  33.756  1.00 91.33           O  
ATOM   1720  OE2 GLU A 119     -18.048  18.481  32.093  1.00 91.33           O  
ATOM   1721  N   GLY A 120     -22.924  18.381  28.702  1.00 85.84           N  
ATOM   1722  H   GLY A 120     -22.987  19.383  28.806  1.00 85.84           H  
ATOM   1723  CA  GLY A 120     -23.432  17.789  27.454  1.00 85.84           C  
ATOM   1724  HA2 GLY A 120     -24.230  17.085  27.689  1.00 85.84           H  
ATOM   1725  HA3 GLY A 120     -23.859  18.582  26.840  1.00 85.84           H  
ATOM   1726  C   GLY A 120     -22.397  17.037  26.613  1.00 85.84           C  
ATOM   1727  O   GLY A 120     -22.767  16.281  25.712  1.00 85.84           O  
ATOM   1728  N   GLY A 121     -21.103  17.215  26.892  1.00 85.93           N  
ATOM   1729  H   GLY A 121     -20.866  17.787  27.690  1.00 85.93           H  
ATOM   1730  CA  GLY A 121     -20.023  16.619  26.111  1.00 85.93           C  
ATOM   1731  HA2 GLY A 121     -19.063  16.928  26.523  1.00 85.93           H  
ATOM   1732  HA3 GLY A 121     -20.100  15.534  26.189  1.00 85.93           H  
ATOM   1733  C   GLY A 121     -20.067  16.993  24.628  1.00 85.93           C  
ATOM   1734  O   GLY A 121     -20.711  17.951  24.220  1.00 85.93           O  
ATOM   1735  N   SER A 122     -19.368  16.229  23.794  1.00 80.13           N  
ATOM   1736  H   SER A 122     -18.857  15.449  24.181  1.00 80.13           H  
ATOM   1737  CA  SER A 122     -19.408  16.388  22.334  1.00 80.13           C  
ATOM   1738  HA  SER A 122     -20.372  16.808  22.048  1.00 80.13           H  
ATOM   1739  C   SER A 122     -19.261  15.045  21.631  1.00 80.13           C  
ATOM   1740  CB  SER A 122     -18.315  17.358  21.869  1.00 80.13           C  
ATOM   1741  HB2 SER A 122     -18.486  18.332  22.326  1.00 80.13           H  
ATOM   1742  HB3 SER A 122     -18.365  17.470  20.786  1.00 80.13           H  
ATOM   1743  O   SER A 122     -18.657  14.127  22.190  1.00 80.13           O  
ATOM   1744  OG  SER A 122     -17.031  16.884  22.236  1.00 80.13           O  
ATOM   1745  HG  SER A 122     -17.032  16.806  23.193  1.00 80.13           H  
ATOM   1746  N   GLY A 123     -19.785  14.945  20.405  1.00 72.16           N  
ATOM   1747  H   GLY A 123     -20.319  15.727  20.056  1.00 72.16           H  
ATOM   1748  CA  GLY A 123     -19.634  13.773  19.528  1.00 72.16           C  
ATOM   1749  HA2 GLY A 123     -19.532  14.121  18.500  1.00 72.16           H  
ATOM   1750  HA3 GLY A 123     -18.721  13.240  19.793  1.00 72.16           H  
ATOM   1751  C   GLY A 123     -20.794  12.769  19.552  1.00 72.16           C  
ATOM   1752  O   GLY A 123     -20.754  11.775  18.834  1.00 72.16           O  
ATOM   1753  N   TYR A 124     -21.838  13.050  20.328  1.00 75.83           N  
ATOM   1754  H   TYR A 124     -21.823  13.903  20.868  1.00 75.83           H  
ATOM   1755  CA  TYR A 124     -23.082  12.284  20.320  1.00 75.83           C  
ATOM   1756  HA  TYR A 124     -22.856  11.225  20.202  1.00 75.83           H  
ATOM   1757  C   TYR A 124     -23.984  12.696  19.145  1.00 75.83           C  
ATOM   1758  CB  TYR A 124     -23.765  12.478  21.678  1.00 75.83           C  
ATOM   1759  HB2 TYR A 124     -24.718  11.948  21.661  1.00 75.83           H  
ATOM   1760  HB3 TYR A 124     -23.977  13.538  21.817  1.00 75.83           H  
ATOM   1761  O   TYR A 124     -23.837  13.790  18.599  1.00 75.83           O  
ATOM   1762  CG  TYR A 124     -22.936  11.961  22.844  1.00 75.83           C  
ATOM   1763  CD1 TYR A 124     -22.914  10.580  23.104  1.00 75.83           C  
ATOM   1764  HD1 TYR A 124     -23.500   9.912  22.491  1.00 75.83           H  
ATOM   1765  CD2 TYR A 124     -22.136  12.832  23.615  1.00 75.83           C  
ATOM   1766  HD2 TYR A 124     -22.132  13.892  23.405  1.00 75.83           H  
ATOM   1767  CE1 TYR A 124     -22.118  10.076  24.149  1.00 75.83           C  
ATOM   1768  HE1 TYR A 124     -22.070   9.016  24.350  1.00 75.83           H  
ATOM   1769  CE2 TYR A 124     -21.325  12.323  24.651  1.00 75.83           C  
ATOM   1770  HE2 TYR A 124     -20.660  12.985  25.185  1.00 75.83           H  
ATOM   1771  OH  TYR A 124     -20.507  10.368  25.849  1.00 75.83           O  
ATOM   1772  HH  TYR A 124     -20.062  10.974  26.447  1.00 75.83           H  
ATOM   1773  CZ  TYR A 124     -21.341  10.937  24.941  1.00 75.83           C  
ATOM   1774  N   ASN A 125     -24.931  11.839  18.773  1.00 70.63           N  
ATOM   1775  H   ASN A 125     -24.921  10.925  19.202  1.00 70.63           H  
ATOM   1776  CA  ASN A 125     -26.020  12.103  17.833  1.00 70.63           C  
ATOM   1777  HA  ASN A 125     -25.988  13.150  17.532  1.00 70.63           H  
ATOM   1778  C   ASN A 125     -27.377  11.828  18.494  1.00 70.63           C  
ATOM   1779  CB  ASN A 125     -25.850  11.266  16.563  1.00 70.63           C  
ATOM   1780  HB2 ASN A 125     -25.841  10.209  16.828  1.00 70.63           H  
ATOM   1781  HB3 ASN A 125     -26.691  11.439  15.890  1.00 70.63           H  
ATOM   1782  O   ASN A 125     -27.502  10.968  19.365  1.00 70.63           O  
ATOM   1783  CG  ASN A 125     -24.578  11.624  15.831  1.00 70.63           C  
ATOM   1784  ND2 ASN A 125     -23.600  10.755  15.871  1.00 70.63           N  
ATOM   1785 HD21 ASN A 125     -22.697  11.083  15.559  1.00 70.63           H  
ATOM   1786 HD22 ASN A 125     -23.695   9.983  16.515  1.00 70.63           H  
ATOM   1787  OD1 ASN A 125     -24.450  12.677  15.223  1.00 70.63           O  
ATOM   1788  N   VAL A 126     -28.418  12.541  18.053  1.00 76.85           N  
ATOM   1789  H   VAL A 126     -28.270  13.225  17.326  1.00 76.85           H  
ATOM   1790  CA  VAL A 126     -29.793  12.240  18.473  1.00 76.85           C  
ATOM   1791  HA  VAL A 126     -29.848  12.303  19.560  1.00 76.85           H  
ATOM   1792  C   VAL A 126     -30.134  10.805  18.070  1.00 76.85           C  
ATOM   1793  CB  VAL A 126     -30.806  13.242  17.890  1.00 76.85           C  
ATOM   1794  HB  VAL A 126     -30.704  13.273  16.806  1.00 76.85           H  
ATOM   1795  O   VAL A 126     -29.995  10.437  16.903  1.00 76.85           O  
ATOM   1796  CG1 VAL A 126     -32.245  12.839  18.233  1.00 76.85           C  
ATOM   1797 HG11 VAL A 126     -32.532  11.949  17.674  1.00 76.85           H  
ATOM   1798 HG12 VAL A 126     -32.935  13.643  17.978  1.00 76.85           H  
ATOM   1799 HG13 VAL A 126     -32.328  12.630  19.300  1.00 76.85           H  
ATOM   1800  CG2 VAL A 126     -30.546  14.650  18.441  1.00 76.85           C  
ATOM   1801 HG21 VAL A 126     -29.555  14.998  18.150  1.00 76.85           H  
ATOM   1802 HG22 VAL A 126     -30.617  14.633  19.529  1.00 76.85           H  
ATOM   1803 HG23 VAL A 126     -31.290  15.345  18.051  1.00 76.85           H  
ATOM   1804  N   GLY A 127     -30.582  10.011  19.039  1.00 66.37           N  
ATOM   1805  H   GLY A 127     -30.681  10.411  19.962  1.00 66.37           H  
ATOM   1806  CA  GLY A 127     -30.875   8.588  18.896  1.00 66.37           C  
ATOM   1807  HA2 GLY A 127     -31.810   8.372  19.413  1.00 66.37           H  
ATOM   1808  HA3 GLY A 127     -31.005   8.345  17.842  1.00 66.37           H  
ATOM   1809  C   GLY A 127     -29.802   7.651  19.454  1.00 66.37           C  
ATOM   1810  O   GLY A 127     -30.106   6.471  19.628  1.00 66.37           O  
ATOM   1811  N   ASP A 128     -28.601   8.142  19.781  1.00 69.08           N  
ATOM   1812  H   ASP A 128     -28.388   9.113  19.605  1.00 69.08           H  
ATOM   1813  CA  ASP A 128     -27.544   7.303  20.355  1.00 69.08           C  
ATOM   1814  HA  ASP A 128     -27.323   6.499  19.653  1.00 69.08           H  
ATOM   1815  C   ASP A 128     -28.004   6.676  21.673  1.00 69.08           C  
ATOM   1816  CB  ASP A 128     -26.251   8.099  20.598  1.00 69.08           C  
ATOM   1817  HB2 ASP A 128     -26.491   9.024  21.124  1.00 69.08           H  
ATOM   1818  HB3 ASP A 128     -25.605   7.511  21.250  1.00 69.08           H  
ATOM   1819  O   ASP A 128     -28.458   7.382  22.577  1.00 69.08           O  
ATOM   1820  CG  ASP A 128     -25.447   8.421  19.336  1.00 69.08           C  
ATOM   1821  OD1 ASP A 128     -25.725   7.848  18.257  1.00 69.08           O  
ATOM   1822  OD2 ASP A 128     -24.508   9.235  19.469  1.00 69.08           O  
ATOM   1823  N   ILE A 129     -27.860   5.353  21.778  1.00 73.56           N  
ATOM   1824  H   ILE A 129     -27.503   4.844  20.982  1.00 73.56           H  
ATOM   1825  CA  ILE A 129     -28.048   4.606  23.024  1.00 73.56           C  
ATOM   1826  HA  ILE A 129     -28.735   5.171  23.654  1.00 73.56           H  
ATOM   1827  C   ILE A 129     -26.700   4.537  23.746  1.00 73.56           C  
ATOM   1828  CB  ILE A 129     -28.698   3.223  22.783  1.00 73.56           C  
ATOM   1829  HB  ILE A 129     -28.048   2.638  22.132  1.00 73.56           H  
ATOM   1830  O   ILE A 129     -25.661   4.300  23.120  1.00 73.56           O  
ATOM   1831  CG1 ILE A 129     -30.068   3.410  22.083  1.00 73.56           C  
ATOM   1832 HG12 ILE A 129     -29.923   3.953  21.149  1.00 73.56           H  
ATOM   1833 HG13 ILE A 129     -30.717   4.010  22.721  1.00 73.56           H  
ATOM   1834  CG2 ILE A 129     -28.858   2.470  24.118  1.00 73.56           C  
ATOM   1835 HG21 ILE A 129     -29.319   1.493  23.968  1.00 73.56           H  
ATOM   1836 HG22 ILE A 129     -27.886   2.278  24.573  1.00 73.56           H  
ATOM   1837 HG23 ILE A 129     -29.463   3.045  24.818  1.00 73.56           H  
ATOM   1838  CD1 ILE A 129     -30.790   2.105  21.726  1.00 73.56           C  
ATOM   1839 HD11 ILE A 129     -31.661   2.332  21.111  1.00 73.56           H  
ATOM   1840 HD12 ILE A 129     -30.120   1.452  21.166  1.00 73.56           H  
ATOM   1841 HD13 ILE A 129     -31.127   1.595  22.629  1.00 73.56           H  
ATOM   1842  N   LEU A 130     -26.713   4.816  25.044  1.00 77.68           N  
ATOM   1843  H   LEU A 130     -27.608   4.981  25.482  1.00 77.68           H  
ATOM   1844  CA  LEU A 130     -25.547   4.841  25.919  1.00 77.68           C  
ATOM   1845  HA  LEU A 130     -24.703   4.362  25.423  1.00 77.68           H  
ATOM   1846  C   LEU A 130     -25.848   4.042  27.179  1.00 77.68           C  
ATOM   1847  CB  LEU A 130     -25.183   6.287  26.298  1.00 77.68           C  
ATOM   1848  HB2 LEU A 130     -25.991   6.682  26.913  1.00 77.68           H  
ATOM   1849  HB3 LEU A 130     -24.286   6.270  26.916  1.00 77.68           H  
ATOM   1850  O   LEU A 130     -26.979   4.043  27.659  1.00 77.68           O  
ATOM   1851  CG  LEU A 130     -24.971   7.248  25.123  1.00 77.68           C  
ATOM   1852  HG  LEU A 130     -25.802   7.188  24.420  1.00 77.68           H  
ATOM   1853  CD1 LEU A 130     -24.890   8.686  25.628  1.00 77.68           C  
ATOM   1854 HD11 LEU A 130     -24.047   8.794  26.311  1.00 77.68           H  
ATOM   1855 HD12 LEU A 130     -24.783   9.371  24.788  1.00 77.68           H  
ATOM   1856 HD13 LEU A 130     -25.810   8.937  26.157  1.00 77.68           H  
ATOM   1857  CD2 LEU A 130     -23.674   6.897  24.401  1.00 77.68           C  
ATOM   1858 HD21 LEU A 130     -23.694   5.839  24.140  1.00 77.68           H  
ATOM   1859 HD22 LEU A 130     -23.595   7.521  23.511  1.00 77.68           H  
ATOM   1860 HD23 LEU A 130     -22.832   7.060  25.074  1.00 77.68           H  
ATOM   1861  N   GLU A 131     -24.818   3.415  27.722  1.00 79.07           N  
ATOM   1862  H   GLU A 131     -23.905   3.471  27.293  1.00 79.07           H  
ATOM   1863  CA  GLU A 131     -24.895   2.671  28.971  1.00 79.07           C  
ATOM   1864  HA  GLU A 131     -25.938   2.469  29.215  1.00 79.07           H  
ATOM   1865  C   GLU A 131     -24.295   3.488  30.115  1.00 79.07           C  
ATOM   1866  CB  GLU A 131     -24.198   1.318  28.810  1.00 79.07           C  
ATOM   1867  HB2 GLU A 131     -23.216   1.477  28.365  1.00 79.07           H  
ATOM   1868  HB3 GLU A 131     -24.066   0.868  29.793  1.00 79.07           H  
ATOM   1869  O   GLU A 131     -23.328   4.233  29.936  1.00 79.07           O  
ATOM   1870  CG  GLU A 131     -25.028   0.367  27.930  1.00 79.07           C  
ATOM   1871  HG2 GLU A 131     -25.258   0.864  26.987  1.00 79.07           H  
ATOM   1872  HG3 GLU A 131     -25.969   0.157  28.439  1.00 79.07           H  
ATOM   1873  CD  GLU A 131     -24.306  -0.953  27.627  1.00 79.07           C  
ATOM   1874  OE1 GLU A 131     -24.784  -1.674  26.724  1.00 79.07           O  
ATOM   1875  OE2 GLU A 131     -23.252  -1.208  28.248  1.00 79.07           O  
ATOM   1876  N   ILE A 132     -24.890   3.339  31.294  1.00 81.30           N  
ATOM   1877  H   ILE A 132     -25.703   2.742  31.328  1.00 81.30           H  
ATOM   1878  CA  ILE A 132     -24.376   3.846  32.562  1.00 81.30           C  
ATOM   1879  HA  ILE A 132     -23.580   4.573  32.397  1.00 81.30           H  
ATOM   1880  C   ILE A 132     -23.797   2.643  33.307  1.00 81.30           C  
ATOM   1881  CB  ILE A 132     -25.522   4.525  33.341  1.00 81.30           C  
ATOM   1882  HB  ILE A 132     -26.314   3.790  33.483  1.00 81.30           H  
ATOM   1883  O   ILE A 132     -24.552   1.867  33.882  1.00 81.30           O  
ATOM   1884  CG1 ILE A 132     -26.105   5.733  32.570  1.00 81.30           C  
ATOM   1885 HG12 ILE A 132     -25.344   6.509  32.489  1.00 81.30           H  
ATOM   1886 HG13 ILE A 132     -26.379   5.429  31.560  1.00 81.30           H  
ATOM   1887  CG2 ILE A 132     -25.024   4.969  34.722  1.00 81.30           C  
ATOM   1888 HG21 ILE A 132     -24.353   5.819  34.597  1.00 81.30           H  
ATOM   1889 HG22 ILE A 132     -24.464   4.177  35.218  1.00 81.30           H  
ATOM   1890 HG23 ILE A 132     -25.875   5.228  35.352  1.00 81.30           H  
ATOM   1891  CD1 ILE A 132     -27.362   6.330  33.214  1.00 81.30           C  
ATOM   1892 HD11 ILE A 132     -27.154   6.662  34.231  1.00 81.30           H  
ATOM   1893 HD12 ILE A 132     -27.680   7.193  32.629  1.00 81.30           H  
ATOM   1894 HD13 ILE A 132     -28.160   5.588  33.230  1.00 81.30           H  
ATOM   1895  N   ASP A 133     -22.481   2.466  33.335  1.00 75.49           N  
ATOM   1896  H   ASP A 133     -21.894   3.150  32.880  1.00 75.49           H  
ATOM   1897  CA  ASP A 133     -21.852   1.205  33.777  1.00 75.49           C  
ATOM   1898  HA  ASP A 133     -22.612   0.425  33.733  1.00 75.49           H  
ATOM   1899  C   ASP A 133     -21.373   1.226  35.244  1.00 75.49           C  
ATOM   1900  CB  ASP A 133     -20.771   0.787  32.770  1.00 75.49           C  
ATOM   1901  HB2 ASP A 133     -21.165   0.910  31.761  1.00 75.49           H  
ATOM   1902  HB3 ASP A 133     -19.910   1.446  32.876  1.00 75.49           H  
ATOM   1903  O   ASP A 133     -20.353   0.657  35.623  1.00 75.49           O  
ATOM   1904  CG  ASP A 133     -20.336  -0.678  32.930  1.00 75.49           C  
ATOM   1905  OD1 ASP A 133     -21.143  -1.481  33.453  1.00 75.49           O  
ATOM   1906  OD2 ASP A 133     -19.197  -0.976  32.502  1.00 75.49           O  
ATOM   1907  N   THR A 134     -22.089   1.949  36.109  1.00 78.84           N  
ATOM   1908  H   THR A 134     -22.889   2.448  35.747  1.00 78.84           H  
ATOM   1909  CA  THR A 134     -21.772   2.014  37.551  1.00 78.84           C  
ATOM   1910  HA  THR A 134     -20.723   1.749  37.686  1.00 78.84           H  
ATOM   1911  C   THR A 134     -22.542   0.992  38.399  1.00 78.84           C  
ATOM   1912  CB  THR A 134     -21.927   3.439  38.104  1.00 78.84           C  
ATOM   1913  HB  THR A 134     -21.837   3.418  39.190  1.00 78.84           H  
ATOM   1914  O   THR A 134     -22.269   0.871  39.596  1.00 78.84           O  
ATOM   1915  CG2 THR A 134     -20.866   4.387  37.550  1.00 78.84           C  
ATOM   1916 HG21 THR A 134     -21.016   5.392  37.945  1.00 78.84           H  
ATOM   1917 HG22 THR A 134     -19.875   4.037  37.840  1.00 78.84           H  
ATOM   1918 HG23 THR A 134     -20.914   4.422  36.462  1.00 78.84           H  
ATOM   1919  OG1 THR A 134     -23.162   4.016  37.758  1.00 78.84           O  
ATOM   1920  HG1 THR A 134     -22.998   4.491  36.940  1.00 78.84           H  
ATOM   1921  N   GLY A 135     -23.499   0.272  37.799  1.00 79.91           N  
ATOM   1922  H   GLY A 135     -23.560   0.350  36.794  1.00 79.91           H  
ATOM   1923  CA  GLY A 135     -24.304  -0.780  38.433  1.00 79.91           C  
ATOM   1924  HA2 GLY A 135     -25.314  -0.741  38.027  1.00 79.91           H  
ATOM   1925  HA3 GLY A 135     -24.365  -0.605  39.507  1.00 79.91           H  
ATOM   1926  C   GLY A 135     -23.757  -2.197  38.205  1.00 79.91           C  
ATOM   1927  O   GLY A 135     -22.682  -2.382  37.650  1.00 79.91           O  
ATOM   1928  N   GLU A 136     -24.510  -3.216  38.631  1.00 83.14           N  
ATOM   1929  H   GLU A 136     -25.421  -3.000  39.008  1.00 83.14           H  
ATOM   1930  CA  GLU A 136     -24.231  -4.626  38.288  1.00 83.14           C  
ATOM   1931  HA  GLU A 136     -23.155  -4.792  38.244  1.00 83.14           H  
ATOM   1932  C   GLU A 136     -24.799  -5.001  36.910  1.00 83.14           C  
ATOM   1933  CB  GLU A 136     -24.842  -5.576  39.336  1.00 83.14           C  
ATOM   1934  HB2 GLU A 136     -24.763  -6.594  38.954  1.00 83.14           H  
ATOM   1935  HB3 GLU A 136     -25.900  -5.340  39.455  1.00 83.14           H  
ATOM   1936  O   GLU A 136     -24.226  -5.825  36.202  1.00 83.14           O  
ATOM   1937  CG  GLU A 136     -24.154  -5.535  40.710  1.00 83.14           C  
ATOM   1938  HG2 GLU A 136     -23.087  -5.711  40.568  1.00 83.14           H  
ATOM   1939  HG3 GLU A 136     -24.277  -4.540  41.138  1.00 83.14           H  
ATOM   1940  CD  GLU A 136     -24.707  -6.580  41.703  1.00 83.14           C  
ATOM   1941  OE1 GLU A 136     -24.102  -6.721  42.794  1.00 83.14           O  
ATOM   1942  OE2 GLU A 136     -25.736  -7.230  41.405  1.00 83.14           O  
ATOM   1943  N   ILE A 137     -25.937  -4.402  36.544  1.00 83.46           N  
ATOM   1944  H   ILE A 137     -26.317  -3.714  37.178  1.00 83.46           H  
ATOM   1945  CA  ILE A 137     -26.513  -4.435  35.196  1.00 83.46           C  
ATOM   1946  HA  ILE A 137     -25.821  -4.931  34.516  1.00 83.46           H  
ATOM   1947  C   ILE A 137     -26.671  -2.986  34.757  1.00 83.46           C  
ATOM   1948  CB  ILE A 137     -27.870  -5.178  35.150  1.00 83.46           C  
ATOM   1949  HB  ILE A 137     -28.564  -4.667  35.817  1.00 83.46           H  
ATOM   1950  O   ILE A 137     -27.355  -2.217  35.441  1.00 83.46           O  
ATOM   1951  CG1 ILE A 137     -27.714  -6.639  35.632  1.00 83.46           C  
ATOM   1952 HG12 ILE A 137     -27.336  -6.635  36.654  1.00 83.46           H  
ATOM   1953 HG13 ILE A 137     -26.980  -7.148  35.007  1.00 83.46           H  
ATOM   1954  CG2 ILE A 137     -28.465  -5.124  33.728  1.00 83.46           C  
ATOM   1955 HG21 ILE A 137     -29.452  -5.587  33.708  1.00 83.46           H  
ATOM   1956 HG22 ILE A 137     -27.807  -5.637  33.026  1.00 83.46           H  
ATOM   1957 HG23 ILE A 137     -28.593  -4.093  33.399  1.00 83.46           H  
ATOM   1958  CD1 ILE A 137     -29.015  -7.454  35.632  1.00 83.46           C  
ATOM   1959 HD11 ILE A 137     -29.322  -7.677  34.610  1.00 83.46           H  
ATOM   1960 HD12 ILE A 137     -28.847  -8.396  36.154  1.00 83.46           H  
ATOM   1961 HD13 ILE A 137     -29.807  -6.903  36.139  1.00 83.46           H  
ATOM   1962  N   ALA A 138     -26.064  -2.635  33.626  1.00 83.14           N  
ATOM   1963  H   ALA A 138     -25.495  -3.309  33.134  1.00 83.14           H  
ATOM   1964  CA  ALA A 138     -26.086  -1.280  33.106  1.00 83.14           C  
ATOM   1965  HA  ALA A 138     -25.663  -0.631  33.872  1.00 83.14           H  
ATOM   1966  C   ALA A 138     -27.515  -0.794  32.795  1.00 83.14           C  
ATOM   1967  CB  ALA A 138     -25.162  -1.189  31.888  1.00 83.14           C  
ATOM   1968  HB1 ALA A 138     -25.528  -1.825  31.082  1.00 83.14           H  
ATOM   1969  HB2 ALA A 138     -25.130  -0.157  31.538  1.00 83.14           H  
ATOM   1970  HB3 ALA A 138     -24.150  -1.494  32.157  1.00 83.14           H  
ATOM   1971  O   ALA A 138     -28.363  -1.519  32.270  1.00 83.14           O  
ATOM   1972  N   ALA A 139     -27.772   0.461  33.140  1.00 84.34           N  
ATOM   1973  H   ALA A 139     -27.038   0.956  33.626  1.00 84.34           H  
ATOM   1974  CA  ALA A 139     -28.925   1.236  32.727  1.00 84.34           C  
ATOM   1975  HA  ALA A 139     -29.796   0.584  32.664  1.00 84.34           H  
ATOM   1976  C   ALA A 139     -28.644   1.817  31.341  1.00 84.34           C  
ATOM   1977  CB  ALA A 139     -29.192   2.326  33.772  1.00 84.34           C  
ATOM   1978  HB1 ALA A 139     -28.333   2.994  33.843  1.00 84.34           H  
ATOM   1979  HB2 ALA A 139     -29.357   1.867  34.747  1.00 84.34           H  
ATOM   1980  HB3 ALA A 139     -30.067   2.914  33.494  1.00 84.34           H  
ATOM   1981  O   ALA A 139     -27.516   2.216  31.046  1.00 84.34           O  
ATOM   1982  N   GLU A 140     -29.675   1.911  30.510  1.00 84.83           N  
ATOM   1983  H   GLU A 140     -30.593   1.687  30.867  1.00 84.83           H  
ATOM   1984  CA  GLU A 140     -29.559   2.440  29.152  1.00 84.83           C  
ATOM   1985  HA  GLU A 140     -28.508   2.584  28.901  1.00 84.83           H  
ATOM   1986  C   GLU A 140     -30.265   3.785  29.049  1.00 84.83           C  
ATOM   1987  CB  GLU A 140     -30.140   1.477  28.116  1.00 84.83           C  
ATOM   1988  HB2 GLU A 140     -31.166   1.240  28.400  1.00 84.83           H  
ATOM   1989  HB3 GLU A 140     -30.163   1.993  27.156  1.00 84.83           H  
ATOM   1990  O   GLU A 140     -31.397   3.950  29.512  1.00 84.83           O  
ATOM   1991  CG  GLU A 140     -29.338   0.179  27.941  1.00 84.83           C  
ATOM   1992  HG2 GLU A 140     -28.317   0.437  27.658  1.00 84.83           H  
ATOM   1993  HG3 GLU A 140     -29.313  -0.354  28.892  1.00 84.83           H  
ATOM   1994  CD  GLU A 140     -29.959  -0.730  26.864  1.00 84.83           C  
ATOM   1995  OE1 GLU A 140     -29.335  -1.749  26.509  1.00 84.83           O  
ATOM   1996  OE2 GLU A 140     -31.085  -0.417  26.400  1.00 84.83           O  
ATOM   1997  N   ILE A 141     -29.625   4.738  28.383  1.00 85.97           N  
ATOM   1998  H   ILE A 141     -28.703   4.520  28.034  1.00 85.97           H  
ATOM   1999  CA  ILE A 141     -30.171   6.058  28.078  1.00 85.97           C  
ATOM   2000  HA  ILE A 141     -31.226   6.063  28.354  1.00 85.97           H  
ATOM   2001  C   ILE A 141     -30.099   6.324  26.578  1.00 85.97           C  
ATOM   2002  CB  ILE A 141     -29.472   7.169  28.892  1.00 85.97           C  
ATOM   2003  HB  ILE A 141     -29.965   8.112  28.654  1.00 85.97           H  
ATOM   2004  O   ILE A 141     -29.252   5.781  25.874  1.00 85.97           O  
ATOM   2005  CG1 ILE A 141     -27.985   7.305  28.511  1.00 85.97           C  
ATOM   2006 HG12 ILE A 141     -27.478   6.353  28.665  1.00 85.97           H  
ATOM   2007 HG13 ILE A 141     -27.932   7.573  27.455  1.00 85.97           H  
ATOM   2008  CG2 ILE A 141     -29.648   6.932  30.396  1.00 85.97           C  
ATOM   2009 HG21 ILE A 141     -30.703   6.800  30.635  1.00 85.97           H  
ATOM   2010 HG22 ILE A 141     -29.268   7.793  30.946  1.00 85.97           H  
ATOM   2011 HG23 ILE A 141     -29.101   6.041  30.706  1.00 85.97           H  
ATOM   2012  CD1 ILE A 141     -27.215   8.372  29.286  1.00 85.97           C  
ATOM   2013 HD11 ILE A 141     -27.819   9.277  29.359  1.00 85.97           H  
ATOM   2014 HD12 ILE A 141     -26.978   8.013  30.288  1.00 85.97           H  
ATOM   2015 HD13 ILE A 141     -26.290   8.603  28.758  1.00 85.97           H  
ATOM   2016  N   ARG A 142     -30.968   7.203  26.084  1.00 84.45           N  
ATOM   2017  H   ARG A 142     -31.654   7.577  26.723  1.00 84.45           H  
ATOM   2018  CA  ARG A 142     -30.956   7.706  24.711  1.00 84.45           C  
ATOM   2019  HA  ARG A 142     -30.139   7.222  24.174  1.00 84.45           H  
ATOM   2020  C   ARG A 142     -30.716   9.202  24.686  1.00 84.45           C  
ATOM   2021  CB  ARG A 142     -32.269   7.346  24.016  1.00 84.45           C  
ATOM   2022  HB2 ARG A 142     -33.091   7.886  24.486  1.00 84.45           H  
ATOM   2023  HB3 ARG A 142     -32.438   6.278  24.153  1.00 84.45           H  
ATOM   2024  O   ARG A 142     -31.364   9.938  25.427  1.00 84.45           O  
ATOM   2025  CG  ARG A 142     -32.231   7.663  22.514  1.00 84.45           C  
ATOM   2026  HG2 ARG A 142     -32.125   8.739  22.376  1.00 84.45           H  
ATOM   2027  HG3 ARG A 142     -31.380   7.165  22.051  1.00 84.45           H  
ATOM   2028  CD  ARG A 142     -33.521   7.229  21.817  1.00 84.45           C  
ATOM   2029  HD2 ARG A 142     -33.504   7.608  20.795  1.00 84.45           H  
ATOM   2030  HD3 ARG A 142     -34.366   7.676  22.341  1.00 84.45           H  
ATOM   2031  NE  ARG A 142     -33.651   5.761  21.787  1.00 84.45           N  
ATOM   2032  HE  ARG A 142     -32.814   5.237  22.000  1.00 84.45           H  
ATOM   2033  NH1 ARG A 142     -35.848   5.656  21.145  1.00 84.45           N  
ATOM   2034 HH11 ARG A 142     -35.864   6.665  21.109  1.00 84.45           H  
ATOM   2035 HH12 ARG A 142     -36.674   5.110  20.949  1.00 84.45           H  
ATOM   2036  NH2 ARG A 142     -34.720   3.770  21.561  1.00 84.45           N  
ATOM   2037 HH21 ARG A 142     -35.547   3.226  21.360  1.00 84.45           H  
ATOM   2038 HH22 ARG A 142     -33.884   3.294  21.868  1.00 84.45           H  
ATOM   2039  CZ  ARG A 142     -34.736   5.071  21.497  1.00 84.45           C  
ATOM   2040  N   VAL A 143     -29.875   9.658  23.768  1.00 83.32           N  
ATOM   2041  H   VAL A 143     -29.352   8.983  23.228  1.00 83.32           H  
ATOM   2042  CA  VAL A 143     -29.756  11.081  23.429  1.00 83.32           C  
ATOM   2043  HA  VAL A 143     -29.702  11.669  24.345  1.00 83.32           H  
ATOM   2044  C   VAL A 143     -31.006  11.525  22.664  1.00 83.32           C  
ATOM   2045  CB  VAL A 143     -28.464  11.328  22.635  1.00 83.32           C  
ATOM   2046  HB  VAL A 143     -28.476  10.707  21.740  1.00 83.32           H  
ATOM   2047  O   VAL A 143     -31.251  11.064  21.550  1.00 83.32           O  
ATOM   2048  CG1 VAL A 143     -28.331  12.797  22.225  1.00 83.32           C  
ATOM   2049 HG11 VAL A 143     -27.366  12.953  21.742  1.00 83.32           H  
ATOM   2050 HG12 VAL A 143     -28.408  13.441  23.101  1.00 83.32           H  
ATOM   2051 HG13 VAL A 143     -29.117  13.071  21.521  1.00 83.32           H  
ATOM   2052  CG2 VAL A 143     -27.237  10.948  23.479  1.00 83.32           C  
ATOM   2053 HG21 VAL A 143     -27.196  11.554  24.384  1.00 83.32           H  
ATOM   2054 HG22 VAL A 143     -27.272   9.893  23.751  1.00 83.32           H  
ATOM   2055 HG23 VAL A 143     -26.329  11.106  22.898  1.00 83.32           H  
ATOM   2056  N   SER A 144     -31.811  12.398  23.269  1.00 87.43           N  
ATOM   2057  H   SER A 144     -31.528  12.755  24.170  1.00 87.43           H  
ATOM   2058  CA  SER A 144     -33.071  12.912  22.703  1.00 87.43           C  
ATOM   2059  HA  SER A 144     -33.509  12.170  22.037  1.00 87.43           H  
ATOM   2060  C   SER A 144     -32.856  14.194  21.899  1.00 87.43           C  
ATOM   2061  CB  SER A 144     -34.058  13.162  23.846  1.00 87.43           C  
ATOM   2062  HB2 SER A 144     -33.633  13.888  24.540  1.00 87.43           H  
ATOM   2063  HB3 SER A 144     -34.210  12.224  24.380  1.00 87.43           H  
ATOM   2064  O   SER A 144     -33.417  14.358  20.816  1.00 87.43           O  
ATOM   2065  OG  SER A 144     -35.304  13.639  23.381  1.00 87.43           O  
ATOM   2066  HG  SER A 144     -35.517  14.430  23.881  1.00 87.43           H  
ATOM   2067  N   GLU A 145     -31.975  15.074  22.378  1.00 88.83           N  
ATOM   2068  H   GLU A 145     -31.534  14.884  23.267  1.00 88.83           H  
ATOM   2069  CA  GLU A 145     -31.712  16.369  21.752  1.00 88.83           C  
ATOM   2070  HA  GLU A 145     -31.962  16.299  20.693  1.00 88.83           H  
ATOM   2071  C   GLU A 145     -30.230  16.748  21.855  1.00 88.83           C  
ATOM   2072  CB  GLU A 145     -32.629  17.444  22.366  1.00 88.83           C  
ATOM   2073  HB2 GLU A 145     -32.317  17.641  23.392  1.00 88.83           H  
ATOM   2074  HB3 GLU A 145     -33.652  17.068  22.374  1.00 88.83           H  
ATOM   2075  O   GLU A 145     -29.547  16.420  22.830  1.00 88.83           O  
ATOM   2076  CG  GLU A 145     -32.599  18.752  21.555  1.00 88.83           C  
ATOM   2077  HG2 GLU A 145     -32.840  18.521  20.517  1.00 88.83           H  
ATOM   2078  HG3 GLU A 145     -31.589  19.160  21.578  1.00 88.83           H  
ATOM   2079  CD  GLU A 145     -33.553  19.847  22.062  1.00 88.83           C  
ATOM   2080  OE1 GLU A 145     -33.626  20.893  21.372  1.00 88.83           O  
ATOM   2081  OE2 GLU A 145     -34.169  19.678  23.133  1.00 88.83           O  
ATOM   2082  N   ILE A 146     -29.737  17.461  20.839  1.00 85.11           N  
ATOM   2083  H   ILE A 146     -30.383  17.767  20.125  1.00 85.11           H  
ATOM   2084  CA  ILE A 146     -28.383  18.014  20.767  1.00 85.11           C  
ATOM   2085  HA  ILE A 146     -27.912  17.926  21.746  1.00 85.11           H  
ATOM   2086  C   ILE A 146     -28.467  19.501  20.432  1.00 85.11           C  
ATOM   2087  CB  ILE A 146     -27.532  17.230  19.748  1.00 85.11           C  
ATOM   2088  HB  ILE A 146     -28.086  17.159  18.812  1.00 85.11           H  
ATOM   2089  O   ILE A 146     -29.227  19.912  19.556  1.00 85.11           O  
ATOM   2090  CG1 ILE A 146     -27.327  15.814  20.313  1.00 85.11           C  
ATOM   2091 HG12 ILE A 146     -26.880  15.872  21.305  1.00 85.11           H  
ATOM   2092 HG13 ILE A 146     -28.288  15.306  20.399  1.00 85.11           H  
ATOM   2093  CG2 ILE A 146     -26.184  17.909  19.445  1.00 85.11           C  
ATOM   2094 HG21 ILE A 146     -26.352  18.900  19.023  1.00 85.11           H  
ATOM   2095 HG22 ILE A 146     -25.589  17.981  20.355  1.00 85.11           H  
ATOM   2096 HG23 ILE A 146     -25.628  17.354  18.689  1.00 85.11           H  
ATOM   2097  CD1 ILE A 146     -26.435  14.958  19.442  1.00 85.11           C  
ATOM   2098 HD11 ILE A 146     -25.418  15.346  19.498  1.00 85.11           H  
ATOM   2099 HD12 ILE A 146     -26.438  13.947  19.848  1.00 85.11           H  
ATOM   2100 HD13 ILE A 146     -26.797  14.969  18.414  1.00 85.11           H  
ATOM   2101  N   THR A 147     -27.661  20.311  21.114  1.00 89.33           N  
ATOM   2102  H   THR A 147     -27.034  19.891  21.784  1.00 89.33           H  
ATOM   2103  CA  THR A 147     -27.574  21.754  20.883  1.00 89.33           C  
ATOM   2104  HA  THR A 147     -28.588  22.154  20.904  1.00 89.33           H  
ATOM   2105  C   THR A 147     -26.965  22.077  19.516  1.00 89.33           C  
ATOM   2106  CB  THR A 147     -26.754  22.462  21.977  1.00 89.33           C  
ATOM   2107  HB  THR A 147     -26.855  23.537  21.823  1.00 89.33           H  
ATOM   2108  O   THR A 147     -26.235  21.290  18.918  1.00 89.33           O  
ATOM   2109  CG2 THR A 147     -27.206  22.158  23.402  1.00 89.33           C  
ATOM   2110 HG21 THR A 147     -26.652  22.782  24.104  1.00 89.33           H  
ATOM   2111 HG22 THR A 147     -28.269  22.373  23.506  1.00 89.33           H  
ATOM   2112 HG23 THR A 147     -27.023  21.113  23.651  1.00 89.33           H  
ATOM   2113  OG1 THR A 147     -25.385  22.145  21.878  1.00 89.33           O  
ATOM   2114  HG1 THR A 147     -25.129  21.800  22.737  1.00 89.33           H  
ATOM   2115  N   ASN A 148     -27.144  23.313  19.042  1.00 81.22           N  
ATOM   2116  H   ASN A 148     -27.802  23.911  19.521  1.00 81.22           H  
ATOM   2117  CA  ASN A 148     -26.522  23.782  17.794  1.00 81.22           C  
ATOM   2118  HA  ASN A 148     -26.821  23.108  16.991  1.00 81.22           H  
ATOM   2119  C   ASN A 148     -24.976  23.784  17.812  1.00 81.22           C  
ATOM   2120  CB  ASN A 148     -27.052  25.193  17.484  1.00 81.22           C  
ATOM   2121  HB2 ASN A 148     -26.817  25.854  18.318  1.00 81.22           H  
ATOM   2122  HB3 ASN A 148     -26.552  25.573  16.593  1.00 81.22           H  
ATOM   2123  O   ASN A 148     -24.359  24.004  16.770  1.00 81.22           O  
ATOM   2124  CG  ASN A 148     -28.543  25.221  17.210  1.00 81.22           C  
ATOM   2125  ND2 ASN A 148     -29.218  26.287  17.568  1.00 81.22           N  
ATOM   2126 HD21 ASN A 148     -28.772  27.037  18.076  1.00 81.22           H  
ATOM   2127 HD22 ASN A 148     -30.216  26.212  17.437  1.00 81.22           H  
ATOM   2128  OD1 ASN A 148     -29.130  24.309  16.668  1.00 81.22           O  
ATOM   2129  N   VAL A 149     -24.350  23.583  18.978  1.00 82.96           N  
ATOM   2130  H   VAL A 149     -24.915  23.353  19.783  1.00 82.96           H  
ATOM   2131  CA  VAL A 149     -22.888  23.497  19.151  1.00 82.96           C  
ATOM   2132  HA  VAL A 149     -22.413  23.952  18.282  1.00 82.96           H  
ATOM   2133  C   VAL A 149     -22.408  22.033  19.180  1.00 82.96           C  
ATOM   2134  CB  VAL A 149     -22.430  24.298  20.396  1.00 82.96           C  
ATOM   2135  HB  VAL A 149     -22.697  23.745  21.296  1.00 82.96           H  
ATOM   2136  O   VAL A 149     -21.207  21.787  19.113  1.00 82.96           O  
ATOM   2137  CG1 VAL A 149     -20.917  24.566  20.401  1.00 82.96           C  
ATOM   2138 HG11 VAL A 149     -20.612  25.053  19.475  1.00 82.96           H  
ATOM   2139 HG12 VAL A 149     -20.653  25.190  21.254  1.00 82.96           H  
ATOM   2140 HG13 VAL A 149     -20.373  23.628  20.516  1.00 82.96           H  
ATOM   2141  CG2 VAL A 149     -23.103  25.684  20.466  1.00 82.96           C  
ATOM   2142 HG21 VAL A 149     -22.705  26.242  21.314  1.00 82.96           H  
ATOM   2143 HG22 VAL A 149     -22.920  26.236  19.544  1.00 82.96           H  
ATOM   2144 HG23 VAL A 149     -24.175  25.572  20.626  1.00 82.96           H  
ATOM   2145  N   GLY A 150     -23.327  21.057  19.200  1.00 77.96           N  
ATOM   2146  H   GLY A 150     -24.306  21.309  19.200  1.00 77.96           H  
ATOM   2147  CA  GLY A 150     -23.017  19.623  19.196  1.00 77.96           C  
ATOM   2148  HA2 GLY A 150     -22.064  19.452  18.695  1.00 77.96           H  
ATOM   2149  HA3 GLY A 150     -23.792  19.106  18.631  1.00 77.96           H  
ATOM   2150  C   GLY A 150     -22.943  18.972  20.582  1.00 77.96           C  
ATOM   2151  O   GLY A 150     -22.399  17.874  20.698  1.00 77.96           O  
ATOM   2152  N   GLU A 151     -23.464  19.634  21.618  1.00 88.26           N  
ATOM   2153  H   GLU A 151     -23.928  20.513  21.439  1.00 88.26           H  
ATOM   2154  CA  GLU A 151     -23.528  19.103  22.989  1.00 88.26           C  
ATOM   2155  HA  GLU A 151     -22.753  18.348  23.116  1.00 88.26           H  
ATOM   2156  C   GLU A 151     -24.877  18.424  23.248  1.00 88.26           C  
ATOM   2157  CB  GLU A 151     -23.290  20.213  24.029  1.00 88.26           C  
ATOM   2158  HB2 GLU A 151     -24.149  20.885  24.021  1.00 88.26           H  
ATOM   2159  HB3 GLU A 151     -23.228  19.749  25.013  1.00 88.26           H  
ATOM   2160  O   GLU A 151     -25.903  18.909  22.768  1.00 88.26           O  
ATOM   2161  CG  GLU A 151     -22.013  21.039  23.795  1.00 88.26           C  
ATOM   2162  HG2 GLU A 151     -22.117  21.592  22.862  1.00 88.26           H  
ATOM   2163  HG3 GLU A 151     -21.158  20.371  23.685  1.00 88.26           H  
ATOM   2164  CD  GLU A 151     -21.739  22.046  24.923  1.00 88.26           C  
ATOM   2165  OE1 GLU A 151     -20.548  22.370  25.137  1.00 88.26           O  
ATOM   2166  OE2 GLU A 151     -22.723  22.561  25.503  1.00 88.26           O  
ATOM   2167  N   VAL A 152     -24.909  17.334  24.019  1.00 86.58           N  
ATOM   2168  H   VAL A 152     -24.054  16.996  24.437  1.00 86.58           H  
ATOM   2169  CA  VAL A 152     -26.169  16.685  24.417  1.00 86.58           C  
ATOM   2170  HA  VAL A 152     -26.749  16.466  23.520  1.00 86.58           H  
ATOM   2171  C   VAL A 152     -26.985  17.643  25.282  1.00 86.58           C  
ATOM   2172  CB  VAL A 152     -25.921  15.357  25.156  1.00 86.58           C  
ATOM   2173  HB  VAL A 152     -25.300  15.537  26.033  1.00 86.58           H  
ATOM   2174  O   VAL A 152     -26.485  18.161  26.276  1.00 86.58           O  
ATOM   2175  CG1 VAL A 152     -27.229  14.710  25.620  1.00 86.58           C  
ATOM   2176 HG11 VAL A 152     -27.950  14.669  24.803  1.00 86.58           H  
ATOM   2177 HG12 VAL A 152     -27.034  13.705  25.995  1.00 86.58           H  
ATOM   2178 HG13 VAL A 152     -27.666  15.294  26.430  1.00 86.58           H  
ATOM   2179  CG2 VAL A 152     -25.208  14.364  24.235  1.00 86.58           C  
ATOM   2180 HG21 VAL A 152     -25.032  13.427  24.765  1.00 86.58           H  
ATOM   2181 HG22 VAL A 152     -25.816  14.171  23.352  1.00 86.58           H  
ATOM   2182 HG23 VAL A 152     -24.244  14.773  23.932  1.00 86.58           H  
ATOM   2183  N   ALA A 153     -28.236  17.880  24.893  1.00 89.68           N  
ATOM   2184  H   ALA A 153     -28.580  17.403  24.073  1.00 89.68           H  
ATOM   2185  CA  ALA A 153     -29.160  18.767  25.597  1.00 89.68           C  
ATOM   2186  HA  ALA A 153     -28.604  19.416  26.274  1.00 89.68           H  
ATOM   2187  C   ALA A 153     -30.177  17.989  26.442  1.00 89.68           C  
ATOM   2188  CB  ALA A 153     -29.862  19.646  24.558  1.00 89.68           C  
ATOM   2189  HB1 ALA A 153     -30.502  20.370  25.063  1.00 89.68           H  
ATOM   2190  HB2 ALA A 153     -29.125  20.172  23.951  1.00 89.68           H  
ATOM   2191  HB3 ALA A 153     -30.480  19.031  23.905  1.00 89.68           H  
ATOM   2192  O   ALA A 153     -30.540  18.433  27.529  1.00 89.68           O  
ATOM   2193  N   GLU A 154     -30.616  16.823  25.962  1.00 91.74           N  
ATOM   2194  H   GLU A 154     -30.279  16.507  25.064  1.00 91.74           H  
ATOM   2195  CA  GLU A 154     -31.638  16.017  26.628  1.00 91.74           C  
ATOM   2196  HA  GLU A 154     -31.654  16.277  27.686  1.00 91.74           H  
ATOM   2197  C   GLU A 154     -31.329  14.517  26.519  1.00 91.74           C  
ATOM   2198  CB  GLU A 154     -33.021  16.361  26.049  1.00 91.74           C  
ATOM   2199  HB2 GLU A 154     -33.145  17.444  26.037  1.00 91.74           H  
ATOM   2200  HB3 GLU A 154     -33.069  15.997  25.023  1.00 91.74           H  
ATOM   2201  O   GLU A 154     -30.921  14.019  25.463  1.00 91.74           O  
ATOM   2202  CG  GLU A 154     -34.162  15.756  26.882  1.00 91.74           C  
ATOM   2203  HG2 GLU A 154     -34.115  16.171  27.889  1.00 91.74           H  
ATOM   2204  HG3 GLU A 154     -34.019  14.678  26.957  1.00 91.74           H  
ATOM   2205  CD  GLU A 154     -35.548  16.002  26.270  1.00 91.74           C  
ATOM   2206  OE1 GLU A 154     -36.498  16.231  27.053  1.00 91.74           O  
ATOM   2207  OE2 GLU A 154     -35.668  15.851  25.032  1.00 91.74           O  
ATOM   2208  N   LEU A 155     -31.559  13.799  27.622  1.00 90.16           N  
ATOM   2209  H   LEU A 155     -31.990  14.269  28.405  1.00 90.16           H  
ATOM   2210  CA  LEU A 155     -31.415  12.351  27.752  1.00 90.16           C  
ATOM   2211  HA  LEU A 155     -31.130  11.924  26.790  1.00 90.16           H  
ATOM   2212  C   LEU A 155     -32.749  11.728  28.176  1.00 90.16           C  
ATOM   2213  CB  LEU A 155     -30.331  12.023  28.795  1.00 90.16           C  
ATOM   2214  HB2 LEU A 155     -30.358  10.955  29.010  1.00 90.16           H  
ATOM   2215  HB3 LEU A 155     -30.581  12.548  29.717  1.00 90.16           H  
ATOM   2216  O   LEU A 155     -33.461  12.284  29.009  1.00 90.16           O  
ATOM   2217  CG  LEU A 155     -28.901  12.401  28.378  1.00 90.16           C  
ATOM   2218  HG  LEU A 155     -28.880  13.430  28.020  1.00 90.16           H  
ATOM   2219  CD1 LEU A 155     -27.986  12.304  29.597  1.00 90.16           C  
ATOM   2220 HD11 LEU A 155     -26.957  12.499  29.297  1.00 90.16           H  
ATOM   2221 HD12 LEU A 155     -28.279  13.048  30.337  1.00 90.16           H  
ATOM   2222 HD13 LEU A 155     -28.053  11.317  30.054  1.00 90.16           H  
ATOM   2223  CD2 LEU A 155     -28.375  11.492  27.267  1.00 90.16           C  
ATOM   2224 HD21 LEU A 155     -28.908  11.715  26.343  1.00 90.16           H  
ATOM   2225 HD22 LEU A 155     -27.311  11.668  27.109  1.00 90.16           H  
ATOM   2226 HD23 LEU A 155     -28.529  10.444  27.524  1.00 90.16           H  
ATOM   2227  N   ILE A 156     -33.055  10.546  27.646  1.00 88.08           N  
ATOM   2228  H   ILE A 156     -32.427  10.169  26.951  1.00 88.08           H  
ATOM   2229  CA  ILE A 156     -34.218   9.735  28.029  1.00 88.08           C  
ATOM   2230  HA  ILE A 156     -34.782  10.247  28.808  1.00 88.08           H  
ATOM   2231  C   ILE A 156     -33.721   8.411  28.603  1.00 88.08           C  
ATOM   2232  CB  ILE A 156     -35.158   9.534  26.817  1.00 88.08           C  
ATOM   2233  HB  ILE A 156     -34.565   9.163  25.981  1.00 88.08           H  
ATOM   2234  O   ILE A 156     -32.944   7.719  27.952  1.00 88.08           O  
ATOM   2235  CG1 ILE A 156     -35.800  10.880  26.412  1.00 88.08           C  
ATOM   2236 HG12 ILE A 156     -35.027  11.644  26.329  1.00 88.08           H  
ATOM   2237 HG13 ILE A 156     -36.489  11.203  27.193  1.00 88.08           H  
ATOM   2238  CG2 ILE A 156     -36.256   8.496  27.127  1.00 88.08           C  
ATOM   2239 HG21 ILE A 156     -36.845   8.814  27.987  1.00 88.08           H  
ATOM   2240 HG22 ILE A 156     -36.916   8.364  26.270  1.00 88.08           H  
ATOM   2241 HG23 ILE A 156     -35.815   7.521  27.339  1.00 88.08           H  
ATOM   2242  CD1 ILE A 156     -36.551  10.836  25.074  1.00 88.08           C  
ATOM   2243 HD11 ILE A 156     -37.434  10.202  25.146  1.00 88.08           H  
ATOM   2244 HD12 ILE A 156     -35.893  10.463  24.288  1.00 88.08           H  
ATOM   2245 HD13 ILE A 156     -36.877  11.843  24.816  1.00 88.08           H  
ATOM   2246  N   LEU A 157     -34.188   8.034  29.793  1.00 88.73           N  
ATOM   2247  H   LEU A 157     -34.847   8.635  30.267  1.00 88.73           H  
ATOM   2248  CA  LEU A 157     -33.935   6.709  30.365  1.00 88.73           C  
ATOM   2249  HA  LEU A 157     -32.875   6.480  30.255  1.00 88.73           H  
ATOM   2250  C   LEU A 157     -34.740   5.647  29.600  1.00 88.73           C  
ATOM   2251  CB  LEU A 157     -34.286   6.742  31.863  1.00 88.73           C  
ATOM   2252  HB2 LEU A 157     -33.774   7.585  32.328  1.00 88.73           H  
ATOM   2253  HB3 LEU A 157     -35.359   6.909  31.958  1.00 88.73           H  
ATOM   2254  O   LEU A 157     -35.957   5.773  29.469  1.00 88.73           O  
ATOM   2255  CG  LEU A 157     -33.920   5.466  32.644  1.00 88.73           C  
ATOM   2256  HG  LEU A 157     -34.382   4.596  32.177  1.00 88.73           H  
ATOM   2257  CD1 LEU A 157     -32.408   5.257  32.719  1.00 88.73           C  
ATOM   2258 HD11 LEU A 157     -31.910   6.152  33.092  1.00 88.73           H  
ATOM   2259 HD12 LEU A 157     -32.012   4.999  31.737  1.00 88.73           H  
ATOM   2260 HD13 LEU A 157     -32.186   4.424  33.388  1.00 88.73           H  
ATOM   2261  CD2 LEU A 157     -34.449   5.599  34.071  1.00 88.73           C  
ATOM   2262 HD21 LEU A 157     -34.007   6.464  34.567  1.00 88.73           H  
ATOM   2263 HD22 LEU A 157     -35.534   5.697  34.054  1.00 88.73           H  
ATOM   2264 HD23 LEU A 157     -34.208   4.693  34.627  1.00 88.73           H  
ATOM   2265  N   LEU A 158     -34.061   4.619  29.090  1.00 84.08           N  
ATOM   2266  H   LEU A 158     -33.065   4.583  29.250  1.00 84.08           H  
ATOM   2267  CA  LEU A 158     -34.664   3.485  28.381  1.00 84.08           C  
ATOM   2268  HA  LEU A 158     -35.669   3.745  28.050  1.00 84.08           H  
ATOM   2269  C   LEU A 158     -34.800   2.251  29.279  1.00 84.08           C  
ATOM   2270  CB  LEU A 158     -33.807   3.119  27.157  1.00 84.08           C  
ATOM   2271  HB2 LEU A 158     -34.244   2.227  26.708  1.00 84.08           H  
ATOM   2272  HB3 LEU A 158     -32.810   2.843  27.501  1.00 84.08           H  
ATOM   2273  O   LEU A 158     -35.818   1.564  29.221  1.00 84.08           O  
ATOM   2274  CG  LEU A 158     -33.656   4.185  26.062  1.00 84.08           C  
ATOM   2275  HG  LEU A 158     -33.151   5.065  26.460  1.00 84.08           H  
ATOM   2276  CD1 LEU A 158     -32.797   3.578  24.949  1.00 84.08           C  
ATOM   2277 HD11 LEU A 158     -32.772   4.215  24.065  1.00 84.08           H  
ATOM   2278 HD12 LEU A 158     -31.782   3.442  25.323  1.00 84.08           H  
ATOM   2279 HD13 LEU A 158     -33.183   2.598  24.668  1.00 84.08           H  
ATOM   2280  CD2 LEU A 158     -35.000   4.613  25.463  1.00 84.08           C  
ATOM   2281 HD21 LEU A 158     -35.531   3.739  25.085  1.00 84.08           H  
ATOM   2282 HD22 LEU A 158     -35.600   5.093  26.236  1.00 84.08           H  
ATOM   2283 HD23 LEU A 158     -34.834   5.332  24.662  1.00 84.08           H  
ATOM   2284  N   SER A 159     -33.784   1.981  30.102  1.00 87.31           N  
ATOM   2285  H   SER A 159     -32.984   2.597  30.086  1.00 87.31           H  
ATOM   2286  CA  SER A 159     -33.738   0.852  31.035  1.00 87.31           C  
ATOM   2287  HA  SER A 159     -34.747   0.484  31.220  1.00 87.31           H  
ATOM   2288  C   SER A 159     -33.129   1.299  32.357  1.00 87.31           C  
ATOM   2289  CB  SER A 159     -32.904  -0.290  30.449  1.00 87.31           C  
ATOM   2290  HB2 SER A 159     -33.365  -0.648  29.529  1.00 87.31           H  
ATOM   2291  HB3 SER A 159     -31.901   0.074  30.223  1.00 87.31           H  
ATOM   2292  O   SER A 159     -32.124   2.004  32.360  1.00 87.31           O  
ATOM   2293  OG  SER A 159     -32.804  -1.351  31.382  1.00 87.31           O  
ATOM   2294  HG  SER A 159     -32.103  -1.929  31.071  1.00 87.31           H  
ATOM   2295  N   ASN A 160     -33.717   0.875  33.475  1.00 89.57           N  
ATOM   2296  H   ASN A 160     -34.545   0.303  33.393  1.00 89.57           H  
ATOM   2297  CA  ASN A 160     -33.310   1.320  34.808  1.00 89.57           C  
ATOM   2298  HA  ASN A 160     -33.158   2.400  34.796  1.00 89.57           H  
ATOM   2299  C   ASN A 160     -32.000   0.680  35.305  1.00 89.57           C  
ATOM   2300  CB  ASN A 160     -34.433   1.000  35.804  1.00 89.57           C  
ATOM   2301  HB2 ASN A 160     -34.610  -0.074  35.840  1.00 89.57           H  
ATOM   2302  HB3 ASN A 160     -34.076   1.311  36.786  1.00 89.57           H  
ATOM   2303  O   ASN A 160     -31.389   1.204  36.238  1.00 89.57           O  
ATOM   2304  CG  ASN A 160     -35.752   1.715  35.597  1.00 89.57           C  
ATOM   2305  ND2 ASN A 160     -36.714   1.404  36.438  1.00 89.57           N  
ATOM   2306 HD21 ASN A 160     -37.595   1.883  36.322  1.00 89.57           H  
ATOM   2307 HD22 ASN A 160     -36.527   0.764  37.196  1.00 89.57           H  
ATOM   2308  OD1 ASN A 160     -35.960   2.510  34.692  1.00 89.57           O  
ATOM   2309  N   GLY A 161     -31.589  -0.458  34.729  1.00 87.12           N  
ATOM   2310  H   GLY A 161     -32.114  -0.807  33.940  1.00 87.12           H  
ATOM   2311  CA  GLY A 161     -30.482  -1.275  35.241  1.00 87.12           C  
ATOM   2312  HA2 GLY A 161     -29.561  -0.694  35.186  1.00 87.12           H  
ATOM   2313  HA3 GLY A 161     -30.352  -2.151  34.605  1.00 87.12           H  
ATOM   2314  C   GLY A 161     -30.692  -1.749  36.691  1.00 87.12           C  
ATOM   2315  O   GLY A 161     -31.748  -1.534  37.284  1.00 87.12           O  
ATOM   2316  N   THR A 162     -29.690  -2.408  37.281  1.00 88.40           N  
ATOM   2317  H   THR A 162     -28.828  -2.516  36.765  1.00 88.40           H  
ATOM   2318  CA  THR A 162     -29.726  -2.857  38.689  1.00 88.40           C  
ATOM   2319  HA  THR A 162     -30.404  -2.204  39.239  1.00 88.40           H  
ATOM   2320  C   THR A 162     -28.355  -2.762  39.357  1.00 88.40           C  
ATOM   2321  CB  THR A 162     -30.243  -4.299  38.858  1.00 88.40           C  
ATOM   2322  HB  THR A 162     -30.252  -4.526  39.924  1.00 88.40           H  
ATOM   2323  O   THR A 162     -27.327  -2.852  38.693  1.00 88.40           O  
ATOM   2324  CG2 THR A 162     -31.657  -4.526  38.329  1.00 88.40           C  
ATOM   2325 HG21 THR A 162     -31.678  -4.400  37.246  1.00 88.40           H  
ATOM   2326 HG22 THR A 162     -31.979  -5.537  38.575  1.00 88.40           H  
ATOM   2327 HG23 THR A 162     -32.344  -3.813  38.786  1.00 88.40           H  
ATOM   2328  OG1 THR A 162     -29.409  -5.239  38.223  1.00 88.40           O  
ATOM   2329  HG1 THR A 162     -28.493  -4.972  38.324  1.00 88.40           H  
ATOM   2330  N   GLY A 163     -28.322  -2.652  40.686  1.00 87.76           N  
ATOM   2331  H   GLY A 163     -29.200  -2.494  41.160  1.00 87.76           H  
ATOM   2332  CA  GLY A 163     -27.085  -2.622  41.479  1.00 87.76           C  
ATOM   2333  HA2 GLY A 163     -27.273  -3.100  42.441  1.00 87.76           H  
ATOM   2334  HA3 GLY A 163     -26.307  -3.195  40.975  1.00 87.76           H  
ATOM   2335  C   GLY A 163     -26.538  -1.216  41.753  1.00 87.76           C  
ATOM   2336  O   GLY A 163     -25.428  -1.078  42.259  1.00 87.76           O  
ATOM   2337  N   TYR A 164     -27.309  -0.165  41.464  1.00 87.28           N  
ATOM   2338  H   TYR A 164     -28.221  -0.331  41.062  1.00 87.28           H  
ATOM   2339  CA  TYR A 164     -26.896   1.220  41.697  1.00 87.28           C  
ATOM   2340  HA  TYR A 164     -25.852   1.315  41.400  1.00 87.28           H  
ATOM   2341  C   TYR A 164     -27.008   1.609  43.172  1.00 87.28           C  
ATOM   2342  CB  TYR A 164     -27.709   2.177  40.821  1.00 87.28           C  
ATOM   2343  HB2 TYR A 164     -27.464   3.203  41.098  1.00 87.28           H  
ATOM   2344  HB3 TYR A 164     -28.773   2.026  41.002  1.00 87.28           H  
ATOM   2345  O   TYR A 164     -28.010   1.344  43.841  1.00 87.28           O  
ATOM   2346  CG  TYR A 164     -27.416   1.991  39.355  1.00 87.28           C  
ATOM   2347  CD1 TYR A 164     -26.417   2.766  38.732  1.00 87.28           C  
ATOM   2348  HD1 TYR A 164     -25.880   3.526  39.279  1.00 87.28           H  
ATOM   2349  CD2 TYR A 164     -28.091   0.985  38.641  1.00 87.28           C  
ATOM   2350  HD2 TYR A 164     -28.864   0.394  39.111  1.00 87.28           H  
ATOM   2351  CE1 TYR A 164     -26.087   2.522  37.389  1.00 87.28           C  
ATOM   2352  HE1 TYR A 164     -25.311   3.093  36.901  1.00 87.28           H  
ATOM   2353  CE2 TYR A 164     -27.746   0.733  37.309  1.00 87.28           C  
ATOM   2354  HE2 TYR A 164     -28.223  -0.056  36.748  1.00 87.28           H  
ATOM   2355  OH  TYR A 164     -26.431   1.192  35.426  1.00 87.28           O  
ATOM   2356  HH  TYR A 164     -25.656   1.623  35.056  1.00 87.28           H  
ATOM   2357  CZ  TYR A 164     -26.747   1.497  36.691  1.00 87.28           C  
ATOM   2358  N   VAL A 165     -25.998   2.306  43.696  1.00 79.82           N  
ATOM   2359  H   VAL A 165     -25.197   2.503  43.112  1.00 79.82           H  
ATOM   2360  CA  VAL A 165     -26.058   2.854  45.058  1.00 79.82           C  
ATOM   2361  HA  VAL A 165     -26.286   2.031  45.736  1.00 79.82           H  
ATOM   2362  C   VAL A 165     -27.194   3.876  45.135  1.00 79.82           C  
ATOM   2363  CB  VAL A 165     -24.721   3.479  45.496  1.00 79.82           C  
ATOM   2364  HB  VAL A 165     -24.496   4.342  44.871  1.00 79.82           H  
ATOM   2365  O   VAL A 165     -27.260   4.798  44.330  1.00 79.82           O  
ATOM   2366  CG1 VAL A 165     -24.786   3.933  46.963  1.00 79.82           C  
ATOM   2367 HG11 VAL A 165     -25.525   4.726  47.079  1.00 79.82           H  
ATOM   2368 HG12 VAL A 165     -23.817   4.332  47.263  1.00 79.82           H  
ATOM   2369 HG13 VAL A 165     -25.044   3.092  47.607  1.00 79.82           H  
ATOM   2370  CG2 VAL A 165     -23.567   2.474  45.375  1.00 79.82           C  
ATOM   2371 HG21 VAL A 165     -23.418   2.195  44.332  1.00 79.82           H  
ATOM   2372 HG22 VAL A 165     -22.642   2.926  45.733  1.00 79.82           H  
ATOM   2373 HG23 VAL A 165     -23.783   1.576  45.953  1.00 79.82           H  
ATOM   2374  N   SER A 166     -28.092   3.727  46.113  1.00 76.10           N  
ATOM   2375  H   SER A 166     -27.984   2.947  46.745  1.00 76.10           H  
ATOM   2376  CA  SER A 166     -29.253   4.616  46.270  1.00 76.10           C  
ATOM   2377  HA  SER A 166     -29.730   4.736  45.298  1.00 76.10           H  
ATOM   2378  C   SER A 166     -28.836   6.017  46.743  1.00 76.10           C  
ATOM   2379  CB  SER A 166     -30.278   3.986  47.218  1.00 76.10           C  
ATOM   2380  HB2 SER A 166     -31.114   4.672  47.354  1.00 76.10           H  
ATOM   2381  HB3 SER A 166     -29.821   3.796  48.189  1.00 76.10           H  
ATOM   2382  O   SER A 166     -28.766   6.274  47.946  1.00 76.10           O  
ATOM   2383  OG  SER A 166     -30.755   2.769  46.669  1.00 76.10           O  
ATOM   2384  HG  SER A 166     -30.171   2.528  45.947  1.00 76.10           H  
ATOM   2385  N   ALA A 167     -28.517   6.895  45.791  1.00 74.30           N  
ATOM   2386  H   ALA A 167     -28.491   6.548  44.842  1.00 74.30           H  
ATOM   2387  CA  ALA A 167     -28.168   8.308  45.950  1.00 74.30           C  
ATOM   2388  HA  ALA A 167     -28.914   8.801  46.573  1.00 74.30           H  
ATOM   2389  C   ALA A 167     -28.134   9.011  44.572  1.00 74.30           C  
ATOM   2390  CB  ALA A 167     -26.791   8.403  46.629  1.00 74.30           C  
ATOM   2391  HB1 ALA A 167     -26.820   7.943  47.617  1.00 74.30           H  
ATOM   2392  HB2 ALA A 167     -26.049   7.890  46.017  1.00 74.30           H  
ATOM   2393  HB3 ALA A 167     -26.493   9.445  46.740  1.00 74.30           H  
ATOM   2394  O   ALA A 167     -28.289   8.364  43.535  1.00 74.30           O  
ATOM   2395  N   SER A 168     -27.910  10.332  44.570  1.00 77.02           N  
ATOM   2396  H   SER A 168     -27.816  10.817  45.451  1.00 77.02           H  
ATOM   2397  CA  SER A 168     -27.513  11.066  43.362  1.00 77.02           C  
ATOM   2398  HA  SER A 168     -28.074  10.651  42.524  1.00 77.02           H  
ATOM   2399  C   SER A 168     -26.012  10.893  43.106  1.00 77.02           C  
ATOM   2400  CB  SER A 168     -27.857  12.557  43.438  1.00 77.02           C  
ATOM   2401  HB2 SER A 168     -27.273  13.015  44.236  1.00 77.02           H  
ATOM   2402  HB3 SER A 168     -27.596  13.037  42.495  1.00 77.02           H  
ATOM   2403  O   SER A 168     -25.212  11.089  44.026  1.00 77.02           O  
ATOM   2404  OG  SER A 168     -29.233  12.757  43.702  1.00 77.02           O  
ATOM   2405  HG  SER A 168     -29.729  12.556  42.905  1.00 77.02           H  
ATOM   2406  N   ALA A 169     -25.629  10.552  41.878  1.00 77.06           N  
ATOM   2407  H   ALA A 169     -26.340  10.427  41.171  1.00 77.06           H  
ATOM   2408  CA  ALA A 169     -24.238  10.410  41.444  1.00 77.06           C  
ATOM   2409  HA  ALA A 169     -23.586  10.927  42.147  1.00 77.06           H  
ATOM   2410  C   ALA A 169     -24.034  11.055  40.067  1.00 77.06           C  
ATOM   2411  CB  ALA A 169     -23.861   8.922  41.435  1.00 77.06           C  
ATOM   2412  HB1 ALA A 169     -24.495   8.387  40.729  1.00 77.06           H  
ATOM   2413  HB2 ALA A 169     -22.820   8.802  41.133  1.00 77.06           H  
ATOM   2414  HB3 ALA A 169     -23.999   8.499  42.430  1.00 77.06           H  
ATOM   2415  O   ALA A 169     -24.990  11.205  39.314  1.00 77.06           O  
ATOM   2416  N   VAL A 170     -22.791  11.415  39.746  1.00 81.65           N  
ATOM   2417  H   VAL A 170     -22.040  11.199  40.386  1.00 81.65           H  
ATOM   2418  CA  VAL A 170     -22.401  11.880  38.408  1.00 81.65           C  
ATOM   2419  HA  VAL A 170     -23.291  12.060  37.805  1.00 81.65           H  
ATOM   2420  C   VAL A 170     -21.578  10.778  37.762  1.00 81.65           C  
ATOM   2421  CB  VAL A 170     -21.593  13.191  38.455  1.00 81.65           C  
ATOM   2422  HB  VAL A 170     -20.619  13.002  38.905  1.00 81.65           H  
ATOM   2423  O   VAL A 170     -20.538  10.409  38.311  1.00 81.65           O  
ATOM   2424  CG1 VAL A 170     -21.369  13.737  37.041  1.00 81.65           C  
ATOM   2425 HG11 VAL A 170     -22.331  13.948  36.573  1.00 81.65           H  
ATOM   2426 HG12 VAL A 170     -20.788  14.657  37.084  1.00 81.65           H  
ATOM   2427 HG13 VAL A 170     -20.826  13.008  36.439  1.00 81.65           H  
ATOM   2428  CG2 VAL A 170     -22.286  14.263  39.299  1.00 81.65           C  
ATOM   2429 HG21 VAL A 170     -21.820  15.236  39.141  1.00 81.65           H  
ATOM   2430 HG22 VAL A 170     -23.335  14.324  39.010  1.00 81.65           H  
ATOM   2431 HG23 VAL A 170     -22.229  14.006  40.357  1.00 81.65           H  
ATOM   2432  N   ASP A 171     -22.021  10.266  36.618  1.00 81.08           N  
ATOM   2433  H   ASP A 171     -22.888  10.612  36.232  1.00 81.08           H  
ATOM   2434  CA  ASP A 171     -21.244   9.316  35.820  1.00 81.08           C  
ATOM   2435  HA  ASP A 171     -20.400   8.970  36.417  1.00 81.08           H  
ATOM   2436  C   ASP A 171     -20.671   9.993  34.576  1.00 81.08           C  
ATOM   2437  CB  ASP A 171     -22.076   8.077  35.482  1.00 81.08           C  
ATOM   2438  HB2 ASP A 171     -22.530   7.716  36.405  1.00 81.08           H  
ATOM   2439  HB3 ASP A 171     -22.852   8.353  34.767  1.00 81.08           H  
ATOM   2440  O   ASP A 171     -21.293  10.883  33.995  1.00 81.08           O  
ATOM   2441  CG  ASP A 171     -21.239   6.927  34.921  1.00 81.08           C  
ATOM   2442  OD1 ASP A 171     -20.001   6.973  35.112  1.00 81.08           O  
ATOM   2443  OD2 ASP A 171     -21.852   6.003  34.348  1.00 81.08           O  
ATOM   2444  N   THR A 172     -19.464   9.599  34.179  1.00 78.22           N  
ATOM   2445  H   THR A 172     -19.146   8.717  34.555  1.00 78.22           H  
ATOM   2446  CA  THR A 172     -18.793  10.131  32.987  1.00 78.22           C  
ATOM   2447  HA  THR A 172     -19.312  11.023  32.635  1.00 78.22           H  
ATOM   2448  C   THR A 172     -18.845   9.090  31.887  1.00 78.22           C  
ATOM   2449  CB  THR A 172     -17.342  10.528  33.275  1.00 78.22           C  
ATOM   2450  HB  THR A 172     -16.766   9.643  33.547  1.00 78.22           H  
ATOM   2451  O   THR A 172     -18.119   8.099  31.927  1.00 78.22           O  
ATOM   2452  CG2 THR A 172     -16.688  11.221  32.078  1.00 78.22           C  
ATOM   2453 HG21 THR A 172     -15.670  11.508  32.341  1.00 78.22           H  
ATOM   2454 HG22 THR A 172     -16.659  10.545  31.223  1.00 78.22           H  
ATOM   2455 HG23 THR A 172     -17.257  12.111  31.811  1.00 78.22           H  
ATOM   2456  OG1 THR A 172     -17.304  11.441  34.346  1.00 78.22           O  
ATOM   2457  HG1 THR A 172     -17.956  11.126  34.976  1.00 78.22           H  
ATOM   2458  N   ILE A 173     -19.649   9.346  30.859  1.00 72.86           N  
ATOM   2459  H   ILE A 173     -20.167  10.214  30.845  1.00 72.86           H  
ATOM   2460  CA  ILE A 173     -19.774   8.433  29.728  1.00 72.86           C  
ATOM   2461  HA  ILE A 173     -19.664   7.416  30.103  1.00 72.86           H  
ATOM   2462  C   ILE A 173     -18.623   8.703  28.758  1.00 72.86           C  
ATOM   2463  CB  ILE A 173     -21.178   8.507  29.094  1.00 72.86           C  
ATOM   2464  HB  ILE A 173     -21.349   9.518  28.726  1.00 72.86           H  
ATOM   2465  O   ILE A 173     -18.537   9.759  28.117  1.00 72.86           O  
ATOM   2466  CG1 ILE A 173     -22.242   8.177  30.170  1.00 72.86           C  
ATOM   2467 HG12 ILE A 173     -22.025   7.204  30.609  1.00 72.86           H  
ATOM   2468 HG13 ILE A 173     -22.195   8.920  30.966  1.00 72.86           H  
ATOM   2469  CG2 ILE A 173     -21.264   7.526  27.908  1.00 72.86           C  
ATOM   2470 HG21 ILE A 173     -21.150   6.503  28.265  1.00 72.86           H  
ATOM   2471 HG22 ILE A 173     -20.496   7.745  27.167  1.00 72.86           H  
ATOM   2472 HG23 ILE A 173     -22.233   7.622  27.417  1.00 72.86           H  
ATOM   2473  CD1 ILE A 173     -23.684   8.160  29.661  1.00 72.86           C  
ATOM   2474 HD11 ILE A 173     -23.905   9.089  29.134  1.00 72.86           H  
ATOM   2475 HD12 ILE A 173     -24.357   8.057  30.512  1.00 72.86           H  
ATOM   2476 HD13 ILE A 173     -23.845   7.308  29.000  1.00 72.86           H  
ATOM   2477  N   VAL A 174     -17.719   7.728  28.662  1.00 65.17           N  
ATOM   2478  H   VAL A 174     -17.845   6.917  29.251  1.00 65.17           H  
ATOM   2479  CA  VAL A 174     -16.609   7.712  27.707  1.00 65.17           C  
ATOM   2480  HA  VAL A 174     -16.640   8.621  27.106  1.00 65.17           H  
ATOM   2481  C   VAL A 174     -16.783   6.522  26.781  1.00 65.17           C  
ATOM   2482  CB  VAL A 174     -15.234   7.650  28.402  1.00 65.17           C  
ATOM   2483  HB  VAL A 174     -15.141   6.713  28.952  1.00 65.17           H  
ATOM   2484  O   VAL A 174     -16.839   5.381  27.225  1.00 65.17           O  
ATOM   2485  CG1 VAL A 174     -14.097   7.730  27.371  1.00 65.17           C  
ATOM   2486 HG11 VAL A 174     -13.136   7.727  27.887  1.00 65.17           H  
ATOM   2487 HG12 VAL A 174     -14.124   6.859  26.716  1.00 65.17           H  
ATOM   2488 HG13 VAL A 174     -14.189   8.639  26.777  1.00 65.17           H  
ATOM   2489  CG2 VAL A 174     -15.051   8.807  29.390  1.00 65.17           C  
ATOM   2490 HG21 VAL A 174     -15.234   9.762  28.896  1.00 65.17           H  
ATOM   2491 HG22 VAL A 174     -14.045   8.790  29.808  1.00 65.17           H  
ATOM   2492 HG23 VAL A 174     -15.756   8.686  30.213  1.00 65.17           H  
ATOM   2493  N   ARG A 175     -16.811   6.778  25.473  1.00 68.50           N  
ATOM   2494  H   ARG A 175     -16.820   7.740  25.167  1.00 68.50           H  
ATOM   2495  CA  ARG A 175     -16.771   5.702  24.480  1.00 68.50           C  
ATOM   2496  HA  ARG A 175     -17.237   4.816  24.911  1.00 68.50           H  
ATOM   2497  C   ARG A 175     -15.329   5.318  24.141  1.00 68.50           C  
ATOM   2498  CB  ARG A 175     -17.593   6.093  23.255  1.00 68.50           C  
ATOM   2499  HB2 ARG A 175     -17.240   7.057  22.890  1.00 68.50           H  
ATOM   2500  HB3 ARG A 175     -17.425   5.342  22.483  1.00 68.50           H  
ATOM   2501  O   ARG A 175     -14.506   6.181  23.808  1.00 68.50           O  
ATOM   2502  CG  ARG A 175     -19.100   6.175  23.576  1.00 68.50           C  
ATOM   2503  HG2 ARG A 175     -19.317   7.048  24.192  1.00 68.50           H  
ATOM   2504  HG3 ARG A 175     -19.411   5.273  24.103  1.00 68.50           H  
ATOM   2505  CD  ARG A 175     -19.855   6.260  22.254  1.00 68.50           C  
ATOM   2506  HD2 ARG A 175     -19.481   5.434  21.650  1.00 68.50           H  
ATOM   2507  HD3 ARG A 175     -19.630   7.205  21.759  1.00 68.50           H  
ATOM   2508  NE  ARG A 175     -21.320   6.161  22.350  1.00 68.50           N  
ATOM   2509  HE  ARG A 175     -21.789   6.560  23.151  1.00 68.50           H  
ATOM   2510  NH1 ARG A 175     -21.543   4.966  20.419  1.00 68.50           N  
ATOM   2511 HH11 ARG A 175     -20.573   5.152  20.207  1.00 68.50           H  
ATOM   2512 HH12 ARG A 175     -22.069   4.328  19.839  1.00 68.50           H  
ATOM   2513  NH2 ARG A 175     -23.374   5.500  21.562  1.00 68.50           N  
ATOM   2514 HH21 ARG A 175     -23.848   5.799  22.402  1.00 68.50           H  
ATOM   2515 HH22 ARG A 175     -23.926   5.008  20.874  1.00 68.50           H  
ATOM   2516  CZ  ARG A 175     -22.079   5.564  21.444  1.00 68.50           C  
ATOM   2517  N   ASN A 176     -15.040   4.019  24.212  1.00 70.40           N  
ATOM   2518  H   ASN A 176     -15.763   3.391  24.533  1.00 70.40           H  
ATOM   2519  CA  ASN A 176     -13.731   3.454  23.892  1.00 70.40           C  
ATOM   2520  HA  ASN A 176     -12.988   3.958  24.509  1.00 70.40           H  
ATOM   2521  C   ASN A 176     -13.354   3.709  22.426  1.00 70.40           C  
ATOM   2522  CB  ASN A 176     -13.713   1.952  24.240  1.00 70.40           C  
ATOM   2523  HB2 ASN A 176     -14.590   1.465  23.814  1.00 70.40           H  
ATOM   2524  HB3 ASN A 176     -12.829   1.483  23.809  1.00 70.40           H  
ATOM   2525  O   ASN A 176     -14.183   3.622  21.523  1.00 70.40           O  
ATOM   2526  CG  ASN A 176     -13.668   1.705  25.740  1.00 70.40           C  
ATOM   2527  ND2 ASN A 176     -14.226   0.616  26.212  1.00 70.40           N  
ATOM   2528 HD21 ASN A 176     -14.689  -0.052  25.612  1.00 70.40           H  
ATOM   2529 HD22 ASN A 176     -14.231   0.501  27.215  1.00 70.40           H  
ATOM   2530  OD1 ASN A 176     -13.117   2.491  26.492  1.00 70.40           O  
ATOM   2531  N   ALA A 177     -12.080   4.026  22.192  1.00 78.22           N  
ATOM   2532  H   ALA A 177     -11.434   3.985  22.967  1.00 78.22           H  
ATOM   2533  CA  ALA A 177     -11.521   4.132  20.851  1.00 78.22           C  
ATOM   2534  HA  ALA A 177     -12.323   4.334  20.141  1.00 78.22           H  
ATOM   2535  C   ALA A 177     -10.864   2.805  20.463  1.00 78.22           C  
ATOM   2536  CB  ALA A 177     -10.535   5.304  20.797  1.00 78.22           C  
ATOM   2537  HB1 ALA A 177     -10.103   5.367  19.798  1.00 78.22           H  
ATOM   2538  HB2 ALA A 177     -11.057   6.231  21.034  1.00 78.22           H  
ATOM   2539  HB3 ALA A 177      -9.734   5.141  21.519  1.00 78.22           H  
ATOM   2540  O   ALA A 177     -10.080   2.257  21.235  1.00 78.22           O  
ATOM   2541  N   PHE A 178     -11.138   2.340  19.247  1.00 87.36           N  
ATOM   2542  H   PHE A 178     -11.802   2.833  18.668  1.00 87.36           H  
ATOM   2543  CA  PHE A 178     -10.611   1.081  18.728  1.00 87.36           C  
ATOM   2544  HA  PHE A 178     -10.032   0.578  19.503  1.00 87.36           H  
ATOM   2545  C   PHE A 178      -9.686   1.333  17.542  1.00 87.36           C  
ATOM   2546  CB  PHE A 178     -11.772   0.154  18.361  1.00 87.36           C  
ATOM   2547  HB2 PHE A 178     -12.395   0.635  17.607  1.00 87.36           H  
ATOM   2548  HB3 PHE A 178     -11.370  -0.760  17.924  1.00 87.36           H  
ATOM   2549  O   PHE A 178      -9.977   2.161  16.674  1.00 87.36           O  
ATOM   2550  CG  PHE A 178     -12.628  -0.218  19.554  1.00 87.36           C  
ATOM   2551  CD1 PHE A 178     -12.266  -1.308  20.363  1.00 87.36           C  
ATOM   2552  HD1 PHE A 178     -11.390  -1.897  20.133  1.00 87.36           H  
ATOM   2553  CD2 PHE A 178     -13.760   0.550  19.887  1.00 87.36           C  
ATOM   2554  HD2 PHE A 178     -14.014   1.424  19.305  1.00 87.36           H  
ATOM   2555  CE1 PHE A 178     -13.052  -1.647  21.476  1.00 87.36           C  
ATOM   2556  HE1 PHE A 178     -12.776  -2.490  22.091  1.00 87.36           H  
ATOM   2557  CE2 PHE A 178     -14.556   0.202  20.992  1.00 87.36           C  
ATOM   2558  HE2 PHE A 178     -15.431   0.785  21.236  1.00 87.36           H  
ATOM   2559  CZ  PHE A 178     -14.207  -0.907  21.781  1.00 87.36           C  
ATOM   2560  HZ  PHE A 178     -14.820  -1.201  22.620  1.00 87.36           H  
ATOM   2561  N   LEU A 179      -8.577   0.602  17.499  1.00 91.20           N  
ATOM   2562  H   LEU A 179      -8.418  -0.085  18.223  1.00 91.20           H  
ATOM   2563  CA  LEU A 179      -7.662   0.573  16.369  1.00 91.20           C  
ATOM   2564  HA  LEU A 179      -8.076   1.149  15.541  1.00 91.20           H  
ATOM   2565  C   LEU A 179      -7.533  -0.877  15.925  1.00 91.20           C  
ATOM   2566  CB  LEU A 179      -6.317   1.199  16.777  1.00 91.20           C  
ATOM   2567  HB2 LEU A 179      -6.481   2.250  17.017  1.00 91.20           H  
ATOM   2568  HB3 LEU A 179      -5.956   0.695  17.673  1.00 91.20           H  
ATOM   2569  O   LEU A 179      -6.901  -1.662  16.614  1.00 91.20           O  
ATOM   2570  CG  LEU A 179      -5.230   1.091  15.690  1.00 91.20           C  
ATOM   2571  HG  LEU A 179      -5.009   0.042  15.489  1.00 91.20           H  
ATOM   2572  CD1 LEU A 179      -5.639   1.763  14.377  1.00 91.20           C  
ATOM   2573 HD11 LEU A 179      -6.468   1.215  13.927  1.00 91.20           H  
ATOM   2574 HD12 LEU A 179      -5.940   2.794  14.560  1.00 91.20           H  
ATOM   2575 HD13 LEU A 179      -4.803   1.742  13.678  1.00 91.20           H  
ATOM   2576  CD2 LEU A 179      -3.943   1.752  16.186  1.00 91.20           C  
ATOM   2577 HD21 LEU A 179      -3.610   1.248  17.094  1.00 91.20           H  
ATOM   2578 HD22 LEU A 179      -4.130   2.804  16.402  1.00 91.20           H  
ATOM   2579 HD23 LEU A 179      -3.168   1.669  15.425  1.00 91.20           H  
ATOM   2580  N   VAL A 180      -8.146  -1.184  14.787  1.00 93.59           N  
ATOM   2581  H   VAL A 180      -8.643  -0.452  14.300  1.00 93.59           H  
ATOM   2582  CA  VAL A 180      -8.072  -2.483  14.124  1.00 93.59           C  
ATOM   2583  HA  VAL A 180      -7.428  -3.147  14.701  1.00 93.59           H  
ATOM   2584  C   VAL A 180      -7.463  -2.255  12.747  1.00 93.59           C  
ATOM   2585  CB  VAL A 180      -9.449  -3.157  14.045  1.00 93.59           C  
ATOM   2586  HB  VAL A 180     -10.127  -2.545  13.450  1.00 93.59           H  
ATOM   2587  O   VAL A 180      -8.114  -1.689  11.863  1.00 93.59           O  
ATOM   2588  CG1 VAL A 180      -9.326  -4.530  13.390  1.00 93.59           C  
ATOM   2589 HG11 VAL A 180      -8.888  -4.439  12.397  1.00 93.59           H  
ATOM   2590 HG12 VAL A 180     -10.322  -4.967  13.315  1.00 93.59           H  
ATOM   2591 HG13 VAL A 180      -8.696  -5.178  13.999  1.00 93.59           H  
ATOM   2592  CG2 VAL A 180     -10.072  -3.356  15.432  1.00 93.59           C  
ATOM   2593 HG21 VAL A 180      -9.389  -3.923  16.066  1.00 93.59           H  
ATOM   2594 HG22 VAL A 180     -10.271  -2.393  15.902  1.00 93.59           H  
ATOM   2595 HG23 VAL A 180     -11.010  -3.905  15.350  1.00 93.59           H  
ATOM   2596  N   LYS A 181      -6.193  -2.624  12.578  1.00 93.48           N  
ATOM   2597  H   LYS A 181      -5.756  -3.093  13.358  1.00 93.48           H  
ATOM   2598  CA  LYS A 181      -5.360  -2.213  11.433  1.00 93.48           C  
ATOM   2599  HA  LYS A 181      -5.599  -1.183  11.166  1.00 93.48           H  
ATOM   2600  C   LYS A 181      -5.570  -3.044  10.168  1.00 93.48           C  
ATOM   2601  CB  LYS A 181      -3.889  -2.291  11.846  1.00 93.48           C  
ATOM   2602  HB2 LYS A 181      -3.677  -3.297  12.207  1.00 93.48           H  
ATOM   2603  HB3 LYS A 181      -3.267  -2.119  10.968  1.00 93.48           H  
ATOM   2604  O   LYS A 181      -5.531  -2.490   9.067  1.00 93.48           O  
ATOM   2605  CG  LYS A 181      -3.515  -1.271  12.930  1.00 93.48           C  
ATOM   2606  HG2 LYS A 181      -3.709  -0.260  12.573  1.00 93.48           H  
ATOM   2607  HG3 LYS A 181      -4.086  -1.461  13.839  1.00 93.48           H  
ATOM   2608  CD  LYS A 181      -2.027  -1.446  13.220  1.00 93.48           C  
ATOM   2609  HD2 LYS A 181      -1.852  -2.476  13.533  1.00 93.48           H  
ATOM   2610  HD3 LYS A 181      -1.476  -1.270  12.296  1.00 93.48           H  
ATOM   2611  CE  LYS A 181      -1.495  -0.503  14.296  1.00 93.48           C  
ATOM   2612  HE2 LYS A 181      -2.084  -0.629  15.204  1.00 93.48           H  
ATOM   2613  HE3 LYS A 181      -1.595   0.522  13.940  1.00 93.48           H  
ATOM   2614  NZ  LYS A 181      -0.072  -0.835  14.540  1.00 93.48           N  
ATOM   2615  HZ1 LYS A 181       0.008  -1.739  14.984  1.00 93.48           H  
ATOM   2616  HZ2 LYS A 181       0.391  -1.004  13.658  1.00 93.48           H  
ATOM   2617  HZ3 LYS A 181       0.438  -0.131  15.053  1.00 93.48           H  
ATOM   2618  N   ASN A 182      -5.752  -4.351  10.319  1.00 93.07           N  
ATOM   2619  H   ASN A 182      -5.783  -4.715  11.260  1.00 93.07           H  
ATOM   2620  CA  ASN A 182      -5.831  -5.328   9.230  1.00 93.07           C  
ATOM   2621  HA  ASN A 182      -6.304  -4.865   8.364  1.00 93.07           H  
ATOM   2622  C   ASN A 182      -6.719  -6.518   9.635  1.00 93.07           C  
ATOM   2623  CB  ASN A 182      -4.400  -5.724   8.818  1.00 93.07           C  
ATOM   2624  HB2 ASN A 182      -3.898  -4.846   8.412  1.00 93.07           H  
ATOM   2625  HB3 ASN A 182      -4.419  -6.468   8.021  1.00 93.07           H  
ATOM   2626  O   ASN A 182      -7.475  -6.410  10.603  1.00 93.07           O  
ATOM   2627  CG  ASN A 182      -3.568  -6.281   9.957  1.00 93.07           C  
ATOM   2628  ND2 ASN A 182      -2.315  -5.907  10.040  1.00 93.07           N  
ATOM   2629 HD21 ASN A 182      -1.943  -5.234   9.385  1.00 93.07           H  
ATOM   2630 HD22 ASN A 182      -1.763  -6.308  10.785  1.00 93.07           H  
ATOM   2631  OD1 ASN A 182      -4.045  -7.019  10.800  1.00 93.07           O  
ATOM   2632  N   ASP A 183      -6.746  -7.583   8.831  1.00 91.39           N  
ATOM   2633  H   ASP A 183      -6.106  -7.638   8.052  1.00 91.39           H  
ATOM   2634  CA  ASP A 183      -7.558  -8.779   9.112  1.00 91.39           C  
ATOM   2635  HA  ASP A 183      -8.559  -8.472   9.415  1.00 91.39           H  
ATOM   2636  C   ASP A 183      -7.010  -9.570  10.312  1.00 91.39           C  
ATOM   2637  CB  ASP A 183      -7.705  -9.632   7.831  1.00 91.39           C  
ATOM   2638  HB2 ASP A 183      -6.729  -9.760   7.362  1.00 91.39           H  
ATOM   2639  HB3 ASP A 183      -8.079 -10.617   8.110  1.00 91.39           H  
ATOM   2640  O   ASP A 183      -7.785  -9.926  11.195  1.00 91.39           O  
ATOM   2641  CG  ASP A 183      -8.698  -9.018   6.826  1.00 91.39           C  
ATOM   2642  OD1 ASP A 183      -9.690  -8.393   7.259  1.00 91.39           O  
ATOM   2643  OD2 ASP A 183      -8.511  -9.047   5.594  1.00 91.39           O  
ATOM   2644  N   TYR A 184      -5.687  -9.714  10.437  1.00 90.45           N  
ATOM   2645  H   TYR A 184      -5.088  -9.398   9.687  1.00 90.45           H  
ATOM   2646  CA  TYR A 184      -5.061 -10.401  11.575  1.00 90.45           C  
ATOM   2647  HA  TYR A 184      -5.424 -11.429  11.601  1.00 90.45           H  
ATOM   2648  C   TYR A 184      -5.406  -9.768  12.930  1.00 90.45           C  
ATOM   2649  CB  TYR A 184      -3.538 -10.419  11.396  1.00 90.45           C  
ATOM   2650  HB2 TYR A 184      -3.165  -9.400  11.301  1.00 90.45           H  
ATOM   2651  HB3 TYR A 184      -3.092 -10.840  12.298  1.00 90.45           H  
ATOM   2652  O   TYR A 184      -5.715 -10.479  13.879  1.00 90.45           O  
ATOM   2653  CG  TYR A 184      -3.065 -11.244  10.220  1.00 90.45           C  
ATOM   2654  CD1 TYR A 184      -3.111 -12.649  10.305  1.00 90.45           C  
ATOM   2655  HD1 TYR A 184      -3.505 -13.122  11.192  1.00 90.45           H  
ATOM   2656  CD2 TYR A 184      -2.605 -10.621   9.043  1.00 90.45           C  
ATOM   2657  HD2 TYR A 184      -2.598  -9.544   8.963  1.00 90.45           H  
ATOM   2658  CE1 TYR A 184      -2.680 -13.435   9.221  1.00 90.45           C  
ATOM   2659  HE1 TYR A 184      -2.736 -14.512   9.268  1.00 90.45           H  
ATOM   2660  CE2 TYR A 184      -2.191 -11.404   7.950  1.00 90.45           C  
ATOM   2661  HE2 TYR A 184      -1.884 -10.921   7.033  1.00 90.45           H  
ATOM   2662  OH  TYR A 184      -1.819 -13.565   6.985  1.00 90.45           O  
ATOM   2663  HH  TYR A 184      -1.663 -12.994   6.229  1.00 90.45           H  
ATOM   2664  CZ  TYR A 184      -2.221 -12.813   8.042  1.00 90.45           C  
ATOM   2665  N   ASP A 185      -5.397  -8.437  13.014  1.00 88.99           N  
ATOM   2666  H   ASP A 185      -5.081  -7.921  12.206  1.00 88.99           H  
ATOM   2667  CA  ASP A 185      -5.741  -7.685  14.232  1.00 88.99           C  
ATOM   2668  HA  ASP A 185      -5.104  -8.013  15.054  1.00 88.99           H  
ATOM   2669  C   ASP A 185      -7.208  -7.895  14.656  1.00 88.99           C  
ATOM   2670  CB  ASP A 185      -5.452  -6.208  13.921  1.00 88.99           C  
ATOM   2671  HB2 ASP A 185      -6.221  -5.831  13.248  1.00 88.99           H  
ATOM   2672  HB3 ASP A 185      -4.502  -6.148  13.389  1.00 88.99           H  
ATOM   2673  O   ASP A 185      -7.557  -7.838  15.830  1.00 88.99           O  
ATOM   2674  CG  ASP A 185      -5.332  -5.272  15.124  1.00 88.99           C  
ATOM   2675  OD1 ASP A 185      -5.158  -5.735  16.266  1.00 88.99           O  
ATOM   2676  OD2 ASP A 185      -5.309  -4.051  14.831  1.00 88.99           O  
ATOM   2677  N   PHE A 186      -8.090  -8.176  13.694  1.00 91.15           N  
ATOM   2678  H   PHE A 186      -7.733  -8.343  12.764  1.00 91.15           H  
ATOM   2679  CA  PHE A 186      -9.489  -8.497  13.972  1.00 91.15           C  
ATOM   2680  HA  PHE A 186      -9.839  -7.895  14.811  1.00 91.15           H  
ATOM   2681  C   PHE A 186      -9.687  -9.959  14.370  1.00 91.15           C  
ATOM   2682  CB  PHE A 186     -10.304  -8.138  12.737  1.00 91.15           C  
ATOM   2683  HB2 PHE A 186      -9.890  -8.632  11.858  1.00 91.15           H  
ATOM   2684  HB3 PHE A 186     -10.188  -7.061  12.612  1.00 91.15           H  
ATOM   2685  O   PHE A 186     -10.471 -10.249  15.270  1.00 91.15           O  
ATOM   2686  CG  PHE A 186     -11.781  -8.438  12.821  1.00 91.15           C  
ATOM   2687  CD1 PHE A 186     -12.300  -9.592  12.205  1.00 91.15           C  
ATOM   2688  HD1 PHE A 186     -11.639 -10.280  11.699  1.00 91.15           H  
ATOM   2689  CD2 PHE A 186     -12.636  -7.561  13.512  1.00 91.15           C  
ATOM   2690  HD2 PHE A 186     -12.231  -6.698  14.019  1.00 91.15           H  
ATOM   2691  CE1 PHE A 186     -13.676  -9.863  12.276  1.00 91.15           C  
ATOM   2692  HE1 PHE A 186     -14.069 -10.762  11.825  1.00 91.15           H  
ATOM   2693  CE2 PHE A 186     -14.013  -7.832  13.580  1.00 91.15           C  
ATOM   2694  HE2 PHE A 186     -14.669  -7.171  14.128  1.00 91.15           H  
ATOM   2695  CZ  PHE A 186     -14.532  -8.984  12.962  1.00 91.15           C  
ATOM   2696  HZ  PHE A 186     -15.587  -9.206  13.024  1.00 91.15           H  
ATOM   2697  N   GLU A 187      -8.977 -10.872  13.710  1.00 88.30           N  
ATOM   2698  H   GLU A 187      -8.365 -10.567  12.966  1.00 88.30           H  
ATOM   2699  CA  GLU A 187      -9.060 -12.312  13.967  1.00 88.30           C  
ATOM   2700  HA  GLU A 187     -10.107 -12.599  14.064  1.00 88.30           H  
ATOM   2701  C   GLU A 187      -8.375 -12.734  15.275  1.00 88.30           C  
ATOM   2702  CB  GLU A 187      -8.457 -13.072  12.778  1.00 88.30           C  
ATOM   2703  HB2 GLU A 187      -7.462 -12.678  12.573  1.00 88.30           H  
ATOM   2704  HB3 GLU A 187      -8.365 -14.124  13.046  1.00 88.30           H  
ATOM   2705  O   GLU A 187      -8.751 -13.758  15.844  1.00 88.30           O  
ATOM   2706  CG  GLU A 187      -9.331 -12.969  11.516  1.00 88.30           C  
ATOM   2707  HG2 GLU A 187     -10.298 -13.424  11.730  1.00 88.30           H  
ATOM   2708  HG3 GLU A 187      -9.509 -11.921  11.277  1.00 88.30           H  
ATOM   2709  CD  GLU A 187      -8.710 -13.663  10.292  1.00 88.30           C  
ATOM   2710  OE1 GLU A 187      -9.342 -13.573   9.214  1.00 88.30           O  
ATOM   2711  OE2 GLU A 187      -7.642 -14.306  10.427  1.00 88.30           O  
ATOM   2712  N   ASP A 188      -7.415 -11.950  15.784  1.00 84.97           N  
ATOM   2713  H   ASP A 188      -7.082 -11.180  15.222  1.00 84.97           H  
ATOM   2714  CA  ASP A 188      -6.737 -12.206  17.066  1.00 84.97           C  
ATOM   2715  HA  ASP A 188      -6.230 -13.169  17.010  1.00 84.97           H  
ATOM   2716  C   ASP A 188      -7.724 -12.276  18.248  1.00 84.97           C  
ATOM   2717  CB  ASP A 188      -5.676 -11.114  17.294  1.00 84.97           C  
ATOM   2718  HB2 ASP A 188      -6.173 -10.146  17.366  1.00 84.97           H  
ATOM   2719  HB3 ASP A 188      -5.005 -11.088  16.435  1.00 84.97           H  
ATOM   2720  O   ASP A 188      -7.499 -13.006  19.214  1.00 84.97           O  
ATOM   2721  CG  ASP A 188      -4.828 -11.349  18.553  1.00 84.97           C  
ATOM   2722  OD1 ASP A 188      -4.226 -12.441  18.670  1.00 84.97           O  
ATOM   2723  OD2 ASP A 188      -4.755 -10.422  19.395  1.00 84.97           O  
ATOM   2724  N   GLY A 189      -8.846 -11.546  18.174  1.00 74.15           N  
ATOM   2725  H   GLY A 189      -8.997 -11.019  17.327  1.00 74.15           H  
ATOM   2726  CA  GLY A 189      -9.945 -11.639  19.143  1.00 74.15           C  
ATOM   2727  HA2 GLY A 189     -10.304 -12.668  19.164  1.00 74.15           H  
ATOM   2728  HA3 GLY A 189     -10.760 -10.997  18.807  1.00 74.15           H  
ATOM   2729  C   GLY A 189      -9.584 -11.231  20.578  1.00 74.15           C  
ATOM   2730  O   GLY A 189     -10.359 -11.479  21.500  1.00 74.15           O  
ATOM   2731  N   SER A 190      -8.417 -10.614  20.793  1.00 75.72           N  
ATOM   2732  H   SER A 190      -7.793 -10.504  20.007  1.00 75.72           H  
ATOM   2733  CA  SER A 190      -7.922 -10.215  22.117  1.00 75.72           C  
ATOM   2734  HA  SER A 190      -8.109 -11.034  22.811  1.00 75.72           H  
ATOM   2735  C   SER A 190      -8.615  -8.976  22.690  1.00 75.72           C  
ATOM   2736  CB  SER A 190      -6.409  -9.989  22.052  1.00 75.72           C  
ATOM   2737  HB2 SER A 190      -6.045  -9.706  23.040  1.00 75.72           H  
ATOM   2738  HB3 SER A 190      -5.922 -10.916  21.750  1.00 75.72           H  
ATOM   2739  O   SER A 190      -8.475  -8.687  23.881  1.00 75.72           O  
ATOM   2740  OG  SER A 190      -6.078  -8.973  21.125  1.00 75.72           O  
ATOM   2741  HG  SER A 190      -5.561  -9.395  20.435  1.00 75.72           H  
ATOM   2742  N   THR A 191      -9.376  -8.251  21.866  1.00 72.31           N  
ATOM   2743  H   THR A 191      -9.509  -8.597  20.926  1.00 72.31           H  
ATOM   2744  CA  THR A 191     -10.134  -7.060  22.258  1.00 72.31           C  
ATOM   2745  HA  THR A 191     -10.005  -6.898  23.328  1.00 72.31           H  
ATOM   2746  C   THR A 191     -11.626  -7.264  22.024  1.00 72.31           C  
ATOM   2747  CB  THR A 191      -9.628  -5.790  21.552  1.00 72.31           C  
ATOM   2748  HB  THR A 191     -10.274  -4.959  21.837  1.00 72.31           H  
ATOM   2749  O   THR A 191     -12.045  -7.759  20.979  1.00 72.31           O  
ATOM   2750  CG2 THR A 191      -8.197  -5.442  21.963  1.00 72.31           C  
ATOM   2751 HG21 THR A 191      -8.150  -5.306  23.044  1.00 72.31           H  
ATOM   2752 HG22 THR A 191      -7.894  -4.518  21.471  1.00 72.31           H  
ATOM   2753 HG23 THR A 191      -7.514  -6.240  21.672  1.00 72.31           H  
ATOM   2754  OG1 THR A 191      -9.634  -5.894  20.148  1.00 72.31           O  
ATOM   2755  HG1 THR A 191      -8.973  -6.541  19.890  1.00 72.31           H  
ATOM   2756  N   GLU A 192     -12.444  -6.878  23.005  1.00 79.71           N  
ATOM   2757  H   GLU A 192     -12.065  -6.500  23.861  1.00 79.71           H  
ATOM   2758  CA  GLU A 192     -13.897  -6.868  22.852  1.00 79.71           C  
ATOM   2759  HA  GLU A 192     -14.200  -7.776  22.331  1.00 79.71           H  
ATOM   2760  C   GLU A 192     -14.302  -5.660  22.003  1.00 79.71           C  
ATOM   2761  CB  GLU A 192     -14.567  -6.887  24.229  1.00 79.71           C  
ATOM   2762  HB2 GLU A 192     -14.162  -7.732  24.785  1.00 79.71           H  
ATOM   2763  HB3 GLU A 192     -14.332  -5.968  24.766  1.00 79.71           H  
ATOM   2764  O   GLU A 192     -14.092  -4.508  22.386  1.00 79.71           O  
ATOM   2765  CG  GLU A 192     -16.090  -7.053  24.117  1.00 79.71           C  
ATOM   2766  HG2 GLU A 192     -16.298  -7.898  23.460  1.00 79.71           H  
ATOM   2767  HG3 GLU A 192     -16.513  -6.158  23.660  1.00 79.71           H  
ATOM   2768  CD  GLU A 192     -16.761  -7.299  25.477  1.00 79.71           C  
ATOM   2769  OE1 GLU A 192     -17.958  -7.658  25.459  1.00 79.71           O  
ATOM   2770  OE2 GLU A 192     -16.066  -7.174  26.514  1.00 79.71           O  
ATOM   2771  N   LEU A 193     -14.819  -5.934  20.807  1.00 85.30           N  
ATOM   2772  H   LEU A 193     -14.983  -6.904  20.580  1.00 85.30           H  
ATOM   2773  CA  LEU A 193     -15.145  -4.935  19.794  1.00 85.30           C  
ATOM   2774  HA  LEU A 193     -14.612  -4.014  20.029  1.00 85.30           H  
ATOM   2775  C   LEU A 193     -16.652  -4.608  19.799  1.00 85.30           C  
ATOM   2776  CB  LEU A 193     -14.666  -5.460  18.428  1.00 85.30           C  
ATOM   2777  HB2 LEU A 193     -15.080  -6.461  18.304  1.00 85.30           H  
ATOM   2778  HB3 LEU A 193     -15.067  -4.826  17.638  1.00 85.30           H  
ATOM   2779  O   LEU A 193     -17.463  -5.459  20.160  1.00 85.30           O  
ATOM   2780  CG  LEU A 193     -13.144  -5.578  18.234  1.00 85.30           C  
ATOM   2781  HG  LEU A 193     -12.735  -6.286  18.956  1.00 85.30           H  
ATOM   2782  CD1 LEU A 193     -12.867  -6.108  16.825  1.00 85.30           C  
ATOM   2783 HD11 LEU A 193     -13.338  -7.083  16.706  1.00 85.30           H  
ATOM   2784 HD12 LEU A 193     -13.248  -5.415  16.075  1.00 85.30           H  
ATOM   2785 HD13 LEU A 193     -11.792  -6.239  16.697  1.00 85.30           H  
ATOM   2786  CD2 LEU A 193     -12.425  -4.239  18.392  1.00 85.30           C  
ATOM   2787 HD21 LEU A 193     -12.495  -3.927  19.434  1.00 85.30           H  
ATOM   2788 HD22 LEU A 193     -11.368  -4.369  18.159  1.00 85.30           H  
ATOM   2789 HD23 LEU A 193     -12.865  -3.485  17.740  1.00 85.30           H  
ATOM   2790  N   PRO A 194     -17.056  -3.399  19.361  1.00 79.32           N  
ATOM   2791  CA  PRO A 194     -18.462  -2.993  19.335  1.00 79.32           C  
ATOM   2792  HA  PRO A 194     -18.923  -3.184  20.304  1.00 79.32           H  
ATOM   2793  C   PRO A 194     -19.262  -3.735  18.255  1.00 79.32           C  
ATOM   2794  CB  PRO A 194     -18.426  -1.485  19.069  1.00 79.32           C  
ATOM   2795  HB2 PRO A 194     -18.304  -0.955  20.013  1.00 79.32           H  
ATOM   2796  HB3 PRO A 194     -19.313  -1.126  18.547  1.00 79.32           H  
ATOM   2797  O   PRO A 194     -18.688  -4.330  17.346  1.00 79.32           O  
ATOM   2798  CG  PRO A 194     -17.166  -1.316  18.225  1.00 79.32           C  
ATOM   2799  HG2 PRO A 194     -16.761  -0.309  18.330  1.00 79.32           H  
ATOM   2800  HG3 PRO A 194     -17.379  -1.551  17.182  1.00 79.32           H  
ATOM   2801  CD  PRO A 194     -16.210  -2.350  18.810  1.00 79.32           C  
ATOM   2802  HD2 PRO A 194     -15.626  -1.903  19.614  1.00 79.32           H  
ATOM   2803  HD3 PRO A 194     -15.547  -2.725  18.030  1.00 79.32           H  
ATOM   2804  N   THR A 195     -20.595  -3.603  18.290  1.00 81.20           N  
ATOM   2805  H   THR A 195     -21.003  -3.156  19.098  1.00 81.20           H  
ATOM   2806  CA  THR A 195     -21.555  -4.270  17.384  1.00 81.20           C  
ATOM   2807  HA  THR A 195     -21.674  -5.305  17.704  1.00 81.20           H  
ATOM   2808  C   THR A 195     -21.128  -4.279  15.916  1.00 81.20           C  
ATOM   2809  CB  THR A 195     -22.923  -3.569  17.468  1.00 81.20           C  
ATOM   2810  HB  THR A 195     -22.852  -2.580  17.017  1.00 81.20           H  
ATOM   2811  O   THR A 195     -21.182  -5.316  15.257  1.00 81.20           O  
ATOM   2812  CG2 THR A 195     -24.046  -4.344  16.785  1.00 81.20           C  
ATOM   2813 HG21 THR A 195     -24.166  -5.312  17.271  1.00 81.20           H  
ATOM   2814 HG22 THR A 195     -24.979  -3.786  16.866  1.00 81.20           H  
ATOM   2815 HG23 THR A 195     -23.823  -4.491  15.729  1.00 81.20           H  
ATOM   2816  OG1 THR A 195     -23.283  -3.413  18.818  1.00 81.20           O  
ATOM   2817  HG1 THR A 195     -24.214  -3.185  18.870  1.00 81.20           H  
ATOM   2818  N   ALA A 196     -20.685  -3.131  15.398  1.00 88.32           N  
ATOM   2819  H   ALA A 196     -20.608  -2.331  16.010  1.00 88.32           H  
ATOM   2820  CA  ALA A 196     -19.975  -3.074  14.130  1.00 88.32           C  
ATOM   2821  HA  ALA A 196     -19.454  -4.023  14.006  1.00 88.32           H  
ATOM   2822  C   ALA A 196     -18.904  -1.980  14.143  1.00 88.32           C  
ATOM   2823  CB  ALA A 196     -20.955  -2.933  12.954  1.00 88.32           C  
ATOM   2824  HB1 ALA A 196     -21.713  -3.714  13.014  1.00 88.32           H  
ATOM   2825  HB2 ALA A 196     -20.412  -3.052  12.017  1.00 88.32           H  
ATOM   2826  HB3 ALA A 196     -21.442  -1.958  12.955  1.00 88.32           H  
ATOM   2827  O   ALA A 196     -19.016  -0.946  14.816  1.00 88.32           O  
ATOM   2828  N   ILE A 197     -17.863  -2.227  13.359  1.00 92.10           N  
ATOM   2829  H   ILE A 197     -17.869  -3.093  12.840  1.00 92.10           H  
ATOM   2830  CA  ILE A 197     -16.670  -1.397  13.250  1.00 92.10           C  
ATOM   2831  HA  ILE A 197     -16.898  -0.405  13.638  1.00 92.10           H  
ATOM   2832  C   ILE A 197     -16.295  -1.243  11.778  1.00 92.10           C  
ATOM   2833  CB  ILE A 197     -15.541  -1.998  14.121  1.00 92.10           C  
ATOM   2834  HB  ILE A 197     -15.938  -2.086  15.132  1.00 92.10           H  
ATOM   2835  O   ILE A 197     -16.494  -2.142  10.964  1.00 92.10           O  
ATOM   2836  CG1 ILE A 197     -14.303  -1.079  14.185  1.00 92.10           C  
ATOM   2837 HG12 ILE A 197     -13.729  -1.172  13.263  1.00 92.10           H  
ATOM   2838 HG13 ILE A 197     -14.620  -0.041  14.284  1.00 92.10           H  
ATOM   2839  CG2 ILE A 197     -15.132  -3.410  13.655  1.00 92.10           C  
ATOM   2840 HG21 ILE A 197     -14.439  -3.860  14.366  1.00 92.10           H  
ATOM   2841 HG22 ILE A 197     -14.657  -3.364  12.675  1.00 92.10           H  
ATOM   2842 HG23 ILE A 197     -16.004  -4.063  13.602  1.00 92.10           H  
ATOM   2843  CD1 ILE A 197     -13.386  -1.416  15.369  1.00 92.10           C  
ATOM   2844 HD11 ILE A 197     -12.531  -0.740  15.395  1.00 92.10           H  
ATOM   2845 HD12 ILE A 197     -13.004  -2.434  15.280  1.00 92.10           H  
ATOM   2846 HD13 ILE A 197     -13.937  -1.321  16.304  1.00 92.10           H  
ATOM   2847  N   ALA A 198     -15.750  -0.091  11.416  1.00 95.23           N  
ATOM   2848  H   ALA A 198     -15.658   0.630  12.118  1.00 95.23           H  
ATOM   2849  CA  ALA A 198     -15.155   0.137  10.112  1.00 95.23           C  
ATOM   2850  HA  ALA A 198     -15.911  -0.002   9.339  1.00 95.23           H  
ATOM   2851  C   ALA A 198     -14.011  -0.855   9.881  1.00 95.23           C  
ATOM   2852  CB  ALA A 198     -14.638   1.572  10.065  1.00 95.23           C  
ATOM   2853  HB1 ALA A 198     -15.451   2.251   9.806  1.00 95.23           H  
ATOM   2854  HB2 ALA A 198     -13.833   1.640   9.333  1.00 95.23           H  
ATOM   2855  HB3 ALA A 198     -14.209   1.838  11.031  1.00 95.23           H  
ATOM   2856  O   ALA A 198     -13.185  -1.061  10.772  1.00 95.23           O  
ATOM   2857  N   ARG A 199     -13.923  -1.416   8.671  1.00 95.35           N  
ATOM   2858  H   ARG A 199     -14.641  -1.192   7.996  1.00 95.35           H  
ATOM   2859  CA  ARG A 199     -12.896  -2.407   8.315  1.00 95.35           C  
ATOM   2860  HA  ARG A 199     -13.006  -3.268   8.974  1.00 95.35           H  
ATOM   2861  C   ARG A 199     -11.482  -1.881   8.553  1.00 95.35           C  
ATOM   2862  CB  ARG A 199     -13.083  -2.861   6.855  1.00 95.35           C  
ATOM   2863  HB2 ARG A 199     -14.119  -3.165   6.704  1.00 95.35           H  
ATOM   2864  HB3 ARG A 199     -12.852  -2.043   6.174  1.00 95.35           H  
ATOM   2865  O   ARG A 199     -10.634  -2.619   9.036  1.00 95.35           O  
ATOM   2866  CG  ARG A 199     -12.175  -4.063   6.550  1.00 95.35           C  
ATOM   2867  HG2 ARG A 199     -12.431  -4.859   7.249  1.00 95.35           H  
ATOM   2868  HG3 ARG A 199     -11.128  -3.795   6.693  1.00 95.35           H  
ATOM   2869  CD  ARG A 199     -12.346  -4.607   5.131  1.00 95.35           C  
ATOM   2870  HD2 ARG A 199     -13.410  -4.749   4.941  1.00 95.35           H  
ATOM   2871  HD3 ARG A 199     -11.974  -3.871   4.419  1.00 95.35           H  
ATOM   2872  NE  ARG A 199     -11.611  -5.884   4.962  1.00 95.35           N  
ATOM   2873  HE  ARG A 199     -10.643  -5.843   4.678  1.00 95.35           H  
ATOM   2874  NH1 ARG A 199     -13.301  -7.327   5.539  1.00 95.35           N  
ATOM   2875 HH11 ARG A 199     -13.623  -8.276   5.664  1.00 95.35           H  
ATOM   2876 HH12 ARG A 199     -13.992  -6.657   5.233  1.00 95.35           H  
ATOM   2877  NH2 ARG A 199     -11.306  -8.153   5.065  1.00 95.35           N  
ATOM   2878 HH21 ARG A 199     -11.681  -9.063   5.294  1.00 95.35           H  
ATOM   2879 HH22 ARG A 199     -10.301  -8.118   5.162  1.00 95.35           H  
ATOM   2880  CZ  ARG A 199     -12.068  -7.108   5.187  1.00 95.35           C  
ATOM   2881  N   PHE A 200     -11.250  -0.606   8.244  1.00 96.04           N  
ATOM   2882  H   PHE A 200     -12.019  -0.050   7.898  1.00 96.04           H  
ATOM   2883  CA  PHE A 200      -9.952   0.041   8.396  1.00 96.04           C  
ATOM   2884  HA  PHE A 200      -9.300  -0.622   8.964  1.00 96.04           H  
ATOM   2885  C   PHE A 200     -10.063   1.355   9.184  1.00 96.04           C  
ATOM   2886  CB  PHE A 200      -9.333   0.246   7.005  1.00 96.04           C  
ATOM   2887  HB2 PHE A 200      -8.350   0.705   7.108  1.00 96.04           H  
ATOM   2888  HB3 PHE A 200      -9.959   0.945   6.449  1.00 96.04           H  
ATOM   2889  O   PHE A 200     -11.121   1.996   9.188  1.00 96.04           O  
ATOM   2890  CG  PHE A 200      -9.172  -1.034   6.202  1.00 96.04           C  
ATOM   2891  CD1 PHE A 200      -8.456  -2.127   6.726  1.00 96.04           C  
ATOM   2892  HD1 PHE A 200      -8.007  -2.069   7.707  1.00 96.04           H  
ATOM   2893  CD2 PHE A 200      -9.762  -1.145   4.931  1.00 96.04           C  
ATOM   2894  HD2 PHE A 200     -10.318  -0.313   4.525  1.00 96.04           H  
ATOM   2895  CE1 PHE A 200      -8.347  -3.317   5.987  1.00 96.04           C  
ATOM   2896  HE1 PHE A 200      -7.822  -4.163   6.405  1.00 96.04           H  
ATOM   2897  CE2 PHE A 200      -9.637  -2.326   4.181  1.00 96.04           C  
ATOM   2898  HE2 PHE A 200     -10.091  -2.399   3.204  1.00 96.04           H  
ATOM   2899  CZ  PHE A 200      -8.925  -3.415   4.710  1.00 96.04           C  
ATOM   2900  HZ  PHE A 200      -8.821  -4.327   4.141  1.00 96.04           H  
ATOM   2901  N   PRO A 201      -8.974   1.797   9.839  1.00 95.33           N  
ATOM   2902  CA  PRO A 201      -8.955   3.057  10.567  1.00 95.33           C  
ATOM   2903  HA  PRO A 201      -9.812   3.097  11.240  1.00 95.33           H  
ATOM   2904  C   PRO A 201      -9.030   4.246   9.612  1.00 95.33           C  
ATOM   2905  CB  PRO A 201      -7.678   3.048  11.406  1.00 95.33           C  
ATOM   2906  HB2 PRO A 201      -7.245   4.043  11.513  1.00 95.33           H  
ATOM   2907  HB3 PRO A 201      -7.888   2.624  12.388  1.00 95.33           H  
ATOM   2908  O   PRO A 201      -8.541   4.189   8.481  1.00 95.33           O  
ATOM   2909  CG  PRO A 201      -6.757   2.109  10.635  1.00 95.33           C  
ATOM   2910  HG2 PRO A 201      -6.229   2.671   9.865  1.00 95.33           H  
ATOM   2911  HG3 PRO A 201      -6.064   1.598  11.304  1.00 95.33           H  
ATOM   2912  CD  PRO A 201      -7.696   1.115   9.970  1.00 95.33           C  
ATOM   2913  HD2 PRO A 201      -7.821   0.251  10.623  1.00 95.33           H  
ATOM   2914  HD3 PRO A 201      -7.288   0.800   9.010  1.00 95.33           H  
ATOM   2915  N   GLY A 202      -9.606   5.354  10.065  1.00 94.29           N  
ATOM   2916  H   GLY A 202      -9.978   5.358  11.005  1.00 94.29           H  
ATOM   2917  CA  GLY A 202      -9.693   6.578   9.274  1.00 94.29           C  
ATOM   2918  HA2 GLY A 202      -9.484   6.383   8.222  1.00 94.29           H  
ATOM   2919  HA3 GLY A 202      -8.934   7.276   9.628  1.00 94.29           H  
ATOM   2920  C   GLY A 202     -11.053   7.254   9.340  1.00 94.29           C  
ATOM   2921  O   GLY A 202     -12.078   6.639   9.637  1.00 94.29           O  
ATOM   2922  N   ALA A 203     -11.065   8.541   9.006  1.00 92.40           N  
ATOM   2923  H   ALA A 203     -10.199   8.946   8.679  1.00 92.40           H  
ATOM   2924  CA  ALA A 203     -12.276   9.355   9.004  1.00 92.40           C  
ATOM   2925  HA  ALA A 203     -12.793   9.208   9.952  1.00 92.40           H  
ATOM   2926  C   ALA A 203     -13.264   8.954   7.898  1.00 92.40           C  
ATOM   2927  CB  ALA A 203     -11.865  10.826   8.895  1.00 92.40           C  
ATOM   2928  HB1 ALA A 203     -12.754  11.456   8.909  1.00 92.40           H  
ATOM   2929  HB2 ALA A 203     -11.230  11.092   9.741  1.00 92.40           H  
ATOM   2930  HB3 ALA A 203     -11.316  10.992   7.968  1.00 92.40           H  
ATOM   2931  O   ALA A 203     -14.446   9.281   7.982  1.00 92.40           O  
ATOM   2932  N   LEU A 204     -12.811   8.229   6.869  1.00 94.08           N  
ATOM   2933  H   LEU A 204     -11.829   7.993   6.844  1.00 94.08           H  
ATOM   2934  CA  LEU A 204     -13.681   7.762   5.791  1.00 94.08           C  
ATOM   2935  HA  LEU A 204     -14.181   8.638   5.377  1.00 94.08           H  
ATOM   2936  C   LEU A 204     -14.770   6.804   6.299  1.00 94.08           C  
ATOM   2937  CB  LEU A 204     -12.821   7.112   4.700  1.00 94.08           C  
ATOM   2938  HB2 LEU A 204     -12.403   6.185   5.095  1.00 94.08           H  
ATOM   2939  HB3 LEU A 204     -11.991   7.774   4.452  1.00 94.08           H  
ATOM   2940  O   LEU A 204     -15.909   6.896   5.842  1.00 94.08           O  
ATOM   2941  CG  LEU A 204     -13.606   6.798   3.415  1.00 94.08           C  
ATOM   2942  HG  LEU A 204     -14.470   6.175   3.646  1.00 94.08           H  
ATOM   2943  CD1 LEU A 204     -14.090   8.074   2.722  1.00 94.08           C  
ATOM   2944 HD11 LEU A 204     -13.256   8.758   2.568  1.00 94.08           H  
ATOM   2945 HD12 LEU A 204     -14.867   8.556   3.317  1.00 94.08           H  
ATOM   2946 HD13 LEU A 204     -14.529   7.813   1.759  1.00 94.08           H  
ATOM   2947  CD2 LEU A 204     -12.699   6.033   2.459  1.00 94.08           C  
ATOM   2948 HD21 LEU A 204     -11.789   6.599   2.260  1.00 94.08           H  
ATOM   2949 HD22 LEU A 204     -13.227   5.837   1.526  1.00 94.08           H  
ATOM   2950 HD23 LEU A 204     -12.437   5.075   2.908  1.00 94.08           H  
ATOM   2951  N   GLY A 205     -14.450   5.973   7.296  1.00 93.11           N  
ATOM   2952  H   GLY A 205     -13.505   5.990   7.653  1.00 93.11           H  
ATOM   2953  CA  GLY A 205     -15.397   5.045   7.918  1.00 93.11           C  
ATOM   2954  HA2 GLY A 205     -15.785   4.363   7.162  1.00 93.11           H  
ATOM   2955  HA3 GLY A 205     -14.871   4.461   8.673  1.00 93.11           H  
ATOM   2956  C   GLY A 205     -16.581   5.738   8.598  1.00 93.11           C  
ATOM   2957  O   GLY A 205     -17.630   5.127   8.753  1.00 93.11           O  
ATOM   2958  N   ASN A 206     -16.460   7.031   8.927  1.00 90.49           N  
ATOM   2959  H   ASN A 206     -15.583   7.495   8.741  1.00 90.49           H  
ATOM   2960  CA  ASN A 206     -17.545   7.826   9.519  1.00 90.49           C  
ATOM   2961  HA  ASN A 206     -17.935   7.305  10.393  1.00 90.49           H  
ATOM   2962  C   ASN A 206     -18.723   8.048   8.583  1.00 90.49           C  
ATOM   2963  CB  ASN A 206     -17.017   9.211   9.930  1.00 90.49           C  
ATOM   2964  HB2 ASN A 206     -16.653   9.745   9.052  1.00 90.49           H  
ATOM   2965  HB3 ASN A 206     -17.831   9.794  10.362  1.00 90.49           H  
ATOM   2966  O   ASN A 206     -19.736   8.581   9.012  1.00 90.49           O  
ATOM   2967  CG  ASN A 206     -15.939   9.108  10.965  1.00 90.49           C  
ATOM   2968  ND2 ASN A 206     -15.084  10.091  11.095  1.00 90.49           N  
ATOM   2969 HD21 ASN A 206     -14.306   9.942  11.722  1.00 90.49           H  
ATOM   2970 HD22 ASN A 206     -15.123  10.872  10.456  1.00 90.49           H  
ATOM   2971  OD1 ASN A 206     -15.872   8.133  11.676  1.00 90.49           O  
ATOM   2972  N   ASN A 207     -18.569   7.722   7.303  1.00 91.73           N  
ATOM   2973  H   ASN A 207     -17.695   7.302   7.020  1.00 91.73           H  
ATOM   2974  CA  ASN A 207     -19.597   7.905   6.285  1.00 91.73           C  
ATOM   2975  HA  ASN A 207     -20.329   8.636   6.629  1.00 91.73           H  
ATOM   2976  C   ASN A 207     -20.368   6.612   6.018  1.00 91.73           C  
ATOM   2977  CB  ASN A 207     -18.924   8.461   5.029  1.00 91.73           C  
ATOM   2978  HB2 ASN A 207     -18.265   7.703   4.606  1.00 91.73           H  
ATOM   2979  HB3 ASN A 207     -19.679   8.699   4.280  1.00 91.73           H  
ATOM   2980  O   ASN A 207     -21.307   6.607   5.233  1.00 91.73           O  
ATOM   2981  CG  ASN A 207     -18.129   9.703   5.364  1.00 91.73           C  
ATOM   2982  ND2 ASN A 207     -16.821   9.614   5.340  1.00 91.73           N  
ATOM   2983 HD21 ASN A 207     -16.430   8.688   5.239  1.00 91.73           H  
ATOM   2984 HD22 ASN A 207     -16.313  10.384   5.750  1.00 91.73           H  
ATOM   2985  OD1 ASN A 207     -18.659  10.737   5.732  1.00 91.73           O  
ATOM   2986  N   VAL A 208     -19.981   5.521   6.676  1.00 93.13           N  
ATOM   2987  H   VAL A 208     -19.261   5.600   7.380  1.00 93.13           H  
ATOM   2988  CA  VAL A 208     -20.558   4.200   6.465  1.00 93.13           C  
ATOM   2989  HA  VAL A 208     -20.969   4.153   5.456  1.00 93.13           H  
ATOM   2990  C   VAL A 208     -21.699   3.968   7.451  1.00 93.13           C  
ATOM   2991  CB  VAL A 208     -19.470   3.121   6.564  1.00 93.13           C  
ATOM   2992  HB  VAL A 208     -19.061   3.110   7.575  1.00 93.13           H  
ATOM   2993  O   VAL A 208     -21.595   4.270   8.639  1.00 93.13           O  
ATOM   2994  CG1 VAL A 208     -20.045   1.743   6.252  1.00 93.13           C  
ATOM   2995 HG11 VAL A 208     -19.236   1.012   6.261  1.00 93.13           H  
ATOM   2996 HG12 VAL A 208     -20.516   1.751   5.269  1.00 93.13           H  
ATOM   2997 HG13 VAL A 208     -20.777   1.451   7.004  1.00 93.13           H  
ATOM   2998  CG2 VAL A 208     -18.323   3.373   5.571  1.00 93.13           C  
ATOM   2999 HG21 VAL A 208     -17.844   4.331   5.771  1.00 93.13           H  
ATOM   3000 HG22 VAL A 208     -17.573   2.590   5.680  1.00 93.13           H  
ATOM   3001 HG23 VAL A 208     -18.704   3.365   4.550  1.00 93.13           H  
ATOM   3002  N   GLY A 209     -22.806   3.442   6.950  1.00 88.32           N  
ATOM   3003  H   GLY A 209     -22.842   3.279   5.954  1.00 88.32           H  
ATOM   3004  CA  GLY A 209     -23.908   2.906   7.730  1.00 88.32           C  
ATOM   3005  HA2 GLY A 209     -24.827   3.434   7.476  1.00 88.32           H  
ATOM   3006  HA3 GLY A 209     -23.716   3.035   8.795  1.00 88.32           H  
ATOM   3007  C   GLY A 209     -24.100   1.420   7.446  1.00 88.32           C  
ATOM   3008  O   GLY A 209     -23.715   0.919   6.390  1.00 88.32           O  
ATOM   3009  N   LEU A 210     -24.697   0.725   8.404  1.00 89.05           N  
ATOM   3010  H   LEU A 210     -24.998   1.232   9.225  1.00 89.05           H  
ATOM   3011  CA  LEU A 210     -25.081  -0.675   8.344  1.00 89.05           C  
ATOM   3012  HA  LEU A 210     -24.908  -1.072   7.343  1.00 89.05           H  
ATOM   3013  C   LEU A 210     -26.566  -0.771   8.669  1.00 89.05           C  
ATOM   3014  CB  LEU A 210     -24.236  -1.461   9.360  1.00 89.05           C  
ATOM   3015  HB2 LEU A 210     -23.202  -1.480   9.015  1.00 89.05           H  
ATOM   3016  HB3 LEU A 210     -24.263  -0.931  10.312  1.00 89.05           H  
ATOM   3017  O   LEU A 210     -26.988  -0.327   9.726  1.00 89.05           O  
ATOM   3018  CG  LEU A 210     -24.726  -2.900   9.609  1.00 89.05           C  
ATOM   3019  HG  LEU A 210     -25.740  -2.872  10.009  1.00 89.05           H  
ATOM   3020  CD1 LEU A 210     -24.733  -3.744   8.330  1.00 89.05           C  
ATOM   3021 HD11 LEU A 210     -23.829  -3.569   7.746  1.00 89.05           H  
ATOM   3022 HD12 LEU A 210     -24.800  -4.803   8.578  1.00 89.05           H  
ATOM   3023 HD13 LEU A 210     -25.594  -3.483   7.715  1.00 89.05           H  
ATOM   3024  CD2 LEU A 210     -23.845  -3.551  10.671  1.00 89.05           C  
ATOM   3025 HD21 LEU A 210     -22.804  -3.565  10.346  1.00 89.05           H  
ATOM   3026 HD22 LEU A 210     -23.923  -2.991  11.603  1.00 89.05           H  
ATOM   3027 HD23 LEU A 210     -24.177  -4.573  10.856  1.00 89.05           H  
ATOM   3028  N   SER A 211     -27.350  -1.377   7.794  1.00 82.84           N  
ATOM   3029  H   SER A 211     -26.947  -1.698   6.925  1.00 82.84           H  
ATOM   3030  CA  SER A 211     -28.724  -1.759   8.089  1.00 82.84           C  
ATOM   3031  HA  SER A 211     -29.018  -1.389   9.071  1.00 82.84           H  
ATOM   3032  C   SER A 211     -28.813  -3.277   8.109  1.00 82.84           C  
ATOM   3033  CB  SER A 211     -29.666  -1.129   7.074  1.00 82.84           C  
ATOM   3034  HB2 SER A 211     -29.532  -0.047   7.074  1.00 82.84           H  
ATOM   3035  HB3 SER A 211     -29.446  -1.514   6.079  1.00 82.84           H  
ATOM   3036  O   SER A 211     -28.498  -3.924   7.108  1.00 82.84           O  
ATOM   3037  OG  SER A 211     -30.992  -1.433   7.439  1.00 82.84           O  
ATOM   3038  HG  SER A 211     -31.293  -0.721   8.009  1.00 82.84           H  
ATOM   3039  N   LEU A 212     -29.188  -3.841   9.257  1.00 81.25           N  
ATOM   3040  H   LEU A 212     -29.450  -3.227  10.015  1.00 81.25           H  
ATOM   3041  CA  LEU A 212     -29.426  -5.271   9.439  1.00 81.25           C  
ATOM   3042  HA  LEU A 212     -29.134  -5.816   8.542  1.00 81.25           H  
ATOM   3043  C   LEU A 212     -30.915  -5.504   9.648  1.00 81.25           C  
ATOM   3044  CB  LEU A 212     -28.631  -5.817  10.640  1.00 81.25           C  
ATOM   3045  HB2 LEU A 212     -28.972  -6.832  10.840  1.00 81.25           H  
ATOM   3046  HB3 LEU A 212     -28.865  -5.207  11.513  1.00 81.25           H  
ATOM   3047  O   LEU A 212     -31.509  -4.949  10.568  1.00 81.25           O  
ATOM   3048  CG  LEU A 212     -27.109  -5.873  10.466  1.00 81.25           C  
ATOM   3049  HG  LEU A 212     -26.733  -4.878  10.229  1.00 81.25           H  
ATOM   3050  CD1 LEU A 212     -26.463  -6.348  11.765  1.00 81.25           C  
ATOM   3051 HD11 LEU A 212     -26.712  -5.658  12.571  1.00 81.25           H  
ATOM   3052 HD12 LEU A 212     -25.378  -6.379  11.658  1.00 81.25           H  
ATOM   3053 HD13 LEU A 212     -26.824  -7.343  12.020  1.00 81.25           H  
ATOM   3054  CD2 LEU A 212     -26.707  -6.845   9.362  1.00 81.25           C  
ATOM   3055 HD21 LEU A 212     -27.138  -7.829   9.547  1.00 81.25           H  
ATOM   3056 HD22 LEU A 212     -27.077  -6.450   8.416  1.00 81.25           H  
ATOM   3057 HD23 LEU A 212     -25.621  -6.928   9.313  1.00 81.25           H  
ATOM   3058  N   LEU A 213     -31.497  -6.370   8.827  1.00 72.33           N  
ATOM   3059  H   LEU A 213     -30.941  -6.793   8.098  1.00 72.33           H  
ATOM   3060  CA  LEU A 213     -32.907  -6.716   8.887  1.00 72.33           C  
ATOM   3061  HA  LEU A 213     -33.371  -6.201   9.729  1.00 72.33           H  
ATOM   3062  C   LEU A 213     -33.069  -8.217   9.094  1.00 72.33           C  
ATOM   3063  CB  LEU A 213     -33.585  -6.236   7.594  1.00 72.33           C  
ATOM   3064  HB2 LEU A 213     -33.109  -6.739   6.752  1.00 72.33           H  
ATOM   3065  HB3 LEU A 213     -33.416  -5.165   7.479  1.00 72.33           H  
ATOM   3066  O   LEU A 213     -32.588  -9.024   8.294  1.00 72.33           O  
ATOM   3067  CG  LEU A 213     -35.099  -6.514   7.547  1.00 72.33           C  
ATOM   3068  HG  LEU A 213     -35.291  -7.568   7.746  1.00 72.33           H  
ATOM   3069  CD1 LEU A 213     -35.867  -5.666   8.564  1.00 72.33           C  
ATOM   3070 HD11 LEU A 213     -36.940  -5.818   8.448  1.00 72.33           H  
ATOM   3071 HD12 LEU A 213     -35.594  -5.952   9.579  1.00 72.33           H  
ATOM   3072 HD13 LEU A 213     -35.636  -4.610   8.420  1.00 72.33           H  
ATOM   3073  CD2 LEU A 213     -35.622  -6.207   6.145  1.00 72.33           C  
ATOM   3074 HD21 LEU A 213     -36.681  -6.457   6.081  1.00 72.33           H  
ATOM   3075 HD22 LEU A 213     -35.480  -5.150   5.918  1.00 72.33           H  
ATOM   3076 HD23 LEU A 213     -35.081  -6.803   5.411  1.00 72.33           H  
ATOM   3077  N   ARG A 214     -33.829  -8.590  10.124  1.00 68.12           N  
ATOM   3078  H   ARG A 214     -34.161  -7.878  10.759  1.00 68.12           H  
ATOM   3079  CA  ARG A 214     -34.319  -9.956  10.296  1.00 68.12           C  
ATOM   3080  HA  ARG A 214     -33.619 -10.645   9.822  1.00 68.12           H  
ATOM   3081  C   ARG A 214     -35.671 -10.099   9.615  1.00 68.12           C  
ATOM   3082  CB  ARG A 214     -34.370 -10.272  11.790  1.00 68.12           C  
ATOM   3083  HB2 ARG A 214     -33.399 -10.036  12.226  1.00 68.12           H  
ATOM   3084  HB3 ARG A 214     -35.119  -9.640  12.267  1.00 68.12           H  
ATOM   3085  O   ARG A 214     -36.571  -9.283   9.828  1.00 68.12           O  
ATOM   3086  CG  ARG A 214     -34.677 -11.748  12.065  1.00 68.12           C  
ATOM   3087  HG2 ARG A 214     -33.909 -12.377  11.616  1.00 68.12           H  
ATOM   3088  HG3 ARG A 214     -35.652 -12.013  11.654  1.00 68.12           H  
ATOM   3089  CD  ARG A 214     -34.690 -11.948  13.579  1.00 68.12           C  
ATOM   3090  HD2 ARG A 214     -33.697 -11.726  13.969  1.00 68.12           H  
ATOM   3091  HD3 ARG A 214     -35.388 -11.231  14.009  1.00 68.12           H  
ATOM   3092  NE  ARG A 214     -35.063 -13.324  13.955  1.00 68.12           N  
ATOM   3093  HE  ARG A 214     -34.796 -14.065  13.323  1.00 68.12           H  
ATOM   3094  NH1 ARG A 214     -35.985 -12.819  15.995  1.00 68.12           N  
ATOM   3095 HH11 ARG A 214     -35.820 -11.842  15.800  1.00 68.12           H  
ATOM   3096 HH12 ARG A 214     -36.424 -13.098  16.860  1.00 68.12           H  
ATOM   3097  NH2 ARG A 214     -35.873 -14.940  15.317  1.00 68.12           N  
ATOM   3098 HH21 ARG A 214     -35.557 -15.594  14.616  1.00 68.12           H  
ATOM   3099 HH22 ARG A 214     -36.503 -15.235  16.049  1.00 68.12           H  
ATOM   3100  CZ  ARG A 214     -35.648 -13.683  15.081  1.00 68.12           C  
ATOM   3101  N   ALA A 215     -35.863 -11.188   8.875  1.00 58.50           N  
ATOM   3102  H   ALA A 215     -35.081 -11.804   8.703  1.00 58.50           H  
ATOM   3103  CA  ALA A 215     -37.125 -11.429   8.177  1.00 58.50           C  
ATOM   3104  HA  ALA A 215     -37.263 -10.641   7.437  1.00 58.50           H  
ATOM   3105  C   ALA A 215     -38.337 -11.377   9.137  1.00 58.50           C  
ATOM   3106  CB  ALA A 215     -37.000 -12.763   7.434  1.00 58.50           C  
ATOM   3107  HB1 ALA A 215     -36.101 -12.757   6.819  1.00 58.50           H  
ATOM   3108  HB2 ALA A 215     -36.948 -13.595   8.137  1.00 58.50           H  
ATOM   3109  HB3 ALA A 215     -37.853 -12.893   6.767  1.00 58.50           H  
ATOM   3110  O   ALA A 215     -39.366 -10.794   8.814  1.00 58.50           O  
ATOM   3111  N   SER A 216     -38.203 -11.882  10.372  1.00 52.21           N  
ATOM   3112  H   SER A 216     -37.310 -12.274  10.634  1.00 52.21           H  
ATOM   3113  CA  SER A 216     -39.291 -11.862  11.362  1.00 52.21           C  
ATOM   3114  HA  SER A 216     -40.158 -12.354  10.919  1.00 52.21           H  
ATOM   3115  C   SER A 216     -39.752 -10.467  11.787  1.00 52.21           C  
ATOM   3116  CB  SER A 216     -38.910 -12.646  12.618  1.00 52.21           C  
ATOM   3117  HB2 SER A 216     -38.626 -13.660  12.337  1.00 52.21           H  
ATOM   3118  HB3 SER A 216     -39.771 -12.699  13.285  1.00 52.21           H  
ATOM   3119  O   SER A 216     -40.921 -10.318  12.120  1.00 52.21           O  
ATOM   3120  OG  SER A 216     -37.833 -12.032  13.297  1.00 52.21           O  
ATOM   3121  HG  SER A 216     -38.079 -11.134  13.528  1.00 52.21           H  
ATOM   3122  N   GLU A 217     -38.873  -9.463  11.819  1.00 50.96           N  
ATOM   3123  H   GLU A 217     -37.947  -9.598  11.439  1.00 50.96           H  
ATOM   3124  CA  GLU A 217     -39.243  -8.089  12.204  1.00 50.96           C  
ATOM   3125  HA  GLU A 217     -39.915  -8.098  13.063  1.00 50.96           H  
ATOM   3126  C   GLU A 217     -39.958  -7.371  11.068  1.00 50.96           C  
ATOM   3127  CB  GLU A 217     -37.997  -7.294  12.567  1.00 50.96           C  
ATOM   3128  HB2 GLU A 217     -37.290  -7.378  11.742  1.00 50.96           H  
ATOM   3129  HB3 GLU A 217     -38.266  -6.246  12.697  1.00 50.96           H  
ATOM   3130  O   GLU A 217     -40.945  -6.676  11.301  1.00 50.96           O  
ATOM   3131  CG  GLU A 217     -37.375  -7.806  13.868  1.00 50.96           C  
ATOM   3132  HG2 GLU A 217     -37.174  -8.875  13.783  1.00 50.96           H  
ATOM   3133  HG3 GLU A 217     -38.086  -7.659  14.681  1.00 50.96           H  
ATOM   3134  CD  GLU A 217     -36.067  -7.086  14.171  1.00 50.96           C  
ATOM   3135  OE1 GLU A 217     -35.668  -7.142  15.354  1.00 50.96           O  
ATOM   3136  OE2 GLU A 217     -35.463  -6.582  13.198  1.00 50.96           O  
ATOM   3137  N   PHE A 218     -39.519  -7.630   9.834  1.00 46.34           N  
ATOM   3138  H   PHE A 218     -38.682  -8.186   9.730  1.00 46.34           H  
ATOM   3139  CA  PHE A 218     -40.215  -7.195   8.628  1.00 46.34           C  
ATOM   3140  HA  PHE A 218     -40.268  -6.106   8.622  1.00 46.34           H  
ATOM   3141  C   PHE A 218     -41.647  -7.743   8.573  1.00 46.34           C  
ATOM   3142  CB  PHE A 218     -39.403  -7.673   7.424  1.00 46.34           C  
ATOM   3143  HB2 PHE A 218     -39.482  -8.756   7.334  1.00 46.34           H  
ATOM   3144  HB3 PHE A 218     -38.350  -7.442   7.588  1.00 46.34           H  
ATOM   3145  O   PHE A 218     -42.568  -7.053   8.138  1.00 46.34           O  
ATOM   3146  CG  PHE A 218     -39.821  -7.043   6.119  1.00 46.34           C  
ATOM   3147  CD1 PHE A 218     -40.595  -7.772   5.197  1.00 46.34           C  
ATOM   3148  HD1 PHE A 218     -40.937  -8.766   5.443  1.00 46.34           H  
ATOM   3149  CD2 PHE A 218     -39.379  -5.746   5.804  1.00 46.34           C  
ATOM   3150  HD2 PHE A 218     -38.792  -5.185   6.516  1.00 46.34           H  
ATOM   3151  CE1 PHE A 218     -40.865  -7.226   3.932  1.00 46.34           C  
ATOM   3152  HE1 PHE A 218     -41.405  -7.796   3.190  1.00 46.34           H  
ATOM   3153  CE2 PHE A 218     -39.644  -5.206   4.537  1.00 46.34           C  
ATOM   3154  HE2 PHE A 218     -39.257  -4.233   4.271  1.00 46.34           H  
ATOM   3155  CZ  PHE A 218     -40.357  -5.963   3.594  1.00 46.34           C  
ATOM   3156  HZ  PHE A 218     -40.482  -5.594   2.586  1.00 46.34           H  
ATOM   3157  N   TYR A 219     -41.846  -8.974   9.057  1.00 43.39           N  
ATOM   3158  H   TYR A 219     -41.032  -9.521   9.298  1.00 43.39           H  
ATOM   3159  CA  TYR A 219     -43.168  -9.582   9.157  1.00 43.39           C  
ATOM   3160  HA  TYR A 219     -43.757  -9.267   8.296  1.00 43.39           H  
ATOM   3161  C   TYR A 219     -43.954  -9.127  10.393  1.00 43.39           C  
ATOM   3162  CB  TYR A 219     -43.044 -11.113   9.122  1.00 43.39           C  
ATOM   3163  HB2 TYR A 219     -42.510 -11.438  10.015  1.00 43.39           H  
ATOM   3164  HB3 TYR A 219     -44.054 -11.518   9.175  1.00 43.39           H  
ATOM   3165  O   TYR A 219     -45.152  -8.900  10.287  1.00 43.39           O  
ATOM   3166  CG  TYR A 219     -42.350 -11.683   7.894  1.00 43.39           C  
ATOM   3167  CD1 TYR A 219     -42.675 -11.207   6.616  1.00 43.39           C  
ATOM   3168  HD1 TYR A 219     -43.432 -10.448   6.482  1.00 43.39           H  
ATOM   3169  CD2 TYR A 219     -41.345 -12.662   8.029  1.00 43.39           C  
ATOM   3170  HD2 TYR A 219     -41.104 -13.052   9.007  1.00 43.39           H  
ATOM   3171  CE1 TYR A 219     -41.927 -11.641   5.514  1.00 43.39           C  
ATOM   3172  HE1 TYR A 219     -42.084 -11.183   4.548  1.00 43.39           H  
ATOM   3173  CE2 TYR A 219     -40.613 -13.109   6.911  1.00 43.39           C  
ATOM   3174  HE2 TYR A 219     -39.847 -13.862   7.027  1.00 43.39           H  
ATOM   3175  OH  TYR A 219     -40.163 -12.948   4.554  1.00 43.39           O  
ATOM   3176  HH  TYR A 219     -39.423 -13.520   4.769  1.00 43.39           H  
ATOM   3177  CZ  TYR A 219     -40.888 -12.575   5.642  1.00 43.39           C  
ATOM   3178  N   GLY A 220     -43.328  -9.024  11.566  1.00 38.90           N  
ATOM   3179  H   GLY A 220     -42.333  -9.194  11.586  1.00 38.90           H  
ATOM   3180  CA  GLY A 220     -44.024  -8.953  12.854  1.00 38.90           C  
ATOM   3181  HA2 GLY A 220     -44.817  -9.701  12.876  1.00 38.90           H  
ATOM   3182  HA3 GLY A 220     -43.309  -9.194  13.640  1.00 38.90           H  
ATOM   3183  C   GLY A 220     -44.642  -7.597  13.198  1.00 38.90           C  
ATOM   3184  O   GLY A 220     -45.782  -7.561  13.665  1.00 38.90           O  
ATOM   3185  N   SER A 221     -43.934  -6.488  12.955  1.00 39.60           N  
ATOM   3186  H   SER A 221     -43.037  -6.552  12.496  1.00 39.60           H  
ATOM   3187  CA  SER A 221     -44.385  -5.155  13.400  1.00 39.60           C  
ATOM   3188  HA  SER A 221     -44.626  -5.202  14.462  1.00 39.60           H  
ATOM   3189  C   SER A 221     -45.654  -4.700  12.679  1.00 39.60           C  
ATOM   3190  CB  SER A 221     -43.265  -4.124  13.237  1.00 39.60           C  
ATOM   3191  HB2 SER A 221     -42.430  -4.403  13.879  1.00 39.60           H  
ATOM   3192  HB3 SER A 221     -43.626  -3.140  13.537  1.00 39.60           H  
ATOM   3193  O   SER A 221     -46.594  -4.224  13.310  1.00 39.60           O  
ATOM   3194  OG  SER A 221     -42.827  -4.088  11.890  1.00 39.60           O  
ATOM   3195  HG  SER A 221     -41.933  -3.739  11.879  1.00 39.60           H  
ATOM   3196  N   TYR A 222     -45.779  -4.983  11.380  1.00 36.95           N  
ATOM   3197  H   TYR A 222     -44.969  -5.342  10.896  1.00 36.95           H  
ATOM   3198  CA  TYR A 222     -46.997  -4.650  10.634  1.00 36.95           C  
ATOM   3199  HA  TYR A 222     -47.263  -3.623  10.888  1.00 36.95           H  
ATOM   3200  C   TYR A 222     -48.224  -5.489  11.019  1.00 36.95           C  
ATOM   3201  CB  TYR A 222     -46.723  -4.695   9.127  1.00 36.95           C  
ATOM   3202  HB2 TYR A 222     -45.919  -5.397   8.908  1.00 36.95           H  
ATOM   3203  HB3 TYR A 222     -47.611  -5.053   8.607  1.00 36.95           H  
ATOM   3204  O   TYR A 222     -49.351  -5.043  10.788  1.00 36.95           O  
ATOM   3205  CG  TYR A 222     -46.378  -3.326   8.581  1.00 36.95           C  
ATOM   3206  CD1 TYR A 222     -47.407  -2.483   8.118  1.00 36.95           C  
ATOM   3207  HD1 TYR A 222     -48.431  -2.824   8.153  1.00 36.95           H  
ATOM   3208  CD2 TYR A 222     -45.046  -2.873   8.594  1.00 36.95           C  
ATOM   3209  HD2 TYR A 222     -44.264  -3.505   8.990  1.00 36.95           H  
ATOM   3210  CE1 TYR A 222     -47.099  -1.199   7.631  1.00 36.95           C  
ATOM   3211  HE1 TYR A 222     -47.874  -0.535   7.277  1.00 36.95           H  
ATOM   3212  CE2 TYR A 222     -44.735  -1.588   8.111  1.00 36.95           C  
ATOM   3213  HE2 TYR A 222     -43.713  -1.239   8.139  1.00 36.95           H  
ATOM   3214  OH  TYR A 222     -45.470   0.485   7.148  1.00 36.95           O  
ATOM   3215  HH  TYR A 222     -44.546   0.701   7.289  1.00 36.95           H  
ATOM   3216  CZ  TYR A 222     -45.761  -0.753   7.622  1.00 36.95           C  
ATOM   3217  N   TYR A 223     -48.039  -6.666  11.629  1.00 32.03           N  
ATOM   3218  H   TYR A 223     -47.097  -6.973  11.822  1.00 32.03           H  
ATOM   3219  CA  TYR A 223     -49.159  -7.433  12.184  1.00 32.03           C  
ATOM   3220  HA  TYR A 223     -50.050  -7.214  11.597  1.00 32.03           H  
ATOM   3221  C   TYR A 223     -49.520  -7.021  13.617  1.00 32.03           C  
ATOM   3222  CB  TYR A 223     -48.912  -8.944  12.061  1.00 32.03           C  
ATOM   3223  HB2 TYR A 223     -49.617  -9.466  12.708  1.00 32.03           H  
ATOM   3224  HB3 TYR A 223     -47.908  -9.175  12.418  1.00 32.03           H  
ATOM   3225  O   TYR A 223     -50.678  -7.192  13.995  1.00 32.03           O  
ATOM   3226  CG  TYR A 223     -49.110  -9.482  10.652  1.00 32.03           C  
ATOM   3227  CD1 TYR A 223     -50.386  -9.477  10.056  1.00 32.03           C  
ATOM   3228  HD1 TYR A 223     -51.233  -9.105  10.613  1.00 32.03           H  
ATOM   3229  CD2 TYR A 223     -48.020  -9.996   9.934  1.00 32.03           C  
ATOM   3230  HD2 TYR A 223     -47.065 -10.086  10.430  1.00 32.03           H  
ATOM   3231  CE1 TYR A 223     -50.552  -9.940   8.735  1.00 32.03           C  
ATOM   3232  HE1 TYR A 223     -51.525  -9.931   8.268  1.00 32.03           H  
ATOM   3233  CE2 TYR A 223     -48.163 -10.418   8.600  1.00 32.03           C  
ATOM   3234  HE2 TYR A 223     -47.301 -10.779   8.059  1.00 32.03           H  
ATOM   3235  OH  TYR A 223     -49.588 -10.808   6.714  1.00 32.03           O  
ATOM   3236  HH  TYR A 223     -48.741 -11.052   6.335  1.00 32.03           H  
ATOM   3237  CZ  TYR A 223     -49.436 -10.388   7.997  1.00 32.03           C  
ATOM   3238  N   GLN A 224     -48.593  -6.453  14.397  1.00 32.31           N  
ATOM   3239  H   GLN A 224     -47.655  -6.327  14.044  1.00 32.31           H  
ATOM   3240  CA  GLN A 224     -48.892  -5.987  15.757  1.00 32.31           C  
ATOM   3241  HA  GLN A 224     -49.684  -6.609  16.175  1.00 32.31           H  
ATOM   3242  C   GLN A 224     -49.449  -4.558  15.793  1.00 32.31           C  
ATOM   3243  CB  GLN A 224     -47.666  -6.152  16.667  1.00 32.31           C  
ATOM   3244  HB2 GLN A 224     -47.846  -5.602  17.590  1.00 32.31           H  
ATOM   3245  HB3 GLN A 224     -46.780  -5.738  16.185  1.00 32.31           H  
ATOM   3246  O   GLN A 224     -50.459  -4.325  16.458  1.00 32.31           O  
ATOM   3247  CG  GLN A 224     -47.440  -7.632  17.021  1.00 32.31           C  
ATOM   3248  HG2 GLN A 224     -48.377  -8.056  17.384  1.00 32.31           H  
ATOM   3249  HG3 GLN A 224     -47.140  -8.178  16.127  1.00 32.31           H  
ATOM   3250  CD  GLN A 224     -46.381  -7.845  18.099  1.00 32.31           C  
ATOM   3251  NE2 GLN A 224     -46.254  -9.044  18.624  1.00 32.31           N  
ATOM   3252 HE21 GLN A 224     -46.858  -9.802  18.343  1.00 32.31           H  
ATOM   3253 HE22 GLN A 224     -45.547  -9.108  19.343  1.00 32.31           H  
ATOM   3254  OE1 GLN A 224     -45.644  -6.969  18.503  1.00 32.31           O  
ATOM   3255  N   ASP A 225     -48.890  -3.623  15.021  1.00 33.42           N  
ATOM   3256  H   ASP A 225     -48.023  -3.839  14.550  1.00 33.42           H  
ATOM   3257  CA  ASP A 225     -49.234  -2.197  15.157  1.00 33.42           C  
ATOM   3258  HA  ASP A 225     -49.259  -1.946  16.217  1.00 33.42           H  
ATOM   3259  C   ASP A 225     -50.619  -1.847  14.603  1.00 33.42           C  
ATOM   3260  CB  ASP A 225     -48.151  -1.328  14.504  1.00 33.42           C  
ATOM   3261  HB2 ASP A 225     -48.506  -0.298  14.466  1.00 33.42           H  
ATOM   3262  HB3 ASP A 225     -47.990  -1.664  13.480  1.00 33.42           H  
ATOM   3263  O   ASP A 225     -51.248  -0.887  15.044  1.00 33.42           O  
ATOM   3264  CG  ASP A 225     -46.824  -1.338  15.271  1.00 33.42           C  
ATOM   3265  OD1 ASP A 225     -46.816  -1.789  16.437  1.00 33.42           O  
ATOM   3266  OD2 ASP A 225     -45.828  -0.887  14.666  1.00 33.42           O  
ATOM   3267  N   ARG A 226     -51.180  -2.664  13.700  1.00 33.22           N  
ATOM   3268  H   ARG A 226     -50.640  -3.459  13.390  1.00 33.22           H  
ATOM   3269  CA  ARG A 226     -52.598  -2.516  13.331  1.00 33.22           C  
ATOM   3270  HA  ARG A 226     -52.825  -1.450  13.302  1.00 33.22           H  
ATOM   3271  C   ARG A 226     -53.574  -3.033  14.384  1.00 33.22           C  
ATOM   3272  CB  ARG A 226     -52.895  -3.103  11.950  1.00 33.22           C  
ATOM   3273  HB2 ARG A 226     -52.393  -4.063  11.828  1.00 33.22           H  
ATOM   3274  HB3 ARG A 226     -53.969  -3.270  11.868  1.00 33.22           H  
ATOM   3275  O   ARG A 226     -54.767  -2.784  14.232  1.00 33.22           O  
ATOM   3276  CG  ARG A 226     -52.470  -2.132  10.843  1.00 33.22           C  
ATOM   3277  HG2 ARG A 226     -51.404  -2.249  10.649  1.00 33.22           H  
ATOM   3278  HG3 ARG A 226     -52.672  -1.102  11.138  1.00 33.22           H  
ATOM   3279  CD  ARG A 226     -53.285  -2.445   9.589  1.00 33.22           C  
ATOM   3280  HD2 ARG A 226     -54.335  -2.242   9.797  1.00 33.22           H  
ATOM   3281  HD3 ARG A 226     -53.165  -3.504   9.359  1.00 33.22           H  
ATOM   3282  NE  ARG A 226     -52.841  -1.645   8.439  1.00 33.22           N  
ATOM   3283  HE  ARG A 226     -52.069  -1.016   8.605  1.00 33.22           H  
ATOM   3284  NH1 ARG A 226     -54.329  -2.515   6.929  1.00 33.22           N  
ATOM   3285 HH11 ARG A 226     -54.745  -3.039   7.685  1.00 33.22           H  
ATOM   3286 HH12 ARG A 226     -54.685  -2.589   5.987  1.00 33.22           H  
ATOM   3287  NH2 ARG A 226     -52.785  -1.049   6.246  1.00 33.22           N  
ATOM   3288 HH21 ARG A 226     -52.002  -0.444   6.446  1.00 33.22           H  
ATOM   3289 HH22 ARG A 226     -53.149  -1.118   5.307  1.00 33.22           H  
ATOM   3290  CZ  ARG A 226     -53.320  -1.737   7.214  1.00 33.22           C  
ATOM   3291  N   PHE A 227     -53.110  -3.709  15.432  1.00 37.60           N  
ATOM   3292  H   PHE A 227     -52.116  -3.863  15.525  1.00 37.60           H  
ATOM   3293  CA  PHE A 227     -53.976  -4.125  16.534  1.00 37.60           C  
ATOM   3294  HA  PHE A 227     -55.013  -4.010  16.219  1.00 37.60           H  
ATOM   3295  C   PHE A 227     -53.894  -3.227  17.772  1.00 37.60           C  
ATOM   3296  CB  PHE A 227     -53.790  -5.620  16.829  1.00 37.60           C  
ATOM   3297  HB2 PHE A 227     -53.683  -5.771  17.903  1.00 37.60           H  
ATOM   3298  HB3 PHE A 227     -52.879  -5.993  16.360  1.00 37.60           H  
ATOM   3299  O   PHE A 227     -54.747  -3.359  18.645  1.00 37.60           O  
ATOM   3300  CG  PHE A 227     -54.983  -6.423  16.345  1.00 37.60           C  
ATOM   3301  CD1 PHE A 227     -56.125  -6.528  17.160  1.00 37.60           C  
ATOM   3302  HD1 PHE A 227     -56.131  -6.067  18.137  1.00 37.60           H  
ATOM   3303  CD2 PHE A 227     -54.989  -6.987  15.056  1.00 37.60           C  
ATOM   3304  HD2 PHE A 227     -54.117  -6.891  14.426  1.00 37.60           H  
ATOM   3305  CE1 PHE A 227     -57.264  -7.210  16.696  1.00 37.60           C  
ATOM   3306  HE1 PHE A 227     -58.139  -7.281  17.326  1.00 37.60           H  
ATOM   3307  CE2 PHE A 227     -56.130  -7.667  14.590  1.00 37.60           C  
ATOM   3308  HE2 PHE A 227     -56.130  -8.101  13.601  1.00 37.60           H  
ATOM   3309  CZ  PHE A 227     -57.267  -7.780  15.411  1.00 37.60           C  
ATOM   3310  HZ  PHE A 227     -58.144  -8.299  15.055  1.00 37.60           H  
ATOM   3311  N   ILE A 228     -52.945  -2.287  17.852  1.00 34.00           N  
ATOM   3312  H   ILE A 228     -52.251  -2.225  17.121  1.00 34.00           H  
ATOM   3313  CA  ILE A 228     -52.823  -1.369  18.995  1.00 34.00           C  
ATOM   3314  HA  ILE A 228     -53.804  -1.245  19.454  1.00 34.00           H  
ATOM   3315  C   ILE A 228     -52.388   0.015  18.492  1.00 34.00           C  
ATOM   3316  CB  ILE A 228     -51.868  -1.939  20.084  1.00 34.00           C  
ATOM   3317  HB  ILE A 228     -50.848  -1.909  19.700  1.00 34.00           H  
ATOM   3318  O   ILE A 228     -51.239   0.410  18.644  1.00 34.00           O  
ATOM   3319  CG1 ILE A 228     -52.182  -3.411  20.459  1.00 34.00           C  
ATOM   3320 HG12 ILE A 228     -52.116  -4.031  19.564  1.00 34.00           H  
ATOM   3321 HG13 ILE A 228     -53.196  -3.480  20.853  1.00 34.00           H  
ATOM   3322  CG2 ILE A 228     -51.948  -1.057  21.348  1.00 34.00           C  
ATOM   3323 HG21 ILE A 228     -51.754  -0.012  21.106  1.00 34.00           H  
ATOM   3324 HG22 ILE A 228     -52.934  -1.141  21.804  1.00 34.00           H  
ATOM   3325 HG23 ILE A 228     -51.188  -1.362  22.068  1.00 34.00           H  
ATOM   3326  CD1 ILE A 228     -51.216  -4.043  21.465  1.00 34.00           C  
ATOM   3327 HD11 ILE A 228     -51.431  -5.109  21.548  1.00 34.00           H  
ATOM   3328 HD12 ILE A 228     -51.337  -3.591  22.449  1.00 34.00           H  
ATOM   3329 HD13 ILE A 228     -50.188  -3.914  21.125  1.00 34.00           H  
ATOM   3330  N   VAL A 229     -53.297   0.778  17.880  1.00 31.18           N  
ATOM   3331  H   VAL A 229     -54.232   0.417  17.754  1.00 31.18           H  
ATOM   3332  CA  VAL A 229     -53.057   2.213  17.655  1.00 31.18           C  
ATOM   3333  HA  VAL A 229     -51.983   2.388  17.588  1.00 31.18           H  
ATOM   3334  C   VAL A 229     -53.627   2.970  18.857  1.00 31.18           C  
ATOM   3335  CB  VAL A 229     -53.638   2.722  16.322  1.00 31.18           C  
ATOM   3336  HB  VAL A 229     -54.718   2.580  16.311  1.00 31.18           H  
ATOM   3337  O   VAL A 229     -54.852   3.036  18.984  1.00 31.18           O  
ATOM   3338  CG1 VAL A 229     -53.328   4.212  16.112  1.00 31.18           C  
ATOM   3339 HG11 VAL A 229     -53.666   4.529  15.126  1.00 31.18           H  
ATOM   3340 HG12 VAL A 229     -53.859   4.807  16.856  1.00 31.18           H  
ATOM   3341 HG13 VAL A 229     -52.257   4.392  16.203  1.00 31.18           H  
ATOM   3342  CG2 VAL A 229     -53.039   1.960  15.133  1.00 31.18           C  
ATOM   3343 HG21 VAL A 229     -51.952   2.044  15.143  1.00 31.18           H  
ATOM   3344 HG22 VAL A 229     -53.305   0.905  15.196  1.00 31.18           H  
ATOM   3345 HG23 VAL A 229     -53.428   2.359  14.196  1.00 31.18           H  
ATOM   3346  N   PRO A 230     -52.801   3.535  19.758  1.00 32.71           N  
ATOM   3347  CA  PRO A 230     -53.299   4.501  20.727  1.00 32.71           C  
ATOM   3348  HA  PRO A 230     -54.079   4.029  21.325  1.00 32.71           H  
ATOM   3349  C   PRO A 230     -53.866   5.715  19.970  1.00 32.71           C  
ATOM   3350  CB  PRO A 230     -52.111   4.851  21.627  1.00 32.71           C  
ATOM   3351  HB2 PRO A 230     -52.109   4.188  22.492  1.00 32.71           H  
ATOM   3352  HB3 PRO A 230     -52.131   5.893  21.948  1.00 32.71           H  
ATOM   3353  O   PRO A 230     -53.275   6.134  18.969  1.00 32.71           O  
ATOM   3354  CG  PRO A 230     -50.892   4.548  20.757  1.00 32.71           C  
ATOM   3355  HG2 PRO A 230     -50.657   5.421  20.148  1.00 32.71           H  
ATOM   3356  HG3 PRO A 230     -50.028   4.259  21.356  1.00 32.71           H  
ATOM   3357  CD  PRO A 230     -51.354   3.411  19.849  1.00 32.71           C  
ATOM   3358  HD2 PRO A 230     -51.100   2.453  20.301  1.00 32.71           H  
ATOM   3359  HD3 PRO A 230     -50.869   3.510  18.878  1.00 32.71           H  
ATOM   3360  N   PRO A 231     -55.010   6.278  20.398  1.00 38.49           N  
ATOM   3361  CA  PRO A 231     -55.627   7.405  19.711  1.00 38.49           C  
ATOM   3362  HA  PRO A 231     -55.902   7.109  18.699  1.00 38.49           H  
ATOM   3363  C   PRO A 231     -54.630   8.565  19.641  1.00 38.49           C  
ATOM   3364  CB  PRO A 231     -56.902   7.736  20.499  1.00 38.49           C  
ATOM   3365  HB2 PRO A 231     -57.750   7.232  20.036  1.00 38.49           H  
ATOM   3366  HB3 PRO A 231     -57.086   8.809  20.552  1.00 38.49           H  
ATOM   3367  O   PRO A 231     -54.166   9.074  20.662  1.00 38.49           O  
ATOM   3368  CG  PRO A 231     -56.650   7.133  21.882  1.00 38.49           C  
ATOM   3369  HG2 PRO A 231     -56.107   7.852  22.496  1.00 38.49           H  
ATOM   3370  HG3 PRO A 231     -57.578   6.838  22.371  1.00 38.49           H  
ATOM   3371  CD  PRO A 231     -55.753   5.932  21.596  1.00 38.49           C  
ATOM   3372  HD2 PRO A 231     -55.091   5.755  22.443  1.00 38.49           H  
ATOM   3373  HD3 PRO A 231     -56.364   5.051  21.400  1.00 38.49           H  
ATOM   3374  N   SER A 232     -54.271   8.966  18.421  1.00 42.88           N  
ATOM   3375  H   SER A 232     -54.665   8.496  17.618  1.00 42.88           H  
ATOM   3376  CA  SER A 232     -53.541  10.209  18.196  1.00 42.88           C  
ATOM   3377  HA  SER A 232     -52.622  10.179  18.781  1.00 42.88           H  
ATOM   3378  C   SER A 232     -54.390  11.385  18.694  1.00 42.88           C  
ATOM   3379  CB  SER A 232     -53.169  10.347  16.714  1.00 42.88           C  
ATOM   3380  HB2 SER A 232     -52.591  11.260  16.571  1.00 42.88           H  
ATOM   3381  HB3 SER A 232     -52.556   9.495  16.421  1.00 42.88           H  
ATOM   3382  O   SER A 232     -55.612  11.280  18.794  1.00 42.88           O  
ATOM   3383  OG  SER A 232     -54.327  10.394  15.900  1.00 42.88           O  
ATOM   3384  HG  SER A 232     -54.065  10.431  14.977  1.00 42.88           H  
ATOM   3385  N   ALA A 233     -53.762  12.528  18.985  1.00 48.32           N  
ATOM   3386  H   ALA A 233     -52.756  12.551  18.905  1.00 48.32           H  
ATOM   3387  CA  ALA A 233     -54.423  13.726  19.529  1.00 48.32           C  
ATOM   3388  HA  ALA A 233     -54.857  13.458  20.492  1.00 48.32           H  
ATOM   3389  C   ALA A 233     -55.583  14.300  18.668  1.00 48.32           C  
ATOM   3390  CB  ALA A 233     -53.330  14.778  19.764  1.00 48.32           C  
ATOM   3391  HB1 ALA A 233     -52.889  15.075  18.813  1.00 48.32           H  
ATOM   3392  HB2 ALA A 233     -53.768  15.656  20.239  1.00 48.32           H  
ATOM   3393  HB3 ALA A 233     -52.557  14.375  20.418  1.00 48.32           H  
ATOM   3394  O   ALA A 233     -56.261  15.244  19.087  1.00 48.32           O  
ATOM   3395  N   ASP A 234     -55.816  13.714  17.491  1.00 57.30           N  
ATOM   3396  H   ASP A 234     -55.267  12.892  17.280  1.00 57.30           H  
ATOM   3397  CA  ASP A 234     -56.853  14.060  16.523  1.00 57.30           C  
ATOM   3398  HA  ASP A 234     -57.296  15.015  16.806  1.00 57.30           H  
ATOM   3399  C   ASP A 234     -58.023  13.046  16.494  1.00 57.30           C  
ATOM   3400  CB  ASP A 234     -56.183  14.243  15.146  1.00 57.30           C  
ATOM   3401  HB2 ASP A 234     -56.958  14.334  14.386  1.00 57.30           H  
ATOM   3402  HB3 ASP A 234     -55.592  13.357  14.913  1.00 57.30           H  
ATOM   3403  O   ASP A 234     -58.921  13.175  15.663  1.00 57.30           O  
ATOM   3404  CG  ASP A 234     -55.292  15.497  15.036  1.00 57.30           C  
ATOM   3405  OD1 ASP A 234     -55.384  16.413  15.887  1.00 57.30           O  
ATOM   3406  OD2 ASP A 234     -54.575  15.643  14.018  1.00 57.30           O  
ATOM   3407  N   ILE A 235     -58.055  12.053  17.396  1.00 64.50           N  
ATOM   3408  H   ILE A 235     -57.281  11.966  18.038  1.00 64.50           H  
ATOM   3409  CA  ILE A 235     -59.156  11.085  17.540  1.00 64.50           C  
ATOM   3410  HA  ILE A 235     -59.940  11.330  16.824  1.00 64.50           H  
ATOM   3411  C   ILE A 235     -59.765  11.204  18.943  1.00 64.50           C  
ATOM   3412  CB  ILE A 235     -58.685   9.645  17.217  1.00 64.50           C  
ATOM   3413  HB  ILE A 235     -57.849   9.400  17.872  1.00 64.50           H  
ATOM   3414  O   ILE A 235     -59.076  11.062  19.950  1.00 64.50           O  
ATOM   3415  CG1 ILE A 235     -58.203   9.561  15.747  1.00 64.50           C  
ATOM   3416 HG12 ILE A 235     -57.408  10.290  15.591  1.00 64.50           H  
ATOM   3417 HG13 ILE A 235     -59.026   9.818  15.080  1.00 64.50           H  
ATOM   3418  CG2 ILE A 235     -59.817   8.627  17.473  1.00 64.50           C  
ATOM   3419 HG21 ILE A 235     -59.464   7.612  17.290  1.00 64.50           H  
ATOM   3420 HG22 ILE A 235     -60.668   8.835  16.824  1.00 64.50           H  
ATOM   3421 HG23 ILE A 235     -60.138   8.663  18.514  1.00 64.50           H  
ATOM   3422  CD1 ILE A 235     -57.639   8.196  15.334  1.00 64.50           C  
ATOM   3423 HD11 ILE A 235     -57.193   8.278  14.343  1.00 64.50           H  
ATOM   3424 HD12 ILE A 235     -56.872   7.883  16.042  1.00 64.50           H  
ATOM   3425 HD13 ILE A 235     -58.431   7.448  15.294  1.00 64.50           H  
ATOM   3426  N   ALA A 236     -61.079  11.431  19.008  1.00 66.05           N  
ATOM   3427  H   ALA A 236     -61.597  11.491  18.143  1.00 66.05           H  
ATOM   3428  CA  ALA A 236     -61.862  11.366  20.240  1.00 66.05           C  
ATOM   3429  HA  ALA A 236     -61.195  11.274  21.097  1.00 66.05           H  
ATOM   3430  C   ALA A 236     -62.765  10.128  20.200  1.00 66.05           C  
ATOM   3431  CB  ALA A 236     -62.661  12.663  20.404  1.00 66.05           C  
ATOM   3432  HB1 ALA A 236     -63.363  12.777  19.578  1.00 66.05           H  
ATOM   3433  HB2 ALA A 236     -61.975  13.510  20.413  1.00 66.05           H  
ATOM   3434  HB3 ALA A 236     -63.216  12.635  21.342  1.00 66.05           H  
ATOM   3435  O   ALA A 236     -63.537   9.959  19.257  1.00 66.05           O  
ATOM   3436  N   VAL A 237     -62.669   9.274  21.220  1.00 70.38           N  
ATOM   3437  H   VAL A 237     -62.037   9.489  21.978  1.00 70.38           H  
ATOM   3438  CA  VAL A 237     -63.525   8.093  21.385  1.00 70.38           C  
ATOM   3439  HA  VAL A 237     -64.117   7.946  20.482  1.00 70.38           H  
ATOM   3440  C   VAL A 237     -64.478   8.356  22.541  1.00 70.38           C  
ATOM   3441  CB  VAL A 237     -62.705   6.807  21.610  1.00 70.38           C  
ATOM   3442  HB  VAL A 237     -62.144   6.893  22.541  1.00 70.38           H  
ATOM   3443  O   VAL A 237     -64.051   8.782  23.613  1.00 70.38           O  
ATOM   3444  CG1 VAL A 237     -63.615   5.574  21.692  1.00 70.38           C  
ATOM   3445 HG11 VAL A 237     -64.213   5.479  20.785  1.00 70.38           H  
ATOM   3446 HG12 VAL A 237     -64.274   5.644  22.558  1.00 70.38           H  
ATOM   3447 HG13 VAL A 237     -63.009   4.677  21.815  1.00 70.38           H  
ATOM   3448  CG2 VAL A 237     -61.708   6.583  20.463  1.00 70.38           C  
ATOM   3449 HG21 VAL A 237     -60.965   7.380  20.450  1.00 70.38           H  
ATOM   3450 HG22 VAL A 237     -61.185   5.637  20.609  1.00 70.38           H  
ATOM   3451 HG23 VAL A 237     -62.233   6.559  19.508  1.00 70.38           H  
ATOM   3452  N   PHE A 238     -65.766   8.120  22.314  1.00 71.72           N  
ATOM   3453  H   PHE A 238     -66.045   7.736  21.422  1.00 71.72           H  
ATOM   3454  CA  PHE A 238     -66.799   8.301  23.320  1.00 71.72           C  
ATOM   3455  HA  PHE A 238     -66.363   8.687  24.241  1.00 71.72           H  
ATOM   3456  C   PHE A 238     -67.466   6.968  23.634  1.00 71.72           C  
ATOM   3457  CB  PHE A 238     -67.831   9.311  22.833  1.00 71.72           C  
ATOM   3458  HB2 PHE A 238     -68.341   8.911  21.957  1.00 71.72           H  
ATOM   3459  HB3 PHE A 238     -68.561   9.404  23.637  1.00 71.72           H  
ATOM   3460  O   PHE A 238     -68.146   6.392  22.787  1.00 71.72           O  
ATOM   3461  CG  PHE A 238     -67.287  10.685  22.502  1.00 71.72           C  
ATOM   3462  CD1 PHE A 238     -66.962  11.570  23.543  1.00 71.72           C  
ATOM   3463  HD1 PHE A 238     -67.070  11.258  24.572  1.00 71.72           H  
ATOM   3464  CD2 PHE A 238     -67.118  11.083  21.162  1.00 71.72           C  
ATOM   3465  HD2 PHE A 238     -67.360  10.399  20.361  1.00 71.72           H  
ATOM   3466  CE1 PHE A 238     -66.471  12.848  23.248  1.00 71.72           C  
ATOM   3467  HE1 PHE A 238     -66.197  13.509  24.057  1.00 71.72           H  
ATOM   3468  CE2 PHE A 238     -66.629  12.367  20.864  1.00 71.72           C  
ATOM   3469  HE2 PHE A 238     -66.492  12.666  19.835  1.00 71.72           H  
ATOM   3470  CZ  PHE A 238     -66.313  13.250  21.911  1.00 71.72           C  
ATOM   3471  HZ  PHE A 238     -65.939  14.241  21.701  1.00 71.72           H  
ATOM   3472  N   GLU A 239     -67.306   6.509  24.867  1.00 62.75           N  
ATOM   3473  H   GLU A 239     -66.689   6.993  25.504  1.00 62.75           H  
ATOM   3474  CA  GLU A 239     -68.082   5.407  25.422  1.00 62.75           C  
ATOM   3475  HA  GLU A 239     -68.352   4.696  24.641  1.00 62.75           H  
ATOM   3476  C   GLU A 239     -69.362   5.998  26.026  1.00 62.75           C  
ATOM   3477  CB  GLU A 239     -67.241   4.665  26.475  1.00 62.75           C  
ATOM   3478  HB2 GLU A 239     -66.857   5.393  27.189  1.00 62.75           H  
ATOM   3479  HB3 GLU A 239     -67.882   3.960  27.003  1.00 62.75           H  
ATOM   3480  O   GLU A 239     -69.302   6.762  26.988  1.00 62.75           O  
ATOM   3481  CG  GLU A 239     -66.073   3.888  25.839  1.00 62.75           C  
ATOM   3482  HG2 GLU A 239     -65.481   4.571  25.229  1.00 62.75           H  
ATOM   3483  HG3 GLU A 239     -66.488   3.127  25.177  1.00 62.75           H  
ATOM   3484  CD  GLU A 239     -65.140   3.226  26.868  1.00 62.75           C  
ATOM   3485  OE1 GLU A 239     -64.338   2.370  26.431  1.00 62.75           O  
ATOM   3486  OE2 GLU A 239     -65.175   3.636  28.050  1.00 62.75           O  
ATOM   3487  N   ILE A 240     -70.536   5.702  25.460  1.00 57.95           N  
ATOM   3488  H   ILE A 240     -70.548   5.090  24.657  1.00 57.95           H  
ATOM   3489  CA  ILE A 240     -71.799   5.941  26.173  1.00 57.95           C  
ATOM   3490  HA  ILE A 240     -71.567   6.304  27.174  1.00 57.95           H  
ATOM   3491  C   ILE A 240     -72.521   4.616  26.357  1.00 57.95           C  
ATOM   3492  CB  ILE A 240     -72.705   7.018  25.537  1.00 57.95           C  
ATOM   3493  HB  ILE A 240     -72.998   6.692  24.539  1.00 57.95           H  
ATOM   3494  O   ILE A 240     -72.774   3.880  25.403  1.00 57.95           O  
ATOM   3495  CG1 ILE A 240     -71.965   8.366  25.433  1.00 57.95           C  
ATOM   3496 HG12 ILE A 240     -71.059   8.232  24.843  1.00 57.95           H  
ATOM   3497 HG13 ILE A 240     -71.657   8.684  26.429  1.00 57.95           H  
ATOM   3498  CG2 ILE A 240     -73.974   7.208  26.402  1.00 57.95           C  
ATOM   3499 HG21 ILE A 240     -74.671   7.895  25.923  1.00 57.95           H  
ATOM   3500 HG22 ILE A 240     -73.710   7.585  27.390  1.00 57.95           H  
ATOM   3501 HG23 ILE A 240     -74.521   6.271  26.505  1.00 57.95           H  
ATOM   3502  CD1 ILE A 240     -72.818   9.478  24.811  1.00 57.95           C  
ATOM   3503 HD11 ILE A 240     -73.650   9.744  25.463  1.00 57.95           H  
ATOM   3504 HD12 ILE A 240     -73.200   9.148  23.845  1.00 57.95           H  
ATOM   3505 HD13 ILE A 240     -72.215  10.379  24.700  1.00 57.95           H  
ATOM   3506  N   ALA A 241     -72.914   4.371  27.604  1.00 49.22           N  
ATOM   3507  H   ALA A 241     -72.615   5.017  28.320  1.00 49.22           H  
ATOM   3508  CA  ALA A 241     -73.703   3.233  28.041  1.00 49.22           C  
ATOM   3509  HA  ALA A 241     -73.315   2.336  27.560  1.00 49.22           H  
ATOM   3510  C   ALA A 241     -75.186   3.372  27.643  1.00 49.22           C  
ATOM   3511  CB  ALA A 241     -73.490   3.086  29.555  1.00 49.22           C  
ATOM   3512  HB1 ALA A 241     -72.431   2.940  29.767  1.00 49.22           H  
ATOM   3513  HB2 ALA A 241     -73.846   3.975  30.076  1.00 49.22           H  
ATOM   3514  HB3 ALA A 241     -74.039   2.216  29.916  1.00 49.22           H  
ATOM   3515  O   ALA A 241     -76.041   3.595  28.492  1.00 49.22           O  
ATOM   3516  N   ASN A 242     -75.487   3.150  26.360  1.00 51.46           N  
ATOM   3517  H   ASN A 242     -74.691   3.018  25.752  1.00 51.46           H  
ATOM   3518  CA  ASN A 242     -76.822   3.008  25.750  1.00 51.46           C  
ATOM   3519  HA  ASN A 242     -76.683   2.302  24.931  1.00 51.46           H  
ATOM   3520  C   ASN A 242     -77.392   4.290  25.117  1.00 51.46           C  
ATOM   3521  CB  ASN A 242     -77.852   2.325  26.684  1.00 51.46           C  
ATOM   3522  HB2 ASN A 242     -78.710   2.005  26.093  1.00 51.46           H  
ATOM   3523  HB3 ASN A 242     -78.220   3.046  27.414  1.00 51.46           H  
ATOM   3524  O   ASN A 242     -77.925   5.166  25.794  1.00 51.46           O  
ATOM   3525  CG  ASN A 242     -77.307   1.105  27.406  1.00 51.46           C  
ATOM   3526  ND2 ASN A 242     -77.380   1.060  28.715  1.00 51.46           N  
ATOM   3527 HD21 ASN A 242     -77.533   1.938  29.190  1.00 51.46           H  
ATOM   3528 HD22 ASN A 242     -76.906   0.279  29.147  1.00 51.46           H  
ATOM   3529  OD1 ASN A 242     -76.780   0.189  26.805  1.00 51.46           O  
ATOM   3530  N   VAL A 243     -77.396   4.330  23.781  1.00 58.97           N  
ATOM   3531  H   VAL A 243     -76.915   3.589  23.291  1.00 58.97           H  
ATOM   3532  CA  VAL A 243     -78.448   5.033  23.033  1.00 58.97           C  
ATOM   3533  HA  VAL A 243     -78.579   6.042  23.425  1.00 58.97           H  
ATOM   3534  C   VAL A 243     -79.728   4.232  23.257  1.00 58.97           C  
ATOM   3535  CB  VAL A 243     -78.119   5.106  21.528  1.00 58.97           C  
ATOM   3536  HB  VAL A 243     -78.024   4.096  21.131  1.00 58.97           H  
ATOM   3537  O   VAL A 243     -79.825   3.089  22.805  1.00 58.97           O  
ATOM   3538  CG1 VAL A 243     -79.229   5.824  20.751  1.00 58.97           C  
ATOM   3539 HG11 VAL A 243     -80.176   5.296  20.865  1.00 58.97           H  
ATOM   3540 HG12 VAL A 243     -78.975   5.835  19.691  1.00 58.97           H  
ATOM   3541 HG13 VAL A 243     -79.348   6.843  21.119  1.00 58.97           H  
ATOM   3542  CG2 VAL A 243     -76.793   5.833  21.264  1.00 58.97           C  
ATOM   3543 HG21 VAL A 243     -75.967   5.278  21.710  1.00 58.97           H  
ATOM   3544 HG22 VAL A 243     -76.819   6.834  21.694  1.00 58.97           H  
ATOM   3545 HG23 VAL A 243     -76.617   5.907  20.191  1.00 58.97           H  
ATOM   3546  N   SER A 244     -80.688   4.779  23.996  1.00 57.37           N  
ATOM   3547  H   SER A 244     -80.626   5.750  24.269  1.00 57.37           H  
ATOM   3548  CA  SER A 244     -81.933   4.068  24.272  1.00 57.37           C  
ATOM   3549  HA  SER A 244     -81.714   3.005  24.372  1.00 57.37           H  
ATOM   3550  C   SER A 244     -82.907   4.234  23.110  1.00 57.37           C  
ATOM   3551  CB  SER A 244     -82.543   4.519  25.598  1.00 57.37           C  
ATOM   3552  HB2 SER A 244     -83.501   4.021  25.746  1.00 57.37           H  
ATOM   3553  HB3 SER A 244     -82.701   5.597  25.591  1.00 57.37           H  
ATOM   3554  O   SER A 244     -82.954   5.262  22.430  1.00 57.37           O  
ATOM   3555  OG  SER A 244     -81.667   4.160  26.649  1.00 57.37           O  
ATOM   3556  HG  SER A 244     -80.885   4.710  26.556  1.00 57.37           H  
ATOM   3557  N   ARG A 245     -83.732   3.211  22.873  1.00 56.72           N  
ATOM   3558  H   ARG A 245     -83.653   2.392  23.458  1.00 56.72           H  
ATOM   3559  CA  ARG A 245     -84.822   3.296  21.894  1.00 56.72           C  
ATOM   3560  HA  ARG A 245     -84.385   3.536  20.924  1.00 56.72           H  
ATOM   3561  C   ARG A 245     -85.770   4.431  22.301  1.00 56.72           C  
ATOM   3562  CB  ARG A 245     -85.532   1.937  21.816  1.00 56.72           C  
ATOM   3563  HB2 ARG A 245     -86.120   1.781  22.721  1.00 56.72           H  
ATOM   3564  HB3 ARG A 245     -84.775   1.155  21.766  1.00 56.72           H  
ATOM   3565  O   ARG A 245     -86.335   4.387  23.389  1.00 56.72           O  
ATOM   3566  CG  ARG A 245     -86.434   1.806  20.582  1.00 56.72           C  
ATOM   3567  HG2 ARG A 245     -85.818   1.892  19.687  1.00 56.72           H  
ATOM   3568  HG3 ARG A 245     -87.191   2.590  20.572  1.00 56.72           H  
ATOM   3569  CD  ARG A 245     -87.117   0.431  20.609  1.00 56.72           C  
ATOM   3570  HD2 ARG A 245     -87.948   0.454  21.314  1.00 56.72           H  
ATOM   3571  HD3 ARG A 245     -86.403  -0.306  20.976  1.00 56.72           H  
ATOM   3572  NE  ARG A 245     -87.557  -0.011  19.271  1.00 56.72           N  
ATOM   3573  HE  ARG A 245     -86.847  -0.438  18.693  1.00 56.72           H  
ATOM   3574  NH1 ARG A 245     -89.782   0.541  19.415  1.00 56.72           N  
ATOM   3575 HH11 ARG A 245     -89.572   1.122  20.214  1.00 56.72           H  
ATOM   3576 HH12 ARG A 245     -90.688   0.620  18.976  1.00 56.72           H  
ATOM   3577  NH2 ARG A 245     -89.028  -0.570  17.631  1.00 56.72           N  
ATOM   3578 HH21 ARG A 245     -88.290  -1.040  17.125  1.00 56.72           H  
ATOM   3579 HH22 ARG A 245     -89.966  -0.590  17.259  1.00 56.72           H  
ATOM   3580  CZ  ARG A 245     -88.785  -0.012  18.784  1.00 56.72           C  
ATOM   3581  N   GLY A 246     -85.930   5.425  21.428  1.00 62.11           N  
ATOM   3582  H   GLY A 246     -85.360   5.412  20.595  1.00 62.11           H  
ATOM   3583  CA  GLY A 246     -86.752   6.619  21.668  1.00 62.11           C  
ATOM   3584  HA2 GLY A 246     -87.416   6.765  20.816  1.00 62.11           H  
ATOM   3585  HA3 GLY A 246     -87.373   6.469  22.551  1.00 62.11           H  
ATOM   3586  C   GLY A 246     -85.952   7.910  21.879  1.00 62.11           C  
ATOM   3587  O   GLY A 246     -86.529   8.994  21.777  1.00 62.11           O  
ATOM   3588  N   ASP A 247     -84.634   7.832  22.093  1.00 69.08           N  
ATOM   3589  H   ASP A 247     -84.185   6.935  22.214  1.00 69.08           H  
ATOM   3590  CA  ASP A 247     -83.794   9.028  22.156  1.00 69.08           C  
ATOM   3591  HA  ASP A 247     -84.236   9.717  22.876  1.00 69.08           H  
ATOM   3592  C   ASP A 247     -83.771   9.722  20.789  1.00 69.08           C  
ATOM   3593  CB  ASP A 247     -82.370   8.701  22.638  1.00 69.08           C  
ATOM   3594  HB2 ASP A 247     -81.960   7.893  22.033  1.00 69.08           H  
ATOM   3595  HB3 ASP A 247     -81.745   9.581  22.488  1.00 69.08           H  
ATOM   3596  O   ASP A 247     -83.408   9.135  19.765  1.00 69.08           O  
ATOM   3597  CG  ASP A 247     -82.305   8.326  24.124  1.00 69.08           C  
ATOM   3598  OD1 ASP A 247     -83.165   8.823  24.888  1.00 69.08           O  
ATOM   3599  OD2 ASP A 247     -81.381   7.562  24.485  1.00 69.08           O  
ATOM   3600  N   ALA A 248     -84.162  10.997  20.759  1.00 74.87           N  
ATOM   3601  H   ALA A 248     -84.540  11.397  21.605  1.00 74.87           H  
ATOM   3602  CA  ALA A 248     -84.127  11.788  19.531  1.00 74.87           C  
ATOM   3603  HA  ALA A 248     -84.559  11.198  18.723  1.00 74.87           H  
ATOM   3604  C   ALA A 248     -82.686  12.146  19.122  1.00 74.87           C  
ATOM   3605  CB  ALA A 248     -84.991  13.039  19.736  1.00 74.87           C  
ATOM   3606  HB1 ALA A 248     -84.582  13.649  20.541  1.00 74.87           H  
ATOM   3607  HB2 ALA A 248     -86.009  12.742  19.988  1.00 74.87           H  
ATOM   3608  HB3 ALA A 248     -85.009  13.621  18.815  1.00 74.87           H  
ATOM   3609  O   ALA A 248     -82.392  12.271  17.930  1.00 74.87           O  
ATOM   3610  N   GLN A 249     -81.799  12.345  20.105  1.00 82.91           N  
ATOM   3611  H   GLN A 249     -82.075  12.133  21.053  1.00 82.91           H  
ATOM   3612  CA  GLN A 249     -80.397  12.705  19.902  1.00 82.91           C  
ATOM   3613  HA  GLN A 249     -80.012  12.094  19.086  1.00 82.91           H  
ATOM   3614  C   GLN A 249     -79.537  12.428  21.145  1.00 82.91           C  
ATOM   3615  CB  GLN A 249     -80.303  14.193  19.516  1.00 82.91           C  
ATOM   3616  HB2 GLN A 249     -79.289  14.397  19.171  1.00 82.91           H  
ATOM   3617  HB3 GLN A 249     -80.988  14.383  18.690  1.00 82.91           H  
ATOM   3618  O   GLN A 249     -80.048  12.461  22.263  1.00 82.91           O  
ATOM   3619  CG  GLN A 249     -80.642  15.165  20.662  1.00 82.91           C  
ATOM   3620  HG2 GLN A 249     -79.922  15.031  21.470  1.00 82.91           H  
ATOM   3621  HG3 GLN A 249     -81.636  14.947  21.052  1.00 82.91           H  
ATOM   3622  CD  GLN A 249     -80.603  16.627  20.236  1.00 82.91           C  
ATOM   3623  NE2 GLN A 249     -80.270  17.529  21.130  1.00 82.91           N  
ATOM   3624 HE21 GLN A 249     -79.985  17.232  22.052  1.00 82.91           H  
ATOM   3625 HE22 GLN A 249     -80.172  18.484  20.817  1.00 82.91           H  
ATOM   3626  OE1 GLN A 249     -80.884  16.997  19.104  1.00 82.91           O  
ATOM   3627  N   VAL A 250     -78.225  12.284  20.947  1.00 83.91           N  
ATOM   3628  H   VAL A 250     -77.900  12.262  19.991  1.00 83.91           H  
ATOM   3629  CA  VAL A 250     -77.202  12.138  21.997  1.00 83.91           C  
ATOM   3630  HA  VAL A 250     -77.646  12.370  22.965  1.00 83.91           H  
ATOM   3631  C   VAL A 250     -76.062  13.127  21.750  1.00 83.91           C  
ATOM   3632  CB  VAL A 250     -76.689  10.685  22.049  1.00 83.91           C  
ATOM   3633  HB  VAL A 250     -76.257  10.417  21.085  1.00 83.91           H  
ATOM   3634  O   VAL A 250     -75.705  13.375  20.601  1.00 83.91           O  
ATOM   3635  CG1 VAL A 250     -75.622  10.493  23.130  1.00 83.91           C  
ATOM   3636 HG11 VAL A 250     -74.717  11.048  22.884  1.00 83.91           H  
ATOM   3637 HG12 VAL A 250     -76.000  10.810  24.102  1.00 83.91           H  
ATOM   3638 HG13 VAL A 250     -75.359   9.436  23.186  1.00 83.91           H  
ATOM   3639  CG2 VAL A 250     -77.847   9.725  22.357  1.00 83.91           C  
ATOM   3640 HG21 VAL A 250     -78.531   9.668  21.511  1.00 83.91           H  
ATOM   3641 HG22 VAL A 250     -78.396  10.061  23.236  1.00 83.91           H  
ATOM   3642 HG23 VAL A 250     -77.467   8.723  22.556  1.00 83.91           H  
ATOM   3643  N   THR A 251     -75.504  13.725  22.806  1.00 87.16           N  
ATOM   3644  H   THR A 251     -75.790  13.444  23.733  1.00 87.16           H  
ATOM   3645  CA  THR A 251     -74.462  14.764  22.707  1.00 87.16           C  
ATOM   3646  HA  THR A 251     -74.245  14.935  21.653  1.00 87.16           H  
ATOM   3647  C   THR A 251     -73.154  14.358  23.377  1.00 87.16           C  
ATOM   3648  CB  THR A 251     -74.917  16.103  23.301  1.00 87.16           C  
ATOM   3649  HB  THR A 251     -74.089  16.811  23.249  1.00 87.16           H  
ATOM   3650  O   THR A 251     -73.176  13.737  24.435  1.00 87.16           O  
ATOM   3651  CG2 THR A 251     -76.111  16.697  22.560  1.00 87.16           C  
ATOM   3652 HG21 THR A 251     -76.984  16.055  22.677  1.00 87.16           H  
ATOM   3653 HG22 THR A 251     -75.865  16.785  21.502  1.00 87.16           H  
ATOM   3654 HG23 THR A 251     -76.329  17.687  22.962  1.00 87.16           H  
ATOM   3655  OG1 THR A 251     -75.304  15.942  24.646  1.00 87.16           O  
ATOM   3656  HG1 THR A 251     -74.651  15.381  25.072  1.00 87.16           H  
ATOM   3657  N   PHE A 252     -72.034  14.803  22.813  1.00 86.07           N  
ATOM   3658  H   PHE A 252     -72.121  15.332  21.957  1.00 86.07           H  
ATOM   3659  CA  PHE A 252     -70.667  14.504  23.231  1.00 86.07           C  
ATOM   3660  HA  PHE A 252     -70.674  14.019  24.207  1.00 86.07           H  
ATOM   3661  C   PHE A 252     -69.827  15.785  23.313  1.00 86.07           C  
ATOM   3662  CB  PHE A 252     -70.044  13.552  22.209  1.00 86.07           C  
ATOM   3663  HB2 PHE A 252     -69.037  13.303  22.544  1.00 86.07           H  
ATOM   3664  HB3 PHE A 252     -69.945  14.069  21.255  1.00 86.07           H  
ATOM   3665  O   PHE A 252     -70.057  16.728  22.550  1.00 86.07           O  
ATOM   3666  CG  PHE A 252     -70.804  12.265  21.974  1.00 86.07           C  
ATOM   3667  CD1 PHE A 252     -70.484  11.127  22.723  1.00 86.07           C  
ATOM   3668  HD1 PHE A 252     -69.758  11.201  23.518  1.00 86.07           H  
ATOM   3669  CD2 PHE A 252     -71.798  12.184  20.981  1.00 86.07           C  
ATOM   3670  HD2 PHE A 252     -72.071  13.065  20.419  1.00 86.07           H  
ATOM   3671  CE1 PHE A 252     -71.060   9.888  22.396  1.00 86.07           C  
ATOM   3672  HE1 PHE A 252     -70.740   8.986  22.897  1.00 86.07           H  
ATOM   3673  CE2 PHE A 252     -72.449  10.964  20.728  1.00 86.07           C  
ATOM   3674  HE2 PHE A 252     -73.229  10.906  19.984  1.00 86.07           H  
ATOM   3675  CZ  PHE A 252     -72.063   9.808  21.421  1.00 86.07           C  
ATOM   3676  HZ  PHE A 252     -72.525   8.857  21.198  1.00 86.07           H  
ATOM   3677  N   GLU A 253     -68.835  15.817  24.206  1.00 85.05           N  
ATOM   3678  H   GLU A 253     -68.662  15.002  24.777  1.00 85.05           H  
ATOM   3679  CA  GLU A 253     -67.901  16.942  24.337  1.00 85.05           C  
ATOM   3680  HA  GLU A 253     -68.321  17.804  23.819  1.00 85.05           H  
ATOM   3681  C   GLU A 253     -66.548  16.624  23.677  1.00 85.05           C  
ATOM   3682  CB  GLU A 253     -67.754  17.359  25.812  1.00 85.05           C  
ATOM   3683  HB2 GLU A 253     -67.221  16.587  26.366  1.00 85.05           H  
ATOM   3684  HB3 GLU A 253     -68.749  17.479  26.241  1.00 85.05           H  
ATOM   3685  O   GLU A 253     -65.743  15.862  24.202  1.00 85.05           O  
ATOM   3686  CG  GLU A 253     -67.001  18.699  25.920  1.00 85.05           C  
ATOM   3687  HG2 GLU A 253     -66.025  18.592  25.446  1.00 85.05           H  
ATOM   3688  HG3 GLU A 253     -67.552  19.454  25.359  1.00 85.05           H  
ATOM   3689  CD  GLU A 253     -66.795  19.206  27.357  1.00 85.05           C  
ATOM   3690  OE1 GLU A 253     -65.881  20.059  27.526  1.00 85.05           O  
ATOM   3691  OE2 GLU A 253     -67.541  18.787  28.264  1.00 85.05           O  
ATOM   3692  N   LEU A 254     -66.271  17.239  22.528  1.00 83.74           N  
ATOM   3693  H   LEU A 254     -66.968  17.870  22.159  1.00 83.74           H  
ATOM   3694  CA  LEU A 254     -65.009  17.111  21.801  1.00 83.74           C  
ATOM   3695  HA  LEU A 254     -64.808  16.047  21.676  1.00 83.74           H  
ATOM   3696  C   LEU A 254     -63.831  17.746  22.570  1.00 83.74           C  
ATOM   3697  CB  LEU A 254     -65.144  17.751  20.407  1.00 83.74           C  
ATOM   3698  HB2 LEU A 254     -65.490  18.776  20.536  1.00 83.74           H  
ATOM   3699  HB3 LEU A 254     -64.156  17.796  19.948  1.00 83.74           H  
ATOM   3700  O   LEU A 254     -63.987  18.807  23.191  1.00 83.74           O  
ATOM   3701  CG  LEU A 254     -66.090  17.016  19.437  1.00 83.74           C  
ATOM   3702  HG  LEU A 254     -67.045  16.818  19.924  1.00 83.74           H  
ATOM   3703  CD1 LEU A 254     -66.336  17.902  18.214  1.00 83.74           C  
ATOM   3704 HD11 LEU A 254     -66.975  17.381  17.500  1.00 83.74           H  
ATOM   3705 HD12 LEU A 254     -66.828  18.825  18.519  1.00 83.74           H  
ATOM   3706 HD13 LEU A 254     -65.390  18.139  17.728  1.00 83.74           H  
ATOM   3707  CD2 LEU A 254     -65.483  15.701  18.945  1.00 83.74           C  
ATOM   3708 HD21 LEU A 254     -64.540  15.890  18.432  1.00 83.74           H  
ATOM   3709 HD22 LEU A 254     -66.164  15.213  18.248  1.00 83.74           H  
ATOM   3710 HD23 LEU A 254     -65.293  15.021  19.776  1.00 83.74           H  
ATOM   3711  N   PRO A 255     -62.617  17.172  22.492  1.00 81.09           N  
ATOM   3712  CA  PRO A 255     -61.390  17.817  22.960  1.00 81.09           C  
ATOM   3713  HA  PRO A 255     -61.450  17.929  24.042  1.00 81.09           H  
ATOM   3714  C   PRO A 255     -61.157  19.190  22.310  1.00 81.09           C  
ATOM   3715  CB  PRO A 255     -60.256  16.845  22.619  1.00 81.09           C  
ATOM   3716  HB2 PRO A 255     -59.841  17.081  21.639  1.00 81.09           H  
ATOM   3717  HB3 PRO A 255     -59.470  16.857  23.374  1.00 81.09           H  
ATOM   3718  O   PRO A 255     -61.606  19.458  21.195  1.00 81.09           O  
ATOM   3719  CG  PRO A 255     -60.948  15.487  22.546  1.00 81.09           C  
ATOM   3720  HG2 PRO A 255     -60.415  14.795  21.893  1.00 81.09           H  
ATOM   3721  HG3 PRO A 255     -61.042  15.069  23.549  1.00 81.09           H  
ATOM   3722  CD  PRO A 255     -62.331  15.832  22.005  1.00 81.09           C  
ATOM   3723  HD2 PRO A 255     -63.053  15.105  22.378  1.00 81.09           H  
ATOM   3724  HD3 PRO A 255     -62.324  15.832  20.915  1.00 81.09           H  
ATOM   3725  N   GLN A 256     -60.418  20.073  22.988  1.00 80.86           N  
ATOM   3726  H   GLN A 256     -60.045  19.807  23.888  1.00 80.86           H  
ATOM   3727  CA  GLN A 256     -60.140  21.427  22.484  1.00 80.86           C  
ATOM   3728  HA  GLN A 256     -61.096  21.916  22.301  1.00 80.86           H  
ATOM   3729  C   GLN A 256     -59.379  21.434  21.143  1.00 80.86           C  
ATOM   3730  CB  GLN A 256     -59.399  22.219  23.575  1.00 80.86           C  
ATOM   3731  HB2 GLN A 256     -59.988  22.161  24.491  1.00 80.86           H  
ATOM   3732  HB3 GLN A 256     -58.426  21.766  23.761  1.00 80.86           H  
ATOM   3733  O   GLN A 256     -59.530  22.383  20.378  1.00 80.86           O  
ATOM   3734  CG  GLN A 256     -59.205  23.703  23.213  1.00 80.86           C  
ATOM   3735  HG2 GLN A 256     -60.156  24.115  22.875  1.00 80.86           H  
ATOM   3736  HG3 GLN A 256     -58.487  23.788  22.397  1.00 80.86           H  
ATOM   3737  CD  GLN A 256     -58.708  24.553  24.379  1.00 80.86           C  
ATOM   3738  NE2 GLN A 256     -58.492  25.832  24.169  1.00 80.86           N  
ATOM   3739 HE21 GLN A 256     -58.576  26.223  23.242  1.00 80.86           H  
ATOM   3740 HE22 GLN A 256     -58.141  26.345  24.965  1.00 80.86           H  
ATOM   3741  OE1 GLN A 256     -58.525  24.111  25.498  1.00 80.86           O  
ATOM   3742  N   SER A 257     -58.632  20.371  20.823  1.00 78.00           N  
ATOM   3743  H   SER A 257     -58.608  19.581  21.452  1.00 78.00           H  
ATOM   3744  CA  SER A 257     -57.905  20.201  19.553  1.00 78.00           C  
ATOM   3745  HA  SER A 257     -57.219  21.039  19.427  1.00 78.00           H  
ATOM   3746  C   SER A 257     -58.804  20.170  18.310  1.00 78.00           C  
ATOM   3747  CB  SER A 257     -57.075  18.908  19.598  1.00 78.00           C  
ATOM   3748  HB2 SER A 257     -56.622  18.734  18.623  1.00 78.00           H  
ATOM   3749  HB3 SER A 257     -56.279  19.015  20.336  1.00 78.00           H  
ATOM   3750  O   SER A 257     -58.329  20.449  17.207  1.00 78.00           O  
ATOM   3751  OG  SER A 257     -57.882  17.797  19.949  1.00 78.00           O  
ATOM   3752  HG  SER A 257     -57.430  17.000  19.661  1.00 78.00           H  
ATOM   3753  N   PHE A 258     -60.100  19.878  18.469  1.00 83.84           N  
ATOM   3754  H   PHE A 258     -60.427  19.614  19.387  1.00 83.84           H  
ATOM   3755  CA  PHE A 258     -61.064  19.888  17.366  1.00 83.84           C  
ATOM   3756  HA  PHE A 258     -60.578  19.493  16.473  1.00 83.84           H  
ATOM   3757  C   PHE A 258     -61.550  21.297  17.006  1.00 83.84           C  
ATOM   3758  CB  PHE A 258     -62.238  18.960  17.698  1.00 83.84           C  
ATOM   3759  HB2 PHE A 258     -63.059  19.175  17.014  1.00 83.84           H  
ATOM   3760  HB3 PHE A 258     -62.596  19.166  18.706  1.00 83.84           H  
ATOM   3761  O   PHE A 258     -62.026  21.508  15.890  1.00 83.84           O  
ATOM   3762  CG  PHE A 258     -61.889  17.491  17.566  1.00 83.84           C  
ATOM   3763  CD1 PHE A 258     -62.192  16.805  16.374  1.00 83.84           C  
ATOM   3764  HD1 PHE A 258     -62.688  17.316  15.561  1.00 83.84           H  
ATOM   3765  CD2 PHE A 258     -61.224  16.818  18.608  1.00 83.84           C  
ATOM   3766  HD2 PHE A 258     -60.962  17.345  19.514  1.00 83.84           H  
ATOM   3767  CE1 PHE A 258     -61.841  15.452  16.231  1.00 83.84           C  
ATOM   3768  HE1 PHE A 258     -62.059  14.923  15.315  1.00 83.84           H  
ATOM   3769  CE2 PHE A 258     -60.868  15.466  18.462  1.00 83.84           C  
ATOM   3770  HE2 PHE A 258     -60.330  14.954  19.246  1.00 83.84           H  
ATOM   3771  CZ  PHE A 258     -61.185  14.783  17.277  1.00 83.84           C  
ATOM   3772  HZ  PHE A 258     -60.904  13.747  17.157  1.00 83.84           H  
ATOM   3773  N   VAL A 259     -61.415  22.279  17.905  1.00 85.97           N  
ATOM   3774  H   VAL A 259     -60.900  22.088  18.752  1.00 85.97           H  
ATOM   3775  CA  VAL A 259     -61.803  23.668  17.620  1.00 85.97           C  
ATOM   3776  HA  VAL A 259     -62.820  23.661  17.229  1.00 85.97           H  
ATOM   3777  C   VAL A 259     -60.881  24.234  16.535  1.00 85.97           C  
ATOM   3778  CB  VAL A 259     -61.794  24.541  18.891  1.00 85.97           C  
ATOM   3779  HB  VAL A 259     -60.785  24.582  19.301  1.00 85.97           H  
ATOM   3780  O   VAL A 259     -59.661  24.222  16.670  1.00 85.97           O  
ATOM   3781  CG1 VAL A 259     -62.256  25.974  18.588  1.00 85.97           C  
ATOM   3782 HG11 VAL A 259     -63.250  25.960  18.141  1.00 85.97           H  
ATOM   3783 HG12 VAL A 259     -61.559  26.454  17.900  1.00 85.97           H  
ATOM   3784 HG13 VAL A 259     -62.282  26.558  19.508  1.00 85.97           H  
ATOM   3785  CG2 VAL A 259     -62.738  23.973  19.964  1.00 85.97           C  
ATOM   3786 HG21 VAL A 259     -62.739  24.624  20.838  1.00 85.97           H  
ATOM   3787 HG22 VAL A 259     -62.397  22.985  20.271  1.00 85.97           H  
ATOM   3788 HG23 VAL A 259     -63.750  23.894  19.566  1.00 85.97           H  
ATOM   3789  N   GLY A 260     -61.469  24.730  15.445  1.00 85.19           N  
ATOM   3790  H   GLY A 260     -62.479  24.749  15.429  1.00 85.19           H  
ATOM   3791  CA  GLY A 260     -60.760  25.249  14.273  1.00 85.19           C  
ATOM   3792  HA2 GLY A 260     -61.314  26.103  13.882  1.00 85.19           H  
ATOM   3793  HA3 GLY A 260     -59.774  25.602  14.576  1.00 85.19           H  
ATOM   3794  C   GLY A 260     -60.560  24.241  13.131  1.00 85.19           C  
ATOM   3795  O   GLY A 260     -60.186  24.652  12.030  1.00 85.19           O  
ATOM   3796  N   ARG A 261     -60.839  22.944  13.333  1.00 84.93           N  
ATOM   3797  H   ARG A 261     -61.180  22.659  14.240  1.00 84.93           H  
ATOM   3798  CA  ARG A 261     -60.766  21.934  12.260  1.00 84.93           C  
ATOM   3799  HA  ARG A 261     -59.865  22.121  11.676  1.00 84.93           H  
ATOM   3800  C   ARG A 261     -61.956  22.078  11.302  1.00 84.93           C  
ATOM   3801  CB  ARG A 261     -60.682  20.514  12.855  1.00 84.93           C  
ATOM   3802  HB2 ARG A 261     -60.689  19.788  12.042  1.00 84.93           H  
ATOM   3803  HB3 ARG A 261     -61.573  20.334  13.456  1.00 84.93           H  
ATOM   3804  O   ARG A 261     -63.063  22.401  11.728  1.00 84.93           O  
ATOM   3805  CG  ARG A 261     -59.442  20.248  13.734  1.00 84.93           C  
ATOM   3806  HG2 ARG A 261     -59.416  20.954  14.564  1.00 84.93           H  
ATOM   3807  HG3 ARG A 261     -59.542  19.246  14.151  1.00 84.93           H  
ATOM   3808  CD  ARG A 261     -58.113  20.320  12.963  1.00 84.93           C  
ATOM   3809  HD2 ARG A 261     -57.918  21.354  12.678  1.00 84.93           H  
ATOM   3810  HD3 ARG A 261     -58.213  19.713  12.063  1.00 84.93           H  
ATOM   3811  NE  ARG A 261     -56.986  19.817  13.780  1.00 84.93           N  
ATOM   3812  HE  ARG A 261     -57.099  19.850  14.783  1.00 84.93           H  
ATOM   3813  NH1 ARG A 261     -55.636  19.039  12.079  1.00 84.93           N  
ATOM   3814 HH11 ARG A 261     -56.291  19.381  11.389  1.00 84.93           H  
ATOM   3815 HH12 ARG A 261     -54.871  18.429  11.828  1.00 84.93           H  
ATOM   3816  NH2 ARG A 261     -55.100  18.576  14.171  1.00 84.93           N  
ATOM   3817 HH21 ARG A 261     -54.549  17.795  13.844  1.00 84.93           H  
ATOM   3818 HH22 ARG A 261     -55.399  18.346  15.108  1.00 84.93           H  
ATOM   3819  CZ  ARG A 261     -55.914  19.164  13.347  1.00 84.93           C  
ATOM   3820  N   LYS A 262     -61.734  21.857  10.001  1.00 82.53           N  
ATOM   3821  H   LYS A 262     -60.799  21.600   9.720  1.00 82.53           H  
ATOM   3822  CA  LYS A 262     -62.796  21.879   8.972  1.00 82.53           C  
ATOM   3823  HA  LYS A 262     -63.679  22.379   9.373  1.00 82.53           H  
ATOM   3824  C   LYS A 262     -63.273  20.477   8.608  1.00 82.53           C  
ATOM   3825  CB  LYS A 262     -62.352  22.664   7.730  1.00 82.53           C  
ATOM   3826  HB2 LYS A 262     -63.132  22.571   6.974  1.00 82.53           H  
ATOM   3827  HB3 LYS A 262     -61.432  22.242   7.326  1.00 82.53           H  
ATOM   3828  O   LYS A 262     -64.480  20.263   8.524  1.00 82.53           O  
ATOM   3829  CG  LYS A 262     -62.155  24.148   8.066  1.00 82.53           C  
ATOM   3830  HG2 LYS A 262     -61.254  24.269   8.667  1.00 82.53           H  
ATOM   3831  HG3 LYS A 262     -63.012  24.497   8.642  1.00 82.53           H  
ATOM   3832  CD  LYS A 262     -62.051  25.004   6.804  1.00 82.53           C  
ATOM   3833  HD2 LYS A 262     -61.212  24.670   6.194  1.00 82.53           H  
ATOM   3834  HD3 LYS A 262     -62.978  24.899   6.240  1.00 82.53           H  
ATOM   3835  CE  LYS A 262     -61.860  26.462   7.225  1.00 82.53           C  
ATOM   3836  HE2 LYS A 262     -60.844  26.587   7.601  1.00 82.53           H  
ATOM   3837  HE3 LYS A 262     -62.546  26.685   8.042  1.00 82.53           H  
ATOM   3838  NZ  LYS A 262     -62.131  27.385   6.105  1.00 82.53           N  
ATOM   3839  HZ1 LYS A 262     -61.635  27.106   5.270  1.00 82.53           H  
ATOM   3840  HZ2 LYS A 262     -61.894  28.328   6.377  1.00 82.53           H  
ATOM   3841  HZ3 LYS A 262     -63.126  27.373   5.936  1.00 82.53           H  
ATOM   3842  N   ASP A 263     -62.343  19.535   8.515  1.00 80.72           N  
ATOM   3843  H   ASP A 263     -61.369  19.800   8.556  1.00 80.72           H  
ATOM   3844  CA  ASP A 263     -62.617  18.151   8.143  1.00 80.72           C  
ATOM   3845  HA  ASP A 263     -63.580  18.092   7.637  1.00 80.72           H  
ATOM   3846  C   ASP A 263     -62.676  17.292   9.409  1.00 80.72           C  
ATOM   3847  CB  ASP A 263     -61.556  17.682   7.134  1.00 80.72           C  
ATOM   3848  HB2 ASP A 263     -60.588  17.621   7.633  1.00 80.72           H  
ATOM   3849  HB3 ASP A 263     -61.820  16.687   6.777  1.00 80.72           H  
ATOM   3850  O   ASP A 263     -61.653  16.988  10.020  1.00 80.72           O  
ATOM   3851  CG  ASP A 263     -61.444  18.635   5.937  1.00 80.72           C  
ATOM   3852  OD1 ASP A 263     -62.500  19.103   5.452  1.00 80.72           O  
ATOM   3853  OD2 ASP A 263     -60.297  18.980   5.576  1.00 80.72           O  
ATOM   3854  N   VAL A 264     -63.892  16.963   9.843  1.00 81.35           N  
ATOM   3855  H   VAL A 264     -64.683  17.192   9.258  1.00 81.35           H  
ATOM   3856  CA  VAL A 264     -64.153  16.065  10.975  1.00 81.35           C  
ATOM   3857  HA  VAL A 264     -63.212  15.672  11.357  1.00 81.35           H  
ATOM   3858  C   VAL A 264     -64.968  14.900  10.437  1.00 81.35           C  
ATOM   3859  CB  VAL A 264     -64.873  16.785  12.133  1.00 81.35           C  
ATOM   3860  HB  VAL A 264     -65.789  17.242  11.758  1.00 81.35           H  
ATOM   3861  O   VAL A 264     -65.979  15.117   9.776  1.00 81.35           O  
ATOM   3862  CG1 VAL A 264     -65.233  15.827  13.279  1.00 81.35           C  
ATOM   3863 HG11 VAL A 264     -65.705  16.378  14.092  1.00 81.35           H  
ATOM   3864 HG12 VAL A 264     -64.338  15.329  13.652  1.00 81.35           H  
ATOM   3865 HG13 VAL A 264     -65.943  15.076  12.933  1.00 81.35           H  
ATOM   3866  CG2 VAL A 264     -63.996  17.903  12.712  1.00 81.35           C  
ATOM   3867 HG21 VAL A 264     -64.481  18.339  13.585  1.00 81.35           H  
ATOM   3868 HG22 VAL A 264     -63.027  17.498  13.005  1.00 81.35           H  
ATOM   3869 HG23 VAL A 264     -63.845  18.682  11.965  1.00 81.35           H  
ATOM   3870  N   VAL A 265     -64.512  13.680  10.711  1.00 81.42           N  
ATOM   3871  H   VAL A 265     -63.683  13.589  11.281  1.00 81.42           H  
ATOM   3872  CA  VAL A 265     -65.191  12.437  10.335  1.00 81.42           C  
ATOM   3873  HA  VAL A 265     -66.048  12.662   9.701  1.00 81.42           H  
ATOM   3874  C   VAL A 265     -65.691  11.776  11.608  1.00 81.42           C  
ATOM   3875  CB  VAL A 265     -64.257  11.499   9.545  1.00 81.42           C  
ATOM   3876  HB  VAL A 265     -63.390  11.251  10.158  1.00 81.42           H  
ATOM   3877  O   VAL A 265     -64.938  11.634  12.571  1.00 81.42           O  
ATOM   3878  CG1 VAL A 265     -64.972  10.202   9.157  1.00 81.42           C  
ATOM   3879 HG11 VAL A 265     -65.856  10.444   8.567  1.00 81.42           H  
ATOM   3880 HG12 VAL A 265     -65.262   9.633  10.040  1.00 81.42           H  
ATOM   3881 HG13 VAL A 265     -64.316   9.578   8.549  1.00 81.42           H  
ATOM   3882  CG2 VAL A 265     -63.769  12.169   8.254  1.00 81.42           C  
ATOM   3883 HG21 VAL A 265     -63.182  13.059   8.483  1.00 81.42           H  
ATOM   3884 HG22 VAL A 265     -64.621  12.447   7.634  1.00 81.42           H  
ATOM   3885 HG23 VAL A 265     -63.141  11.475   7.694  1.00 81.42           H  
ATOM   3886  N   VAL A 266     -66.959  11.372  11.619  1.00 78.71           N  
ATOM   3887  H   VAL A 266     -67.514  11.478  10.782  1.00 78.71           H  
ATOM   3888  CA  VAL A 266     -67.570  10.680  12.755  1.00 78.71           C  
ATOM   3889  HA  VAL A 266     -66.841  10.578  13.559  1.00 78.71           H  
ATOM   3890  C   VAL A 266     -67.978   9.296  12.308  1.00 78.71           C  
ATOM   3891  CB  VAL A 266     -68.769  11.446  13.321  1.00 78.71           C  
ATOM   3892  HB  VAL A 266     -69.530  11.531  12.546  1.00 78.71           H  
ATOM   3893  O   VAL A 266     -68.637   9.129  11.284  1.00 78.71           O  
ATOM   3894  CG1 VAL A 266     -69.392  10.751  14.541  1.00 78.71           C  
ATOM   3895 HG11 VAL A 266     -70.221  11.349  14.918  1.00 78.71           H  
ATOM   3896 HG12 VAL A 266     -68.648  10.629  15.328  1.00 78.71           H  
ATOM   3897 HG13 VAL A 266     -69.781   9.772  14.261  1.00 78.71           H  
ATOM   3898  CG2 VAL A 266     -68.332  12.841  13.762  1.00 78.71           C  
ATOM   3899 HG21 VAL A 266     -67.908  13.398  12.927  1.00 78.71           H  
ATOM   3900 HG22 VAL A 266     -69.221  13.373  14.100  1.00 78.71           H  
ATOM   3901 HG23 VAL A 266     -67.597  12.777  14.564  1.00 78.71           H  
ATOM   3902  N   THR A 267     -67.594   8.304  13.101  1.00 64.42           N  
ATOM   3903  H   THR A 267     -67.126   8.520  13.969  1.00 64.42           H  
ATOM   3904  CA  THR A 267     -68.027   6.927  12.903  1.00 64.42           C  
ATOM   3905  HA  THR A 267     -68.645   6.890  12.005  1.00 64.42           H  
ATOM   3906  C   THR A 267     -68.911   6.493  14.063  1.00 64.42           C  
ATOM   3907  CB  THR A 267     -66.857   5.961  12.670  1.00 64.42           C  
ATOM   3908  HB  THR A 267     -67.260   4.959  12.521  1.00 64.42           H  
ATOM   3909  O   THR A 267     -68.668   6.853  15.215  1.00 64.42           O  
ATOM   3910  CG2 THR A 267     -66.008   6.329  11.452  1.00 64.42           C  
ATOM   3911 HG21 THR A 267     -66.622   6.301  10.552  1.00 64.42           H  
ATOM   3912 HG22 THR A 267     -65.204   5.602  11.340  1.00 64.42           H  
ATOM   3913 HG23 THR A 267     -65.580   7.325  11.562  1.00 64.42           H  
ATOM   3914  OG1 THR A 267     -65.986   5.933  13.774  1.00 64.42           O  
ATOM   3915  HG1 THR A 267     -65.474   6.745  13.765  1.00 64.42           H  
ATOM   3916  N   PHE A 268     -69.952   5.727  13.757  1.00 64.46           N  
ATOM   3917  H   PHE A 268     -70.105   5.497  12.785  1.00 64.46           H  
ATOM   3918  CA  PHE A 268     -70.827   5.089  14.733  1.00 64.46           C  
ATOM   3919  HA  PHE A 268     -70.421   5.231  15.734  1.00 64.46           H  
ATOM   3920  C   PHE A 268     -70.856   3.590  14.429  1.00 64.46           C  
ATOM   3921  CB  PHE A 268     -72.213   5.743  14.684  1.00 64.46           C  
ATOM   3922  HB2 PHE A 268     -72.681   5.531  13.723  1.00 64.46           H  
ATOM   3923  HB3 PHE A 268     -72.090   6.824  14.759  1.00 64.46           H  
ATOM   3924  O   PHE A 268     -71.131   3.193  13.297  1.00 64.46           O  
ATOM   3925  CG  PHE A 268     -73.121   5.293  15.809  1.00 64.46           C  
ATOM   3926  CD1 PHE A 268     -74.081   4.287  15.591  1.00 64.46           C  
ATOM   3927  HD1 PHE A 268     -74.182   3.841  14.613  1.00 64.46           H  
ATOM   3928  CD2 PHE A 268     -72.980   5.861  17.090  1.00 64.46           C  
ATOM   3929  HD2 PHE A 268     -72.235   6.623  17.264  1.00 64.46           H  
ATOM   3930  CE1 PHE A 268     -74.900   3.855  16.650  1.00 64.46           C  
ATOM   3931  HE1 PHE A 268     -75.629   3.075  16.485  1.00 64.46           H  
ATOM   3932  CE2 PHE A 268     -73.797   5.427  18.148  1.00 64.46           C  
ATOM   3933  HE2 PHE A 268     -73.677   5.852  19.134  1.00 64.46           H  
ATOM   3934  CZ  PHE A 268     -74.757   4.423  17.928  1.00 64.46           C  
ATOM   3935  HZ  PHE A 268     -75.374   4.079  18.745  1.00 64.46           H  
ATOM   3936  N   ASN A 269     -70.494   2.753  15.408  1.00 54.45           N  
ATOM   3937  H   ASN A 269     -70.358   3.124  16.337  1.00 54.45           H  
ATOM   3938  CA  ASN A 269     -70.275   1.309  15.218  1.00 54.45           C  
ATOM   3939  HA  ASN A 269     -69.738   0.948  16.095  1.00 54.45           H  
ATOM   3940  C   ASN A 269     -69.347   0.975  14.029  1.00 54.45           C  
ATOM   3941  CB  ASN A 269     -71.631   0.578  15.188  1.00 54.45           C  
ATOM   3942  HB2 ASN A 269     -72.269   1.010  14.416  1.00 54.45           H  
ATOM   3943  HB3 ASN A 269     -71.469  -0.473  14.946  1.00 54.45           H  
ATOM   3944  O   ASN A 269     -69.576   0.023  13.286  1.00 54.45           O  
ATOM   3945  CG  ASN A 269     -72.348   0.615  16.523  1.00 54.45           C  
ATOM   3946  ND2 ASN A 269     -73.615   0.278  16.550  1.00 54.45           N  
ATOM   3947 HD21 ASN A 269     -74.040   0.264  17.466  1.00 54.45           H  
ATOM   3948 HD22 ASN A 269     -74.079  -0.042  15.712  1.00 54.45           H  
ATOM   3949  OD1 ASN A 269     -71.788   0.926  17.558  1.00 54.45           O  
ATOM   3950  N   GLY A 270     -68.305   1.789  13.828  1.00 50.67           N  
ATOM   3951  H   GLY A 270     -68.177   2.563  14.464  1.00 50.67           H  
ATOM   3952  CA  GLY A 270     -67.300   1.590  12.778  1.00 50.67           C  
ATOM   3953  HA2 GLY A 270     -67.034   0.533  12.738  1.00 50.67           H  
ATOM   3954  HA3 GLY A 270     -66.405   2.155  13.040  1.00 50.67           H  
ATOM   3955  C   GLY A 270     -67.720   2.016  11.366  1.00 50.67           C  
ATOM   3956  O   GLY A 270     -66.903   1.930  10.453  1.00 50.67           O  
ATOM   3957  N   ALA A 271     -68.948   2.504  11.172  1.00 50.15           N  
ATOM   3958  H   ALA A 271     -69.589   2.545  11.952  1.00 50.15           H  
ATOM   3959  CA  ALA A 271     -69.397   3.088   9.911  1.00 50.15           C  
ATOM   3960  HA  ALA A 271     -68.734   2.772   9.105  1.00 50.15           H  
ATOM   3961  C   ALA A 271     -69.359   4.617   9.985  1.00 50.15           C  
ATOM   3962  CB  ALA A 271     -70.799   2.564   9.588  1.00 50.15           C  
ATOM   3963  HB1 ALA A 271     -71.138   2.985   8.642  1.00 50.15           H  
ATOM   3964  HB2 ALA A 271     -70.780   1.476   9.513  1.00 50.15           H  
ATOM   3965  HB3 ALA A 271     -71.492   2.859  10.376  1.00 50.15           H  
ATOM   3966  O   ALA A 271     -69.833   5.200  10.959  1.00 50.15           O  
ATOM   3967  N   GLU A 272     -68.810   5.268   8.961  1.00 67.06           N  
ATOM   3968  H   GLU A 272     -68.448   4.744   8.177  1.00 67.06           H  
ATOM   3969  CA  GLU A 272     -68.897   6.723   8.819  1.00 67.06           C  
ATOM   3970  HA  GLU A 272     -68.506   7.190   9.723  1.00 67.06           H  
ATOM   3971  C   GLU A 272     -70.361   7.148   8.666  1.00 67.06           C  
ATOM   3972  CB  GLU A 272     -68.030   7.191   7.642  1.00 67.06           C  
ATOM   3973  HB2 GLU A 272     -68.402   6.749   6.718  1.00 67.06           H  
ATOM   3974  HB3 GLU A 272     -67.014   6.834   7.815  1.00 67.06           H  
ATOM   3975  O   GLU A 272     -71.101   6.592   7.852  1.00 67.06           O  
ATOM   3976  CG  GLU A 272     -68.010   8.722   7.504  1.00 67.06           C  
ATOM   3977  HG2 GLU A 272     -67.703   9.153   8.457  1.00 67.06           H  
ATOM   3978  HG3 GLU A 272     -69.022   9.068   7.294  1.00 67.06           H  
ATOM   3979  CD  GLU A 272     -67.071   9.208   6.386  1.00 67.06           C  
ATOM   3980  OE1 GLU A 272     -67.384  10.261   5.787  1.00 67.06           O  
ATOM   3981  OE2 GLU A 272     -66.043   8.536   6.138  1.00 67.06           O  
ATOM   3982  N   ILE A 273     -70.767   8.133   9.462  1.00 75.46           N  
ATOM   3983  H   ILE A 273     -70.085   8.566  10.069  1.00 75.46           H  
ATOM   3984  CA  ILE A 273     -72.078   8.772   9.374  1.00 75.46           C  
ATOM   3985  HA  ILE A 273     -72.685   8.236   8.645  1.00 75.46           H  
ATOM   3986  C   ILE A 273     -71.910  10.191   8.828  1.00 75.46           C  
ATOM   3987  CB  ILE A 273     -72.831   8.714  10.721  1.00 75.46           C  
ATOM   3988  HB  ILE A 273     -73.695   9.374  10.634  1.00 75.46           H  
ATOM   3989  O   ILE A 273     -70.949  10.889   9.159  1.00 75.46           O  
ATOM   3990  CG1 ILE A 273     -71.981   9.176  11.926  1.00 75.46           C  
ATOM   3991 HG12 ILE A 273     -71.272   8.395  12.199  1.00 75.46           H  
ATOM   3992 HG13 ILE A 273     -71.401  10.057  11.653  1.00 75.46           H  
ATOM   3993  CG2 ILE A 273     -73.343   7.281  10.960  1.00 75.46           C  
ATOM   3994 HG21 ILE A 273     -73.940   6.960  10.106  1.00 75.46           H  
ATOM   3995 HG22 ILE A 273     -73.980   7.248  11.844  1.00 75.46           H  
ATOM   3996 HG23 ILE A 273     -72.506   6.595  11.084  1.00 75.46           H  
ATOM   3997  CD1 ILE A 273     -72.836   9.519  13.154  1.00 75.46           C  
ATOM   3998 HD11 ILE A 273     -73.592  10.256  12.884  1.00 75.46           H  
ATOM   3999 HD12 ILE A 273     -72.201   9.930  13.938  1.00 75.46           H  
ATOM   4000 HD13 ILE A 273     -73.328   8.625  13.538  1.00 75.46           H  
ATOM   4001  N   SER A 274     -72.833  10.629   7.972  1.00 83.11           N  
ATOM   4002  H   SER A 274     -73.637  10.055   7.760  1.00 83.11           H  
ATOM   4003  CA  SER A 274     -72.773  11.957   7.357  1.00 83.11           C  
ATOM   4004  HA  SER A 274     -71.753  12.114   7.006  1.00 83.11           H  
ATOM   4005  C   SER A 274     -73.081  13.065   8.362  1.00 83.11           C  
ATOM   4006  CB  SER A 274     -73.692  12.046   6.131  1.00 83.11           C  
ATOM   4007  HB2 SER A 274     -73.776  13.083   5.805  1.00 83.11           H  
ATOM   4008  HB3 SER A 274     -73.240  11.468   5.325  1.00 83.11           H  
ATOM   4009  O   SER A 274     -73.871  12.887   9.292  1.00 83.11           O  
ATOM   4010  OG  SER A 274     -74.982  11.516   6.379  1.00 83.11           O  
ATOM   4011  HG  SER A 274     -75.617  12.223   6.519  1.00 83.11           H  
ATOM   4012  N   GLU A 275     -72.465  14.233   8.166  1.00 88.26           N  
ATOM   4013  H   GLU A 275     -71.817  14.333   7.397  1.00 88.26           H  
ATOM   4014  CA  GLU A 275     -72.820  15.432   8.923  1.00 88.26           C  
ATOM   4015  HA  GLU A 275     -72.941  15.133   9.964  1.00 88.26           H  
ATOM   4016  C   GLU A 275     -74.146  16.008   8.397  1.00 88.26           C  
ATOM   4017  CB  GLU A 275     -71.691  16.473   8.867  1.00 88.26           C  
ATOM   4018  HB2 GLU A 275     -70.739  15.976   9.055  1.00 88.26           H  
ATOM   4019  HB3 GLU A 275     -71.653  16.914   7.871  1.00 88.26           H  
ATOM   4020  O   GLU A 275     -74.272  16.308   7.208  1.00 88.26           O  
ATOM   4021  CG  GLU A 275     -71.894  17.580   9.918  1.00 88.26           C  
ATOM   4022  HG2 GLU A 275     -71.924  17.123  10.907  1.00 88.26           H  
ATOM   4023  HG3 GLU A 275     -72.853  18.068   9.745  1.00 88.26           H  
ATOM   4024  CD  GLU A 275     -70.794  18.649   9.914  1.00 88.26           C  
ATOM   4025  OE1 GLU A 275     -70.848  19.577  10.756  1.00 88.26           O  
ATOM   4026  OE2 GLU A 275     -69.866  18.606   9.078  1.00 88.26           O  
ATOM   4027  N   GLY A 276     -75.134  16.182   9.273  1.00 86.35           N  
ATOM   4028  H   GLY A 276     -74.970  15.913  10.232  1.00 86.35           H  
ATOM   4029  CA  GLY A 276     -76.466  16.669   8.933  1.00 86.35           C  
ATOM   4030  HA2 GLY A 276     -76.826  16.131   8.057  1.00 86.35           H  
ATOM   4031  HA3 GLY A 276     -76.392  17.723   8.665  1.00 86.35           H  
ATOM   4032  C   GLY A 276     -77.475  16.528  10.080  1.00 86.35           C  
ATOM   4033  O   GLY A 276     -77.165  16.043  11.165  1.00 86.35           O  
ATOM   4034  N   ALA A 277     -78.693  17.034   9.871  1.00 81.62           N  
ATOM   4035  H   ALA A 277     -78.935  17.249   8.914  1.00 81.62           H  
ATOM   4036  CA  ALA A 277     -79.711  17.169  10.918  1.00 81.62           C  
ATOM   4037  HA  ALA A 277     -79.209  17.148  11.885  1.00 81.62           H  
ATOM   4038  C   ALA A 277     -80.747  16.026  10.956  1.00 81.62           C  
ATOM   4039  CB  ALA A 277     -80.372  18.547  10.772  1.00 81.62           C  
ATOM   4040  HB1 ALA A 277     -79.608  19.325  10.805  1.00 81.62           H  
ATOM   4041  HB2 ALA A 277     -80.904  18.602   9.822  1.00 81.62           H  
ATOM   4042  HB3 ALA A 277     -81.077  18.707  11.588  1.00 81.62           H  
ATOM   4043  O   ALA A 277     -81.659  16.073  11.792  1.00 81.62           O  
ATOM   4044  N   LEU A 278     -80.651  15.044  10.056  1.00 80.82           N  
ATOM   4045  H   LEU A 278     -79.836  15.009   9.460  1.00 80.82           H  
ATOM   4046  CA  LEU A 278     -81.592  13.929   9.942  1.00 80.82           C  
ATOM   4047  HA  LEU A 278     -82.571  14.285  10.263  1.00 80.82           H  
ATOM   4048  C   LEU A 278     -81.205  12.755  10.862  1.00 80.82           C  
ATOM   4049  CB  LEU A 278     -81.691  13.483   8.469  1.00 80.82           C  
ATOM   4050  HB2 LEU A 278     -80.712  13.124   8.150  1.00 80.82           H  
ATOM   4051  HB3 LEU A 278     -82.370  12.634   8.392  1.00 80.82           H  
ATOM   4052  O   LEU A 278     -80.076  12.678  11.342  1.00 80.82           O  
ATOM   4053  CG  LEU A 278     -82.165  14.570   7.489  1.00 80.82           C  
ATOM   4054  HG  LEU A 278     -81.509  15.438   7.541  1.00 80.82           H  
ATOM   4055  CD1 LEU A 278     -82.131  14.029   6.060  1.00 80.82           C  
ATOM   4056 HD11 LEU A 278     -81.108  13.736   5.823  1.00 80.82           H  
ATOM   4057 HD12 LEU A 278     -82.439  14.804   5.358  1.00 80.82           H  
ATOM   4058 HD13 LEU A 278     -82.779  13.157   5.966  1.00 80.82           H  
ATOM   4059  CD2 LEU A 278     -83.602  15.019   7.788  1.00 80.82           C  
ATOM   4060 HD21 LEU A 278     -83.637  15.515   8.758  1.00 80.82           H  
ATOM   4061 HD22 LEU A 278     -83.925  15.729   7.027  1.00 80.82           H  
ATOM   4062 HD23 LEU A 278     -84.268  14.157   7.789  1.00 80.82           H  
ATOM   4063  N   PRO A 279     -82.129  11.820  11.144  1.00 78.31           N  
ATOM   4064  CA  PRO A 279     -81.813  10.615  11.909  1.00 78.31           C  
ATOM   4065  HA  PRO A 279     -81.472  10.907  12.903  1.00 78.31           H  
ATOM   4066  C   PRO A 279     -80.728   9.775  11.223  1.00 78.31           C  
ATOM   4067  CB  PRO A 279     -83.134   9.852  12.036  1.00 78.31           C  
ATOM   4068  HB2 PRO A 279     -83.217   9.368  13.010  1.00 78.31           H  
ATOM   4069  HB3 PRO A 279     -83.228   9.115  11.238  1.00 78.31           H  
ATOM   4070  O   PRO A 279     -80.826   9.507  10.028  1.00 78.31           O  
ATOM   4071  CG  PRO A 279     -84.187  10.945  11.839  1.00 78.31           C  
ATOM   4072  HG2 PRO A 279     -84.308  11.520  12.757  1.00 78.31           H  
ATOM   4073  HG3 PRO A 279     -85.139  10.541  11.494  1.00 78.31           H  
ATOM   4074  CD  PRO A 279     -83.542  11.851  10.807  1.00 78.31           C  
ATOM   4075  HD2 PRO A 279     -83.691  11.436   9.810  1.00 78.31           H  
ATOM   4076  HD3 PRO A 279     -83.968  12.852  10.878  1.00 78.31           H  
ATOM   4077  N   GLY A 280     -79.719   9.345  11.984  1.00 74.09           N  
ATOM   4078  H   GLY A 280     -79.695   9.606  12.959  1.00 74.09           H  
ATOM   4079  CA  GLY A 280     -78.528   8.660  11.469  1.00 74.09           C  
ATOM   4080  HA2 GLY A 280     -78.173   7.959  12.224  1.00 74.09           H  
ATOM   4081  HA3 GLY A 280     -78.786   8.097  10.572  1.00 74.09           H  
ATOM   4082  C   GLY A 280     -77.364   9.592  11.116  1.00 74.09           C  
ATOM   4083  O   GLY A 280     -76.294   9.102  10.772  1.00 74.09           O  
ATOM   4084  N   GLU A 281     -77.548  10.909  11.230  1.00 83.25           N  
ATOM   4085  H   GLU A 281     -78.463  11.256  11.480  1.00 83.25           H  
ATOM   4086  CA  GLU A 281     -76.519  11.922  10.972  1.00 83.25           C  
ATOM   4087  HA  GLU A 281     -75.669  11.456  10.473  1.00 83.25           H  
ATOM   4088  C   GLU A 281     -75.997  12.548  12.276  1.00 83.25           C  
ATOM   4089  CB  GLU A 281     -77.069  13.002  10.022  1.00 83.25           C  
ATOM   4090  HB2 GLU A 281     -76.271  13.708   9.794  1.00 83.25           H  
ATOM   4091  HB3 GLU A 281     -77.864  13.549  10.529  1.00 83.25           H  
ATOM   4092  O   GLU A 281     -76.586  12.400  13.357  1.00 83.25           O  
ATOM   4093  CG  GLU A 281     -77.605  12.434   8.700  1.00 83.25           C  
ATOM   4094  HG2 GLU A 281     -76.828  11.815   8.250  1.00 83.25           H  
ATOM   4095  HG3 GLU A 281     -78.466  11.798   8.901  1.00 83.25           H  
ATOM   4096  CD  GLU A 281     -78.036  13.525   7.708  1.00 83.25           C  
ATOM   4097  OE1 GLU A 281     -77.874  13.293   6.489  1.00 83.25           O  
ATOM   4098  OE2 GLU A 281     -78.588  14.568   8.143  1.00 83.25           O  
ATOM   4099  N   TRP A 282     -74.882  13.273  12.182  1.00 89.94           N  
ATOM   4100  H   TRP A 282     -74.453  13.370  11.273  1.00 89.94           H  
ATOM   4101  CA  TRP A 282     -74.301  14.031  13.296  1.00 89.94           C  
ATOM   4102  HA  TRP A 282     -74.975  13.955  14.149  1.00 89.94           H  
ATOM   4103  C   TRP A 282     -74.159  15.523  12.972  1.00 89.94           C  
ATOM   4104  CB  TRP A 282     -72.959  13.417  13.698  1.00 89.94           C  
ATOM   4105  HB2 TRP A 282     -73.101  12.357  13.906  1.00 89.94           H  
ATOM   4106  HB3 TRP A 282     -72.619  13.888  14.621  1.00 89.94           H  
ATOM   4107  O   TRP A 282     -74.099  15.916  11.817  1.00 89.94           O  
ATOM   4108  CG  TRP A 282     -71.889  13.571  12.667  1.00 89.94           C  
ATOM   4109  CD1 TRP A 282     -71.736  12.793  11.577  1.00 89.94           C  
ATOM   4110  HD1 TRP A 282     -72.374  11.962  11.313  1.00 89.94           H  
ATOM   4111  CD2 TRP A 282     -70.871  14.609  12.555  1.00 89.94           C  
ATOM   4112  CE2 TRP A 282     -70.099  14.358  11.380  1.00 89.94           C  
ATOM   4113  CE3 TRP A 282     -70.517  15.728  13.341  1.00 89.94           C  
ATOM   4114  HE3 TRP A 282     -71.076  15.937  14.241  1.00 89.94           H  
ATOM   4115  NE1 TRP A 282     -70.663  13.228  10.833  1.00 89.94           N  
ATOM   4116  HE1 TRP A 282     -70.366  12.745   9.997  1.00 89.94           H  
ATOM   4117  CH2 TRP A 282     -68.722  16.299  11.788  1.00 89.94           C  
ATOM   4118  HH2 TRP A 282     -67.933  16.967  11.476  1.00 89.94           H  
ATOM   4119  CZ2 TRP A 282     -69.034  15.182  10.999  1.00 89.94           C  
ATOM   4120  HZ2 TRP A 282     -68.487  14.977  10.090  1.00 89.94           H  
ATOM   4121  CZ3 TRP A 282     -69.451  16.563  12.961  1.00 89.94           C  
ATOM   4122  HZ3 TRP A 282     -69.194  17.422  13.563  1.00 89.94           H  
ATOM   4123  N   THR A 283     -74.073  16.383  13.986  1.00 91.86           N  
ATOM   4124  H   THR A 283     -74.145  16.003  14.919  1.00 91.86           H  
ATOM   4125  CA  THR A 283     -73.865  17.834  13.815  1.00 91.86           C  
ATOM   4126  HA  THR A 283     -73.435  18.019  12.831  1.00 91.86           H  
ATOM   4127  C   THR A 283     -72.903  18.401  14.850  1.00 91.86           C  
ATOM   4128  CB  THR A 283     -75.177  18.634  13.920  1.00 91.86           C  
ATOM   4129  HB  THR A 283     -74.944  19.687  13.764  1.00 91.86           H  
ATOM   4130  O   THR A 283     -72.922  17.966  16.005  1.00 91.86           O  
ATOM   4131  CG2 THR A 283     -76.238  18.230  12.914  1.00 91.86           C  
ATOM   4132 HG21 THR A 283     -77.048  18.960  12.919  1.00 91.86           H  
ATOM   4133 HG22 THR A 283     -75.798  18.186  11.918  1.00 91.86           H  
ATOM   4134 HG23 THR A 283     -76.634  17.253  13.193  1.00 91.86           H  
ATOM   4135  OG1 THR A 283     -75.764  18.485  15.195  1.00 91.86           O  
ATOM   4136  HG1 THR A 283     -75.090  18.087  15.751  1.00 91.86           H  
ATOM   4137  N   VAL A 284     -72.155  19.444  14.480  1.00 92.93           N  
ATOM   4138  H   VAL A 284     -72.157  19.713  13.507  1.00 92.93           H  
ATOM   4139  CA  VAL A 284     -71.350  20.282  15.385  1.00 92.93           C  
ATOM   4140  HA  VAL A 284     -71.702  20.129  16.405  1.00 92.93           H  
ATOM   4141  C   VAL A 284     -71.537  21.768  15.045  1.00 92.93           C  
ATOM   4142  CB  VAL A 284     -69.872  19.842  15.335  1.00 92.93           C  
ATOM   4143  HB  VAL A 284     -69.849  18.757  15.441  1.00 92.93           H  
ATOM   4144  O   VAL A 284     -71.921  22.124  13.932  1.00 92.93           O  
ATOM   4145  CG1 VAL A 284     -69.193  20.200  14.009  1.00 92.93           C  
ATOM   4146 HG11 VAL A 284     -69.076  21.279  13.912  1.00 92.93           H  
ATOM   4147 HG12 VAL A 284     -69.784  19.831  13.170  1.00 92.93           H  
ATOM   4148 HG13 VAL A 284     -68.214  19.721  13.965  1.00 92.93           H  
ATOM   4149  CG2 VAL A 284     -69.039  20.412  16.487  1.00 92.93           C  
ATOM   4150 HG21 VAL A 284     -69.487  20.139  17.443  1.00 92.93           H  
ATOM   4151 HG22 VAL A 284     -68.037  19.984  16.451  1.00 92.93           H  
ATOM   4152 HG23 VAL A 284     -68.954  21.496  16.413  1.00 92.93           H  
ATOM   4153  N   GLY A 285     -71.285  22.665  16.000  1.00 91.92           N  
ATOM   4154  H   GLY A 285     -70.937  22.326  16.885  1.00 91.92           H  
ATOM   4155  CA  GLY A 285     -71.260  24.104  15.717  1.00 91.92           C  
ATOM   4156  HA2 GLY A 285     -72.188  24.388  15.221  1.00 91.92           H  
ATOM   4157  HA3 GLY A 285     -71.182  24.672  16.645  1.00 91.92           H  
ATOM   4158  C   GLY A 285     -70.074  24.480  14.824  1.00 91.92           C  
ATOM   4159  O   GLY A 285     -68.931  24.144  15.145  1.00 91.92           O  
ATOM   4160  N   ARG A 286     -70.344  25.199  13.727  1.00 92.80           N  
ATOM   4161  H   ARG A 286     -71.310  25.426  13.538  1.00 92.80           H  
ATOM   4162  CA  ARG A 286     -69.338  25.729  12.794  1.00 92.80           C  
ATOM   4163  HA  ARG A 286     -68.350  25.512  13.201  1.00 92.80           H  
ATOM   4164  C   ARG A 286     -69.429  27.254  12.675  1.00 92.80           C  
ATOM   4165  CB  ARG A 286     -69.448  25.029  11.425  1.00 92.80           C  
ATOM   4166  HB2 ARG A 286     -68.748  25.502  10.736  1.00 92.80           H  
ATOM   4167  HB3 ARG A 286     -70.457  25.162  11.033  1.00 92.80           H  
ATOM   4168  O   ARG A 286     -70.507  27.830  12.828  1.00 92.80           O  
ATOM   4169  CG  ARG A 286     -69.119  23.526  11.494  1.00 92.80           C  
ATOM   4170  HG2 ARG A 286     -69.816  23.024  12.166  1.00 92.80           H  
ATOM   4171  HG3 ARG A 286     -68.108  23.400  11.879  1.00 92.80           H  
ATOM   4172  CD  ARG A 286     -69.219  22.872  10.110  1.00 92.80           C  
ATOM   4173  HD2 ARG A 286     -70.248  22.952   9.759  1.00 92.80           H  
ATOM   4174  HD3 ARG A 286     -68.577  23.400   9.405  1.00 92.80           H  
ATOM   4175  NE  ARG A 286     -68.856  21.445  10.150  1.00 92.80           N  
ATOM   4176  HE  ARG A 286     -69.602  20.778  10.283  1.00 92.80           H  
ATOM   4177  NH1 ARG A 286     -66.578  21.600   9.825  1.00 92.80           N  
ATOM   4178 HH11 ARG A 286     -65.764  21.104   9.491  1.00 92.80           H  
ATOM   4179 HH12 ARG A 286     -66.629  22.604   9.720  1.00 92.80           H  
ATOM   4180  NH2 ARG A 286     -67.527  19.620   9.909  1.00 92.80           N  
ATOM   4181 HH21 ARG A 286     -66.649  19.212   9.620  1.00 92.80           H  
ATOM   4182 HH22 ARG A 286     -68.378  19.096   9.764  1.00 92.80           H  
ATOM   4183  CZ  ARG A 286     -67.665  20.904   9.976  1.00 92.80           C  
ATOM   4184  N   ASP A 287     -68.302  27.918  12.426  1.00 89.48           N  
ATOM   4185  H   ASP A 287     -67.459  27.374  12.312  1.00 89.48           H  
ATOM   4186  CA  ASP A 287     -68.242  29.354  12.122  1.00 89.48           C  
ATOM   4187  HA  ASP A 287     -69.031  29.847  12.688  1.00 89.48           H  
ATOM   4188  C   ASP A 287     -68.529  29.657  10.636  1.00 89.48           C  
ATOM   4189  CB  ASP A 287     -66.910  29.954  12.618  1.00 89.48           C  
ATOM   4190  HB2 ASP A 287     -66.775  29.687  13.666  1.00 89.48           H  
ATOM   4191  HB3 ASP A 287     -66.992  31.040  12.577  1.00 89.48           H  
ATOM   4192  O   ASP A 287     -68.752  28.758   9.824  1.00 89.48           O  
ATOM   4193  CG  ASP A 287     -65.655  29.546  11.832  1.00 89.48           C  
ATOM   4194  OD1 ASP A 287     -65.767  29.048  10.687  1.00 89.48           O  
ATOM   4195  OD2 ASP A 287     -64.552  29.837  12.324  1.00 89.48           O  
ATOM   4196  N   SER A 288     -68.511  30.938  10.250  1.00 90.14           N  
ATOM   4197  H   SER A 288     -68.237  31.648  10.915  1.00 90.14           H  
ATOM   4198  CA  SER A 288     -68.748  31.367   8.862  1.00 90.14           C  
ATOM   4199  HA  SER A 288     -69.694  30.939   8.528  1.00 90.14           H  
ATOM   4200  C   SER A 288     -67.681  30.900   7.863  1.00 90.14           C  
ATOM   4201  CB  SER A 288     -68.867  32.893   8.799  1.00 90.14           C  
ATOM   4202  HB2 SER A 288     -68.958  33.209   7.760  1.00 90.14           H  
ATOM   4203  HB3 SER A 288     -69.765  33.200   9.335  1.00 90.14           H  
ATOM   4204  O   SER A 288     -67.904  30.988   6.656  1.00 90.14           O  
ATOM   4205  OG  SER A 288     -67.738  33.510   9.394  1.00 90.14           O  
ATOM   4206  HG  SER A 288     -67.756  34.450   9.200  1.00 90.14           H  
ATOM   4207  N   SER A 289     -66.535  30.398   8.334  1.00 86.55           N  
ATOM   4208  H   SER A 289     -66.449  30.262   9.331  1.00 86.55           H  
ATOM   4209  CA  SER A 289     -65.480  29.811   7.505  1.00 86.55           C  
ATOM   4210  HA  SER A 289     -65.538  30.257   6.512  1.00 86.55           H  
ATOM   4211  C   SER A 289     -65.633  28.293   7.319  1.00 86.55           C  
ATOM   4212  CB  SER A 289     -64.108  30.173   8.089  1.00 86.55           C  
ATOM   4213  HB2 SER A 289     -63.376  30.159   7.281  1.00 86.55           H  
ATOM   4214  HB3 SER A 289     -64.134  31.181   8.503  1.00 86.55           H  
ATOM   4215  O   SER A 289     -64.864  27.695   6.556  1.00 86.55           O  
ATOM   4216  OG  SER A 289     -63.678  29.261   9.078  1.00 86.55           O  
ATOM   4217  HG  SER A 289     -64.303  29.268   9.807  1.00 86.55           H  
ATOM   4218  N   GLY A 290     -66.603  27.680   8.009  1.00 87.04           N  
ATOM   4219  H   GLY A 290     -67.162  28.244   8.634  1.00 87.04           H  
ATOM   4220  CA  GLY A 290     -66.852  26.240   8.041  1.00 87.04           C  
ATOM   4221  HA2 GLY A 290     -66.646  25.810   7.061  1.00 87.04           H  
ATOM   4222  HA3 GLY A 290     -67.904  26.077   8.272  1.00 87.04           H  
ATOM   4223  C   GLY A 290     -66.023  25.480   9.082  1.00 87.04           C  
ATOM   4224  O   GLY A 290     -66.092  24.254   9.114  1.00 87.04           O  
ATOM   4225  N   ALA A 291     -65.242  26.162   9.924  1.00 90.06           N  
ATOM   4226  H   ALA A 291     -65.324  27.168   9.958  1.00 90.06           H  
ATOM   4227  CA  ALA A 291     -64.444  25.522  10.969  1.00 90.06           C  
ATOM   4228  HA  ALA A 291     -64.081  24.559  10.608  1.00 90.06           H  
ATOM   4229  C   ALA A 291     -65.280  25.253  12.227  1.00 90.06           C  
ATOM   4230  CB  ALA A 291     -63.227  26.401  11.268  1.00 90.06           C  
ATOM   4231  HB1 ALA A 291     -62.609  25.915  12.023  1.00 90.06           H  
ATOM   4232  HB2 ALA A 291     -63.551  27.370  11.649  1.00 90.06           H  
ATOM   4233  HB3 ALA A 291     -62.636  26.548  10.365  1.00 90.06           H  
ATOM   4234  O   ALA A 291     -66.171  26.034  12.560  1.00 90.06           O  
ATOM   4235  N   VAL A 292     -64.988  24.165  12.942  1.00 90.05           N  
ATOM   4236  H   VAL A 292     -64.271  23.541  12.602  1.00 90.05           H  
ATOM   4237  CA  VAL A 292     -65.649  23.820  14.210  1.00 90.05           C  
ATOM   4238  HA  VAL A 292     -66.722  23.750  14.036  1.00 90.05           H  
ATOM   4239  C   VAL A 292     -65.397  24.916  15.251  1.00 90.05           C  
ATOM   4240  CB  VAL A 292     -65.158  22.448  14.711  1.00 90.05           C  
ATOM   4241  HB  VAL A 292     -64.069  22.455  14.755  1.00 90.05           H  
ATOM   4242  O   VAL A 292     -64.250  25.193  15.598  1.00 90.05           O  
ATOM   4243  CG1 VAL A 292     -65.707  22.114  16.102  1.00 90.05           C  
ATOM   4244 HG11 VAL A 292     -65.286  22.786  16.850  1.00 90.05           H  
ATOM   4245 HG12 VAL A 292     -66.793  22.204  16.102  1.00 90.05           H  
ATOM   4246 HG13 VAL A 292     -65.430  21.097  16.379  1.00 90.05           H  
ATOM   4247  CG2 VAL A 292     -65.605  21.338  13.753  1.00 90.05           C  
ATOM   4248 HG21 VAL A 292     -66.684  21.386  13.610  1.00 90.05           H  
ATOM   4249 HG22 VAL A 292     -65.122  21.446  12.782  1.00 90.05           H  
ATOM   4250 HG23 VAL A 292     -65.336  20.365  14.164  1.00 90.05           H  
ATOM   4251  N   ASN A 293     -66.462  25.534  15.766  1.00 92.48           N  
ATOM   4252  H   ASN A 293     -67.372  25.246  15.438  1.00 92.48           H  
ATOM   4253  CA  ASN A 293     -66.398  26.586  16.793  1.00 92.48           C  
ATOM   4254  HA  ASN A 293     -65.351  26.798  17.013  1.00 92.48           H  
ATOM   4255  C   ASN A 293     -67.029  26.174  18.132  1.00 92.48           C  
ATOM   4256  CB  ASN A 293     -67.014  27.880  16.237  1.00 92.48           C  
ATOM   4257  HB2 ASN A 293     -66.564  28.088  15.266  1.00 92.48           H  
ATOM   4258  HB3 ASN A 293     -66.759  28.699  16.909  1.00 92.48           H  
ATOM   4259  O   ASN A 293     -66.921  26.903  19.118  1.00 92.48           O  
ATOM   4260  CG  ASN A 293     -68.528  27.857  16.083  1.00 92.48           C  
ATOM   4261  ND2 ASN A 293     -69.099  28.940  15.617  1.00 92.48           N  
ATOM   4262 HD21 ASN A 293     -68.525  29.718  15.326  1.00 92.48           H  
ATOM   4263 HD22 ASN A 293     -70.075  28.849  15.373  1.00 92.48           H  
ATOM   4264  OD1 ASN A 293     -69.227  26.896  16.354  1.00 92.48           O  
ATOM   4265  N   SER A 294     -67.682  25.012  18.166  1.00 90.76           N  
ATOM   4266  H   SER A 294     -67.720  24.472  17.314  1.00 90.76           H  
ATOM   4267  CA  SER A 294     -68.299  24.431  19.352  1.00 90.76           C  
ATOM   4268  HA  SER A 294     -68.164  25.097  20.205  1.00 90.76           H  
ATOM   4269  C   SER A 294     -67.655  23.092  19.668  1.00 90.76           C  
ATOM   4270  CB  SER A 294     -69.798  24.243  19.130  1.00 90.76           C  
ATOM   4271  HB2 SER A 294     -70.259  25.210  18.925  1.00 90.76           H  
ATOM   4272  HB3 SER A 294     -69.947  23.582  18.276  1.00 90.76           H  
ATOM   4273  O   SER A 294     -67.340  22.316  18.772  1.00 90.76           O  
ATOM   4274  OG  SER A 294     -70.392  23.660  20.278  1.00 90.76           O  
ATOM   4275  HG  SER A 294     -71.305  23.449  20.069  1.00 90.76           H  
ATOM   4276  N   ARG A 295     -67.515  22.796  20.959  1.00 90.78           N  
ATOM   4277  H   ARG A 295     -67.838  23.474  21.635  1.00 90.78           H  
ATOM   4278  CA  ARG A 295     -67.058  21.486  21.435  1.00 90.78           C  
ATOM   4279  HA  ARG A 295     -66.392  21.050  20.690  1.00 90.78           H  
ATOM   4280  C   ARG A 295     -68.201  20.475  21.567  1.00 90.78           C  
ATOM   4281  CB  ARG A 295     -66.257  21.654  22.738  1.00 90.78           C  
ATOM   4282  HB2 ARG A 295     -65.995  20.666  23.118  1.00 90.78           H  
ATOM   4283  HB3 ARG A 295     -66.874  22.153  23.485  1.00 90.78           H  
ATOM   4284  O   ARG A 295     -67.943  19.335  21.911  1.00 90.78           O  
ATOM   4285  CG  ARG A 295     -64.964  22.459  22.504  1.00 90.78           C  
ATOM   4286  HG2 ARG A 295     -64.345  21.938  21.774  1.00 90.78           H  
ATOM   4287  HG3 ARG A 295     -65.210  23.442  22.103  1.00 90.78           H  
ATOM   4288  CD  ARG A 295     -64.154  22.666  23.790  1.00 90.78           C  
ATOM   4289  HD2 ARG A 295     -63.302  23.308  23.567  1.00 90.78           H  
ATOM   4290  HD3 ARG A 295     -64.788  23.170  24.520  1.00 90.78           H  
ATOM   4291  NE  ARG A 295     -63.659  21.385  24.320  1.00 90.78           N  
ATOM   4292  HE  ARG A 295     -63.561  20.627  23.660  1.00 90.78           H  
ATOM   4293  NH1 ARG A 295     -63.928  21.778  26.577  1.00 90.78           N  
ATOM   4294 HH11 ARG A 295     -64.123  22.753  26.400  1.00 90.78           H  
ATOM   4295 HH12 ARG A 295     -64.426  21.313  27.323  1.00 90.78           H  
ATOM   4296  NH2 ARG A 295     -63.503  19.738  25.853  1.00 90.78           N  
ATOM   4297 HH21 ARG A 295     -63.861  19.447  26.752  1.00 90.78           H  
ATOM   4298 HH22 ARG A 295     -63.580  19.083  25.088  1.00 90.78           H  
ATOM   4299  CZ  ARG A 295     -63.669  20.990  25.578  1.00 90.78           C  
ATOM   4300  N   VAL A 296     -69.451  20.861  21.308  1.00 90.53           N  
ATOM   4301  H   VAL A 296     -69.605  21.802  20.974  1.00 90.53           H  
ATOM   4302  CA  VAL A 296     -70.610  19.964  21.438  1.00 90.53           C  
ATOM   4303  HA  VAL A 296     -70.367  19.179  22.155  1.00 90.53           H  
ATOM   4304  C   VAL A 296     -70.917  19.296  20.101  1.00 90.53           C  
ATOM   4305  CB  VAL A 296     -71.844  20.697  21.994  1.00 90.53           C  
ATOM   4306  HB  VAL A 296     -72.162  21.465  21.288  1.00 90.53           H  
ATOM   4307  O   VAL A 296     -71.365  19.963  19.166  1.00 90.53           O  
ATOM   4308  CG1 VAL A 296     -73.008  19.723  22.221  1.00 90.53           C  
ATOM   4309 HG11 VAL A 296     -73.858  20.250  22.655  1.00 90.53           H  
ATOM   4310 HG12 VAL A 296     -72.700  18.925  22.897  1.00 90.53           H  
ATOM   4311 HG13 VAL A 296     -73.328  19.283  21.276  1.00 90.53           H  
ATOM   4312  CG2 VAL A 296     -71.529  21.380  23.333  1.00 90.53           C  
ATOM   4313 HG21 VAL A 296     -71.159  20.643  24.047  1.00 90.53           H  
ATOM   4314 HG22 VAL A 296     -72.430  21.843  23.735  1.00 90.53           H  
ATOM   4315 HG23 VAL A 296     -70.776  22.156  23.196  1.00 90.53           H  
ATOM   4316  N   LEU A 297     -70.717  17.981  20.035  1.00 90.34           N  
ATOM   4317  H   LEU A 297     -70.368  17.519  20.863  1.00 90.34           H  
ATOM   4318  CA  LEU A 297     -71.107  17.123  18.918  1.00 90.34           C  
ATOM   4319  HA  LEU A 297     -71.257  17.734  18.028  1.00 90.34           H  
ATOM   4320  C   LEU A 297     -72.424  16.420  19.247  1.00 90.34           C  
ATOM   4321  CB  LEU A 297     -69.952  16.153  18.637  1.00 90.34           C  
ATOM   4322  HB2 LEU A 297     -69.079  16.769  18.422  1.00 90.34           H  
ATOM   4323  HB3 LEU A 297     -69.725  15.572  19.531  1.00 90.34           H  
ATOM   4324  O   LEU A 297     -72.594  15.924  20.352  1.00 90.34           O  
ATOM   4325  CG  LEU A 297     -70.195  15.204  17.450  1.00 90.34           C  
ATOM   4326  HG  LEU A 297     -70.855  15.680  16.725  1.00 90.34           H  
ATOM   4327  CD1 LEU A 297     -68.861  14.927  16.775  1.00 90.34           C  
ATOM   4328 HD11 LEU A 297     -68.446  15.845  16.358  1.00 90.34           H  
ATOM   4329 HD12 LEU A 297     -69.018  14.219  15.962  1.00 90.34           H  
ATOM   4330 HD13 LEU A 297     -68.165  14.482  17.486  1.00 90.34           H  
ATOM   4331  CD2 LEU A 297     -70.788  13.856  17.869  1.00 90.34           C  
ATOM   4332 HD21 LEU A 297     -70.900  13.219  16.992  1.00 90.34           H  
ATOM   4333 HD22 LEU A 297     -70.130  13.358  18.581  1.00 90.34           H  
ATOM   4334 HD23 LEU A 297     -71.772  13.994  18.317  1.00 90.34           H  
ATOM   4335  N   THR A 298     -73.369  16.378  18.313  1.00 87.65           N  
ATOM   4336  H   THR A 298     -73.159  16.774  17.408  1.00 87.65           H  
ATOM   4337  CA  THR A 298     -74.690  15.750  18.502  1.00 87.65           C  
ATOM   4338  HA  THR A 298     -74.747  15.289  19.488  1.00 87.65           H  
ATOM   4339  C   THR A 298     -74.915  14.674  17.450  1.00 87.65           C  
ATOM   4340  CB  THR A 298     -75.810  16.796  18.402  1.00 87.65           C  
ATOM   4341  HB  THR A 298     -75.840  17.183  17.383  1.00 87.65           H  
ATOM   4342  O   THR A 298     -74.784  14.975  16.272  1.00 87.65           O  
ATOM   4343  CG2 THR A 298     -77.187  16.234  18.750  1.00 87.65           C  
ATOM   4344 HG21 THR A 298     -77.914  17.046  18.769  1.00 87.65           H  
ATOM   4345 HG22 THR A 298     -77.488  15.507  17.997  1.00 87.65           H  
ATOM   4346 HG23 THR A 298     -77.156  15.750  19.727  1.00 87.65           H  
ATOM   4347  OG1 THR A 298     -75.557  17.878  19.268  1.00 87.65           O  
ATOM   4348  HG1 THR A 298     -74.641  18.129  19.128  1.00 87.65           H  
ATOM   4349  N   VAL A 299     -75.304  13.464  17.844  1.00 84.55           N  
ATOM   4350  H   VAL A 299     -75.403  13.300  18.836  1.00 84.55           H  
ATOM   4351  CA  VAL A 299     -75.727  12.373  16.948  1.00 84.55           C  
ATOM   4352  HA  VAL A 299     -75.469  12.620  15.919  1.00 84.55           H  
ATOM   4353  C   VAL A 299     -77.246  12.223  17.033  1.00 84.55           C  
ATOM   4354  CB  VAL A 299     -75.013  11.052  17.301  1.00 84.55           C  
ATOM   4355  HB  VAL A 299     -75.263  10.771  18.324  1.00 84.55           H  
ATOM   4356  O   VAL A 299     -77.805  12.201  18.129  1.00 84.55           O  
ATOM   4357  CG1 VAL A 299     -75.431   9.915  16.361  1.00 84.55           C  
ATOM   4358 HG11 VAL A 299     -74.869   9.012  16.598  1.00 84.55           H  
ATOM   4359 HG12 VAL A 299     -76.491   9.689  16.477  1.00 84.55           H  
ATOM   4360 HG13 VAL A 299     -75.235  10.190  15.324  1.00 84.55           H  
ATOM   4361  CG2 VAL A 299     -73.490  11.204  17.192  1.00 84.55           C  
ATOM   4362 HG21 VAL A 299     -73.212  11.482  16.175  1.00 84.55           H  
ATOM   4363 HG22 VAL A 299     -73.130  11.968  17.881  1.00 84.55           H  
ATOM   4364 HG23 VAL A 299     -73.004  10.262  17.444  1.00 84.55           H  
ATOM   4365  N   LYS A 300     -77.935  12.144  15.893  1.00 79.69           N  
ATOM   4366  H   LYS A 300     -77.419  12.151  15.024  1.00 79.69           H  
ATOM   4367  CA  LYS A 300     -79.398  12.001  15.808  1.00 79.69           C  
ATOM   4368  HA  LYS A 300     -79.867  12.410  16.703  1.00 79.69           H  
ATOM   4369  C   LYS A 300     -79.789  10.527  15.713  1.00 79.69           C  
ATOM   4370  CB  LYS A 300     -79.898  12.763  14.573  1.00 79.69           C  
ATOM   4371  HB2 LYS A 300     -79.364  12.374  13.706  1.00 79.69           H  
ATOM   4372  HB3 LYS A 300     -80.959  12.560  14.430  1.00 79.69           H  
ATOM   4373  O   LYS A 300     -79.378   9.837  14.786  1.00 79.69           O  
ATOM   4374  CG  LYS A 300     -79.691  14.282  14.612  1.00 79.69           C  
ATOM   4375  HG2 LYS A 300     -78.640  14.516  14.777  1.00 79.69           H  
ATOM   4376  HG3 LYS A 300     -79.977  14.681  13.639  1.00 79.69           H  
ATOM   4377  CD  LYS A 300     -80.550  14.944  15.691  1.00 79.69           C  
ATOM   4378  HD2 LYS A 300     -81.582  14.610  15.586  1.00 79.69           H  
ATOM   4379  HD3 LYS A 300     -80.164  14.660  16.670  1.00 79.69           H  
ATOM   4380  CE  LYS A 300     -80.469  16.459  15.528  1.00 79.69           C  
ATOM   4381  HE2 LYS A 300     -79.441  16.774  15.709  1.00 79.69           H  
ATOM   4382  HE3 LYS A 300     -80.717  16.703  14.495  1.00 79.69           H  
ATOM   4383  NZ  LYS A 300     -81.397  17.140  16.455  1.00 79.69           N  
ATOM   4384  HZ1 LYS A 300     -81.141  16.931  17.410  1.00 79.69           H  
ATOM   4385  HZ2 LYS A 300     -81.341  18.142  16.341  1.00 79.69           H  
ATOM   4386  HZ3 LYS A 300     -82.343  16.820  16.305  1.00 79.69           H  
ATOM   4387  N   THR A 301     -80.625  10.046  16.632  1.00 70.88           N  
ATOM   4388  H   THR A 301     -80.938  10.670  17.363  1.00 70.88           H  
ATOM   4389  CA  THR A 301     -80.804   8.600  16.883  1.00 70.88           C  
ATOM   4390  HA  THR A 301     -80.222   8.037  16.153  1.00 70.88           H  
ATOM   4391  C   THR A 301     -82.239   8.087  16.728  1.00 70.88           C  
ATOM   4392  CB  THR A 301     -80.242   8.227  18.267  1.00 70.88           C  
ATOM   4393  HB  THR A 301     -80.483   7.193  18.513  1.00 70.88           H  
ATOM   4394  O   THR A 301     -82.513   6.952  17.105  1.00 70.88           O  
ATOM   4395  CG2 THR A 301     -78.722   8.402  18.320  1.00 70.88           C  
ATOM   4396 HG21 THR A 301     -78.449   9.438  18.119  1.00 70.88           H  
ATOM   4397 HG22 THR A 301     -78.356   8.141  19.313  1.00 70.88           H  
ATOM   4398 HG23 THR A 301     -78.247   7.752  17.585  1.00 70.88           H  
ATOM   4399  OG1 THR A 301     -80.776   9.089  19.245  1.00 70.88           O  
ATOM   4400  HG1 THR A 301     -81.676   8.821  19.445  1.00 70.88           H  
ATOM   4401  N   SER A 302     -83.181   8.859  16.167  1.00 64.23           N  
ATOM   4402  H   SER A 302     -82.936   9.791  15.865  1.00 64.23           H  
ATOM   4403  CA  SER A 302     -84.580   8.409  16.048  1.00 64.23           C  
ATOM   4404  HA  SER A 302     -84.868   8.011  17.021  1.00 64.23           H  
ATOM   4405  C   SER A 302     -84.750   7.264  15.023  1.00 64.23           C  
ATOM   4406  CB  SER A 302     -85.530   9.586  15.783  1.00 64.23           C  
ATOM   4407  HB2 SER A 302     -85.338  10.381  16.503  1.00 64.23           H  
ATOM   4408  HB3 SER A 302     -86.557   9.244  15.911  1.00 64.23           H  
ATOM   4409  O   SER A 302     -85.042   7.493  13.850  1.00 64.23           O  
ATOM   4410  OG  SER A 302     -85.377  10.084  14.477  1.00 64.23           O  
ATOM   4411  HG  SER A 302     -85.328   9.317  13.902  1.00 64.23           H  
ATOM   4412  N   VAL A 303     -84.571   6.021  15.477  1.00 54.43           N  
ATOM   4413  H   VAL A 303     -84.185   5.959  16.408  1.00 54.43           H  
ATOM   4414  CA  VAL A 303     -84.577   4.769  14.685  1.00 54.43           C  
ATOM   4415  HA  VAL A 303     -84.351   5.022  13.649  1.00 54.43           H  
ATOM   4416  C   VAL A 303     -85.972   4.097  14.648  1.00 54.43           C  
ATOM   4417  CB  VAL A 303     -83.418   3.857  15.188  1.00 54.43           C  
ATOM   4418  HB  VAL A 303     -83.490   3.776  16.272  1.00 54.43           H  
ATOM   4419  O   VAL A 303     -86.124   2.940  14.274  1.00 54.43           O  
ATOM   4420  CG1 VAL A 303     -83.348   2.433  14.615  1.00 54.43           C  
ATOM   4421 HG11 VAL A 303     -83.456   2.455  13.531  1.00 54.43           H  
ATOM   4422 HG12 VAL A 303     -82.396   1.968  14.869  1.00 54.43           H  
ATOM   4423 HG13 VAL A 303     -84.128   1.810  15.053  1.00 54.43           H  
ATOM   4424  CG2 VAL A 303     -82.057   4.485  14.840  1.00 54.43           C  
ATOM   4425 HG21 VAL A 303     -81.255   3.932  15.330  1.00 54.43           H  
ATOM   4426 HG22 VAL A 303     -81.897   4.463  13.762  1.00 54.43           H  
ATOM   4427 HG23 VAL A 303     -81.999   5.521  15.172  1.00 54.43           H  
ATOM   4428  N   GLU A 304     -87.054   4.798  15.000  1.00 51.57           N  
ATOM   4429  H   GLU A 304     -86.926   5.759  15.283  1.00 51.57           H  
ATOM   4430  CA  GLU A 304     -88.389   4.186  15.187  1.00 51.57           C  
ATOM   4431  HA  GLU A 304     -88.231   3.239  15.702  1.00 51.57           H  
ATOM   4432  C   GLU A 304     -89.165   3.781  13.906  1.00 51.57           C  
ATOM   4433  CB  GLU A 304     -89.261   5.036  16.131  1.00 51.57           C  
ATOM   4434  HB2 GLU A 304     -90.243   4.567  16.192  1.00 51.57           H  
ATOM   4435  HB3 GLU A 304     -89.383   6.040  15.722  1.00 51.57           H  
ATOM   4436  O   GLU A 304     -90.380   3.614  13.956  1.00 51.57           O  
ATOM   4437  CG  GLU A 304     -88.711   5.118  17.563  1.00 51.57           C  
ATOM   4438  HG2 GLU A 304     -88.182   4.192  17.788  1.00 51.57           H  
ATOM   4439  HG3 GLU A 304     -87.994   5.936  17.627  1.00 51.57           H  
ATOM   4440  CD  GLU A 304     -89.834   5.308  18.599  1.00 51.57           C  
ATOM   4441  OE1 GLU A 304     -89.661   4.769  19.715  1.00 51.57           O  
ATOM   4442  OE2 GLU A 304     -90.863   5.937  18.262  1.00 51.57           O  
ATOM   4443  N   THR A 305     -88.524   3.565  12.751  1.00 43.33           N  
ATOM   4444  H   THR A 305     -87.515   3.594  12.754  1.00 43.33           H  
ATOM   4445  CA  THR A 305     -89.240   3.207  11.497  1.00 43.33           C  
ATOM   4446  HA  THR A 305     -90.308   3.178  11.712  1.00 43.33           H  
ATOM   4447  C   THR A 305     -88.998   1.795  10.951  1.00 43.33           C  
ATOM   4448  CB  THR A 305     -89.103   4.286  10.409  1.00 43.33           C  
ATOM   4449  HB  THR A 305     -89.456   3.904   9.452  1.00 43.33           H  
ATOM   4450  O   THR A 305     -89.410   1.516   9.828  1.00 43.33           O  
ATOM   4451  CG2 THR A 305     -89.936   5.523  10.745  1.00 43.33           C  
ATOM   4452 HG21 THR A 305     -89.808   6.269   9.960  1.00 43.33           H  
ATOM   4453 HG22 THR A 305     -89.624   5.944  11.701  1.00 43.33           H  
ATOM   4454 HG23 THR A 305     -90.989   5.249  10.803  1.00 43.33           H  
ATOM   4455  OG1 THR A 305     -87.768   4.704  10.267  1.00 43.33           O  
ATOM   4456  HG1 THR A 305     -87.553   5.257  11.022  1.00 43.33           H  
ATOM   4457  N   PHE A 306     -88.421   0.864  11.719  1.00 36.62           N  
ATOM   4458  H   PHE A 306     -88.119   1.114  12.650  1.00 36.62           H  
ATOM   4459  CA  PHE A 306     -88.226  -0.524  11.262  1.00 36.62           C  
ATOM   4460  HA  PHE A 306     -88.222  -0.526  10.172  1.00 36.62           H  
ATOM   4461  C   PHE A 306     -89.345  -1.490  11.722  1.00 36.62           C  
ATOM   4462  CB  PHE A 306     -86.824  -1.015  11.649  1.00 36.62           C  
ATOM   4463  HB2 PHE A 306     -86.458  -0.474  12.522  1.00 36.62           H  
ATOM   4464  HB3 PHE A 306     -86.877  -2.068  11.924  1.00 36.62           H  
ATOM   4465  O   PHE A 306     -89.493  -1.701  12.928  1.00 36.62           O  
ATOM   4466  CG  PHE A 306     -85.838  -0.879  10.504  1.00 36.62           C  
ATOM   4467  CD1 PHE A 306     -85.668  -1.947   9.603  1.00 36.62           C  
ATOM   4468  HD1 PHE A 306     -86.211  -2.869   9.748  1.00 36.62           H  
ATOM   4469  CD2 PHE A 306     -85.134   0.323  10.304  1.00 36.62           C  
ATOM   4470  HD2 PHE A 306     -85.269   1.150  10.986  1.00 36.62           H  
ATOM   4471  CE1 PHE A 306     -84.785  -1.821   8.516  1.00 36.62           C  
ATOM   4472  HE1 PHE A 306     -84.647  -2.647   7.834  1.00 36.62           H  
ATOM   4473  CE2 PHE A 306     -84.252   0.450   9.215  1.00 36.62           C  
ATOM   4474  HE2 PHE A 306     -83.706   1.370   9.069  1.00 36.62           H  
ATOM   4475  CZ  PHE A 306     -84.075  -0.623   8.323  1.00 36.62           C  
ATOM   4476  HZ  PHE A 306     -83.390  -0.527   7.494  1.00 36.62           H  
ATOM   4477  N   PRO A 307     -90.120  -2.107  10.800  1.00 40.96           N  
ATOM   4478  CA  PRO A 307     -91.052  -3.199  11.101  1.00 40.96           C  
ATOM   4479  HA  PRO A 307     -91.582  -2.974  12.026  1.00 40.96           H  
ATOM   4480  C   PRO A 307     -90.324  -4.549  11.246  1.00 40.96           C  
ATOM   4481  CB  PRO A 307     -92.057  -3.245   9.936  1.00 40.96           C  
ATOM   4482  HB2 PRO A 307     -91.922  -4.157   9.355  1.00 40.96           H  
ATOM   4483  HB3 PRO A 307     -93.083  -3.187  10.300  1.00 40.96           H  
ATOM   4484  O   PRO A 307     -89.409  -4.844  10.477  1.00 40.96           O  
ATOM   4485  CG  PRO A 307     -91.717  -2.036   9.063  1.00 40.96           C  
ATOM   4486  HG2 PRO A 307     -91.855  -2.249   8.003  1.00 40.96           H  
ATOM   4487  HG3 PRO A 307     -92.325  -1.184   9.367  1.00 40.96           H  
ATOM   4488  CD  PRO A 307     -90.258  -1.757   9.396  1.00 40.96           C  
ATOM   4489  HD2 PRO A 307     -90.043  -0.708   9.194  1.00 40.96           H  
ATOM   4490  HD3 PRO A 307     -89.609  -2.398   8.799  1.00 40.96           H  
ATOM   4491  N   GLU A 308     -90.763  -5.386  12.192  1.00 31.43           N  
ATOM   4492  H   GLU A 308     -91.520  -5.090  12.793  1.00 31.43           H  
ATOM   4493  CA  GLU A 308     -90.232  -6.740  12.422  1.00 31.43           C  
ATOM   4494  HA  GLU A 308     -89.163  -6.635  12.608  1.00 31.43           H  
ATOM   4495  C   GLU A 308     -90.469  -7.694  11.225  1.00 31.43           C  
ATOM   4496  CB  GLU A 308     -90.858  -7.366  13.680  1.00 31.43           C  
ATOM   4497  HB2 GLU A 308     -91.899  -7.051  13.752  1.00 31.43           H  
ATOM   4498  HB3 GLU A 308     -90.838  -8.451  13.581  1.00 31.43           H  
ATOM   4499  O   GLU A 308     -91.573  -7.713  10.665  1.00 31.43           O  
ATOM   4500  CG  GLU A 308     -90.099  -7.011  14.966  1.00 31.43           C  
ATOM   4501  HG2 GLU A 308     -90.091  -5.928  15.081  1.00 31.43           H  
ATOM   4502  HG3 GLU A 308     -89.067  -7.348  14.864  1.00 31.43           H  
ATOM   4503  CD  GLU A 308     -90.734  -7.649  16.215  1.00 31.43           C  
ATOM   4504  OE1 GLU A 308     -89.988  -7.881  17.189  1.00 31.43           O  
ATOM   4505  OE2 GLU A 308     -91.971  -7.855  16.206  1.00 31.43           O  
ATOM   4506  N   PRO A 309     -89.482  -8.530  10.837  1.00 34.79           N  
ATOM   4507  CA  PRO A 309     -89.632  -9.509   9.761  1.00 34.79           C  
ATOM   4508  HA  PRO A 309     -90.166  -9.040   8.934  1.00 34.79           H  
ATOM   4509  C   PRO A 309     -90.390 -10.767  10.211  1.00 34.79           C  
ATOM   4510  CB  PRO A 309     -88.212  -9.867   9.294  1.00 34.79           C  
ATOM   4511  HB2 PRO A 309     -88.107  -9.738   8.217  1.00 34.79           H  
ATOM   4512  HB3 PRO A 309     -87.965 -10.892   9.569  1.00 34.79           H  
ATOM   4513  O   PRO A 309     -90.056 -11.392  11.215  1.00 34.79           O  
ATOM   4514  CG  PRO A 309     -87.291  -8.913  10.051  1.00 34.79           C  
ATOM   4515  HG2 PRO A 309     -86.350  -9.389  10.325  1.00 34.79           H  
ATOM   4516  HG3 PRO A 309     -87.106  -8.028   9.442  1.00 34.79           H  
ATOM   4517  CD  PRO A 309     -88.097  -8.516  11.278  1.00 34.79           C  
ATOM   4518  HD2 PRO A 309     -87.961  -9.251  12.071  1.00 34.79           H  
ATOM   4519  HD3 PRO A 309     -87.753  -7.535  11.604  1.00 34.79           H  
ATOM   4520  N   ALA A 310     -91.366 -11.200   9.410  1.00 35.43           N  
ATOM   4521  H   ALA A 310     -91.591 -10.649   8.594  1.00 35.43           H  
ATOM   4522  CA  ALA A 310     -92.104 -12.440   9.623  1.00 35.43           C  
ATOM   4523  HA  ALA A 310     -92.180 -12.618  10.696  1.00 35.43           H  
ATOM   4524  C   ALA A 310     -91.389 -13.649   8.984  1.00 35.43           C  
ATOM   4525  CB  ALA A 310     -93.532 -12.255   9.087  1.00 35.43           C  
ATOM   4526  HB1 ALA A 310     -93.507 -12.065   8.014  1.00 35.43           H  
ATOM   4527  HB2 ALA A 310     -94.112 -13.159   9.278  1.00 35.43           H  
ATOM   4528  HB3 ALA A 310     -94.008 -11.415   9.593  1.00 35.43           H  
ATOM   4529  O   ALA A 310     -91.306 -13.741   7.763  1.00 35.43           O  
ATOM   4530  N   ASN A 311     -90.988 -14.605   9.827  1.00 31.49           N  
ATOM   4531  H   ASN A 311     -91.030 -14.365  10.808  1.00 31.49           H  
ATOM   4532  CA  ASN A 311     -90.738 -16.026   9.533  1.00 31.49           C  
ATOM   4533  HA  ASN A 311     -90.473 -16.487  10.484  1.00 31.49           H  
ATOM   4534  C   ASN A 311     -89.589 -16.372   8.558  1.00 31.49           C  
ATOM   4535  CB  ASN A 311     -92.066 -16.677   9.100  1.00 31.49           C  
ATOM   4536  HB2 ASN A 311     -91.929 -17.755   9.012  1.00 31.49           H  
ATOM   4537  HB3 ASN A 311     -92.341 -16.291   8.119  1.00 31.49           H  
ATOM   4538  O   ASN A 311     -89.725 -16.278   7.340  1.00 31.49           O  
ATOM   4539  CG  ASN A 311     -93.203 -16.425  10.074  1.00 31.49           C  
ATOM   4540  ND2 ASN A 311     -94.406 -16.235   9.585  1.00 31.49           N  
ATOM   4541 HD21 ASN A 311     -94.546 -16.214   8.585  1.00 31.49           H  
ATOM   4542 HD22 ASN A 311     -95.125 -16.038  10.266  1.00 31.49           H  
ATOM   4543  OD1 ASN A 311     -93.038 -16.382  11.278  1.00 31.49           O  
ATOM   4544  N   VAL A 312     -88.501 -16.932   9.098  1.00 30.18           N  
ATOM   4545  H   VAL A 312     -88.460 -17.029  10.103  1.00 30.18           H  
ATOM   4546  CA  VAL A 312     -87.429 -17.608   8.342  1.00 30.18           C  
ATOM   4547  HA  VAL A 312     -87.646 -17.545   7.276  1.00 30.18           H  
ATOM   4548  C   VAL A 312     -87.415 -19.091   8.736  1.00 30.18           C  
ATOM   4549  CB  VAL A 312     -86.062 -16.933   8.580  1.00 30.18           C  
ATOM   4550  HB  VAL A 312     -85.798 -17.014   9.634  1.00 30.18           H  
ATOM   4551  O   VAL A 312     -87.488 -19.413   9.916  1.00 30.18           O  
ATOM   4552  CG1 VAL A 312     -84.953 -17.590   7.746  1.00 30.18           C  
ATOM   4553 HG11 VAL A 312     -85.200 -17.545   6.685  1.00 30.18           H  
ATOM   4554 HG12 VAL A 312     -84.822 -18.630   8.045  1.00 30.18           H  
ATOM   4555 HG13 VAL A 312     -84.009 -17.072   7.915  1.00 30.18           H  
ATOM   4556  CG2 VAL A 312     -86.103 -15.444   8.202  1.00 30.18           C  
ATOM   4557 HG21 VAL A 312     -86.418 -15.327   7.165  1.00 30.18           H  
ATOM   4558 HG22 VAL A 312     -86.801 -14.911   8.849  1.00 30.18           H  
ATOM   4559 HG23 VAL A 312     -85.117 -14.999   8.335  1.00 30.18           H  
ATOM   4560  N   THR A 313     -87.383 -19.993   7.752  1.00 30.23           N  
ATOM   4561  H   THR A 313     -87.339 -19.657   6.800  1.00 30.23           H  
ATOM   4562  CA  THR A 313     -87.485 -21.456   7.923  1.00 30.23           C  
ATOM   4563  HA  THR A 313     -88.026 -21.655   8.848  1.00 30.23           H  
ATOM   4564  C   THR A 313     -86.122 -22.155   8.038  1.00 30.23           C  
ATOM   4565  CB  THR A 313     -88.281 -22.078   6.764  1.00 30.23           C  
ATOM   4566  HB  THR A 313     -88.133 -23.158   6.765  1.00 30.23           H  
ATOM   4567  O   THR A 313     -85.196 -21.847   7.290  1.00 30.23           O  
ATOM   4568  CG2 THR A 313     -89.779 -21.797   6.875  1.00 30.23           C  
ATOM   4569 HG21 THR A 313     -90.297 -22.266   6.039  1.00 30.23           H  
ATOM   4570 HG22 THR A 313     -90.162 -22.208   7.809  1.00 30.23           H  
ATOM   4571 HG23 THR A 313     -89.960 -20.722   6.853  1.00 30.23           H  
ATOM   4572  OG1 THR A 313     -87.839 -21.548   5.532  1.00 30.23           O  
ATOM   4573  HG1 THR A 313     -86.888 -21.675   5.498  1.00 30.23           H  
ATOM   4574  N   ASP A 314     -86.051 -23.149   8.931  1.00 29.13           N  
ATOM   4575  H   ASP A 314     -86.869 -23.286   9.507  1.00 29.13           H  
ATOM   4576  CA  ASP A 314     -84.854 -23.842   9.443  1.00 29.13           C  
ATOM   4577  HA  ASP A 314     -84.082 -23.095   9.628  1.00 29.13           H  
ATOM   4578  C   ASP A 314     -84.238 -24.916   8.522  1.00 29.13           C  
ATOM   4579  CB  ASP A 314     -85.211 -24.491  10.796  1.00 29.13           C  
ATOM   4580  HB2 ASP A 314     -84.350 -25.049  11.163  1.00 29.13           H  
ATOM   4581  HB3 ASP A 314     -86.032 -25.194  10.650  1.00 29.13           H  
ATOM   4582  O   ASP A 314     -84.169 -26.098   8.875  1.00 29.13           O  
ATOM   4583  CG  ASP A 314     -85.580 -23.495  11.884  1.00 29.13           C  
ATOM   4584  OD1 ASP A 314     -84.826 -22.510  12.032  1.00 29.13           O  
ATOM   4585  OD2 ASP A 314     -86.600 -23.750  12.561  1.00 29.13           O  
ATOM   4586  N   GLN A 315     -83.732 -24.553   7.342  1.00 27.53           N  
ATOM   4587  H   GLN A 315     -83.830 -23.596   7.033  1.00 27.53           H  
ATOM   4588  CA  GLN A 315     -82.867 -25.484   6.607  1.00 27.53           C  
ATOM   4589  HA  GLN A 315     -82.326 -26.068   7.352  1.00 27.53           H  
ATOM   4590  C   GLN A 315     -81.802 -24.770   5.778  1.00 27.53           C  
ATOM   4591  CB  GLN A 315     -83.712 -26.466   5.763  1.00 27.53           C  
ATOM   4592  HB2 GLN A 315     -83.607 -26.239   4.702  1.00 27.53           H  
ATOM   4593  HB3 GLN A 315     -84.765 -26.368   6.025  1.00 27.53           H  
ATOM   4594  O   GLN A 315     -82.111 -24.004   4.871  1.00 27.53           O  
ATOM   4595  CG  GLN A 315     -83.288 -27.921   6.025  1.00 27.53           C  
ATOM   4596  HG2 GLN A 315     -83.379 -28.128   7.091  1.00 27.53           H  
ATOM   4597  HG3 GLN A 315     -82.244 -28.051   5.739  1.00 27.53           H  
ATOM   4598  CD  GLN A 315     -84.129 -28.950   5.272  1.00 27.53           C  
ATOM   4599  NE2 GLN A 315     -83.939 -30.223   5.542  1.00 27.53           N  
ATOM   4600 HE21 GLN A 315     -84.521 -30.870   5.031  1.00 27.53           H  
ATOM   4601 HE22 GLN A 315     -83.284 -30.503   6.259  1.00 27.53           H  
ATOM   4602  OE1 GLN A 315     -84.951 -28.656   4.422  1.00 27.53           O  
ATOM   4603  N   TYR A 316     -80.534 -25.089   6.051  1.00 29.57           N  
ATOM   4604  H   TYR A 316     -80.347 -25.721   6.815  1.00 29.57           H  
ATOM   4605  CA  TYR A 316     -79.396 -24.653   5.247  1.00 29.57           C  
ATOM   4606  HA  TYR A 316     -79.756 -24.077   4.394  1.00 29.57           H  
ATOM   4607  C   TYR A 316     -78.658 -25.876   4.709  1.00 29.57           C  
ATOM   4608  CB  TYR A 316     -78.480 -23.725   6.054  1.00 29.57           C  
ATOM   4609  HB2 TYR A 316     -77.602 -23.490   5.453  1.00 29.57           H  
ATOM   4610  HB3 TYR A 316     -78.135 -24.246   6.948  1.00 29.57           H  
ATOM   4611  O   TYR A 316     -78.199 -26.727   5.467  1.00 29.57           O  
ATOM   4612  CG  TYR A 316     -79.149 -22.424   6.454  1.00 29.57           C  
ATOM   4613  CD1 TYR A 316     -79.235 -21.362   5.531  1.00 29.57           C  
ATOM   4614  HD1 TYR A 316     -78.809 -21.464   4.544  1.00 29.57           H  
ATOM   4615  CD2 TYR A 316     -79.724 -22.291   7.733  1.00 29.57           C  
ATOM   4616  HD2 TYR A 316     -79.674 -23.107   8.439  1.00 29.57           H  
ATOM   4617  CE1 TYR A 316     -79.893 -20.170   5.889  1.00 29.57           C  
ATOM   4618  HE1 TYR A 316     -79.975 -19.351   5.190  1.00 29.57           H  
ATOM   4619  CE2 TYR A 316     -80.391 -21.103   8.090  1.00 29.57           C  
ATOM   4620  HE2 TYR A 316     -80.848 -21.010   9.064  1.00 29.57           H  
ATOM   4621  OH  TYR A 316     -81.121 -18.892   7.498  1.00 29.57           O  
ATOM   4622  HH  TYR A 316     -81.537 -18.949   8.361  1.00 29.57           H  
ATOM   4623  CZ  TYR A 316     -80.477 -20.040   7.166  1.00 29.57           C  
ATOM   4624  N   THR A 317     -78.549 -25.956   3.384  1.00 30.35           N  
ATOM   4625  H   THR A 317     -78.918 -25.193   2.835  1.00 30.35           H  
ATOM   4626  CA  THR A 317     -77.689 -26.925   2.695  1.00 30.35           C  
ATOM   4627  HA  THR A 317     -77.445 -27.745   3.371  1.00 30.35           H  
ATOM   4628  C   THR A 317     -76.406 -26.207   2.298  1.00 30.35           C  
ATOM   4629  CB  THR A 317     -78.388 -27.523   1.466  1.00 30.35           C  
ATOM   4630  HB  THR A 317     -78.528 -26.750   0.711  1.00 30.35           H  
ATOM   4631  O   THR A 317     -76.457 -25.163   1.648  1.00 30.35           O  
ATOM   4632  CG2 THR A 317     -77.605 -28.689   0.864  1.00 30.35           C  
ATOM   4633 HG21 THR A 317     -78.167 -29.107   0.029  1.00 30.35           H  
ATOM   4634 HG22 THR A 317     -76.638 -28.345   0.498  1.00 30.35           H  
ATOM   4635 HG23 THR A 317     -77.457 -29.465   1.615  1.00 30.35           H  
ATOM   4636  OG1 THR A 317     -79.648 -28.035   1.832  1.00 30.35           O  
ATOM   4637  HG1 THR A 317     -80.113 -27.361   2.332  1.00 30.35           H  
ATOM   4638  N   LEU A 318     -75.253 -26.743   2.695  1.00 29.02           N  
ATOM   4639  H   LEU A 318     -75.274 -27.595   3.238  1.00 29.02           H  
ATOM   4640  CA  LEU A 318     -73.947 -26.178   2.357  1.00 29.02           C  
ATOM   4641  HA  LEU A 318     -73.973 -25.098   2.506  1.00 29.02           H  
ATOM   4642  C   LEU A 318     -73.636 -26.440   0.878  1.00 29.02           C  
ATOM   4643  CB  LEU A 318     -72.881 -26.771   3.298  1.00 29.02           C  
ATOM   4644  HB2 LEU A 318     -73.032 -27.849   3.354  1.00 29.02           H  
ATOM   4645  HB3 LEU A 318     -71.891 -26.606   2.873  1.00 29.02           H  
ATOM   4646  O   LEU A 318     -73.299 -27.556   0.482  1.00 29.02           O  
ATOM   4647  CG  LEU A 318     -72.923 -26.162   4.714  1.00 29.02           C  
ATOM   4648  HG  LEU A 318     -73.955 -25.950   4.995  1.00 29.02           H  
ATOM   4649  CD1 LEU A 318     -72.352 -27.144   5.735  1.00 29.02           C  
ATOM   4650 HD11 LEU A 318     -71.319 -27.388   5.486  1.00 29.02           H  
ATOM   4651 HD12 LEU A 318     -72.947 -28.058   5.744  1.00 29.02           H  
ATOM   4652 HD13 LEU A 318     -72.385 -26.701   6.730  1.00 29.02           H  
ATOM   4653  CD2 LEU A 318     -72.111 -24.866   4.783  1.00 29.02           C  
ATOM   4654 HD21 LEU A 318     -71.065 -25.062   4.547  1.00 29.02           H  
ATOM   4655 HD22 LEU A 318     -72.509 -24.138   4.076  1.00 29.02           H  
ATOM   4656 HD23 LEU A 318     -72.176 -24.447   5.787  1.00 29.02           H  
ATOM   4657  N   ALA A 319     -73.753 -25.400   0.054  1.00 30.60           N  
ATOM   4658  H   ALA A 319     -74.100 -24.529   0.429  1.00 30.60           H  
ATOM   4659  CA  ALA A 319     -73.247 -25.411  -1.311  1.00 30.60           C  
ATOM   4660  HA  ALA A 319     -73.575 -26.330  -1.797  1.00 30.60           H  
ATOM   4661  C   ALA A 319     -71.704 -25.390  -1.286  1.00 30.60           C  
ATOM   4662  CB  ALA A 319     -73.850 -24.221  -2.071  1.00 30.60           C  
ATOM   4663  HB1 ALA A 319     -74.938 -24.289  -2.063  1.00 30.60           H  
ATOM   4664  HB2 ALA A 319     -73.500 -24.230  -3.103  1.00 30.60           H  
ATOM   4665  HB3 ALA A 319     -73.544 -23.287  -1.601  1.00 30.60           H  
ATOM   4666  O   ALA A 319     -71.112 -24.595  -0.562  1.00 30.60           O  
ATOM   4667  N   ASN A 320     -71.064 -26.230  -2.106  1.00 30.78           N  
ATOM   4668  H   ASN A 320     -71.639 -26.830  -2.680  1.00 30.78           H  
ATOM   4669  CA  ASN A 320     -69.607 -26.303  -2.324  1.00 30.78           C  
ATOM   4670  HA  ASN A 320     -69.480 -27.005  -3.148  1.00 30.78           H  
ATOM   4671  C   ASN A 320     -68.737 -26.938  -1.222  1.00 30.78           C  
ATOM   4672  CB  ASN A 320     -69.055 -24.958  -2.843  1.00 30.78           C  
ATOM   4673  HB2 ASN A 320     -67.967 -25.008  -2.901  1.00 30.78           H  
ATOM   4674  HB3 ASN A 320     -69.301 -24.145  -2.160  1.00 30.78           H  
ATOM   4675  O   ASN A 320     -67.652 -26.447  -0.914  1.00 30.78           O  
ATOM   4676  CG  ASN A 320     -69.522 -24.629  -4.238  1.00 30.78           C  
ATOM   4677  ND2 ASN A 320     -69.526 -23.369  -4.599  1.00 30.78           N  
ATOM   4678 HD21 ASN A 320     -69.823 -23.174  -5.545  1.00 30.78           H  
ATOM   4679 HD22 ASN A 320     -69.255 -22.651  -3.942  1.00 30.78           H  
ATOM   4680  OD1 ASN A 320     -69.855 -25.492  -5.031  1.00 30.78           O  
ATOM   4681  N   SER A 321     -69.118 -28.122  -0.734  1.00 32.38           N  
ATOM   4682  H   SER A 321     -70.016 -28.504  -0.992  1.00 32.38           H  
ATOM   4683  CA  SER A 321     -68.237 -28.957   0.104  1.00 32.38           C  
ATOM   4684  HA  SER A 321     -67.906 -28.356   0.950  1.00 32.38           H  
ATOM   4685  C   SER A 321     -66.964 -29.464  -0.597  1.00 32.38           C  
ATOM   4686  CB  SER A 321     -69.020 -30.145   0.665  1.00 32.38           C  
ATOM   4687  HB2 SER A 321     -68.357 -30.769   1.265  1.00 32.38           H  
ATOM   4688  HB3 SER A 321     -69.820 -29.772   1.304  1.00 32.38           H  
ATOM   4689  O   SER A 321     -66.054 -29.940   0.073  1.00 32.38           O  
ATOM   4690  OG  SER A 321     -69.581 -30.911  -0.388  1.00 32.38           O  
ATOM   4691  HG  SER A 321     -70.123 -31.598   0.009  1.00 32.38           H  
ATOM   4692  N   ALA A 322     -66.855 -29.344  -1.925  1.00 35.25           N  
ATOM   4693  H   ALA A 322     -67.632 -28.953  -2.438  1.00 35.25           H  
ATOM   4694  CA  ALA A 322     -65.681 -29.799  -2.676  1.00 35.25           C  
ATOM   4695  HA  ALA A 322     -65.467 -30.827  -2.386  1.00 35.25           H  
ATOM   4696  C   ALA A 322     -64.398 -28.993  -2.388  1.00 35.25           C  
ATOM   4697  CB  ALA A 322     -66.026 -29.788  -4.170  1.00 35.25           C  
ATOM   4698  HB1 ALA A 322     -66.227 -28.769  -4.499  1.00 35.25           H  
ATOM   4699  HB2 ALA A 322     -65.181 -30.178  -4.738  1.00 35.25           H  
ATOM   4700  HB3 ALA A 322     -66.898 -30.415  -4.358  1.00 35.25           H  
ATOM   4701  O   ALA A 322     -63.312 -29.478  -2.684  1.00 35.25           O  
ATOM   4702  N   ASN A 323     -64.516 -27.802  -1.790  1.00 31.11           N  
ATOM   4703  H   ASN A 323     -65.440 -27.484  -1.534  1.00 31.11           H  
ATOM   4704  CA  ASN A 323     -63.383 -26.918  -1.497  1.00 31.11           C  
ATOM   4705  HA  ASN A 323     -62.471 -27.356  -1.902  1.00 31.11           H  
ATOM   4706  C   ASN A 323     -63.117 -26.758   0.008  1.00 31.11           C  
ATOM   4707  CB  ASN A 323     -63.605 -25.570  -2.205  1.00 31.11           C  
ATOM   4708  HB2 ASN A 323     -62.821 -24.874  -1.906  1.00 31.11           H  
ATOM   4709  HB3 ASN A 323     -64.563 -25.154  -1.896  1.00 31.11           H  
ATOM   4710  O   ASN A 323     -62.453 -25.803   0.409  1.00 31.11           O  
ATOM   4711  CG  ASN A 323     -63.552 -25.656  -3.719  1.00 31.11           C  
ATOM   4712  ND2 ASN A 323     -64.046 -24.648  -4.397  1.00 31.11           N  
ATOM   4713 HD21 ASN A 323     -63.940 -24.712  -5.399  1.00 31.11           H  
ATOM   4714 HD22 ASN A 323     -64.374 -23.824  -3.913  1.00 31.11           H  
ATOM   4715  OD1 ASN A 323     -63.079 -26.595  -4.329  1.00 31.11           O  
ATOM   4716  N   LEU A 324     -63.647 -27.652   0.853  1.00 28.88           N  
ATOM   4717  H   LEU A 324     -64.149 -28.445   0.480  1.00 28.88           H  
ATOM   4718  CA  LEU A 324     -63.314 -27.653   2.277  1.00 28.88           C  
ATOM   4719  HA  LEU A 324     -63.246 -26.619   2.613  1.00 28.88           H  
ATOM   4720  C   LEU A 324     -61.908 -28.231   2.467  1.00 28.88           C  
ATOM   4721  CB  LEU A 324     -64.407 -28.357   3.109  1.00 28.88           C  
ATOM   4722  HB2 LEU A 324     -65.029 -28.971   2.458  1.00 28.88           H  
ATOM   4723  HB3 LEU A 324     -63.929 -29.044   3.808  1.00 28.88           H  
ATOM   4724  O   LEU A 324     -61.710 -29.435   2.621  1.00 28.88           O  
ATOM   4725  CG  LEU A 324     -65.277 -27.362   3.913  1.00 28.88           C  
ATOM   4726  HG  LEU A 324     -64.957 -26.335   3.738  1.00 28.88           H  
ATOM   4727  CD1 LEU A 324     -66.746 -27.454   3.505  1.00 28.88           C  
ATOM   4728 HD11 LEU A 324     -66.836 -27.161   2.459  1.00 28.88           H  
ATOM   4729 HD12 LEU A 324     -67.109 -28.472   3.643  1.00 28.88           H  
ATOM   4730 HD13 LEU A 324     -67.338 -26.770   4.112  1.00 28.88           H  
ATOM   4731  CD2 LEU A 324     -65.167 -27.628   5.415  1.00 28.88           C  
ATOM   4732 HD21 LEU A 324     -65.517 -28.633   5.648  1.00 28.88           H  
ATOM   4733 HD22 LEU A 324     -64.126 -27.531   5.724  1.00 28.88           H  
ATOM   4734 HD23 LEU A 324     -65.760 -26.899   5.966  1.00 28.88           H  
ATOM   4735  N   ASP A 325     -60.934 -27.331   2.414  1.00 30.39           N  
ATOM   4736  H   ASP A 325     -61.175 -26.384   2.159  1.00 30.39           H  
ATOM   4737  CA  ASP A 325     -59.561 -27.580   2.815  1.00 30.39           C  
ATOM   4738  HA  ASP A 325     -59.195 -28.466   2.296  1.00 30.39           H  
ATOM   4739  C   ASP A 325     -59.524 -27.846   4.333  1.00 30.39           C  
ATOM   4740  CB  ASP A 325     -58.700 -26.384   2.370  1.00 30.39           C  
ATOM   4741  HB2 ASP A 325     -58.871 -26.205   1.309  1.00 30.39           H  
ATOM   4742  HB3 ASP A 325     -59.000 -25.491   2.919  1.00 30.39           H  
ATOM   4743  O   ASP A 325     -59.620 -26.942   5.161  1.00 30.39           O  
ATOM   4744  CG  ASP A 325     -57.210 -26.633   2.583  1.00 30.39           C  
ATOM   4745  OD1 ASP A 325     -56.895 -27.670   3.205  1.00 30.39           O  
ATOM   4746  OD2 ASP A 325     -56.402 -25.811   2.101  1.00 30.39           O  
ATOM   4747  N   LEU A 326     -59.460 -29.129   4.696  1.00 31.58           N  
ATOM   4748  H   LEU A 326     -59.458 -29.808   3.949  1.00 31.58           H  
ATOM   4749  CA  LEU A 326     -59.390 -29.623   6.074  1.00 31.58           C  
ATOM   4750  HA  LEU A 326     -60.139 -29.098   6.668  1.00 31.58           H  
ATOM   4751  C   LEU A 326     -58.035 -29.334   6.751  1.00 31.58           C  
ATOM   4752  CB  LEU A 326     -59.717 -31.133   6.063  1.00 31.58           C  
ATOM   4753  HB2 LEU A 326     -59.207 -31.589   5.214  1.00 31.58           H  
ATOM   4754  HB3 LEU A 326     -59.316 -31.602   6.962  1.00 31.58           H  
ATOM   4755  O   LEU A 326     -57.875 -29.638   7.934  1.00 31.58           O  
ATOM   4756  CG  LEU A 326     -61.225 -31.439   5.989  1.00 31.58           C  
ATOM   4757  HG  LEU A 326     -61.714 -30.737   5.313  1.00 31.58           H  
ATOM   4758  CD1 LEU A 326     -61.462 -32.855   5.461  1.00 31.58           C  
ATOM   4759 HD11 LEU A 326     -62.533 -33.060   5.425  1.00 31.58           H  
ATOM   4760 HD12 LEU A 326     -61.056 -32.937   4.453  1.00 31.58           H  
ATOM   4761 HD13 LEU A 326     -60.974 -33.582   6.110  1.00 31.58           H  
ATOM   4762  CD2 LEU A 326     -61.876 -31.340   7.373  1.00 31.58           C  
ATOM   4763 HD21 LEU A 326     -61.424 -32.060   8.055  1.00 31.58           H  
ATOM   4764 HD22 LEU A 326     -61.737 -30.336   7.774  1.00 31.58           H  
ATOM   4765 HD23 LEU A 326     -62.945 -31.539   7.292  1.00 31.58           H  
ATOM   4766  N   PHE A 327     -57.058 -28.738   6.056  1.00 34.77           N  
ATOM   4767  H   PHE A 327     -57.221 -28.462   5.098  1.00 34.77           H  
ATOM   4768  CA  PHE A 327     -55.707 -28.545   6.593  1.00 34.77           C  
ATOM   4769  HA  PHE A 327     -55.477 -29.421   7.200  1.00 34.77           H  
ATOM   4770  C   PHE A 327     -55.557 -27.366   7.570  1.00 34.77           C  
ATOM   4771  CB  PHE A 327     -54.677 -28.541   5.452  1.00 34.77           C  
ATOM   4772  HB2 PHE A 327     -54.951 -27.805   4.696  1.00 34.77           H  
ATOM   4773  HB3 PHE A 327     -53.712 -28.229   5.852  1.00 34.77           H  
ATOM   4774  O   PHE A 327     -54.469 -27.158   8.105  1.00 34.77           O  
ATOM   4775  CG  PHE A 327     -54.484 -29.914   4.828  1.00 34.77           C  
ATOM   4776  CD1 PHE A 327     -53.722 -30.874   5.517  1.00 34.77           C  
ATOM   4777  HD1 PHE A 327     -53.276 -30.622   6.468  1.00 34.77           H  
ATOM   4778  CD2 PHE A 327     -55.058 -30.256   3.588  1.00 34.77           C  
ATOM   4779  HD2 PHE A 327     -55.615 -29.526   3.019  1.00 34.77           H  
ATOM   4780  CE1 PHE A 327     -53.544 -32.160   4.979  1.00 34.77           C  
ATOM   4781  HE1 PHE A 327     -52.960 -32.893   5.516  1.00 34.77           H  
ATOM   4782  CE2 PHE A 327     -54.897 -31.545   3.055  1.00 34.77           C  
ATOM   4783  HE2 PHE A 327     -55.347 -31.791   2.104  1.00 34.77           H  
ATOM   4784  CZ  PHE A 327     -54.138 -32.499   3.751  1.00 34.77           C  
ATOM   4785  HZ  PHE A 327     -54.007 -33.489   3.341  1.00 34.77           H  
ATOM   4786  N   SER A 328     -56.636 -26.647   7.900  1.00 29.65           N  
ATOM   4787  H   SER A 328     -57.490 -26.798   7.382  1.00 29.65           H  
ATOM   4788  CA  SER A 328     -56.639 -25.651   8.984  1.00 29.65           C  
ATOM   4789  HA  SER A 328     -55.608 -25.363   9.187  1.00 29.65           H  
ATOM   4790  C   SER A 328     -57.189 -26.167  10.326  1.00 29.65           C  
ATOM   4791  CB  SER A 328     -57.341 -24.370   8.525  1.00 29.65           C  
ATOM   4792  HB2 SER A 328     -56.904 -24.043   7.582  1.00 29.65           H  
ATOM   4793  HB3 SER A 328     -57.192 -23.586   9.267  1.00 29.65           H  
ATOM   4794  O   SER A 328     -57.303 -25.388  11.273  1.00 29.65           O  
ATOM   4795  OG  SER A 328     -58.725 -24.588   8.344  1.00 29.65           O  
ATOM   4796  HG  SER A 328     -59.140 -24.650   9.208  1.00 29.65           H  
ATOM   4797  N   ALA A 329     -57.542 -27.452  10.445  1.00 27.45           N  
ATOM   4798  H   ALA A 329     -57.435 -28.065   9.650  1.00 27.45           H  
ATOM   4799  CA  ALA A 329     -58.123 -28.015  11.666  1.00 27.45           C  
ATOM   4800  HA  ALA A 329     -58.644 -27.224  12.206  1.00 27.45           H  
ATOM   4801  C   ALA A 329     -57.045 -28.580  12.615  1.00 27.45           C  
ATOM   4802  CB  ALA A 329     -59.190 -29.043  11.271  1.00 27.45           C  
ATOM   4803  HB1 ALA A 329     -58.732 -29.858  10.710  1.00 27.45           H  
ATOM   4804  HB2 ALA A 329     -59.953 -28.570  10.653  1.00 27.45           H  
ATOM   4805  HB3 ALA A 329     -59.658 -29.450  12.168  1.00 27.45           H  
ATOM   4806  O   ALA A 329     -56.615 -29.725  12.492  1.00 27.45           O  
ATOM   4807  N   VAL A 330     -56.614 -27.774  13.589  1.00 31.91           N  
ATOM   4808  H   VAL A 330     -56.986 -26.835  13.614  1.00 31.91           H  
ATOM   4809  CA  VAL A 330     -55.858 -28.246  14.761  1.00 31.91           C  
ATOM   4810  HA  VAL A 330     -55.236 -29.093  14.471  1.00 31.91           H  
ATOM   4811  C   VAL A 330     -56.858 -28.718  15.814  1.00 31.91           C  
ATOM   4812  CB  VAL A 330     -54.934 -27.145  15.313  1.00 31.91           C  
ATOM   4813  HB  VAL A 330     -55.526 -26.257  15.534  1.00 31.91           H  
ATOM   4814  O   VAL A 330     -57.708 -27.947  16.252  1.00 31.91           O  
ATOM   4815  CG1 VAL A 330     -54.210 -27.575  16.592  1.00 31.91           C  
ATOM   4816 HG11 VAL A 330     -54.931 -27.812  17.374  1.00 31.91           H  
ATOM   4817 HG12 VAL A 330     -53.590 -28.452  16.404  1.00 31.91           H  
ATOM   4818 HG13 VAL A 330     -53.602 -26.743  16.948  1.00 31.91           H  
ATOM   4819  CG2 VAL A 330     -53.854 -26.770  14.287  1.00 31.91           C  
ATOM   4820 HG21 VAL A 330     -54.323 -26.395  13.378  1.00 31.91           H  
ATOM   4821 HG22 VAL A 330     -53.254 -27.645  14.037  1.00 31.91           H  
ATOM   4822 HG23 VAL A 330     -53.216 -25.983  14.689  1.00 31.91           H  
ATOM   4823  N   VAL A 331     -56.755 -29.986  16.209  1.00 29.73           N  
ATOM   4824  H   VAL A 331     -56.022 -30.554  15.809  1.00 29.73           H  
ATOM   4825  CA  VAL A 331     -57.614 -30.614  17.222  1.00 29.73           C  
ATOM   4826  HA  VAL A 331     -58.544 -30.050  17.291  1.00 29.73           H  
ATOM   4827  C   VAL A 331     -56.916 -30.542  18.578  1.00 29.73           C  
ATOM   4828  CB  VAL A 331     -57.974 -32.061  16.823  1.00 29.73           C  
ATOM   4829  HB  VAL A 331     -57.065 -32.663  16.806  1.00 29.73           H  
ATOM   4830  O   VAL A 331     -55.706 -30.734  18.669  1.00 29.73           O  
ATOM   4831  CG1 VAL A 331     -58.971 -32.704  17.797  1.00 29.73           C  
ATOM   4832 HG11 VAL A 331     -58.548 -32.762  18.800  1.00 29.73           H  
ATOM   4833 HG12 VAL A 331     -59.206 -33.718  17.472  1.00 29.73           H  
ATOM   4834 HG13 VAL A 331     -59.892 -32.122  17.835  1.00 29.73           H  
ATOM   4835  CG2 VAL A 331     -58.612 -32.110  15.425  1.00 29.73           C  
ATOM   4836 HG21 VAL A 331     -58.897 -33.133  15.184  1.00 29.73           H  
ATOM   4837 HG22 VAL A 331     -59.497 -31.475  15.396  1.00 29.73           H  
ATOM   4838 HG23 VAL A 331     -57.904 -31.771  14.668  1.00 29.73           H  
ATOM   4839  N   PHE A 332     -57.671 -30.268  19.633  1.00 30.76           N  
ATOM   4840  H   PHE A 332     -58.666 -30.155  19.500  1.00 30.76           H  
ATOM   4841  CA  PHE A 332     -57.221 -30.366  21.019  1.00 30.76           C  
ATOM   4842  HA  PHE A 332     -56.155 -30.589  21.054  1.00 30.76           H  
ATOM   4843  C   PHE A 332     -57.962 -31.526  21.685  1.00 30.76           C  
ATOM   4844  CB  PHE A 332     -57.451 -29.036  21.750  1.00 30.76           C  
ATOM   4845  HB2 PHE A 332     -57.290 -29.200  22.816  1.00 30.76           H  
ATOM   4846  HB3 PHE A 332     -58.490 -28.732  21.627  1.00 30.76           H  
ATOM   4847  O   PHE A 332     -59.139 -31.750  21.402  1.00 30.76           O  
ATOM   4848  CG  PHE A 332     -56.545 -27.903  21.296  1.00 30.76           C  
ATOM   4849  CD1 PHE A 332     -55.429 -27.543  22.074  1.00 30.76           C  
ATOM   4850  HD1 PHE A 332     -55.228 -28.061  23.001  1.00 30.76           H  
ATOM   4851  CD2 PHE A 332     -56.824 -27.190  20.113  1.00 30.76           C  
ATOM   4852  HD2 PHE A 332     -57.689 -27.446  19.519  1.00 30.76           H  
ATOM   4853  CE1 PHE A 332     -54.597 -26.484  21.672  1.00 30.76           C  
ATOM   4854  HE1 PHE A 332     -53.770 -26.190  22.301  1.00 30.76           H  
ATOM   4855  CE2 PHE A 332     -55.987 -26.136  19.706  1.00 30.76           C  
ATOM   4856  HE2 PHE A 332     -56.219 -25.587  18.805  1.00 30.76           H  
ATOM   4857  CZ  PHE A 332     -54.871 -25.783  20.484  1.00 30.76           C  
ATOM   4858  HZ  PHE A 332     -54.248 -24.951  20.192  1.00 30.76           H  
ATOM   4859  N   ALA A 333     -57.268 -32.258  22.549  1.00 26.90           N  
ATOM   4860  H   ALA A 333     -56.304 -32.016  22.725  1.00 26.90           H  
ATOM   4861  CA  ALA A 333     -57.865 -33.198  23.490  1.00 26.90           C  
ATOM   4862  HA  ALA A 333     -58.930 -32.995  23.594  1.00 26.90           H  
ATOM   4863  C   ALA A 333     -57.194 -32.962  24.846  1.00 26.90           C  
ATOM   4864  CB  ALA A 333     -57.686 -34.633  22.979  1.00 26.90           C  
ATOM   4865  HB1 ALA A 333     -56.625 -34.853  22.859  1.00 26.90           H  
ATOM   4866  HB2 ALA A 333     -58.200 -34.748  22.025  1.00 26.90           H  
ATOM   4867  HB3 ALA A 333     -58.112 -35.328  23.703  1.00 26.90           H  
ATOM   4868  O   ALA A 333     -55.967 -33.006  24.920  1.00 26.90           O  
ATOM   4869  N   ASP A 334     -58.000 -32.650  25.864  1.00 30.56           N  
ATOM   4870  H   ASP A 334     -58.998 -32.743  25.742  1.00 30.56           H  
ATOM   4871  CA  ASP A 334     -57.594 -32.363  27.248  1.00 30.56           C  
ATOM   4872  HA  ASP A 334     -58.399 -31.786  27.702  1.00 30.56           H  
ATOM   4873  C   ASP A 334     -56.355 -31.453  27.340  1.00 30.56           C  
ATOM   4874  CB  ASP A 334     -57.524 -33.674  28.048  1.00 30.56           C  
ATOM   4875  HB2 ASP A 334     -57.261 -33.443  29.081  1.00 30.56           H  
ATOM   4876  HB3 ASP A 334     -56.743 -34.308  27.629  1.00 30.56           H  
ATOM   4877  O   ASP A 334     -55.276 -31.844  27.786  1.00 30.56           O  
ATOM   4878  CG  ASP A 334     -58.860 -34.436  28.043  1.00 30.56           C  
ATOM   4879  OD1 ASP A 334     -59.913 -33.803  27.787  1.00 30.56           O  
ATOM   4880  OD2 ASP A 334     -58.818 -35.674  28.231  1.00 30.56           O  
ATOM   4881  N   ASP A 335     -56.527 -30.230  26.822  1.00 31.46           N  
ATOM   4882  H   ASP A 335     -57.479 -29.984  26.590  1.00 31.46           H  
ATOM   4883  CA  ASP A 335     -55.581 -29.100  26.828  1.00 31.46           C  
ATOM   4884  HA  ASP A 335     -56.050 -28.322  26.226  1.00 31.46           H  
ATOM   4885  C   ASP A 335     -54.229 -29.322  26.137  1.00 31.46           C  
ATOM   4886  CB  ASP A 335     -55.472 -28.519  28.242  1.00 31.46           C  
ATOM   4887  HB2 ASP A 335     -54.796 -27.664  28.229  1.00 31.46           H  
ATOM   4888  HB3 ASP A 335     -55.059 -29.270  28.916  1.00 31.46           H  
ATOM   4889  O   ASP A 335     -53.383 -28.425  26.064  1.00 31.46           O  
ATOM   4890  CG  ASP A 335     -56.837 -28.045  28.745  1.00 31.46           C  
ATOM   4891  OD1 ASP A 335     -57.605 -27.520  27.903  1.00 31.46           O  
ATOM   4892  OD2 ASP A 335     -57.086 -28.214  29.955  1.00 31.46           O  
ATOM   4893  N   GLN A 336     -54.051 -30.482  25.510  1.00 29.39           N  
ATOM   4894  H   GLN A 336     -54.737 -31.205  25.673  1.00 29.39           H  
ATOM   4895  CA  GLN A 336     -52.955 -30.756  24.598  1.00 29.39           C  
ATOM   4896  HA  GLN A 336     -52.125 -30.085  24.819  1.00 29.39           H  
ATOM   4897  C   GLN A 336     -53.410 -30.498  23.160  1.00 29.39           C  
ATOM   4898  CB  GLN A 336     -52.450 -32.189  24.809  1.00 29.39           C  
ATOM   4899  HB2 GLN A 336     -51.789 -32.468  23.988  1.00 29.39           H  
ATOM   4900  HB3 GLN A 336     -53.302 -32.868  24.787  1.00 29.39           H  
ATOM   4901  O   GLN A 336     -54.338 -31.121  22.635  1.00 29.39           O  
ATOM   4902  CG  GLN A 336     -51.710 -32.372  26.148  1.00 29.39           C  
ATOM   4903  HG2 GLN A 336     -51.729 -33.431  26.406  1.00 29.39           H  
ATOM   4904  HG3 GLN A 336     -52.235 -31.841  26.942  1.00 29.39           H  
ATOM   4905  CD  GLN A 336     -50.245 -31.945  26.104  1.00 29.39           C  
ATOM   4906  NE2 GLN A 336     -49.773 -31.199  27.079  1.00 29.39           N  
ATOM   4907 HE21 GLN A 336     -48.799 -30.939  27.030  1.00 29.39           H  
ATOM   4908 HE22 GLN A 336     -50.397 -30.891  27.811  1.00 29.39           H  
ATOM   4909  OE1 GLN A 336     -49.486 -32.281  25.206  1.00 29.39           O  
ATOM   4910  N   LYS A 337     -52.701 -29.588  22.483  1.00 37.57           N  
ATOM   4911  H   LYS A 337     -52.000 -29.080  23.002  1.00 37.57           H  
ATOM   4912  CA  LYS A 337     -52.734 -29.464  21.024  1.00 37.57           C  
ATOM   4913  HA  LYS A 337     -53.746 -29.223  20.699  1.00 37.57           H  
ATOM   4914  C   LYS A 337     -52.331 -30.816  20.436  1.00 37.57           C  
ATOM   4915  CB  LYS A 337     -51.760 -28.343  20.608  1.00 37.57           C  
ATOM   4916  HB2 LYS A 337     -52.040 -27.421  21.117  1.00 37.57           H  
ATOM   4917  HB3 LYS A 337     -50.754 -28.608  20.932  1.00 37.57           H  
ATOM   4918  O   LYS A 337     -51.159 -31.186  20.543  1.00 37.57           O  
ATOM   4919  CG  LYS A 337     -51.753 -28.086  19.096  1.00 37.57           C  
ATOM   4920  HG2 LYS A 337     -52.745 -27.737  18.810  1.00 37.57           H  
ATOM   4921  HG3 LYS A 337     -51.536 -29.013  18.565  1.00 37.57           H  
ATOM   4922  CD  LYS A 337     -50.706 -27.027  18.721  1.00 37.57           C  
ATOM   4923  HD2 LYS A 337     -51.017 -26.064  19.125  1.00 37.57           H  
ATOM   4924  HD3 LYS A 337     -49.749 -27.304  19.162  1.00 37.57           H  
ATOM   4925  CE  LYS A 337     -50.548 -26.935  17.199  1.00 37.57           C  
ATOM   4926  HE2 LYS A 337     -51.510 -26.671  16.761  1.00 37.57           H  
ATOM   4927  HE3 LYS A 337     -50.269 -27.921  16.826  1.00 37.57           H  
ATOM   4928  NZ  LYS A 337     -49.517 -25.937  16.822  1.00 37.57           N  
ATOM   4929  HZ1 LYS A 337     -49.431 -25.880  15.818  1.00 37.57           H  
ATOM   4930  HZ2 LYS A 337     -49.763 -25.025  17.180  1.00 37.57           H  
ATOM   4931  HZ3 LYS A 337     -48.624 -26.207  17.210  1.00 37.57           H  
ATOM   4932  N   LEU A 338     -53.246 -31.516  19.760  1.00 29.20           N  
ATOM   4933  H   LEU A 338     -54.190 -31.160  19.710  1.00 29.20           H  
ATOM   4934  CA  LEU A 338     -52.917 -32.680  18.934  1.00 29.20           C  
ATOM   4935  HA  LEU A 338     -52.215 -33.307  19.483  1.00 29.20           H  
ATOM   4936  C   LEU A 338     -52.190 -32.179  17.685  1.00 29.20           C  
ATOM   4937  CB  LEU A 338     -54.150 -33.544  18.600  1.00 29.20           C  
ATOM   4938  HB2 LEU A 338     -53.814 -34.382  17.990  1.00 29.20           H
[truncated: 636,993 more chars]
