# Supplementary material for: Evolution of Phage Tail Sheath Protein
Source: Viruses. 2022 May 26;14(6):1148. doi: 10.3390/v14061148 (PMC9230969; doi:10.3390/v14061148)
Supplement: Supplementary file 1 [file viruses-14-01148-s001.zip › Supplementary_File_S2/AF_models/Agrobacterium__phage__Atu_ph07.pdb]

ATOM      1  N   MET A   1     -40.010 -41.887  51.037  1.00 50.00           N  
ATOM      2  H   MET A   1     -40.106 -41.355  50.184  1.00 50.00           H  
ATOM      3  H2  MET A   1     -39.047 -41.854  51.342  1.00 50.00           H  
ATOM      4  H3  MET A   1     -40.264 -42.849  50.869  1.00 50.00           H  
ATOM      5  CA  MET A   1     -40.890 -41.332  52.086  1.00 50.00           C  
ATOM      6  HA  MET A   1     -40.578 -40.318  52.337  1.00 50.00           H  
ATOM      7  C   MET A   1     -40.758 -42.180  53.336  1.00 50.00           C  
ATOM      8  CB  MET A   1     -42.358 -41.284  51.637  1.00 50.00           C  
ATOM      9  HB2 MET A   1     -42.667 -42.236  51.208  1.00 50.00           H  
ATOM     10  HB3 MET A   1     -42.969 -41.091  52.519  1.00 50.00           H  
ATOM     11  O   MET A   1     -40.972 -43.383  53.246  1.00 50.00           O  
ATOM     12  CG  MET A   1     -42.594 -40.150  50.635  1.00 50.00           C  
ATOM     13  HG2 MET A   1     -41.819 -39.395  50.771  1.00 50.00           H  
ATOM     14  HG3 MET A   1     -42.522 -40.529  49.615  1.00 50.00           H  
ATOM     15  SD  MET A   1     -44.177 -39.305  50.865  1.00 50.00           S  
ATOM     16  CE  MET A   1     -45.328 -40.438  50.049  1.00 50.00           C  
ATOM     17  HE1 MET A   1     -45.059 -40.542  48.998  1.00 50.00           H  
ATOM     18  HE2 MET A   1     -46.338 -40.034  50.119  1.00 50.00           H  
ATOM     19  HE3 MET A   1     -45.298 -41.413  50.536  1.00 50.00           H  
ATOM     20  N   ALA A   2     -40.352 -41.585  54.457  1.00 51.51           N  
ATOM     21  H   ALA A   2     -40.268 -40.579  54.497  1.00 51.51           H  
ATOM     22  CA  ALA A   2     -40.286 -42.270  55.744  1.00 51.51           C  
ATOM     23  HA  ALA A   2     -40.170 -43.343  55.588  1.00 51.51           H  
ATOM     24  C   ALA A   2     -41.602 -42.032  56.500  1.00 51.51           C  
ATOM     25  CB  ALA A   2     -39.055 -41.775  56.514  1.00 51.51           C  
ATOM     26  HB1 ALA A   2     -38.148 -41.979  55.944  1.00 51.51           H  
ATOM     27  HB2 ALA A   2     -38.994 -42.287  57.474  1.00 51.51           H  
ATOM     28  HB3 ALA A   2     -39.134 -40.703  56.693  1.00 51.51           H  
ATOM     29  O   ALA A   2     -42.016 -40.896  56.696  1.00 51.51           O  
ATOM     30  N   THR A   3     -42.290 -43.102  56.889  1.00 51.81           N  
ATOM     31  H   THR A   3     -41.937 -44.026  56.684  1.00 51.81           H  
ATOM     32  CA  THR A   3     -43.525 -43.041  57.680  1.00 51.81           C  
ATOM     33  HA  THR A   3     -44.214 -42.336  57.214  1.00 51.81           H  
ATOM     34  C   THR A   3     -43.228 -42.546  59.095  1.00 51.81           C  
ATOM     35  CB  THR A   3     -44.204 -44.421  57.740  1.00 51.81           C  
ATOM     36  HB  THR A   3     -44.792 -44.503  58.654  1.00 51.81           H  
ATOM     37  O   THR A   3     -42.528 -43.214  59.857  1.00 51.81           O  
ATOM     38  CG2 THR A   3     -45.137 -44.642  56.552  1.00 51.81           C  
ATOM     39 HG21 THR A   3     -44.578 -44.562  55.620  1.00 51.81           H  
ATOM     40 HG22 THR A   3     -45.933 -43.897  56.565  1.00 51.81           H  
ATOM     41 HG23 THR A   3     -45.581 -45.635  56.622  1.00 51.81           H  
ATOM     42  OG1 THR A   3     -43.232 -45.448  57.711  1.00 51.81           O  
ATOM     43  HG1 THR A   3     -42.816 -45.430  58.576  1.00 51.81           H  
ATOM     44  N   LEU A   4     -43.768 -41.378  59.445  1.00 50.52           N  
ATOM     45  H   LEU A   4     -44.258 -40.847  58.740  1.00 50.52           H  
ATOM     46  CA  LEU A   4     -43.767 -40.848  60.808  1.00 50.52           C  
ATOM     47  HA  LEU A   4     -42.744 -40.818  61.184  1.00 50.52           H  
ATOM     48  C   LEU A   4     -44.608 -41.759  61.721  1.00 50.52           C  
ATOM     49  CB  LEU A   4     -44.347 -39.420  60.782  1.00 50.52           C  
ATOM     50  HB2 LEU A   4     -44.538 -39.100  61.806  1.00 50.52           H  
ATOM     51  HB3 LEU A   4     -45.311 -39.457  60.274  1.00 50.52           H  
ATOM     52  O   LEU A   4     -45.800 -41.938  61.488  1.00 50.52           O  
ATOM     53  CG  LEU A   4     -43.464 -38.359  60.096  1.00 50.52           C  
ATOM     54  HG  LEU A   4     -43.094 -38.734  59.142  1.00 50.52           H  
ATOM     55  CD1 LEU A   4     -44.311 -37.117  59.839  1.00 50.52           C  
ATOM     56 HD11 LEU A   4     -43.683 -36.296  59.493  1.00 50.52           H  
ATOM     57 HD12 LEU A   4     -45.058 -37.331  59.075  1.00 50.52           H  
ATOM     58 HD13 LEU A   4     -44.812 -36.824  60.761  1.00 50.52           H  
ATOM     59  CD2 LEU A   4     -42.279 -37.962  60.980  1.00 50.52           C  
ATOM     60 HD21 LEU A   4     -42.634 -37.578  61.936  1.00 50.52           H  
ATOM     61 HD22 LEU A   4     -41.698 -37.190  60.477  1.00 50.52           H  
ATOM     62 HD23 LEU A   4     -41.631 -38.823  61.145  1.00 50.52           H  
ATOM     63  N   ASN A   5     -43.999 -42.313  62.775  1.00 54.40           N  
ATOM     64  H   ASN A   5     -43.005 -42.161  62.870  1.00 54.40           H  
ATOM     65  CA  ASN A   5     -44.673 -43.174  63.765  1.00 54.40           C  
ATOM     66  HA  ASN A   5     -45.608 -43.530  63.333  1.00 54.40           H  
ATOM     67  C   ASN A   5     -45.095 -42.425  65.047  1.00 54.40           C  
ATOM     68  CB  ASN A   5     -43.796 -44.410  64.051  1.00 54.40           C  
ATOM     69  HB2 ASN A   5     -42.766 -44.098  64.226  1.00 54.40           H  
ATOM     70  HB3 ASN A   5     -44.156 -44.907  64.952  1.00 54.40           H  
ATOM     71  O   ASN A   5     -45.487 -43.038  66.039  1.00 54.40           O  
ATOM     72  CG  ASN A   5     -43.831 -45.450  62.943  1.00 54.40           C  
ATOM     73  ND2 ASN A   5     -42.948 -46.419  62.995  1.00 54.40           N  
ATOM     74 HD21 ASN A   5     -42.251 -46.446  63.726  1.00 54.40           H  
ATOM     75 HD22 ASN A   5     -42.998 -47.089  62.241  1.00 54.40           H  
ATOM     76  OD1 ASN A   5     -44.652 -45.449  62.046  1.00 54.40           O  
ATOM     77  N   SER A   6     -45.018 -41.097  65.041  1.00 50.37           N  
ATOM     78  H   SER A   6     -44.698 -40.638  64.200  1.00 50.37           H  
ATOM     79  CA  SER A   6     -45.486 -40.211  66.108  1.00 50.37           C  
ATOM     80  HA  SER A   6     -46.389 -40.641  66.542  1.00 50.37           H  
ATOM     81  C   SER A   6     -45.835 -38.837  65.514  1.00 50.37           C  
ATOM     82  CB  SER A   6     -44.423 -40.095  67.210  1.00 50.37           C  
ATOM     83  HB2 SER A   6     -44.776 -39.424  67.994  1.00 50.37           H  
ATOM     84  HB3 SER A   6     -44.255 -41.078  67.649  1.00 50.37           H  
ATOM     85  O   SER A   6     -45.438 -38.561  64.379  1.00 50.37           O  
ATOM     86  OG  SER A   6     -43.202 -39.604  66.696  1.00 50.37           O  
ATOM     87  HG  SER A   6     -42.647 -39.297  67.416  1.00 50.37           H  
ATOM     88  N   PRO A   7     -46.597 -37.977  66.225  1.00 45.98           N  
ATOM     89  CA  PRO A   7     -46.974 -36.662  65.715  1.00 45.98           C  
ATOM     90  HA  PRO A   7     -47.602 -36.799  64.835  1.00 45.98           H  
ATOM     91  C   PRO A   7     -45.734 -35.845  65.339  1.00 45.98           C  
ATOM     92  CB  PRO A   7     -47.802 -35.994  66.821  1.00 45.98           C  
ATOM     93  HB2 PRO A   7     -48.610 -35.390  66.408  1.00 45.98           H  
ATOM     94  HB3 PRO A   7     -47.166 -35.387  67.466  1.00 45.98           H  
ATOM     95  O   PRO A   7     -44.913 -35.510  66.191  1.00 45.98           O  
ATOM     96  CG  PRO A   7     -48.336 -37.178  67.624  1.00 45.98           C  
ATOM     97  HG2 PRO A   7     -48.548 -36.905  68.658  1.00 45.98           H  
ATOM     98  HG3 PRO A   7     -49.229 -37.575  67.140  1.00 45.98           H  
ATOM     99  CD  PRO A   7     -47.205 -38.199  67.527  1.00 45.98           C  
ATOM    100  HD2 PRO A   7     -46.471 -38.001  68.308  1.00 45.98           H  
ATOM    101  HD3 PRO A   7     -47.607 -39.207  67.626  1.00 45.98           H  
ATOM    102  N   GLY A   8     -45.607 -35.541  64.054  1.00 59.08           N  
ATOM    103  H   GLY A   8     -46.296 -35.889  63.402  1.00 59.08           H  
ATOM    104  CA  GLY A   8     -44.500 -34.801  63.467  1.00 59.08           C  
ATOM    105  HA2 GLY A   8     -44.221 -33.973  64.117  1.00 59.08           H  
ATOM    106  HA3 GLY A   8     -43.641 -35.459  63.338  1.00 59.08           H  
ATOM    107  C   GLY A   8     -44.917 -34.257  62.106  1.00 59.08           C  
ATOM    108  O   GLY A   8     -45.894 -34.721  61.518  1.00 59.08           O  
ATOM    109  N   VAL A   9     -44.202 -33.246  61.628  1.00 58.67           N  
ATOM    110  H   VAL A   9     -43.383 -32.946  62.138  1.00 58.67           H  
ATOM    111  CA  VAL A   9     -44.379 -32.678  60.290  1.00 58.67           C  
ATOM    112  HA  VAL A   9     -45.230 -33.143  59.792  1.00 58.67           H  
ATOM    113  C   VAL A   9     -43.119 -33.016  59.508  1.00 58.67           C  
ATOM    114  CB  VAL A   9     -44.638 -31.158  60.353  1.00 58.67           C  
ATOM    115  HB  VAL A   9     -43.780 -30.664  60.808  1.00 58.67           H  
ATOM    116  O   VAL A   9     -42.026 -32.654  59.937  1.00 58.67           O  
ATOM    117  CG1 VAL A   9     -44.861 -30.568  58.957  1.00 58.67           C  
ATOM    118 HG11 VAL A   9     -43.998 -30.764  58.322  1.00 58.67           H  
ATOM    119 HG12 VAL A   9     -45.741 -31.014  58.493  1.00 58.67           H  
ATOM    120 HG13 VAL A   9     -44.998 -29.488  59.025  1.00 58.67           H  
ATOM    121  CG2 VAL A   9     -45.885 -30.836  61.192  1.00 58.67           C  
ATOM    122 HG21 VAL A   9     -46.072 -29.763  61.177  1.00 58.67           H  
ATOM    123 HG22 VAL A   9     -45.731 -31.144  62.227  1.00 58.67           H  
ATOM    124 HG23 VAL A   9     -46.751 -31.359  60.787  1.00 58.67           H  
ATOM    125  N   ASP A  10     -43.274 -33.734  58.398  1.00 62.39           N  
ATOM    126  H   ASP A  10     -44.207 -33.978  58.099  1.00 62.39           H  
ATOM    127  CA  ASP A  10     -42.206 -33.960  57.424  1.00 62.39           C  
ATOM    128  HA  ASP A  10     -41.241 -33.805  57.905  1.00 62.39           H  
ATOM    129  C   ASP A  10     -42.360 -32.925  56.304  1.00 62.39           C  
ATOM    130  CB  ASP A  10     -42.240 -35.412  56.910  1.00 62.39           C  
ATOM    131  HB2 ASP A  10     -42.231 -36.087  57.765  1.00 62.39           H  
ATOM    132  HB3 ASP A  10     -43.163 -35.577  56.354  1.00 62.39           H  
ATOM    133  O   ASP A  10     -43.452 -32.752  55.758  1.00 62.39           O  
ATOM    134  CG  ASP A  10     -41.035 -35.770  56.029  1.00 62.39           C  
ATOM    135  OD1 ASP A  10     -39.996 -35.087  56.168  1.00 62.39           O  
ATOM    136  OD2 ASP A  10     -41.146 -36.753  55.259  1.00 62.39           O  
ATOM    137  N   ILE A  11     -41.287 -32.192  56.014  1.00 56.08           N  
ATOM    138  H   ILE A  11     -40.407 -32.488  56.412  1.00 56.08           H  
ATOM    139  CA  ILE A  11     -41.250 -31.143  54.992  1.00 56.08           C  
ATOM    140  HA  ILE A  11     -42.213 -31.088  54.485  1.00 56.08           H  
ATOM    141  C   ILE A  11     -40.200 -31.568  53.973  1.00 56.08           C  
ATOM    142  CB  ILE A  11     -40.950 -29.745  55.595  1.00 56.08           C  
ATOM    143  HB  ILE A  11     -39.973 -29.778  56.077  1.00 56.08           H  
ATOM    144  O   ILE A  11     -39.002 -31.448  54.222  1.00 56.08           O  
ATOM    145  CG1 ILE A  11     -41.998 -29.358  56.664  1.00 56.08           C  
ATOM    146 HG12 ILE A  11     -42.988 -29.325  56.210  1.00 56.08           H  
ATOM    147 HG13 ILE A  11     -42.002 -30.128  57.435  1.00 56.08           H  
ATOM    148  CG2 ILE A  11     -40.900 -28.684  54.474  1.00 56.08           C  
ATOM    149 HG21 ILE A  11     -40.154 -28.951  53.726  1.00 56.08           H  
ATOM    150 HG22 ILE A  11     -40.612 -27.714  54.880  1.00 56.08           H  
ATOM    151 HG23 ILE A  11     -41.874 -28.600  53.991  1.00 56.08           H  
ATOM    152  CD1 ILE A  11     -41.728 -28.027  57.379  1.00 56.08           C  
ATOM    153 HD11 ILE A  11     -40.712 -28.016  57.774  1.00 56.08           H  
ATOM    154 HD12 ILE A  11     -41.866 -27.189  56.695  1.00 56.08           H  
ATOM    155 HD13 ILE A  11     -42.431 -27.916  58.206  1.00 56.08           H  
ATOM    156  N   SER A  12     -40.644 -32.046  52.811  1.00 58.82           N  
ATOM    157  H   SER A  12     -41.636 -32.180  52.676  1.00 58.82           H  
ATOM    158  CA  SER A  12     -39.757 -32.253  51.669  1.00 58.82           C  
ATOM    159  HA  SER A  12     -38.762 -32.508  52.033  1.00 58.82           H  
ATOM    160  C   SER A  12     -39.663 -30.966  50.856  1.00 58.82           C  
ATOM    161  CB  SER A  12     -40.222 -33.424  50.799  1.00 58.82           C  
ATOM    162  HB2 SER A  12     -39.483 -33.598  50.018  1.00 58.82           H  
ATOM    163  HB3 SER A  12     -40.302 -34.323  51.410  1.00 58.82           H  
ATOM    164  O   SER A  12     -40.669 -30.488  50.331  1.00 58.82           O  
ATOM    165  OG  SER A  12     -41.470 -33.150  50.194  1.00 58.82           O  
ATOM    166  HG  SER A  12     -41.478 -32.226  49.934  1.00 58.82           H  
ATOM    167  N   VAL A  13     -38.454 -30.430  50.722  1.00 49.87           N  
ATOM    168  H   VAL A  13     -37.675 -30.866  51.195  1.00 49.87           H  
ATOM    169  CA  VAL A  13     -38.148 -29.367  49.763  1.00 49.87           C  
ATOM    170  HA  VAL A  13     -39.058 -28.824  49.508  1.00 49.87           H  
ATOM    171  C   VAL A  13     -37.616 -30.042  48.505  1.00 49.87           C  
ATOM    172  CB  VAL A  13     -37.148 -28.350  50.345  1.00 49.87           C  
ATOM    173  HB  VAL A  13     -36.209 -28.853  50.580  1.00 49.87           H  
ATOM    174  O   VAL A  13     -36.551 -30.655  48.537  1.00 49.87           O  
ATOM    175  CG1 VAL A  13     -36.866 -27.217  49.351  1.00 49.87           C  
ATOM    176 HG11 VAL A  13     -36.401 -27.613  48.448  1.00 49.87           H  
ATOM    177 HG12 VAL A  13     -37.791 -26.708  49.080  1.00 49.87           H  
ATOM    178 HG13 VAL A  13     -36.176 -26.497  49.793  1.00 49.87           H  
ATOM    179  CG2 VAL A  13     -37.696 -27.724  51.636  1.00 49.87           C  
ATOM    180 HG21 VAL A  13     -37.818 -28.487  52.405  1.00 49.87           H  
ATOM    181 HG22 VAL A  13     -38.658 -27.250  51.442  1.00 49.87           H  
ATOM    182 HG23 VAL A  13     -36.995 -26.976  52.007  1.00 49.87           H  
ATOM    183  N   ILE A  14     -38.376 -29.963  47.417  1.00 54.97           N  
ATOM    184  H   ILE A  14     -39.244 -29.448  47.467  1.00 54.97           H  
ATOM    185  CA  ILE A  14     -37.868 -30.258  46.078  1.00 54.97           C  
ATOM    186  HA  ILE A  14     -36.995 -30.908  46.146  1.00 54.97           H  
ATOM    187  C   ILE A  14     -37.428 -28.911  45.517  1.00 54.97           C  
ATOM    188  CB  ILE A  14     -38.919 -30.975  45.202  1.00 54.97           C  
ATOM    189  HB  ILE A  14     -39.778 -30.315  45.076  1.00 54.97           H  
ATOM    190  O   ILE A  14     -38.249 -28.013  45.334  1.00 54.97           O  
ATOM    191  CG1 ILE A  14     -39.390 -32.283  45.886  1.00 54.97           C  
ATOM    192 HG12 ILE A  14     -38.545 -32.964  45.986  1.00 54.97           H  
ATOM    193 HG13 ILE A  14     -39.760 -32.058  46.886  1.00 54.97           H  
ATOM    194  CG2 ILE A  14     -38.322 -31.277  43.815  1.00 54.97           C  
ATOM    195 HG21 ILE A  14     -37.522 -32.014  43.892  1.00 54.97           H  
ATOM    196 HG22 ILE A  14     -37.923 -30.370  43.361  1.00 54.97           H  
ATOM    197 HG23 ILE A  14     -39.096 -31.648  43.144  1.00 54.97           H  
ATOM    198  CD1 ILE A  14     -40.526 -33.003  45.150  1.00 54.97           C  
ATOM    199 HD11 ILE A  14     -40.867 -33.846  45.751  1.00 54.97           H  
ATOM    200 HD12 ILE A  14     -41.359 -32.319  44.993  1.00 54.97           H  
ATOM    201 HD13 ILE A  14     -40.179 -33.381  44.188  1.00 54.97           H  
ATOM    202  N   ASP A  15     -36.122 -28.746  45.337  1.00 36.95           N  
ATOM    203  H   ASP A  15     -35.492 -29.517  45.510  1.00 36.95           H  
ATOM    204  CA  ASP A  15     -35.570 -27.565  44.688  1.00 36.95           C  
ATOM    205  HA  ASP A  15     -36.132 -26.686  45.003  1.00 36.95           H  
ATOM    206  C   ASP A  15     -35.726 -27.716  43.170  1.00 36.95           C  
ATOM    207  CB  ASP A  15     -34.113 -27.355  45.123  1.00 36.95           C  
ATOM    208  HB2 ASP A  15     -33.505 -28.196  44.788  1.00 36.95           H  
ATOM    209  HB3 ASP A  15     -34.076 -27.321  46.212  1.00 36.95           H  
ATOM    210  O   ASP A  15     -34.989 -28.458  42.525  1.00 36.95           O  
ATOM    211  CG  ASP A  15     -33.522 -26.050  44.579  1.00 36.95           C  
ATOM    212  OD1 ASP A  15     -34.280 -25.270  43.952  1.00 36.95           O  
ATOM    213  OD2 ASP A  15     -32.329 -25.807  44.852  1.00 36.95           O  
ATOM    214  N   GLU A  16     -36.728 -27.039  42.612  1.00 53.99           N  
ATOM    215  H   GLU A  16     -37.366 -26.555  43.227  1.00 53.99           H  
ATOM    216  CA  GLU A  16     -36.920 -26.899  41.163  1.00 53.99           C  
ATOM    217  HA  GLU A  16     -36.361 -27.683  40.653  1.00 53.99           H  
ATOM    218  C   GLU A  16     -36.363 -25.561  40.641  1.00 53.99           C  
ATOM    219  CB  GLU A  16     -38.403 -27.070  40.789  1.00 53.99           C  
ATOM    220  HB2 GLU A  16     -38.985 -26.298  41.294  1.00 53.99           H  
ATOM    221  HB3 GLU A  16     -38.505 -26.932  39.713  1.00 53.99           H  
ATOM    222  O   GLU A  16     -36.616 -25.187  39.493  1.00 53.99           O  
ATOM    223  CG  GLU A  16     -38.974 -28.451  41.143  1.00 53.99           C  
ATOM    224  HG2 GLU A  16     -38.334 -29.216  40.704  1.00 53.99           H  
ATOM    225  HG3 GLU A  16     -38.958 -28.572  42.226  1.00 53.99           H  
ATOM    226  CD  GLU A  16     -40.418 -28.653  40.647  1.00 53.99           C  
ATOM    227  OE1 GLU A  16     -40.911 -29.795  40.784  1.00 53.99           O  
ATOM    228  OE2 GLU A  16     -41.038 -27.683  40.138  1.00 53.99           O  
ATOM    229  N   SER A  17     -35.618 -24.806  41.461  1.00 45.10           N  
ATOM    230  H   SER A  17     -35.340 -25.181  42.357  1.00 45.10           H  
ATOM    231  CA  SER A  17     -35.074 -23.502  41.077  1.00 45.10           C  
ATOM    232  HA  SER A  17     -35.810 -23.038  40.420  1.00 45.10           H  
ATOM    233  C   SER A  17     -33.812 -23.646  40.223  1.00 45.10           C  
ATOM    234  CB  SER A  17     -34.961 -22.536  42.267  1.00 45.10           C  
ATOM    235  HB2 SER A  17     -35.917 -22.521  42.790  1.00 45.10           H  
ATOM    236  HB3 SER A  17     -34.783 -21.534  41.875  1.00 45.10           H  
ATOM    237  O   SER A  17     -32.705 -23.253  40.582  1.00 45.10           O  
ATOM    238  OG  SER A  17     -33.942 -22.827  43.199  1.00 45.10           O  
ATOM    239  HG  SER A  17     -33.992 -23.749  43.459  1.00 45.10           H  
ATOM    240  N   GLY A  18     -33.988 -24.162  39.008  1.00 37.18           N  
ATOM    241  H   GLY A  18     -34.900 -24.537  38.790  1.00 37.18           H  
ATOM    242  CA  GLY A  18     -33.083 -23.837  37.915  1.00 37.18           C  
ATOM    243  HA2 GLY A  18     -33.349 -24.412  37.028  1.00 37.18           H  
ATOM    244  HA3 GLY A  18     -32.053 -24.061  38.193  1.00 37.18           H  
ATOM    245  C   GLY A  18     -33.224 -22.349  37.604  1.00 37.18           C  
ATOM    246  O   GLY A  18     -34.033 -21.963  36.763  1.00 37.18           O  
ATOM    247  N   TYR A  19     -32.486 -21.486  38.305  1.00 33.30           N  
ATOM    248  H   TYR A  19     -31.929 -21.838  39.071  1.00 33.30           H  
ATOM    249  CA  TYR A  19     -32.302 -20.119  37.832  1.00 33.30           C  
ATOM    250  HA  TYR A  19     -33.277 -19.646  37.720  1.00 33.30           H  
ATOM    251  C   TYR A  19     -31.635 -20.207  36.460  1.00 33.30           C  
ATOM    252  CB  TYR A  19     -31.462 -19.284  38.810  1.00 33.30           C  
ATOM    253  HB2 TYR A  19     -30.538 -19.817  39.036  1.00 33.30           H  
ATOM    254  HB3 TYR A  19     -31.185 -18.352  38.319  1.00 33.30           H  
ATOM    255  O   TYR A  19     -30.614 -20.881  36.312  1.00 33.30           O  
ATOM    256  CG  TYR A  19     -32.181 -18.946  40.103  1.00 33.30           C  
ATOM    257  CD1 TYR A  19     -33.018 -17.814  40.171  1.00 33.30           C  
ATOM    258  HD1 TYR A  19     -33.132 -17.176  39.307  1.00 33.30           H  
ATOM    259  CD2 TYR A  19     -32.038 -19.782  41.226  1.00 33.30           C  
ATOM    260  HD2 TYR A  19     -31.431 -20.673  41.170  1.00 33.30           H  
ATOM    261  CE1 TYR A  19     -33.711 -17.519  41.362  1.00 33.30           C  
ATOM    262  HE1 TYR A  19     -34.360 -16.658  41.426  1.00 33.30           H  
ATOM    263  CE2 TYR A  19     -32.731 -19.493  42.416  1.00 33.30           C  
ATOM    264  HE2 TYR A  19     -32.644 -20.168  43.255  1.00 33.30           H  
ATOM    265  OH  TYR A  19     -34.253 -18.095  43.628  1.00 33.30           O  
ATOM    266  HH  TYR A  19     -34.113 -18.799  44.266  1.00 33.30           H  
ATOM    267  CZ  TYR A  19     -33.569 -18.361  42.485  1.00 33.30           C  
ATOM    268  N   ALA A  20     -32.193 -19.514  35.463  1.00 35.75           N  
ATOM    269  H   ALA A  20     -33.068 -19.037  35.624  1.00 35.75           H  
ATOM    270  CA  ALA A  20     -31.421 -19.178  34.277  1.00 35.75           C  
ATOM    271  HA  ALA A  20     -31.190 -20.089  33.725  1.00 35.75           H  
ATOM    272  C   ALA A  20     -30.121 -18.542  34.783  1.00 35.75           C  
ATOM    273  CB  ALA A  20     -32.235 -18.234  33.382  1.00 35.75           C  
ATOM    274  HB1 ALA A  20     -32.481 -17.321  33.924  1.00 35.75           H  
ATOM    275  HB2 ALA A  20     -31.645 -17.975  32.503  1.00 35.75           H  
ATOM    276  HB3 ALA A  20     -33.151 -18.729  33.059  1.00 35.75           H  
ATOM    277  O   ALA A  20     -30.166 -17.574  35.551  1.00 35.75           O  
ATOM    278  N   THR A  21     -28.980 -19.144  34.442  1.00 29.25           N  
ATOM    279  H   THR A  21     -29.009 -19.930  33.808  1.00 29.25           H  
ATOM    280  CA  THR A  21     -27.662 -18.596  34.758  1.00 29.25           C  
ATOM    281  HA  THR A  21     -27.482 -18.694  35.829  1.00 29.25           H  
ATOM    282  C   THR A  21     -27.663 -17.115  34.400  1.00 29.25           C  
ATOM    283  CB  THR A  21     -26.558 -19.341  33.983  1.00 29.25           C  
ATOM    284  HB  THR A  21     -25.666 -18.718  33.929  1.00 29.25           H  
ATOM    285  O   THR A  21     -28.297 -16.726  33.415  1.00 29.25           O  
ATOM    286  CG2 THR A  21     -26.200 -20.659  34.667  1.00 29.25           C  
ATOM    287 HG21 THR A  21     -25.836 -20.464  35.676  1.00 29.25           H  
ATOM    288 HG22 THR A  21     -25.416 -21.166  34.104  1.00 29.25           H  
ATOM    289 HG23 THR A  21     -27.077 -21.303  34.722  1.00 29.25           H  
ATOM    290  OG1 THR A  21     -26.984 -19.677  32.679  1.00 29.25           O  
ATOM    291  HG1 THR A  21     -26.226 -20.013  32.195  1.00 29.25           H  
ATOM    292  N   ALA A  22     -27.008 -16.272  35.211  1.00 36.94           N  
ATOM    293  H   ALA A  22     -26.532 -16.637  36.024  1.00 36.94           H  
ATOM    294  CA  ALA A  22     -26.753 -14.890  34.820  1.00 36.94           C  
ATOM    295  HA  ALA A  22     -27.694 -14.340  34.792  1.00 36.94           H  
ATOM    296  C   ALA A  22     -26.156 -14.955  33.414  1.00 36.94           C  
ATOM    297  CB  ALA A  22     -25.805 -14.228  35.829  1.00 36.94           C  
ATOM    298  HB1 ALA A  22     -26.268 -14.208  36.815  1.00 36.94           H  
ATOM    299  HB2 ALA A  22     -24.866 -14.781  35.879  1.00 36.94           H  
ATOM    300  HB3 ALA A  22     -25.595 -13.207  35.512  1.00 36.94           H  
ATOM    301  O   ALA A  22     -25.063 -15.499  33.245  1.00 36.94           O  
ATOM    302  N   GLY A  23     -26.957 -14.573  32.414  1.00 44.17           N  
ATOM    303  H   GLY A  23     -27.902 -14.299  32.640  1.00 44.17           H  
ATOM    304  CA  GLY A  23     -26.611 -14.824  31.027  1.00 44.17           C  
ATOM    305  HA2 GLY A  23     -27.331 -14.355  30.357  1.00 44.17           H  
ATOM    306  HA3 GLY A  23     -26.592 -15.900  30.849  1.00 44.17           H  
ATOM    307  C   GLY A  23     -25.238 -14.237  30.769  1.00 44.17           C  
ATOM    308  O   GLY A  23     -24.899 -13.206  31.353  1.00 44.17           O  
ATOM    309  N   GLU A  24     -24.462 -14.916  29.929  1.00 53.05           N  
ATOM    310  H   GLU A  24     -24.794 -15.803  29.577  1.00 53.05           H  
ATOM    311  CA  GLU A  24     -23.252 -14.374  29.324  1.00 53.05           C  
ATOM    312  HA  GLU A  24     -22.397 -14.513  29.985  1.00 53.05           H  
ATOM    313  C   GLU A  24     -23.491 -12.876  29.074  1.00 53.05           C  
ATOM    314  CB  GLU A  24     -23.030 -15.137  28.007  1.00 53.05           C  
ATOM    315  HB2 GLU A  24     -22.280 -14.619  27.409  1.00 53.05           H  
ATOM    316  HB3 GLU A  24     -23.958 -15.098  27.435  1.00 53.05           H  
ATOM    317  O   GLU A  24     -24.425 -12.518  28.348  1.00 53.05           O  
ATOM    318  CG  GLU A  24     -22.661 -16.629  28.197  1.00 53.05           C  
ATOM    319  HG2 GLU A  24     -23.177 -17.205  27.429  1.00 53.05           H  
ATOM    320  HG3 GLU A  24     -23.009 -16.993  29.164  1.00 53.05           H  
ATOM    321  CD  GLU A  24     -21.160 -16.871  28.046  1.00 53.05           C  
ATOM    322  OE1 GLU A  24     -20.473 -17.266  29.007  1.00 53.05           O  
ATOM    323  OE2 GLU A  24     -20.616 -16.447  27.010  1.00 53.05           O  
ATOM    324  N   GLY A  25     -22.763 -12.010  29.795  1.00 67.57           N  
ATOM    325  H   GLY A  25     -22.102 -12.377  30.465  1.00 67.57           H  
ATOM    326  CA  GLY A  25     -22.962 -10.562  29.725  1.00 67.57           C  
ATOM    327  HA2 GLY A  25     -23.958 -10.318  30.096  1.00 67.57           H  
ATOM    328  HA3 GLY A  25     -22.219 -10.054  30.339  1.00 67.57           H  
ATOM    329  C   GLY A  25     -22.837 -10.069  28.284  1.00 67.57           C  
ATOM    330  O   GLY A  25     -22.512 -10.831  27.382  1.00 67.57           O  
ATOM    331  N   THR A  26     -23.084  -8.793  28.022  1.00 84.68           N  
ATOM    332  H   THR A  26     -23.376  -8.169  28.760  1.00 84.68           H  
ATOM    333  CA  THR A  26     -22.978  -8.286  26.648  1.00 84.68           C  
ATOM    334  HA  THR A  26     -23.662  -8.861  26.024  1.00 84.68           H  
ATOM    335  C   THR A  26     -21.585  -8.504  26.084  1.00 84.68           C  
ATOM    336  CB  THR A  26     -23.394  -6.822  26.626  1.00 84.68           C  
ATOM    337  HB  THR A  26     -22.952  -6.290  27.468  1.00 84.68           H  
ATOM    338  O   THR A  26     -20.650  -7.917  26.609  1.00 84.68           O  
ATOM    339  CG2 THR A  26     -23.109  -6.064  25.338  1.00 84.68           C  
ATOM    340 HG21 THR A  26     -23.552  -6.594  24.495  1.00 84.68           H  
ATOM    341 HG22 THR A  26     -22.034  -5.974  25.186  1.00 84.68           H  
ATOM    342 HG23 THR A  26     -23.535  -5.063  25.416  1.00 84.68           H  
ATOM    343  OG1 THR A  26     -24.787  -6.888  26.767  1.00 84.68           O  
ATOM    344  HG1 THR A  26     -25.098  -5.994  26.929  1.00 84.68           H  
ATOM    345  N   VAL A  27     -21.468  -9.323  25.034  1.00 92.98           N  
ATOM    346  H   VAL A  27     -22.318  -9.702  24.642  1.00 92.98           H  
ATOM    347  CA  VAL A  27     -20.216  -9.661  24.344  1.00 92.98           C  
ATOM    348  HA  VAL A  27     -19.393  -9.139  24.832  1.00 92.98           H  
ATOM    349  C   VAL A  27     -20.341  -9.234  22.882  1.00 92.98           C  
ATOM    350  CB  VAL A  27     -19.879 -11.167  24.371  1.00 92.98           C  
ATOM    351  HB  VAL A  27     -20.568 -11.713  23.726  1.00 92.98           H  
ATOM    352  O   VAL A  27     -21.235  -9.730  22.186  1.00 92.98           O  
ATOM    353  CG1 VAL A  27     -18.452 -11.394  23.859  1.00 92.98           C  
ATOM    354 HG11 VAL A  27     -17.737 -10.891  24.511  1.00 92.98           H  
ATOM    355 HG12 VAL A  27     -18.224 -12.459  23.834  1.00 92.98           H  
ATOM    356 HG13 VAL A  27     -18.343 -10.998  22.849  1.00 92.98           H  
ATOM    357  CG2 VAL A  27     -19.941 -11.808  25.752  1.00 92.98           C  
ATOM    358 HG21 VAL A  27     -19.505 -12.804  25.676  1.00 92.98           H  
ATOM    359 HG22 VAL A  27     -20.989 -11.947  26.018  1.00 92.98           H  
ATOM    360 HG23 VAL A  27     -19.424 -11.189  26.486  1.00 92.98           H  
ATOM    361  N   PRO A  28     -19.473  -8.337  22.393  1.00 96.40           N  
ATOM    362  CA  PRO A  28     -19.424  -7.975  20.991  1.00 96.40           C  
ATOM    363  HA  PRO A  28     -20.427  -7.993  20.565  1.00 96.40           H  
ATOM    364  C   PRO A  28     -18.532  -8.928  20.194  1.00 96.40           C  
ATOM    365  CB  PRO A  28     -18.891  -6.542  20.974  1.00 96.40           C  
ATOM    366  HB2 PRO A  28     -19.703  -5.842  21.172  1.00 96.40           H  
ATOM    367  HB3 PRO A  28     -18.400  -6.294  20.033  1.00 96.40           H  
ATOM    368  O   PRO A  28     -17.518  -9.408  20.701  1.00 96.40           O  
ATOM    369  CG  PRO A  28     -17.918  -6.536  22.152  1.00 96.40           C  
ATOM    370  HG2 PRO A  28     -16.964  -6.965  21.848  1.00 96.40           H  
ATOM    371  HG3 PRO A  28     -17.775  -5.531  22.550  1.00 96.40           H  
ATOM    372  CD  PRO A  28     -18.606  -7.459  23.157  1.00 96.40           C  
ATOM    373  HD2 PRO A  28     -19.243  -6.862  23.810  1.00 96.40           H  
ATOM    374  HD3 PRO A  28     -17.866  -8.017  23.731  1.00 96.40           H  
ATOM    375  N   LEU A  29     -18.881  -9.125  18.926  1.00 97.21           N  
ATOM    376  H   LEU A  29     -19.787  -8.791  18.629  1.00 97.21           H  
ATOM    377  CA  LEU A  29     -17.931  -9.438  17.865  1.00 97.21           C  
ATOM    378  HA  LEU A  29     -17.082  -9.980  18.283  1.00 97.21           H  
ATOM    379  C   LEU A  29     -17.418  -8.123  17.268  1.00 97.21           C  
ATOM    380  CB  LEU A  29     -18.614 -10.331  16.814  1.00 97.21           C  
ATOM    381  HB2 LEU A  29     -18.896 -11.275  17.282  1.00 97.21           H  
ATOM    382  HB3 LEU A  29     -19.524  -9.834  16.478  1.00 97.21           H  
ATOM    383  O   LEU A  29     -18.212  -7.306  16.795  1.00 97.21           O  
ATOM    384  CG  LEU A  29     -17.737 -10.627  15.582  1.00 97.21           C  
ATOM    385  HG  LEU A  29     -17.399  -9.690  15.141  1.00 97.21           H  
ATOM    386  CD1 LEU A  29     -16.513 -11.474  15.936  1.00 97.21           C  
ATOM    387 HD11 LEU A  29     -15.953 -11.702  15.029  1.00 97.21           H  
ATOM    388 HD12 LEU A  29     -16.826 -12.407  16.403  1.00 97.21           H  
ATOM    389 HD13 LEU A  29     -15.852 -10.926  16.609  1.00 97.21           H  
ATOM    390  CD2 LEU A  29     -18.544 -11.372  14.523  1.00 97.21           C  
ATOM    391 HD21 LEU A  29     -18.798 -12.370  14.881  1.00 97.21           H  
ATOM    392 HD22 LEU A  29     -19.454 -10.822  14.286  1.00 97.21           H  
ATOM    393 HD23 LEU A  29     -17.950 -11.468  13.614  1.00 97.21           H  
ATOM    394  N   ILE A  30     -16.105  -7.917  17.290  1.00 97.86           N  
ATOM    395  H   ILE A  30     -15.514  -8.612  17.723  1.00 97.86           H  
ATOM    396  CA  ILE A  30     -15.448  -6.764  16.674  1.00 97.86           C  
ATOM    397  HA  ILE A  30     -16.210  -6.128  16.222  1.00 97.86           H  
ATOM    398  C   ILE A  30     -14.549  -7.259  15.546  1.00 97.86           C  
ATOM    399  CB  ILE A  30     -14.702  -5.889  17.706  1.00 97.86           C  
ATOM    400  HB  ILE A  30     -13.908  -6.477  18.168  1.00 97.86           H  
ATOM    401  O   ILE A  30     -13.623  -8.042  15.767  1.00 97.86           O  
ATOM    402  CG1 ILE A  30     -15.684  -5.418  18.807  1.00 97.86           C  
ATOM    403 HG12 ILE A  30     -16.153  -6.291  19.261  1.00 97.86           H  
ATOM    404 HG13 ILE A  30     -16.468  -4.811  18.355  1.00 97.86           H  
ATOM    405  CG2 ILE A  30     -14.075  -4.686  16.971  1.00 97.86           C  
ATOM    406 HG21 ILE A  30     -14.843  -4.144  16.418  1.00 97.86           H  
ATOM    407 HG22 ILE A  30     -13.311  -5.026  16.273  1.00 97.86           H  
ATOM    408 HG23 ILE A  30     -13.595  -4.004  17.672  1.00 97.86           H  
ATOM    409  CD1 ILE A  30     -15.049  -4.630  19.958  1.00 97.86           C  
ATOM    410 HD11 ILE A  30     -14.651  -3.679  19.605  1.00 97.86           H  
ATOM    411 HD12 ILE A  30     -15.807  -4.427  20.714  1.00 97.86           H  
ATOM    412 HD13 ILE A  30     -14.255  -5.225  20.409  1.00 97.86           H  
ATOM    413  N   ILE A  31     -14.834  -6.776  14.341  1.00 97.17           N  
ATOM    414  H   ILE A  31     -15.607  -6.132  14.252  1.00 97.17           H  
ATOM    415  CA  ILE A  31     -14.022  -7.013  13.151  1.00 97.17           C  
ATOM    416  HA  ILE A  31     -13.420  -7.909  13.301  1.00 97.17           H  
ATOM    417  C   ILE A  31     -13.070  -5.829  12.987  1.00 97.17           C  
ATOM    418  CB  ILE A  31     -14.916  -7.255  11.915  1.00 97.17           C  
ATOM    419  HB  ILE A  31     -15.490  -6.350  11.713  1.00 97.17           H  
ATOM    420  O   ILE A  31     -13.481  -4.671  13.112  1.00 97.17           O  
ATOM    421  CG1 ILE A  31     -15.901  -8.431  12.134  1.00 97.17           C  
ATOM    422 HG12 ILE A  31     -16.023  -8.986  11.204  1.00 97.17           H  
ATOM    423 HG13 ILE A  31     -15.497  -9.124  12.872  1.00 97.17           H  
ATOM    424  CG2 ILE A  31     -14.042  -7.533  10.681  1.00 97.17           C  
ATOM    425 HG21 ILE A  31     -14.672  -7.737   9.816  1.00 97.17           H  
ATOM    426 HG22 ILE A  31     -13.445  -6.651  10.448  1.00 97.17           H  
ATOM    427 HG23 ILE A  31     -13.385  -8.385  10.855  1.00 97.17           H  
ATOM    428  CD1 ILE A  31     -17.298  -8.001  12.600  1.00 97.17           C  
ATOM    429 HD11 ILE A  31     -17.752  -7.349  11.853  1.00 97.17           H  
ATOM    430 HD12 ILE A  31     -17.250  -7.480  13.556  1.00 97.17           H  
ATOM    431 HD13 ILE A  31     -17.926  -8.885  12.714  1.00 97.17           H  
ATOM    432  N   LEU A  32     -11.786  -6.103  12.756  1.00 96.54           N  
ATOM    433  H   LEU A  32     -11.499  -7.069  12.692  1.00 96.54           H  
ATOM    434  CA  LEU A  32     -10.756  -5.069  12.670  1.00 96.54           C  
ATOM    435  HA  LEU A  32     -11.229  -4.156  12.308  1.00 96.54           H  
ATOM    436  C   LEU A  32      -9.664  -5.396  11.643  1.00 96.54           C  
ATOM    437  CB  LEU A  32     -10.229  -4.775  14.093  1.00 96.54           C  
ATOM    438  HB2 LEU A  32     -11.091  -4.447  14.674  1.00 96.54           H  
ATOM    439  HB3 LEU A  32      -9.534  -3.936  14.045  1.00 96.54           H  
ATOM    440  O   LEU A  32      -9.468  -6.550  11.274  1.00 96.54           O  
ATOM    441  CG  LEU A  32      -9.568  -5.932  14.873  1.00 96.54           C  
ATOM    442  HG  LEU A  32     -10.149  -6.850  14.779  1.00 96.54           H  
ATOM    443  CD1 LEU A  32      -8.126  -6.180  14.444  1.00 96.54           C  
ATOM    444 HD11 LEU A  32      -7.561  -5.253  14.537  1.00 96.54           H  
ATOM    445 HD12 LEU A  32      -7.675  -6.947  15.075  1.00 96.54           H  
ATOM    446 HD13 LEU A  32      -8.083  -6.535  13.414  1.00 96.54           H  
ATOM    447  CD2 LEU A  32      -9.500  -5.542  16.351  1.00 96.54           C  
ATOM    448 HD21 LEU A  32      -8.969  -6.310  16.912  1.00 96.54           H  
ATOM    449 HD22 LEU A  32     -10.507  -5.440  16.755  1.00 96.54           H  
ATOM    450 HD23 LEU A  32      -8.958  -4.602  16.454  1.00 96.54           H  
ATOM    451  N   GLY A  33      -8.942  -4.369  11.197  1.00 94.38           N  
ATOM    452  H   GLY A  33      -9.163  -3.443  11.536  1.00 94.38           H  
ATOM    453  CA  GLY A  33      -7.693  -4.489  10.440  1.00 94.38           C  
ATOM    454  HA2 GLY A  33      -7.509  -5.527  10.164  1.00 94.38           H  
ATOM    455  HA3 GLY A  33      -7.759  -3.905   9.522  1.00 94.38           H  
ATOM    456  C   GLY A  33      -6.512  -3.976  11.267  1.00 94.38           C  
ATOM    457  O   GLY A  33      -6.692  -3.129  12.148  1.00 94.38           O  
ATOM    458  N   THR A  34      -5.316  -4.508  11.011  1.00 95.86           N  
ATOM    459  H   THR A  34      -5.223  -5.134  10.224  1.00 95.86           H  
ATOM    460  CA  THR A  34      -4.066  -4.105  11.681  1.00 95.86           C  
ATOM    461  HA  THR A  34      -4.149  -3.066  12.000  1.00 95.86           H  
ATOM    462  C   THR A  34      -2.888  -4.201  10.725  1.00 95.86           C  
ATOM    463  CB  THR A  34      -3.718  -4.966  12.916  1.00 95.86           C  
ATOM    464  HB  THR A  34      -2.862  -4.518  13.420  1.00 95.86           H  
ATOM    465  O   THR A  34      -2.969  -4.853   9.686  1.00 95.86           O  
ATOM    466  CG2 THR A  34      -4.844  -5.063  13.935  1.00 95.86           C  
ATOM    467 HG21 THR A  34      -5.660  -5.636  13.494  1.00 95.86           H  
ATOM    468 HG22 THR A  34      -5.185  -4.064  14.207  1.00 95.86           H  
ATOM    469 HG23 THR A  34      -4.484  -5.579  14.825  1.00 95.86           H  
ATOM    470  OG1 THR A  34      -3.366  -6.288  12.556  1.00 95.86           O  
ATOM    471  HG1 THR A  34      -2.426  -6.290  12.360  1.00 95.86           H  
ATOM    472  N   HIS A  35      -1.749  -3.658  11.136  1.00 93.23           N  
ATOM    473  H   HIS A  35      -1.754  -3.104  11.981  1.00 93.23           H  
ATOM    474  CA  HIS A  35      -0.459  -4.041  10.560  1.00 93.23           C  
ATOM    475  HA  HIS A  35      -0.494  -3.901   9.479  1.00 93.23           H  
ATOM    476  C   HIS A  35      -0.150  -5.515  10.846  1.00 93.23           C  
ATOM    477  CB  HIS A  35       0.652  -3.156  11.125  1.00 93.23           C  
ATOM    478  HB2 HIS A  35       0.782  -3.360  12.187  1.00 93.23           H  
ATOM    479  HB3 HIS A  35       1.587  -3.406  10.623  1.00 93.23           H  
ATOM    480  O   HIS A  35      -0.618  -6.060  11.857  1.00 93.23           O  
ATOM    481  CG  HIS A  35       0.379  -1.692  10.955  1.00 93.23           C  
ATOM    482  CD2 HIS A  35       0.966  -0.880  10.031  1.00 93.23           C  
ATOM    483  HD2 HIS A  35       1.734  -1.159   9.324  1.00 93.23           H  
ATOM    484  ND1 HIS A  35      -0.539  -0.933  11.654  1.00 93.23           N  
ATOM    485  HD1 HIS A  35      -1.184  -1.255  12.362  1.00 93.23           H  
ATOM    486  CE1 HIS A  35      -0.522   0.302  11.134  1.00 93.23           C  
ATOM    487  HE1 HIS A  35      -1.165   1.116  11.436  1.00 93.23           H  
ATOM    488  NE2 HIS A  35       0.393   0.378  10.162  1.00 93.23           N  
ATOM    489  N   GLU A  36       0.649  -6.133   9.984  1.00 92.61           N  
ATOM    490  H   GLU A  36       0.907  -5.660   9.129  1.00 92.61           H  
ATOM    491  CA  GLU A  36       1.255  -7.439  10.235  1.00 92.61           C  
ATOM    492  HA  GLU A  36       0.553  -8.014  10.838  1.00 92.61           H  
ATOM    493  C   GLU A  36       2.529  -7.316  11.066  1.00 92.61           C  
ATOM    494  CB  GLU A  36       1.485  -8.228   8.931  1.00 92.61           C  
ATOM    495  HB2 GLU A  36       2.079  -7.642   8.230  1.00 92.61           H  
ATOM    496  HB3 GLU A  36       1.995  -9.165   9.154  1.00 92.61           H  
ATOM    497  O   GLU A  36       3.165  -6.262  11.124  1.00 92.61           O  
ATOM    498  CG  GLU A  36       0.105  -8.534   8.358  1.00 92.61           C  
ATOM    499  HG2 GLU A  36      -0.365  -7.586   8.096  1.00 92.61           H  
ATOM    500  HG3 GLU A  36      -0.477  -9.010   9.146  1.00 92.61           H  
ATOM    501  CD  GLU A  36       0.024  -9.422   7.127  1.00 92.61           C  
ATOM    502  OE1 GLU A  36      -1.124  -9.904   6.938  1.00 92.61           O  
ATOM    503  OE2 GLU A  36       1.024  -9.557   6.394  1.00 92.61           O  
ATOM    504  N   TYR A  37       2.880  -8.405  11.751  1.00 90.69           N  
ATOM    505  H   TYR A  37       2.298  -9.224  11.649  1.00 90.69           H  
ATOM    506  CA  TYR A  37       4.109  -8.518  12.543  1.00 90.69           C  
ATOM    507  HA  TYR A  37       4.024  -9.447  13.107  1.00 90.69           H  
ATOM    508  C   TYR A  37       4.296  -7.404  13.589  1.00 90.69           C  
ATOM    509  CB  TYR A  37       5.319  -8.664  11.608  1.00 90.69           C  
ATOM    510  HB2 TYR A  37       6.211  -8.838  12.210  1.00 90.69           H  
ATOM    511  HB3 TYR A  37       5.469  -7.728  11.068  1.00 90.69           H  
ATOM    512  O   TYR A  37       5.419  -6.980  13.877  1.00 90.69           O  
ATOM    513  CG  TYR A  37       5.202  -9.801  10.615  1.00 90.69           C  
ATOM    514  CD1 TYR A  37       5.302 -11.128  11.070  1.00 90.69           C  
ATOM    515  HD1 TYR A  37       5.448 -11.328  12.121  1.00 90.69           H  
ATOM    516  CD2 TYR A  37       4.990  -9.539   9.248  1.00 90.69           C  
ATOM    517  HD2 TYR A  37       4.877  -8.524   8.896  1.00 90.69           H  
ATOM    518  CE1 TYR A  37       5.221 -12.198  10.162  1.00 90.69           C  
ATOM    519  HE1 TYR A  37       5.301 -13.217  10.509  1.00 90.69           H  
ATOM    520  CE2 TYR A  37       4.919 -10.607   8.333  1.00 90.69           C  
ATOM    521  HE2 TYR A  37       4.747 -10.419   7.283  1.00 90.69           H  
ATOM    522  OH  TYR A  37       5.019 -12.969   7.907  1.00 90.69           O  
ATOM    523  HH  TYR A  37       4.978 -13.821   8.347  1.00 90.69           H  
ATOM    524  CZ  TYR A  37       5.051 -11.936   8.787  1.00 90.69           C  
ATOM    525  N   LYS A  38       3.203  -6.923  14.197  1.00 93.26           N  
ATOM    526  H   LYS A  38       2.319  -7.368  13.996  1.00 93.26           H  
ATOM    527  CA  LYS A  38       3.289  -5.904  15.250  1.00 93.26           C  
ATOM    528  HA  LYS A  38       3.878  -5.076  14.855  1.00 93.26           H  
ATOM    529  C   LYS A  38       4.024  -6.464  16.455  1.00 93.26           C  
ATOM    530  CB  LYS A  38       1.916  -5.381  15.676  1.00 93.26           C  
ATOM    531  HB2 LYS A  38       2.054  -4.730  16.540  1.00 93.26           H  
ATOM    532  HB3 LYS A  38       1.294  -6.222  15.983  1.00 93.26           H  
ATOM    533  O   LYS A  38       3.823  -7.606  16.850  1.00 93.26           O  
ATOM    534  CG  LYS A  38       1.251  -4.584  14.548  1.00 93.26           C  
ATOM    535  HG2 LYS A  38       1.897  -3.749  14.278  1.00 93.26           H  
ATOM    536  HG3 LYS A  38       1.145  -5.230  13.676  1.00 93.26           H  
ATOM    537  CD  LYS A  38      -0.133  -4.040  14.913  1.00 93.26           C  
ATOM    538  HD2 LYS A  38      -0.551  -3.530  14.045  1.00 93.26           H  
ATOM    539  HD3 LYS A  38      -0.799  -4.870  15.150  1.00 93.26           H  
ATOM    540  CE  LYS A  38      -0.096  -3.065  16.086  1.00 93.26           C  
ATOM    541  HE2 LYS A  38       0.387  -2.142  15.766  1.00 93.26           H  
ATOM    542  HE3 LYS A  38       0.476  -3.503  16.904  1.00 93.26           H  
ATOM    543  NZ  LYS A  38      -1.470  -2.794  16.541  1.00 93.26           N  
ATOM    544  HZ1 LYS A  38      -2.018  -2.372  15.805  1.00 93.26           H  
ATOM    545  HZ2 LYS A  38      -1.923  -3.641  16.850  1.00 93.26           H  
ATOM    546  HZ3 LYS A  38      -1.479  -2.102  17.277  1.00 93.26           H  
ATOM    547  N   ILE A  39       4.830  -5.624  17.090  1.00 90.19           N  
ATOM    548  H   ILE A  39       4.962  -4.701  16.701  1.00 90.19           H  
ATOM    549  CA  ILE A  39       5.558  -5.995  18.301  1.00 90.19           C  
ATOM    550  HA  ILE A  39       5.838  -7.045  18.218  1.00 90.19           H  
ATOM    551  C   ILE A  39       4.625  -5.852  19.508  1.00 90.19           C  
ATOM    552  CB  ILE A  39       6.869  -5.190  18.437  1.00 90.19           C  
ATOM    553  HB  ILE A  39       6.619  -4.157  18.678  1.00 90.19           H  
ATOM    554  O   ILE A  39       3.845  -4.897  19.612  1.00 90.19           O  
ATOM    555  CG1 ILE A  39       7.678  -5.207  17.115  1.00 90.19           C  
ATOM    556 HG12 ILE A  39       7.069  -4.809  16.303  1.00 90.19           H  
ATOM    557 HG13 ILE A  39       7.940  -6.235  16.862  1.00 90.19           H  
ATOM    558  CG2 ILE A  39       7.737  -5.768  19.570  1.00 90.19           C  
ATOM    559 HG21 ILE A  39       8.051  -6.781  19.321  1.00 90.19           H  
ATOM    560 HG22 ILE A  39       8.622  -5.151  19.721  1.00 90.19           H  
ATOM    561 HG23 ILE A  39       7.190  -5.797  20.512  1.00 90.19           H  
ATOM    562  CD1 ILE A  39       8.956  -4.360  17.141  1.00 90.19           C  
ATOM    563 HD11 ILE A  39       9.368  -4.306  16.133  1.00 90.19           H  
ATOM    564 HD12 ILE A  39       9.705  -4.813  17.790  1.00 90.19           H  
ATOM    565 HD13 ILE A  39       8.728  -3.352  17.485  1.00 90.19           H  
ATOM    566  N   GLN A  40       4.710  -6.796  20.438  1.00 90.47           N  
ATOM    567  H   GLN A  40       5.360  -7.555  20.285  1.00 90.47           H  
ATOM    568  CA  GLN A  40       4.053  -6.703  21.732  1.00 90.47           C  
ATOM    569  HA  GLN A  40       2.986  -6.571  21.554  1.00 90.47           H  
ATOM    570  C   GLN A  40       4.590  -5.507  22.542  1.00 90.47           C  
ATOM    571  CB  GLN A  40       4.267  -8.001  22.522  1.00 90.47           C  
ATOM    572  HB2 GLN A  40       3.859  -7.872  23.524  1.00 90.47           H  
ATOM    573  HB3 GLN A  40       5.335  -8.203  22.606  1.00 90.47           H  
ATOM    574  O   GLN A  40       5.718  -5.056  22.335  1.00 90.47           O  
ATOM    575  CG  GLN A  40       3.591  -9.210  21.870  1.00 90.47           C  
ATOM    576  HG2 GLN A  40       2.550  -8.964  21.660  1.00 90.47           H  
ATOM    577  HG3 GLN A  40       4.081  -9.434  20.922  1.00 90.47           H  
ATOM    578  CD  GLN A  40       3.636 -10.459  22.746  1.00 90.47           C  
ATOM    579  NE2 GLN A  40       3.403 -11.619  22.177  1.00 90.47           N  
ATOM    580 HE21 GLN A  40       3.480 -12.444  22.755  1.00 90.47           H  
ATOM    581 HE22 GLN A  40       3.361 -11.688  21.171  1.00 90.47           H  
ATOM    582  OE1 GLN A  40       3.861 -10.409  23.951  1.00 90.47           O  
ATOM    583  N   PRO A  41       3.855  -5.024  23.560  1.00 84.69           N  
ATOM    584  CA  PRO A  41       4.326  -3.946  24.432  1.00 84.69           C  
ATOM    585  HA  PRO A  41       4.486  -3.058  23.819  1.00 84.69           H  
ATOM    586  C   PRO A  41       5.628  -4.247  25.195  1.00 84.69           C  
ATOM    587  CB  PRO A  41       3.175  -3.686  25.406  1.00 84.69           C  
ATOM    588  HB2 PRO A  41       3.108  -2.632  25.676  1.00 84.69           H  
ATOM    589  HB3 PRO A  41       3.293  -4.302  26.297  1.00 84.69           H  
ATOM    590  O   PRO A  41       6.216  -3.331  25.763  1.00 84.69           O  
ATOM    591  CG  PRO A  41       1.942  -4.150  24.638  1.00 84.69           C  
ATOM    592  HG2 PRO A  41       1.607  -3.360  23.966  1.00 84.69           H  
ATOM    593  HG3 PRO A  41       1.142  -4.450  25.315  1.00 84.69           H  
ATOM    594  CD  PRO A  41       2.459  -5.325  23.820  1.00 84.69           C  
ATOM    595  HD2 PRO A  41       1.895  -5.387  22.889  1.00 84.69           H  
ATOM    596  HD3 PRO A  41       2.371  -6.251  24.389  1.00 84.69           H  
ATOM    597  N   ASN A  42       6.081  -5.509  25.235  1.00 80.94           N  
ATOM    598  H   ASN A  42       5.606  -6.203  24.677  1.00 80.94           H  
ATOM    599  CA  ASN A  42       7.379  -5.880  25.807  1.00 80.94           C  
ATOM    600  HA  ASN A  42       7.510  -5.314  26.729  1.00 80.94           H  
ATOM    601  C   ASN A  42       8.574  -5.492  24.912  1.00 80.94           C  
ATOM    602  CB  ASN A  42       7.372  -7.378  26.180  1.00 80.94           C  
ATOM    603  HB2 ASN A  42       6.483  -7.602  26.770  1.00 80.94           H  
ATOM    604  HB3 ASN A  42       8.246  -7.575  26.801  1.00 80.94           H  
ATOM    605  O   ASN A  42       9.707  -5.509  25.389  1.00 80.94           O  
ATOM    606  CG  ASN A  42       7.433  -8.351  25.007  1.00 80.94           C  
ATOM    607  ND2 ASN A  42       7.415  -9.626  25.306  1.00 80.94           N  
ATOM    608 HD21 ASN A  42       7.394  -9.959  26.259  1.00 80.94           H  
ATOM    609 HD22 ASN A  42       7.546 -10.319  24.583  1.00 80.94           H  
ATOM    610  OD1 ASN A  42       7.509  -7.976  23.849  1.00 80.94           O  
ATOM    611  N   GLY A  43       8.323  -5.127  23.649  1.00 79.76           N  
ATOM    612  H   GLY A  43       7.372  -5.187  23.315  1.00 79.76           H  
ATOM    613  CA  GLY A  43       9.323  -4.657  22.694  1.00 79.76           C  
ATOM    614  HA2 GLY A  43       9.995  -3.961  23.196  1.00 79.76           H  
ATOM    615  HA3 GLY A  43       8.810  -4.119  21.896  1.00 79.76           H  
ATOM    616  C   GLY A  43      10.179  -5.747  22.044  1.00 79.76           C  
ATOM    617  O   GLY A  43      11.146  -5.400  21.372  1.00 79.76           O  
ATOM    618  N   VAL A  44       9.865  -7.031  22.243  1.00 80.24           N  
ATOM    619  H   VAL A  44       9.030  -7.245  22.769  1.00 80.24           H  
ATOM    620  CA  VAL A  44      10.691  -8.150  21.749  1.00 80.24           C  
ATOM    621  HA  VAL A  44      11.472  -7.766  21.094  1.00 80.24           H  
ATOM    622  C   VAL A  44       9.879  -9.126  20.908  1.00 80.24           C  
ATOM    623  CB  VAL A  44      11.381  -8.892  22.914  1.00 80.24           C  
ATOM    624  HB  VAL A  44      10.623  -9.347  23.552  1.00 80.24           H  
ATOM    625  O   VAL A  44      10.296  -9.472  19.806  1.00 80.24           O  
ATOM    626  CG1 VAL A  44      12.321  -9.995  22.408  1.00 80.24           C  
ATOM    627 HG11 VAL A  44      13.062  -9.576  21.727  1.00 80.24           H  
ATOM    628 HG12 VAL A  44      12.821 -10.475  23.249  1.00 80.24           H  
ATOM    629 HG13 VAL A  44      11.747 -10.760  21.885  1.00 80.24           H  
ATOM    630  CG2 VAL A  44      12.219  -7.938  23.779  1.00 80.24           C  
ATOM    631 HG21 VAL A  44      12.739  -8.500  24.555  1.00 80.24           H  
ATOM    632 HG22 VAL A  44      11.572  -7.207  24.264  1.00 80.24           H  
ATOM    633 HG23 VAL A  44      12.944  -7.415  23.156  1.00 80.24           H  
ATOM    634  N   ASP A  45       8.727  -9.561  21.414  1.00 86.78           N  
ATOM    635  H   ASP A  45       8.389  -9.182  22.287  1.00 86.78           H  
ATOM    636  CA  ASP A  45       7.954 -10.626  20.780  1.00 86.78           C  
ATOM    637  HA  ASP A  45       8.637 -11.275  20.232  1.00 86.78           H  
ATOM    638  C   ASP A  45       6.946 -10.063  19.782  1.00 86.78           C  
ATOM    639  CB  ASP A  45       7.265 -11.492  21.839  1.00 86.78           C  
ATOM    640  HB2 ASP A  45       6.569 -10.873  22.405  1.00 86.78           H  
ATOM    641  HB3 ASP A  45       6.694 -12.277  21.343  1.00 86.78           H  
ATOM    642  O   ASP A  45       6.415  -8.965  19.957  1.00 86.78           O  
ATOM    643  CG  ASP A  45       8.270 -12.143  22.791  1.00 86.78           C  
ATOM    644  OD1 ASP A  45       9.233 -12.773  22.305  1.00 86.78           O  
ATOM    645  OD2 ASP A  45       8.077 -11.973  24.018  1.00 86.78           O  
ATOM    646  N   ILE A  46       6.640 -10.844  18.749  1.00 90.50           N  
ATOM    647  H   ILE A  46       7.083 -11.749  18.679  1.00 90.50           H  
ATOM    648  CA  ILE A  46       5.582 -10.514  17.795  1.00 90.50           C  
ATOM    649  HA  ILE A  46       5.620  -9.442  17.605  1.00 90.50           H  
ATOM    650  C   ILE A  46       4.221 -10.817  18.438  1.00 90.50           C  
ATOM    651  CB  ILE A  46       5.813 -11.218  16.438  1.00 90.50           C  
ATOM    652  HB  ILE A  46       5.828 -12.296  16.600  1.00 90.50           H  
ATOM    653  O   ILE A  46       4.034 -11.813  19.141  1.00 90.50           O  
ATOM    654  CG1 ILE A  46       7.178 -10.781  15.847  1.00 90.50           C  
ATOM    655 HG12 ILE A  46       7.163  -9.709  15.650  1.00 90.50           H  
ATOM    656 HG13 ILE A  46       7.967 -10.975  16.573  1.00 90.50           H  
ATOM    657  CG2 ILE A  46       4.670 -10.886  15.464  1.00 90.50           C  
ATOM    658 HG21 ILE A  46       4.579  -9.805  15.351  1.00 90.50           H  
ATOM    659 HG22 ILE A  46       3.725 -11.291  15.826  1.00 90.50           H  
ATOM    660 HG23 ILE A  46       4.855 -11.333  14.487  1.00 90.50           H  
ATOM    661  CD1 ILE A  46       7.584 -11.512  14.562  1.00 90.50           C  
ATOM    662 HD11 ILE A  46       6.976 -11.169  13.725  1.00 90.50           H  
ATOM    663 HD12 ILE A  46       8.627 -11.291  14.337  1.00 90.50           H  
ATOM    664 HD13 ILE A  46       7.468 -12.589  14.688  1.00 90.50           H  
ATOM    665  N   ALA A  47       3.262  -9.925  18.226  1.00 92.99           N  
ATOM    666  H   ALA A  47       3.476  -9.137  17.633  1.00 92.99           H  
ATOM    667  CA  ALA A  47       1.879 -10.085  18.635  1.00 92.99           C  
ATOM    668  HA  ALA A  47       1.844 -10.437  19.666  1.00 92.99           H  
ATOM    669  C   ALA A  47       1.221 -11.136  17.729  1.00 92.99           C  
ATOM    670  CB  ALA A  47       1.220  -8.702  18.574  1.00 92.99           C  
ATOM    671  HB1 ALA A  47       1.174  -8.348  17.544  1.00 92.99           H  
ATOM    672  HB2 ALA A  47       0.212  -8.756  18.985  1.00 92.99           H  
ATOM    673  HB3 ALA A  47       1.797  -7.994  19.169  1.00 92.99           H  
ATOM    674  O   ALA A  47       1.043 -10.918  16.529  1.00 92.99           O  
ATOM    675  N   GLU A  48       0.902 -12.302  18.291  1.00 94.80           N  
ATOM    676  H   GLU A  48       1.084 -12.423  19.277  1.00 94.80           H  
ATOM    677  CA  GLU A  48       0.522 -13.495  17.524  1.00 94.80           C  
ATOM    678  HA  GLU A  48       1.359 -13.762  16.878  1.00 94.80           H  
ATOM    679  C   GLU A  48      -0.697 -13.290  16.611  1.00 94.80           C  
ATOM    680  CB  GLU A  48       0.290 -14.667  18.493  1.00 94.80           C  
ATOM    681  HB2 GLU A  48       0.144 -15.574  17.907  1.00 94.80           H  
ATOM    682  HB3 GLU A  48       1.183 -14.792  19.106  1.00 94.80           H  
ATOM    683  O   GLU A  48      -0.734 -13.829  15.508  1.00 94.80           O  
ATOM    684  CG  GLU A  48      -0.931 -14.455  19.408  1.00 94.80           C  
ATOM    685  HG2 GLU A  48      -0.830 -13.502  19.927  1.00 94.80           H  
ATOM    686  HG3 GLU A  48      -1.831 -14.411  18.795  1.00 94.80           H  
ATOM    687  CD  GLU A  48      -1.139 -15.562  20.446  1.00 94.80           C  
ATOM    688  OE1 GLU A  48      -1.963 -15.312  21.354  1.00 94.80           O  
ATOM    689  OE2 GLU A  48      -0.510 -16.636  20.318  1.00 94.80           O  
ATOM    690  N   GLY A  49      -1.669 -12.469  17.016  1.00 94.10           N  
ATOM    691  H   GLY A  49      -1.544 -11.976  17.889  1.00 94.10           H  
ATOM    692  CA  GLY A  49      -2.869 -12.152  16.236  1.00 94.10           C  
ATOM    693  HA2 GLY A  49      -3.320 -13.078  15.879  1.00 94.10           H  
ATOM    694  HA3 GLY A  49      -3.585 -11.643  16.881  1.00 94.10           H  
ATOM    695  C   GLY A  49      -2.604 -11.250  15.028  1.00 94.10           C  
ATOM    696  O   GLY A  49      -3.520 -10.976  14.257  1.00 94.10           O  
ATOM    697  N   THR A  50      -1.365 -10.780  14.858  1.00 95.74           N  
ATOM    698  H   THR A  50      -0.675 -11.039  15.550  1.00 95.74           H  
ATOM    699  CA  THR A  50      -0.913  -9.965  13.714  1.00 95.74           C  
ATOM    700  HA  THR A  50      -1.787  -9.647  13.144  1.00 95.74           H  
ATOM    701  C   THR A  50      -0.047 -10.740  12.728  1.00 95.74           C  
ATOM    702  CB  THR A  50      -0.197  -8.685  14.161  1.00 95.74           C  
ATOM    703  HB  THR A  50      -0.082  -8.030  13.297  1.00 95.74           H  
ATOM    704  O   THR A  50       0.439 -10.170  11.756  1.00 95.74           O  
ATOM    705  CG2 THR A  50      -1.018  -7.959  15.220  1.00 95.74           C  
ATOM    706 HG21 THR A  50      -0.971  -8.516  16.156  1.00 95.74           H  
ATOM    707 HG22 THR A  50      -2.051  -7.862  14.888  1.00 95.74           H  
ATOM    708 HG23 THR A  50      -0.606  -6.963  15.379  1.00 95.74           H  
ATOM    709  OG1 THR A  50       1.081  -8.931  14.709  1.00 95.74           O  
ATOM    710  HG1 THR A  50       1.019  -9.653  15.338  1.00 95.74           H  
ATOM    711  N   LEU A  51       0.161 -12.036  12.963  1.00 93.66           N  
ATOM    712  H   LEU A  51      -0.286 -12.468  13.759  1.00 93.66           H  
ATOM    713  CA  LEU A  51       0.810 -12.910  11.992  1.00 93.66           C  
ATOM    714  HA  LEU A  51       1.711 -12.411  11.634  1.00 93.66           H  
ATOM    715  C   LEU A  51      -0.135 -13.160  10.799  1.00 93.66           C  
ATOM    716  CB  LEU A  51       1.212 -14.223  12.678  1.00 93.66           C  
ATOM    717  HB2 LEU A  51       0.323 -14.674  13.119  1.00 93.66           H  
ATOM    718  HB3 LEU A  51       1.582 -14.906  11.913  1.00 93.66           H  
ATOM    719  O   LEU A  51      -1.324 -13.411  11.037  1.00 93.66           O  
ATOM    720  CG  LEU A  51       2.302 -14.080  13.754  1.00 93.66           C  
ATOM    721  HG  LEU A  51       2.006 -13.328  14.486  1.00 93.66           H  
ATOM    722  CD1 LEU A  51       2.489 -15.406  14.489  1.00 93.66           C  
ATOM    723 HD11 LEU A  51       1.552 -15.697  14.964  1.00 93.66           H  
ATOM    724 HD12 LEU A  51       2.784 -16.179  13.779  1.00 93.66           H  
ATOM    725 HD13 LEU A  51       3.259 -15.304  15.253  1.00 93.66           H  
ATOM    726  CD2 LEU A  51       3.647 -13.678  13.148  1.00 93.66           C  
ATOM    727 HD21 LEU A  51       3.920 -14.389  12.369  1.00 93.66           H  
ATOM    728 HD22 LEU A  51       4.417 -13.675  13.918  1.00 93.66           H  
ATOM    729 HD23 LEU A  51       3.571 -12.679  12.717  1.00 93.66           H  
ATOM    730  N   PRO A  52       0.352 -13.135   9.543  1.00 89.33           N  
ATOM    731  CA  PRO A  52      -0.488 -13.359   8.362  1.00 89.33           C  
ATOM    732  HA  PRO A  52      -1.201 -12.539   8.274  1.00 89.33           H  
ATOM    733  C   PRO A  52      -1.252 -14.690   8.420  1.00 89.33           C  
ATOM    734  CB  PRO A  52       0.456 -13.326   7.157  1.00 89.33           C  
ATOM    735  HB2 PRO A  52       0.720 -14.339   6.854  1.00 89.33           H  
ATOM    736  HB3 PRO A  52       0.011 -12.789   6.319  1.00 89.33           H  
ATOM    737  O   PRO A  52      -2.441 -14.748   8.115  1.00 89.33           O  
ATOM    738  CG  PRO A  52       1.712 -12.622   7.656  1.00 89.33           C  
ATOM    739  HG2 PRO A  52       2.597 -13.033   7.171  1.00 89.33           H  
ATOM    740  HG3 PRO A  52       1.652 -11.550   7.470  1.00 89.33           H  
ATOM    741  CD  PRO A  52       1.727 -12.843   9.161  1.00 89.33           C  
ATOM    742  HD2 PRO A  52       2.096 -11.939   9.646  1.00 89.33           H  
ATOM    743  HD3 PRO A  52       2.365 -13.693   9.404  1.00 89.33           H  
ATOM    744  N   GLU A  53      -0.618 -15.758   8.911  1.00 91.74           N  
ATOM    745  H   GLU A  53       0.363 -15.668   9.132  1.00 91.74           H  
ATOM    746  CA  GLU A  53      -1.228 -17.085   9.075  1.00 91.74           C  
ATOM    747  HA  GLU A  53      -1.702 -17.352   8.131  1.00 91.74           H  
ATOM    748  C   GLU A  53      -2.328 -17.157  10.152  1.00 91.74           C  
ATOM    749  CB  GLU A  53      -0.133 -18.129   9.365  1.00 91.74           C  
ATOM    750  HB2 GLU A  53      -0.614 -19.106   9.391  1.00 91.74           H  
ATOM    751  HB3 GLU A  53       0.578 -18.154   8.539  1.00 91.74           H  
ATOM    752  O   GLU A  53      -3.043 -18.161  10.256  1.00 91.74           O  
ATOM    753  CG  GLU A  53       0.623 -17.943  10.698  1.00 91.74           C  
ATOM    754  HG2 GLU A  53       0.857 -18.938  11.076  1.00 91.74           H  
ATOM    755  HG3 GLU A  53      -0.020 -17.471  11.441  1.00 91.74           H  
ATOM    756  CD  GLU A  53       1.935 -17.152  10.575  1.00 91.74           C  
ATOM    757  OE1 GLU A  53       2.869 -17.479  11.339  1.00 91.74           O  
ATOM    758  OE2 GLU A  53       1.989 -16.205   9.758  1.00 91.74           O  
ATOM    759  N   ASN A  54      -2.450 -16.119  10.982  1.00 94.33           N  
ATOM    760  H   ASN A  54      -1.842 -15.327  10.829  1.00 94.33           H  
ATOM    761  CA  ASN A  54      -3.493 -15.971  11.995  1.00 94.33           C  
ATOM    762  HA  ASN A  54      -4.014 -16.923  12.101  1.00 94.33           H  
ATOM    763  C   ASN A  54      -4.590 -14.980  11.582  1.00 94.33           C  
ATOM    764  CB  ASN A  54      -2.849 -15.623  13.347  1.00 94.33           C  
ATOM    765  HB2 ASN A  54      -2.179 -14.774  13.219  1.00 94.33           H  
ATOM    766  HB3 ASN A  54      -3.626 -15.325  14.051  1.00 94.33           H  
ATOM    767  O   ASN A  54      -5.541 -14.775  12.341  1.00 94.33           O  
ATOM    768  CG  ASN A  54      -2.091 -16.779  13.975  1.00 94.33           C  
ATOM    769  ND2 ASN A  54      -1.192 -16.499  14.882  1.00 94.33           N  
ATOM    770 HD21 ASN A  54      -0.642 -17.256  15.261  1.00 94.33           H  
ATOM    771 HD22 ASN A  54      -0.997 -15.530  15.089  1.00 94.33           H  
ATOM    772  OD1 ASN A  54      -2.315 -17.952  13.703  1.00 94.33           O  
ATOM    773  N   ALA A  55      -4.510 -14.401  10.380  1.00 93.19           N  
ATOM    774  H   ALA A  55      -3.726 -14.608   9.779  1.00 93.19           H  
ATOM    775  CA  ALA A  55      -5.618 -13.645   9.815  1.00 93.19           C  
ATOM    776  HA  ALA A  55      -5.825 -12.801  10.473  1.00 93.19           H  
ATOM    777  C   ALA A  55      -6.885 -14.512   9.736  1.00 93.19           C  
ATOM    778  CB  ALA A  55      -5.220 -13.100   8.443  1.00 93.19           C  
ATOM    779  HB1 ALA A  55      -5.048 -13.924   7.750  1.00 93.19           H  
ATOM    780  HB2 ALA A  55      -6.024 -12.474   8.056  1.00 93.19           H  
ATOM    781  HB3 ALA A  55      -4.306 -12.512   8.521  1.00 93.19           H  
ATOM    782  O   ALA A  55      -6.827 -15.730   9.558  1.00 93.19           O  
ATOM    783  N   ASN A  56      -8.045 -13.875   9.884  1.00 94.78           N  
ATOM    784  H   ASN A  56      -8.024 -12.873  10.012  1.00 94.78           H  
ATOM    785  CA  ASN A  56      -9.361 -14.512   9.921  1.00 94.78           C  
ATOM    786  HA  ASN A  56     -10.076 -13.716  10.132  1.00 94.78           H  
ATOM    787  C   ASN A  56      -9.558 -15.544  11.046  1.00 94.78           C  
ATOM    788  CB  ASN A  56      -9.716 -15.078   8.531  1.00 94.78           C  
ATOM    789  HB2 ASN A  56      -9.059 -15.917   8.304  1.00 94.78           H  
ATOM    790  HB3 ASN A  56     -10.738 -15.457   8.541  1.00 94.78           H  
ATOM    791  O   ASN A  56     -10.569 -16.238  11.035  1.00 94.78           O  
ATOM    792  CG  ASN A  56      -9.627 -14.050   7.424  1.00 94.78           C  
ATOM    793  ND2 ASN A  56      -9.109 -14.418   6.278  1.00 94.78           N  
ATOM    794 HD21 ASN A  56      -9.093 -13.744   5.526  1.00 94.78           H  
ATOM    795 HD22 ASN A  56      -8.743 -15.353   6.165  1.00 94.78           H  
ATOM    796  OD1 ASN A  56     -10.037 -12.910   7.562  1.00 94.78           O  
ATOM    797  N   LYS A  57      -8.663 -15.653  12.035  1.00 95.53           N  
ATOM    798  H   LYS A  57      -7.811 -15.112  11.991  1.00 95.53           H  
ATOM    799  CA  LYS A  57      -8.908 -16.489  13.220  1.00 95.53           C  
ATOM    800  HA  LYS A  57      -9.529 -17.334  12.922  1.00 95.53           H  
ATOM    801  C   LYS A  57      -9.698 -15.720  14.271  1.00 95.53           C  
ATOM    802  CB  LYS A  57      -7.606 -17.066  13.784  1.00 95.53           C  
ATOM    803  HB2 LYS A  57      -6.912 -16.259  14.019  1.00 95.53           H  
ATOM    804  HB3 LYS A  57      -7.831 -17.607  14.703  1.00 95.53           H  
ATOM    805  O   LYS A  57      -9.441 -14.541  14.522  1.00 95.53           O  
ATOM    806  CG  LYS A  57      -6.970 -18.032  12.780  1.00 95.53           C  
ATOM    807  HG2 LYS A  57      -6.656 -17.476  11.897  1.00 95.53           H  
ATOM    808  HG3 LYS A  57      -7.704 -18.781  12.480  1.00 95.53           H  
ATOM    809  CD  LYS A  57      -5.756 -18.741  13.382  1.00 95.53           C  
ATOM    810  HD2 LYS A  57      -6.068 -19.387  14.202  1.00 95.53           H  
ATOM    811  HD3 LYS A  57      -5.058 -17.994  13.760  1.00 95.53           H  
ATOM    812  CE  LYS A  57      -5.107 -19.568  12.270  1.00 95.53           C  
ATOM    813  HE2 LYS A  57      -5.751 -20.410  12.017  1.00 95.53           H  
ATOM    814  HE3 LYS A  57      -5.030 -18.935  11.385  1.00 95.53           H  
ATOM    815  NZ  LYS A  57      -3.748 -20.020  12.637  1.00 95.53           N  
ATOM    816  HZ1 LYS A  57      -3.207 -19.220  12.932  1.00 95.53           H  
ATOM    817  HZ2 LYS A  57      -3.753 -20.694  13.388  1.00 95.53           H  
ATOM    818  HZ3 LYS A  57      -3.269 -20.364  11.817  1.00 95.53           H  
ATOM    819  N   LEU A  58     -10.659 -16.400  14.890  1.00 95.79           N  
ATOM    820  H   LEU A  58     -10.822 -17.360  14.620  1.00 95.79           H  
ATOM    821  CA  LEU A  58     -11.473 -15.843  15.963  1.00 95.79           C  
ATOM    822  HA  LEU A  58     -11.663 -14.794  15.740  1.00 95.79           H  
ATOM    823  C   LEU A  58     -10.732 -15.930  17.304  1.00 95.79           C  
ATOM    824  CB  LEU A  58     -12.815 -16.593  15.992  1.00 95.79           C  
ATOM    825  HB2 LEU A  58     -13.272 -16.544  15.004  1.00 95.79           H  
ATOM    826  HB3 LEU A  58     -12.623 -17.642  16.216  1.00 95.79           H  
ATOM    827  O   LEU A  58     -10.392 -17.018  17.764  1.00 95.79           O  
ATOM    828  CG  LEU A  58     -13.804 -16.038  17.029  1.00 95.79           C  
ATOM    829  HG  LEU A  58     -13.361 -16.078  18.024  1.00 95.79           H  
ATOM    830  CD1 LEU A  58     -14.186 -14.590  16.714  1.00 95.79           C  
ATOM    831 HD11 LEU A  58     -15.134 -14.345  17.195  1.00 95.79           H  
ATOM    832 HD12 LEU A  58     -14.303 -14.461  15.638  1.00 95.79           H  
ATOM    833 HD13 LEU A  58     -13.409 -13.914  17.071  1.00 95.79           H  
ATOM    834  CD2 LEU A  58     -15.067 -16.896  17.048  1.00 95.79           C  
ATOM    835 HD21 LEU A  58     -15.743 -16.544  17.828  1.00 95.79           H  
ATOM    836 HD22 LEU A  58     -15.567 -16.852  16.080  1.00 95.79           H  
ATOM    837 HD23 LEU A  58     -14.803 -17.932  17.257  1.00 95.79           H  
ATOM    838  N   TYR A  59     -10.545 -14.788  17.963  1.00 96.92           N  
ATOM    839  H   TYR A  59     -10.809 -13.923  17.513  1.00 96.92           H  
ATOM    840  CA  TYR A  59      -9.966 -14.700  19.302  1.00 96.92           C  
ATOM    841  HA  TYR A  59      -9.569 -15.673  19.589  1.00 96.92           H  
ATOM    842  C   TYR A  59     -11.023 -14.308  20.331  1.00 96.92           C  
ATOM    843  CB  TYR A  59      -8.793 -13.713  19.313  1.00 96.92           C  
ATOM    844  HB2 TYR A  59      -8.521 -13.510  20.349  1.00 96.92           H  
ATOM    845  HB3 TYR A  59      -9.106 -12.768  18.869  1.00 96.92           H  
ATOM    846  O   TYR A  59     -11.864 -13.443  20.081  1.00 96.92           O  
ATOM    847  CG  TYR A  59      -7.563 -14.225  18.592  1.00 96.92           C  
ATOM    848  CD1 TYR A  59      -6.522 -14.833  19.323  1.00 96.92           C  
ATOM    849  HD1 TYR A  59      -6.590 -14.922  20.397  1.00 96.92           H  
ATOM    850  CD2 TYR A  59      -7.462 -14.108  17.192  1.00 96.92           C  
ATOM    851  HD2 TYR A  59      -8.262 -13.653  16.627  1.00 96.92           H  
ATOM    852  CE1 TYR A  59      -5.380 -15.317  18.658  1.00 96.92           C  
ATOM    853  HE1 TYR A  59      -4.579 -15.768  19.225  1.00 96.92           H  
ATOM    854  CE2 TYR A  59      -6.322 -14.593  16.523  1.00 96.92           C  
ATOM    855  HE2 TYR A  59      -6.236 -14.501  15.450  1.00 96.92           H  
ATOM    856  OH  TYR A  59      -4.183 -15.675  16.612  1.00 96.92           O  
ATOM    857  HH  TYR A  59      -3.536 -16.023  17.230  1.00 96.92           H  
ATOM    858  CZ  TYR A  59      -5.282 -15.202  17.255  1.00 96.92           C  
ATOM    859  N   ILE A  60     -10.944 -14.907  21.519  1.00 95.66           N  
ATOM    860  H   ILE A  60     -10.205 -15.580  21.664  1.00 95.66           H  
ATOM    861  CA  ILE A  60     -11.676 -14.452  22.702  1.00 95.66           C  
ATOM    862  HA  ILE A  60     -12.495 -13.798  22.403  1.00 95.66           H  
ATOM    863  C   ILE A  60     -10.699 -13.652  23.545  1.00 95.66           C  
ATOM    864  CB  ILE A  60     -12.271 -15.626  23.509  1.00 95.66           C  
ATOM    865  HB  ILE A  60     -11.465 -16.269  23.860  1.00 95.66           H  
ATOM    866  O   ILE A  60      -9.751 -14.217  24.074  1.00 95.66           O  
ATOM    867  CG1 ILE A  60     -13.203 -16.453  22.607  1.00 95.66           C  
ATOM    868 HG12 ILE A  60     -12.649 -16.822  21.745  1.00 95.66           H  
ATOM    869 HG13 ILE A  60     -13.981 -15.777  22.252  1.00 95.66           H  
ATOM    870  CG2 ILE A  60     -13.041 -15.074  24.728  1.00 95.66           C  
ATOM    871 HG21 ILE A  60     -13.866 -14.445  24.392  1.00 95.66           H  
ATOM    872 HG22 ILE A  60     -12.375 -14.493  25.366  1.00 95.66           H  
ATOM    873 HG23 ILE A  60     -13.428 -15.896  25.331  1.00 95.66           H  
ATOM    874  CD1 ILE A  60     -13.854 -17.667  23.280  1.00 95.66           C  
ATOM    875 HD11 ILE A  60     -13.089 -18.283  23.752  1.00 95.66           H  
ATOM    876 HD12 ILE A  60     -14.583 -17.348  24.025  1.00 95.66           H  
ATOM    877 HD13 ILE A  60     -14.372 -18.262  22.528  1.00 95.66           H  
ATOM    878  N   ILE A  61     -10.941 -12.354  23.683  1.00 96.60           N  
ATOM    879  H   ILE A  61     -11.745 -11.960  23.215  1.00 96.60           H  
ATOM    880  CA  ILE A  61     -10.092 -11.465  24.471  1.00 96.60           C  
ATOM    881  HA  ILE A  61      -9.188 -11.996  24.770  1.00 96.60           H  
ATOM    882  C   ILE A  61     -10.830 -11.062  25.741  1.00 96.60           C  
ATOM    883  CB  ILE A  61      -9.669 -10.245  23.636  1.00 96.60           C  
ATOM    884  HB  ILE A  61     -10.560  -9.664  23.397  1.00 96.60           H  
ATOM    885  O   ILE A  61     -11.961 -10.577  25.674  1.00 96.60           O  
ATOM    886  CG1 ILE A  61      -8.986 -10.614  22.297  1.00 96.60           C  
ATOM    887 HG12 ILE A  61      -9.681 -11.185  21.683  1.00 96.60           H  
ATOM    888 HG13 ILE A  61      -8.766  -9.696  21.753  1.00 96.60           H  
ATOM    889  CG2 ILE A  61      -8.736  -9.364  24.474  1.00 96.60           C  
ATOM    890 HG21 ILE A  61      -8.391  -8.539  23.850  1.00 96.60           H  
ATOM    891 HG22 ILE A  61      -7.875  -9.938  24.816  1.00 96.60           H  
ATOM    892 HG23 ILE A  61      -9.259  -8.965  25.343  1.00 96.60           H  
ATOM    893  CD1 ILE A  61      -7.680 -11.414  22.423  1.00 96.60           C  
ATOM    894 HD11 ILE A  61      -7.315 -11.665  21.427  1.00 96.60           H  
ATOM    895 HD12 ILE A  61      -7.847 -12.342  22.971  1.00 96.60           H  
ATOM    896 HD13 ILE A  61      -6.914 -10.824  22.925  1.00 96.60           H  
ATOM    897  N   THR A  62     -10.192 -11.230  26.897  1.00 94.33           N  
ATOM    898  H   THR A  62      -9.284 -11.673  26.875  1.00 94.33           H  
ATOM    899  CA  THR A  62     -10.811 -11.024  28.216  1.00 94.33           C  
ATOM    900  HA  THR A  62     -11.880 -10.881  28.056  1.00 94.33           H  
ATOM    901  C   THR A  62     -10.321  -9.785  28.965  1.00 94.33           C  
ATOM    902  CB  THR A  62     -10.662 -12.264  29.105  1.00 94.33           C  
ATOM    903  HB  THR A  62     -11.207 -12.084  30.032  1.00 94.33           H  
ATOM    904  O   THR A  62     -10.896  -9.387  29.980  1.00 94.33           O  
ATOM    905  CG2 THR A  62     -11.247 -13.522  28.461  1.00 94.33           C  
ATOM    906 HG21 THR A  62     -12.287 -13.343  28.184  1.00 94.33           H  
ATOM    907 HG22 THR A  62     -11.201 -14.344  29.175  1.00 94.33           H  
ATOM    908 HG23 THR A  62     -10.676 -13.797  27.574  1.00 94.33           H  
ATOM    909  OG1 THR A  62      -9.308 -12.495  29.433  1.00 94.33           O  
ATOM    910  HG1 THR A  62      -8.782 -12.548  28.632  1.00 94.33           H  
ATOM    911  N   SER A  63      -9.262  -9.130  28.480  1.00 95.33           N  
ATOM    912  H   SER A  63      -8.810  -9.502  27.657  1.00 95.33           H  
ATOM    913  CA  SER A  63      -8.727  -7.914  29.100  1.00 95.33           C  
ATOM    914  HA  SER A  63      -9.556  -7.343  29.518  1.00 95.33           H  
ATOM    915  C   SER A  63      -7.998  -7.008  28.109  1.00 95.33           C  
ATOM    916  CB  SER A  63      -7.783  -8.293  30.248  1.00 95.33           C  
ATOM    917  HB2 SER A  63      -7.532  -7.397  30.816  1.00 95.33           H  
ATOM    918  HB3 SER A  63      -8.282  -8.994  30.917  1.00 95.33           H  
ATOM    919  O   SER A  63      -7.514  -7.454  27.071  1.00 95.33           O  
ATOM    920  OG  SER A  63      -6.588  -8.875  29.756  1.00 95.33           O  
ATOM    921  HG  SER A  63      -6.823  -9.736  29.403  1.00 95.33           H  
ATOM    922  N   GLN A  64      -7.839  -5.730  28.468  1.00 94.51           N  
ATOM    923  H   GLN A  64      -8.319  -5.395  29.291  1.00 94.51           H  
ATOM    924  CA  GLN A  64      -7.017  -4.781  27.706  1.00 94.51           C  
ATOM    925  HA  GLN A  64      -7.428  -4.664  26.703  1.00 94.51           H  
ATOM    926  C   GLN A  64      -5.561  -5.240  27.555  1.00 94.51           C  
ATOM    927  CB  GLN A  64      -7.018  -3.425  28.421  1.00 94.51           C  
ATOM    928  HB2 GLN A  64      -6.761  -3.570  29.470  1.00 94.51           H  
ATOM    929  HB3 GLN A  64      -6.252  -2.791  27.974  1.00 94.51           H  
ATOM    930  O   GLN A  64      -4.953  -4.999  26.518  1.00 94.51           O  
ATOM    931  CG  GLN A  64      -8.361  -2.698  28.314  1.00 94.51           C  
ATOM    932  HG2 GLN A  64      -9.144  -3.291  28.786  1.00 94.51           H  
ATOM    933  HG3 GLN A  64      -8.607  -2.567  27.261  1.00 94.51           H  
ATOM    934  CD  GLN A  64      -8.308  -1.336  28.995  1.00 94.51           C  
ATOM    935  NE2 GLN A  64      -8.876  -0.314  28.402  1.00 94.51           N  
ATOM    936 HE21 GLN A  64      -9.330  -0.449  27.510  1.00 94.51           H  
ATOM    937 HE22 GLN A  64      -8.718   0.592  28.818  1.00 94.51           H  
ATOM    938  OE1 GLN A  64      -7.756  -1.164  30.070  1.00 94.51           O  
ATOM    939  N   ARG A  65      -4.999  -5.896  28.583  1.00 93.82           N  
ATOM    940  H   ARG A  65      -5.586  -6.110  29.378  1.00 93.82           H  
ATOM    941  CA  ARG A  65      -3.620  -6.401  28.563  1.00 93.82           C  
ATOM    942  HA  ARG A  65      -2.959  -5.605  28.219  1.00 93.82           H  
ATOM    943  C   ARG A  65      -3.464  -7.540  27.564  1.00 93.82           C  
ATOM    944  CB  ARG A  65      -3.189  -6.828  29.972  1.00 93.82           C  
ATOM    945  HB2 ARG A  65      -3.847  -7.621  30.330  1.00 93.82           H  
ATOM    946  HB3 ARG A  65      -3.276  -5.973  30.642  1.00 93.82           H  
ATOM    947  O   ARG A  65      -2.513  -7.533  26.797  1.00 93.82           O  
ATOM    948  CG  ARG A  65      -1.736  -7.330  29.982  1.00 93.82           C  
ATOM    949  HG2 ARG A  65      -1.642  -8.213  29.350  1.00 93.82           H  
ATOM    950  HG3 ARG A  65      -1.081  -6.549  29.596  1.00 93.82           H  
ATOM    951  CD  ARG A  65      -1.302  -7.700  31.403  1.00 93.82           C  
ATOM    952  HD2 ARG A  65      -1.395  -6.819  32.038  1.00 93.82           H  
ATOM    953  HD3 ARG A  65      -1.968  -8.468  31.797  1.00 93.82           H  
ATOM    954  NE  ARG A  65       0.097  -8.171  31.436  1.00 93.82           N  
ATOM    955  HE  ARG A  65       0.804  -7.477  31.629  1.00 93.82           H  
ATOM    956  NH1 ARG A  65      -0.299 -10.376  30.911  1.00 93.82           N  
ATOM    957 HH11 ARG A  65       0.052 -11.273  30.607  1.00 93.82           H  
ATOM    958 HH12 ARG A  65      -1.221 -10.132  30.580  1.00 93.82           H  
ATOM    959  NH2 ARG A  65       1.781  -9.698  31.350  1.00 93.82           N  
ATOM    960 HH21 ARG A  65       2.457  -8.969  31.525  1.00 93.82           H  
ATOM    961 HH22 ARG A  65       2.088 -10.644  31.174  1.00 93.82           H  
ATOM    962  CZ  ARG A  65       0.514  -9.410  31.231  1.00 93.82           C  
ATOM    963  N   GLU A  66      -4.389  -8.491  27.580  1.00 95.72           N  
ATOM    964  H   GLU A  66      -5.157  -8.422  28.232  1.00 95.72           H  
ATOM    965  CA  GLU A  66      -4.409  -9.589  26.614  1.00 95.72           C  
ATOM    966  HA  GLU A  66      -3.472 -10.143  26.658  1.00 95.72           H  
ATOM    967  C   GLU A  66      -4.560  -9.051  25.188  1.00 95.72           C  
ATOM    968  CB  GLU A  66      -5.549 -10.527  26.999  1.00 95.72           C  
ATOM    969  HB2 GLU A  66      -6.485  -9.972  26.949  1.00 95.72           H  
ATOM    970  HB3 GLU A  66      -5.393 -10.845  28.030  1.00 95.72           H  
ATOM    971  O   GLU A  66      -3.760  -9.402  24.330  1.00 95.72           O  
ATOM    972  CG  GLU A  66      -5.651 -11.775  26.116  1.00 95.72           C  
ATOM    973  HG2 GLU A  66      -5.828 -11.472  25.084  1.00 95.72           H  
ATOM    974  HG3 GLU A  66      -4.708 -12.318  26.168  1.00 95.72           H  
ATOM    975  CD  GLU A  66      -6.802 -12.679  26.579  1.00 95.72           C  
ATOM    976  OE1 GLU A  66      -6.843 -13.844  26.152  1.00 95.72           O  
ATOM    977  OE2 GLU A  66      -7.649 -12.200  27.378  1.00 95.72           O  
ATOM    978  N   LEU A  67      -5.473  -8.095  24.964  1.00 96.28           N  
ATOM    979  H   LEU A  67      -6.117  -7.861  25.707  1.00 96.28           H  
ATOM    980  CA  LEU A  67      -5.667  -7.470  23.652  1.00 96.28           C  
ATOM    981  HA  LEU A  67      -6.057  -8.230  22.975  1.00 96.28           H  
ATOM    982  C   LEU A  67      -4.354  -6.946  23.056  1.00 96.28           C  
ATOM    983  CB  LEU A  67      -6.667  -6.304  23.771  1.00 96.28           C  
ATOM    984  HB2 LEU A  67      -6.208  -5.515  24.367  1.00 96.28           H  
ATOM    985  HB3 LEU A  67      -7.566  -6.619  24.301  1.00 96.28           H  
ATOM    986  O   LEU A  67      -4.032  -7.249  21.910  1.00 96.28           O  
ATOM    987  CG  LEU A  67      -7.055  -5.710  22.403  1.00 96.28           C  
ATOM    988  HG  LEU A  67      -6.157  -5.477  21.830  1.00 96.28           H  
ATOM    989  CD1 LEU A  67      -7.934  -6.659  21.591  1.00 96.28           C  
ATOM    990 HD11 LEU A  67      -8.246  -6.181  20.663  1.00 96.28           H  
ATOM    991 HD12 LEU A  67      -8.815  -6.944  22.167  1.00 96.28           H  
ATOM    992 HD13 LEU A  67      -7.376  -7.560  21.335  1.00 96.28           H  
ATOM    993  CD2 LEU A  67      -7.809  -4.402  22.616  1.00 96.28           C  
ATOM    994 HD21 LEU A  67      -8.031  -3.946  21.651  1.00 96.28           H  
ATOM    995 HD22 LEU A  67      -8.741  -4.584  23.152  1.00 96.28           H  
ATOM    996 HD23 LEU A  67      -7.182  -3.716  23.185  1.00 96.28           H  
ATOM    997  N   VAL A  68      -3.592  -6.166  23.831  1.00 95.23           N  
ATOM    998  H   VAL A  68      -3.909  -5.957  24.767  1.00 95.23           H  
ATOM    999  CA  VAL A  68      -2.337  -5.572  23.344  1.00 95.23           C  
ATOM   1000  HA  VAL A  68      -2.514  -5.227  22.326  1.00 95.23           H  
ATOM   1001  C   VAL A  68      -1.200  -6.587  23.241  1.00 95.23           C  
ATOM   1002  CB  VAL A  68      -1.898  -4.345  24.162  1.00 95.23           C  
ATOM   1003  HB  VAL A  68      -0.977  -3.964  23.720  1.00 95.23           H  
ATOM   1004  O   VAL A  68      -0.263  -6.361  22.485  1.00 95.23           O  
ATOM   1005  CG1 VAL A  68      -2.942  -3.225  24.090  1.00 95.23           C  
ATOM   1006 HG11 VAL A  68      -3.871  -3.534  24.569  1.00 95.23           H  
ATOM   1007 HG12 VAL A  68      -2.556  -2.333  24.583  1.00 95.23           H  
ATOM   1008 HG13 VAL A  68      -3.141  -2.987  23.045  1.00 95.23           H  
ATOM   1009  CG2 VAL A  68      -1.616  -4.666  25.634  1.00 95.23           C  
ATOM   1010 HG21 VAL A  68      -1.217  -3.779  26.126  1.00 95.23           H  
ATOM   1011 HG22 VAL A  68      -0.894  -5.478  25.718  1.00 95.23           H  
ATOM   1012 HG23 VAL A  68      -2.541  -4.963  26.130  1.00 95.23           H  
ATOM   1013  N   GLN A  69      -1.259  -7.711  23.958  1.00 95.01           N  
ATOM   1014  H   GLN A  69      -2.070  -7.876  24.535  1.00 95.01           H  
ATOM   1015  CA  GLN A  69      -0.313  -8.815  23.770  1.00 95.01           C  
ATOM   1016  HA  GLN A  69       0.694  -8.415  23.649  1.00 95.01           H  
ATOM   1017  C   GLN A  69      -0.620  -9.603  22.491  1.00 95.01           C  
ATOM   1018  CB  GLN A  69      -0.325  -9.729  25.003  1.00 95.01           C  
ATOM   1019  HB2 GLN A  69      -1.348 -10.008  25.252  1.00 95.01           H  
ATOM   1020  HB3 GLN A  69       0.232 -10.637  24.771  1.00 95.01           H  
ATOM   1021  O   GLN A  69       0.302  -9.969  21.769  1.00 95.01           O  
ATOM   1022  CG  GLN A  69       0.342  -9.050  26.206  1.00 95.01           C  
ATOM   1023  HG2 GLN A  69      -0.173  -8.127  26.469  1.00 95.01           H  
ATOM   1024  HG3 GLN A  69       1.360  -8.784  25.923  1.00 95.01           H  
ATOM   1025  CD  GLN A  69       0.386  -9.962  27.426  1.00 95.01           C  
ATOM   1026  NE2 GLN A  69       1.559 -10.209  27.961  1.00 95.01           N  
ATOM   1027 HE21 GLN A  69       2.356  -9.928  27.408  1.00 95.01           H  
ATOM   1028 HE22 GLN A  69       1.586 -11.088  28.458  1.00 95.01           H  
ATOM   1029  OE1 GLN A  69      -0.591 -10.475  27.946  1.00 95.01           O  
ATOM   1030  N   THR A  70      -1.898  -9.809  22.172  1.00 96.24           N  
ATOM   1031  H   THR A  70      -2.610  -9.592  22.854  1.00 96.24           H  
ATOM   1032  CA  THR A  70      -2.320 -10.557  20.982  1.00 96.24           C  
ATOM   1033  HA  THR A  70      -1.655 -11.411  20.853  1.00 96.24           H  
ATOM   1034  C   THR A  70      -2.233  -9.721  19.703  1.00 96.24           C  
ATOM   1035  CB  THR A  70      -3.740 -11.107  21.177  1.00 96.24           C  
ATOM   1036  HB  THR A  70      -4.440 -10.274  21.249  1.00 96.24           H  
ATOM   1037  O   THR A  70      -1.784 -10.236  18.686  1.00 96.24           O  
ATOM   1038  CG2 THR A  70      -4.185 -12.039  20.055  1.00 96.24           C  
ATOM   1039 HG21 THR A  70      -5.157 -12.467  20.300  1.00 96.24           H  
ATOM   1040 HG22 THR A  70      -3.463 -12.846  19.924  1.00 96.24           H  
ATOM   1041 HG23 THR A  70      -4.282 -11.485  19.121  1.00 96.24           H  
ATOM   1042  OG1 THR A  70      -3.805 -11.853  22.369  1.00 96.24           O  
ATOM   1043  HG1 THR A  70      -3.480 -12.738  22.188  1.00 96.24           H  
ATOM   1044  N   PHE A  71      -2.601  -8.434  19.735  1.00 96.54           N  
ATOM   1045  H   PHE A  71      -2.997  -8.082  20.595  1.00 96.54           H  
ATOM   1046  CA  PHE A  71      -2.699  -7.573  18.539  1.00 96.54           C  
ATOM   1047  HA  PHE A  71      -2.407  -8.154  17.664  1.00 96.54           H  
ATOM   1048  C   PHE A  71      -1.781  -6.333  18.550  1.00 96.54           C  
ATOM   1049  CB  PHE A  71      -4.165  -7.175  18.327  1.00 96.54           C  
ATOM   1050  HB2 PHE A  71      -4.522  -6.673  19.226  1.00 96.54           H  
ATOM   1051  HB3 PHE A  71      -4.228  -6.463  17.505  1.00 96.54           H  
ATOM   1052  O   PHE A  71      -1.807  -5.515  17.623  1.00 96.54           O  
ATOM   1053  CG  PHE A  71      -5.081  -8.336  17.999  1.00 96.54           C  
ATOM   1054  CD1 PHE A  71      -5.077  -8.897  16.707  1.00 96.54           C  
ATOM   1055  HD1 PHE A  71      -4.412  -8.516  15.946  1.00 96.54           H  
ATOM   1056  CD2 PHE A  71      -5.927  -8.868  18.988  1.00 96.54           C  
ATOM   1057  HD2 PHE A  71      -5.897  -8.467  19.990  1.00 96.54           H  
ATOM   1058  CE1 PHE A  71      -5.924  -9.977  16.408  1.00 96.54           C  
ATOM   1059  HE1 PHE A  71      -5.892 -10.434  15.430  1.00 96.54           H  
ATOM   1060  CE2 PHE A  71      -6.793  -9.933  18.681  1.00 96.54           C  
ATOM   1061  HE2 PHE A  71      -7.443 -10.345  19.438  1.00 96.54           H  
ATOM   1062  CZ  PHE A  71      -6.792 -10.486  17.389  1.00 96.54           C  
ATOM   1063  HZ  PHE A  71      -7.440 -11.318  17.156  1.00 96.54           H  
ATOM   1064  N   GLY A  72      -0.968  -6.157  19.593  1.00 94.39           N  
ATOM   1065  H   GLY A  72      -0.968  -6.849  20.329  1.00 94.39           H  
ATOM   1066  CA  GLY A  72      -0.157  -4.954  19.785  1.00 94.39           C  
ATOM   1067  HA2 GLY A  72       0.615  -5.149  20.530  1.00 94.39           H  
ATOM   1068  HA3 GLY A  72       0.352  -4.710  18.852  1.00 94.39           H  
ATOM   1069  C   GLY A  72      -0.979  -3.737  20.229  1.00 94.39           C  
ATOM   1070  O   GLY A  72      -2.203  -3.777  20.354  1.00 94.39           O  
ATOM   1071  N   ASN A  73      -0.302  -2.613  20.458  1.00 94.89           N  
ATOM   1072  H   ASN A  73       0.699  -2.618  20.327  1.00 94.89           H  
ATOM   1073  CA  ASN A  73      -0.967  -1.346  20.783  1.00 94.89           C  
ATOM   1074  HA  ASN A  73      -1.696  -1.534  21.571  1.00 94.89           H  
ATOM   1075  C   ASN A  73      -1.697  -0.768  19.553  1.00 94.89           C  
ATOM   1076  CB  ASN A  73       0.088  -0.360  21.307  1.00 94.89           C  
ATOM   1077  HB2 ASN A  73      -0.326   0.648  21.314  1.00 94.89           H  
ATOM   1078  HB3 ASN A  73       0.942  -0.352  20.629  1.00 94.89           H  
ATOM   1079  O   ASN A  73      -1.129  -0.844  18.462  1.00 94.89           O  
ATOM   1080  CG  ASN A  73       0.558  -0.683  22.714  1.00 94.89           C  
ATOM   1081  ND2 ASN A  73       1.734  -0.233  23.079  1.00 94.89           N  
ATOM   1082 HD21 ASN A  73       2.022  -0.433  24.026  1.00 94.89           H  
ATOM   1083 HD22 ASN A  73       2.295   0.309  22.437  1.00 94.89           H  
ATOM   1084  OD1 ASN A  73      -0.114  -1.319  23.508  1.00 94.89           O  
ATOM   1085  N   PRO A  74      -2.900  -0.168  19.692  1.00 95.06           N  
ATOM   1086  CA  PRO A  74      -3.562   0.529  18.589  1.00 95.06           C  
ATOM   1087  HA  PRO A  74      -3.805  -0.192  17.808  1.00 95.06           H  
ATOM   1088  C   PRO A  74      -2.683   1.633  17.988  1.00 95.06           C  
ATOM   1089  CB  PRO A  74      -4.869   1.102  19.148  1.00 95.06           C  
ATOM   1090  HB2 PRO A  74      -4.760   2.166  19.356  1.00 95.06           H  
ATOM   1091  HB3 PRO A  74      -5.694   0.947  18.453  1.00 95.06           H  
ATOM   1092  O   PRO A  74      -2.244   2.545  18.696  1.00 95.06           O  
ATOM   1093  CG  PRO A  74      -5.105   0.364  20.464  1.00 95.06           C  
ATOM   1094  HG2 PRO A  74      -5.522   1.032  21.218  1.00 95.06           H  
ATOM   1095  HG3 PRO A  74      -5.786  -0.473  20.306  1.00 95.06           H  
ATOM   1096  CD  PRO A  74      -3.729  -0.149  20.888  1.00 95.06           C  
ATOM   1097  HD2 PRO A  74      -3.827  -1.147  21.315  1.00 95.06           H  
ATOM   1098  HD3 PRO A  74      -3.297   0.534  21.619  1.00 95.06           H  
ATOM   1099  N   VAL A  75      -2.448   1.560  16.679  1.00 94.06           N  
ATOM   1100  H   VAL A  75      -2.793   0.753  16.179  1.00 94.06           H  
ATOM   1101  CA  VAL A  75      -1.656   2.546  15.934  1.00 94.06           C  
ATOM   1102  HA  VAL A  75      -0.960   3.023  16.623  1.00 94.06           H  
ATOM   1103  C   VAL A  75      -2.569   3.629  15.361  1.00 94.06           C  
ATOM   1104  CB  VAL A  75      -0.807   1.875  14.835  1.00 94.06           C  
ATOM   1105  HB  VAL A  75      -1.464   1.367  14.130  1.00 94.06           H  
ATOM   1106  O   VAL A  75      -3.514   3.343  14.626  1.00 94.06           O  
ATOM   1107  CG1 VAL A  75       0.037   2.901  14.066  1.00 94.06           C  
ATOM   1108 HG11 VAL A  75       0.675   3.461  14.750  1.00 94.06           H  
ATOM   1109 HG12 VAL A  75      -0.609   3.589  13.519  1.00 94.06           H  
ATOM   1110 HG13 VAL A  75       0.660   2.388  13.334  1.00 94.06           H  
ATOM   1111  CG2 VAL A  75       0.155   0.841  15.440  1.00 94.06           C  
ATOM   1112 HG21 VAL A  75       0.754   0.393  14.648  1.00 94.06           H  
ATOM   1113 HG22 VAL A  75       0.812   1.317  16.169  1.00 94.06           H  
ATOM   1114 HG23 VAL A  75      -0.413   0.048  15.926  1.00 94.06           H  
ATOM   1115  N   PHE A  76      -2.253   4.886  15.679  1.00 94.69           N  
ATOM   1116  H   PHE A  76      -1.471   5.043  16.298  1.00 94.69           H  
ATOM   1117  CA  PHE A  76      -2.822   6.070  15.036  1.00 94.69           C  
ATOM   1118  HA  PHE A  76      -3.459   5.761  14.208  1.00 94.69           H  
ATOM   1119  C   PHE A  76      -1.694   6.920  14.470  1.00 94.69           C  
ATOM   1120  CB  PHE A  76      -3.673   6.891  16.009  1.00 94.69           C  
ATOM   1121  HB2 PHE A  76      -3.829   7.882  15.582  1.00 94.69           H  
ATOM   1122  HB3 PHE A  76      -3.130   7.024  16.945  1.00 94.69           H  
ATOM   1123  O   PHE A  76      -0.729   7.244  15.163  1.00 94.69           O  
ATOM   1124  CG  PHE A  76      -5.025   6.280  16.294  1.00 94.69           C  
ATOM   1125  CD1 PHE A  76      -6.189   6.796  15.693  1.00 94.69           C  
ATOM   1126  HD1 PHE A  76      -6.121   7.635  15.017  1.00 94.69           H  
ATOM   1127  CD2 PHE A  76      -5.116   5.188  17.168  1.00 94.69           C  
ATOM   1128  HD2 PHE A  76      -4.226   4.780  17.623  1.00 94.69           H  
ATOM   1129  CE1 PHE A  76      -7.442   6.220  15.974  1.00 94.69           C  
ATOM   1130  HE1 PHE A  76      -8.337   6.622  15.521  1.00 94.69           H  
ATOM   1131  CE2 PHE A  76      -6.359   4.608  17.435  1.00 94.69           C  
ATOM   1132  HE2 PHE A  76      -6.384   3.757  18.100  1.00 94.69           H  
ATOM   1133  CZ  PHE A  76      -7.528   5.118  16.842  1.00 94.69           C  
ATOM   1134  HZ  PHE A  76      -8.484   4.663  17.051  1.00 94.69           H  
ATOM   1135  N   TYR A  77      -1.816   7.289  13.201  1.00 93.01           N  
ATOM   1136  H   TYR A  77      -2.657   7.038  12.701  1.00 93.01           H  
ATOM   1137  CA  TYR A  77      -0.766   8.009  12.497  1.00 93.01           C  
ATOM   1138  HA  TYR A  77       0.191   7.570  12.778  1.00 93.01           H  
ATOM   1139  C   TYR A  77      -0.721   9.481  12.883  1.00 93.01           C  
ATOM   1140  CB  TYR A  77      -0.931   7.832  10.993  1.00 93.01           C  
ATOM   1141  HB2 TYR A  77      -0.338   8.587  10.476  1.00 93.01           H  
ATOM   1142  HB3 TYR A  77      -1.973   7.989  10.717  1.00 93.01           H  
ATOM   1143  O   TYR A  77      -1.742  10.121  13.132  1.00 93.01           O  
ATOM   1144  CG  TYR A  77      -0.469   6.472  10.530  1.00 93.01           C  
ATOM   1145  CD1 TYR A  77       0.860   6.305  10.094  1.00 93.01           C  
ATOM   1146  HD1 TYR A  77       1.554   7.132  10.116  1.00 93.01           H  
ATOM   1147  CD2 TYR A  77      -1.346   5.371  10.569  1.00 93.01           C  
ATOM   1148  HD2 TYR A  77      -2.348   5.468  10.959  1.00 93.01           H  
ATOM   1149  CE1 TYR A  77       1.288   5.058   9.609  1.00 93.01           C  
ATOM   1150  HE1 TYR A  77       2.298   4.919   9.250  1.00 93.01           H  
ATOM   1151  CE2 TYR A  77      -0.919   4.130  10.069  1.00 93.01           C  
ATOM   1152  HE2 TYR A  77      -1.573   3.271  10.062  1.00 93.01           H  
ATOM   1153  OH  TYR A  77       0.712   2.853   8.898  1.00 93.01           O  
ATOM   1154  HH  TYR A  77       1.638   2.765   8.661  1.00 93.01           H  
ATOM   1155  CZ  TYR A  77       0.376   3.990   9.539  1.00 93.01           C  
ATOM   1156  N   GLN A  78       0.486  10.040  12.865  1.00 89.50           N  
ATOM   1157  H   GLN A  78       1.281   9.461  12.635  1.00 89.50           H  
ATOM   1158  CA  GLN A  78       0.756  11.431  13.207  1.00 89.50           C  
ATOM   1159  HA  GLN A  78      -0.181  11.986  13.231  1.00 89.50           H  
ATOM   1160  C   GLN A  78       1.665  12.064  12.151  1.00 89.50           C  
ATOM   1161  CB  GLN A  78       1.405  11.514  14.596  1.00 89.50           C  
ATOM   1162  HB2 GLN A  78       2.383  11.034  14.548  1.00 89.50           H  
ATOM   1163  HB3 GLN A  78       1.553  12.563  14.853  1.00 89.50           H  
ATOM   1164  O   GLN A  78       2.464  11.383  11.510  1.00 89.50           O  
ATOM   1165  CG  GLN A  78       0.586  10.840  15.713  1.00 89.50           C  
ATOM   1166  HG2 GLN A  78      -0.348  11.378  15.871  1.00 89.50           H  
ATOM   1167  HG3 GLN A  78       0.352   9.811  15.442  1.00 89.50           H  
ATOM   1168  CD  GLN A  78       1.342  10.802  17.029  1.00 89.50           C  
ATOM   1169  NE2 GLN A  78       0.947   9.940  17.935  1.00 89.50           N  
ATOM   1170 HE21 GLN A  78       1.387  10.008  18.841  1.00 89.50           H  
ATOM   1171 HE22 GLN A  78       0.195   9.285  17.776  1.00 89.50           H  
ATOM   1172  OE1 GLN A  78       2.304  11.527  17.243  1.00 89.50           O  
ATOM   1173  N   ARG A  79       1.569  13.382  11.978  1.00 85.30           N  
ATOM   1174  H   ARG A  79       0.872  13.867  12.525  1.00 85.30           H  
ATOM   1175  CA  ARG A  79       2.499  14.193  11.185  1.00 85.30           C  
ATOM   1176  HA  ARG A  79       3.319  13.566  10.835  1.00 85.30           H  
ATOM   1177  C   ARG A  79       3.078  15.265  12.102  1.00 85.30           C  
ATOM   1178  CB  ARG A  79       1.763  14.756   9.955  1.00 85.30           C  
ATOM   1179  HB2 ARG A  79       0.933  15.382  10.284  1.00 85.30           H  
ATOM   1180  HB3 ARG A  79       1.357  13.923   9.380  1.00 85.30           H  
ATOM   1181  O   ARG A  79       2.338  16.102  12.606  1.00 85.30           O  
ATOM   1182  CG  ARG A  79       2.689  15.580   9.046  1.00 85.30           C  
ATOM   1183  HG2 ARG A  79       3.035  16.450   9.604  1.00 85.30           H  
ATOM   1184  HG3 ARG A  79       3.561  14.988   8.766  1.00 85.30           H  
ATOM   1185  CD  ARG A  79       1.984  16.086   7.775  1.00 85.30           C  
ATOM   1186  HD2 ARG A  79       2.565  16.927   7.395  1.00 85.30           H  
ATOM   1187  HD3 ARG A  79       0.990  16.450   8.033  1.00 85.30           H  
ATOM   1188  NE  ARG A  79       1.891  15.056   6.715  1.00 85.30           N  
ATOM   1189  HE  ARG A  79       2.078  14.099   6.980  1.00 85.30           H  
ATOM   1190  NH1 ARG A  79       1.472  16.472   4.946  1.00 85.30           N  
ATOM   1191 HH11 ARG A  79       1.409  17.260   5.576  1.00 85.30           H  
ATOM   1192 HH12 ARG A  79       1.318  16.600   3.957  1.00 85.30           H  
ATOM   1193  NH2 ARG A  79       1.703  14.295   4.562  1.00 85.30           N  
ATOM   1194 HH21 ARG A  79       1.967  13.358   4.828  1.00 85.30           H  
ATOM   1195 HH22 ARG A  79       1.586  14.473   3.575  1.00 85.30           H  
ATOM   1196  CZ  ARG A  79       1.689  15.277   5.421  1.00 85.30           C  
ATOM   1197  N   ASN A  80       4.388  15.217  12.349  1.00 86.88           N  
ATOM   1198  H   ASN A  80       4.943  14.526  11.866  1.00 86.88           H  
ATOM   1199  CA  ASN A  80       5.097  16.152  13.236  1.00 86.88           C  
ATOM   1200  HA  ASN A  80       6.085  15.732  13.426  1.00 86.88           H  
ATOM   1201  C   ASN A  80       4.441  16.301  14.628  1.00 86.88           C  
ATOM   1202  CB  ASN A  80       5.309  17.493  12.501  1.00 86.88           C  
ATOM   1203  HB2 ASN A  80       5.824  18.187  13.165  1.00 86.88           H  
ATOM   1204  HB3 ASN A  80       4.340  17.927  12.251  1.00 86.88           H  
ATOM   1205  O   ASN A  80       4.267  17.411  15.122  1.00 86.88           O  
ATOM   1206  CG  ASN A  80       6.143  17.368  11.241  1.00 86.88           C  
ATOM   1207  ND2 ASN A  80       6.153  18.381  10.408  1.00 86.88           N  
ATOM   1208 HD21 ASN A  80       6.738  18.278   9.592  1.00 86.88           H  
ATOM   1209 HD22 ASN A  80       5.635  19.223  10.617  1.00 86.88           H  
ATOM   1210  OD1 ASN A  80       6.789  16.369  10.981  1.00 86.88           O  
ATOM   1211  N   GLY A  81       4.029  15.182  15.240  1.00 83.07           N  
ATOM   1212  H   GLY A  81       4.199  14.293  14.792  1.00 83.07           H  
ATOM   1213  CA  GLY A  81       3.368  15.160  16.554  1.00 83.07           C  
ATOM   1214  HA2 GLY A  81       3.413  14.146  16.953  1.00 83.07           H  
ATOM   1215  HA3 GLY A  81       3.904  15.817  17.239  1.00 83.07           H  
ATOM   1216  C   GLY A  81       1.894  15.586  16.556  1.00 83.07           C  
ATOM   1217  O   GLY A  81       1.291  15.662  17.621  1.00 83.07           O  
ATOM   1218  N   THR A  82       1.303  15.857  15.388  1.00 87.71           N  
ATOM   1219  H   THR A  82       1.856  15.822  14.543  1.00 87.71           H  
ATOM   1220  CA  THR A  82      -0.137  16.118  15.237  1.00 87.71           C  
ATOM   1221  HA  THR A  82      -0.568  16.375  16.205  1.00 87.71           H  
ATOM   1222  C   THR A  82      -0.835  14.872  14.707  1.00 87.71           C  
ATOM   1223  CB  THR A  82      -0.386  17.302  14.294  1.00 87.71           C  
ATOM   1224  HB  THR A  82      -0.045  17.050  13.290  1.00 87.71           H  
ATOM   1225  O   THR A  82      -0.452  14.350  13.659  1.00 87.71           O  
ATOM   1226  CG2 THR A  82      -1.860  17.701  14.235  1.00 87.71           C  
ATOM   1227 HG21 THR A  82      -1.969  18.589  13.611  1.00 87.71           H  
ATOM   1228 HG22 THR A  82      -2.228  17.925  15.236  1.00 87.71           H  
ATOM   1229 HG23 THR A  82      -2.455  16.899  13.799  1.00 87.71           H  
ATOM   1230  OG1 THR A  82       0.335  18.423  14.751  1.00 87.71           O  
ATOM   1231  HG1 THR A  82       1.245  18.146  14.876  1.00 87.71           H  
ATOM   1232  N   SER A  83      -1.861  14.389  15.405  1.00 89.87           N  
ATOM   1233  H   SER A  83      -2.104  14.816  16.288  1.00 89.87           H  
ATOM   1234  CA  SER A  83      -2.645  13.222  14.988  1.00 89.87           C  
ATOM   1235  HA  SER A  83      -1.986  12.358  14.902  1.00 89.87           H  
ATOM   1236  C   SER A  83      -3.330  13.439  13.638  1.00 89.87           C  
ATOM   1237  CB  SER A  83      -3.701  12.903  16.044  1.00 89.87           C  
ATOM   1238  HB2 SER A  83      -4.310  12.062  15.712  1.00 89.87           H  
ATOM   1239  HB3 SER A  83      -4.340  13.775  16.186  1.00 89.87           H  
ATOM   1240  O   SER A  83      -4.001  14.445  13.419  1.00 89.87           O  
ATOM   1241  OG  SER A  83      -3.081  12.574  17.267  1.00 89.87           O  
ATOM   1242  HG  SER A  83      -3.774  12.551  17.931  1.00 89.87           H  
ATOM   1243  N   ARG A  84      -3.208  12.467  12.730  1.00 91.98           N  
ATOM   1244  H   ARG A  84      -2.678  11.646  12.986  1.00 91.98           H  
ATOM   1245  CA  ARG A  84      -3.919  12.448  11.445  1.00 91.98           C  
ATOM   1246  HA  ARG A  84      -4.075  13.472  11.107  1.00 91.98           H  
ATOM   1247  C   ARG A  84      -5.294  11.823  11.640  1.00 91.98           C  
ATOM   1248  CB  ARG A  84      -3.111  11.707  10.371  1.00 91.98           C  
ATOM   1249  HB2 ARG A  84      -3.734  11.624   9.481  1.00 91.98           H  
ATOM   1250  HB3 ARG A  84      -2.879  10.698  10.714  1.00 91.98           H  
ATOM   1251  O   ARG A  84      -5.461  10.601  11.621  1.00 91.98           O  
ATOM   1252  CG  ARG A  84      -1.810  12.432   9.999  1.00 91.98           C  
ATOM   1253  HG2 ARG A  84      -2.022  13.468   9.734  1.00 91.98           H  
ATOM   1254  HG3 ARG A  84      -1.139  12.424  10.859  1.00 91.98           H  
ATOM   1255  CD  ARG A  84      -1.113  11.734   8.822  1.00 91.98           C  
ATOM   1256  HD2 ARG A  84      -0.111  12.150   8.717  1.00 91.98           H  
ATOM   1257  HD3 ARG A  84      -1.020  10.673   9.054  1.00 91.98           H  
ATOM   1258  NE  ARG A  84      -1.845  11.910   7.547  1.00 91.98           N  
ATOM   1259  HE  ARG A  84      -2.627  12.549   7.551  1.00 91.98           H  
ATOM   1260  NH1 ARG A  84      -0.648  10.406   6.278  1.00 91.98           N  
ATOM   1261 HH11 ARG A  84      -0.164  10.076   7.101  1.00 91.98           H  
ATOM   1262 HH12 ARG A  84      -0.548   9.885   5.418  1.00 91.98           H  
ATOM   1263  NH2 ARG A  84      -2.298  11.560   5.336  1.00 91.98           N  
ATOM   1264 HH21 ARG A  84      -2.100  11.077   4.471  1.00 91.98           H  
ATOM   1265 HH22 ARG A  84      -3.062  12.221   5.357  1.00 91.98           H  
ATOM   1266  CZ  ARG A  84      -1.598  11.290   6.401  1.00 91.98           C  
ATOM   1267  N   HIS A  85      -6.291  12.669  11.853  1.00 92.33           N  
ATOM   1268  H   HIS A  85      -6.091  13.658  11.890  1.00 92.33           H  
ATOM   1269  CA  HIS A  85      -7.669  12.231  12.033  1.00 92.33           C  
ATOM   1270  HA  HIS A  85      -7.678  11.414  12.755  1.00 92.33           H  
ATOM   1271  C   HIS A  85      -8.264  11.698  10.722  1.00 92.33           C  
ATOM   1272  CB  HIS A  85      -8.482  13.387  12.615  1.00 92.33           C  
ATOM   1273  HB2 HIS A  85      -9.507  13.056  12.784  1.00 92.33           H  
ATOM   1274  HB3 HIS A  85      -8.510  14.202  11.892  1.00 92.33           H  
ATOM   1275  O   HIS A  85      -8.053  12.264   9.651  1.00 92.33           O  
ATOM   1276  CG  HIS A  85      -7.926  13.906  13.918  1.00 92.33           C  
ATOM   1277  CD2 HIS A  85      -7.793  15.221  14.267  1.00 92.33           C  
ATOM   1278  HD2 HIS A  85      -8.055  16.070  13.654  1.00 92.33           H  
ATOM   1279  ND1 HIS A  85      -7.447  13.158  14.974  1.00 92.33           N  
ATOM   1280  HD1 HIS A  85      -7.287  12.160  14.975  1.00 92.33           H  
ATOM   1281  CE1 HIS A  85      -7.073  14.005  15.950  1.00 92.33           C  
ATOM   1282  HE1 HIS A  85      -6.643  13.727  16.900  1.00 92.33           H  
ATOM   1283  NE2 HIS A  85      -7.275  15.270  15.561  1.00 92.33           N  
ATOM   1284  N   GLY A  86      -9.028  10.603  10.802  1.00 88.89           N  
ATOM   1285  H   GLY A  86      -9.180  10.157  11.695  1.00 88.89           H  
ATOM   1286  CA  GLY A  86      -9.716  10.046   9.631  1.00 88.89           C  
ATOM   1287  HA2 GLY A  86     -10.250  10.840   9.108  1.00 88.89           H  
ATOM   1288  HA3 GLY A  86     -10.439   9.298   9.954  1.00 88.89           H  
ATOM   1289  C   GLY A  86      -8.785   9.401   8.610  1.00 88.89           C  
ATOM   1290  O   GLY A  86      -9.174   9.245   7.460  1.00 88.89           O  
ATOM   1291  N   TYR A  87      -7.551   9.077   9.002  1.00 93.35           N  
ATOM   1292  H   TYR A  87      -7.278   9.253   9.958  1.00 93.35           H  
ATOM   1293  CA  TYR A  87      -6.642   8.316   8.158  1.00 93.35           C  
ATOM   1294  HA  TYR A  87      -6.708   8.715   7.146  1.00 93.35           H  
ATOM   1295  C   TYR A  87      -7.085   6.849   8.117  1.00 93.35           C  
ATOM   1296  CB  TYR A  87      -5.210   8.502   8.672  1.00 93.35           C  
ATOM   1297  HB2 TYR A  87      -5.105   7.987   9.628  1.00 93.35           H  
ATOM   1298  HB3 TYR A  87      -5.039   9.564   8.850  1.00 93.35           H  
ATOM   1299  O   TYR A  87      -7.451   6.294   9.155  1.00 93.35           O  
ATOM   1300  CG  TYR A  87      -4.139   8.024   7.718  1.00 93.35           C  
ATOM   1301  CD1 TYR A  87      -3.184   7.085   8.143  1.00 93.35           C  
ATOM   1302  HD1 TYR A  87      -3.235   6.682   9.144  1.00 93.35           H  
ATOM   1303  CD2 TYR A  87      -4.088   8.532   6.404  1.00 93.35           C  
ATOM   1304  HD2 TYR A  87      -4.829   9.237   6.058  1.00 93.35           H  
ATOM   1305  CE1 TYR A  87      -2.164   6.666   7.269  1.00 93.35           C  
ATOM   1306  HE1 TYR A  87      -1.417   5.965   7.611  1.00 93.35           H  
ATOM   1307  CE2 TYR A  87      -3.095   8.083   5.515  1.00 93.35           C  
ATOM   1308  HE2 TYR A  87      -3.084   8.410   4.486  1.00 93.35           H  
ATOM   1309  OH  TYR A  87      -1.159   6.760   5.082  1.00 93.35           O  
ATOM   1310  HH  TYR A  87      -0.630   6.030   5.413  1.00 93.35           H  
ATOM   1311  CZ  TYR A  87      -2.130   7.151   5.944  1.00 93.35           C  
ATOM   1312  N   GLU A  88      -7.081   6.232   6.934  1.00 93.02           N  
ATOM   1313  H   GLU A  88      -6.803   6.741   6.107  1.00 93.02           H  
ATOM   1314  CA  GLU A  88      -7.663   4.893   6.730  1.00 93.02           C  
ATOM   1315  HA  GLU A  88      -8.665   4.863   7.158  1.00 93.02           H  
ATOM   1316  C   GLU A  88      -6.852   3.787   7.420  1.00 93.02           C  
ATOM   1317  CB  GLU A  88      -7.786   4.587   5.229  1.00 93.02           C  
ATOM   1318  HB2 GLU A  88      -8.263   3.615   5.100  1.00 93.02           H  
ATOM   1319  HB3 GLU A  88      -6.783   4.523   4.806  1.00 93.02           H  
ATOM   1320  O   GLU A  88      -7.408   2.758   7.787  1.00 93.02           O  
ATOM   1321  CG  GLU A  88      -8.576   5.636   4.431  1.00 93.02           C  
ATOM   1322  HG2 GLU A  88      -8.069   6.595   4.535  1.00 93.02           H  
ATOM   1323  HG3 GLU A  88      -8.514   5.352   3.380  1.00 93.02           H  
ATOM   1324  CD  GLU A  88     -10.063   5.808   4.800  1.00 93.02           C  
ATOM   1325  OE1 GLU A  88     -10.617   6.868   4.412  1.00 93.02           O  
ATOM   1326  OE2 GLU A  88     -10.663   4.908   5.440  1.00 93.02           O  
ATOM   1327  N   LEU A  89      -5.556   4.028   7.654  1.00 95.06           N  
ATOM   1328  H   LEU A  89      -5.167   4.886   7.291  1.00 95.06           H  
ATOM   1329  CA  LEU A  89      -4.653   3.089   8.330  1.00 95.06           C  
ATOM   1330  HA  LEU A  89      -4.993   2.075   8.116  1.00 95.06           H  
ATOM   1331  C   LEU A  89      -4.666   3.225   9.863  1.00 95.06           C  
ATOM   1332  CB  LEU A  89      -3.225   3.231   7.774  1.00 95.06           C  
ATOM   1333  HB2 LEU A  89      -2.626   2.409   8.169  1.00 95.06           H  
ATOM   1334  HB3 LEU A  89      -2.810   4.165   8.152  1.00 95.06           H  
ATOM   1335  O   LEU A  89      -3.903   2.553  10.553  1.00 95.06           O  
ATOM   1336  CG  LEU A  89      -3.080   3.229   6.246  1.00 95.06           C  
ATOM   1337  HG  LEU A  89      -3.574   4.112   5.840  1.00 95.06           H  
ATOM   1338  CD1 LEU A  89      -1.602   3.296   5.865  1.00 95.06           C  
ATOM   1339 HD11 LEU A  89      -1.099   2.379   6.172  1.00 95.06           H  
ATOM   1340 HD12 LEU A  89      -1.115   4.139   6.355  1.00 95.06           H  
ATOM   1341 HD13 LEU A  89      -1.514   3.396   4.783  1.00 95.06           H  
ATOM   1342  CD2 LEU A  89      -3.694   1.986   5.614  1.00 95.06           C  
ATOM   1343 HD21 LEU A  89      -3.189   1.091   5.978  1.00 95.06           H  
ATOM   1344 HD22 LEU A  89      -4.756   1.921   5.850  1.00 95.06           H  
ATOM   1345 HD23 LEU A  89      -3.595   2.054   4.531  1.00 95.06           H  
ATOM   1346  N   ASN A  90      -5.497   4.110  10.423  1.00 95.55           N  
ATOM   1347  H   ASN A  90      -6.166   4.577   9.828  1.00 95.55           H  
ATOM   1348  CA  ASN A  90      -5.697   4.147  11.870  1.00 95.55           C  
ATOM   1349  HA  ASN A  90      -4.727   4.145  12.368  1.00 95.55           H  
ATOM   1350  C   ASN A  90      -6.461   2.891  12.318  1.00 95.55           C  
ATOM   1351  CB  ASN A  90      -6.460   5.414  12.267  1.00 95.55           C  
ATOM   1352  HB2 ASN A  90      -7.348   5.471  11.639  1.00 95.55           H  
ATOM   1353  HB3 ASN A  90      -6.788   5.318  13.302  1.00 95.55           H  
ATOM   1354  O   ASN A  90      -7.481   2.521  11.736  1.00 95.55           O  
ATOM   1355  CG  ASN A  90      -5.676   6.707  12.147  1.00 95.55           C  
ATOM   1356  ND2 ASN A  90      -6.376   7.819  12.096  1.00 95.55           N  
ATOM   1357 HD21 ASN A  90      -7.378   7.736  12.006  1.00 95.55           H  
ATOM   1358 HD22 ASN A  90      -5.864   8.682  11.983  1.00 95.55           H  
ATOM   1359  OD1 ASN A  90      -4.455   6.759  12.132  1.00 95.55           O  
ATOM   1360  N   GLU A  91      -6.013   2.257  13.399  1.00 96.79           N  
ATOM   1361  H   GLU A  91      -5.159   2.587  13.825  1.00 96.79           H  
ATOM   1362  CA  GLU A  91      -6.571   0.984  13.870  1.00 96.79           C  
ATOM   1363  HA  GLU A  91      -6.903   0.414  13.003  1.00 96.79           H  
ATOM   1364  C   GLU A  91      -7.816   1.198  14.756  1.00 96.79           C  
ATOM   1365  CB  GLU A  91      -5.472   0.149  14.541  1.00 96.79           C  
ATOM   1366  HB2 GLU A  91      -5.060   0.720  15.373  1.00 96.79           H  
ATOM   1367  HB3 GLU A  91      -5.919  -0.766  14.930  1.00 96.79           H  
ATOM   1368  O   GLU A  91      -7.831   0.893  15.955  1.00 96.79           O  
ATOM   1369  CG  GLU A  91      -4.346  -0.248  13.566  1.00 96.79           C  
ATOM   1370  HG2 GLU A  91      -4.776  -0.824  12.746  1.00 96.79           H  
ATOM   1371  HG3 GLU A  91      -3.888   0.650  13.151  1.00 96.79           H  
ATOM   1372  CD  GLU A  91      -3.252  -1.073  14.254  1.00 96.79           C  
ATOM   1373  OE1 GLU A  91      -2.487  -1.802  13.575  1.00 96.79           O  
ATOM   1374  OE2 GLU A  91      -3.119  -0.979  15.496  1.00 96.79           O  
ATOM   1375  N   TYR A  92      -8.888   1.734  14.158  1.00 96.31           N  
ATOM   1376  H   TYR A  92      -8.782   2.020  13.195  1.00 96.31           H  
ATOM   1377  CA  TYR A  92     -10.129   2.088  14.859  1.00 96.31           C  
ATOM   1378  HA  TYR A  92      -9.899   2.853  15.600  1.00 96.31           H  
ATOM   1379  C   TYR A  92     -10.758   0.905  15.599  1.00 96.31           C  
ATOM   1380  CB  TYR A  92     -11.160   2.651  13.873  1.00 96.31           C  
ATOM   1381  HB2 TYR A  92     -12.065   2.883  14.436  1.00 96.31           H  
ATOM   1382  HB3 TYR A  92     -11.421   1.878  13.150  1.00 96.31           H  
ATOM   1383  O   TYR A  92     -11.162   1.051  16.752  1.00 96.31           O  
ATOM   1384  CG  TYR A  92     -10.727   3.900  13.133  1.00 96.31           C  
ATOM   1385  CD1 TYR A  92     -10.423   5.079  13.843  1.00 96.31           C  
ATOM   1386  HD1 TYR A  92     -10.501   5.101  14.920  1.00 96.31           H  
ATOM   1387  CD2 TYR A  92     -10.608   3.875  11.730  1.00 96.31           C  
ATOM   1388  HD2 TYR A  92     -10.820   2.970  11.179  1.00 96.31           H  
ATOM   1389  CE1 TYR A  92      -9.997   6.228  13.151  1.00 96.31           C  
ATOM   1390  HE1 TYR A  92      -9.747   7.133  13.685  1.00 96.31           H  
ATOM   1391  CE2 TYR A  92     -10.153   5.012  11.040  1.00 96.31           C  
ATOM   1392  HE2 TYR A  92     -10.004   4.964   9.971  1.00 96.31           H  
ATOM   1393  OH  TYR A  92      -9.297   7.247  11.100  1.00 96.31           O  
ATOM   1394  HH  TYR A  92      -9.024   6.953  10.227  1.00 96.31           H  
ATOM   1395  CZ  TYR A  92      -9.843   6.188  11.751  1.00 96.31           C  
ATOM   1396  N   GLY A  93     -10.815  -0.271  14.965  1.00 96.02           N  
ATOM   1397  H   GLY A  93     -10.496  -0.312  14.008  1.00 96.02           H  
ATOM   1398  CA  GLY A  93     -11.388  -1.475  15.571  1.00 96.02           C  
ATOM   1399  HA2 GLY A  93     -11.407  -2.270  14.826  1.00 96.02           H  
ATOM   1400  HA3 GLY A  93     -12.414  -1.271  15.878  1.00 96.02           H  
ATOM   1401  C   GLY A  93     -10.606  -1.958  16.796  1.00 96.02           C  
ATOM   1402  O   GLY A  93     -11.202  -2.349  17.804  1.00 96.02           O  
ATOM   1403  N   LEU A  94      -9.273  -1.851  16.763  1.00 96.55           N  
ATOM   1404  H   LEU A  94      -8.833  -1.454  15.945  1.00 96.55           H  
ATOM   1405  CA  LEU A  94      -8.425  -2.235  17.892  1.00 96.55           C  
ATOM   1406  HA  LEU A  94      -8.772  -3.208  18.242  1.00 96.55           H  
ATOM   1407  C   LEU A  94      -8.579  -1.255  19.061  1.00 96.55           C  
ATOM   1408  CB  LEU A  94      -6.972  -2.373  17.400  1.00 96.55           C  
ATOM   1409  HB2 LEU A  94      -6.965  -2.997  16.507  1.00 96.55           H  
ATOM   1410  HB3 LEU A  94      -6.598  -1.387  17.123  1.00 96.55           H  
ATOM   1411  O   LEU A  94      -8.704  -1.677  20.213  1.00 96.55           O  
ATOM   1412  CG  LEU A  94      -6.003  -2.993  18.424  1.00 96.55           C  
ATOM   1413  HG  LEU A  94      -5.914  -2.332  19.286  1.00 96.55           H  
ATOM   1414  CD1 LEU A  94      -6.449  -4.364  18.922  1.00 96.55           C  
ATOM   1415 HD11 LEU A  94      -6.564  -5.052  18.085  1.00 96.55           H  
ATOM   1416 HD12 LEU A  94      -5.698  -4.755  19.609  1.00 96.55           H  
ATOM   1417 HD13 LEU A  94      -7.393  -4.287  19.462  1.00 96.55           H  
ATOM   1418  CD2 LEU A  94      -4.625  -3.161  17.793  1.00 96.55           C  
ATOM   1419 HD21 LEU A  94      -3.920  -3.526  18.540  1.00 96.55           H  
ATOM   1420 HD22 LEU A  94      -4.279  -2.205  17.401  1.00 96.55           H  
ATOM   1421 HD23 LEU A  94      -4.675  -3.877  16.973  1.00 96.55           H  
ATOM   1422  N   HIS A  95      -8.673   0.047  18.774  1.00 96.63           N  
ATOM   1423  H   HIS A  95      -8.551   0.334  17.813  1.00 96.63           H  
ATOM   1424  CA  HIS A  95      -8.974   1.064  19.787  1.00 96.63           C  
ATOM   1425  HA  HIS A  95      -8.259   0.968  20.604  1.00 96.63           H  
ATOM   1426  C   HIS A  95     -10.370   0.898  20.390  1.00 96.63           C  
ATOM   1427  CB  HIS A  95      -8.821   2.453  19.176  1.00 96.63           C  
ATOM   1428  HB2 HIS A  95      -9.561   2.595  18.388  1.00 96.63           H  
ATOM   1429  HB3 HIS A  95      -7.832   2.495  18.721  1.00 96.63           H  
ATOM   1430  O   HIS A  95     -10.513   0.925  21.611  1.00 96.63           O  
ATOM   1431  CG  HIS A  95      -8.964   3.566  20.187  1.00 96.63           C  
ATOM   1432  CD2 HIS A  95      -7.945   4.198  20.841  1.00 96.63           C  
ATOM   1433  HD2 HIS A  95      -6.890   4.009  20.706  1.00 96.63           H  
ATOM   1434  ND1 HIS A  95     -10.176   4.108  20.617  1.00 96.63           N  
ATOM   1435  CE1 HIS A  95      -9.859   5.065  21.501  1.00 96.63           C  
ATOM   1436  HE1 HIS A  95     -10.579   5.698  21.998  1.00 96.63           H  
ATOM   1437  NE2 HIS A  95      -8.529   5.139  21.663  1.00 96.63           N  
ATOM   1438  HE2 HIS A  95      -8.050   5.812  22.243  1.00 96.63           H  
ATOM   1439  N   ALA A  96     -11.388   0.651  19.564  1.00 96.83           N  
ATOM   1440  H   ALA A  96     -11.220   0.670  18.568  1.00 96.83           H  
ATOM   1441  CA  ALA A  96     -12.751   0.399  20.023  1.00 96.83           C  
ATOM   1442  HA  ALA A  96     -13.109   1.279  20.557  1.00 96.83           H  
ATOM   1443  C   ALA A  96     -12.810  -0.799  20.979  1.00 96.83           C  
ATOM   1444  CB  ALA A  96     -13.644   0.161  18.804  1.00 96.83           C  
ATOM   1445  HB1 ALA A  96     -14.684   0.069  19.117  1.00 96.83           H  
ATOM   1446  HB2 ALA A  96     -13.337  -0.758  18.305  1.00 96.83           H  
ATOM   1447  HB3 ALA A  96     -13.555   0.988  18.099  1.00 96.83           H  
ATOM   1448  O   ALA A  96     -13.403  -0.709  22.057  1.00 96.83           O  
ATOM   1449  N   THR A  97     -12.124  -1.887  20.620  1.00 97.49           N  
ATOM   1450  H   THR A  97     -11.691  -1.894  19.708  1.00 97.49           H  
ATOM   1451  CA  THR A  97     -11.999  -3.085  21.460  1.00 97.49           C  
ATOM   1452  HA  THR A  97     -12.997  -3.458  21.690  1.00 97.49           H  
ATOM   1453  C   THR A  97     -11.301  -2.762  22.778  1.00 97.49           C  
ATOM   1454  CB  THR A  97     -11.229  -4.193  20.731  1.00 97.49           C  
ATOM   1455  HB  THR A  97     -10.185  -3.906  20.603  1.00 97.49           H  
ATOM   1456  O   THR A  97     -11.792  -3.131  23.844  1.00 97.49           O  
ATOM   1457  CG2 THR A  97     -11.308  -5.509  21.496  1.00 97.49           C  
ATOM   1458 HG21 THR A  97     -10.767  -6.267  20.928  1.00 97.49           H  
ATOM   1459 HG22 THR A  97     -10.847  -5.412  22.479  1.00 97.49           H  
ATOM   1460 HG23 THR A  97     -12.345  -5.823  21.610  1.00 97.49           H  
ATOM   1461  OG1 THR A  97     -11.791  -4.444  19.470  1.00 97.49           O  
ATOM   1462  HG1 THR A  97     -11.530  -3.753  18.857  1.00 97.49           H  
ATOM   1463  N   TYR A  98     -10.200  -2.006  22.732  1.00 96.28           N  
ATOM   1464  H   TYR A  98      -9.828  -1.745  21.830  1.00 96.28           H  
ATOM   1465  CA  TYR A  98      -9.475  -1.576  23.927  1.00 96.28           C  
ATOM   1466  HA  TYR A  98      -9.161  -2.461  24.481  1.00 96.28           H  
ATOM   1467  C   TYR A  98     -10.356  -0.734  24.862  1.00 96.28           C  
ATOM   1468  CB  TYR A  98      -8.220  -0.801  23.502  1.00 96.28           C  
ATOM   1469  HB2 TYR A  98      -8.509   0.097  22.956  1.00 96.28           H  
ATOM   1470  HB3 TYR A  98      -7.630  -1.413  22.819  1.00 96.28           H  
ATOM   1471  O   TYR A  98     -10.370  -0.957  26.074  1.00 96.28           O  
ATOM   1472  CG  TYR A  98      -7.348  -0.394  24.669  1.00 96.28           C  
ATOM   1473  CD1 TYR A  98      -7.564   0.841  25.312  1.00 96.28           C  
ATOM   1474  HD1 TYR A  98      -8.336   1.508  24.957  1.00 96.28           H  
ATOM   1475  CD2 TYR A  98      -6.331  -1.257  25.120  1.00 96.28           C  
ATOM   1476  HD2 TYR A  98      -6.151  -2.196  24.617  1.00 96.28           H  
ATOM   1477  CE1 TYR A  98      -6.774   1.205  26.417  1.00 96.28           C  
ATOM   1478  HE1 TYR A  98      -6.924   2.149  26.918  1.00 96.28           H  
ATOM   1479  CE2 TYR A  98      -5.528  -0.888  26.214  1.00 96.28           C  
ATOM   1480  HE2 TYR A  98      -4.734  -1.543  26.541  1.00 96.28           H  
ATOM   1481  OH  TYR A  98      -4.999   0.699  27.938  1.00 96.28           O  
ATOM   1482  HH  TYR A  98      -4.326   0.043  28.134  1.00 96.28           H  
ATOM   1483  CZ  TYR A  98      -5.758   0.339  26.872  1.00 96.28           C  
ATOM   1484  N   GLN A  99     -11.127   0.213  24.319  1.00 95.20           N  
ATOM   1485  H   GLN A  99     -11.067   0.356  23.321  1.00 95.20           H  
ATOM   1486  CA  GLN A  99     -12.038   1.057  25.101  1.00 95.20           C  
ATOM   1487  HA  GLN A  99     -11.484   1.494  25.931  1.00 95.20           H  
ATOM   1488  C   GLN A  99     -13.193   0.262  25.714  1.00 95.20           C  
ATOM   1489  CB  GLN A  99     -12.602   2.182  24.217  1.00 95.20           C  
ATOM   1490  HB2 GLN A  99     -13.410   2.682  24.751  1.00 95.20           H  
ATOM   1491  HB3 GLN A  99     -13.019   1.754  23.305  1.00 95.20           H  
ATOM   1492  O   GLN A  99     -13.570   0.514  26.861  1.00 95.20           O  
ATOM   1493  CG  GLN A  99     -11.547   3.230  23.838  1.00 95.20           C  
ATOM   1494  HG2 GLN A  99     -10.743   2.754  23.277  1.00 95.20           H  
ATOM   1495  HG3 GLN A  99     -12.007   3.979  23.193  1.00 95.20           H  
ATOM   1496  CD  GLN A  99     -10.952   3.947  25.044  1.00 95.20           C  
ATOM   1497  NE2 GLN A  99      -9.691   4.313  24.978  1.00 95.20           N  
ATOM   1498 HE21 GLN A  99      -9.326   4.882  25.729  1.00 95.20           H  
ATOM   1499 HE22 GLN A  99      -9.166   4.166  24.128  1.00 95.20           H  
ATOM   1500  OE1 GLN A  99     -11.611   4.176  26.053  1.00 95.20           O  
ATOM   1501  N   TYR A 100     -13.742  -0.698  24.971  1.00 95.24           N  
ATOM   1502  H   TYR A 100     -13.410  -0.823  24.025  1.00 95.24           H  
ATOM   1503  CA  TYR A 100     -14.802  -1.584  25.439  1.00 95.24           C  
ATOM   1504  HA  TYR A 100     -15.613  -0.983  25.851  1.00 95.24           H  
ATOM   1505  C   TYR A 100     -14.311  -2.509  26.574  1.00 95.24           C  
ATOM   1506  CB  TYR A 100     -15.349  -2.340  24.219  1.00 95.24           C  
ATOM   1507  HB2 TYR A 100     -15.887  -1.644  23.576  1.00 95.24           H  
ATOM   1508  HB3 TYR A 100     -14.517  -2.742  23.640  1.00 95.24           H  
ATOM   1509  O   TYR A 100     -14.942  -2.577  27.634  1.00 95.24           O  
ATOM   1510  CG  TYR A 100     -16.255  -3.481  24.596  1.00 95.24           C  
ATOM   1511  CD1 TYR A 100     -15.670  -4.731  24.844  1.00 95.24           C  
ATOM   1512  HD1 TYR A 100     -14.612  -4.885  24.686  1.00 95.24           H  
ATOM   1513  CD2 TYR A 100     -17.640  -3.289  24.772  1.00 95.24           C  
ATOM   1514  HD2 TYR A 100     -18.088  -2.330  24.558  1.00 95.24           H  
ATOM   1515  CE1 TYR A 100     -16.450  -5.765  25.361  1.00 95.24           C  
ATOM   1516  HE1 TYR A 100     -15.995  -6.711  25.617  1.00 95.24           H  
ATOM   1517  CE2 TYR A 100     -18.438  -4.352  25.236  1.00 95.24           C  
ATOM   1518  HE2 TYR A 100     -19.506  -4.231  25.338  1.00 95.24           H  
ATOM   1519  OH  TYR A 100     -18.476  -6.602  26.156  1.00 95.24           O  
ATOM   1520  HH  TYR A 100     -19.430  -6.561  26.250  1.00 95.24           H  
ATOM   1521  CZ  TYR A 100     -17.820  -5.573  25.583  1.00 95.24           C  
ATOM   1522  N   LEU A 101     -13.138  -3.136  26.411  1.00 94.67           N  
ATOM   1523  H   LEU A 101     -12.668  -3.039  25.522  1.00 94.67           H  
ATOM   1524  CA  LEU A 101     -12.512  -4.009  27.418  1.00 94.67           C  
ATOM   1525  HA  LEU A 101     -13.256  -4.726  27.765  1.00 94.67           H  
ATOM   1526  C   LEU A 101     -12.019  -3.261  28.668  1.00 94.67           C  
ATOM   1527  CB  LEU A 101     -11.339  -4.775  26.784  1.00 94.67           C  
ATOM   1528  HB2 LEU A 101     -10.682  -4.053  26.298  1.00 94.67           H  
ATOM   1529  HB3 LEU A 101     -10.768  -5.258  27.577  1.00 94.67           H  
ATOM   1530  O   LEU A 101     -11.660  -3.878  29.666  1.00 94.67           O  
ATOM   1531  CG  LEU A 101     -11.740  -5.861  25.772  1.00 94.67           C  
ATOM   1532  HG  LEU A 101     -12.365  -5.433  24.988  1.00 94.67           H  
ATOM   1533  CD1 LEU A 101     -10.466  -6.402  25.137  1.00 94.67           C  
ATOM   1534 HD11 LEU A 101     -10.720  -7.136  24.373  1.00 94.67           H  
ATOM   1535 HD12 LEU A 101      -9.841  -6.868  25.898  1.00 94.67           H  
ATOM   1536 HD13 LEU A 101      -9.914  -5.584  24.674  1.00 94.67           H  
ATOM   1537  CD2 LEU A 101     -12.484  -7.030  26.421  1.00 94.67           C  
ATOM   1538 HD21 LEU A 101     -11.900  -7.440  27.245  1.00 94.67           H  
ATOM   1539 HD22 LEU A 101     -12.647  -7.814  25.682  1.00 94.67           H  
ATOM   1540 HD23 LEU A 101     -13.453  -6.700  26.794  1.00 94.67           H  
ATOM   1541  N   GLY A 102     -11.996  -1.926  28.641  1.00 90.16           N  
ATOM   1542  H   GLY A 102     -12.222  -1.462  27.773  1.00 90.16           H  
ATOM   1543  CA  GLY A 102     -11.750  -1.112  29.835  1.00 90.16           C  
ATOM   1544  HA2 GLY A 102     -10.861  -1.480  30.348  1.00 90.16           H  
ATOM   1545  HA3 GLY A 102     -11.571  -0.081  29.526  1.00 90.16           H  
ATOM   1546  C   GLY A 102     -12.911  -1.118  30.834  1.00 90.16           C  
ATOM   1547  O   GLY A 102     -12.789  -0.562  31.923  1.00 90.16           O  
ATOM   1548  N   MET A 103     -14.053  -1.699  30.463  1.00 86.23           N  
ATOM   1549  H   MET A 103     -14.081  -2.129  29.550  1.00 86.23           H  
ATOM   1550  CA  MET A 103     -15.256  -1.751  31.293  1.00 86.23           C  
ATOM   1551  HA  MET A 103     -15.005  -1.519  32.329  1.00 86.23           H  
ATOM   1552  C   MET A 103     -15.913  -3.136  31.293  1.00 86.23           C  
ATOM   1553  CB  MET A 103     -16.200  -0.678  30.760  1.00 86.23           C  
ATOM   1554  HB2 MET A 103     -15.708   0.293  30.818  1.00 86.23           H  
ATOM   1555  HB3 MET A 103     -16.368  -0.900  29.707  1.00 86.23           H  
ATOM   1556  O   MET A 103     -16.454  -3.541  32.318  1.00 86.23           O  
ATOM   1557  CG  MET A 103     -17.525  -0.593  31.525  1.00 86.23           C  
ATOM   1558  HG2 MET A 103     -17.937  -1.589  31.689  1.00 86.23           H  
ATOM   1559  HG3 MET A 103     -17.346  -0.138  32.500  1.00 86.23           H  
ATOM   1560  SD  MET A 103     -18.762   0.364  30.639  1.00 86.23           S  
ATOM   1561  CE  MET A 103     -18.849  -0.748  29.217  1.00 86.23           C  
ATOM   1562  HE1 MET A 103     -19.817  -0.674  28.722  1.00 86.23           H  
ATOM   1563  HE2 MET A 103     -18.077  -0.504  28.487  1.00 86.23           H  
ATOM   1564  HE3 MET A 103     -18.715  -1.776  29.551  1.00 86.23           H  
ATOM   1565  N   ALA A 104     -15.866  -3.860  30.174  1.00 88.14           N  
ATOM   1566  H   ALA A 104     -15.413  -3.474  29.358  1.00 88.14           H  
ATOM   1567  CA  ALA A 104     -16.300  -5.250  30.082  1.00 88.14           C  
ATOM   1568  HA  ALA A 104     -16.904  -5.507  30.952  1.00 88.14           H  
ATOM   1569  C   ALA A 104     -15.100  -6.209  30.060  1.00 88.14           C  
ATOM   1570  CB  ALA A 104     -17.182  -5.389  28.846  1.00 88.14           C  
ATOM   1571  HB1 ALA A 104     -16.605  -5.101  27.968  1.00 88.14           H  
ATOM   1572  HB2 ALA A 104     -17.521  -6.419  28.737  1.00 88.14           H  
ATOM   1573  HB3 ALA A 104     -18.052  -4.737  28.934  1.00 88.14           H  
ATOM   1574  O   ALA A 104     -13.966  -5.797  29.843  1.00 88.14           O  
ATOM   1575  N   ASN A 105     -15.346  -7.498  30.280  1.00 87.49           N  
ATOM   1576  H   ASN A 105     -16.301  -7.801  30.414  1.00 87.49           H  
ATOM   1577  CA  ASN A 105     -14.306  -8.513  30.470  1.00 87.49           C  
ATOM   1578  HA  ASN A 105     -13.328  -8.034  30.499  1.00 87.49           H  
ATOM   1579  C   ASN A 105     -14.230  -9.548  29.340  1.00 87.49           C  
ATOM   1580  CB  ASN A 105     -14.538  -9.192  31.831  1.00 87.49           C  
ATOM   1581  HB2 ASN A 105     -13.690  -9.845  32.038  1.00 87.49           H  
ATOM   1582  HB3 ASN A 105     -14.585  -8.438  32.616  1.00 87.49           H  
ATOM   1583  O   ASN A 105     -13.607 -10.591  29.529  1.00 87.49           O  
ATOM   1584  CG  ASN A 105     -15.811 -10.024  31.871  1.00 87.49           C  
ATOM   1585  ND2 ASN A 105     -15.952 -10.873  32.859  1.00 87.49           N  
ATOM   1586 HD21 ASN A 105     -15.193 -11.028  33.507  1.00 87.49           H  
ATOM   1587 HD22 ASN A 105     -16.791 -11.436  32.841  1.00 87.49           H  
ATOM   1588  OD1 ASN A 105     -16.713  -9.901  31.058  1.00 87.49           O  
ATOM   1589  N   ARG A 106     -14.915  -9.332  28.209  1.00 92.11           N  
ATOM   1590  H   ARG A 106     -15.463  -8.488  28.121  1.00 92.11           H  
ATOM   1591  CA  ARG A 106     -14.891 -10.276  27.088  1.00 92.11           C  
ATOM   1592  HA  ARG A 106     -13.869 -10.636  26.975  1.00 92.11           H  
ATOM   1593  C   ARG A 106     -15.332  -9.646  25.774  1.00 92.11           C  
ATOM   1594  CB  ARG A 106     -15.778 -11.477  27.431  1.00 92.11           C  
ATOM   1595  HB2 ARG A 106     -16.823 -11.169  27.398  1.00 92.11           H  
ATOM   1596  HB3 ARG A 106     -15.558 -11.816  28.444  1.00 92.11           H  
ATOM   1597  O   ARG A 106     -16.405  -9.056  25.717  1.00 92.11           O  
ATOM   1598  CG  ARG A 106     -15.531 -12.656  26.476  1.00 92.11           C  
ATOM   1599  HG2 ARG A 106     -14.460 -12.835  26.385  1.00 92.11           H  
ATOM   1600  HG3 ARG A 106     -15.933 -12.427  25.489  1.00 92.11           H  
ATOM   1601  CD  ARG A 106     -16.191 -13.927  27.015  1.00 92.11           C  
ATOM   1602  HD2 ARG A 106     -16.087 -14.720  26.275  1.00 92.11           H  
ATOM   1603  HD3 ARG A 106     -15.681 -14.228  27.930  1.00 92.11           H  
ATOM   1604  NE  ARG A 106     -17.609 -13.683  27.296  1.00 92.11           N  
ATOM   1605  HE  ARG A 106     -17.973 -12.782  27.023  1.00 92.11           H  
ATOM   1606  NH1 ARG A 106     -18.173 -15.717  28.217  1.00 92.11           N  
ATOM   1607 HH11 ARG A 106     -18.938 -16.340  28.434  1.00 92.11           H  
ATOM   1608 HH12 ARG A 106     -17.260 -16.104  28.024  1.00 92.11           H  
ATOM   1609  NH2 ARG A 106     -19.705 -14.132  27.937  1.00 92.11           N  
ATOM   1610 HH21 ARG A 106     -20.310 -14.934  27.832  1.00 92.11           H  
ATOM   1611 HH22 ARG A 106     -20.008 -13.258  27.530  1.00 92.11           H  
ATOM   1612  CZ  ARG A 106     -18.476 -14.515  27.825  1.00 92.11           C  
ATOM   1613  N   ALA A 107     -14.555  -9.843  24.719  1.00 95.53           N  
ATOM   1614  H   ALA A 107     -13.663 -10.296  24.863  1.00 95.53           H  
ATOM   1615  CA  ALA A 107     -14.910  -9.518  23.343  1.00 95.53           C  
ATOM   1616  HA  ALA A 107     -15.994  -9.450  23.247  1.00 95.53           H  
ATOM   1617  C   ALA A 107     -14.420 -10.626  22.405  1.00 95.53           C  
ATOM   1618  CB  ALA A 107     -14.302  -8.161  22.968  1.00 95.53           C  
ATOM   1619  HB1 ALA A 107     -14.559  -7.919  21.937  1.00 95.53           H  
ATOM   1620  HB2 ALA A 107     -13.217  -8.203  23.059  1.00 95.53           H  
ATOM   1621  HB3 ALA A 107     -14.692  -7.383  23.624  1.00 95.53           H  
ATOM   1622  O   ALA A 107     -13.326 -11.158  22.593  1.00 95.53           O  
ATOM   1623  N   TYR A 108     -15.218 -10.946  21.391  1.00 97.12           N  
ATOM   1624  H   TYR A 108     -16.073 -10.424  21.261  1.00 97.12           H  
ATOM   1625  CA  TYR A 108     -14.750 -11.707  20.241  1.00 97.12           C  
ATOM   1626  HA  TYR A 108     -14.013 -12.442  20.565  1.00 97.12           H  
ATOM   1627  C   TYR A 108     -14.087 -10.745  19.265  1.00 97.12           C  
ATOM   1628  CB  TYR A 108     -15.904 -12.459  19.584  1.00 97.12           C  
ATOM   1629  HB2 TYR A 108     -16.751 -11.788  19.441  1.00 97.12           H  
ATOM   1630  HB3 TYR A 108     -15.584 -12.788  18.595  1.00 97.12           H  
ATOM   1631  O   TYR A 108     -14.665  -9.716  18.917  1.00 97.12           O  
ATOM   1632  CG  TYR A 108     -16.354 -13.665  20.373  1.00 97.12           C  
ATOM   1633  CD1 TYR A 108     -15.669 -14.887  20.256  1.00 97.12           C  
ATOM   1634  HD1 TYR A 108     -14.816 -14.969  19.598  1.00 97.12           H  
ATOM   1635  CD2 TYR A 108     -17.449 -13.555  21.244  1.00 97.12           C  
ATOM   1636  HD2 TYR A 108     -17.975 -12.614  21.319  1.00 97.12           H  
ATOM   1637  CE1 TYR A 108     -16.100 -16.006  20.993  1.00 97.12           C  
ATOM   1638  HE1 TYR A 108     -15.597 -16.955  20.887  1.00 97.12           H  
ATOM   1639  CE2 TYR A 108     -17.847 -14.656  22.022  1.00 97.12           C  
ATOM   1640  HE2 TYR A 108     -18.672 -14.563  22.713  1.00 97.12           H  
ATOM   1641  OH  TYR A 108     -17.571 -16.954  22.636  1.00 97.12           O  
ATOM   1642  HH  TYR A 108     -18.336 -16.748  23.178  1.00 97.12           H  
ATOM   1643  CZ  TYR A 108     -17.174 -15.887  21.896  1.00 97.12           C  
ATOM   1644  N   VAL A 109     -12.877 -11.071  18.835  1.00 97.70           N  
ATOM   1645  H   VAL A 109     -12.466 -11.936  19.156  1.00 97.70           H  
ATOM   1646  CA  VAL A 109     -12.073 -10.225  17.957  1.00 97.70           C  
ATOM   1647  HA  VAL A 109     -12.684  -9.404  17.579  1.00 97.70           H  
ATOM   1648  C   VAL A 109     -11.611 -11.053  16.776  1.00 97.70           C  
ATOM   1649  CB  VAL A 109     -10.879  -9.611  18.704  1.00 97.70           C  
ATOM   1650  HB  VAL A 109     -10.200 -10.403  19.021  1.00 97.70           H  
ATOM   1651  O   VAL A 109     -11.070 -12.144  16.954  1.00 97.70           O  
ATOM   1652  CG1 VAL A 109     -10.116  -8.637  17.802  1.00 97.70           C  
ATOM   1653 HG11 VAL A 109     -10.797  -7.871  17.430  1.00 97.70           H  
ATOM   1654 HG12 VAL A 109      -9.308  -8.170  18.366  1.00 97.70           H  
ATOM   1655 HG13 VAL A 109      -9.673  -9.166  16.960  1.00 97.70           H  
ATOM   1656  CG2 VAL A 109     -11.327  -8.835  19.950  1.00 97.70           C  
ATOM   1657 HG21 VAL A 109     -10.450  -8.413  20.440  1.00 97.70           H  
ATOM   1658 HG22 VAL A 109     -11.814  -9.505  20.658  1.00 97.70           H  
ATOM   1659 HG23 VAL A 109     -12.018  -8.041  19.666  1.00 97.70           H  
ATOM   1660  N   ILE A 110     -11.808 -10.526  15.574  1.00 96.97           N  
ATOM   1661  H   ILE A 110     -12.281  -9.637  15.502  1.00 96.97           H  
ATOM   1662  CA  ILE A 110     -11.288 -11.120  14.346  1.00 96.97           C  
ATOM   1663  HA  ILE A 110     -10.549 -11.875  14.617  1.00 96.97           H  
ATOM   1664  C   ILE A 110     -10.557 -10.052  13.539  1.00 96.97           C  
ATOM   1665  CB  ILE A 110     -12.400 -11.853  13.571  1.00 96.97           C  
ATOM   1666  HB  ILE A 110     -12.843 -12.577  14.255  1.00 96.97           H  
ATOM   1667  O   ILE A 110     -11.075  -8.956  13.304  1.00 96.97           O  
ATOM   1668  CG1 ILE A 110     -11.795 -12.634  12.390  1.00 96.97           C  
ATOM   1669 HG12 ILE A 110     -11.451 -11.938  11.625  1.00 96.97           H  
ATOM   1670 HG13 ILE A 110     -10.932 -13.202  12.739  1.00 96.97           H  
ATOM   1671  CG2 ILE A 110     -13.515 -10.903  13.105  1.00 96.97           C  
ATOM   1672 HG21 ILE A 110     -14.366 -11.473  12.734  1.00 96.97           H  
ATOM   1673 HG22 ILE A 110     -13.151 -10.253  12.310  1.00 96.97           H  
ATOM   1674 HG23 ILE A 110     -13.858 -10.295  13.942  1.00 96.97           H  
ATOM   1675  CD1 ILE A 110     -12.778 -13.625  11.762  1.00 96.97           C  
ATOM   1676 HD11 ILE A 110     -12.289 -14.119  10.922  1.00 96.97           H  
ATOM   1677 HD12 ILE A 110     -13.072 -14.373  12.498  1.00 96.97           H  
ATOM   1678 HD13 ILE A 110     -13.666 -13.117  11.387  1.00 96.97           H  
ATOM   1679  N   ARG A 111      -9.331 -10.379  13.131  1.00 96.74           N  
ATOM   1680  H   ARG A 111      -8.986 -11.303  13.351  1.00 96.74           H  
ATOM   1681  CA  ARG A 111      -8.516  -9.539  12.256  1.00 96.74           C  
ATOM   1682  HA  ARG A 111      -8.847  -8.505  12.354  1.00 96.74           H  
ATOM   1683  C   ARG A 111      -8.715  -9.978  10.813  1.00 96.74           C  
ATOM   1684  CB  ARG A 111      -7.046  -9.611  12.690  1.00 96.74           C  
ATOM   1685  HB2 ARG A 111      -6.988  -9.339  13.744  1.00 96.74           H  
ATOM   1686  HB3 ARG A 111      -6.692 -10.636  12.588  1.00 96.74           H  
ATOM   1687  O   ARG A 111      -8.527 -11.157  10.516  1.00 96.74           O  
ATOM   1688  CG  ARG A 111      -6.137  -8.651  11.903  1.00 96.74           C  
ATOM   1689  HG2 ARG A 111      -6.698  -8.126  11.130  1.00 96.74           H  
ATOM   1690  HG3 ARG A 111      -5.749  -7.904  12.595  1.00 96.74           H  
ATOM   1691  CD  ARG A 111      -4.957  -9.382  11.256  1.00 96.74           C  
ATOM   1692  HD2 ARG A 111      -4.407  -9.931  12.019  1.00 96.74           H  
ATOM   1693  HD3 ARG A 111      -5.344 -10.088  10.520  1.00 96.74           H  
ATOM   1694  NE  ARG A 111      -4.058  -8.415  10.612  1.00 96.74           N  
ATOM   1695  HE  ARG A 111      -3.906  -7.545  11.102  1.00 96.74           H  
ATOM   1696  NH1 ARG A 111      -3.323  -9.662   8.793  1.00 96.74           N  
ATOM   1697 HH11 ARG A 111      -2.643  -9.747   8.050  1.00 96.74           H  
ATOM   1698 HH12 ARG A 111      -3.792 -10.492   9.124  1.00 96.74           H  
ATOM   1699  NH2 ARG A 111      -2.683  -7.575   9.039  1.00 96.74           N  
ATOM   1700 HH21 ARG A 111      -2.859  -6.624   9.329  1.00 96.74           H  
ATOM   1701 HH22 ARG A 111      -2.161  -7.728   8.188  1.00 96.74           H  
ATOM   1702  CZ  ARG A 111      -3.375  -8.563   9.491  1.00 96.74           C  
ATOM   1703  N   GLY A 112      -9.072  -9.056   9.928  1.00 94.70           N  
ATOM   1704  H   GLY A 112      -9.220  -8.107  10.239  1.00 94.70           H  
ATOM   1705  CA  GLY A 112      -9.146  -9.366   8.506  1.00 94.70           C  
ATOM   1706  HA2 GLY A 112      -9.683 -10.310   8.402  1.00 94.70           H  
ATOM   1707  HA3 GLY A 112      -9.697  -8.601   7.958  1.00 94.70           H  
ATOM   1708  C   GLY A 112      -7.776  -9.553   7.864  1.00 94.70           C  
ATOM   1709  O   GLY A 112      -6.757  -9.100   8.386  1.00 94.70           O  
ATOM   1710  N   SER A 113      -7.760 -10.232   6.719  1.00 93.23           N  
ATOM   1711  H   SER A 113      -8.642 -10.568   6.359  1.00 93.23           H  
ATOM   1712  CA  SER A 113      -6.547 -10.507   5.939  1.00 93.23           C  
ATOM   1713  HA  SER A 113      -5.727 -10.726   6.622  1.00 93.23           H  
ATOM   1714  C   SER A 113      -6.123  -9.287   5.114  1.00 93.23           C  
ATOM   1715  CB  SER A 113      -6.767 -11.750   5.073  1.00 93.23           C  
ATOM   1716  HB2 SER A 113      -7.107 -12.569   5.707  1.00 93.23           H  
ATOM   1717  HB3 SER A 113      -7.527 -11.553   4.316  1.00 93.23           H  
ATOM   1718  O   SER A 113      -6.208  -9.297   3.889  1.00 93.23           O  
ATOM   1719  OG  SER A 113      -5.562 -12.136   4.453  1.00 93.23           O  
ATOM   1720  HG  SER A 113      -5.315 -11.463   3.814  1.00 93.23           H  
ATOM   1721  N   VAL A 114      -5.717  -8.214   5.795  1.00 93.59           N  
ATOM   1722  H   VAL A 114      -5.702  -8.271   6.803  1.00 93.59           H  
ATOM   1723  CA  VAL A 114      -5.190  -6.989   5.179  1.00 93.59           C  
ATOM   1724  HA  VAL A 114      -4.765  -7.248   4.210  1.00 93.59           H  
ATOM   1725  C   VAL A 114      -4.073  -6.410   6.032  1.00 93.59           C  
ATOM   1726  CB  VAL A 114      -6.305  -5.953   4.927  1.00 93.59           C  
ATOM   1727  HB  VAL A 114      -6.991  -6.413   4.216  1.00 93.59           H  
ATOM   1728  O   VAL A 114      -4.273  -6.137   7.214  1.00 93.59           O  
ATOM   1729  CG1 VAL A 114      -7.125  -5.560   6.168  1.00 93.59           C  
ATOM   1730 HG11 VAL A 114      -7.553  -6.450   6.630  1.00 93.59           H  
ATOM   1731 HG12 VAL A 114      -6.496  -5.045   6.895  1.00 93.59           H  
ATOM   1732 HG13 VAL A 114      -7.941  -4.902   5.870  1.00 93.59           H  
ATOM   1733  CG2 VAL A 114      -5.775  -4.685   4.248  1.00 93.59           C  
ATOM   1734 HG21 VAL A 114      -5.245  -4.955   3.335  1.00 93.59           H  
ATOM   1735 HG22 VAL A 114      -5.100  -4.143   4.911  1.00 93.59           H  
ATOM   1736 HG23 VAL A 114      -6.608  -4.037   3.977  1.00 93.59           H  
ATOM   1737  N   ASP A 115      -2.905  -6.197   5.428  1.00 94.30           N  
ATOM   1738  H   ASP A 115      -2.780  -6.487   4.469  1.00 94.30           H  
ATOM   1739  CA  ASP A 115      -1.772  -5.550   6.082  1.00 94.30           C  
ATOM   1740  HA  ASP A 115      -1.833  -5.736   7.154  1.00 94.30           H  
ATOM   1741  C   ASP A 115      -1.787  -4.036   5.865  1.00 94.30           C  
ATOM   1742  CB  ASP A 115      -0.446  -6.147   5.599  1.00 94.30           C  
ATOM   1743  HB2 ASP A 115      -0.475  -7.230   5.719  1.00 94.30           H  
ATOM   1744  HB3 ASP A 115      -0.318  -5.933   4.538  1.00 94.30           H  
ATOM   1745  O   ASP A 115      -1.595  -3.538   4.755  1.00 94.30           O  
ATOM   1746  CG  ASP A 115       0.744  -5.574   6.381  1.00 94.30           C  
ATOM   1747  OD1 ASP A 115       0.517  -4.910   7.428  1.00 94.30           O  
ATOM   1748  OD2 ASP A 115       1.881  -5.723   5.898  1.00 94.30           O  
ATOM   1749  N   TYR A 116      -1.973  -3.286   6.950  1.00 95.21           N  
ATOM   1750  H   TYR A 116      -2.123  -3.750   7.835  1.00 95.21           H  
ATOM   1751  CA  TYR A 116      -1.931  -1.826   6.898  1.00 95.21           C  
ATOM   1752  HA  TYR A 116      -2.559  -1.485   6.075  1.00 95.21           H  
ATOM   1753  C   TYR A 116      -0.522  -1.293   6.603  1.00 95.21           C  
ATOM   1754  CB  TYR A 116      -2.494  -1.244   8.201  1.00 95.21           C  
ATOM   1755  HB2 TYR A 116      -2.014  -1.734   9.048  1.00 95.21           H  
ATOM   1756  HB3 TYR A 116      -2.213  -0.192   8.241  1.00 95.21           H  
ATOM   1757  O   TYR A 116      -0.407  -0.192   6.064  1.00 95.21           O  
ATOM   1758  CG  TYR A 116      -4.006  -1.311   8.384  1.00 95.21           C  
ATOM   1759  CD1 TYR A 116      -4.832  -2.134   7.586  1.00 95.21           C  
ATOM   1760  HD1 TYR A 116      -4.420  -2.774   6.820  1.00 95.21           H  
ATOM   1761  CD2 TYR A 116      -4.596  -0.497   9.370  1.00 95.21           C  
ATOM   1762  HD2 TYR A 116      -3.967   0.127   9.988  1.00 95.21           H  
ATOM   1763  CE1 TYR A 116      -6.224  -2.138   7.775  1.00 95.21           C  
ATOM   1764  HE1 TYR A 116      -6.858  -2.764   7.165  1.00 95.21           H  
ATOM   1765  CE2 TYR A 116      -5.994  -0.467   9.534  1.00 95.21           C  
ATOM   1766  HE2 TYR A 116      -6.441   0.188  10.269  1.00 95.21           H  
ATOM   1767  OH  TYR A 116      -8.158  -1.293   8.879  1.00 95.21           O  
ATOM   1768  HH  TYR A 116      -8.474  -0.490   9.298  1.00 95.21           H  
ATOM   1769  CZ  TYR A 116      -6.809  -1.294   8.734  1.00 95.21           C  
ATOM   1770  N   ALA A 117       0.542  -2.058   6.886  1.00 91.53           N  
ATOM   1771  H   ALA A 117       0.405  -3.003   7.215  1.00 91.53           H  
ATOM   1772  CA  ALA A 117       1.913  -1.627   6.612  1.00 91.53           C  
ATOM   1773  HA  ALA A 117       2.062  -0.645   7.059  1.00 91.53           H  
ATOM   1774  C   ALA A 117       2.176  -1.487   5.106  1.00 91.53           C  
ATOM   1775  CB  ALA A 117       2.900  -2.611   7.254  1.00 91.53           C  
ATOM   1776  HB1 ALA A 117       3.905  -2.191   7.224  1.00 91.53           H  
ATOM   1777  HB2 ALA A 117       2.905  -3.550   6.701  1.00 91.53           H  
ATOM   1778  HB3 ALA A 117       2.629  -2.829   8.287  1.00 91.53           H  
ATOM   1779  O   ALA A 117       2.786  -0.509   4.681  1.00 91.53           O  
ATOM   1780  N   GLN A 118       1.663  -2.414   4.294  1.00 93.23           N  
ATOM   1781  H   GLN A 118       1.208  -3.213   4.711  1.00 93.23           H  
ATOM   1782  CA  GLN A 118       1.813  -2.389   2.831  1.00 93.23           C  
ATOM   1783  HA  GLN A 118       2.851  -2.178   2.577  1.00 93.23           H  
ATOM   1784  C   GLN A 118       0.956  -1.318   2.143  1.00 93.23           C  
ATOM   1785  CB  GLN A 118       1.442  -3.763   2.274  1.00 93.23           C  
ATOM   1786  HB2 GLN A 118       1.429  -3.698   1.186  1.00 93.23           H  
ATOM   1787  HB3 GLN A 118       0.449  -4.041   2.627  1.00 93.23           H  
ATOM   1788  O   GLN A 118       1.240  -0.913   1.016  1.00 93.23           O  
ATOM   1789  CG  GLN A 118       2.449  -4.848   2.663  1.00 93.23           C  
ATOM   1790  HG2 GLN A 118       2.607  -4.844   3.742  1.00 93.23           H  
ATOM   1791  HG3 GLN A 118       3.407  -4.640   2.186  1.00 93.23           H  
ATOM   1792  CD  GLN A 118       1.987  -6.232   2.230  1.00 93.23           C  
ATOM   1793  NE2 GLN A 118       2.393  -7.267   2.922  1.00 93.23           N  
ATOM   1794 HE21 GLN A 118       1.981  -8.156   2.677  1.00 93.23           H  
ATOM   1795 HE22 GLN A 118       2.752  -7.112   3.853  1.00 93.23           H  
ATOM   1796  OE1 GLN A 118       1.258  -6.405   1.268  1.00 93.23           O  
ATOM   1797  N   LEU A 119      -0.088  -0.837   2.821  1.00 95.45           N  
ATOM   1798  H   LEU A 119      -0.287  -1.233   3.728  1.00 95.45           H  
ATOM   1799  CA  LEU A 119      -0.896   0.289   2.353  1.00 95.45           C  
ATOM   1800  HA  LEU A 119      -0.937   0.269   1.264  1.00 95.45           H  
ATOM   1801  C   LEU A 119      -0.282   1.644   2.724  1.00 95.45           C  
ATOM   1802  CB  LEU A 119      -2.323   0.153   2.905  1.00 95.45           C  
ATOM   1803  HB2 LEU A 119      -2.262   0.137   3.993  1.00 95.45           H  
ATOM   1804  HB3 LEU A 119      -2.890   1.032   2.600  1.00 95.45           H  
ATOM   1805  O   LEU A 119      -0.789   2.678   2.282  1.00 95.45           O  
ATOM   1806  CG  LEU A 119      -3.094  -1.095   2.444  1.00 95.45           C  
ATOM   1807  HG  LEU A 119      -2.573  -1.995   2.769  1.00 95.45           H  
ATOM   1808  CD1 LEU A 119      -4.486  -1.081   3.079  1.00 95.45           C  
ATOM   1809 HD11 LEU A 119      -5.022  -1.985   2.789  1.00 95.45           H  
ATOM   1810 HD12 LEU A 119      -4.393  -1.066   4.164  1.00 95.45           H  
ATOM   1811 HD13 LEU A 119      -5.047  -0.207   2.746  1.00 95.45           H  
ATOM   1812  CD2 LEU A 119      -3.262  -1.140   0.926  1.00 95.45           C  
ATOM   1813 HD21 LEU A 119      -2.292  -1.278   0.449  1.00 95.45           H  
ATOM   1814 HD22 LEU A 119      -3.887  -1.992   0.658  1.00 95.45           H  
ATOM   1815 HD23 LEU A 119      -3.723  -0.220   0.568  1.00 95.45           H  
ATOM   1816  N   PHE A 120       0.783   1.671   3.531  1.00 94.39           N  
ATOM   1817  H   PHE A 120       1.197   0.800   3.828  1.00 94.39           H  
ATOM   1818  CA  PHE A 120       1.513   2.902   3.797  1.00 94.39           C  
ATOM   1819  HA  PHE A 120       0.770   3.648   4.082  1.00 94.39           H  
ATOM   1820  C   PHE A 120       2.253   3.362   2.526  1.00 94.39           C  
ATOM   1821  CB  PHE A 120       2.457   2.726   4.989  1.00 94.39           C  
ATOM   1822  HB2 PHE A 120       3.295   2.094   4.695  1.00 94.39           H  
ATOM   1823  HB3 PHE A 120       1.924   2.222   5.795  1.00 94.39           H  
ATOM   1824  O   PHE A 120       2.860   2.526   1.854  1.00 94.39           O  
ATOM   1825  CG  PHE A 120       2.981   4.050   5.507  1.00 94.39           C  
ATOM   1826  CD1 PHE A 120       4.214   4.552   5.055  1.00 94.39           C  
ATOM   1827  HD1 PHE A 120       4.801   3.988   4.344  1.00 94.39           H  
ATOM   1828  CD2 PHE A 120       2.194   4.820   6.383  1.00 94.39           C  
ATOM   1829  HD2 PHE A 120       1.238   4.438   6.710  1.00 94.39           H  
ATOM   1830  CE1 PHE A 120       4.667   5.808   5.492  1.00 94.39           C  
ATOM   1831  HE1 PHE A 120       5.603   6.191   5.113  1.00 94.39           H  
ATOM   1832  CE2 PHE A 120       2.643   6.082   6.813  1.00 94.39           C  
ATOM   1833  HE2 PHE A 120       2.030   6.679   7.472  1.00 94.39           H  
ATOM   1834  CZ  PHE A 120       3.886   6.571   6.377  1.00 94.39           C  
ATOM   1835  HZ  PHE A 120       4.236   7.542   6.694  1.00 94.39           H  
ATOM   1836  N   PRO A 121       2.220   4.662   2.175  1.00 93.26           N  
ATOM   1837  CA  PRO A 121       2.821   5.133   0.932  1.00 93.26           C  
ATOM   1838  HA  PRO A 121       2.333   4.614   0.107  1.00 93.26           H  
ATOM   1839  C   PRO A 121       4.335   4.886   0.861  1.00 93.26           C  
ATOM   1840  CB  PRO A 121       2.497   6.621   0.822  1.00 93.26           C  
ATOM   1841  HB2 PRO A 121       3.368   7.224   1.076  1.00 93.26           H  
ATOM   1842  HB3 PRO A 121       2.157   6.856  -0.187  1.00 93.26           H  
ATOM   1843  O   PRO A 121       5.052   5.120   1.838  1.00 93.26           O  
ATOM   1844  CG  PRO A 121       1.394   6.871   1.846  1.00 93.26           C  
ATOM   1845  HG2 PRO A 121       1.498   7.852   2.309  1.00 93.26           H  
ATOM   1846  HG3 PRO A 121       0.419   6.788   1.366  1.00 93.26           H  
ATOM   1847  CD  PRO A 121       1.544   5.750   2.864  1.00 93.26           C  
ATOM   1848  HD2 PRO A 121       2.164   6.092   3.692  1.00 93.26           H  
ATOM   1849  HD3 PRO A 121       0.553   5.460   3.215  1.00 93.26           H  
ATOM   1850  N   SER A 122       4.815   4.442  -0.303  1.00 92.76           N  
ATOM   1851  H   SER A 122       4.149   4.214  -1.027  1.00 92.76           H  
ATOM   1852  CA  SER A 122       6.240   4.268  -0.608  1.00 92.76           C  
ATOM   1853  HA  SER A 122       6.826   4.929   0.031  1.00 92.76           H  
ATOM   1854  C   SER A 122       6.547   4.617  -2.066  1.00 92.76           C  
ATOM   1855  CB  SER A 122       6.653   2.818  -0.315  1.00 92.76           C  
ATOM   1856  HB2 SER A 122       6.572   2.637   0.756  1.00 92.76           H  
ATOM   1857  HB3 SER A 122       5.974   2.140  -0.832  1.00 92.76           H  
ATOM   1858  O   SER A 122       5.977   4.024  -2.982  1.00 92.76           O  
ATOM   1859  OG  SER A 122       7.981   2.546  -0.744  1.00 92.76           O  
ATOM   1860  HG  SER A 122       7.926   2.025  -1.548  1.00 92.76           H  
ATOM   1861  N   ASP A 123       7.516   5.506  -2.290  1.00 86.99           N  
ATOM   1862  H   ASP A 123       7.740   6.136  -1.533  1.00 86.99           H  
ATOM   1863  CA  ASP A 123       7.935   5.948  -3.633  1.00 86.99           C  
ATOM   1864  HA  ASP A 123       7.046   6.208  -4.208  1.00 86.99           H  
ATOM   1865  C   ASP A 123       8.732   4.870  -4.380  1.00 86.99           C  
ATOM   1866  CB  ASP A 123       8.823   7.201  -3.536  1.00 86.99           C  
ATOM   1867  HB2 ASP A 123       9.794   6.901  -3.140  1.00 86.99           H  
ATOM   1868  HB3 ASP A 123       8.985   7.596  -4.539  1.00 86.99           H  
ATOM   1869  O   ASP A 123       8.820   4.862  -5.615  1.00 86.99           O  
ATOM   1870  CG  ASP A 123       8.270   8.317  -2.646  1.00 86.99           C  
ATOM   1871  OD1 ASP A 123       7.060   8.281  -2.354  1.00 86.99           O  
ATOM   1872  OD2 ASP A 123       9.121   9.086  -2.139  1.00 86.99           O  
ATOM   1873  N   SER A 124       9.348   3.961  -3.617  1.00 87.23           N  
ATOM   1874  H   SER A 124       9.205   4.032  -2.619  1.00 87.23           H  
ATOM   1875  CA  SER A 124      10.061   2.804  -4.136  1.00 87.23           C  
ATOM   1876  HA  SER A 124      10.370   3.019  -5.159  1.00 87.23           H  
ATOM   1877  C   SER A 124       9.156   1.585  -4.164  1.00 87.23           C  
ATOM   1878  CB  SER A 124      11.335   2.513  -3.338  1.00 87.23           C  
ATOM   1879  HB2 SER A 124      11.820   1.634  -3.763  1.00 87.23           H  
ATOM   1880  HB3 SER A 124      12.013   3.361  -3.426  1.00 87.23           H  
ATOM   1881  O   SER A 124       8.536   1.243  -3.155  1.00 87.23           O  
ATOM   1882  OG  SER A 124      11.078   2.274  -1.969  1.00 87.23           O  
ATOM   1883  HG  SER A 124      10.203   1.889  -1.877  1.00 87.23           H  
ATOM   1884  N   GLU A 125       9.157   0.908  -5.309  1.00 88.41           N  
ATOM   1885  H   GLU A 125       9.632   1.299  -6.110  1.00 88.41           H  
ATOM   1886  CA  GLU A 125       8.546  -0.405  -5.474  1.00 88.41           C  
ATOM   1887  HA  GLU A 125       7.463  -0.298  -5.425  1.00 88.41           H  
ATOM   1888  C   GLU A 125       9.053  -1.368  -4.384  1.00 88.41           C  
ATOM   1889  CB  GLU A 125       8.909  -0.923  -6.869  1.00 88.41           C  
ATOM   1890  HB2 GLU A 125       9.982  -1.107  -6.911  1.00 88.41           H  
ATOM   1891  HB3 GLU A 125       8.666  -0.149  -7.597  1.00 88.41           H  
ATOM   1892  O   GLU A 125      10.276  -1.451  -4.179  1.00 88.41           O  
ATOM   1893  CG  GLU A 125       8.157  -2.202  -7.251  1.00 88.41           C  
ATOM   1894  HG2 GLU A 125       8.302  -2.953  -6.474  1.00 88.41           H  
ATOM   1895  HG3 GLU A 125       7.093  -1.974  -7.310  1.00 88.41           H  
ATOM   1896  CD  GLU A 125       8.643  -2.769  -8.594  1.00 88.41           C  
ATOM   1897  OE1 GLU A 125       8.466  -3.989  -8.814  1.00 88.41           O  
ATOM   1898  OE2 GLU A 125       9.204  -1.998  -9.404  1.00 88.41           O  
ATOM   1899  N   PRO A 126       8.151  -2.086  -3.687  1.00 91.58           N  
ATOM   1900  CA  PRO A 126       8.527  -3.140  -2.763  1.00 91.58           C  
ATOM   1901  HA  PRO A 126       9.036  -2.685  -1.913  1.00 91.58           H  
ATOM   1902  C   PRO A 126       9.451  -4.150  -3.435  1.00 91.58           C  
ATOM   1903  CB  PRO A 126       7.221  -3.780  -2.289  1.00 91.58           C  
ATOM   1904  HB2 PRO A 126       7.293  -4.143  -1.263  1.00 91.58           H  
ATOM   1905  HB3 PRO A 126       6.929  -4.586  -2.962  1.00 91.58           H  
ATOM   1906  O   PRO A 126       9.356  -4.426  -4.630  1.00 91.58           O  
ATOM   1907  CG  PRO A 126       6.224  -2.633  -2.414  1.00 91.58           C  
ATOM   1908  HG2 PRO A 126       5.202  -2.999  -2.512  1.00 91.58           H  
ATOM   1909  HG3 PRO A 126       6.311  -1.973  -1.551  1.00 91.58           H  
ATOM   1910  CD  PRO A 126       6.709  -1.904  -3.665  1.00 91.58           C  
ATOM   1911  HD2 PRO A 126       6.462  -0.845  -3.588  1.00 91.58           H  
ATOM   1912  HD3 PRO A 126       6.263  -2.340  -4.559  1.00 91.58           H  
ATOM   1913  N   ARG A 127      10.369  -4.713  -2.657  1.00 87.04           N  
ATOM   1914  H   ARG A 127      10.341  -4.518  -1.667  1.00 87.04           H  
ATOM   1915  CA  ARG A 127      11.387  -5.647  -3.139  1.00 87.04           C  
ATOM   1916  HA  ARG A 127      11.135  -5.986  -4.144  1.00 87.04           H  
ATOM   1917  C   ARG A 127      11.406  -6.874  -2.246  1.00 87.04           C  
ATOM   1918  CB  ARG A 127      12.744  -4.934  -3.175  1.00 87.04           C  
ATOM   1919  HB2 ARG A 127      12.873  -4.369  -2.252  1.00 87.04           H  
ATOM   1920  HB3 ARG A 127      13.540  -5.677  -3.226  1.00 87.04           H  
ATOM   1921  O   ARG A 127      11.205  -6.765  -1.042  1.00 87.04           O  
ATOM   1922  CG  ARG A 127      12.848  -3.994  -4.383  1.00 87.04           C  
ATOM   1923  HG2 ARG A 127      12.886  -4.586  -5.297  1.00 87.04           H  
ATOM   1924  HG3 ARG A 127      11.966  -3.354  -4.424  1.00 87.04           H  
ATOM   1925  CD  ARG A 127      14.086  -3.096  -4.286  1.00 87.04           C  
ATOM   1926  HD2 ARG A 127      14.995  -3.697  -4.280  1.00 87.04           H  
ATOM   1927  HD3 ARG A 127      14.038  -2.557  -3.340  1.00 87.04           H  
ATOM   1928  NE  ARG A 127      14.109  -2.110  -5.381  1.00 87.04           N  
ATOM   1929  HE  ARG A 127      13.611  -1.252  -5.191  1.00 87.04           H  
ATOM   1930  NH1 ARG A 127      14.996  -3.447  -7.031  1.00 87.04           N  
ATOM   1931 HH11 ARG A 127      15.142  -3.623  -8.015  1.00 87.04           H  
ATOM   1932 HH12 ARG A 127      15.043  -4.210  -6.371  1.00 87.04           H  
ATOM   1933  NH2 ARG A 127      14.324  -1.367  -7.512  1.00 87.04           N  
ATOM   1934 HH21 ARG A 127      14.448  -1.573  -8.493  1.00 87.04           H  
ATOM   1935 HH22 ARG A 127      13.794  -0.547  -7.254  1.00 87.04           H  
ATOM   1936  CZ  ARG A 127      14.483  -2.315  -6.630  1.00 87.04           C  
ATOM   1937  N   GLY A 128      11.658  -8.028  -2.846  1.00 85.40           N  
ATOM   1938  H   GLY A 128      11.865  -8.028  -3.835  1.00 85.40           H  
ATOM   1939  CA  GLY A 128      11.877  -9.268  -2.120  1.00 85.40           C  
ATOM   1940  HA2 GLY A 128      11.159  -9.342  -1.303  1.00 85.40           H  
ATOM   1941  HA3 GLY A 128      11.721 -10.118  -2.785  1.00 85.40           H  
ATOM   1942  C   GLY A 128      13.290  -9.348  -1.551  1.00 85.40           C  
ATOM   1943  O   GLY A 128      14.240  -8.747  -2.073  1.00 85.40           O  
ATOM   1944  N   GLU A 129      13.431 -10.142  -0.493  1.00 84.52           N  
ATOM   1945  H   GLU A 129      12.610 -10.576  -0.096  1.00 84.52           H  
ATOM   1946  CA  GLU A 129      14.726 -10.455   0.098  1.00 84.52           C  
ATOM   1947  HA  GLU A 129      15.160  -9.521   0.455  1.00 84.52           H  
ATOM   1948  C   GLU A 129      15.665 -11.087  -0.949  1.00 84.52           C  
ATOM   1949  CB  GLU A 129      14.553 -11.403   1.294  1.00 84.52           C  
ATOM   1950  HB2 GLU A 129      15.533 -11.776   1.590  1.00 84.52           H  
ATOM   1951  HB3 GLU A 129      13.962 -12.263   0.981  1.00 84.52           H  
ATOM   1952  O   GLU A 129      15.237 -11.894  -1.783  1.00 84.52           O  
ATOM   1953  CG  GLU A 129      13.870 -10.750   2.508  1.00 84.52           C  
ATOM   1954  HG2 GLU A 129      12.870 -10.431   2.216  1.00 84.52           H  
ATOM   1955  HG3 GLU A 129      13.761 -11.507   3.284  1.00 84.52           H  
ATOM   1956  CD  GLU A 129      14.655  -9.560   3.090  1.00 84.52           C  
ATOM   1957  OE1 GLU A 129      14.015  -8.564   3.476  1.00 84.52           O  
ATOM   1958  OE2 GLU A 129      15.907  -9.641   3.143  1.00 84.52           O  
ATOM   1959  N   PRO A 130      16.960 -10.738  -0.958  1.00 86.38           N  
ATOM   1960  CA  PRO A 130      17.927 -11.378  -1.843  1.00 86.38           C  
ATOM   1961  HA  PRO A 130      17.594 -11.278  -2.876  1.00 86.38           H  
ATOM   1962  C   PRO A 130      18.083 -12.873  -1.518  1.00 86.38           C  
ATOM   1963  CB  PRO A 130      19.227 -10.591  -1.665  1.00 86.38           C  
ATOM   1964  HB2 PRO A 130      20.113 -11.215  -1.778  1.00 86.38           H  
ATOM   1965  HB3 PRO A 130      19.250  -9.761  -2.372  1.00 86.38           H  
ATOM   1966  O   PRO A 130      17.844 -13.331  -0.402  1.00 86.38           O  
ATOM   1967  CG  PRO A 130      19.086 -10.058  -0.245  1.00 86.38           C  
ATOM   1968  HG2 PRO A 130      19.690  -9.172  -0.051  1.00 86.38           H  
ATOM   1969  HG3 PRO A 130      19.344 -10.875   0.429  1.00 86.38           H  
ATOM   1970  CD  PRO A 130      17.603  -9.783  -0.079  1.00 86.38           C  
ATOM   1971  HD2 PRO A 130      17.313  -9.929   0.962  1.00 86.38           H  
ATOM   1972  HD3 PRO A 130      17.369  -8.769  -0.404  1.00 86.38           H  
ATOM   1973  N   LEU A 131      18.542 -13.657  -2.496  1.00 86.16           N  
ATOM   1974  H   LEU A 131      18.731 -13.251  -3.401  1.00 86.16           H  
ATOM   1975  CA  LEU A 131      18.764 -15.090  -2.294  1.00 86.16           C  
ATOM   1976  HA  LEU A 131      17.842 -15.518  -1.899  1.00 86.16           H  
ATOM   1977  C   LEU A 131      19.859 -15.336  -1.242  1.00 86.16           C  
ATOM   1978  CB  LEU A 131      19.097 -15.775  -3.632  1.00 86.16           C  
ATOM   1979  HB2 LEU A 131      19.965 -15.280  -4.068  1.00 86.16           H  
ATOM   1980  HB3 LEU A 131      19.374 -16.811  -3.435  1.00 86.16           H  
ATOM   1981  O   LEU A 131      20.902 -14.671  -1.239  1.00 86.16           O  
ATOM   1982  CG  LEU A 131      17.951 -15.763  -4.661  1.00 86.16           C  
ATOM   1983  HG  LEU A 131      17.621 -14.739  -4.830  1.00 86.16           H  
ATOM   1984  CD1 LEU A 131      18.458 -16.324  -5.990  1.00 86.16           C  
ATOM   1985 HD11 LEU A 131      18.786 -17.356  -5.862  1.00 86.16           H  
ATOM   1986 HD12 LEU A 131      19.290 -15.720  -6.351  1.00 86.16           H  
ATOM   1987 HD13 LEU A 131      17.658 -16.291  -6.730  1.00 86.16           H  
ATOM   1988  CD2 LEU A 131      16.758 -16.607  -4.208  1.00 86.16           C  
ATOM   1989 HD21 LEU A 131      16.006 -16.632  -4.997  1.00 86.16           H  
ATOM   1990 HD22 LEU A 131      16.295 -16.162  -3.327  1.00 86.16           H  
ATOM   1991 HD23 LEU A 131      17.074 -17.626  -3.983  1.00 86.16           H  
ATOM   1992  N   ALA A 132      19.650 -16.328  -0.374  1.00 84.59           N  
ATOM   1993  H   ALA A 132      18.768 -16.819  -0.409  1.00 84.59           H  
ATOM   1994  CA  ALA A 132      20.633 -16.732   0.627  1.00 84.59           C  
ATOM   1995  HA  ALA A 132      20.767 -15.907   1.327  1.00 84.59           H  
ATOM   1996  C   ALA A 132      21.990 -17.049  -0.026  1.00 84.59           C  
ATOM   1997  CB  ALA A 132      20.094 -17.937   1.407  1.00 84.59           C  
ATOM   1998  HB1 ALA A 132      20.780 -18.191   2.214  1.00 84.59           H  
ATOM   1999  HB2 ALA A 132      19.994 -18.793   0.740  1.00 84.59           H  
ATOM   2000  HB3 ALA A 132      19.116 -17.703   1.828  1.00 84.59           H  
ATOM   2001  O   ALA A 132      22.062 -17.780  -1.013  1.00 84.59           O  
ATOM   2002  N   GLY A 133      23.076 -16.502   0.529  1.00 84.83           N  
ATOM   2003  H   GLY A 133      22.966 -15.889   1.324  1.00 84.83           H  
ATOM   2004  CA  GLY A 133      24.421 -16.702  -0.017  1.00 84.83           C  
ATOM   2005  HA2 GLY A 133      24.509 -17.719  -0.398  1.00 84.83           H  
ATOM   2006  HA3 GLY A 133      25.137 -16.587   0.797  1.00 84.83           H  
ATOM   2007  C   GLY A 133      24.813 -15.746  -1.151  1.00 84.83           C  
ATOM   2008  O   GLY A 133      25.923 -15.860  -1.673  1.00 84.83           O  
ATOM   2009  N   THR A 134      23.952 -14.790  -1.519  1.00 93.56           N  
ATOM   2010  H   THR A 134      23.028 -14.783  -1.112  1.00 93.56           H  
ATOM   2011  CA  THR A 134      24.283 -13.761  -2.515  1.00 93.56           C  
ATOM   2012  HA  THR A 134      24.626 -14.262  -3.420  1.00 93.56           H  
ATOM   2013  C   THR A 134      25.398 -12.852  -2.005  1.00 93.56           C  
ATOM   2014  CB  THR A 134      23.058 -12.913  -2.895  1.00 93.56           C  
ATOM   2015  HB  THR A 134      22.662 -12.412  -2.012  1.00 93.56           H  
ATOM   2016  O   THR A 134      25.297 -12.276  -0.918  1.00 93.56           O  
ATOM   2017  CG2 THR A 134      23.358 -11.871  -3.975  1.00 93.56           C  
ATOM   2018 HG21 THR A 134      22.429 -11.380  -4.266  1.00 93.56           H  
ATOM   2019 HG22 THR A 134      23.795 -12.353  -4.849  1.00 93.56           H  
ATOM   2020 HG23 THR A 134      24.042 -11.112  -3.594  1.00 93.56           H  
ATOM   2021  OG1 THR A 134      22.070 -13.748  -3.438  1.00 93.56           O  
ATOM   2022  HG1 THR A 134      21.593 -14.127  -2.697  1.00 93.56           H  
ATOM   2023  N   TYR A 135      26.443 -12.686  -2.819  1.00 96.03           N  
ATOM   2024  H   TYR A 135      26.456 -13.192  -3.692  1.00 96.03           H  
ATOM   2025  CA  TYR A 135      27.472 -11.673  -2.609  1.00 96.03           C  
ATOM   2026  HA  TYR A 135      27.526 -11.449  -1.543  1.00 96.03           H  
ATOM   2027  C   TYR A 135      27.114 -10.387  -3.352  1.00 96.03           C  
ATOM   2028  CB  TYR A 135      28.850 -12.185  -3.035  1.00 96.03           C  
ATOM   2029  HB2 TYR A 135      28.783 -12.620  -4.033  1.00 96.03           H  
ATOM   2030  HB3 TYR A 135      29.529 -11.335  -3.098  1.00 96.03           H  
ATOM   2031  O   TYR A 135      26.677 -10.428  -4.503  1.00 96.03           O  
ATOM   2032  CG  TYR A 135      29.449 -13.204  -2.087  1.00 96.03           C  
ATOM   2033  CD1 TYR A 135      30.414 -12.808  -1.140  1.00 96.03           C  
ATOM   2034  HD1 TYR A 135      30.708 -11.771  -1.076  1.00 96.03           H  
ATOM   2035  CD2 TYR A 135      29.052 -14.552  -2.159  1.00 96.03           C  
ATOM   2036  HD2 TYR A 135      28.285 -14.853  -2.858  1.00 96.03           H  
ATOM   2037  CE1 TYR A 135      31.010 -13.765  -0.296  1.00 96.03           C  
ATOM   2038  HE1 TYR A 135      31.777 -13.471   0.406  1.00 96.03           H  
ATOM   2039  CE2 TYR A 135      29.624 -15.502  -1.294  1.00 96.03           C  
ATOM   2040  HE2 TYR A 135      29.266 -16.521  -1.300  1.00 96.03           H  
ATOM   2041  OH  TYR A 135      31.202 -16.035   0.439  1.00 96.03           O  
ATOM   2042  HH  TYR A 135      31.807 -15.614   1.054  1.00 96.03           H  
ATOM   2043  CZ  TYR A 135      30.617 -15.115  -0.373  1.00 96.03           C  
ATOM   2044  N   TRP A 136      27.349  -9.249  -2.709  1.00 96.59           N  
ATOM   2045  H   TRP A 136      27.687  -9.305  -1.759  1.00 96.59           H  
ATOM   2046  CA  TRP A 136      27.157  -7.921  -3.273  1.00 96.59           C  
ATOM   2047  HA  TRP A 136      26.905  -8.014  -4.330  1.00 96.59           H  
ATOM   2048  C   TRP A 136      28.436  -7.099  -3.151  1.00 96.59           C  
ATOM   2049  CB  TRP A 136      25.974  -7.231  -2.596  1.00 96.59           C  
ATOM   2050  HB2 TRP A 136      25.066  -7.785  -2.835  1.00 96.59           H  
ATOM   2051  HB3 TRP A 136      26.121  -7.279  -1.517  1.00 96.59           H  
ATOM   2052  O   TRP A 136      28.951  -6.882  -2.052  1.00 96.59           O  
ATOM   2053  CG  TRP A 136      25.762  -5.794  -2.964  1.00 96.59           C  
ATOM   2054  CD1 TRP A 136      25.928  -5.239  -4.189  1.00 96.59           C  
ATOM   2055  HD1 TRP A 136      26.227  -5.769  -5.082  1.00 96.59           H  
ATOM   2056  CD2 TRP A 136      25.347  -4.704  -2.089  1.00 96.59           C  
ATOM   2057  CE2 TRP A 136      25.328  -3.498  -2.848  1.00 96.59           C  
ATOM   2058  CE3 TRP A 136      24.969  -4.615  -0.731  1.00 96.59           C  
ATOM   2059  HE3 TRP A 136      24.919  -5.520  -0.144  1.00 96.59           H  
ATOM   2060  NE1 TRP A 136      25.686  -3.882  -4.118  1.00 96.59           N  
ATOM   2061  HE1 TRP A 136      25.795  -3.234  -4.885  1.00 96.59           H  
ATOM   2062  CH2 TRP A 136      24.637  -2.201  -0.931  1.00 96.59           C  
ATOM   2063  HH2 TRP A 136      24.365  -1.251  -0.496  1.00 96.59           H  
ATOM   2064  CZ2 TRP A 136      24.997  -2.261  -2.286  1.00 96.59           C  
ATOM   2065  HZ2 TRP A 136      25.012  -1.367  -2.892  1.00 96.59           H  
ATOM   2066  CZ3 TRP A 136      24.613  -3.378  -0.159  1.00 96.59           C  
ATOM   2067  HZ3 TRP A 136      24.285  -3.336   0.869  1.00 96.59           H  
ATOM   2068  N   PHE A 137      28.945  -6.628  -4.284  1.00 96.57           N  
ATOM   2069  H   PHE A 137      28.489  -6.876  -5.151  1.00 96.57           H  
ATOM   2070  CA  PHE A 137      29.969  -5.601  -4.329  1.00 96.57           C  
ATOM   2071  HA  PHE A 137      30.596  -5.714  -3.445  1.00 96.57           H  
ATOM   2072  C   PHE A 137      29.310  -4.217  -4.275  1.00 96.57           C  
ATOM   2073  CB  PHE A 137      30.857  -5.811  -5.559  1.00 96.57           C  
ATOM   2074  HB2 PHE A 137      30.233  -5.754  -6.450  1.00 96.57           H  
ATOM   2075  HB3 PHE A 137      31.283  -6.813  -5.515  1.00 96.57           H  
ATOM   2076  O   PHE A 137      28.799  -3.705  -5.275  1.00 96.57           O  
ATOM   2077  CG  PHE A 137      32.000  -4.825  -5.694  1.00 96.57           C  
ATOM   2078  CD1 PHE A 137      32.475  -4.497  -6.976  1.00 96.57           C  
ATOM   2079  HD1 PHE A 137      32.025  -4.939  -7.853  1.00 96.57           H  
ATOM   2080  CD2 PHE A 137      32.628  -4.268  -4.559  1.00 96.57           C  
ATOM   2081  HD2 PHE A 137      32.309  -4.517  -3.558  1.00 96.57           H  
ATOM   2082  CE1 PHE A 137      33.555  -3.613  -7.120  1.00 96.57           C  
ATOM   2083  HE1 PHE A 137      33.947  -3.398  -8.103  1.00 96.57           H  
ATOM   2084  CE2 PHE A 137      33.704  -3.382  -4.711  1.00 96.57           C  
ATOM   2085  HE2 PHE A 137      34.200  -2.984  -3.838  1.00 96.57           H  
ATOM   2086  CZ  PHE A 137      34.157  -3.040  -5.992  1.00 96.57           C  
ATOM   2087  HZ  PHE A 137      35.000  -2.375  -6.112  1.00 96.57           H  
ATOM   2088  N   ASP A 138      29.309  -3.640  -3.075  1.00 97.18           N  
ATOM   2089  H   ASP A 138      29.790  -4.115  -2.324  1.00 97.18           H  
ATOM   2090  CA  ASP A 138      28.721  -2.339  -2.765  1.00 97.18           C  
ATOM   2091  HA  ASP A 138      27.767  -2.237  -3.282  1.00 97.18           H  
ATOM   2092  C   ASP A 138      29.650  -1.228  -3.254  1.00 97.18           C  
ATOM   2093  CB  ASP A 138      28.447  -2.280  -1.256  1.00 97.18           C  
ATOM   2094  HB2 ASP A 138      27.755  -3.082  -0.998  1.00 97.18           H  
ATOM   2095  HB3 ASP A 138      29.379  -2.473  -0.724  1.00 97.18           H  
ATOM   2096  O   ASP A 138      30.654  -0.883  -2.618  1.00 97.18           O  
ATOM   2097  CG  ASP A 138      27.875  -0.957  -0.740  1.00 97.18           C  
ATOM   2098  OD1 ASP A 138      27.911   0.072  -1.450  1.00 97.18           O  
ATOM   2099  OD2 ASP A 138      27.501  -0.950   0.460  1.00 97.18           O  
ATOM   2100  N   THR A 139      29.321  -0.670  -4.417  1.00 95.17           N  
ATOM   2101  H   THR A 139      28.489  -0.989  -4.892  1.00 95.17           H  
ATOM   2102  CA  THR A 139      30.142   0.366  -5.046  1.00 95.17           C  
ATOM   2103  HA  THR A 139      31.190   0.083  -4.942  1.00 95.17           H  
ATOM   2104  C   THR A 139      29.984   1.730  -4.382  1.00 95.17           C  
ATOM   2105  CB  THR A 139      29.858   0.488  -6.545  1.00 95.17           C  
ATOM   2106  HB  THR A 139      30.482   1.291  -6.936  1.00 95.17           H  
ATOM   2107  O   THR A 139      30.870   2.564  -4.536  1.00 95.17           O  
ATOM   2108  CG2 THR A 139      30.171  -0.800  -7.305  1.00 95.17           C  
ATOM   2109 HG21 THR A 139      29.992  -0.642  -8.369  1.00 95.17           H  
ATOM   2110 HG22 THR A 139      31.214  -1.076  -7.153  1.00 95.17           H  
ATOM   2111 HG23 THR A 139      29.532  -1.611  -6.956  1.00 95.17           H  
ATOM   2112  OG1 THR A 139      28.512   0.814  -6.795  1.00 95.17           O  
ATOM   2113  HG1 THR A 139      28.416   1.765  -6.714  1.00 95.17           H  
ATOM   2114  N   ALA A 140      28.900   1.967  -3.634  1.00 94.03           N  
ATOM   2115  H   ALA A 140      28.274   1.201  -3.430  1.00 94.03           H  
ATOM   2116  CA  ALA A 140      28.669   3.232  -2.936  1.00 94.03           C  
ATOM   2117  HA  ALA A 140      28.875   4.059  -3.615  1.00 94.03           H  
ATOM   2118  C   ALA A 140      29.598   3.389  -1.723  1.00 94.03           C  
ATOM   2119  CB  ALA A 140      27.195   3.300  -2.520  1.00 94.03           C  
ATOM   2120  HB1 ALA A 140      26.556   3.249  -3.402  1.00 94.03           H  
ATOM   2121  HB2 ALA A 140      26.946   2.473  -1.855  1.00 94.03           H  
ATOM   2122  HB3 ALA A 140      27.003   4.240  -2.003  1.00 94.03           H  
ATOM   2123  O   ALA A 140      30.111   4.477  -1.463  1.00 94.03           O  
ATOM   2124  N   ASN A 141      29.859   2.291  -1.007  1.00 93.93           N  
ATOM   2125  H   ASN A 141      29.339   1.456  -1.236  1.00 93.93           H  
ATOM   2126  CA  ASN A 141      30.748   2.272   0.159  1.00 93.93           C  
ATOM   2127  HA  ASN A 141      30.827   3.287   0.549  1.00 93.93           H  
ATOM   2128  C   ASN A 141      32.192   1.849  -0.163  1.00 93.93           C  
ATOM   2129  CB  ASN A 141      30.103   1.409   1.251  1.00 93.93           C  
ATOM   2130  HB2 ASN A 141      30.807   1.257   2.069  1.00 93.93           H  
ATOM   2131  HB3 ASN A 141      29.839   0.433   0.842  1.00 93.93           H  
ATOM   2132  O   ASN A 141      33.034   1.775   0.739  1.00 93.93           O  
ATOM   2133  CG  ASN A 141      28.878   2.089   1.829  1.00 93.93           C  
ATOM   2134  ND2 ASN A 141      27.731   1.460   1.789  1.00 93.93           N  
ATOM   2135 HD21 ASN A 141      26.924   2.026   2.008  1.00 93.93           H  
ATOM   2136 HD22 ASN A 141      27.643   0.659   1.181  1.00 93.93           H  
ATOM   2137  OD1 ASN A 141      28.946   3.192   2.342  1.00 93.93           O  
ATOM   2138  N   THR A 142      32.498   1.570  -1.432  1.00 95.55           N  
ATOM   2139  H   THR A 142      31.779   1.695  -2.131  1.00 95.55           H  
ATOM   2140  CA  THR A 142      33.840   1.177  -1.870  1.00 95.55           C  
ATOM   2141  HA  THR A 142      34.300   0.611  -1.060  1.00 95.55           H  
ATOM   2142  C   THR A 142      34.730   2.387  -2.135  1.00 95.55           C  
ATOM   2143  CB  THR A 142      33.781   0.235  -3.079  1.00 95.55           C  
ATOM   2144  HB  THR A 142      33.104   0.633  -3.835  1.00 95.55           H  
ATOM   2145  O   THR A 142      34.349   3.336  -2.815  1.00 95.55           O  
ATOM   2146  CG2 THR A 142      35.146  -0.024  -3.723  1.00 95.55           C  
ATOM   2147 HG21 THR A 142      35.054  -0.818  -4.464  1.00 95.55           H  
ATOM   2148 HG22 THR A 142      35.491   0.873  -4.236  1.00 95.55           H  
ATOM   2149 HG23 THR A 142      35.882  -0.317  -2.974  1.00 95.55           H  
ATOM   2150  OG1 THR A 142      33.301  -1.006  -2.614  1.00 95.55           O  
ATOM   2151  HG1 THR A 142      32.342  -0.960  -2.621  1.00 95.55           H  
ATOM   2152  N   LYS A 143      35.971   2.324  -1.644  1.00 95.58           N  
ATOM   2153  H   LYS A 143      36.215   1.489  -1.131  1.00 95.58           H  
ATOM   2154  CA  LYS A 143      37.046   3.261  -1.988  1.00 95.58           C  
ATOM   2155  HA  LYS A 143      36.647   4.047  -2.629  1.00 95.58           H  
ATOM   2156  C   LYS A 143      38.122   2.519  -2.764  1.00 95.58           C  
ATOM   2157  CB  LYS A 143      37.623   3.914  -0.725  1.00 95.58           C  
ATOM   2158  HB2 LYS A 143      38.459   4.551  -1.014  1.00 95.58           H  
ATOM   2159  HB3 LYS A 143      37.996   3.141  -0.054  1.00 95.58           H  
ATOM   2160  O   LYS A 143      38.680   1.551  -2.263  1.00 95.58           O  
ATOM   2161  CG  LYS A 143      36.573   4.763   0.002  1.00 95.58           C  
ATOM   2162  HG2 LYS A 143      35.758   4.127   0.347  1.00 95.58           H  
ATOM   2163  HG3 LYS A 143      36.172   5.506  -0.689  1.00 95.58           H  
ATOM   2164  CD  LYS A 143      37.192   5.476   1.206  1.00 95.58           C  
ATOM   2165  HD2 LYS A 143      37.996   6.126   0.862  1.00 95.58           H  
ATOM   2166  HD3 LYS A 143      37.596   4.736   1.897  1.00 95.58           H  
ATOM   2167  CE  LYS A 143      36.105   6.305   1.897  1.00 95.58           C  
ATOM   2168  HE2 LYS A 143      35.335   5.630   2.270  1.00 95.58           H  
ATOM   2169  HE3 LYS A 143      35.641   6.950   1.152  1.00 95.58           H  
ATOM   2170  NZ  LYS A 143      36.666   7.125   2.997  1.00 95.58           N  
ATOM   2171  HZ1 LYS A 143      35.929   7.655   3.441  1.00 95.58           H  
ATOM   2172  HZ2 LYS A 143      37.340   7.779   2.626  1.00 95.58           H  
ATOM   2173  HZ3 LYS A 143      37.116   6.537   3.684  1.00 95.58           H  
ATOM   2174  N   PHE A 144      38.455   2.992  -3.959  1.00 95.37           N  
ATOM   2175  H   PHE A 144      37.901   3.739  -4.352  1.00 95.37           H  
ATOM   2176  CA  PHE A 144      39.432   2.318  -4.824  1.00 95.37           C  
ATOM   2177  HA  PHE A 144      39.339   1.241  -4.685  1.00 95.37           H  
ATOM   2178  C   PHE A 144      40.894   2.655  -4.500  1.00 95.37           C  
ATOM   2179  CB  PHE A 144      39.076   2.624  -6.279  1.00 95.37           C  
ATOM   2180  HB2 PHE A 144      39.033   3.703  -6.425  1.00 95.37           H  
ATOM   2181  HB3 PHE A 144      39.866   2.242  -6.926  1.00 95.37           H  
ATOM   2182  O   PHE A 144      41.798   1.979  -4.981  1.00 95.37           O  
ATOM   2183  CG  PHE A 144      37.761   1.996  -6.689  1.00 95.37           C  
ATOM   2184  CD1 PHE A 144      37.691   0.616  -6.966  1.00 95.37           C  
ATOM   2185  HD1 PHE A 144      38.576   0.000  -6.902  1.00 95.37           H  
ATOM   2186  CD2 PHE A 144      36.590   2.775  -6.732  1.00 95.37           C  
ATOM   2187  HD2 PHE A 144      36.620   3.828  -6.494  1.00 95.37           H  
ATOM   2188  CE1 PHE A 144      36.464   0.026  -7.315  1.00 95.37           C  
ATOM   2189  HE1 PHE A 144      36.416  -1.031  -7.529  1.00 95.37           H  
ATOM   2190  CE2 PHE A 144      35.363   2.178  -7.059  1.00 95.37           C  
ATOM   2191  HE2 PHE A 144      34.459   2.768  -7.045  1.00 95.37           H  
ATOM   2192  CZ  PHE A 144      35.299   0.809  -7.367  1.00 95.37           C  
ATOM   2193  HZ  PHE A 144      34.351   0.355  -7.614  1.00 95.37           H  
ATOM   2194  N   GLY A 145      41.136   3.679  -3.675  1.00 95.11           N  
ATOM   2195  H   GLY A 145      40.350   4.180  -3.286  1.00 95.11           H  
ATOM   2196  CA  GLY A 145      42.478   4.031  -3.212  1.00 95.11           C  
ATOM   2197  HA2 GLY A 145      42.387   4.769  -2.415  1.00 95.11           H  
ATOM   2198  HA3 GLY A 145      42.965   3.142  -2.810  1.00 95.11           H  
ATOM   2199  C   GLY A 145      43.392   4.622  -4.283  1.00 95.11           C  
ATOM   2200  O   GLY A 145      44.602   4.433  -4.194  1.00 95.11           O  
ATOM   2201  N   ILE A 146      42.834   5.295  -5.293  1.00 96.12           N  
ATOM   2202  H   ILE A 146      41.836   5.447  -5.273  1.00 96.12           H  
ATOM   2203  CA  ILE A 146      43.589   5.877  -6.410  1.00 96.12           C  
ATOM   2204  HA  ILE A 146      44.409   5.204  -6.658  1.00 96.12           H  
ATOM   2205  C   ILE A 146      44.183   7.224  -5.984  1.00 96.12           C  
ATOM   2206  CB  ILE A 146      42.700   6.032  -7.669  1.00 96.12           C  
ATOM   2207  HB  ILE A 146      41.928   6.770  -7.452  1.00 96.12           H  
ATOM   2208  O   ILE A 146      43.463   8.108  -5.523  1.00 96.12           O  
ATOM   2209  CG1 ILE A 146      41.997   4.703  -8.042  1.00 96.12           C  
ATOM   2210 HG12 ILE A 146      42.744   3.945  -8.277  1.00 96.12           H  
ATOM   2211 HG13 ILE A 146      41.416   4.350  -7.190  1.00 96.12           H  
ATOM   2212  CG2 ILE A 146      43.541   6.541  -8.857  1.00 96.12           C  
ATOM   2213 HG21 ILE A 146      42.898   6.746  -9.712  1.00 96.12           H  
ATOM   2214 HG22 ILE A 146      44.047   7.474  -8.611  1.00 96.12           H  
ATOM   2215 HG23 ILE A 146      44.283   5.793  -9.139  1.00 96.12           H  
ATOM   2216  CD1 ILE A 146      41.020   4.827  -9.219  1.00 96.12           C  
ATOM   2217 HD11 ILE A 146      40.368   5.687  -9.068  1.00 96.12           H  
ATOM   2218 HD12 ILE A 146      41.565   4.942 -10.156  1.00 96.12           H  
ATOM   2219 HD13 ILE A 146      40.411   3.925  -9.281  1.00 96.12           H  
ATOM   2220  N   PHE A 147      45.485   7.399  -6.191  1.00 94.17           N  
ATOM   2221  H   PHE A 147      46.032   6.602  -6.484  1.00 94.17           H  
ATOM   2222  CA  PHE A 147      46.203   8.657  -6.010  1.00 94.17           C  
ATOM   2223  HA  PHE A 147      45.491   9.446  -5.772  1.00 94.17           H  
ATOM   2224  C   PHE A 147      46.929   9.038  -7.295  1.00 94.17           C  
ATOM   2225  CB  PHE A 147      47.211   8.551  -4.860  1.00 94.17           C  
ATOM   2226  HB2 PHE A 147      47.848   7.681  -5.015  1.00 94.17           H  
ATOM   2227  HB3 PHE A 147      47.848   9.435  -4.885  1.00 94.17           H  
ATOM   2228  O   PHE A 147      47.565   8.193  -7.923  1.00 94.17           O  
ATOM   2229  CG  PHE A 147      46.575   8.459  -3.495  1.00 94.17           C  
ATOM   2230  CD1 PHE A 147      46.501   9.596  -2.668  1.00 94.17           C  
ATOM   2231  HD1 PHE A 147      46.929  10.534  -2.989  1.00 94.17           H  
ATOM   2232  CD2 PHE A 147      46.019   7.240  -3.073  1.00 94.17           C  
ATOM   2233  HD2 PHE A 147      46.093   6.368  -3.706  1.00 94.17           H  
ATOM   2234  CE1 PHE A 147      45.847   9.515  -1.429  1.00 94.17           C  
ATOM   2235  HE1 PHE A 147      45.776  10.385  -0.792  1.00 94.17           H  
ATOM   2236  CE2 PHE A 147      45.330   7.168  -1.855  1.00 94.17           C  
ATOM   2237  HE2 PHE A 147      44.844   6.250  -1.559  1.00 94.17           H  
ATOM   2238  CZ  PHE A 147      45.245   8.307  -1.043  1.00 94.17           C  
ATOM   2239  HZ  PHE A 147      44.689   8.251  -0.119  1.00 94.17           H  
ATOM   2240  N   SER A 148      46.887  10.319  -7.650  1.00 92.20           N  
ATOM   2241  H   SER A 148      46.344  10.956  -7.084  1.00 92.20           H  
ATOM   2242  CA  SER A 148      47.650  10.886  -8.763  1.00 92.20           C  
ATOM   2243  HA  SER A 148      48.044  10.076  -9.377  1.00 92.20           H  
ATOM   2244  C   SER A 148      48.819  11.732  -8.262  1.00 92.20           C  
ATOM   2245  CB  SER A 148      46.748  11.730  -9.660  1.00 92.20           C  
ATOM   2246  HB2 SER A 148      45.909  11.129 -10.011  1.00 92.20           H  
ATOM   2247  HB3 SER A 148      47.318  12.077 -10.521  1.00 92.20           H  
ATOM   2248  O   SER A 148      48.653  12.515  -7.322  1.00 92.20           O  
ATOM   2249  OG  SER A 148      46.269  12.846  -8.933  1.00 92.20           O  
ATOM   2250  HG  SER A 148      47.013  13.251  -8.480  1.00 92.20           H  
ATOM   2251  N   GLY A 149      49.974  11.629  -8.913  1.00 89.11           N  
ATOM   2252  H   GLY A 149      50.052  10.931  -9.640  1.00 89.11           H  
ATOM   2253  CA  GLY A 149      51.140  12.467  -8.635  1.00 89.11           C  
ATOM   2254  HA2 GLY A 149      51.302  12.503  -7.558  1.00 89.11           H  
ATOM   2255  HA3 GLY A 149      52.019  12.013  -9.092  1.00 89.11           H  
ATOM   2256  C   GLY A 149      50.998  13.891  -9.188  1.00 89.11           C  
ATOM   2257  O   GLY A 149      50.547  14.066 -10.322  1.00 89.11           O  
ATOM   2258  N   VAL A 150      51.420  14.904  -8.419  1.00 80.67           N  
ATOM   2259  H   VAL A 150      51.715  14.675  -7.481  1.00 80.67           H  
ATOM   2260  CA  VAL A 150      51.342  16.340  -8.794  1.00 80.67           C  
ATOM   2261  HA  VAL A 150      50.829  16.407  -9.753  1.00 80.67           H  
ATOM   2262  C   VAL A 150      52.705  17.010  -9.054  1.00 80.67           C  
ATOM   2263  CB  VAL A 150      50.478  17.160  -7.806  1.00 80.67           C  
ATOM   2264  HB  VAL A 150      50.481  18.206  -8.111  1.00 80.67           H  
ATOM   2265  O   VAL A 150      52.805  18.230  -8.999  1.00 80.67           O  
ATOM   2266  CG1 VAL A 150      49.016  16.708  -7.833  1.00 80.67           C  
ATOM   2267 HG11 VAL A 150      48.628  16.771  -8.849  1.00 80.67           H  
ATOM   2268 HG12 VAL A 150      48.420  17.355  -7.190  1.00 80.67           H  
ATOM   2269 HG13 VAL A 150      48.927  15.681  -7.478  1.00 80.67           H  
ATOM   2270  CG2 VAL A 150      50.999  17.077  -6.369  1.00 80.67           C  
ATOM   2271 HG21 VAL A 150      50.883  16.066  -5.979  1.00 80.67           H  
ATOM   2272 HG22 VAL A 150      50.423  17.757  -5.740  1.00 80.67           H  
ATOM   2273 HG23 VAL A 150      52.047  17.374  -6.330  1.00 80.67           H  
ATOM   2274  N   ALA A 151      53.764  16.241  -9.342  1.00 70.96           N  
ATOM   2275  H   ALA A 151      53.627  15.242  -9.394  1.00 70.96           H  
ATOM   2276  CA  ALA A 151      55.125  16.766  -9.568  1.00 70.96           C  
ATOM   2277  HA  ALA A 151      55.805  15.914  -9.580  1.00 70.96           H  
ATOM   2278  C   ALA A 151      55.657  17.661  -8.427  1.00 70.96           C  
ATOM   2279  CB  ALA A 151      55.249  17.388 -10.966  1.00 70.96           C  
ATOM   2280  HB1 ALA A 151      56.239  17.829 -11.084  1.00 70.96           H  
ATOM   2281  HB2 ALA A 151      55.140  16.612 -11.723  1.00 70.96           H  
ATOM   2282  HB3 ALA A 151      54.500  18.167 -11.104  1.00 70.96           H  
ATOM   2283  O   ALA A 151      56.135  18.770  -8.655  1.00 70.96           O  
ATOM   2284  N   SER A 152      55.590  17.168  -7.185  1.00 70.05           N  
ATOM   2285  H   SER A 152      55.260  16.220  -7.072  1.00 70.05           H  
ATOM   2286  CA  SER A 152      56.104  17.869  -5.999  1.00 70.05           C  
ATOM   2287  HA  SER A 152      56.325  18.904  -6.261  1.00 70.05           H  
ATOM   2288  C   SER A 152      57.388  17.229  -5.468  1.00 70.05           C  
ATOM   2289  CB  SER A 152      55.036  17.901  -4.907  1.00 70.05           C  
ATOM   2290  HB2 SER A 152      54.110  18.308  -5.314  1.00 70.05           H  
ATOM   2291  HB3 SER A 152      54.864  16.882  -4.560  1.00 70.05           H  
ATOM   2292  O   SER A 152      57.535  16.006  -5.481  1.00 70.05           O  
ATOM   2293  OG  SER A 152      55.450  18.688  -3.806  1.00 70.05           O  
ATOM   2294  HG  SER A 152      54.737  18.669  -3.164  1.00 70.05           H  
ATOM   2295  N   THR A 153      58.291  18.059  -4.942  1.00 66.57           N  
ATOM   2296  H   THR A 153      58.123  19.053  -5.004  1.00 66.57           H  
ATOM   2297  CA  THR A 153      59.445  17.639  -4.126  1.00 66.57           C  
ATOM   2298  HA  THR A 153      59.771  16.646  -4.433  1.00 66.57           H  
ATOM   2299  C   THR A 153      59.104  17.556  -2.632  1.00 66.57           C  
ATOM   2300  CB  THR A 153      60.620  18.612  -4.310  1.00 66.57           C  
ATOM   2301  HB  THR A 153      61.419  18.349  -3.617  1.00 66.57           H  
ATOM   2302  O   THR A 153      59.893  17.028  -1.849  1.00 66.57           O  
ATOM   2303  CG2 THR A 153      61.187  18.605  -5.730  1.00 66.57           C  
ATOM   2304 HG21 THR A 153      61.540  17.603  -5.975  1.00 66.57           H  
ATOM   2305 HG22 THR A 153      62.029  19.294  -5.796  1.00 66.57           H  
ATOM   2306 HG23 THR A 153      60.422  18.900  -6.448  1.00 66.57           H  
ATOM   2307  OG1 THR A 153      60.190  19.931  -4.048  1.00 66.57           O  
ATOM   2308  HG1 THR A 153      60.955  20.508  -4.102  1.00 66.57           H  
ATOM   2309  N   TYR A 154      57.939  18.069  -2.210  1.00 64.95           N  
ATOM   2310  H   TYR A 154      57.305  18.449  -2.899  1.00 64.95           H  
ATOM   2311  CA  TYR A 154      57.509  18.055  -0.811  1.00 64.95           C  
ATOM   2312  HA  TYR A 154      58.416  18.087  -0.207  1.00 64.95           H  
ATOM   2313  C   TYR A 154      56.712  16.781  -0.480  1.00 64.95           C  
ATOM   2314  CB  TYR A 154      56.714  19.312  -0.452  1.00 64.95           C  
ATOM   2315  HB2 TYR A 154      56.331  19.205   0.563  1.00 64.95           H  
ATOM   2316  HB3 TYR A 154      55.852  19.398  -1.114  1.00 64.95           H  
ATOM   2317  O   TYR A 154      55.707  16.492  -1.137  1.00 64.95           O  
ATOM   2318  CG  TYR A 154      57.535  20.584  -0.510  1.00 64.95           C  
ATOM   2319  CD1 TYR A 154      58.454  20.878   0.517  1.00 64.95           C  
ATOM   2320  HD1 TYR A 154      58.568  20.199   1.349  1.00 64.95           H  
ATOM   2321  CD2 TYR A 154      57.389  21.465  -1.598  1.00 64.95           C  
ATOM   2322  HD2 TYR A 154      56.698  21.234  -2.396  1.00 64.95           H  
ATOM   2323  CE1 TYR A 154      59.225  22.055   0.461  1.00 64.95           C  
ATOM   2324  HE1 TYR A 154      59.930  22.279   1.247  1.00 64.95           H  
ATOM   2325  CE2 TYR A 154      58.153  22.645  -1.655  1.00 64.95           C  
ATOM   2326  HE2 TYR A 154      58.051  23.326  -2.486  1.00 64.95           H  
ATOM   2327  OH  TYR A 154      59.807  24.082  -0.691  1.00 64.95           O  
ATOM   2328  HH  TYR A 154      60.396  24.174   0.062  1.00 64.95           H  
ATOM   2329  CZ  TYR A 154      59.071  22.942  -0.628  1.00 64.95           C  
ATOM   2330  N   PRO A 155      57.100  16.037   0.574  1.00 56.97           N  
ATOM   2331  CA  PRO A 155      56.614  14.679   0.820  1.00 56.97           C  
ATOM   2332  HA  PRO A 155      56.771  14.078  -0.075  1.00 56.97           H  
ATOM   2333  C   PRO A 155      55.126  14.581   1.185  1.00 56.97           C  
ATOM   2334  CB  PRO A 155      57.506  14.136   1.946  1.00 56.97           C  
ATOM   2335  HB2 PRO A 155      58.347  13.599   1.507  1.00 56.97           H  
ATOM   2336  HB3 PRO A 155      56.962  13.483   2.629  1.00 56.97           H  
ATOM   2337  O   PRO A 155      54.504  13.563   0.895  1.00 56.97           O  
ATOM   2338  CG  PRO A 155      58.027  15.384   2.657  1.00 56.97           C  
ATOM   2339  HG2 PRO A 155      58.985  15.206   3.145  1.00 56.97           H  
ATOM   2340  HG3 PRO A 155      57.286  15.734   3.376  1.00 56.97           H  
ATOM   2341  CD  PRO A 155      58.149  16.387   1.519  1.00 56.97           C  
ATOM   2342  HD2 PRO A 155      59.121  16.280   1.037  1.00 56.97           H  
ATOM   2343  HD3 PRO A 155      58.023  17.400   1.900  1.00 56.97           H  
ATOM   2344  N   ASN A 156      54.541  15.603   1.817  1.00 63.53           N  
ATOM   2345  H   ASN A 156      55.062  16.457   1.956  1.00 63.53           H  
ATOM   2346  CA  ASN A 156      53.145  15.589   2.279  1.00 63.53           C  
ATOM   2347  HA  ASN A 156      52.882  14.563   2.536  1.00 63.53           H  
ATOM   2348  C   ASN A 156      52.122  16.014   1.212  1.00 63.53           C  
ATOM   2349  CB  ASN A 156      53.016  16.427   3.566  1.00 63.53           C  
ATOM   2350  HB2 ASN A 156      53.660  16.006   4.339  1.00 63.53           H  
ATOM   2351  HB3 ASN A 156      51.986  16.365   3.915  1.00 63.53           H  
ATOM   2352  O   ASN A 156      50.927  15.838   1.435  1.00 63.53           O  
ATOM   2353  CG  ASN A 156      53.374  17.897   3.398  1.00 63.53           C  
ATOM   2354  ND2 ASN A 156      53.032  18.720   4.360  1.00 63.53           N  
ATOM   2355 HD21 ASN A 156      52.463  18.403   5.131  1.00 63.53           H  
ATOM   2356 HD22 ASN A 156      53.255  19.693   4.206  1.00 63.53           H  
ATOM   2357  OD1 ASN A 156      54.021  18.314   2.453  1.00 63.53           O  
ATOM   2358  N   SER A 157      52.579  16.523   0.065  1.00 70.64           N  
ATOM   2359  H   SER A 157      53.575  16.664  -0.024  1.00 70.64           H  
ATOM   2360  CA  SER A 157      51.710  17.068  -0.990  1.00 70.64           C  
ATOM   2361  HA  SER A 157      50.672  16.828  -0.760  1.00 70.64           H  
ATOM   2362  C   SER A 157      51.988  16.469  -2.371  1.00 70.64           C  
ATOM   2363  CB  SER A 157      51.819  18.599  -1.034  1.00 70.64           C  
ATOM   2364  HB2 SER A 157      51.125  18.990  -1.778  1.00 70.64           H  
ATOM   2365  HB3 SER A 157      52.834  18.881  -1.313  1.00 70.64           H  
ATOM   2366  O   SER A 157      51.556  17.027  -3.370  1.00 70.64           O  
ATOM   2367  OG  SER A 157      51.505  19.163   0.225  1.00 70.64           O  
ATOM   2368  HG  SER A 157      51.529  20.120   0.149  1.00 70.64           H  
ATOM   2369  N   ALA A 158      52.739  15.365  -2.457  1.00 82.61           N  
ATOM   2370  H   ALA A 158      53.123  14.975  -1.608  1.00 82.61           H  
ATOM   2371  CA  ALA A 158      53.127  14.766  -3.738  1.00 82.61           C  
ATOM   2372  HA  ALA A 158      53.318  15.566  -4.454  1.00 82.61           H  
ATOM   2373  C   ALA A 158      52.040  13.894  -4.385  1.00 82.61           C  
ATOM   2374  CB  ALA A 158      54.433  13.993  -3.529  1.00 82.61           C  
ATOM   2375  HB1 ALA A 158      54.786  13.619  -4.490  1.00 82.61           H  
ATOM   2376  HB2 ALA A 158      54.271  13.153  -2.854  1.00 82.61           H  
ATOM   2377  HB3 ALA A 158      55.196  14.653  -3.116  1.00 82.61           H  
ATOM   2378  O   ALA A 158      52.058  13.708  -5.602  1.00 82.61           O  
ATOM   2379  N   TRP A 159      51.093  13.396  -3.586  1.00 89.34           N  
ATOM   2380  H   TRP A 159      51.104  13.666  -2.613  1.00 89.34           H  
ATOM   2381  CA  TRP A 159      50.005  12.522  -4.016  1.00 89.34           C  
ATOM   2382  HA  TRP A 159      50.045  12.382  -5.096  1.00 89.34           H  
ATOM   2383  C   TRP A 159      48.656  13.139  -3.664  1.00 89.34           C  
ATOM   2384  CB  TRP A 159      50.159  11.152  -3.347  1.00 89.34           C  
ATOM   2385  HB2 TRP A 159      50.222  11.283  -2.267  1.00 89.34           H  
ATOM   2386  HB3 TRP A 159      49.264  10.563  -3.548  1.00 89.34           H  
ATOM   2387  O   TRP A 159      48.435  13.550  -2.525  1.00 89.34           O  
ATOM   2388  CG  TRP A 159      51.333  10.355  -3.816  1.00 89.34           C  
ATOM   2389  CD1 TRP A 159      52.486  10.155  -3.136  1.00 89.34           C  
ATOM   2390  HD1 TRP A 159      52.699  10.551  -2.155  1.00 89.34           H  
ATOM   2391  CD2 TRP A 159      51.488   9.653  -5.084  1.00 89.34           C  
ATOM   2392  CE2 TRP A 159      52.771   9.032  -5.097  1.00 89.34           C  
ATOM   2393  CE3 TRP A 159      50.678   9.479  -6.225  1.00 89.34           C  
ATOM   2394  HE3 TRP A 159      49.700   9.936  -6.256  1.00 89.34           H  
ATOM   2395  NE1 TRP A 159      53.334   9.359  -3.886  1.00 89.34           N  
ATOM   2396  HE1 TRP A 159      54.251   9.053  -3.595  1.00 89.34           H  
ATOM   2397  CH2 TRP A 159      52.404   8.129  -7.305  1.00 89.34           C  
ATOM   2398  HH2 TRP A 159      52.746   7.552  -8.152  1.00 89.34           H  
ATOM   2399  CZ2 TRP A 159      53.232   8.282  -6.182  1.00 89.34           C  
ATOM   2400  HZ2 TRP A 159      54.221   7.847  -6.156  1.00 89.34           H  
ATOM   2401  CZ3 TRP A 159      51.131   8.726  -7.325  1.00 89.34           C  
ATOM   2402  HZ3 TRP A 159      50.495   8.607  -8.189  1.00 89.34           H  
ATOM   2403  N   THR A 160      47.737  13.155  -4.623  1.00 90.77           N  
ATOM   2404  H   THR A 160      48.001  12.860  -5.553  1.00 90.77           H  
ATOM   2405  CA  THR A 160      46.371  13.653  -4.431  1.00 90.77           C  
ATOM   2406  HA  THR A 160      46.276  14.038  -3.416  1.00 90.77           H  
ATOM   2407  C   THR A 160      45.376  12.513  -4.641  1.00 90.77           C  
ATOM   2408  CB  THR A 160      46.074  14.818  -5.383  1.00 90.77           C  
ATOM   2409  HB  THR A 160      46.043  14.455  -6.411  1.00 90.77           H  
ATOM   2410  O   THR A 160      45.460  11.850  -5.677  1.00 90.77           O  
ATOM   2411  CG2 THR A 160      44.758  15.519  -5.055  1.00 90.77           C  
ATOM   2412 HG21 THR A 160      44.621  16.359  -5.735  1.00 90.77           H  
ATOM   2413 HG22 THR A 160      43.923  14.831  -5.191  1.00 90.77           H  
ATOM   2414 HG23 THR A 160      44.766  15.887  -4.029  1.00 90.77           H  
ATOM   2415  OG1 THR A 160      47.089  15.789  -5.275  1.00 90.77           O  
ATOM   2416  HG1 THR A 160      47.246  15.965  -4.344  1.00 90.77           H  
ATOM   2417  N   PRO A 161      44.460  12.246  -3.690  1.00 92.74           N  
ATOM   2418  CA  PRO A 161      43.449  11.205  -3.852  1.00 92.74           C  
ATOM   2419  HA  PRO A 161      43.928  10.249  -4.061  1.00 92.74           H  
ATOM   2420  C   PRO A 161      42.490  11.546  -4.997  1.00 92.74           C  
ATOM   2421  CB  PRO A 161      42.719  11.120  -2.509  1.00 92.74           C  
ATOM   2422  HB2 PRO A 161      41.670  10.848  -2.626  1.00 92.74           H  
ATOM   2423  HB3 PRO A 161      43.222  10.400  -1.863  1.00 92.74           H  
ATOM   2424  O   PRO A 161      42.146  12.709  -5.201  1.00 92.74           O  
ATOM   2425  CG  PRO A 161      42.878  12.525  -1.932  1.00 92.74           C  
ATOM   2426  HG2 PRO A 161      42.114  13.181  -2.350  1.00 92.74           H  
ATOM   2427  HG3 PRO A 161      42.827  12.524  -0.843  1.00 92.74           H  
ATOM   2428  CD  PRO A 161      44.254  12.957  -2.434  1.00 92.74           C  
ATOM   2429  HD2 PRO A 161      44.266  14.038  -2.575  1.00 92.74           H  
ATOM   2430  HD3 PRO A 161      45.021  12.659  -1.720  1.00 92.74           H  
ATOM   2431  N   GLN A 162      42.046  10.522  -5.718  1.00 94.50           N  
ATOM   2432  H   GLN A 162      42.379   9.596  -5.489  1.00 94.50           H  
ATOM   2433  CA  GLN A 162      41.165  10.631  -6.877  1.00 94.50           C  
ATOM   2434  HA  GLN A 162      40.887  11.673  -7.030  1.00 94.50           H  
ATOM   2435  C   GLN A 162      39.879   9.841  -6.646  1.00 94.50           C  
ATOM   2436  CB  GLN A 162      41.899  10.132  -8.134  1.00 94.50           C  
ATOM   2437  HB2 GLN A 162      42.237   9.109  -7.969  1.00 94.50           H  
ATOM   2438  HB3 GLN A 162      41.207  10.124  -8.977  1.00 94.50           H  
ATOM   2439  O   GLN A 162      39.913   8.692  -6.201  1.00 94.50           O  
ATOM   2440  CG  GLN A 162      43.115  11.004  -8.488  1.00 94.50           C  
ATOM   2441  HG2 GLN A 162      43.815  11.010  -7.653  1.00 94.50           H  
ATOM   2442  HG3 GLN A 162      43.636  10.566  -9.339  1.00 94.50           H  
ATOM   2443  CD  GLN A 162      42.720  12.437  -8.831  1.00 94.50           C  
ATOM   2444  NE2 GLN A 162      43.525  13.415  -8.496  1.00 94.50           N  
ATOM   2445 HE21 GLN A 162      43.221  14.344  -8.750  1.00 94.50           H  
ATOM   2446 HE22 GLN A 162      44.472  13.204  -8.214  1.00 94.50           H  
ATOM   2447  OE1 GLN A 162      41.680  12.711  -9.407  1.00 94.50           O  
ATOM   2448  N   THR A 163      38.745  10.448  -6.995  1.00 93.70           N  
ATOM   2449  H   THR A 163      38.789  11.392  -7.352  1.00 93.70           H  
ATOM   2450  CA  THR A 163      37.435   9.788  -6.976  1.00 93.70           C  
ATOM   2451  HA  THR A 163      37.482   8.911  -6.331  1.00 93.70           H  
ATOM   2452  C   THR A 163      37.080   9.375  -8.403  1.00 93.70           C  
ATOM   2453  CB  THR A 163      36.345  10.696  -6.391  1.00 93.70           C  
ATOM   2454  HB  THR A 163      36.190  11.560  -7.038  1.00 93.70           H  
ATOM   2455  O   THR A 163      36.786  10.247  -9.223  1.00 93.70           O  
ATOM   2456  CG2 THR A 163      35.025   9.947  -6.208  1.00 93.70           C  
ATOM   2457 HG21 THR A 163      34.648   9.610  -7.174  1.00 93.70           H  
ATOM   2458 HG22 THR A 163      34.283  10.610  -5.764  1.00 93.70           H  
ATOM   2459 HG23 THR A 163      35.168   9.082  -5.560  1.00 93.70           H  
ATOM   2460  OG1 THR A 163      36.733  11.146  -5.112  1.00 93.70           O  
ATOM   2461  HG1 THR A 163      36.044  11.737  -4.801  1.00 93.70           H  
ATOM   2462  N   PRO A 164      37.138   8.078  -8.746  1.00 96.16           N  
ATOM   2463  CA  PRO A 164      36.803   7.631 -10.089  1.00 96.16           C  
ATOM   2464  HA  PRO A 164      37.260   8.295 -10.822  1.00 96.16           H  
ATOM   2465  C   PRO A 164      35.286   7.600 -10.315  1.00 96.16           C  
ATOM   2466  CB  PRO A 164      37.417   6.238 -10.198  1.00 96.16           C  
ATOM   2467  HB2 PRO A 164      36.891   5.615 -10.922  1.00 96.16           H  
ATOM   2468  HB3 PRO A 164      38.470   6.326 -10.468  1.00 96.16           H  
ATOM   2469  O   PRO A 164      34.519   7.350  -9.386  1.00 96.16           O  
ATOM   2470  CG  PRO A 164      37.301   5.705  -8.768  1.00 96.16           C  
ATOM   2471  HG2 PRO A 164      36.292   5.330  -8.598  1.00 96.16           H  
ATOM   2472  HG3 PRO A 164      38.036   4.928  -8.557  1.00 96.16           H  
ATOM   2473  CD  PRO A 164      37.542   6.949  -7.915  1.00 96.16           C  
ATOM   2474  HD2 PRO A 164      36.949   6.890  -7.002  1.00 96.16           H  
ATOM   2475  HD3 PRO A 164      38.603   7.033  -7.680  1.00 96.16           H  
ATOM   2476  N   ALA A 165      34.859   7.761 -11.568  1.00 95.96           N  
ATOM   2477  H   ALA A 165      35.537   7.972 -12.285  1.00 95.96           H  
ATOM   2478  CA  ALA A 165      33.516   7.371 -11.990  1.00 95.96           C  
ATOM   2479  HA  ALA A 165      32.787   7.815 -11.311  1.00 95.96           H  
ATOM   2480  C   ALA A 165      33.387   5.841 -11.926  1.00 95.96           C  
ATOM   2481  CB  ALA A 165      33.255   7.905 -13.404  1.00 95.96           C  
ATOM   2482  HB1 ALA A 165      33.979   7.485 -14.102  1.00 95.96           H  
ATOM   2483  HB2 ALA A 165      33.333   8.992 -13.411  1.00 95.96           H  
ATOM   2484  HB3 ALA A 165      32.251   7.623 -13.721  1.00 95.96           H  
ATOM   2485  O   ALA A 165      34.239   5.128 -12.457  1.00 95.96           O  
ATOM   2486  N   VAL A 166      32.342   5.323 -11.281  1.00 96.50           N  
ATOM   2487  H   VAL A 166      31.645   5.940 -10.889  1.00 96.50           H  
ATOM   2488  CA  VAL A 166      32.116   3.875 -11.182  1.00 96.50           C  
ATOM   2489  HA  VAL A 166      33.049   3.353 -11.398  1.00 96.50           H  
ATOM   2490  C   VAL A 166      31.097   3.460 -12.227  1.00 96.50           C  
ATOM   2491  CB  VAL A 166      31.679   3.440  -9.775  1.00 96.50           C  
ATOM   2492  HB  VAL A 166      30.680   3.814  -9.553  1.00 96.50           H  
ATOM   2493  O   VAL A 166      29.949   3.885 -12.167  1.00 96.50           O  
ATOM   2494  CG1 VAL A 166      31.678   1.907  -9.710  1.00 96.50           C  
ATOM   2495 HG11 VAL A 166      32.633   1.514 -10.057  1.00 96.50           H  
ATOM   2496 HG12 VAL A 166      30.876   1.507 -10.331  1.00 96.50           H  
ATOM   2497 HG13 VAL A 166      31.521   1.575  -8.684  1.00 96.50           H  
ATOM   2498  CG2 VAL A 166      32.644   3.971  -8.710  1.00 96.50           C  
ATOM   2499 HG21 VAL A 166      32.589   5.058  -8.660  1.00 96.50           H  
ATOM   2500 HG22 VAL A 166      33.664   3.679  -8.961  1.00 96.50           H  
ATOM   2501 HG23 VAL A 166      32.366   3.578  -7.732  1.00 96.50           H  
ATOM   2502  N   LEU A 167      31.529   2.649 -13.190  1.00 95.06           N  
ATOM   2503  H   LEU A 167      32.480   2.313 -13.150  1.00 95.06           H  
ATOM   2504  CA  LEU A 167      30.714   2.252 -14.332  1.00 95.06           C  
ATOM   2505  HA  LEU A 167      29.875   2.940 -14.432  1.00 95.06           H  
ATOM   2506  C   LEU A 167      30.159   0.852 -14.092  1.00 95.06           C  
ATOM   2507  CB  LEU A 167      31.518   2.331 -15.639  1.00 95.06           C  
ATOM   2508  HB2 LEU A 167      30.815   2.279 -16.470  1.00 95.06           H  
ATOM   2509  HB3 LEU A 167      32.171   1.461 -15.706  1.00 95.06           H  
ATOM   2510  O   LEU A 167      30.912  -0.124 -13.992  1.00 95.06           O  
ATOM   2511  CG  LEU A 167      32.388   3.586 -15.802  1.00 95.06           C  
ATOM   2512  HG  LEU A 167      33.166   3.590 -15.038  1.00 95.06           H  
ATOM   2513  CD1 LEU A 167      33.082   3.532 -17.155  1.00 95.06           C  
ATOM   2514 HD11 LEU A 167      33.605   2.582 -17.264  1.00 95.06           H  
ATOM   2515 HD12 LEU A 167      32.349   3.629 -17.957  1.00 95.06           H  
ATOM   2516 HD13 LEU A 167      33.798   4.352 -17.202  1.00 95.06           H  
ATOM   2517  CD2 LEU A 167      31.602   4.893 -15.702  1.00 95.06           C  
ATOM   2518 HD21 LEU A 167      31.205   5.016 -14.694  1.00 95.06           H  
ATOM   2519 HD22 LEU A 167      32.252   5.739 -15.925  1.00 95.06           H  
ATOM   2520 HD23 LEU A 167      30.763   4.879 -16.397  1.00 95.06           H  
ATOM   2521  N   THR A 168      28.837   0.763 -14.000  1.00 90.97           N  
ATOM   2522  H   THR A 168      28.302   1.619 -14.015  1.00 90.97           H  
ATOM   2523  CA  THR A 168      28.102  -0.485 -13.748  1.00 90.97           C  
ATOM   2524  HA  THR A 168      28.809  -1.312 -13.684  1.00 90.97           H  
ATOM   2525  C   THR A 168      27.148  -0.847 -14.885  1.00 90.97           C  
ATOM   2526  CB  THR A 168      27.353  -0.427 -12.406  1.00 90.97           C  
ATOM   2527  HB  THR A 168      26.758  -1.330 -12.279  1.00 90.97           H  
ATOM   2528  O   THR A 168      26.516  -1.899 -14.817  1.00 90.97           O  
ATOM   2529  CG2 THR A 168      28.317  -0.311 -11.223  1.00 90.97           C  
ATOM   2530 HG21 THR A 168      29.020  -1.144 -11.235  1.00 90.97           H  
ATOM   2531 HG22 THR A 168      28.864   0.630 -11.278  1.00 90.97           H  
ATOM   2532 HG23 THR A 168      27.751  -0.335 -10.292  1.00 90.97           H  
ATOM   2533  OG1 THR A 168      26.506   0.696 -12.356  1.00 90.97           O  
ATOM   2534  HG1 THR A 168      25.596   0.395 -12.411  1.00 90.97           H  
ATOM   2535  N   SER A 169      27.065  -0.025 -15.939  1.00 87.05           N  
ATOM   2536  H   SER A 169      27.588   0.838 -15.925  1.00 87.05           H  
ATOM   2537  CA  SER A 169      26.229  -0.264 -17.121  1.00 87.05           C  
ATOM   2538  HA  SER A 169      25.661  -1.184 -16.983  1.00 87.05           H  
ATOM   2539  C   SER A 169      27.060  -0.413 -18.397  1.00 87.05           C  
ATOM   2540  CB  SER A 169      25.216   0.873 -17.274  1.00 87.05           C  
ATOM   2541  HB2 SER A 169      24.599   0.929 -16.378  1.00 87.05           H  
ATOM   2542  HB3 SER A 169      25.737   1.821 -17.407  1.00 87.05           H  
ATOM   2543  O   SER A 169      28.096   0.232 -18.569  1.00 87.05           O  
ATOM   2544  OG  SER A 169      24.395   0.625 -18.400  1.00 87.05           O  
ATOM   2545  HG  SER A 169      23.625   1.194 -18.330  1.00 87.05           H  
ATOM   2546  N   LEU A 170      26.589  -1.235 -19.339  1.00 81.75           N  
ATOM   2547  H   LEU A 170      25.710  -1.700 -19.165  1.00 81.75           H  
ATOM   2548  CA  LEU A 170      27.162  -1.307 -20.689  1.00 81.75           C  
ATOM   2549  HA  LEU A 170      28.244  -1.417 -20.613  1.00 81.75           H  
ATOM   2550  C   LEU A 170      26.927  -0.013 -21.485  1.00 81.75           C  
ATOM   2551  CB  LEU A 170      26.590  -2.523 -21.440  1.00 81.75           C  
ATOM   2552  HB2 LEU A 170      26.889  -2.456 -22.486  1.00 81.75           H  
ATOM   2553  HB3 LEU A 170      25.502  -2.474 -21.408  1.00 81.75           H  
ATOM   2554  O   LEU A 170      27.730   0.313 -22.355  1.00 81.75           O  
ATOM   2555  CG  LEU A 170      27.049  -3.891 -20.901  1.00 81.75           C  
ATOM   2556  HG  LEU A 170      26.790  -3.971 -19.845  1.00 81.75           H  
ATOM   2557  CD1 LEU A 170      26.330  -5.005 -21.660  1.00 81.75           C  
ATOM   2558 HD11 LEU A 170      25.251  -4.898 -21.543  1.00 81.75           H  
ATOM   2559 HD12 LEU A 170      26.625  -5.977 -21.264  1.00 81.75           H  
ATOM   2560 HD13 LEU A 170      26.578  -4.962 -22.720  1.00 81.75           H  
ATOM   2561  CD2 LEU A 170      28.558  -4.103 -21.056  1.00 81.75           C  
ATOM   2562 HD21 LEU A 170      29.112  -3.401 -20.433  1.00 81.75           H  
ATOM   2563 HD22 LEU A 170      28.848  -3.973 -22.099  1.00 81.75           H  
ATOM   2564 HD23 LEU A 170      28.820  -5.114 -20.744  1.00 81.75           H  
ATOM   2565  N   ALA A 171      25.897   0.771 -21.151  1.00 84.18           N  
ATOM   2566  H   ALA A 171      25.285   0.482 -20.401  1.00 84.18           H  
ATOM   2567  CA  ALA A 171      25.638   2.064 -21.791  1.00 84.18           C  
ATOM   2568  HA  ALA A 171      25.576   1.909 -22.868  1.00 84.18           H  
ATOM   2569  C   ALA A 171      26.759   3.089 -21.530  1.00 84.18           C  
ATOM   2570  CB  ALA A 171      24.283   2.584 -21.301  1.00 84.18           C  
ATOM   2571  HB1 ALA A 171      23.503   1.850 -21.502  1.00 84.18           H  
ATOM   2572  HB2 ALA A 171      24.037   3.509 -21.823  1.00 84.18           H  
ATOM   2573  HB3 ALA A 171      24.323   2.788 -20.231  1.00 84.18           H  
ATOM   2574  O   ALA A 171      27.044   3.931 -22.386  1.00 84.18           O  
ATOM   2575  N   ASP A 172      27.460   2.962 -20.400  1.00 90.93           N  
ATOM   2576  H   ASP A 172      27.156   2.278 -19.722  1.00 90.93           H  
ATOM   2577  CA  ASP A 172      28.615   3.795 -20.043  1.00 90.93           C  
ATOM   2578  HA  ASP A 172      28.377   4.836 -20.260  1.00 90.93           H  
ATOM   2579  C   ASP A 172      29.886   3.435 -20.825  1.00 90.93           C  
ATOM   2580  CB  ASP A 172      28.896   3.671 -18.542  1.00 90.93           C  
ATOM   2581  HB2 ASP A 172      29.773   4.271 -18.299  1.00 90.93           H  
ATOM   2582  HB3 ASP A 172      29.131   2.634 -18.306  1.00 90.93           H  
ATOM   2583  O   ASP A 172      30.930   4.071 -20.660  1.00 90.93           O  
ATOM   2584  CG  ASP A 172      27.738   4.151 -17.674  1.00 90.93           C  
ATOM   2585  OD1 ASP A 172      27.105   5.157 -18.061  1.00 90.93           O  
ATOM   2586  OD2 ASP A 172      27.516   3.488 -16.634  1.00 90.93           O  
ATOM   2587  N   HIS A 173      29.814   2.411 -21.675  1.00 92.46           N  
ATOM   2588  H   HIS A 173      28.923   1.955 -21.807  1.00 92.46           H  
ATOM   2589  CA  HIS A 173      30.932   1.907 -22.450  1.00 92.46           C  
ATOM   2590  HA  HIS A 173      31.837   2.432 -22.145  1.00 92.46           H  
ATOM   2591  C   HIS A 173      30.757   2.176 -23.945  1.00 92.46           C  
ATOM   2592  CB  HIS A 173      31.155   0.422 -22.135  1.00 92.46           C  
ATOM   2593  HB2 HIS A 173      31.958   0.052 -22.772  1.00 92.46           H  
ATOM   2594  HB3 HIS A 173      30.254  -0.151 -22.358  1.00 92.46           H  
ATOM   2595  O   HIS A 173      29.678   2.496 -24.451  1.00 92.46           O  
ATOM   2596  CG  HIS A 173      31.544   0.183 -20.703  1.00 92.46           C  
ATOM   2597  CD2 HIS A 173      32.818   0.084 -20.219  1.00 92.46           C  
ATOM   2598  HD2 HIS A 173      33.723   0.123 -20.808  1.00 92.46           H  
ATOM   2599  ND1 HIS A 173      30.695   0.133 -19.621  1.00 92.46           N  
ATOM   2600  HD1 HIS A 173      29.695   0.277 -19.620  1.00 92.46           H  
ATOM   2601  CE1 HIS A 173      31.438   0.029 -18.514  1.00 92.46           C  
ATOM   2602  HE1 HIS A 173      31.043   0.012 -17.509  1.00 92.46           H  
ATOM   2603  NE2 HIS A 173      32.743  -0.015 -18.828  1.00 92.46           N  
ATOM   2604  N   GLN A 174      31.865   2.028 -24.653  1.00 91.88           N  
ATOM   2605  H   GLN A 174      32.712   1.793 -24.157  1.00 91.88           H  
ATOM   2606  CA  GLN A 174      31.968   2.082 -26.100  1.00 91.88           C  
ATOM   2607  HA  GLN A 174      30.998   1.851 -26.541  1.00 91.88           H  
ATOM   2608  C   GLN A 174      32.965   1.012 -26.557  1.00 91.88           C  
ATOM   2609  CB  GLN A 174      32.343   3.513 -26.521  1.00 91.88           C  
ATOM   2610  HB2 GLN A 174      31.606   4.201 -26.106  1.00 91.88           H  
ATOM   2611  HB3 GLN A 174      32.324   3.620 -27.606  1.00 91.88           H  
ATOM   2612  O   GLN A 174      33.912   0.687 -25.832  1.00 91.88           O  
ATOM   2613  CG  GLN A 174      33.736   3.927 -26.056  1.00 91.88           C  
ATOM   2614  HG2 GLN A 174      34.484   3.321 -26.568  1.00 91.88           H  
ATOM   2615  HG3 GLN A 174      33.830   3.756 -24.984  1.00 91.88           H  
ATOM   2616  CD  GLN A 174      34.046   5.387 -26.328  1.00 91.88           C  
ATOM   2617  NE2 GLN A 174      35.129   5.867 -25.766  1.00 91.88           N  
ATOM   2618 HE21 GLN A 174      35.587   5.317 -25.054  1.00 91.88           H  
ATOM   2619 HE22 GLN A 174      35.385   6.816 -25.999  1.00 91.88           H  
ATOM   2620  OE1 GLN A 174      33.323   6.149 -26.949  1.00 91.88           O  
ATOM   2621  N   ALA A 175      32.742   0.459 -27.742  1.00 90.98           N  
ATOM   2622  H   ALA A 175      32.000   0.835 -28.314  1.00 90.98           H  
ATOM   2623  CA  ALA A 175      33.709  -0.393 -28.410  1.00 90.98           C  
ATOM   2624  HA  ALA A 175      34.155  -1.073 -27.685  1.00 90.98           H  
ATOM   2625  C   ALA A 175      34.815   0.478 -29.021  1.00 90.98           C  
ATOM   2626  CB  ALA A 175      32.979  -1.231 -29.462  1.00 90.98           C  
ATOM   2627  HB1 ALA A 175      33.678  -1.910 -29.950  1.00 90.98           H  
ATOM   2628  HB2 ALA A 175      32.535  -0.580 -30.215  1.00 90.98           H  
ATOM   2629  HB3 ALA A 175      32.193  -1.823 -28.994  1.00 90.98           H  
ATOM   2630  O   ALA A 175      34.544   1.577 -29.517  1.00 90.98           O  
ATOM   2631  N   ARG A 176      36.057  -0.003 -28.988  1.00 90.72           N  
ATOM   2632  H   ARG A 176      36.213  -0.872 -28.497  1.00 90.72           H  
ATOM   2633  CA  ARG A 176      37.227   0.679 -29.540  1.00 90.72           C  
ATOM   2634  HA  ARG A 176      36.885   1.431 -30.252  1.00 90.72           H  
ATOM   2635  C   ARG A 176      38.135  -0.285 -30.292  1.00 90.72           C  
ATOM   2636  CB  ARG A 176      37.987   1.384 -28.409  1.00 90.72           C  
ATOM   2637  HB2 ARG A 176      37.337   2.137 -27.964  1.00 90.72           H  
ATOM   2638  HB3 ARG A 176      38.253   0.652 -27.646  1.00 90.72           H  
ATOM   2639  O   ARG A 176      38.425  -1.372 -29.805  1.00 90.72           O  
ATOM   2640  CG  ARG A 176      39.259   2.059 -28.940  1.00 90.72           C  
ATOM   2641  HG2 ARG A 176      38.984   2.769 -29.720  1.00 90.72           H  
ATOM   2642  HG3 ARG A 176      39.941   1.320 -29.360  1.00 90.72           H  
ATOM   2643  CD  ARG A 176      40.008   2.797 -27.847  1.00 90.72           C  
ATOM   2644  HD2 ARG A 176      39.315   3.486 -27.364  1.00 90.72           H  
ATOM   2645  HD3 ARG A 176      40.808   3.366 -28.321  1.00 90.72           H  
ATOM   2646  NE  ARG A 176      40.632   1.899 -26.856  1.00 90.72           N  
ATOM   2647  HE  ARG A 176      40.742   0.915 -27.055  1.00 90.72           H  
ATOM   2648  NH1 ARG A 176      41.087   3.566 -25.408  1.00 90.72           N  
ATOM   2649 HH11 ARG A 176      40.595   4.185 -26.036  1.00 90.72           H  
ATOM   2650 HH12 ARG A 176      41.317   3.844 -24.465  1.00 90.72           H  
ATOM   2651  NH2 ARG A 176      41.837   1.517 -24.963  1.00 90.72           N  
ATOM   2652 HH21 ARG A 176      42.328   1.826 -24.137  1.00 90.72           H  
ATOM   2653 HH22 ARG A 176      41.911   0.556 -25.265  1.00 90.72           H  
ATOM   2654  CZ  ARG A 176      41.188   2.317 -25.745  1.00 90.72           C  
ATOM   2655  N   VAL A 177      38.669   0.192 -31.413  1.00 89.32           N  
ATOM   2656  H   VAL A 177      38.339   1.089 -31.740  1.00 89.32           H  
ATOM   2657  CA  VAL A 177      39.781  -0.418 -32.154  1.00 89.32           C  
ATOM   2658  HA  VAL A 177      40.198  -1.247 -31.581  1.00 89.32           H  
ATOM   2659  C   VAL A 177      40.876   0.634 -32.343  1.00 89.32           C  
ATOM   2660  CB  VAL A 177      39.272  -0.978 -33.496  1.00 89.32           C  
ATOM   2661  HB  VAL A 177      38.750  -0.189 -34.036  1.00 89.32           H  
ATOM   2662  O   VAL A 177      40.579   1.774 -32.704  1.00 89.32           O  
ATOM   2663  CG1 VAL A 177      40.392  -1.507 -34.391  1.00 89.32           C  
ATOM   2664 HG11 VAL A 177      40.905  -2.330 -33.894  1.00 89.32           H  
ATOM   2665 HG12 VAL A 177      39.972  -1.883 -35.324  1.00 89.32           H  
ATOM   2666 HG13 VAL A 177      41.108  -0.724 -34.640  1.00 89.32           H  
ATOM   2667  CG2 VAL A 177      38.296  -2.137 -33.256  1.00 89.32           C  
ATOM   2668 HG21 VAL A 177      37.928  -2.515 -34.210  1.00 89.32           H  
ATOM   2669 HG22 VAL A 177      38.798  -2.945 -32.724  1.00 89.32           H  
ATOM   2670 HG23 VAL A 177      37.443  -1.802 -32.667  1.00 89.32           H  
ATOM   2671  N   ILE A 178      42.137   0.279 -32.079  1.00 86.74           N  
ATOM   2672  H   ILE A 178      42.325  -0.683 -31.833  1.00 86.74           H  
ATOM   2673  CA  ILE A 178      43.301   1.158 -32.285  1.00 86.74           C  
ATOM   2674  HA  ILE A 178      42.980   2.105 -32.719  1.00 86.74           H  
ATOM   2675  C   ILE A 178      44.248   0.484 -33.273  1.00 86.74           C  
ATOM   2676  CB  ILE A 178      44.050   1.468 -30.963  1.00 86.74           C  
ATOM   2677  HB  ILE A 178      44.468   0.540 -30.573  1.00 86.74           H  
ATOM   2678  O   ILE A 178      44.969  -0.423 -32.873  1.00 86.74           O  
ATOM   2679  CG1 ILE A 178      43.132   2.064 -29.875  1.00 86.74           C  
ATOM   2680 HG12 ILE A 178      42.767   3.039 -30.201  1.00 86.74           H  
ATOM   2681 HG13 ILE A 178      42.272   1.409 -29.731  1.00 86.74           H  
ATOM   2682  CG2 ILE A 178      45.206   2.452 -31.255  1.00 86.74           C  
ATOM   2683 HG21 ILE A 178      45.876   2.519 -30.398  1.00 86.74           H  
ATOM   2684 HG22 ILE A 178      44.805   3.438 -31.491  1.00 86.74           H  
ATOM   2685 HG23 ILE A 178      45.802   2.124 -32.107  1.00 86.74           H  
ATOM   2686  CD1 ILE A 178      43.821   2.209 -28.510  1.00 86.74           C  
ATOM   2687 HD11 ILE A 178      44.687   2.868 -28.571  1.00 86.74           H  
ATOM   2688 HD12 ILE A 178      43.122   2.643 -27.795  1.00 86.74           H  
ATOM   2689 HD13 ILE A 178      44.135   1.230 -28.149  1.00 86.74           H  
ATOM   2690  N   ALA A 179      44.310   0.999 -34.501  1.00 89.29           N  
ATOM   2691  H   ALA A 179      43.773   1.830 -34.702  1.00 89.29           H  
ATOM   2692  CA  ALA A 179      45.087   0.422 -35.597  1.00 89.29           C  
ATOM   2693  HA  ALA A 179      44.685  -0.563 -35.832  1.00 89.29           H  
ATOM   2694  C   ALA A 179      46.576   0.287 -35.257  1.00 89.29           C  
ATOM   2695  CB  ALA A 179      44.898   1.297 -36.832  1.00 89.29           C  
ATOM   2696  HB1 ALA A 179      43.836   1.483 -36.996  1.00 89.29           H  
ATOM   2697  HB2 ALA A 179      45.289   0.760 -37.696  1.00 89.29           H  
ATOM   2698  HB3 ALA A 179      45.427   2.242 -36.711  1.00 89.29           H  
ATOM   2699  O   ALA A 179      47.147   1.225 -34.700  1.00 89.29           O  
ATOM   2700  N   SER A 180      47.231  -0.827 -35.592  1.00 85.89           N  
ATOM   2701  H   SER A 180      46.664  -1.600 -35.908  1.00 85.89           H  
ATOM   2702  CA  SER A 180      48.618  -1.116 -35.178  1.00 85.89           C  
ATOM   2703  HA  SER A 180      48.685  -0.975 -34.099  1.00 85.89           H  
ATOM   2704  C   SER A 180      49.696  -0.229 -35.808  1.00 85.89           C  
ATOM   2705  CB  SER A 180      48.952  -2.589 -35.437  1.00 85.89           C  
ATOM   2706  HB2 SER A 180      48.175  -3.211 -34.994  1.00 85.89           H  
ATOM   2707  HB3 SER A 180      49.900  -2.827 -34.955  1.00 85.89           H  
ATOM   2708  O   SER A 180      50.758  -0.060 -35.212  1.00 85.89           O  
ATOM   2709  OG  SER A 180      49.052  -2.891 -36.821  1.00 85.89           O  
ATOM   2710  HG  SER A 180      49.768  -2.392 -37.221  1.00 85.89           H  
ATOM   2711  N   ASN A 181      49.458   0.310 -37.006  1.00 88.72           N  
ATOM   2712  H   ASN A 181      48.538   0.206 -37.408  1.00 88.72           H  
ATOM   2713  CA  ASN A 181      50.476   1.048 -37.756  1.00 88.72           C  
ATOM   2714  HA  ASN A 181      51.446   0.599 -37.540  1.00 88.72           H  
ATOM   2715  C   ASN A 181      50.559   2.514 -37.335  1.00 88.72           C  
ATOM   2716  CB  ASN A 181      50.243   0.940 -39.265  1.00 88.72           C  
ATOM   2717  HB2 ASN A 181      50.902   1.643 -39.774  1.00 88.72           H  
ATOM   2718  HB3 ASN A 181      49.218   1.227 -39.499  1.00 88.72           H  
ATOM   2719  O   ASN A 181      49.551   3.162 -37.057  1.00 88.72           O  
ATOM   2720  CG  ASN A 181      50.524  -0.430 -39.837  1.00 88.72           C  
ATOM   2721  ND2 ASN A 181      50.410  -0.526 -41.132  1.00 88.72           N  
ATOM   2722 HD21 ASN A 181      50.077   0.272 -41.654  1.00 88.72           H  
ATOM   2723 HD22 ASN A 181      50.399  -1.444 -41.552  1.00 88.72           H  
ATOM   2724  OD1 ASN A 181      50.831  -1.399 -39.159  1.00 88.72           O  
ATOM   2725  N   GLU A 182      51.781   3.037 -37.353  1.00 85.54           N  
ATOM   2726  H   GLU A 182      52.546   2.451 -37.656  1.00 85.54           H  
ATOM   2727  CA  GLU A 182      52.142   4.371 -36.886  1.00 85.54           C  
ATOM   2728  HA  GLU A 182      51.296   4.821 -36.366  1.00 85.54           H  
ATOM   2729  C   GLU A 182      52.514   5.293 -38.052  1.00 85.54           C  
ATOM   2730  CB  GLU A 182      53.308   4.238 -35.894  1.00 85.54           C  
ATOM   2731  HB2 GLU A 182      53.736   5.224 -35.711  1.00 85.54           H  
ATOM   2732  HB3 GLU A 182      54.082   3.609 -36.335  1.00 85.54           H  
ATOM   2733  O   GLU A 182      53.267   4.917 -38.951  1.00 85.54           O  
ATOM   2734  CG  GLU A 182      52.854   3.641 -34.554  1.00 85.54           C  
ATOM   2735  HG2 GLU A 182      52.147   4.341 -34.109  1.00 85.54           H  
ATOM   2736  HG3 GLU A 182      52.335   2.699 -34.732  1.00 85.54           H  
ATOM   2737  CD  GLU A 182      53.994   3.396 -33.552  1.00 85.54           C  
ATOM   2738  OE1 GLU A 182      53.675   2.875 -32.455  1.00 85.54           O  
ATOM   2739  OE2 GLU A 182      55.154   3.756 -33.856  1.00 85.54           O  
ATOM   2740  N   TYR A 183      52.025   6.531 -38.003  1.00 86.46           N  
ATOM   2741  H   TYR A 183      51.374   6.752 -37.263  1.00 86.46           H  
ATOM   2742  CA  TYR A 183      52.274   7.578 -38.990  1.00 86.46           C  
ATOM   2743  HA  TYR A 183      52.900   7.167 -39.783  1.00 86.46           H  
ATOM   2744  C   TYR A 183      52.972   8.778 -38.340  1.00 86.46           C  
ATOM   2745  CB  TYR A 183      50.949   8.009 -39.623  1.00 86.46           C  
ATOM   2746  HB2 TYR A 183      50.258   8.325 -38.841  1.00 86.46           H  
ATOM   2747  HB3 TYR A 183      51.128   8.873 -40.263  1.00 86.46           H  
ATOM   2748  O   TYR A 183      52.613   9.145 -37.225  1.00 86.46           O  
ATOM   2749  CG  TYR A 183      50.301   6.919 -40.442  1.00 86.46           C  
ATOM   2750  CD1 TYR A 183      50.634   6.789 -41.801  1.00 86.46           C  
ATOM   2751  HD1 TYR A 183      51.333   7.468 -42.267  1.00 86.46           H  
ATOM   2752  CD2 TYR A 183      49.412   6.006 -39.836  1.00 86.46           C  
ATOM   2753  HD2 TYR A 183      49.191   6.084 -38.782  1.00 86.46           H  
ATOM   2754  CE1 TYR A 183      50.060   5.761 -42.561  1.00 86.46           C  
ATOM   2755  HE1 TYR A 183      50.328   5.636 -43.600  1.00 86.46           H  
ATOM   2756  CE2 TYR A 183      48.840   4.968 -40.595  1.00 86.46           C  
ATOM   2757  HE2 TYR A 183      48.168   4.259 -40.136  1.00 86.46           H  
ATOM   2758  OH  TYR A 183      48.599   3.911 -42.743  1.00 86.46           O  
ATOM   2759  HH  TYR A 183      48.473   3.076 -42.286  1.00 86.46           H  
ATOM   2760  CZ  TYR A 183      49.154   4.865 -41.967  1.00 86.46           C  
ATOM   2761  N   PRO A 184      53.916   9.461 -39.014  1.00 79.52           N  
ATOM   2762  CA  PRO A 184      54.604  10.617 -38.431  1.00 79.52           C  
ATOM   2763  HA  PRO A 184      55.153  10.294 -37.546  1.00 79.52           H  
ATOM   2764  C   PRO A 184      53.672  11.771 -38.034  1.00 79.52           C  
ATOM   2765  CB  PRO A 184      55.597  11.075 -39.504  1.00 79.52           C  
ATOM   2766  HB2 PRO A 184      55.137  11.825 -40.149  1.00 79.52           H  
ATOM   2767  HB3 PRO A 184      56.512  11.467 -39.061  1.00 79.52           H  
ATOM   2768  O   PRO A 184      53.958  12.508 -37.097  1.00 79.52           O  
ATOM   2769  CG  PRO A 184      55.860   9.812 -40.320  1.00 79.52           C  
ATOM   2770  HG2 PRO A 184      56.621   9.211 -39.822  1.00 79.52           H  
ATOM   2771  HG3 PRO A 184      56.163  10.043 -41.341  1.00 79.52           H  
ATOM   2772  CD  PRO A 184      54.525   9.078 -40.277  1.00 79.52           C  
ATOM   2773  HD2 PRO A 184      54.706   8.005 -40.335  1.00 79.52           H  
ATOM   2774  HD3 PRO A 184      53.891   9.401 -41.103  1.00 79.52           H  
ATOM   2775  N   ASN A 185      52.580  11.968 -38.776  1.00 83.21           N  
ATOM   2776  H   ASN A 185      52.380  11.311 -39.517  1.00 83.21           H  
ATOM   2777  CA  ASN A 185      51.548  12.968 -38.504  1.00 83.21           C  
ATOM   2778  HA  ASN A 185      51.293  12.930 -37.445  1.00 83.21           H  
ATOM   2779  C   ASN A 185      50.275  12.663 -39.313  1.00 83.21           C  
ATOM   2780  CB  ASN A 185      52.088  14.380 -38.812  1.00 83.21           C  
ATOM   2781  HB2 ASN A 185      51.308  15.122 -38.642  1.00 83.21           H  
ATOM   2782  HB3 ASN A 185      52.899  14.612 -38.121  1.00 83.21           H  
ATOM   2783  O   ASN A 185      50.274  11.812 -40.204  1.00 83.21           O  
ATOM   2784  CG  ASN A 185      52.583  14.532 -40.234  1.00 83.21           C  
ATOM   2785  ND2 ASN A 185      53.869  14.696 -40.431  1.00 83.21           N  
ATOM   2786 HD21 ASN A 185      54.499  14.677 -39.641  1.00 83.21           H  
ATOM   2787 HD22 ASN A 185      54.177  14.779 -41.389  1.00 83.21           H  
ATOM   2788  OD1 ASN A 185      51.823  14.508 -41.183  1.00 83.21           O  
ATOM   2789  N   ALA A 186      49.209  13.417 -39.042  1.00 82.74           N  
ATOM   2790  H   ALA A 186      49.261  14.053 -38.260  1.00 82.74           H  
ATOM   2791  CA  ALA A 186      47.915  13.311 -39.714  1.00 82.74           C  
ATOM   2792  HA  ALA A 186      47.518  12.310 -39.542  1.00 82.74           H  
ATOM   2793  C   ALA A 186      47.957  13.544 -41.244  1.00 82.74           C  
ATOM   2794  CB  ALA A 186      46.999  14.326 -39.021  1.00 82.74           C  
ATOM   2795  HB1 ALA A 186      47.024  14.186 -37.941  1.00 82.74           H  
ATOM   2796  HB2 ALA A 186      47.313  15.344 -39.253  1.00 82.74           H  
ATOM   2797  HB3 ALA A 186      45.970  14.187 -39.352  1.00 82.74           H  
ATOM   2798  O   ALA A 186      47.069  13.080 -41.962  1.00 82.74           O  
ATOM   2799  N   SER A 187      48.985  14.232 -41.753  1.00 87.65           N  
ATOM   2800  H   SER A 187      49.706  14.553 -41.123  1.00 87.65           H  
ATOM   2801  CA  SER A 187      49.179  14.534 -43.180  1.00 87.65           C  
ATOM   2802  HA  SER A 187      48.201  14.577 -43.661  1.00 87.65           H  
ATOM   2803  C   SER A 187      50.001  13.475 -43.923  1.00 87.65           C  
ATOM   2804  CB  SER A 187      49.838  15.907 -43.362  1.00 87.65           C  
ATOM   2805  HB2 SER A 187      49.867  16.152 -44.424  1.00 87.65           H  
ATOM   2806  HB3 SER A 187      50.861  15.878 -42.987  1.00 87.65           H  
ATOM   2807  O   SER A 187      50.221  13.614 -45.126  1.00 87.65           O  
ATOM   2808  OG  SER A 187      49.116  16.913 -42.676  1.00 87.65           O  
ATOM   2809  HG  SER A 187      49.614  17.733 -42.714  1.00 87.65           H  
ATOM   2810  N   ALA A 188      50.475  12.427 -43.242  1.00 86.50           N  
ATOM   2811  H   ALA A 188      50.273  12.348 -42.256  1.00 86.50           H  
ATOM   2812  CA  ALA A 188      51.213  11.344 -43.882  1.00 86.50           C  
ATOM   2813  HA  ALA A 188      52.000  11.799 -44.484  1.00 86.50           H  
ATOM   2814  C   ALA A 188      50.284  10.494 -44.782  1.00 86.50           C  
ATOM   2815  CB  ALA A 188      51.893  10.500 -42.803  1.00 86.50           C  
ATOM   2816  HB1 ALA A 188      52.494   9.720 -43.271  1.00 86.50           H  
ATOM   2817  HB2 ALA A 188      51.127  10.035 -42.182  1.00 86.50           H  
ATOM   2818  HB3 ALA A 188      52.530  11.131 -42.183  1.00 86.50           H  
ATOM   2819  O   ALA A 188      49.159  10.196 -44.363  1.00 86.50           O  
ATOM   2820  N   PRO A 189      50.729  10.086 -45.991  1.00 91.67           N  
ATOM   2821  CA  PRO A 189      49.971   9.176 -46.850  1.00 91.67           C  
ATOM   2822  HA  PRO A 189      49.015   9.640 -47.094  1.00 91.67           H  
ATOM   2823  C   PRO A 189      49.734   7.821 -46.175  1.00 91.67           C  
ATOM   2824  CB  PRO A 189      50.791   9.007 -48.136  1.00 91.67           C  
ATOM   2825  HB2 PRO A 189      50.150   8.971 -49.016  1.00 91.67           H  
ATOM   2826  HB3 PRO A 189      51.405   8.109 -48.080  1.00 91.67           H  
ATOM   2827  O   PRO A 189      50.654   7.259 -45.581  1.00 91.67           O  
ATOM   2828  CG  PRO A 189      51.701  10.233 -48.150  1.00 91.67           C  
ATOM   2829  HG2 PRO A 189      51.167  11.074 -48.593  1.00 91.67           H  
ATOM   2830  HG3 PRO A 189      52.631  10.042 -48.686  1.00 91.67           H  
ATOM   2831  CD  PRO A 189      51.944  10.509 -46.669  1.00 91.67           C  
ATOM   2832  HD2 PRO A 189      52.138  11.573 -46.533  1.00 91.67           H  
ATOM   2833  HD3 PRO A 189      52.785   9.915 -46.312  1.00 91.67           H  
ATOM   2834  N   VAL A 190      48.520   7.281 -46.307  1.00 89.40           N  
ATOM   2835  H   VAL A 190      47.818   7.817 -46.796  1.00 89.40           H  
ATOM   2836  CA  VAL A 190      48.110   6.005 -45.681  1.00 89.40           C  
ATOM   2837  HA  VAL A 190      48.502   5.961 -44.665  1.00 89.40           H  
ATOM   2838  C   VAL A 190      48.649   4.786 -46.435  1.00 89.40           C  
ATOM   2839  CB  VAL A 190      46.574   5.938 -45.586  1.00 89.40           C  
ATOM   2840  HB  VAL A 190      46.156   6.043 -46.587  1.00 89.40           H  
ATOM   2841  O   VAL A 190      48.895   3.734 -45.852  1.00 89.40           O  
ATOM   2842  CG1 VAL A 190      46.047   4.631 -44.989  1.00 89.40           C  
ATOM   2843 HG11 VAL A 190      46.347   3.776 -45.595  1.00 89.40           H  
ATOM   2844 HG12 VAL A 190      44.957   4.658 -44.989  1.00 89.40           H  
ATOM   2845 HG13 VAL A 190      46.410   4.510 -43.969  1.00 89.40           H  
ATOM   2846  CG2 VAL A 190      46.038   7.072 -44.710  1.00 89.40           C  
ATOM   2847 HG21 VAL A 190      46.293   8.027 -45.170  1.00 89.40           H  
ATOM   2848 HG22 VAL A 190      46.476   7.018 -43.714  1.00 89.40           H  
ATOM   2849 HG23 VAL A 190      44.952   7.011 -44.638  1.00 89.40           H  
ATOM   2850  N   THR A 191      48.803   4.894 -47.755  1.00 90.34           N  
ATOM   2851  H   THR A 191      48.613   5.785 -48.190  1.00 90.34           H  
ATOM   2852  CA  THR A 191      49.181   3.773 -48.626  1.00 90.34           C  
ATOM   2853  HA  THR A 191      49.882   3.133 -48.091  1.00 90.34           H  
ATOM   2854  C   THR A 191      49.864   4.262 -49.901  1.00 90.34           C  
ATOM   2855  CB  THR A 191      47.947   2.922 -48.978  1.00 90.34           C  
ATOM   2856  HB  THR A 191      47.498   2.551 -48.057  1.00 90.34           H  
ATOM   2857  O   THR A 191      49.639   5.381 -50.358  1.00 90.34           O  
ATOM   2858  CG2 THR A 191      46.874   3.690 -49.753  1.00 90.34           C  
ATOM   2859 HG21 THR A 191      47.256   4.024 -50.718  1.00 90.34           H  
ATOM   2860 HG22 THR A 191      46.547   4.559 -49.181  1.00 90.34           H  
ATOM   2861 HG23 THR A 191      46.007   3.051 -49.920  1.00 90.34           H  
ATOM   2862  OG1 THR A 191      48.327   1.820 -49.774  1.00 90.34           O  
ATOM   2863  HG1 THR A 191      47.525   1.516 -50.205  1.00 90.34           H  
ATOM   2864  N   THR A 192      50.670   3.398 -50.518  1.00 89.69           N  
ATOM   2865  H   THR A 192      50.807   2.493 -50.090  1.00 89.69           H  
ATOM   2866  CA  THR A 192      51.248   3.607 -51.858  1.00 89.69           C  
ATOM   2867  HA  THR A 192      51.256   4.672 -52.087  1.00 89.69           H  
ATOM   2868  C   THR A 192      50.452   2.921 -52.969  1.00 89.69           C  
ATOM   2869  CB  THR A 192      52.694   3.104 -51.908  1.00 89.69           C  
ATOM   2870  HB  THR A 192      53.089   3.238 -52.915  1.00 89.69           H  
ATOM   2871  O   THR A 192      50.729   3.150 -54.144  1.00 89.69           O  
ATOM   2872  CG2 THR A 192      53.602   3.847 -50.929  1.00 89.69           C  
ATOM   2873 HG21 THR A 192      53.541   4.919 -51.117  1.00 89.69           H  
ATOM   2874 HG22 THR A 192      53.298   3.650 -49.900  1.00 89.69           H  
ATOM   2875 HG23 THR A 192      54.634   3.524 -51.065  1.00 89.69           H  
ATOM   2876  OG1 THR A 192      52.726   1.733 -51.574  1.00 89.69           O  
ATOM   2877  HG1 THR A 192      53.646   1.481 -51.472  1.00 89.69           H  
ATOM   2878  N   THR A 193      49.466   2.088 -52.623  1.00 90.30           N  
ATOM   2879  H   THR A 193      49.247   1.998 -51.641  1.00 90.30           H  
ATOM   2880  CA  THR A 193      48.615   1.350 -53.571  1.00 90.30           C  
ATOM   2881  HA  THR A 193      48.866   1.656 -54.586  1.00 90.30           H  
ATOM   2882  C   THR A 193      47.145   1.655 -53.280  1.00 90.30           C  
ATOM   2883  CB  THR A 193      48.861  -0.163 -53.470  1.00 90.30           C  
ATOM   2884  HB  THR A 193      48.551  -0.518 -52.487  1.00 90.30           H  
ATOM   2885  O   THR A 193      46.738   1.519 -52.124  1.00 90.30           O  
ATOM   2886  CG2 THR A 193      48.132  -0.961 -54.551  1.00 90.30           C  
ATOM   2887 HG21 THR A 193      47.054  -0.850 -54.440  1.00 90.30           H  
ATOM   2888 HG22 THR A 193      48.440  -0.618 -55.539  1.00 90.30           H  
ATOM   2889 HG23 THR A 193      48.382  -2.016 -54.446  1.00 90.30           H  
ATOM   2890  OG1 THR A 193      50.234  -0.430 -53.639  1.00 90.30           O  
ATOM   2891  HG1 THR A 193      50.712   0.127 -53.022  1.00 90.30           H  
ATOM   2892  N   PRO A 194      46.340   2.059 -54.281  1.00 91.66           N  
ATOM   2893  CA  PRO A 194      44.929   2.352 -54.067  1.00 91.66           C  
ATOM   2894  HA  PRO A 194      44.826   3.025 -53.216  1.00 91.66           H  
ATOM   2895  C   PRO A 194      44.122   1.075 -53.787  1.00 91.66           C  
ATOM   2896  CB  PRO A 194      44.469   3.064 -55.341  1.00 91.66           C  
ATOM   2897  HB2 PRO A 194      43.410   2.906 -55.545  1.00 91.66           H  
ATOM   2898  HB3 PRO A 194      44.685   4.129 -55.259  1.00 91.66           H  
ATOM   2899  O   PRO A 194      44.491  -0.015 -54.230  1.00 91.66           O  
ATOM   2900  CG  PRO A 194      45.359   2.447 -56.420  1.00 91.66           C  
ATOM   2901  HG2 PRO A 194      45.487   3.115 -57.272  1.00 91.66           H  
ATOM   2902  HG3 PRO A 194      44.937   1.494 -56.741  1.00 91.66           H  
ATOM   2903  CD  PRO A 194      46.680   2.201 -55.691  1.00 91.66           C  
ATOM   2904  HD2 PRO A 194      47.342   3.056 -55.828  1.00 91.66           H  
ATOM   2905  HD3 PRO A 194      47.151   1.299 -56.080  1.00 91.66           H  
ATOM   2906  N   GLY A 195      42.998   1.206 -53.088  1.00 92.98           N  
ATOM   2907  H   GLY A 195      42.742   2.121 -52.746  1.00 92.98           H  
ATOM   2908  CA  GLY A 195      42.109   0.089 -52.770  1.00 92.98           C  
ATOM   2909  HA2 GLY A 195      41.750  -0.362 -53.696  1.00 92.98           H  
ATOM   2910  HA3 GLY A 195      42.663  -0.670 -52.217  1.00 92.98           H  
ATOM   2911  C   GLY A 195      40.900   0.517 -51.946  1.00 92.98           C  
ATOM   2912  O   GLY A 195      40.689   1.700 -51.712  1.00 92.98           O  
ATOM   2913  N   ASN A 196      40.106  -0.451 -51.498  1.00 94.20           N  
ATOM   2914  H   ASN A 196      40.360  -1.410 -51.686  1.00 94.20           H  
ATOM   2915  CA  ASN A 196      38.883  -0.192 -50.740  1.00 94.20           C  
ATOM   2916  HA  ASN A 196      38.661   0.875 -50.746  1.00 94.20           H  
ATOM   2917  C   ASN A 196      39.038  -0.619 -49.278  1.00 94.20           C  
ATOM   2918  CB  ASN A 196      37.714  -0.915 -51.422  1.00 94.20           C  
ATOM   2919  HB2 ASN A 196      36.835  -0.835 -50.783  1.00 94.20           H  
ATOM   2920  HB3 ASN A 196      37.953  -1.974 -51.524  1.00 94.20           H  
ATOM   2921  O   ASN A 196      39.482  -1.737 -49.011  1.00 94.20           O  
ATOM   2922  CG  ASN A 196      37.356  -0.351 -52.787  1.00 94.20           C  
ATOM   2923  ND2 ASN A 196      36.620  -1.098 -53.575  1.00 94.20           N  
ATOM   2924 HD21 ASN A 196      36.358  -0.680 -54.456  1.00 94.20           H  
ATOM   2925 HD22 ASN A 196      36.255  -1.980 -53.244  1.00 94.20           H  
ATOM   2926  OD1 ASN A 196      37.716   0.745 -53.178  1.00 94.20           O  
ATOM   2927  N   LEU A 197      38.621   0.239 -48.351  1.00 92.46           N  
ATOM   2928  H   LEU A 197      38.270   1.132 -48.663  1.00 92.46           H  
ATOM   2929  CA  LEU A 197      38.340  -0.109 -46.961  1.00 92.46           C  
ATOM   2930  HA  LEU A 197      38.847  -1.037 -46.699  1.00 92.46           H  
ATOM   2931  C   LEU A 197      36.832  -0.315 -46.818  1.00 92.46           C  
ATOM   2932  CB  LEU A 197      38.857   1.015 -46.047  1.00 92.46           C  
ATOM   2933  HB2 LEU A 197      38.405   1.953 -46.368  1.00 92.46           H  
ATOM   2934  HB3 LEU A 197      39.936   1.097 -46.177  1.00 92.46           H  
ATOM   2935  O   LEU A 197      36.053   0.549 -47.206  1.00 92.46           O  
ATOM   2936  CG  LEU A 197      38.557   0.817 -44.550  1.00 92.46           C  
ATOM   2937  HG  LEU A 197      37.486   0.674 -44.401  1.00 92.46           H  
ATOM   2938  CD1 LEU A 197      39.305  -0.383 -43.968  1.00 92.46           C  
ATOM   2939 HD11 LEU A 197      40.379  -0.273 -44.121  1.00 92.46           H  
ATOM   2940 HD12 LEU A 197      38.960  -1.306 -44.436  1.00 92.46           H  
ATOM   2941 HD13 LEU A 197      39.099  -0.461 -42.901  1.00 92.46           H  
ATOM   2942  CD2 LEU A 197      38.983   2.068 -43.785  1.00 92.46           C  
ATOM   2943 HD21 LEU A 197      40.031   2.289 -43.989  1.00 92.46           H  
ATOM   2944 HD22 LEU A 197      38.367   2.912 -44.096  1.00 92.46           H  
ATOM   2945 HD23 LEU A 197      38.854   1.912 -42.714  1.00 92.46           H  
ATOM   2946  N   VAL A 198      36.419  -1.447 -46.270  1.00 91.76           N  
ATOM   2947  H   VAL A 198      37.102  -2.103 -45.919  1.00 91.76           H  
ATOM   2948  CA  VAL A 198      35.019  -1.746 -45.973  1.00 91.76           C  
ATOM   2949  HA  VAL A 198      34.396  -0.931 -46.342  1.00 91.76           H  
ATOM   2950  C   VAL A 198      34.864  -1.821 -44.464  1.00 91.76           C  
ATOM   2951  CB  VAL A 198      34.542  -3.032 -46.669  1.00 91.76           C  
ATOM   2952  HB  VAL A 198      35.115  -3.880 -46.295  1.00 91.76           H  
ATOM   2953  O   VAL A 198      35.626  -2.526 -43.811  1.00 91.76           O  
ATOM   2954  CG1 VAL A 198      33.050  -3.276 -46.403  1.00 91.76           C  
ATOM   2955 HG11 VAL A 198      32.722  -4.164 -46.942  1.00 91.76           H  
ATOM   2956 HG12 VAL A 198      32.462  -2.417 -46.728  1.00 91.76           H  
ATOM   2957 HG13 VAL A 198      32.888  -3.455 -45.341  1.00 91.76           H  
ATOM   2958  CG2 VAL A 198      34.740  -2.937 -48.189  1.00 91.76           C  
ATOM   2959 HG21 VAL A 198      34.220  -2.061 -48.577  1.00 91.76           H  
ATOM   2960 HG22 VAL A 198      35.801  -2.865 -48.428  1.00 91.76           H  
ATOM   2961 HG23 VAL A 198      34.341  -3.831 -48.668  1.00 91.76           H  
ATOM   2962  N   ILE A 199      33.901  -1.083 -43.916  1.00 89.85           N  
ATOM   2963  H   ILE A 199      33.332  -0.512 -44.524  1.00 89.85           H  
ATOM   2964  CA  ILE A 199      33.534  -1.144 -42.498  1.00 89.85           C  
ATOM   2965  HA  ILE A 199      34.047  -1.982 -42.026  1.00 89.85           H  
ATOM   2966  C   ILE A 199      32.036  -1.406 -42.429  1.00 89.85           C  
ATOM   2967  CB  ILE A 199      33.928   0.140 -41.732  1.00 89.85           C  
ATOM   2968  HB  ILE A 199      33.335   0.969 -42.118  1.00 89.85           H  
ATOM   2969  O   ILE A 199      31.242  -0.582 -42.887  1.00 89.85           O  
ATOM   2970  CG1 ILE A 199      35.422   0.482 -41.940  1.00 89.85           C  
ATOM   2971 HG12 ILE A 199      35.599   0.654 -43.002  1.00 89.85           H  
ATOM   2972 HG13 ILE A 199      36.033  -0.366 -41.631  1.00 89.85           H  
ATOM   2973  CG2 ILE A 199      33.599  -0.042 -40.236  1.00 89.85           C  
ATOM   2974 HG21 ILE A 199      33.787   0.880 -39.684  1.00 89.85           H  
ATOM   2975 HG22 ILE A 199      34.201  -0.847 -39.816  1.00 89.85           H  
ATOM   2976 HG23 ILE A 199      32.547  -0.289 -40.100  1.00 89.85           H  
ATOM   2977  CD1 ILE A 199      35.901   1.739 -41.204  1.00 89.85           C  
ATOM   2978 HD11 ILE A 199      35.876   1.588 -40.125  1.00 89.85           H  
ATOM   2979 HD12 ILE A 199      36.929   1.959 -41.492  1.00 89.85           H  
ATOM   2980 HD13 ILE A 199      35.270   2.586 -41.474  1.00 89.85           H  
ATOM   2981  N   ASN A 200      31.660  -2.567 -41.894  1.00 86.70           N  
ATOM   2982  H   ASN A 200      32.382  -3.172 -41.531  1.00 86.70           H  
ATOM   2983  CA  ASN A 200      30.277  -3.018 -41.716  1.00 86.70           C  
ATOM   2984  HA  ASN A 200      30.321  -4.094 -41.547  1.00 86.70           H  
ATOM   2985  C   ASN A 200      29.433  -2.852 -42.997  1.00 86.70           C  
ATOM   2986  CB  ASN A 200      29.678  -2.396 -40.435  1.00 86.70           C  
ATOM   2987  HB2 ASN A 200      29.770  -1.310 -40.465  1.00 86.70           H  
ATOM   2988  HB3 ASN A 200      28.618  -2.647 -40.388  1.00 86.70           H  
ATOM   2989  O   ASN A 200      28.313  -2.347 -42.975  1.00 86.70           O  
ATOM   2990  CG  ASN A 200      30.351  -2.918 -39.171  1.00 86.70           C  
ATOM   2991  ND2 ASN A 200      29.643  -3.089 -38.088  1.00 86.70           N  
ATOM   2992 HD21 ASN A 200      30.126  -3.492 -37.297  1.00 86.70           H  
ATOM   2993 HD22 ASN A 200      28.654  -2.887 -38.066  1.00 86.70           H  
ATOM   2994  OD1 ASN A 200      31.526  -3.215 -39.130  1.00 86.70           O  
ATOM   2995  N   GLY A 201      30.009  -3.248 -44.138  1.00 88.58           N  
ATOM   2996  H   GLY A 201      30.929  -3.658 -44.066  1.00 88.58           H  
ATOM   2997  CA  GLY A 201      29.385  -3.178 -45.465  1.00 88.58           C  
ATOM   2998  HA2 GLY A 201      28.319  -3.384 -45.363  1.00 88.58           H  
ATOM   2999  HA3 GLY A 201      29.820  -3.953 -46.097  1.00 88.58           H  
ATOM   3000  C   GLY A 201      29.530  -1.835 -46.194  1.00 88.58           C  
ATOM   3001  O   GLY A 201      29.369  -1.790 -47.415  1.00 88.58           O  
ATOM   3002  N   THR A 202      29.902  -0.752 -45.507  1.00 93.79           N  
ATOM   3003  H   THR A 202      30.016  -0.820 -44.506  1.00 93.79           H  
ATOM   3004  CA  THR A 202      30.156   0.549 -46.143  1.00 93.79           C  
ATOM   3005  HA  THR A 202      29.418   0.699 -46.932  1.00 93.79           H  
ATOM   3006  C   THR A 202      31.547   0.577 -46.758  1.00 93.79           C  
ATOM   3007  CB  THR A 202      29.996   1.707 -45.155  1.00 93.79           C  
ATOM   3008  HB  THR A 202      30.672   1.573 -44.310  1.00 93.79           H  
ATOM   3009  O   THR A 202      32.543   0.405 -46.061  1.00 93.79           O  
ATOM   3010  CG2 THR A 202      30.253   3.065 -45.810  1.00 93.79           C  
ATOM   3011 HG21 THR A 202      30.117   3.849 -45.065  1.00 93.79           H  
ATOM   3012 HG22 THR A 202      29.559   3.226 -46.635  1.00 93.79           H  
ATOM   3013 HG23 THR A 202      31.279   3.133 -46.172  1.00 93.79           H  
ATOM   3014  OG1 THR A 202      28.666   1.733 -44.702  1.00 93.79           O  
ATOM   3015  HG1 THR A 202      28.584   2.444 -44.063  1.00 93.79           H  
ATOM   3016  N   THR A 203      31.624   0.828 -48.066  1.00 94.79           N  
ATOM   3017  H   THR A 203      30.768   1.029 -48.562  1.00 94.79           H  
ATOM   3018  CA  THR A 203      32.889   0.883 -48.813  1.00 94.79           C  
ATOM   3019  HA  THR A 203      33.636   0.287 -48.290  1.00 94.79           H  
ATOM   3020  C   THR A 203      33.419   2.313 -48.922  1.00 94.79           C  
ATOM   3021  CB  THR A 203      32.716   0.280 -50.212  1.00 94.79           C  
ATOM   3022  HB  THR A 203      31.984   0.862 -50.773  1.00 94.79           H  
ATOM   3023  O   THR A 203      32.710   3.209 -49.372  1.00 94.79           O  
ATOM   3024  CG2 THR A 203      34.027   0.225 -50.992  1.00 94.79           C  
ATOM   3025 HG21 THR A 203      34.774  -0.284 -50.384  1.00 94.79           H  
ATOM   3026 HG22 THR A 203      34.371   1.232 -51.232  1.00 94.79           H  
ATOM   3027 HG23 THR A 203      33.876  -0.324 -51.922  1.00 94.79           H  
ATOM   3028  OG1 THR A 203      32.264  -1.051 -50.113  1.00 94.79           O  
ATOM   3029  HG1 THR A 203      31.573  -1.090 -49.447  1.00 94.79           H  
ATOM   3030  N   ILE A 204      34.692   2.501 -48.586  1.00 94.44           N  
ATOM   3031  H   ILE A 204      35.184   1.717 -48.183  1.00 94.44           H  
ATOM   3032  CA  ILE A 204      35.457   3.743 -48.698  1.00 94.44           C  
ATOM   3033  HA  ILE A 204      34.829   4.528 -49.120  1.00 94.44           H  
ATOM   3034  C   ILE A 204      36.629   3.477 -49.645  1.00 94.44           C  
ATOM   3035  CB  ILE A 204      35.944   4.203 -47.305  1.00 94.44           C  
ATOM   3036  HB  ILE A 204      36.588   3.423 -46.897  1.00 94.44           H  
ATOM   3037  O   ILE A 204      37.470   2.617 -49.379  1.00 94.44           O  
ATOM   3038  CG1 ILE A 204      34.753   4.401 -46.339  1.00 94.44           C  
ATOM   3039 HG12 ILE A 204      34.106   3.524 -46.353  1.00 94.44           H  
ATOM   3040 HG13 ILE A 204      34.162   5.262 -46.651  1.00 94.44           H  
ATOM   3041  CG2 ILE A 204      36.771   5.499 -47.425  1.00 94.44           C  
ATOM   3042 HG21 ILE A 204      37.160   5.796 -46.451  1.00 94.44           H  
ATOM   3043 HG22 ILE A 204      36.155   6.303 -47.826  1.00 94.44           H  
ATOM   3044 HG23 ILE A 204      37.631   5.352 -48.079  1.00 94.44           H  
ATOM   3045  CD1 ILE A 204      35.191   4.584 -44.888  1.00 94.44           C  
ATOM   3046 HD11 ILE A 204      34.307   4.577 -44.250  1.00 94.44           H  
ATOM   3047 HD12 ILE A 204      35.844   3.763 -44.592  1.00 94.44           H  
ATOM   3048 HD13 ILE A 204      35.708   5.536 -44.765  1.00 94.44           H  
ATOM   3049  N   ALA A 205      36.687   4.201 -50.760  1.00 93.90           N  
ATOM   3050  H   ALA A 205      36.004   4.932 -50.903  1.00 93.90           H  
ATOM   3051  CA  ALA A 205      37.821   4.133 -51.674  1.00 93.90           C  
ATOM   3052  HA  ALA A 205      38.143   3.096 -51.770  1.00 93.90           H  
ATOM   3053  C   ALA A 205      38.990   4.953 -51.112  1.00 93.90           C  
ATOM   3054  CB  ALA A 205      37.380   4.617 -53.059  1.00 93.90           C  
ATOM   3055  HB1 ALA A 205      37.051   5.655 -53.003  1.00 93.90           H  
ATOM   3056  HB2 ALA A 205      38.219   4.546 -53.750  1.00 93.90           H  
ATOM   3057  HB3 ALA A 205      36.565   3.992 -53.425  1.00 93.90           H  
ATOM   3058  O   ALA A 205      38.797   6.104 -50.729  1.00 93.90           O  
ATOM   3059  N   ILE A 206      40.182   4.360 -51.082  1.00 93.19           N  
ATOM   3060  H   ILE A 206      40.247   3.407 -51.410  1.00 93.19           H  
ATOM   3061  CA  ILE A 206      41.421   4.971 -50.596  1.00 93.19           C  
ATOM   3062  HA  ILE A 206      41.204   5.984 -50.257  1.00 93.19           H  
ATOM   3063  C   ILE A 206      42.410   5.064 -51.759  1.00 93.19           C  
ATOM   3064  CB  ILE A 206      41.987   4.196 -49.385  1.00 93.19           C  
ATOM   3065  HB  ILE A 206      42.172   3.164 -49.684  1.00 93.19           H  
ATOM   3066  O   ILE A 206      42.805   4.054 -52.349  1.00 93.19           O  
ATOM   3067  CG1 ILE A 206      40.940   4.204 -48.246  1.00 93.19           C  
ATOM   3068 HG12 ILE A 206      40.036   3.698 -48.582  1.00 93.19           H  
ATOM   3069 HG13 ILE A 206      40.679   5.235 -48.004  1.00 93.19           H  
ATOM   3070  CG2 ILE A 206      43.321   4.813 -48.917  1.00 93.19           C  
ATOM   3071 HG21 ILE A 206      43.761   4.219 -48.116  1.00 93.19           H  
ATOM   3072 HG22 ILE A 206      43.152   5.831 -48.566  1.00 93.19           H  
ATOM   3073 HG23 ILE A 206      44.041   4.842 -49.735  1.00 93.19           H  
ATOM   3074  CD1 ILE A 206      41.394   3.506 -46.969  1.00 93.19           C  
ATOM   3075 HD11 ILE A 206      41.745   2.506 -47.220  1.00 93.19           H  
ATOM   3076 HD12 ILE A 206      40.551   3.430 -46.283  1.00 93.19           H  
ATOM   3077 HD13 ILE A 206      42.193   4.069 -46.486  1.00 93.19           H  
ATOM   3078  N   ALA A 207      42.809   6.286 -52.093  1.00 92.82           N  
ATOM   3079  H   ALA A 207      42.441   7.047 -51.542  1.00 92.82           H  
ATOM   3080  CA  ALA A 207      43.806   6.615 -53.101  1.00 92.82           C  
ATOM   3081  HA  ALA A 207      43.849   5.803 -53.827  1.00 92.82           H  
ATOM   3082  C   ALA A 207      45.207   6.777 -52.488  1.00 92.82           C  
ATOM   3083  CB  ALA A 207      43.346   7.882 -53.834  1.00 92.82           C  
ATOM   3084  HB1 ALA A 207      42.350   7.725 -54.249  1.00 92.82           H  
ATOM   3085  HB2 ALA A 207      43.303   8.715 -53.133  1.00 92.82           H  
ATOM   3086  HB3 ALA A 207      44.035   8.126 -54.642  1.00 92.82           H  
ATOM   3087  O   ALA A 207      45.385   6.941 -51.286  1.00 92.82           O  
ATOM   3088  N   THR A 208      46.237   6.801 -53.336  1.00 91.23           N  
ATOM   3089  H   THR A 208      46.063   6.709 -54.326  1.00 91.23           H  
ATOM   3090  CA  THR A 208      47.637   6.983 -52.900  1.00 91.23           C  
ATOM   3091  HA  THR A 208      47.853   6.280 -52.096  1.00 91.23           H  
ATOM   3092  C   THR A 208      47.936   8.382 -52.352  1.00 91.23           C  
ATOM   3093  CB  THR A 208      48.597   6.703 -54.062  1.00 91.23           C  
ATOM   3094  HB  THR A 208      49.627   6.803 -53.718  1.00 91.23           H  
ATOM   3095  O   THR A 208      48.999   8.609 -51.784  1.00 91.23           O  
ATOM   3096  CG2 THR A 208      48.397   5.302 -54.631  1.00 91.23           C  
ATOM   3097 HG21 THR A 208      48.384   4.577 -53.817  1.00 91.23           H  
ATOM   3098 HG22 THR A 208      49.216   5.070 -55.312  1.00 91.23           H  
ATOM   3099 HG23 THR A 208      47.455   5.246 -55.176  1.00 91.23           H  
ATOM   3100  OG1 THR A 208      48.356   7.606 -55.123  1.00 91.23           O  
ATOM   3101  HG1 THR A 208      48.741   8.448 -54.872  1.00 91.23           H  
ATOM   3102  N   THR A 209      47.039   9.344 -52.580  1.00 91.46           N  
ATOM   3103  H   THR A 209      46.191   9.103 -53.074  1.00 91.46           H  
ATOM   3104  CA  THR A 209      47.128  10.716 -52.060  1.00 91.46           C  
ATOM   3105  HA  THR A 209      48.171  10.965 -51.863  1.00 91.46           H  
ATOM   3106  C   THR A 209      46.390  10.900 -50.739  1.00 91.46           C  
ATOM   3107  CB  THR A 209      46.577  11.722 -53.079  1.00 91.46           C  
ATOM   3108  HB  THR A 209      46.522  12.713 -52.629  1.00 91.46           H  
ATOM   3109  O   THR A 209      46.518  11.966 -50.138  1.00 91.46           O  
ATOM   3110  CG2 THR A 209      47.470  11.803 -54.319  1.00 91.46           C  
ATOM   3111 HG21 THR A 209      47.486  10.843 -54.835  1.00 91.46           H  
ATOM   3112 HG22 THR A 209      48.482  12.078 -54.024  1.00 91.46           H  
ATOM   3113 HG23 THR A 209      47.075  12.563 -54.993  1.00 91.46           H  
ATOM   3114  OG1 THR A 209      45.292  11.333 -53.518  1.00 91.46           O  
ATOM   3115  HG1 THR A 209      44.680  11.405 -52.781  1.00 91.46           H  
ATOM   3116  N   ASP A 210      45.616   9.905 -50.297  1.00 93.99           N  
ATOM   3117  H   ASP A 210      45.590   9.017 -50.777  1.00 93.99           H  
ATOM   3118  CA  ASP A 210      44.838  10.022 -49.071  1.00 93.99           C  
ATOM   3119  HA  ASP A 210      44.362  11.003 -49.066  1.00 93.99           H  
ATOM   3120  C   ASP A 210      45.757   9.955 -47.854  1.00 93.99           C  
ATOM   3121  CB  ASP A 210      43.708   8.987 -49.005  1.00 93.99           C  
ATOM   3122  HB2 ASP A 210      44.126   7.990 -49.149  1.00 93.99           H  
ATOM   3123  HB3 ASP A 210      43.257   9.020 -48.013  1.00 93.99           H  
ATOM   3124  O   ASP A 210      46.591   9.058 -47.688  1.00 93.99           O  
ATOM   3125  CG  ASP A 210      42.609   9.250 -50.038  1.00 93.99           C  
ATOM   3126  OD1 ASP A 210      42.473  10.404 -50.507  1.00 93.99           O  
ATOM   3127  OD2 ASP A 210      41.936   8.267 -50.407  1.00 93.99           O  
ATOM   3128  N   THR A 211      45.597  10.955 -46.998  1.00 92.75           N  
ATOM   3129  H   THR A 211      44.868  11.624 -47.204  1.00 92.75           H  
ATOM   3130  CA  THR A 211      46.285  11.080 -45.720  1.00 92.75           C  
ATOM   3131  HA  THR A 211      47.228  10.536 -45.774  1.00 92.75           H  
ATOM   3132  C   THR A 211      45.452  10.471 -44.603  1.00 92.75           C  
ATOM   3133  CB  THR A 211      46.598  12.544 -45.395  1.00 92.75           C  
ATOM   3134  HB  THR A 211      47.210  12.576 -44.494  1.00 92.75           H  
ATOM   3135  O   THR A 211      44.235  10.301 -44.741  1.00 92.75           O  
ATOM   3136  CG2 THR A 211      47.360  13.243 -46.521  1.00 92.75           C  
ATOM   3137 HG21 THR A 211      46.733  13.337 -47.408  1.00 92.75           H  
ATOM   3138 HG22 THR A 211      48.245  12.659 -46.775  1.00 92.75           H  
ATOM   3139 HG23 THR A 211      47.675  14.234 -46.196  1.00 92.75           H  
ATOM   3140  OG1 THR A 211      45.406  13.271 -45.167  1.00 92.75           O  
ATOM   3141  HG1 THR A 211      45.665  14.190 -45.062  1.00 92.75           H  
ATOM   3142  N   LEU A 212      46.084  10.194 -43.462  1.00 89.38           N  
ATOM   3143  H   LEU A 212      47.087  10.305 -43.421  1.00 89.38           H  
ATOM   3144  CA  LEU A 212      45.380   9.687 -42.283  1.00 89.38           C  
ATOM   3145  HA  LEU A 212      44.969   8.709 -42.533  1.00 89.38           H  
ATOM   3146  C   LEU A 212      44.197  10.593 -41.883  1.00 89.38           C  
ATOM   3147  CB  LEU A 212      46.407   9.525 -41.149  1.00 89.38           C  
ATOM   3148  HB2 LEU A 212      47.216   8.880 -41.495  1.00 89.38           H  
ATOM   3149  HB3 LEU A 212      46.833  10.502 -40.923  1.00 89.38           H  
ATOM   3150  O   LEU A 212      43.114  10.093 -41.588  1.00 89.38           O  
ATOM   3151  CG  LEU A 212      45.823   8.932 -39.855  1.00 89.38           C  
ATOM   3152  HG  LEU A 212      45.005   9.559 -39.502  1.00 89.38           H  
ATOM   3153  CD1 LEU A 212      45.308   7.508 -40.054  1.00 89.38           C  
ATOM   3154 HD11 LEU A 212      46.095   6.876 -40.467  1.00 89.38           H  
ATOM   3155 HD12 LEU A 212      44.446   7.507 -40.721  1.00 89.38           H  
ATOM   3156 HD13 LEU A 212      44.995   7.112 -39.088  1.00 89.38           H  
ATOM   3157  CD2 LEU A 212      46.897   8.905 -38.768  1.00 89.38           C  
ATOM   3158 HD21 LEU A 212      46.470   8.532 -37.838  1.00 89.38           H  
ATOM   3159 HD22 LEU A 212      47.720   8.258 -39.073  1.00 89.38           H  
ATOM   3160 HD23 LEU A 212      47.274   9.914 -38.604  1.00 89.38           H  
ATOM   3161  N   ALA A 213      44.363  11.919 -41.954  1.00 88.78           N  
ATOM   3162  H   ALA A 213      45.281  12.273 -42.179  1.00 88.78           H  
ATOM   3163  CA  ALA A 213      43.292  12.885 -41.689  1.00 88.78           C  
ATOM   3164  HA  ALA A 213      42.906  12.719 -40.683  1.00 88.78           H  
ATOM   3165  C   ALA A 213      42.112  12.768 -42.669  1.00 88.78           C  
ATOM   3166  CB  ALA A 213      43.886  14.296 -41.763  1.00 88.78           C  
ATOM   3167  HB1 ALA A 213      44.700  14.401 -41.047  1.00 88.78           H  
ATOM   3168  HB2 ALA A 213      44.270  14.493 -42.764  1.00 88.78           H  
ATOM   3169  HB3 ALA A 213      43.115  15.029 -41.524  1.00 88.78           H  
ATOM   3170  O   ALA A 213      40.945  12.813 -42.262  1.00 88.78           O  
ATOM   3171  N   SER A 214      42.401  12.610 -43.965  1.00 92.46           N  
ATOM   3172  H   SER A 214      43.370  12.568 -44.248  1.00 92.46           H  
ATOM   3173  CA  SER A 214      41.353  12.441 -44.979  1.00 92.46           C  
ATOM   3174  HA  SER A 214      40.624  13.241 -44.852  1.00 92.46           H  
ATOM   3175  C   SER A 214      40.598  11.121 -44.799  1.00 92.46           C  
ATOM   3176  CB  SER A 214      41.930  12.579 -46.389  1.00 92.46           C  
ATOM   3177  HB2 SER A 214      41.111  12.599 -47.109  1.00 92.46           H  
ATOM   3178  HB3 SER A 214      42.474  13.521 -46.462  1.00 92.46           H  
ATOM   3179  O   SER A 214      39.372  11.109 -44.895  1.00 92.46           O  
ATOM   3180  OG  SER A 214      42.796  11.518 -46.722  1.00 92.46           O  
ATOM   3181  HG  SER A 214      43.241  11.169 -45.947  1.00 92.46           H  
ATOM   3182  N   LEU A 215      41.298  10.045 -44.416  1.00 92.32           N  
ATOM   3183  H   LEU A 215      42.304  10.120 -44.357  1.00 92.32           H  
ATOM   3184  CA  LEU A 215      40.695   8.752 -44.103  1.00 92.32           C  
ATOM   3185  HA  LEU A 215      40.099   8.438 -44.960  1.00 92.32           H  
ATOM   3186  C   LEU A 215      39.757   8.840 -42.892  1.00 92.32           C  
ATOM   3187  CB  LEU A 215      41.818   7.725 -43.872  1.00 92.32           C  
ATOM   3188  HB2 LEU A 215      42.485   8.094 -43.093  1.00 92.32           H  
ATOM   3189  HB3 LEU A 215      42.397   7.624 -44.790  1.00 92.32           H  
ATOM   3190  O   LEU A 215      38.628   8.359 -42.956  1.00 92.32           O  
ATOM   3191  CG  LEU A 215      41.298   6.342 -43.444  1.00 92.32           C  
ATOM   3192  HG  LEU A 215      40.742   6.429 -42.510  1.00 92.32           H  
ATOM   3193  CD1 LEU A 215      40.392   5.733 -44.513  1.00 92.32           C  
ATOM   3194 HD11 LEU A 215      40.180   4.692 -44.267  1.00 92.32           H  
ATOM   3195 HD12 LEU A 215      40.875   5.795 -45.488  1.00 92.32           H  
ATOM   3196 HD13 LEU A 215      39.444   6.270 -44.552  1.00 92.32           H  
ATOM   3197  CD2 LEU A 215      42.469   5.400 -43.188  1.00 92.32           C  
ATOM   3198 HD21 LEU A 215      42.094   4.470 -42.762  1.00 92.32           H  
ATOM   3199 HD22 LEU A 215      42.979   5.191 -44.128  1.00 92.32           H  
ATOM   3200 HD23 LEU A 215      43.166   5.852 -42.483  1.00 92.32           H  
ATOM   3201  N   VAL A 216      40.194   9.489 -41.809  1.00 91.13           N  
ATOM   3202  H   VAL A 216      41.145   9.828 -41.807  1.00 91.13           H  
ATOM   3203  CA  VAL A 216      39.358   9.727 -40.618  1.00 91.13           C  
ATOM   3204  HA  VAL A 216      39.059   8.769 -40.193  1.00 91.13           H  
ATOM   3205  C   VAL A 216      38.073  10.465 -40.996  1.00 91.13           C  
ATOM   3206  CB  VAL A 216      40.160  10.509 -39.559  1.00 91.13           C  
ATOM   3207  HB  VAL A 216      40.704  11.320 -40.044  1.00 91.13           H  
ATOM   3208  O   VAL A 216      36.980  10.031 -40.633  1.00 91.13           O  
ATOM   3209  CG1 VAL A 216      39.288  11.120 -38.457  1.00 91.13           C  
ATOM   3210 HG11 VAL A 216      39.922  11.569 -37.692  1.00 91.13           H  
ATOM   3211 HG12 VAL A 216      38.653  10.355 -38.012  1.00 91.13           H  
ATOM   3212 HG13 VAL A 216      38.656  11.911 -38.862  1.00 91.13           H  
ATOM   3213  CG2 VAL A 216      41.169   9.576 -38.887  1.00 91.13           C  
ATOM   3214 HG21 VAL A 216      41.797   9.086 -39.631  1.00 91.13           H  
ATOM   3215 HG22 VAL A 216      41.810  10.150 -38.217  1.00 91.13           H  
ATOM   3216 HG23 VAL A 216      40.642   8.818 -38.307  1.00 91.13           H  
ATOM   3217  N   THR A 217      38.199  11.532 -41.788  1.00 91.30           N  
ATOM   3218  H   THR A 217      39.131  11.805 -42.067  1.00 91.30           H  
ATOM   3219  CA  THR A 217      37.054  12.324 -42.262  1.00 91.30           C  
ATOM   3220  HA  THR A 217      36.497  12.686 -41.397  1.00 91.30           H  
ATOM   3221  C   THR A 217      36.100  11.476 -43.109  1.00 91.30           C  
ATOM   3222  CB  THR A 217      37.536  13.539 -43.072  1.00 91.30           C  
ATOM   3223  HB  THR A 217      38.042  13.200 -43.976  1.00 91.30           H  
ATOM   3224  O   THR A 217      34.882  11.544 -42.931  1.00 91.30           O  
ATOM   3225  CG2 THR A 217      36.388  14.468 -43.466  1.00 91.30           C  
ATOM   3226 HG21 THR A 217      36.793  15.354 -43.956  1.00 91.30           H  
ATOM   3227 HG22 THR A 217      35.713  13.966 -44.159  1.00 91.30           H  
ATOM   3228 HG23 THR A 217      35.836  14.771 -42.576  1.00 91.30           H  
ATOM   3229  OG1 THR A 217      38.441  14.312 -42.314  1.00 91.30           O  
ATOM   3230  HG1 THR A 217      39.254  13.813 -42.208  1.00 91.30           H  
ATOM   3231  N   ALA A 218      36.635  10.639 -44.002  1.00 92.37           N  
ATOM   3232  H   ALA A 218      37.638  10.628 -44.121  1.00 92.37           H  
ATOM   3233  CA  ALA A 218      35.845   9.756 -44.857  1.00 92.37           C  
ATOM   3234  HA  ALA A 218      35.110  10.356 -45.393  1.00 92.37           H  
ATOM   3235  C   ALA A 218      35.075   8.696 -44.051  1.00 92.37           C  
ATOM   3236  CB  ALA A 218      36.778   9.117 -45.891  1.00 92.37           C  
ATOM   3237  HB1 ALA A 218      37.289   9.892 -46.462  1.00 92.37           H  
ATOM   3238  HB2 ALA A 218      36.194   8.504 -46.577  1.00 92.37           H  
ATOM   3239  HB3 ALA A 218      37.521   8.489 -45.398  1.00 92.37           H  
ATOM   3240  O   ALA A 218      33.885   8.495 -44.293  1.00 92.37           O  
ATOM   3241  N   ILE A 219      35.711   8.062 -43.059  1.00 92.53           N  
ATOM   3242  H   ILE A 219      36.690   8.260 -42.913  1.00 92.53           H  
ATOM   3243  CA  ILE A 219      35.052   7.069 -42.194  1.00 92.53           C  
ATOM   3244  HA  ILE A 219      34.581   6.313 -42.822  1.00 92.53           H  
ATOM   3245  C   ILE A 219      33.931   7.724 -41.392  1.00 92.53           C  
ATOM   3246  CB  ILE A 219      36.070   6.361 -41.270  1.00 92.53           C  
ATOM   3247  HB  ILE A 219      36.627   7.122 -40.723  1.00 92.53           H  
ATOM   3248  O   ILE A 219      32.803   7.239 -41.407  1.00 92.53           O  
ATOM   3249  CG1 ILE A 219      37.067   5.514 -42.093  1.00 92.53           C  
ATOM   3250 HG12 ILE A 219      36.557   4.630 -42.477  1.00 92.53           H  
ATOM   3251 HG13 ILE A 219      37.425   6.088 -42.948  1.00 92.53           H  
ATOM   3252  CG2 ILE A 219      35.334   5.458 -40.257  1.00 92.53           C  
ATOM   3253 HG21 ILE A 219      36.042   4.870 -39.673  1.00 92.53           H  
ATOM   3254 HG22 ILE A 219      34.747   6.055 -39.559  1.00 92.53           H  
ATOM   3255 HG23 ILE A 219      34.663   4.778 -40.782  1.00 92.53           H  
ATOM   3256  CD1 ILE A 219      38.295   5.056 -41.301  1.00 92.53           C  
ATOM   3257 HD11 ILE A 219      38.011   4.308 -40.561  1.00 92.53           H  
ATOM   3258 HD12 ILE A 219      39.014   4.601 -41.983  1.00 92.53           H  
ATOM   3259 HD13 ILE A 219      38.764   5.908 -40.809  1.00 92.53           H  
ATOM   3260  N   GLN A 220      34.218   8.850 -40.741  1.00 88.40           N  
ATOM   3261  H   GLN A 220      35.159   9.216 -40.791  1.00 88.40           H  
ATOM   3262  CA  GLN A 220      33.254   9.530 -39.879  1.00 88.40           C  
ATOM   3263  HA  GLN A 220      32.899   8.822 -39.130  1.00 88.40           H  
ATOM   3264  C   GLN A 220      32.022  10.044 -40.640  1.00 88.40           C  
ATOM   3265  CB  GLN A 220      33.997  10.671 -39.174  1.00 88.40           C  
ATOM   3266  HB2 GLN A 220      34.325  11.406 -39.910  1.00 88.40           H  
ATOM   3267  HB3 GLN A 220      34.877  10.259 -38.681  1.00 88.40           H  
ATOM   3268  O   GLN A 220      30.932  10.105 -40.079  1.00 88.40           O  
ATOM   3269  CG  GLN A 220      33.127  11.361 -38.115  1.00 88.40           C  
ATOM   3270  HG2 GLN A 220      32.730  10.609 -37.434  1.00 88.40           H  
ATOM   3271  HG3 GLN A 220      32.290  11.865 -38.598  1.00 88.40           H  
ATOM   3272  CD  GLN A 220      33.895  12.393 -37.301  1.00 88.40           C  
ATOM   3273  NE2 GLN A 220      33.254  13.020 -36.340  1.00 88.40           N  
ATOM   3274 HE21 GLN A 220      32.282  12.818 -36.154  1.00 88.40           H  
ATOM   3275 HE22 GLN A 220      33.804  13.692 -35.825  1.00 88.40           H  
ATOM   3276  OE1 GLN A 220      35.063  12.669 -37.497  1.00 88.40           O  
ATOM   3277  N   THR A 221      32.183  10.420 -41.911  1.00 89.90           N  
ATOM   3278  H   THR A 221      33.107  10.366 -42.313  1.00 89.90           H  
ATOM   3279  CA  THR A 221      31.074  10.900 -42.753  1.00 89.90           C  
ATOM   3280  HA  THR A 221      30.356  11.431 -42.128  1.00 89.90           H  
ATOM   3281  C   THR A 221      30.294   9.772 -43.422  1.00 89.90           C  
ATOM   3282  CB  THR A 221      31.568  11.878 -43.828  1.00 89.90           C  
ATOM   3283  HB  THR A 221      30.761  12.064 -44.536  1.00 89.90           H  
ATOM   3284  O   THR A 221      29.098   9.929 -43.659  1.00 89.90           O  
ATOM   3285  CG2 THR A 221      31.997  13.215 -43.225  1.00 89.90           C  
ATOM   3286 HG21 THR A 221      31.136  13.691 -42.754  1.00 89.90           H  
ATOM   3287 HG22 THR A 221      32.774  13.068 -42.475  1.00 89.90           H  
ATOM   3288 HG23 THR A 221      32.373  13.866 -44.014  1.00 89.90           H  
ATOM   3289  OG1 THR A 221      32.678  11.364 -44.526  1.00 89.90           O  
ATOM   3290  HG1 THR A 221      33.447  11.476 -43.963  1.00 89.90           H  
ATOM   3291  N   SER A 222      30.947   8.646 -43.723  1.00 91.52           N  
ATOM   3292  H   SER A 222      31.934   8.598 -43.517  1.00 91.52           H  
ATOM   3293  CA  SER A 222      30.352   7.567 -44.524  1.00 91.52           C  
ATOM   3294  HA  SER A 222      29.522   7.970 -45.104  1.00 91.52           H  
ATOM   3295  C   SER A 222      29.789   6.421 -43.681  1.00 91.52           C  
ATOM   3296  CB  SER A 222      31.374   7.018 -45.526  1.00 91.52           C  
ATOM   3297  HB2 SER A 222      30.873   6.327 -46.204  1.00 91.52           H  
ATOM   3298  HB3 SER A 222      32.155   6.476 -44.992  1.00 91.52           H  
ATOM   3299  O   SER A 222      28.861   5.746 -44.122  1.00 91.52           O  
ATOM   3300  OG  SER A 222      31.965   8.063 -46.275  1.00 91.52           O  
ATOM   3301  HG  SER A 222      32.588   8.502 -45.692  1.00 91.52           H  
ATOM   3302  N   VAL A 223      30.331   6.171 -42.483  1.00 90.76           N  
ATOM   3303  H   VAL A 223      31.071   6.770 -42.145  1.00 90.76           H  
ATOM   3304  CA  VAL A 223      29.980   5.003 -41.658  1.00 90.76           C  
ATOM   3305  HA  VAL A 223      29.409   4.304 -42.269  1.00 90.76           H  
ATOM   3306  C   VAL A 223      29.093   5.420 -40.489  1.00 90.76           C  
ATOM   3307  CB  VAL A 223      31.227   4.233 -41.180  1.00 90.76           C  
ATOM   3308  HB  VAL A 223      31.769   4.825 -40.443  1.00 90.76           H  
ATOM   3309  O   VAL A 223      29.548   5.942 -39.474  1.00 90.76           O  
ATOM   3310  CG1 VAL A 223      30.814   2.895 -40.551  1.00 90.76           C  
ATOM   3311 HG11 VAL A 223      30.149   3.061 -39.703  1.00 90.76           H  
ATOM   3312 HG12 VAL A 223      31.699   2.369 -40.194  1.00 90.76           H  
ATOM   3313 HG13 VAL A 223      30.307   2.268 -41.285  1.00 90.76           H  
ATOM   3314  CG2 VAL A 223      32.182   3.914 -42.337  1.00 90.76           C  
ATOM   3315 HG21 VAL A 223      31.667   3.337 -43.105  1.00 90.76           H  
ATOM   3316 HG22 VAL A 223      32.563   4.840 -42.769  1.00 90.76           H  
ATOM   3317 HG23 VAL A 223      33.029   3.338 -41.965  1.00 90.76           H  
ATOM   3318  N   THR A 224      27.794   5.154 -40.610  1.00 86.34           N  
ATOM   3319  H   THR A 224      27.455   4.726 -41.460  1.00 86.34           H  
ATOM   3320  CA  THR A 224      26.827   5.421 -39.540  1.00 86.34           C  
ATOM   3321  HA  THR A 224      26.884   6.478 -39.281  1.00 86.34           H  
ATOM   3322  C   THR A 224      27.140   4.599 -38.289  1.00 86.34           C  
ATOM   3323  CB  THR A 224      25.396   5.113 -39.997  1.00 86.34           C  
ATOM   3324  HB  THR A 224      24.727   5.167 -39.139  1.00 86.34           H  
ATOM   3325  O   THR A 224      27.292   3.381 -38.364  1.00 86.34           O  
ATOM   3326  CG2 THR A 224      24.915   6.102 -41.057  1.00 86.34           C  
ATOM   3327 HG21 THR A 224      23.887   5.864 -41.329  1.00 86.34           H  
ATOM   3328 HG22 THR A 224      25.540   6.037 -41.948  1.00 86.34           H  
ATOM   3329 HG23 THR A 224      24.953   7.117 -40.663  1.00 86.34           H  
ATOM   3330  OG1 THR A 224      25.334   3.821 -40.555  1.00 86.34           O  
ATOM   3331  HG1 THR A 224      25.796   3.222 -39.964  1.00 86.34           H  
ATOM   3332  N   GLY A 225      27.190   5.256 -37.128  1.00 85.07           N  
ATOM   3333  H   GLY A 225      27.111   6.262 -37.146  1.00 85.07           H  
ATOM   3334  CA  GLY A 225      27.428   4.606 -35.832  1.00 85.07           C  
ATOM   3335  HA2 GLY A 225      26.976   5.212 -35.046  1.00 85.07           H  
ATOM   3336  HA3 GLY A 225      26.945   3.629 -35.825  1.00 85.07           H  
ATOM   3337  C   GLY A 225      28.902   4.395 -35.470  1.00 85.07           C  
ATOM   3338  O   GLY A 225      29.183   3.999 -34.338  1.00 85.07           O  
ATOM   3339  N   VAL A 226      29.834   4.710 -36.376  1.00 89.39           N  
ATOM   3340  H   VAL A 226      29.542   5.053 -37.280  1.00 89.39           H  
ATOM   3341  CA  VAL A 226      31.278   4.669 -36.119  1.00 89.39           C  
ATOM   3342  HA  VAL A 226      31.453   4.222 -35.140  1.00 89.39           H  
ATOM   3343  C   VAL A 226      31.832   6.087 -36.094  1.00 89.39           C  
ATOM   3344  CB  VAL A 226      32.018   3.792 -37.145  1.00 89.39           C  
ATOM   3345  HB  VAL A 226      31.825   4.175 -38.148  1.00 89.39           H  
ATOM   3346  O   VAL A 226      31.608   6.886 -36.997  1.00 89.39           O  
ATOM   3347  CG1 VAL A 226      33.536   3.786 -36.914  1.00 89.39           C  
ATOM   3348 HG11 VAL A 226      33.951   4.774 -37.115  1.00 89.39           H  
ATOM   3349 HG12 VAL A 226      33.757   3.502 -35.885  1.00 89.39           H  
ATOM   3350 HG13 VAL A 226      34.009   3.078 -37.594  1.00 89.39           H  
ATOM   3351  CG2 VAL A 226      31.523   2.344 -37.063  1.00 89.39           C  
ATOM   3352 HG21 VAL A 226      31.668   1.947 -36.058  1.00 89.39           H  
ATOM   3353 HG22 VAL A 226      30.463   2.297 -37.312  1.00 89.39           H  
ATOM   3354 HG23 VAL A 226      32.063   1.718 -37.773  1.00 89.39           H  
ATOM   3355  N   THR A 227      32.593   6.401 -35.053  1.00 87.49           N  
ATOM   3356  H   THR A 227      32.770   5.678 -34.370  1.00 87.49           H  
ATOM   3357  CA  THR A 227      33.398   7.621 -34.983  1.00 87.49           C  
ATOM   3358  HA  THR A 227      33.084   8.316 -35.763  1.00 87.49           H  
ATOM   3359  C   THR A 227      34.856   7.251 -35.216  1.00 87.49           C  
ATOM   3360  CB  THR A 227      33.225   8.326 -33.634  1.00 87.49           C  
ATOM   3361  HB  THR A 227      33.729   7.754 -32.855  1.00 87.49           H  
ATOM   3362  O   THR A 227      35.379   6.370 -34.538  1.00 87.49           O  
ATOM   3363  CG2 THR A 227      33.781   9.750 -33.665  1.00 87.49           C  
ATOM   3364 HG21 THR A 227      34.854   9.728 -33.855  1.00 87.49           H  
ATOM   3365 HG22 THR A 227      33.606  10.229 -32.701  1.00 87.49           H  
ATOM   3366 HG23 THR A 227      33.289  10.327 -34.447  1.00 87.49           H  
ATOM   3367  OG1 THR A 227      31.858   8.418 -33.309  1.00 87.49           O  
ATOM   3368  HG1 THR A 227      31.459   7.585 -33.572  1.00 87.49           H  
ATOM   3369  N   ALA A 228      35.523   7.917 -36.154  1.00 90.04           N  
ATOM   3370  H   ALA A 228      35.055   8.651 -36.667  1.00 90.04           H  
ATOM   3371  CA  ALA A 228      36.959   7.772 -36.371  1.00 90.04           C  
ATOM   3372  HA  ALA A 228      37.319   6.879 -35.858  1.00 90.04           H  
ATOM   3373  C   ALA A 228      37.711   8.974 -35.797  1.00 90.04           C  
ATOM   3374  CB  ALA A 228      37.228   7.582 -37.864  1.00 90.04           C  
ATOM   3375  HB1 ALA A 228      38.299   7.475 -38.035  1.00 90.04           H  
ATOM   3376  HB2 ALA A 228      36.724   6.679 -38.208  1.00 90.04           H  
ATOM   3377  HB3 ALA A 228      36.860   8.442 -38.423  1.00 90.04           H  
ATOM   3378  O   ALA A 228      37.177  10.082 -35.761  1.00 90.04           O  
ATOM   3379  N   ASN A 229      38.950   8.766 -35.354  1.00 87.69           N  
ATOM   3380  H   ASN A 229      39.323   7.827 -35.363  1.00 87.69           H  
ATOM   3381  CA  ASN A 229      39.840   9.853 -34.962  1.00 87.69           C  
ATOM   3382  HA  ASN A 229      39.683  10.673 -35.663  1.00 87.69           H  
ATOM   3383  C   ASN A 229      41.324   9.457 -35.068  1.00 87.69           C  
ATOM   3384  CB  ASN A 229      39.442  10.345 -33.551  1.00 87.69           C  
ATOM   3385  HB2 ASN A 229      40.018   9.829 -32.783  1.00 87.69           H  
ATOM   3386  HB3 ASN A 229      38.383  10.156 -33.372  1.00 87.69           H  
ATOM   3387  O   ASN A 229      41.656   8.345 -35.487  1.00 87.69           O  
ATOM   3388  CG  ASN A 229      39.666  11.839 -33.420  1.00 87.69           C  
ATOM   3389  ND2 ASN A 229      38.955  12.511 -32.556  1.00 87.69           N  
ATOM   3390 HD21 ASN A 229      38.228  12.067 -32.014  1.00 87.69           H  
ATOM   3391 HD22 ASN A 229      39.215  13.485 -32.485  1.00 87.69           H  
ATOM   3392  OD1 ASN A 229      40.477  12.433 -34.101  1.00 87.69           O  
ATOM   3393  N   ILE A 230      42.214  10.363 -34.664  1.00 86.30           N  
ATOM   3394  H   ILE A 230      41.864  11.263 -34.367  1.00 86.30           H  
ATOM   3395  CA  ILE A 230      43.657  10.157 -34.569  1.00 86.30           C  
ATOM   3396  HA  ILE A 230      43.905   9.208 -35.043  1.00 86.30           H  
ATOM   3397  C   ILE A 230      44.065  10.068 -33.098  1.00 86.30           C  
ATOM   3398  CB  ILE A 230      44.427  11.259 -35.328  1.00 86.30           C  
ATOM   3399  HB  ILE A 230      44.209  12.225 -34.873  1.00 86.30           H  
ATOM   3400  O   ILE A 230      43.751  10.934 -32.280  1.00 86.30           O  
ATOM   3401  CG1 ILE A 230      43.954  11.289 -36.800  1.00 86.30           C  
ATOM   3402 HG12 ILE A 230      44.050  10.293 -37.234  1.00 86.30           H  
ATOM   3403 HG13 ILE A 230      42.904  11.578 -36.820  1.00 86.30           H  
ATOM   3404  CG2 ILE A 230      45.943  11.005 -35.227  1.00 86.30           C  
ATOM   3405 HG21 ILE A 230      46.187  10.041 -35.672  1.00 86.30           H  
ATOM   3406 HG22 ILE A 230      46.267  11.021 -34.187  1.00 86.30           H  
ATOM   3407 HG23 ILE A 230      46.488  11.800 -35.736  1.00 86.30           H  
ATOM   3408  CD1 ILE A 230      44.690  12.284 -37.694  1.00 86.30           C  
ATOM   3409 HD11 ILE A 230      44.163  12.377 -38.643  1.00 86.30           H  
ATOM   3410 HD12 ILE A 230      45.701  11.929 -37.892  1.00 86.30           H  
ATOM   3411 HD13 ILE A 230      44.731  13.257 -37.205  1.00 86.30           H  
ATOM   3412  N   LEU A 231      44.801   9.011 -32.765  1.00 83.80           N  
ATOM   3413  H   LEU A 231      45.017   8.345 -33.494  1.00 83.80           H  
ATOM   3414  CA  LEU A 231      45.414   8.803 -31.462  1.00 83.80           C  
ATOM   3415  HA  LEU A 231      44.991   9.519 -30.757  1.00 83.80           H  
ATOM   3416  C   LEU A 231      46.923   9.047 -31.560  1.00 83.80           C  
ATOM   3417  CB  LEU A 231      45.077   7.377 -30.994  1.00 83.80           C  
ATOM   3418  HB2 LEU A 231      45.577   6.672 -31.658  1.00 83.80           H  
ATOM   3419  HB3 LEU A 231      44.003   7.212 -31.084  1.00 83.80           H  
ATOM   3420  O   LEU A 231      47.601   8.400 -32.355  1.00 83.80           O  
ATOM   3421  CG  LEU A 231      45.501   7.094 -29.546  1.00 83.80           C  
ATOM   3422  HG  LEU A 231      46.527   7.426 -29.386  1.00 83.80           H  
ATOM   3423  CD1 LEU A 231      44.587   7.804 -28.551  1.00 83.80           C  
ATOM   3424 HD11 LEU A 231      43.567   7.437 -28.660  1.00 83.80           H  
ATOM   3425 HD12 LEU A 231      44.578   8.876 -28.749  1.00 83.80           H  
ATOM   3426 HD13 LEU A 231      44.931   7.608 -27.536  1.00 83.80           H  
ATOM   3427  CD2 LEU A 231      45.404   5.601 -29.251  1.00 83.80           C  
ATOM   3428 HD21 LEU A 231      45.712   5.401 -28.224  1.00 83.80           H  
ATOM   3429 HD22 LEU A 231      44.381   5.255 -29.400  1.00 83.80           H  
ATOM   3430 HD23 LEU A 231      46.059   5.057 -29.931  1.00 83.80           H  
ATOM   3431  N   GLN A 232      47.456   9.948 -30.734  1.00 79.99           N  
ATOM   3432  H   GLN A 232      46.844  10.474 -30.126  1.00 79.99           H  
ATOM   3433  CA  GLN A 232      48.897  10.210 -30.657  1.00 79.99           C  
ATOM   3434  HA  GLN A 232      49.351   9.986 -31.622  1.00 79.99           H  
ATOM   3435  C   GLN A 232      49.550   9.301 -29.602  1.00 79.99           C  
ATOM   3436  CB  GLN A 232      49.156  11.701 -30.367  1.00 79.99           C  
ATOM   3437  HB2 GLN A 232      50.227  11.852 -30.228  1.00 79.99           H  
ATOM   3438  HB3 GLN A 232      48.662  11.973 -29.434  1.00 79.99           H  
ATOM   3439  O   GLN A 232      49.340   9.479 -28.405  1.00 79.99           O  
ATOM   3440  CG  GLN A 232      48.661  12.655 -31.471  1.00 79.99           C  
ATOM   3441  HG2 GLN A 232      47.591  12.510 -31.623  1.00 79.99           H  
ATOM   3442  HG3 GLN A 232      48.806  13.682 -31.137  1.00 79.99           H  
ATOM   3443  CD  GLN A 232      49.383  12.493 -32.805  1.00 79.99           C  
ATOM   3444  NE2 GLN A 232      48.725  12.791 -33.903  1.00 79.99           N  
ATOM   3445 HE21 GLN A 232      49.181  12.612 -34.785  1.00 79.99           H  
ATOM   3446 HE22 GLN A 232      47.824  13.248 -33.903  1.00 79.99           H  
ATOM   3447  OE1 GLN A 232      50.542  12.109 -32.881  1.00 79.99           O  
ATOM   3448  N   LEU A 233      50.363   8.333 -30.014  1.00 79.69           N  
ATOM   3449  H   LEU A 233      50.554   8.267 -31.004  1.00 79.69           H  
ATOM   3450  CA  LEU A 233      51.115   7.445 -29.118  1.00 79.69           C  
ATOM   3451  HA  LEU A 233      51.017   7.779 -28.085  1.00 79.69           H  
ATOM   3452  C   LEU A 233      52.596   7.524 -29.468  1.00 79.69           C  
ATOM   3453  CB  LEU A 233      50.593   6.001 -29.232  1.00 79.69           C  
ATOM   3454  HB2 LEU A 233      50.558   5.733 -30.288  1.00 79.69           H  
ATOM   3455  HB3 LEU A 233      51.305   5.332 -28.749  1.00 79.69           H  
ATOM   3456  O   LEU A 233      52.951   7.488 -30.638  1.00 79.69           O  
ATOM   3457  CG  LEU A 233      49.204   5.768 -28.609  1.00 79.69           C  
ATOM   3458  HG  LEU A 233      48.495   6.486 -29.020  1.00 79.69           H  
ATOM   3459  CD1 LEU A 233      48.709   4.358 -28.930  1.00 79.69           C  
ATOM   3460 HD11 LEU A 233      47.810   4.131 -28.358  1.00 79.69           H  
ATOM   3461 HD12 LEU A 233      48.455   4.292 -29.988  1.00 79.69           H  
ATOM   3462 HD13 LEU A 233      49.476   3.624 -28.685  1.00 79.69           H  
ATOM   3463  CD2 LEU A 233      49.221   5.904 -27.087  1.00 79.69           C  
ATOM   3464 HD21 LEU A 233      49.470   6.930 -26.816  1.00 79.69           H  
ATOM   3465 HD22 LEU A 233      48.234   5.681 -26.681  1.00 79.69           H  
ATOM   3466 HD23 LEU A 233      49.948   5.216 -26.654  1.00 79.69           H  
ATOM   3467  N   SER A 234      53.470   7.662 -28.468  1.00 74.09           N  
ATOM   3468  H   SER A 234      53.135   7.641 -27.515  1.00 74.09           H  
ATOM   3469  CA  SER A 234      54.927   7.675 -28.691  1.00 74.09           C  
ATOM   3470  HA  SER A 234      55.401   7.864 -27.728  1.00 74.09           H  
ATOM   3471  C   SER A 234      55.429   8.783 -29.639  1.00 74.09           C  
ATOM   3472  CB  SER A 234      55.390   6.284 -29.152  1.00 74.09           C  
ATOM   3473  HB2 SER A 234      56.475   6.271 -29.256  1.00 74.09           H  
ATOM   3474  HB3 SER A 234      54.953   6.045 -30.122  1.00 74.09           H  
ATOM   3475  O   SER A 234      56.543   8.703 -30.143  1.00 74.09           O  
ATOM   3476  OG  SER A 234      54.991   5.313 -28.202  1.00 74.09           O  
ATOM   3477  HG  SER A 234      55.598   5.365 -27.461  1.00 74.09           H  
ATOM   3478  N   GLY A 235      54.633   9.837 -29.858  1.00 71.41           N  
ATOM   3479  H   GLY A 235      53.700   9.793 -29.473  1.00 71.41           H  
ATOM   3480  CA  GLY A 235      54.918  10.897 -30.836  1.00 71.41           C  
ATOM   3481  HA2 GLY A 235      54.409  11.810 -30.528  1.00 71.41           H  
ATOM   3482  HA3 GLY A 235      55.991  11.089 -30.862  1.00 71.41           H  
ATOM   3483  C   GLY A 235      54.473  10.589 -32.270  1.00 71.41           C  
ATOM   3484  O   GLY A 235      54.730  11.401 -33.151  1.00 71.41           O  
ATOM   3485  N   MET A 236      53.801   9.456 -32.491  1.00 80.10           N  
ATOM   3486  H   MET A 236      53.626   8.836 -31.713  1.00 80.10           H  
ATOM   3487  CA  MET A 236      53.267   9.009 -33.775  1.00 80.10           C  
ATOM   3488  HA  MET A 236      53.595   9.687 -34.563  1.00 80.10           H  
ATOM   3489  C   MET A 236      51.732   9.002 -33.759  1.00 80.10           C  
ATOM   3490  CB  MET A 236      53.797   7.605 -34.100  1.00 80.10           C  
ATOM   3491  HB2 MET A 236      53.364   7.288 -35.049  1.00 80.10           H  
ATOM   3492  HB3 MET A 236      53.463   6.911 -33.328  1.00 80.10           H  
ATOM   3493  O   MET A 236      51.094   8.779 -32.731  1.00 80.10           O  
ATOM   3494  CG  MET A 236      55.327   7.523 -34.197  1.00 80.10           C  
ATOM   3495  HG2 MET A 236      55.765   7.952 -33.296  1.00 80.10           H  
ATOM   3496  HG3 MET A 236      55.611   6.471 -34.221  1.00 80.10           H  
ATOM   3497  SD  MET A 236      56.059   8.341 -35.644  1.00 80.10           S  
ATOM   3498  CE  MET A 236      55.759   7.063 -36.893  1.00 80.10           C  
ATOM   3499  HE1 MET A 236      54.686   6.919 -37.024  1.00 80.10           H  
ATOM   3500  HE2 MET A 236      56.208   6.123 -36.571  1.00 80.10           H  
ATOM   3501  HE3 MET A 236      56.199   7.367 -37.843  1.00 80.10           H  
ATOM   3502  N   SER A 237      51.137   9.209 -34.927  1.00 84.48           N  
ATOM   3503  H   SER A 237      51.741   9.298 -35.732  1.00 84.48           H  
ATOM   3504  CA  SER A 237      49.696   9.201 -35.180  1.00 84.48           C  
ATOM   3505  HA  SER A 237      49.166   9.535 -34.288  1.00 84.48           H  
ATOM   3506  C   SER A 237      49.212   7.801 -35.557  1.00 84.48           C  
ATOM   3507  CB  SER A 237      49.384  10.169 -36.325  1.00 84.48           C  
ATOM   3508  HB2 SER A 237      48.306  10.243 -36.473  1.00 84.48           H  
ATOM   3509  HB3 SER A 237      49.839   9.801 -37.244  1.00 84.48           H  
ATOM   3510  O   SER A 237      49.789   7.160 -36.432  1.00 84.48           O  
ATOM   3511  OG  SER A 237      49.918  11.443 -36.037  1.00 84.48           O  
ATOM   3512  HG  SER A 237      50.673  11.303 -35.461  1.00 84.48           H  
ATOM   3513  N   ARG A 238      48.127   7.333 -34.940  1.00 86.83           N  
ATOM   3514  H   ARG A 238      47.754   7.875 -34.173  1.00 86.83           H  
ATOM   3515  CA  ARG A 238      47.460   6.057 -35.248  1.00 86.83           C  
ATOM   3516  HA  ARG A 238      47.866   5.640 -36.170  1.00 86.83           H  
ATOM   3517  C   ARG A 238      45.966   6.286 -35.467  1.00 86.83           C  
ATOM   3518  CB  ARG A 238      47.715   5.043 -34.115  1.00 86.83           C  
ATOM   3519  HB2 ARG A 238      47.148   4.137 -34.327  1.00 86.83           H  
ATOM   3520  HB3 ARG A 238      47.359   5.459 -33.173  1.00 86.83           H  
ATOM   3521  O   ARG A 238      45.388   7.177 -34.846  1.00 86.83           O  
ATOM   3522  CG  ARG A 238      49.207   4.678 -33.979  1.00 86.83           C  
ATOM   3523  HG2 ARG A 238      49.556   4.229 -34.908  1.00 86.83           H  
ATOM   3524  HG3 ARG A 238      49.790   5.583 -33.807  1.00 86.83           H  
ATOM   3525  CD  ARG A 238      49.516   3.712 -32.829  1.00 86.83           C  
ATOM   3526  HD2 ARG A 238      49.283   4.223 -31.895  1.00 86.83           H  
ATOM   3527  HD3 ARG A 238      50.583   3.490 -32.834  1.00 86.83           H  
ATOM   3528  NE  ARG A 238      48.763   2.448 -32.915  1.00 86.83           N  
ATOM   3529  HE  ARG A 238      48.233   2.281 -33.758  1.00 86.83           H  
ATOM   3530  NH1 ARG A 238      49.465   1.494 -30.963  1.00 86.83           N  
ATOM   3531 HH11 ARG A 238      50.221   2.164 -30.963  1.00 86.83           H  
ATOM   3532 HH12 ARG A 238      49.457   0.698 -30.342  1.00 86.83           H  
ATOM   3533  NH2 ARG A 238      47.908   0.465 -32.171  1.00 86.83           N  
ATOM   3534 HH21 ARG A 238      47.803  -0.269 -31.485  1.00 86.83           H  
ATOM   3535 HH22 ARG A 238      47.306   0.450 -32.981  1.00 86.83           H  
ATOM   3536  CZ  ARG A 238      48.716   1.475 -32.026  1.00 86.83           C  
ATOM   3537  N   LEU A 239      45.333   5.485 -36.323  1.00 88.66           N  
ATOM   3538  H   LEU A 239      45.854   4.743 -36.767  1.00 88.66           H  
ATOM   3539  CA  LEU A 239      43.874   5.503 -36.479  1.00 88.66           C  
ATOM   3540  HA  LEU A 239      43.547   6.539 -36.561  1.00 88.66           H  
ATOM   3541  C   LEU A 239      43.209   4.882 -35.242  1.00 88.66           C  
ATOM   3542  CB  LEU A 239      43.473   4.757 -37.769  1.00 88.66           C  
ATOM   3543  HB2 LEU A 239      43.852   3.738 -37.705  1.00 88.66           H  
ATOM   3544  HB3 LEU A 239      43.953   5.225 -38.628  1.00 88.66           H  
ATOM   3545  O   LEU A 239      43.609   3.809 -34.789  1.00 88.66           O  
ATOM   3546  CG  LEU A 239      41.954   4.683 -38.030  1.00 88.66           C  
ATOM   3547  HG  LEU A 239      41.450   4.237 -37.173  1.00 88.66           H  
ATOM   3548  CD1 LEU A 239      41.342   6.055 -38.307  1.00 88.66           C  
ATOM   3549 HD11 LEU A 239      41.843   6.526 -39.152  1.00 88.66           H  
ATOM   3550 HD12 LEU A 239      40.281   5.944 -38.532  1.00 88.66           H  
ATOM   3551 HD13 LEU A 239      41.437   6.690 -37.426  1.00 88.66           H  
ATOM   3552  CD2 LEU A 239      41.680   3.800 -39.243  1.00 88.66           C  
ATOM   3553 HD21 LEU A 239      42.061   2.797 -39.048  1.00 88.66           H  
ATOM   3554 HD22 LEU A 239      40.607   3.731 -39.420  1.00 88.66           H  
ATOM   3555 HD23 LEU A 239      42.165   4.213 -40.128  1.00 88.66           H  
ATOM   3556  N   ILE A 240      42.164   5.527 -34.730  1.00 88.30           N  
ATOM   3557  H   ILE A 240      41.908   6.420 -35.126  1.00 88.30           H  
ATOM   3558  CA  ILE A 240      41.276   4.973 -33.705  1.00 88.30           C  
ATOM   3559  HA  ILE A 240      41.535   3.925 -33.556  1.00 88.30           H  
ATOM   3560  C   ILE A 240      39.834   4.999 -34.211  1.00 88.30           C  
ATOM   3561  CB  ILE A 240      41.472   5.678 -32.341  1.00 88.30           C  
ATOM   3562  HB  ILE A 240      42.497   5.485 -32.025  1.00 88.30           H  
ATOM   3563  O   ILE A 240      39.377   6.002 -34.758  1.00 88.30           O  
ATOM   3564  CG1 ILE A 240      40.536   5.078 -31.269  1.00 88.30           C  
ATOM   3565 HG12 ILE A 240      40.680   3.998 -31.243  1.00 88.30           H  
ATOM   3566 HG13 ILE A 240      39.498   5.271 -31.543  1.00 88.30           H  
ATOM   3567  CG2 ILE A 240      41.300   7.205 -32.442  1.00 88.30           C  
ATOM   3568 HG21 ILE A 240      40.292   7.453 -32.776  1.00 88.30           H  
ATOM   3569 HG22 ILE A 240      41.500   7.694 -31.489  1.00 88.30           H  
ATOM   3570 HG23 ILE A 240      42.034   7.603 -33.142  1.00 88.30           H  
ATOM   3571  CD1 ILE A 240      40.762   5.620 -29.852  1.00 88.30           C  
ATOM   3572 HD11 ILE A 240      40.617   6.699 -29.811  1.00 88.30           H  
ATOM   3573 HD12 ILE A 240      40.019   5.184 -29.184  1.00 88.30           H  
ATOM   3574 HD13 ILE A 240      41.766   5.370 -29.509  1.00 88.30           H  
ATOM   3575  N   LEU A 241      39.118   3.897 -34.006  1.00 90.35           N  
ATOM   3576  H   LEU A 241      39.567   3.117 -33.548  1.00 90.35           H  
ATOM   3577  CA  LEU A 241      37.695   3.758 -34.305  1.00 90.35           C  
ATOM   3578  HA  LEU A 241      37.317   4.682 -34.742  1.00 90.35           H  
ATOM   3579  C   LEU A 241      36.931   3.510 -33.008  1.00 90.35           C  
ATOM   3580  CB  LEU A 241      37.464   2.616 -35.308  1.00 90.35           C  
ATOM   3581  HB2 LEU A 241      37.741   1.677 -34.828  1.00 90.35           H  
ATOM   3582  HB3 LEU A 241      36.399   2.566 -35.534  1.00 90.35           H  
ATOM   3583  O   LEU A 241      37.382   2.746 -32.153  1.00 90.35           O  
ATOM   3584  CG  LEU A 241      38.247   2.735 -36.628  1.00 90.35           C  
ATOM   3585  HG  LEU A 241      39.317   2.750 -36.425  1.00 90.35           H  
ATOM   3586  CD1 LEU A 241      37.951   1.522 -37.507  1.00 90.35           C  
ATOM   3587 HD11 LEU A 241      38.513   1.590 -38.439  1.00 90.35           H  
ATOM   3588 HD12 LEU A 241      36.885   1.465 -37.729  1.00 90.35           H  
ATOM   3589 HD13 LEU A 241      38.257   0.616 -36.985  1.00 90.35           H  
ATOM   3590  CD2 LEU A 241      37.874   3.999 -37.401  1.00 90.35           C  
ATOM   3591 HD21 LEU A 241      38.394   4.002 -38.359  1.00 90.35           H  
ATOM   3592 HD22 LEU A 241      38.188   4.881 -36.843  1.00 90.35           H  
ATOM   3593 HD23 LEU A 241      36.797   4.031 -37.565  1.00 90.35           H  
ATOM   3594  N   LEU A 242      35.778   4.157 -32.866  1.00 89.49           N  
ATOM   3595  H   LEU A 242      35.490   4.785 -33.603  1.00 89.49           H  
ATOM   3596  CA  LEU A 242      34.890   4.028 -31.718  1.00 89.49           C  
ATOM   3597  HA  LEU A 242      35.204   3.162 -31.135  1.00 89.49           H  
ATOM   3598  C   LEU A 242      33.454   3.787 -32.176  1.00 89.49           C  
ATOM   3599  CB  LEU A 242      34.960   5.267 -30.808  1.00 89.49           C  
ATOM   3600  HB2 LEU A 242      34.331   5.055 -29.943  1.00 89.49           H  
ATOM   3601  HB3 LEU A 242      34.518   6.118 -31.325  1.00 89.49           H  
ATOM   3602  O   LEU A 242      33.007   4.364 -33.165  1.00 89.49           O  
ATOM   3603  CG  LEU A 242      36.378   5.634 -30.324  1.00 89.49           C  
ATOM   3604  HG  LEU A 242      37.039   4.770 -30.383  1.00 89.49           H  
ATOM   3605  CD1 LEU A 242      36.974   6.788 -31.135  1.00 89.49           C  
ATOM   3606 HD11 LEU A 242      36.336   7.669 -31.064  1.00 89.49           H  
ATOM   3607 HD12 LEU A 242      37.054   6.497 -32.183  1.00 89.49           H  
ATOM   3608 HD13 LEU A 242      37.972   7.030 -30.768  1.00 89.49           H  
ATOM   3609  CD2 LEU A 242      36.335   6.075 -28.864  1.00 89.49           C  
ATOM   3610 HD21 LEU A 242      37.320   6.417 -28.548  1.00 89.49           H  
ATOM   3611 HD22 LEU A 242      36.044   5.217 -28.258  1.00 89.49           H  
ATOM   3612 HD23 LEU A 242      35.602   6.874 -28.755  1.00 89.49           H  
ATOM   3613  N   ALA A 243      32.721   2.979 -31.423  1.00 89.90           N  
ATOM   3614  H   ALA A 243      33.159   2.536 -30.628  1.00 89.90           H  
ATOM   3615  CA  ALA A 243      31.301   2.714 -31.631  1.00 89.90           C  
ATOM   3616  HA  ALA A 243      30.821   3.588 -32.071  1.00 89.90           H  
ATOM   3617  C   ALA A 243      30.621   2.425 -30.284  1.00 89.90           C  
ATOM   3618  CB  ALA A 243      31.173   1.547 -32.613  1.00 89.90           C  
ATOM   3619  HB1 ALA A 243      30.122   1.329 -32.804  1.00 89.90           H  
ATOM   3620  HB2 ALA A 243      31.661   0.660 -32.209  1.00 89.90           H  
ATOM   3621  HB3 ALA A 243      31.642   1.806 -33.562  1.00 89.90           H  
ATOM   3622  O   ALA A 243      31.290   2.328 -29.258  1.00 89.90           O  
ATOM   3623  N   ASN A 244      29.295   2.280 -30.243  1.00 85.15           N  
ATOM   3624  H   ASN A 244      28.781   2.309 -31.112  1.00 85.15           H  
ATOM   3625  CA  ASN A 244      28.610   1.877 -29.006  1.00 85.15           C  
ATOM   3626  HA  ASN A 244      28.843   2.610 -28.233  1.00 85.15           H  
ATOM   3627  C   ASN A 244      29.130   0.518 -28.483  1.00 85.15           C  
ATOM   3628  CB  ASN A 244      27.089   1.870 -29.235  1.00 85.15           C  
ATOM   3629  HB2 ASN A 244      26.869   1.374 -30.180  1.00 85.15           H  
ATOM   3630  HB3 ASN A 244      26.608   1.290 -28.447  1.00 85.15           H  
ATOM   3631  O   ASN A 244      29.660  -0.291 -29.243  1.00 85.15           O  
ATOM   3632  CG  ASN A 244      26.458   3.255 -29.218  1.00 85.15           C  
ATOM   3633  ND2 ASN A 244      25.324   3.408 -29.857  1.00 85.15           N  
ATOM   3634 HD21 ASN A 244      24.908   2.630 -30.350  1.00 85.15           H  
ATOM   3635 HD22 ASN A 244      24.891   4.320 -29.846  1.00 85.15           H  
ATOM   3636  OD1 ASN A 244      26.922   4.194 -28.580  1.00 85.15           O  
ATOM   3637  N   ALA A 245      29.017   0.267 -27.175  1.00 79.98           N  
ATOM   3638  H   ALA A 245      28.580   0.944 -26.566  1.00 79.98           H  
ATOM   3639  CA  ALA A 245      29.449  -1.004 -26.588  1.00 79.98           C  
ATOM   3640  HA  ALA A 245      30.522  -1.108 -26.747  1.00 79.98           H  
ATOM   3641  C   ALA A 245      28.753  -2.206 -27.248  1.00 79.98           C  
ATOM   3642  CB  ALA A 245      29.182  -0.988 -25.083  1.00 79.98           C  
ATOM   3643  HB1 ALA A 245      29.530  -1.918 -24.634  1.00 79.98           H  
ATOM   3644  HB2 ALA A 245      28.114  -0.881 -24.894  1.00 79.98           H  
ATOM   3645  HB3 ALA A 245      29.714  -0.155 -24.623  1.00 79.98           H  
ATOM   3646  O   ALA A 245      27.580  -2.125 -27.608  1.00 79.98           O  
ATOM   3647  N   GLY A 246      29.487  -3.314 -27.395  1.00 74.29           N  
ATOM   3648  H   GLY A 246      30.444  -3.312 -27.072  1.00 74.29           H  
ATOM   3649  CA  GLY A 246      29.008  -4.526 -28.071  1.00 74.29           C  
ATOM   3650  HA2 GLY A 246      27.986  -4.735 -27.756  1.00 74.29           H  
ATOM   3651  HA3 GLY A 246      29.633  -5.369 -27.776  1.00 74.29           H  
ATOM   3652  C   GLY A 246      29.018  -4.455 -29.601  1.00 74.29           C  
ATOM   3653  O   GLY A 246      28.674  -5.437 -30.246  1.00 74.29           O  
ATOM   3654  N   TYR A 247      29.418  -3.325 -30.193  1.00 83.30           N  
ATOM   3655  H   TYR A 247      29.650  -2.519 -29.630  1.00 83.30           H  
ATOM   3656  CA  TYR A 247      29.585  -3.219 -31.638  1.00 83.30           C  
ATOM   3657  HA  TYR A 247      28.670  -3.561 -32.121  1.00 83.30           H  
ATOM   3658  C   TYR A 247      30.747  -4.097 -32.115  1.00 83.30           C  
ATOM   3659  CB  TYR A 247      29.810  -1.754 -32.013  1.00 83.30           C  
ATOM   3660  HB2 TYR A 247      29.038  -1.155 -31.529  1.00 83.30           H  
ATOM   3661  HB3 TYR A 247      30.775  -1.430 -31.622  1.00 83.30           H  
ATOM   3662  O   TYR A 247      31.884  -3.928 -31.670  1.00 83.30           O  
ATOM   3663  CG  TYR A 247      29.746  -1.455 -33.496  1.00 83.30           C  
ATOM   3664  CD1 TYR A 247      30.902  -1.523 -34.299  1.00 83.30           C  
ATOM   3665  HD1 TYR A 247      31.840  -1.855 -33.880  1.00 83.30           H  
ATOM   3666  CD2 TYR A 247      28.520  -1.053 -34.058  1.00 83.30           C  
ATOM   3667  HD2 TYR A 247      27.632  -1.022 -33.444  1.00 83.30           H  
ATOM   3668  CE1 TYR A 247      30.834  -1.152 -35.656  1.00 83.30           C  
ATOM   3669  HE1 TYR A 247      31.710  -1.204 -36.285  1.00 83.30           H  
ATOM   3670  CE2 TYR A 247      28.452  -0.671 -35.409  1.00 83.30           C  
ATOM   3671  HE2 TYR A 247      27.514  -0.342 -35.833  1.00 83.30           H  
ATOM   3672  OH  TYR A 247      29.559  -0.260 -37.491  1.00 83.30           O  
ATOM   3673  HH  TYR A 247      28.693   0.082 -37.724  1.00 83.30           H  
ATOM   3674  CZ  TYR A 247      29.616  -0.698 -36.205  1.00 83.30           C  
ATOM   3675  N   GLU A 248      30.462  -5.001 -33.046  1.00 82.02           N  
ATOM   3676  H   GLU A 248      29.503  -5.130 -33.334  1.00 82.02           H  
ATOM   3677  CA  GLU A 248      31.481  -5.755 -33.769  1.00 82.02           C  
ATOM   3678  HA  GLU A 248      32.363  -5.858 -33.137  1.00 82.02           H  
ATOM   3679  C   GLU A 248      31.895  -4.983 -35.027  1.00 82.02           C  
ATOM   3680  CB  GLU A 248      30.995  -7.176 -34.091  1.00 82.02           C  
ATOM   3681  HB2 GLU A 248      31.734  -7.650 -34.736  1.00 82.02           H  
ATOM   3682  HB3 GLU A 248      30.045  -7.123 -34.623  1.00 82.02           H  
ATOM   3683  O   GLU A 248      31.056  -4.546 -35.823  1.00 82.02           O  
ATOM   3684  CG  GLU A 248      30.836  -8.025 -32.816  1.00 82.02           C  
ATOM   3685  HG2 GLU A 248      30.052  -7.591 -32.196  1.00 82.02           H  
ATOM   3686  HG3 GLU A 248      31.770  -7.979 -32.255  1.00 82.02           H  
ATOM   3687  CD  GLU A 248      30.494  -9.500 -33.093  1.00 82.02           C  
ATOM   3688  OE1 GLU A 248      30.572 -10.294 -32.127  1.00 82.02           O  
ATOM   3689  OE2 GLU A 248      30.159  -9.834 -34.252  1.00 82.02           O  
ATOM   3690  N   PHE A 249      33.204  -4.792 -35.192  1.00 84.71           N  
ATOM   3691  H   PHE A 249      33.841  -5.212 -34.531  1.00 84.71           H  
ATOM   3692  CA  PHE A 249      33.777  -4.196 -36.393  1.00 84.71           C  
ATOM   3693  HA  PHE A 249      33.065  -3.496 -36.831  1.00 84.71           H  
ATOM   3694  C   PHE A 249      34.048  -5.299 -37.415  1.00 84.71           C  
ATOM   3695  CB  PHE A 249      35.055  -3.420 -36.050  1.00 84.71           C  
ATOM   3696  HB2 PHE A 249      35.520  -3.109 -36.986  1.00 84.71           H  
ATOM   3697  HB3 PHE A 249      35.757  -4.084 -35.545  1.00 84.71           H  
ATOM   3698  O   PHE A 249      34.915  -6.146 -37.206  1.00 84.71           O  
ATOM   3699  CG  PHE A 249      34.834  -2.184 -35.200  1.00 84.71           C  
ATOM   3700  CD1 PHE A 249      34.548  -0.950 -35.813  1.00 84.71           C  
ATOM   3701  HD1 PHE A 249      34.469  -0.891 -36.888  1.00 84.71           H  
ATOM   3702  CD2 PHE A 249      34.914  -2.260 -33.797  1.00 84.71           C  
ATOM   3703  HD2 PHE A 249      35.106  -3.210 -33.320  1.00 84.71           H  
ATOM   3704  CE1 PHE A 249      34.356   0.201 -35.028  1.00 84.71           C  
ATOM   3705  HE1 PHE A 249      34.123   1.143 -35.504  1.00 84.71           H  
ATOM   3706  CE2 PHE A 249      34.736  -1.107 -33.013  1.00 84.71           C  
ATOM   3707  HE2 PHE A 249      34.800  -1.174 -31.937  1.00 84.71           H  
ATOM   3708  CZ  PHE A 249      34.460   0.125 -33.628  1.00 84.71           C  
ATOM   3709  HZ  PHE A 249      34.313   1.009 -33.025  1.00 84.71           H  
ATOM   3710  N   ASP A 250      33.318  -5.269 -38.524  1.00 85.71           N  
ATOM   3711  H   ASP A 250      32.618  -4.548 -38.624  1.00 85.71           H  
ATOM   3712  CA  ASP A 250      33.516  -6.155 -39.659  1.00 85.71           C  
ATOM   3713  HA  ASP A 250      34.129  -6.999 -39.345  1.00 85.71           H  
ATOM   3714  C   ASP A 250      34.253  -5.416 -40.779  1.00 85.71           C  
ATOM   3715  CB  ASP A 250      32.178  -6.738 -40.136  1.00 85.71           C  
ATOM   3716  HB2 ASP A 250      31.520  -5.928 -40.450  1.00 85.71           H  
ATOM   3717  HB3 ASP A 250      31.704  -7.267 -39.309  1.00 85.71           H  
ATOM   3718  O   ASP A 250      33.746  -4.457 -41.367  1.00 85.71           O  
ATOM   3719  CG  ASP A 250      32.379  -7.715 -41.300  1.00 85.71           C  
ATOM   3720  OD1 ASP A 250      33.529  -8.179 -41.497  1.00 85.71           O  
ATOM   3721  OD2 ASP A 250      31.408  -7.973 -42.039  1.00 85.71           O  
ATOM   3722  N   PHE A 251      35.460  -5.890 -41.081  1.00 87.65           N  
ATOM   3723  H   PHE A 251      35.782  -6.694 -40.562  1.00 87.65           H  
ATOM   3724  CA  PHE A 251      36.292  -5.370 -42.164  1.00 87.65           C  
ATOM   3725  HA  PHE A 251      35.891  -4.397 -42.448  1.00 87.65           H  
ATOM   3726  C   PHE A 251      36.230  -6.229 -43.438  1.00 87.65           C  
ATOM   3727  CB  PHE A 251      37.717  -5.130 -41.655  1.00 87.65           C  
ATOM   3728  HB2 PHE A 251      38.311  -4.724 -42.474  1.00 87.65           H  
ATOM   3729  HB3 PHE A 251      38.158  -6.085 -41.368  1.00 87.65           H  
ATOM   3730  O   PHE A 251      37.033  -6.035 -44.362  1.00 87.65           O  
ATOM   3731  CG  PHE A 251      37.798  -4.157 -40.493  1.00 87.65           C  
ATOM   3732  CD1 PHE A 251      37.520  -2.791 -40.694  1.00 87.65           C  
ATOM   3733  HD1 PHE A 251      37.250  -2.439 -41.679  1.00 87.65           H  
ATOM   3734  CD2 PHE A 251      38.129  -4.617 -39.205  1.00 87.65           C  
ATOM   3735  HD2 PHE A 251      38.322  -5.666 -39.035  1.00 87.65           H  
ATOM   3736  CE1 PHE A 251      37.571  -1.893 -39.612  1.00 87.65           C  
ATOM   3737  HE1 PHE A 251      37.348  -0.847 -39.763  1.00 87.65           H  
ATOM   3738  CE2 PHE A 251      38.193  -3.718 -38.127  1.00 87.65           C  
ATOM   3739  HE2 PHE A 251      38.441  -4.079 -37.140  1.00 87.65           H  
ATOM   3740  CZ  PHE A 251      37.914  -2.356 -38.330  1.00 87.65           C  
ATOM   3741  HZ  PHE A 251      37.951  -1.673 -37.495  1.00 87.65           H  
ATOM   3742  N   THR A 252      35.301  -7.188 -43.506  1.00 86.82           N  
ATOM   3743  H   THR A 252      34.678  -7.316 -42.722  1.00 86.82           H  
ATOM   3744  CA  THR A 252      35.130  -8.096 -44.646  1.00 86.82           C  
ATOM   3745  HA  THR A 252      36.051  -8.670 -44.746  1.00 86.82           H  
ATOM   3746  C   THR A 252      34.893  -7.321 -45.942  1.00 86.82           C  
ATOM   3747  CB  THR A 252      33.993  -9.103 -44.406  1.00 86.82           C  
ATOM   3748  HB  THR A 252      33.047  -8.582 -44.255  1.00 86.82           H  
ATOM   3749  O   THR A 252      34.089  -6.397 -46.012  1.00 86.82           O  
ATOM   3750  CG2 THR A 252      33.849 -10.113 -45.545  1.00 86.82           C  
ATOM   3751 HG21 THR A 252      34.802 -10.608 -45.730  1.00 86.82           H  
ATOM   3752 HG22 THR A 252      33.500  -9.614 -46.449  1.00 86.82           H  
ATOM   3753 HG23 THR A 252      33.107 -10.859 -45.259  1.00 86.82           H  
ATOM   3754  OG1 THR A 252      34.305  -9.874 -43.276  1.00 86.82           O  
ATOM   3755  HG1 THR A 252      33.987  -9.360 -42.530  1.00 86.82           H  
ATOM   3756  N   GLY A 253      35.616  -7.706 -46.997  1.00 88.74           N  
ATOM   3757  H   GLY A 253      36.265  -8.469 -46.868  1.00 88.74           H  
ATOM   3758  CA  GLY A 253      35.581  -7.035 -48.301  1.00 88.74           C  
ATOM   3759  HA2 GLY A 253      35.753  -7.774 -49.084  1.00 88.74           H  
ATOM   3760  HA3 GLY A 253      34.596  -6.596 -48.458  1.00 88.74           H  
ATOM   3761  C   GLY A 253      36.618  -5.920 -48.468  1.00 88.74           C  
ATOM   3762  O   GLY A 253      36.826  -5.452 -49.589  1.00 88.74           O  
ATOM   3763  N   SER A 254      37.320  -5.531 -47.401  1.00 90.80           N  
ATOM   3764  H   SER A 254      37.083  -5.900 -46.491  1.00 90.80           H  
ATOM   3765  CA  SER A 254      38.460  -4.620 -47.511  1.00 90.80           C  
ATOM   3766  HA  SER A 254      38.128  -3.710 -48.010  1.00 90.80           H  
ATOM   3767  C   SER A 254      39.596  -5.241 -48.324  1.00 90.80           C  
ATOM   3768  CB  SER A 254      39.004  -4.235 -46.142  1.00 90.80           C  
ATOM   3769  HB2 SER A 254      39.353  -5.133 -45.633  1.00 90.80           H  
ATOM   3770  HB3 SER A 254      39.835  -3.541 -46.270  1.00 90.80           H  
ATOM   3771  O   SER A 254      39.865  -6.442 -48.264  1.00 90.80           O  
ATOM   3772  OG  SER A 254      38.011  -3.615 -45.367  1.00 90.80           O  
ATOM   3773  HG  SER A 254      37.528  -4.296 -44.893  1.00 90.80           H  
ATOM   3774  N   THR A 255      40.318  -4.408 -49.067  1.00 92.25           N  
ATOM   3775  H   THR A 255      40.102  -3.423 -49.004  1.00 92.25           H  
ATOM   3776  CA  THR A 255      41.516  -4.832 -49.797  1.00 92.25           C  
ATOM   3777  HA  THR A 255      41.263  -5.709 -50.392  1.00 92.25           H  
ATOM   3778  C   THR A 255      42.623  -5.169 -48.785  1.00 92.25           C  
ATOM   3779  CB  THR A 255      41.971  -3.728 -50.757  1.00 92.25           C  
ATOM   3780  HB  THR A 255      42.281  -2.855 -50.182  1.00 92.25           H  
ATOM   3781  O   THR A 255      42.975  -4.293 -47.994  1.00 92.25           O  
ATOM   3782  CG2 THR A 255      43.111  -4.174 -51.670  1.00 92.25           C  
ATOM   3783 HG21 THR A 255      43.351  -3.367 -52.363  1.00 92.25           H  
ATOM   3784 HG22 THR A 255      42.810  -5.054 -52.239  1.00 92.25           H  
ATOM   3785 HG23 THR A 255      44.000  -4.400 -51.081  1.00 92.25           H  
ATOM   3786  OG1 THR A 255      40.890  -3.359 -51.583  1.00 92.25           O  
ATOM   3787  HG1 THR A 255      40.095  -3.503 -51.065  1.00 92.25           H  
ATOM   3788  N   PRO A 256      43.232  -6.375 -48.801  1.00 88.50           N  
ATOM   3789  CA  PRO A 256      44.227  -6.768 -47.794  1.00 88.50           C  
ATOM   3790  HA  PRO A 256      43.731  -6.836 -46.826  1.00 88.50           H  
ATOM   3791  C   PRO A 256      45.407  -5.795 -47.669  1.00 88.50           C  
ATOM   3792  CB  PRO A 256      44.700  -8.163 -48.214  1.00 88.50           C  
ATOM   3793  HB2 PRO A 256      45.527  -8.089 -48.920  1.00 88.50           H  
ATOM   3794  HB3 PRO A 256      44.986  -8.765 -47.352  1.00 88.50           H  
ATOM   3795  O   PRO A 256      45.850  -5.497 -46.565  1.00 88.50           O  
ATOM   3796  CG  PRO A 256      43.479  -8.740 -48.926  1.00 88.50           C  
ATOM   3797  HG2 PRO A 256      42.773  -9.122 -48.188  1.00 88.50           H  
ATOM   3798  HG3 PRO A 256      43.753  -9.520 -49.636  1.00 88.50           H  
ATOM   3799  CD  PRO A 256      42.874  -7.523 -49.625  1.00 88.50           C  
ATOM   3800  HD2 PRO A 256      41.794  -7.649 -49.695  1.00 88.50           H  
ATOM   3801  HD3 PRO A 256      43.308  -7.410 -50.618  1.00 88.50           H  
ATOM   3802  N   ALA A 257      45.869  -5.236 -48.795  1.00 88.31           N  
ATOM   3803  H   ALA A 257      45.468  -5.525 -49.675  1.00 88.31           H  
ATOM   3804  CA  ALA A 257      46.928  -4.228 -48.809  1.00 88.31           C  
ATOM   3805  HA  ALA A 257      47.818  -4.652 -48.345  1.00 88.31           H  
ATOM   3806  C   ALA A 257      46.549  -2.963 -48.013  1.00 88.31           C  
ATOM   3807  CB  ALA A 257      47.258  -3.891 -50.269  1.00 88.31           C  
ATOM   3808  HB1 ALA A 257      48.075  -3.170 -50.295  1.00 88.31           H  
ATOM   3809  HB2 ALA A 257      47.569  -4.791 -50.798  1.00 88.31           H  
ATOM   3810  HB3 ALA A 257      46.390  -3.454 -50.764  1.00 88.31           H  
ATOM   3811  O   ALA A 257      47.381  -2.432 -47.284  1.00 88.31           O  
ATOM   3812  N   ILE A 258      45.287  -2.530 -48.092  1.00 90.30           N  
ATOM   3813  H   ILE A 258      44.619  -3.099 -48.592  1.00 90.30           H  
ATOM   3814  CA  ILE A 258      44.763  -1.361 -47.374  1.00 90.30           C  
ATOM   3815  HA  ILE A 258      45.468  -0.535 -47.467  1.00 90.30           H  
ATOM   3816  C   ILE A 258      44.629  -1.637 -45.874  1.00 90.30           C  
ATOM   3817  CB  ILE A 258      43.414  -0.946 -47.998  1.00 90.30           C  
ATOM   3818  HB  ILE A 258      42.758  -1.817 -48.020  1.00 90.30           H  
ATOM   3819  O   ILE A 258      45.059  -0.822 -45.061  1.00 90.30           O  
ATOM   3820  CG1 ILE A 258      43.558  -0.456 -49.455  1.00 90.30           C  
ATOM   3821 HG12 ILE A 258      43.933  -1.271 -50.074  1.00 90.30           H  
ATOM   3822 HG13 ILE A 258      42.566  -0.195 -49.824  1.00 90.30           H  
ATOM   3823  CG2 ILE A 258      42.684   0.097 -47.155  1.00 90.30           C  
ATOM   3824 HG21 ILE A 258      43.335   0.950 -46.964  1.00 90.30           H  
ATOM   3825 HG22 ILE A 258      42.370  -0.332 -46.203  1.00 90.30           H  
ATOM   3826 HG23 ILE A 258      41.782   0.408 -47.683  1.00 90.30           H  
ATOM   3827  CD1 ILE A 258      44.478   0.753 -49.662  1.00 90.30           C  
ATOM   3828 HD11 ILE A 258      44.145   1.595 -49.056  1.00 90.30           H  
ATOM   3829 HD12 ILE A 258      45.507   0.499 -49.406  1.00 90.30           H  
ATOM   3830 HD13 ILE A 258      44.448   1.050 -50.710  1.00 90.30           H  
ATOM   3831  N   LEU A 259      44.098  -2.804 -45.489  1.00 89.38           N  
ATOM   3832  H   LEU A 259      43.754  -3.441 -46.194  1.00 89.38           H  
ATOM   3833  CA  LEU A 259      44.059  -3.206 -44.077  1.00 89.38           C  
ATOM   3834  HA  LEU A 259      43.493  -2.471 -43.504  1.00 89.38           H  
ATOM   3835  C   LEU A 259      45.465  -3.223 -43.480  1.00 89.38           C  
ATOM   3836  CB  LEU A 259      43.420  -4.596 -43.929  1.00 89.38           C  
ATOM   3837  HB2 LEU A 259      43.917  -5.289 -44.608  1.00 89.38           H  
ATOM   3838  HB3 LEU A 259      43.606  -4.947 -42.915  1.00 89.38           H  
ATOM   3839  O   LEU A 259      45.691  -2.671 -42.402  1.00 89.38           O  
ATOM   3840  CG  LEU A 259      41.907  -4.649 -44.181  1.00 89.38           C  
ATOM   3841  HG  LEU A 259      41.711  -4.324 -45.203  1.00 89.38           H  
ATOM   3842  CD1 LEU A 259      41.442  -6.098 -44.029  1.00 89.38           C  
ATOM   3843 HD11 LEU A 259      41.875  -6.715 -44.816  1.00 89.38           H  
ATOM   3844 HD12 LEU A 259      40.355  -6.162 -44.076  1.00 89.38           H  
ATOM   3845 HD13 LEU A 259      41.752  -6.480 -43.057  1.00 89.38           H  
ATOM   3846  CD2 LEU A 259      41.105  -3.771 -43.219  1.00 89.38           C  
ATOM   3847 HD21 LEU A 259      41.228  -4.118 -42.193  1.00 89.38           H  
ATOM   3848 HD22 LEU A 259      41.405  -2.726 -43.293  1.00 89.38           H  
ATOM   3849 HD23 LEU A 259      40.047  -3.820 -43.479  1.00 89.38           H  
ATOM   3850  N   SER A 260      46.420  -3.776 -44.230  1.00 89.16           N  
ATOM   3851  H   SER A 260      46.147  -4.266 -45.069  1.00 89.16           H  
ATOM   3852  CA  SER A 260      47.812  -3.842 -43.804  1.00 89.16           C  
ATOM   3853  HA  SER A 260      47.828  -4.201 -42.775  1.00 89.16           H  
ATOM   3854  C   SER A 260      48.503  -2.497 -43.721  1.00 89.16           C  
ATOM   3855  CB  SER A 260      48.596  -4.832 -44.665  1.00 89.16           C  
ATOM   3856  HB2 SER A 260      48.019  -5.750 -44.770  1.00 89.16           H  
ATOM   3857  HB3 SER A 260      49.530  -5.075 -44.159  1.00 89.16           H  
ATOM   3858  O   SER A 260      49.343  -2.339 -42.841  1.00 89.16           O  
ATOM   3859  OG  SER A 260      48.899  -4.311 -45.949  1.00 89.16           O  
ATOM   3860  HG  SER A 260      48.226  -3.684 -46.222  1.00 89.16           H  
ATOM   3861  N   SER A 261      48.146  -1.528 -44.568  1.00 90.30           N  
ATOM   3862  H   SER A 261      47.438  -1.709 -45.265  1.00 90.30           H  
ATOM   3863  CA  SER A 261      48.737  -0.193 -44.532  1.00 90.30           C  
ATOM   3864  HA  SER A 261      49.807  -0.300 -44.355  1.00 90.30           H  
ATOM   3865  C   SER A 261      48.172   0.632 -43.375  1.00 90.30           C  
ATOM   3866  CB  SER A 261      48.577   0.494 -45.892  1.00 90.30           C  
ATOM   3867  HB2 SER A 261      49.276   1.328 -45.948  1.00 90.30           H  
ATOM   3868  HB3 SER A 261      48.835  -0.211 -46.681  1.00 90.30           H  
ATOM   3869  O   SER A 261      48.929   1.288 -42.665  1.00 90.30           O  
ATOM   3870  OG  SER A 261      47.264   0.969 -46.104  1.00 90.30           O  
ATOM   3871  HG  SER A 261      47.241   1.869 -45.770  1.00 90.30           H  
ATOM   3872  N   ILE A 262      46.870   0.536 -43.099  1.00 89.87           N  
ATOM   3873  H   ILE A 262      46.293   0.002 -43.734  1.00 89.87           H  
ATOM   3874  CA  ILE A 262      46.221   1.232 -41.976  1.00 89.87           C  
ATOM   3875  HA  ILE A 262      46.578   2.261 -41.944  1.00 89.87           H  
ATOM   3876  C   ILE A 262      46.589   0.590 -40.631  1.00 89.87           C  
ATOM   3877  CB  ILE A 262      44.694   1.276 -42.200  1.00 89.87           C  
ATOM   3878  HB  ILE A 262      44.330   0.253 -42.294  1.00 89.87           H  
ATOM   3879  O   ILE A 262      46.687   1.295 -39.631  1.00 89.87           O  
ATOM   3880  CG1 ILE A 262      44.363   2.060 -43.489  1.00 89.87           C  
ATOM   3881 HG12 ILE A 262      45.024   1.766 -44.304  1.00 89.87           H  
ATOM   3882 HG13 ILE A 262      44.508   3.124 -43.302  1.00 89.87           H  
ATOM   3883  CG2 ILE A 262      43.970   1.959 -41.025  1.00 89.87           C  
ATOM   3884 HG21 ILE A 262      44.288   2.998 -40.939  1.00 89.87           H  
ATOM   3885 HG22 ILE A 262      42.891   1.918 -41.173  1.00 89.87           H  
ATOM   3886 HG23 ILE A 262      44.184   1.456 -40.082  1.00 89.87           H  
ATOM   3887  CD1 ILE A 262      42.932   1.836 -43.977  1.00 89.87           C  
ATOM   3888 HD11 ILE A 262      42.795   2.357 -44.924  1.00 89.87           H  
ATOM   3889 HD12 ILE A 262      42.213   2.220 -43.254  1.00 89.87           H  
ATOM   3890 HD13 ILE A 262      42.757   0.770 -44.124  1.00 89.87           H  
ATOM   3891  N   GLY A 263      46.843  -0.720 -40.613  1.00 87.96           N  
ATOM   3892  H   GLY A 263      46.739  -1.233 -41.477  1.00 87.96           H  
ATOM   3893  CA  GLY A 263      47.136  -1.493 -39.405  1.00 87.96           C  
ATOM   3894  HA2 GLY A 263      47.924  -2.211 -39.632  1.00 87.96           H  
ATOM   3895  HA3 GLY A 263      47.498  -0.835 -38.615  1.00 87.96           H  
ATOM   3896  C   GLY A 263      45.941  -2.272 -38.850  1.00 87.96           C  
ATOM   3897  O   GLY A 263      46.020  -2.747 -37.729  1.00 87.96           O  
ATOM   3898  N   LEU A 264      44.863  -2.439 -39.623  1.00 86.93           N  
ATOM   3899  H   LEU A 264      44.923  -2.111 -40.577  1.00 86.93           H  
ATOM   3900  CA  LEU A 264      43.646  -3.168 -39.235  1.00 86.93           C  
ATOM   3901  HA  LEU A 264      43.600  -3.215 -38.147  1.00 86.93           H  
ATOM   3902  C   LEU A 264      43.687  -4.629 -39.730  1.00 86.93           C  
ATOM   3903  CB  LEU A 264      42.390  -2.413 -39.722  1.00 86.93           C  
ATOM   3904  HB2 LEU A 264      42.410  -2.399 -40.812  1.00 86.93           H  
ATOM   3905  HB3 LEU A 264      41.512  -2.982 -39.415  1.00 86.93           H  
ATOM   3906  O   LEU A 264      42.809  -5.087 -40.457  1.00 86.93           O  
ATOM   3907  CG  LEU A 264      42.212  -0.965 -39.230  1.00 86.93           C  
ATOM   3908  HG  LEU A 264      43.069  -0.374 -39.553  1.00 86.93           H  
ATOM   3909  CD1 LEU A 264      40.960  -0.359 -39.860  1.00 86.93           C  
ATOM   3910 HD11 LEU A 264      41.030  -0.414 -40.947  1.00 86.93           H  
ATOM   3911 HD12 LEU A 264      40.857   0.686 -39.565  1.00 86.93           H  
ATOM   3912 HD13 LEU A 264      40.083  -0.916 -39.530  1.00 86.93           H  
ATOM   3913  CD2 LEU A 264      42.067  -0.823 -37.723  1.00 86.93           C  
ATOM   3914 HD21 LEU A 264      41.390  -1.584 -37.335  1.00 86.93           H  
ATOM   3915 HD22 LEU A 264      41.704   0.169 -37.452  1.00 86.93           H  
ATOM   3916 HD23 LEU A 264      43.053  -0.956 -37.280  1.00 86.93           H  
ATOM   3917  N   ASN A 265      44.743  -5.377 -39.398  1.00 74.50           N  
ATOM   3918  H   ASN A 265      45.405  -4.955 -38.763  1.00 74.50           H  
ATOM   3919  CA  ASN A 265      45.046  -6.693 -39.996  1.00 74.50           C  
ATOM   3920  HA  ASN A 265      44.829  -6.626 -41.063  1.00 74.50           H  
ATOM   3921  C   ASN A 265      44.181  -7.876 -39.500  1.00 74.50           C  
ATOM   3922  CB  ASN A 265      46.554  -6.971 -39.843  1.00 74.50           C  
ATOM   3923  HB2 ASN A 265      46.861  -6.801 -38.811  1.00 74.50           H  
ATOM   3924  HB3 ASN A 265      46.775  -8.008 -40.097  1.00 74.50           H  
ATOM   3925  O   ASN A 265      44.584  -9.030 -39.632  1.00 74.50           O  
ATOM   3926  CG  ASN A 265      47.373  -6.128 -40.788  1.00 74.50           C  
ATOM   3927  ND2 ASN A 265      48.295  -5.335 -40.289  1.00 74.50           N  
ATOM   3928 HD21 ASN A 265      48.809  -4.754 -40.935  1.00 74.50           H  
ATOM   3929 HD22 ASN A 265      48.395  -5.225 -39.290  1.00 74.50           H  
ATOM   3930  OD1 ASN A 265      47.195  -6.197 -41.990  1.00 74.50           O  
ATOM   3931  N   GLY A 266      43.021  -7.624 -38.887  1.00 66.53           N  
ATOM   3932  H   GLY A 266      42.695  -6.668 -38.883  1.00 66.53           H  
ATOM   3933  CA  GLY A 266      42.118  -8.668 -38.377  1.00 66.53           C  
ATOM   3934  HA2 GLY A 266      41.136  -8.228 -38.203  1.00 66.53           H  
ATOM   3935  HA3 GLY A 266      42.007  -9.444 -39.134  1.00 66.53           H  
ATOM   3936  C   GLY A 266      42.557  -9.353 -37.072  1.00 66.53           C  
ATOM   3937  O   GLY A 266      41.773 -10.092 -36.491  1.00 66.53           O  
ATOM   3938  N   ASN A 267      43.765  -9.071 -36.570  1.00 64.29           N  
ATOM   3939  H   ASN A 267      44.380  -8.503 -37.135  1.00 64.29           H  
ATOM   3940  CA  ASN A 267      44.219  -9.473 -35.228  1.00 64.29           C  
ATOM   3941  HA  ASN A 267      43.693 -10.381 -34.932  1.00 64.29           H  
ATOM   3942  C   ASN A 267      43.880  -8.436 -34.143  1.00 64.29           C  
ATOM   3943  CB  ASN A 267      45.732  -9.768 -35.267  1.00 64.29           C  
ATOM   3944  HB2 ASN A 267      46.141  -9.702 -34.259  1.00 64.29           H  
ATOM   3945  HB3 ASN A 267      46.240  -9.022 -35.879  1.00 64.29           H  
ATOM   3946  O   ASN A 267      44.342  -8.555 -33.008  1.00 64.29           O  
ATOM   3947  CG  ASN A 267      46.079 -11.155 -35.768  1.00 64.29           C  
ATOM   3948  ND2 ASN A 267      47.354 -11.455 -35.856  1.00 64.29           N  
ATOM   3949 HD21 ASN A 267      47.556 -12.388 -36.186  1.00 64.29           H  
ATOM   3950 HD22 ASN A 267      48.055 -10.775 -35.600  1.00 64.29           H  
ATOM   3951  OD1 ASN A 267      45.256 -12.000 -36.060  1.00 64.29           O  
ATOM   3952  N   GLU A 268      43.136  -7.386 -34.488  1.00 70.14           N  
ATOM   3953  H   GLU A 268      42.687  -7.371 -35.392  1.00 70.14           H  
ATOM   3954  CA  GLU A 268      42.840  -6.308 -33.554  1.00 70.14           C  
ATOM   3955  HA  GLU A 268      43.741  -6.166 -32.957  1.00 70.14           H  
ATOM   3956  C   GLU A 268      41.726  -6.699 -32.596  1.00 70.14           C  
ATOM   3957  CB  GLU A 268      42.538  -5.008 -34.303  1.00 70.14           C  
ATOM   3958  HB2 GLU A 268      41.471  -4.787 -34.274  1.00 70.14           H  
ATOM   3959  HB3 GLU A 268      42.811  -5.164 -35.347  1.00 70.14           H  
ATOM   3960  O   GLU A 268      40.683  -7.219 -32.988  1.00 70.14           O  
ATOM   3961  CG  GLU A 268      43.335  -3.824 -33.723  1.00 70.14           C  
ATOM   3962  HG2 GLU A 268      42.696  -3.221 -33.077  1.00 70.14           H  
ATOM   3963  HG3 GLU A 268      44.155  -4.179 -33.100  1.00 70.14           H  
ATOM   3964  CD  GLU A 268      43.930  -2.981 -34.846  1.00 70.14           C  
ATOM   3965  OE1 GLU A 268      45.080  -2.525 -34.693  1.00 70.14           O  
ATOM   3966  OE2 GLU A 268      43.253  -2.838 -35.881  1.00 70.14           O  
ATOM   3967  N   ILE A 269      41.971  -6.454 -31.315  1.00 66.25           N  
ATOM   3968  H   ILE A 269      42.824  -5.977 -31.062  1.00 66.25           H  
ATOM   3969  CA  ILE A 269      41.033  -6.787 -30.255  1.00 66.25           C  
ATOM   3970  HA  ILE A 269      40.502  -7.698 -30.533  1.00 66.25           H  
ATOM   3971  C   ILE A 269      40.031  -5.638 -30.173  1.00 66.25           C  
ATOM   3972  CB  ILE A 269      41.771  -7.047 -28.922  1.00 66.25           C  
ATOM   3973  HB  ILE A 269      42.143  -6.095 -28.542  1.00 66.25           H  
ATOM   3974  O   ILE A 269      40.426  -4.483 -30.006  1.00 66.25           O  
ATOM   3975  CG1 ILE A 269      42.982  -7.998 -29.112  1.00 66.25           C  
ATOM   3976 HG12 ILE A 269      43.661  -7.589 -29.861  1.00 66.25           H  
ATOM   3977 HG13 ILE A 269      42.631  -8.966 -29.472  1.00 66.25           H  
ATOM   3978  CG2 ILE A 269      40.775  -7.630 -27.901  1.00 66.25           C  
ATOM   3979 HG21 ILE A 269      39.917  -6.968 -27.791  1.00 66.25           H  
ATOM   3980 HG22 ILE A 269      40.430  -8.611 -28.228  1.00 66.25           H  
ATOM   3981 HG23 ILE A 269      41.246  -7.716 -26.922  1.00 66.25           H  
ATOM   3982  CD1 ILE A 269      43.824  -8.208 -27.849  1.00 66.25           C  
ATOM   3983 HD11 ILE A 269      44.719  -8.775 -28.104  1.00 66.25           H  
ATOM   3984 HD12 ILE A 269      43.260  -8.769 -27.103  1.00 66.25           H  
ATOM   3985 HD13 ILE A 269      44.120  -7.244 -27.436  1.00 66.25           H  
ATOM   3986  N   VAL A 270      38.737  -5.943 -30.284  1.00 78.38           N  
ATOM   3987  H   VAL A 270      38.471  -6.896 -30.487  1.00 78.38           H  
ATOM   3988  CA  VAL A 270      37.695  -4.962 -29.976  1.00 78.38           C  
ATOM   3989  HA  VAL A 270      37.972  -4.011 -30.431  1.00 78.38           H  
ATOM   3990  C   VAL A 270      37.672  -4.780 -28.466  1.00 78.38           C  
ATOM   3991  CB  VAL A 270      36.315  -5.350 -30.529  1.00 78.38           C  
ATOM   3992  HB  VAL A 270      35.978  -6.280 -30.072  1.00 78.38           H  
ATOM   3993  O   VAL A 270      37.252  -5.657 -27.710  1.00 78.38           O  
ATOM   3994  CG1 VAL A 270      35.297  -4.242 -30.228  1.00 78.38           C  
ATOM   3995 HG11 VAL A 270      35.639  -3.296 -30.648  1.00 78.38           H  
ATOM   3996 HG12 VAL A 270      34.334  -4.501 -30.668  1.00 78.38           H  
ATOM   3997 HG13 VAL A 270      35.159  -4.136 -29.152  1.00 78.38           H  
ATOM   3998  CG2 VAL A 270      36.373  -5.542 -32.050  1.00 78.38           C  
ATOM   3999 HG21 VAL A 270      35.374  -5.743 -32.436  1.00 78.38           H  
ATOM   4000 HG22 VAL A 270      37.009  -6.391 -32.298  1.00 78.38           H  
ATOM   4001 HG23 VAL A 270      36.778  -4.650 -32.529  1.00 78.38           H  
ATOM   4002  N   GLU A 271      38.164  -3.635 -28.017  1.00 86.69           N  
ATOM   4003  H   GLU A 271      38.521  -2.970 -28.687  1.00 86.69           H  
ATOM   4004  CA  GLU A 271      38.224  -3.302 -26.605  1.00 86.69           C  
ATOM   4005  HA  GLU A 271      38.357  -4.216 -26.026  1.00 86.69           H  
ATOM   4006  C   GLU A 271      36.927  -2.631 -26.167  1.00 86.69           C  
ATOM   4007  CB  GLU A 271      39.412  -2.387 -26.317  1.00 86.69           C  
ATOM   4008  HB2 GLU A 271      39.353  -2.062 -25.278  1.00 86.69           H  
ATOM   4009  HB3 GLU A 271      39.335  -1.508 -26.958  1.00 86.69           H  
ATOM   4010  O   GLU A 271      36.408  -1.738 -26.835  1.00 86.69           O  
ATOM   4011  CG  GLU A 271      40.770  -3.071 -26.535  1.00 86.69           C  
ATOM   4012  HG2 GLU A 271      40.849  -3.916 -25.852  1.00 86.69           H  
ATOM   4013  HG3 GLU A 271      40.831  -3.443 -27.558  1.00 86.69           H  
ATOM   4014  CD  GLU A 271      41.935  -2.101 -26.292  1.00 86.69           C  
ATOM   4015  OE1 GLU A 271      43.098  -2.550 -26.302  1.00 86.69           O  
ATOM   4016  OE2 GLU A 271      41.674  -0.888 -26.080  1.00 86.69           O  
ATOM   4017  N   THR A 272      36.430  -3.006 -24.993  1.00 89.44           N  
ATOM   4018  H   THR A 272      36.903  -3.734 -24.477  1.00 89.44           H  
ATOM   4019  CA  THR A 272      35.360  -2.260 -24.329  1.00 89.44           C  
ATOM   4020  HA  THR A 272      34.779  -1.711 -25.071  1.00 89.44           H  
ATOM   4021  C   THR A 272      35.989  -1.254 -23.376  1.00 89.44           C  
ATOM   4022  CB  THR A 272      34.390  -3.208 -23.623  1.00 89.44           C  
ATOM   4023  HB  THR A 272      34.922  -3.816 -22.892  1.00 89.44           H  
ATOM   4024  O   THR A 272      36.686  -1.624 -22.433  1.00 89.44           O  
ATOM   4025  CG2 THR A 272      33.244  -2.465 -22.945  1.00 89.44           C  
ATOM   4026 HG21 THR A 272      33.631  -1.829 -22.148  1.00 89.44           H  
ATOM   4027 HG22 THR A 272      32.556  -3.189 -22.509  1.00 89.44           H  
ATOM   4028 HG23 THR A 272      32.712  -1.868 -23.685  1.00 89.44           H  
ATOM   4029  OG1 THR A 272      33.788  -4.035 -24.588  1.00 89.44           O  
ATOM   4030  HG1 THR A 272      34.479  -4.479 -25.085  1.00 89.44           H  
ATOM   4031  N   VAL A 273      35.755   0.032 -23.613  1.00 92.35           N  
ATOM   4032  H   VAL A 273      35.174   0.276 -24.402  1.00 92.35           H  
ATOM   4033  CA  VAL A 273      36.309   1.121 -22.797  1.00 92.35           C  
ATOM   4034  HA  VAL A 273      36.740   0.692 -21.893  1.00 92.35           H  
ATOM   4035  C   VAL A 273      35.216   2.081 -22.349  1.00 92.35           C  
ATOM   4036  CB  VAL A 273      37.437   1.865 -23.532  1.00 92.35           C  
ATOM   4037  HB  VAL A 273      37.794   2.670 -22.890  1.00 92.35           H  
ATOM   4038  O   VAL A 273      34.142   2.100 -22.951  1.00 92.35           O  
ATOM   4039  CG1 VAL A 273      38.618   0.926 -23.759  1.00 92.35           C  
ATOM   4040 HG11 VAL A 273      38.790   0.309 -22.877  1.00 92.35           H  
ATOM   4041 HG12 VAL A 273      38.436   0.274 -24.613  1.00 92.35           H  
ATOM   4042 HG13 VAL A 273      39.510   1.529 -23.929  1.00 92.35           H  
ATOM   4043  CG2 VAL A 273      37.010   2.496 -24.862  1.00 92.35           C  
ATOM   4044 HG21 VAL A 273      36.215   3.221 -24.685  1.00 92.35           H  
ATOM   4045 HG22 VAL A 273      37.860   3.003 -25.319  1.00 92.35           H  
ATOM   4046 HG23 VAL A 273      36.646   1.728 -25.544  1.00 92.35           H  
ATOM   4047  N   PRO A 274      35.453   2.901 -21.311  1.00 95.04           N  
ATOM   4048  CA  PRO A 274      34.514   3.951 -20.941  1.00 95.04           C  
ATOM   4049  HA  PRO A 274      33.596   3.488 -20.578  1.00 95.04           H  
ATOM   4050  C   PRO A 274      34.195   4.885 -22.115  1.00 95.04           C  
ATOM   4051  CB  PRO A 274      35.185   4.703 -19.795  1.00 95.04           C  
ATOM   4052  HB2 PRO A 274      35.800   5.508 -20.197  1.00 95.04           H  
ATOM   4053  HB3 PRO A 274      34.457   5.119 -19.099  1.00 95.04           H  
ATOM   4054  O   PRO A 274      35.070   5.206 -22.932  1.00 95.04           O  
ATOM   4055  CG  PRO A 274      36.106   3.660 -19.162  1.00 95.04           C  
ATOM   4056  HG2 PRO A 274      36.944   4.123 -18.642  1.00 95.04           H  
ATOM   4057  HG3 PRO A 274      35.542   3.014 -18.489  1.00 95.04           H  
ATOM   4058  CD  PRO A 274      36.567   2.850 -20.370  1.00 95.04           C  
ATOM   4059  HD2 PRO A 274      37.447   3.319 -20.808  1.00 95.04           H  
ATOM   4060  HD3 PRO A 274      36.793   1.829 -20.063  1.00 95.04           H  
ATOM   4061  N   ARG A 275      32.944   5.345 -22.188  1.00 92.12           N  
ATOM   4062  H   ARG A 275      32.279   5.007 -21.507  1.00 92.12           H  
ATOM   4063  CA  ARG A 275      32.458   6.259 -23.228  1.00 92.12           C  
ATOM   4064  HA  ARG A 275      32.682   5.806 -24.194  1.00 92.12           H  
ATOM   4065  C   ARG A 275      33.182   7.608 -23.160  1.00 92.12           C  
ATOM   4066  CB  ARG A 275      30.928   6.376 -23.122  1.00 92.12           C  
ATOM   4067  HB2 ARG A 275      30.507   5.372 -23.060  1.00 92.12           H  
ATOM   4068  HB3 ARG A 275      30.672   6.909 -22.206  1.00 92.12           H  
ATOM   4069  O   ARG A 275      33.446   8.146 -22.081  1.00 92.12           O  
ATOM   4070  CG  ARG A 275      30.291   7.086 -24.327  1.00 92.12           C  
ATOM   4071  HG2 ARG A 275      30.716   8.085 -24.425  1.00 92.12           H  
ATOM   4072  HG3 ARG A 275      30.503   6.528 -25.239  1.00 92.12           H  
ATOM   4073  CD  ARG A 275      28.771   7.240 -24.161  1.00 92.12           C  
ATOM   4074  HD2 ARG A 275      28.567   7.682 -23.186  1.00 92.12           H  
ATOM   4075  HD3 ARG A 275      28.405   7.934 -24.916  1.00 92.12           H  
ATOM   4076  NE  ARG A 275      28.049   5.956 -24.251  1.00 92.12           N  
ATOM   4077  HE  ARG A 275      28.035   5.365 -23.432  1.00 92.12           H  
ATOM   4078  NH1 ARG A 275      27.155   6.137 -26.375  1.00 92.12           N  
ATOM   4079 HH11 ARG A 275      26.824   5.621 -27.177  1.00 92.12           H  
ATOM   4080 HH12 ARG A 275      27.566   7.052 -26.494  1.00 92.12           H  
ATOM   4081  NH2 ARG A 275      26.803   4.313 -25.170  1.00 92.12           N  
ATOM   4082 HH21 ARG A 275      26.266   3.931 -25.936  1.00 92.12           H  
ATOM   4083 HH22 ARG A 275      26.919   3.812 -24.300  1.00 92.12           H  
ATOM   4084  CZ  ARG A 275      27.340   5.487 -25.262  1.00 92.12           C  
ATOM   4085  N   THR A 276      33.486   8.198 -24.317  1.00 87.67           N  
ATOM   4086  H   THR A 276      33.227   7.744 -25.181  1.00 87.67           H  
ATOM   4087  CA  THR A 276      34.197   9.490 -24.403  1.00 87.67           C  
ATOM   4088  HA  THR A 276      35.139   9.409 -23.861  1.00 87.67           H  
ATOM   4089  C   THR A 276      33.434  10.664 -23.793  1.00 87.67           C  
ATOM   4090  CB  THR A 276      34.507   9.885 -25.852  1.00 87.67           C  
ATOM   4091  HB  THR A 276      34.872  10.912 -25.872  1.00 87.67           H  
ATOM   4092  O   THR A 276      34.066  11.657 -23.448  1.00 87.67           O  
ATOM   4093  CG2 THR A 276      35.559   9.005 -26.516  1.00 87.67           C  
ATOM   4094 HG21 THR A 276      35.076   8.153 -26.995  1.00 87.67           H  
ATOM   4095 HG22 THR A 276      36.305   8.678 -25.792  1.00 87.67           H  
ATOM   4096 HG23 THR A 276      36.063   9.583 -27.291  1.00 87.67           H  
ATOM   4097  OG1 THR A 276      33.317   9.797 -26.595  1.00 87.67           O  
ATOM   4098  HG1 THR A 276      33.532   9.832 -27.530  1.00 87.67           H  
ATOM   4099  N   THR A 277      32.115  10.585 -23.617  1.00 88.05           N  
ATOM   4100  H   THR A 277      31.620   9.770 -23.952  1.00 88.05           H  
ATOM   4101  CA  THR A 277      31.314  11.638 -22.967  1.00 88.05           C  
ATOM   4102  HA  THR A 277      31.624  12.611 -23.348  1.00 88.05           H  
ATOM   4103  C   THR A 277      31.501  11.681 -21.449  1.00 88.05           C  
ATOM   4104  CB  THR A 277      29.824  11.465 -23.285  1.00 88.05           C  
ATOM   4105  HB  THR A 277      29.246  12.196 -22.719  1.00 88.05           H  
ATOM   4106  O   THR A 277      31.206  12.695 -20.824  1.00 88.05           O  
ATOM   4107  CG2 THR A 277      29.536  11.645 -24.775  1.00 88.05           C  
ATOM   4108 HG21 THR A 277      30.047  10.882 -25.362  1.00 88.05           H  
ATOM   4109 HG22 THR A 277      29.870  12.631 -25.097  1.00 88.05           H  
ATOM   4110 HG23 THR A 277      28.462  11.567 -24.948  1.00 88.05           H  
ATOM   4111  OG1 THR A 277      29.413  10.164 -22.932  1.00 88.05           O  
ATOM   4112  HG1 THR A 277      28.485  10.218 -22.691  1.00 88.05           H  
ATOM   4113  N   ILE A 278      32.033  10.613 -20.846  1.00 91.48           N  
ATOM   4114  H   ILE A 278      32.260   9.805 -21.407  1.00 91.48           H  
ATOM   4115  CA  ILE A 278      32.282  10.536 -19.405  1.00 91.48           C  
ATOM   4116  HA  ILE A 278      31.473  11.054 -18.891  1.00 91.48           H  
ATOM   4117  C   ILE A 278      33.593  11.250 -19.079  1.00 91.48           C  
ATOM   4118  CB  ILE A 278      32.277   9.069 -18.918  1.00 91.48           C  
ATOM   4119  HB  ILE A 278      33.071   8.528 -19.432  1.00 91.48           H  
ATOM   4120  O   ILE A 278      34.627  10.984 -19.702  1.00 91.48           O  
ATOM   4121  CG1 ILE A 278      30.922   8.408 -19.266  1.00 91.48           C  
ATOM   4122 HG12 ILE A 278      30.115   8.933 -18.754  1.00 91.48           H  
ATOM   4123 HG13 ILE A 278      30.742   8.484 -20.339  1.00 91.48           H  
ATOM   4124  CG2 ILE A 278      32.546   8.990 -17.402  1.00 91.48           C  
ATOM   4125 HG21 ILE A 278      33.496   9.457 -17.140  1.00 91.48           H  
ATOM   4126 HG22 ILE A 278      32.607   7.948 -17.088  1.00 91.48           H  
ATOM   4127 HG23 ILE A 278      31.738   9.473 -16.852  1.00 91.48           H  
ATOM   4128  CD1 ILE A 278      30.840   6.922 -18.915  1.00 91.48           C  
ATOM   4129 HD11 ILE A 278      29.928   6.507 -19.344  1.00 91.48           H  
ATOM   4130 HD12 ILE A 278      30.800   6.790 -17.833  1.00 91.48           H  
ATOM   4131 HD13 ILE A 278      31.701   6.391 -19.323  1.00 91.48           H  
ATOM   4132  N   GLY A 279      33.557  12.128 -18.074  1.00 90.12           N  
ATOM   4133  H   GLY A 279      32.654  12.329 -17.669  1.00 90.12           H  
ATOM   4134  CA  GLY A 279      34.724  12.821 -17.525  1.00 90.12           C  
ATOM   4135  HA2 GLY A 279      35.448  12.080 -17.185  1.00 90.12           H  
ATOM   4136  HA3 GLY A 279      34.412  13.402 -16.657  1.00 90.12           H  
ATOM   4137  C   GLY A 279      35.435  13.767 -18.499  1.00 90.12           C  
ATOM   4138  O   GLY A 279      35.087  13.906 -19.673  1.00 90.12           O  
ATOM   4139  N   ILE A 280      36.495  14.402 -18.013  1.00 90.19           N  
ATOM   4140  H   ILE A 280      36.786  14.180 -17.072  1.00 90.19           H  
ATOM   4141  CA  ILE A 280      37.391  15.271 -18.789  1.00 90.19           C  
ATOM   4142  HA  ILE A 280      37.099  15.253 -19.839  1.00 90.19           H  
ATOM   4143  C   ILE A 280      38.821  14.720 -18.732  1.00 90.19           C  
ATOM   4144  CB  ILE A 280      37.286  16.737 -18.313  1.00 90.19           C  
ATOM   4145  HB  ILE A 280      37.995  17.327 -18.893  1.00 90.19           H  
ATOM   4146  O   ILE A 280      39.077  13.721 -18.061  1.00 90.19           O  
ATOM   4147  CG1 ILE A 280      37.649  16.886 -16.819  1.00 90.19           C  
ATOM   4148 HG12 ILE A 280      36.904  16.383 -16.203  1.00 90.19           H  
ATOM   4149 HG13 ILE A 280      38.614  16.414 -16.635  1.00 90.19           H  
ATOM   4150  CG2 ILE A 280      35.881  17.285 -18.626  1.00 90.19           C  
ATOM   4151 HG21 ILE A 280      35.852  18.364 -18.471  1.00 90.19           H  
ATOM   4152 HG22 ILE A 280      35.136  16.818 -17.982  1.00 90.19           H  
ATOM   4153 HG23 ILE A 280      35.621  17.086 -19.665  1.00 90.19           H  
ATOM   4154  CD1 ILE A 280      37.754  18.345 -16.361  1.00 90.19           C  
ATOM   4155 HD11 ILE A 280      38.461  18.884 -16.993  1.00 90.19           H  
ATOM   4156 HD12 ILE A 280      36.779  18.830 -16.405  1.00 90.19           H  
ATOM   4157 HD13 ILE A 280      38.109  18.373 -15.331  1.00 90.19           H  
ATOM   4158  N   SER A 281      39.764  15.323 -19.460  1.00 87.04           N  
ATOM   4159  H   SER A 281      39.531  16.166 -19.965  1.00 87.04           H  
ATOM   4160  CA  SER A 281      41.176  14.927 -19.349  1.00 87.04           C  
ATOM   4161  HA  SER A 281      41.282  13.903 -19.706  1.00 87.04           H  
ATOM   4162  C   SER A 281      41.639  14.992 -17.887  1.00 87.04           C  
ATOM   4163  CB  SER A 281      42.060  15.830 -20.205  1.00 87.04           C  
ATOM   4164  HB2 SER A 281      41.631  15.915 -21.203  1.00 87.04           H  
ATOM   4165  HB3 SER A 281      42.111  16.822 -19.756  1.00 87.04           H  
ATOM   4166  O   SER A 281      41.361  15.965 -17.190  1.00 87.04           O  
ATOM   4167  OG  SER A 281      43.359  15.276 -20.296  1.00 87.04           O  
ATOM   4168  HG  SER A 281      43.960  15.972 -20.571  1.00 87.04           H  
ATOM   4169  N   GLY A 282      42.312  13.944 -17.418  1.00 86.62           N  
ATOM   4170  H   GLY A 282      42.501  13.184 -18.056  1.00 86.62           H  
ATOM   4171  CA  GLY A 282      42.718  13.750 -16.027  1.00 86.62           C  
ATOM   4172  HA2 GLY A 282      42.868  14.721 -15.555  1.00 86.62           H  
ATOM   4173  HA3 GLY A 282      43.668  13.215 -16.013  1.00 86.62           H  
ATOM   4174  C   GLY A 282      41.722  12.963 -15.167  1.00 86.62           C  
ATOM   4175  O   GLY A 282      42.107  12.515 -14.091  1.00 86.62           O  
ATOM   4176  N   SER A 283      40.480  12.748 -15.618  1.00 95.27           N  
ATOM   4177  H   SER A 283      40.202  13.143 -16.505  1.00 95.27           H  
ATOM   4178  CA  SER A 283      39.490  11.955 -14.876  1.00 95.27           C  
ATOM   4179  HA  SER A 283      39.461  12.326 -13.852  1.00 95.27           H  
ATOM   4180  C   SER A 283      39.852  10.467 -14.808  1.00 95.27           C  
ATOM   4181  CB  SER A 283      38.087  12.107 -15.476  1.00 95.27           C  
ATOM   4182  HB2 SER A 283      38.096  11.783 -16.517  1.00 95.27           H  
ATOM   4183  HB3 SER A 283      37.392  11.473 -14.925  1.00 95.27           H  
ATOM   4184  O   SER A 283      40.533   9.929 -15.682  1.00 95.27           O  
ATOM   4185  OG  SER A 283      37.630  13.447 -15.397  1.00 95.27           O  
ATOM   4186  HG  SER A 283      37.916  13.820 -14.560  1.00 95.27           H  
ATOM   4187  N   PHE A 284      39.329   9.795 -13.782  1.00 97.14           N  
ATOM   4188  H   PHE A 284      38.747  10.293 -13.124  1.00 97.14           H  
ATOM   4189  CA  PHE A 284      39.493   8.361 -13.544  1.00 97.14           C  
ATOM   4190  HA  PHE A 284      40.150   7.937 -14.303  1.00 97.14           H  
ATOM   4191  C   PHE A 284      38.144   7.645 -13.638  1.00 97.14           C  
ATOM   4192  CB  PHE A 284      40.158   8.138 -12.179  1.00 97.14           C  
ATOM   4193  HB2 PHE A 284      39.586   8.650 -11.405  1.00 97.14           H  
ATOM   4194  HB3 PHE A 284      40.140   7.072 -11.955  1.00 97.14           H  
ATOM   4195  O   PHE A 284      37.112   8.225 -13.300  1.00 97.14           O  
ATOM   4196  CG  PHE A 284      41.596   8.611 -12.131  1.00 97.14           C  
ATOM   4197  CD1 PHE A 284      42.636   7.691 -12.342  1.00 97.14           C  
ATOM   4198  HD1 PHE A 284      42.400   6.649 -12.497  1.00 97.14           H  
ATOM   4199  CD2 PHE A 284      41.901   9.968 -11.917  1.00 97.14           C  
ATOM   4200  HD2 PHE A 284      41.114  10.690 -11.755  1.00 97.14           H  
ATOM   4201  CE1 PHE A 284      43.974   8.121 -12.344  1.00 97.14           C  
ATOM   4202  HE1 PHE A 284      44.770   7.408 -12.506  1.00 97.14           H  
ATOM   4203  CE2 PHE A 284      43.236  10.402 -11.941  1.00 97.14           C  
ATOM   4204  HE2 PHE A 284      43.454  11.451 -11.803  1.00 97.14           H  
ATOM   4205  CZ  PHE A 284      44.275   9.479 -12.146  1.00 97.14           C  
ATOM   4206  HZ  PHE A 284      45.303   9.811 -12.160  1.00 97.14           H  
ATOM   4207  N   ALA A 285      38.154   6.386 -14.066  1.00 97.91           N  
ATOM   4208  H   ALA A 285      39.031   5.972 -14.346  1.00 97.91           H  
ATOM   4209  CA  ALA A 285      36.974   5.530 -14.084  1.00 97.91           C  
ATOM   4210  HA  ALA A 285      36.254   5.920 -13.364  1.00 97.91           H  
ATOM   4211  C   ALA A 285      37.331   4.102 -13.660  1.00 97.91           C  
ATOM   4212  CB  ALA A 285      36.323   5.566 -15.472  1.00 97.91           C  
ATOM   4213  HB1 ALA A 285      35.442   4.926 -15.476  1.00 97.91           H  
ATOM   4214  HB2 ALA A 285      36.014   6.584 -15.710  1.00 97.91           H  
ATOM   4215  HB3 ALA A 285      37.026   5.216 -16.227  1.00 97.91           H  
ATOM   4216  O   ALA A 285      38.426   3.626 -13.955  1.00 97.91           O  
ATOM   4217  N   VAL A 286      36.408   3.412 -12.994  1.00 96.93           N  
ATOM   4218  H   VAL A 286      35.528   3.869 -12.797  1.00 96.93           H  
ATOM   4219  CA  VAL A 286      36.493   1.973 -12.723  1.00 96.93           C  
ATOM   4220  HA  VAL A 286      37.414   1.580 -13.154  1.00 96.93           H  
ATOM   4221  C   VAL A 286      35.323   1.294 -13.406  1.00 96.93           C  
ATOM   4222  CB  VAL A 286      36.503   1.626 -11.223  1.00 96.93           C  
ATOM   4223  HB  VAL A 286      35.508   1.766 -10.800  1.00 96.93           H  
ATOM   4224  O   VAL A 286      34.169   1.586 -13.098  1.00 96.93           O  
ATOM   4225  CG1 VAL A 286      36.912   0.159 -11.039  1.00 96.93           C  
ATOM   4226 HG11 VAL A 286      36.263  -0.497 -11.620  1.00 96.93           H  
ATOM   4227 HG12 VAL A 286      37.937   0.007 -11.377  1.00 96.93           H  
ATOM   4228 HG13 VAL A 286      36.835  -0.121  -9.988  1.00 96.93           H  
ATOM   4229  CG2 VAL A 286      37.479   2.506 -10.440  1.00 96.93           C  
ATOM   4230 HG21 VAL A 286      38.409   2.644 -10.992  1.00 96.93           H  
ATOM   4231 HG22 VAL A 286      37.685   2.066  -9.464  1.00 96.93           H  
ATOM   4232 HG23 VAL A 286      37.005   3.475 -10.284  1.00 96.93           H  
ATOM   4233  N   SER A 287      35.619   0.386 -14.327  1.00 95.70           N  
ATOM   4234  H   SER A 287      36.590   0.168 -14.500  1.00 95.70           H  
ATOM   4235  CA  SER A 287      34.609  -0.434 -14.977  1.00 95.70           C  
ATOM   4236  HA  SER A 287      33.658   0.097 -14.997  1.00 95.70           H  
ATOM   4237  C   SER A 287      34.416  -1.729 -14.207  1.00 95.70           C  
ATOM   4238  CB  SER A 287      35.001  -0.722 -16.418  1.00 95.70           C  
ATOM   4239  HB2 SER A 287      35.090   0.209 -16.977  1.00 95.70           H  
ATOM   4240  HB3 SER A 287      35.945  -1.266 -16.447  1.00 95.70           H  
ATOM   4241  O   SER A 287      35.298  -2.587 -14.204  1.00 95.70           O  
ATOM   4242  OG  SER A 287      33.977  -1.517 -16.962  1.00 95.70           O  
ATOM   4243  HG  SER A 287      33.534  -1.017 -17.651  1.00 95.70           H  
ATOM   4244  N   ILE A 288      33.264  -1.870 -13.552  1.00 94.70           N  
ATOM   4245  H   ILE A 288      32.578  -1.131 -13.612  1.00 94.70           H  
ATOM   4246  CA  ILE A 288      32.902  -3.106 -12.851  1.00 94.70           C  
ATOM   4247  HA  ILE A 288      33.785  -3.506 -12.352  1.00 94.70           H  
ATOM   4248  C   ILE A 288      32.448  -4.161 -13.861  1.00 94.70           C  
ATOM   4249  CB  ILE A 288      31.825  -2.828 -11.781  1.00 94.70           C  
ATOM   4250  HB  ILE A 288      30.901  -2.539 -12.283  1.00 94.70           H  
ATOM   4251  O   ILE A 288      32.875  -5.312 -13.783  1.00 94.70           O  
ATOM   4252  CG1 ILE A 288      32.203  -1.682 -10.813  1.00 94.70           C  
ATOM   4253 HG12 ILE A 288      31.514  -1.691  -9.969  1.00 94.70           H  
ATOM   4254 HG13 ILE A 288      32.068  -0.728 -11.323  1.00 94.70           H  
ATOM   4255  CG2 ILE A 288      31.534  -4.105 -10.976  1.00 94.70           C  
ATOM   4256 HG21 ILE A 288      31.091  -4.865 -11.620  1.00 94.70           H  
ATOM   4257 HG22 ILE A 288      32.451  -4.502 -10.540  1.00 94.70           H  
ATOM   4258 HG23 ILE A 288      30.829  -3.882 -10.176  1.00 94.70           H  
ATOM   4259  CD1 ILE A 288      33.638  -1.740 -10.278  1.00 94.70           C  
ATOM   4260 HD11 ILE A 288      34.313  -1.322 -11.025  1.00 94.70           H  
ATOM   4261 HD12 ILE A 288      33.937  -2.771 -10.089  1.00 94.70           H  
ATOM   4262 HD13 ILE A 288      33.715  -1.151  -9.364  1.00 94.70           H  
ATOM   4263  N   THR A 289      31.656  -3.746 -14.854  1.00 86.89           N  
ATOM   4264  H   THR A 289      31.412  -2.767 -14.903  1.00 86.89           H  
ATOM   4265  CA  THR A 289      31.159  -4.601 -15.943  1.00 86.89           C  
ATOM   4266  HA  THR A 289      30.618  -5.448 -15.518  1.00 86.89           H  
ATOM   4267  C   THR A 289      32.281  -5.172 -16.805  1.00 86.89           C  
ATOM   4268  CB  THR A 289      30.204  -3.822 -16.860  1.00 86.89           C  
ATOM   4269  HB  THR A 289      30.065  -4.369 -17.792  1.00 86.89           H  
ATOM   4270  O   THR A 289      32.180  -6.313 -17.241  1.00 86.89           O  
ATOM   4271  CG2 THR A 289      28.840  -3.592 -16.227  1.00 86.89           C  
ATOM   4272 HG21 THR A 289      28.283  -4.529 -16.260  1.00 86.89           H  
ATOM   4273 HG22 THR A 289      28.946  -3.257 -15.195  1.00 86.89           H  
ATOM   4274 HG23 THR A 289      28.283  -2.850 -16.800  1.00 86.89           H  
ATOM   4275  OG1 THR A 289      30.727  -2.549 -17.151  1.00 86.89           O  
ATOM   4276  HG1 THR A 289      30.289  -2.238 -17.947  1.00 86.89           H  
ATOM   4277  N   ASN A 290      33.375  -4.429 -17.010  1.00 86.37           N  
ATOM   4278  H   ASN A 290      33.379  -3.475 -16.680  1.00 86.37           H  
ATOM   4279  CA  ASN A 290      34.547  -4.893 -17.757  1.00 86.37           C  
ATOM   4280  HA  ASN A 290      34.233  -5.751 -18.353  1.00 86.37           H  
ATOM   4281  C   ASN A 290      35.664  -5.418 -16.833  1.00 86.37           C  
ATOM   4282  CB  ASN A 290      35.011  -3.816 -18.750  1.00 86.37           C  
ATOM   4283  HB2 ASN A 290      35.551  -3.034 -18.216  1.00 86.37           H  
ATOM   4284  HB3 ASN A 290      34.153  -3.380 -19.263  1.00 86.37           H  
ATOM   4285  O   ASN A 290      36.833  -5.028 -16.922  1.00 86.37           O  
ATOM   4286  CG  ASN A 290      35.936  -4.400 -19.798  1.00 86.37           C  
ATOM   4287  ND2 ASN A 290      36.813  -3.616 -20.367  1.00 86.37           N  
ATOM   4288 HD21 ASN A 290      37.391  -4.039 -21.079  1.00 86.37           H  
ATOM   4289 HD22 ASN A 290      36.879  -2.628 -20.165  1.00 86.37           H  
ATOM   4290  OD1 ASN A 290      35.888  -5.570 -20.130  1.00 86.37           O  
ATOM   4291  N   GLY A 291      35.290  -6.293 -15.897  1.00 86.47           N  
ATOM   4292  H   GLY A 291      34.308  -6.521 -15.841  1.00 86.47           H  
ATOM   4293  CA  GLY A 291      36.235  -7.064 -15.090  1.00 86.47           C  
ATOM   4294  HA2 GLY A 291      36.947  -7.547 -15.760  1.00 86.47           H  
ATOM   4295  HA3 GLY A 291      35.676  -7.837 -14.562  1.00 86.47           H  
ATOM   4296  C   GLY A 291      37.014  -6.259 -14.047  1.00 86.47           C  
ATOM   4297  O   GLY A 291      38.185  -6.567 -13.819  1.00 86.47           O  
ATOM   4298  N   ASN A 292      36.380  -5.266 -13.416  1.00 94.99           N  
ATOM   4299  H   ASN A 292      35.428  -5.073 -13.690  1.00 94.99           H  
ATOM   4300  CA  ASN A 292      36.982  -4.373 -12.416  1.00 94.99           C  
ATOM   4301  HA  ASN A 292      36.278  -3.560 -12.234  1.00 94.99           H  
ATOM   4302  C   ASN A 292      38.282  -3.729 -12.918  1.00 94.99           C  
ATOM   4303  CB  ASN A 292      37.180  -5.090 -11.074  1.00 94.99           C  
ATOM   4304  HB2 ASN A 292      38.024  -5.773 -11.176  1.00 94.99           H  
ATOM   4305  HB3 ASN A 292      37.431  -4.352 -10.312  1.00 94.99           H  
ATOM   4306  O   ASN A 292      39.327  -3.867 -12.287  1.00 94.99           O  
ATOM   4307  CG  ASN A 292      35.984  -5.863 -10.589  1.00 94.99           C  
ATOM   4308  ND2 ASN A 292      36.194  -7.118 -10.270  1.00 94.99           N  
ATOM   4309 HD21 ASN A 292      37.091  -7.532 -10.479  1.00 94.99           H  
ATOM   4310 HD22 ASN A 292      35.383  -7.655  -9.999  1.00 94.99           H  
ATOM   4311  OD1 ASN A 292      34.882  -5.356 -10.474  1.00 94.99           O  
ATOM   4312  N   THR A 293      38.244  -3.070 -14.070  1.00 95.91           N  
ATOM   4313  H   THR A 293      37.355  -3.001 -14.543  1.00 95.91           H  
ATOM   4314  CA  THR A 293      39.427  -2.453 -14.691  1.00 95.91           C  
ATOM   4315  HA  THR A 293      40.330  -2.838 -14.218  1.00 95.91           H  
ATOM   4316  C   THR A 293      39.412  -0.941 -14.487  1.00 95.91           C  
ATOM   4317  CB  THR A 293      39.517  -2.839 -16.173  1.00 95.91           C  
ATOM   4318  HB  THR A 293      38.643  -2.462 -16.704  1.00 95.91           H  
ATOM   4319  O   THR A 293      38.359  -0.309 -14.606  1.00 95.91           O  
ATOM   4320  CG2 THR A 293      40.780  -2.285 -16.822  1.00 95.91           C  
ATOM   4321 HG21 THR A 293      41.657  -2.564 -16.238  1.00 95.91           H  
ATOM   4322 HG22 THR A 293      40.881  -2.694 -17.827  1.00 95.91           H  
ATOM   4323 HG23 THR A 293      40.724  -1.199 -16.899  1.00 95.91           H  
ATOM   4324  OG1 THR A 293      39.538  -4.247 -16.289  1.00 95.91           O  
ATOM   4325  HG1 THR A 293      38.720  -4.505 -16.720  1.00 95.91           H  
ATOM   4326  N   MET A 294      40.562  -0.340 -14.168  1.00 97.34           N  
ATOM   4327  H   MET A 294      41.399  -0.900 -14.097  1.00 97.34           H  
ATOM   4328  CA  MET A 294      40.682   1.105 -13.954  1.00 97.34           C  
ATOM   4329  HA  MET A 294      39.686   1.514 -13.786  1.00 97.34           H  
ATOM   4330  C   MET A 294      41.275   1.821 -15.166  1.00 97.34           C  
ATOM   4331  CB  MET A 294      41.502   1.433 -12.706  1.00 97.34           C  
ATOM   4332  HB2 MET A 294      41.529   2.515 -12.582  1.00 97.34           H  
ATOM   4333  HB3 MET A 294      42.523   1.077 -12.843  1.00 97.34           H  
ATOM   4334  O   MET A 294      42.282   1.405 -15.740  1.00 97.34           O  
ATOM   4335  CG  MET A 294      40.920   0.824 -11.434  1.00 97.34           C  
ATOM   4336  HG2 MET A 294      40.908  -0.262 -11.527  1.00 97.34           H  
ATOM   4337  HG3 MET A 294      39.889   1.162 -11.327  1.00 97.34           H  
ATOM   4338  SD  MET A 294      41.839   1.285  -9.945  1.00 97.34           S  
ATOM   4339  CE  MET A 294      40.817   0.440  -8.717  1.00 97.34           C  
ATOM   4340  HE1 MET A 294      40.745  -0.622  -8.951  1.00 97.34           H  
ATOM   4341  HE2 MET A 294      41.258   0.563  -7.728  1.00 97.34           H  
ATOM   4342  HE3 MET A 294      39.815   0.869  -8.737  1.00 97.34           H  
ATOM   4343  N   TYR A 295      40.682   2.962 -15.496  1.00 96.96           N  
ATOM   4344  H   TYR A 295      39.891   3.258 -14.942  1.00 96.96           H  
ATOM   4345  CA  TYR A 295      41.045   3.795 -16.632  1.00 96.96           C  
ATOM   4346  HA  TYR A 295      41.938   3.385 -17.103  1.00 96.96           H  
ATOM   4347  C   TYR A 295      41.352   5.221 -16.189  1.00 96.96           C  
ATOM   4348  CB  TYR A 295      39.920   3.790 -17.674  1.00 96.96           C  
ATOM   4349  HB2 TYR A 295      40.210   4.447 -18.494  1.00 96.96           H  
ATOM   4350  HB3 TYR A 295      39.015   4.198 -17.224  1.00 96.96           H  
ATOM   4351  O   TYR A 295      40.775   5.737 -15.228  1.00 96.96           O  
ATOM   4352  CG  TYR A 295      39.609   2.431 -18.261  1.00 96.96           C  
ATOM   4353  CD1 TYR A 295      40.186   2.049 -19.488  1.00 96.96           C  
ATOM   4354  HD1 TYR A 295      40.835   2.730 -20.018  1.00 96.96           H  
ATOM   4355  CD2 TYR A 295      38.750   1.548 -17.581  1.00 96.96           C  
ATOM   4356  HD2 TYR A 295      38.307   1.832 -16.638  1.00 96.96           H  
ATOM   4357  CE1 TYR A 295      39.930   0.773 -20.024  1.00 96.96           C  
ATOM   4358  HE1 TYR A 295      40.389   0.465 -20.952  1.00 96.96           H  
ATOM   4359  CE2 TYR A 295      38.481   0.278 -18.122  1.00 96.96           C  
ATOM   4360  HE2 TYR A 295      37.833  -0.415 -17.606  1.00 96.96           H  
ATOM   4361  OH  TYR A 295      38.801  -1.343 -19.841  1.00 96.96           O  
ATOM   4362  HH  TYR A 295      39.293  -1.541 -20.641  1.00 96.96           H  
ATOM   4363  CZ  TYR A 295      39.076  -0.115 -19.338  1.00 96.96           C  
ATOM   4364  N   GLN A 296      42.216   5.883 -16.950  1.00 95.40           N  
ATOM   4365  H   GLN A 296      42.662   5.379 -17.704  1.00 95.40           H  
ATOM   4366  CA  GLN A 296      42.434   7.321 -16.876  1.00 95.40           C  
ATOM   4367  HA  GLN A 296      41.754   7.759 -16.146  1.00 95.40           H  
ATOM   4368  C   GLN A 296      42.150   7.941 -18.240  1.00 95.40           C  
ATOM   4369  CB  GLN A 296      43.866   7.602 -16.418  1.00 95.40           C  
ATOM   4370  HB2 GLN A 296      44.067   7.037 -15.508  1.00 95.40           H  
ATOM   4371  HB3 GLN A 296      44.553   7.272 -17.198  1.00 95.40           H  
ATOM   4372  O   GLN A 296      42.583   7.418 -19.269  1.00 95.40           O  
ATOM   4373  CG  GLN A 296      44.096   9.090 -16.113  1.00 95.40           C  
ATOM   4374  HG2 GLN A 296      43.817   9.705 -16.968  1.00 95.40           H  
ATOM   4375  HG3 GLN A 296      43.469   9.379 -15.269  1.00 95.40           H  
ATOM   4376  CD  GLN A 296      45.550   9.391 -15.778  1.00 95.40           C  
ATOM   4377  NE2 GLN A 296      45.831  10.529 -15.188  1.00 95.40           N  
ATOM   4378 HE21 GLN A 296      46.801  10.682 -14.951  1.00 95.40           H  
ATOM   4379 HE22 GLN A 296      45.084  11.140 -14.890  1.00 95.40           H  
ATOM   4380  OE1 GLN A 296      46.461   8.628 -16.058  1.00 95.40           O  
ATOM   4381  N   LYS A 297      41.438   9.066 -18.257  1.00 93.44           N  
ATOM   4382  H   LYS A 297      41.097   9.436 -17.381  1.00 93.44           H  
ATOM   4383  CA  LYS A 297      41.209   9.834 -19.476  1.00 93.44           C  
ATOM   4384  HA  LYS A 297      41.155   9.141 -20.316  1.00 93.44           H  
ATOM   4385  C   LYS A 297      42.381  10.772 -19.699  1.00 93.44           C  
ATOM   4386  CB  LYS A 297      39.881  10.580 -19.383  1.00 93.44           C  
ATOM   4387  HB2 LYS A 297      39.153   9.962 -18.858  1.00 93.44           H  
ATOM   4388  HB3 LYS A 297      40.014  11.499 -18.811  1.00 93.44           H  
ATOM   4389  O   LYS A 297      42.686  11.592 -18.839  1.00 93.44           O  
ATOM   4390  CG  LYS A 297      39.336  10.888 -20.780  1.00 93.44           C  
ATOM   4391  HG2 LYS A 297      39.197   9.955 -21.326  1.00 93.44           H  
ATOM   4392  HG3 LYS A 297      40.037  11.522 -21.323  1.00 93.44           H  
ATOM   4393  CD  LYS A 297      37.989  11.591 -20.638  1.00 93.44           C  
ATOM   4394  HD2 LYS A 297      37.345  10.997 -19.990  1.00 93.44           H  
ATOM   4395  HD3 LYS A 297      38.139  12.566 -20.174  1.00 93.44           H  
ATOM   4396  CE  LYS A 297      37.295  11.781 -21.981  1.00 93.44           C  
ATOM   4397  HE2 LYS A 297      37.204  10.812 -22.471  1.00 93.44           H  
ATOM   4398  HE3 LYS A 297      37.891  12.431 -22.622  1.00 93.44           H  
ATOM   4399  NZ  LYS A 297      35.954  12.353 -21.749  1.00 93.44           N  
ATOM   4400  HZ1 LYS A 297      35.405  12.423 -22.594  1.00 93.44           H  
ATOM   4401  HZ2 LYS A 297      35.418  11.757 -21.134  1.00 93.44           H  
ATOM   4402  HZ3 LYS A 297      35.953  13.244 -21.272  1.00 93.44           H  
ATOM   4403  N   ILE A 298      43.049  10.655 -20.834  1.00 86.90           N  
ATOM   4404  H   ILE A 298      42.757   9.949 -21.495  1.00 86.90           H  
ATOM   4405  CA  ILE A 298      44.265  11.414 -21.140  1.00 86.90           C  
ATOM   4406  HA  ILE A 298      44.397  12.229 -20.429  1.00 86.90           H  
ATOM   4407  C   ILE A 298      44.113  12.018 -22.526  1.00 86.90           C  
ATOM   4408  CB  ILE A 298      45.494  10.481 -21.054  1.00 86.90           C  
ATOM   4409  HB  ILE A 298      45.308   9.615 -21.690  1.00 86.90           H  
ATOM   4410  O   ILE A 298      43.667  11.323 -23.431  1.00 86.90           O  
ATOM   4411  CG1 ILE A 298      45.733   9.992 -19.610  1.00 86.90           C  
ATOM   4412 HG12 ILE A 298      46.222  10.779 -19.035  1.00 86.90           H  
ATOM   4413 HG13 ILE A 298      44.791   9.754 -19.116  1.00 86.90           H  
ATOM   4414  CG2 ILE A 298      46.766  11.189 -21.558  1.00 86.90           C  
ATOM   4415 HG21 ILE A 298      46.707  11.321 -22.638  1.00 86.90           H  
ATOM   4416 HG22 ILE A 298      46.886  12.160 -21.078  1.00 86.90           H  
ATOM   4417 HG23 ILE A 298      47.658  10.591 -21.372  1.00 86.90           H  
ATOM   4418  CD1 ILE A 298      46.582   8.722 -19.565  1.00 86.90           C  
ATOM   4419 HD11 ILE A 298      45.956   7.868 -19.824  1.00 86.90           H  
ATOM   4420 HD12 ILE A 298      46.979   8.597 -18.558  1.00 86.90           H  
ATOM   4421 HD13 ILE A 298      47.411   8.768 -20.271  1.00 86.90           H  
ATOM   4422  N   VAL A 299      44.503  13.283 -22.703  1.00 81.71           N  
ATOM   4423  H   VAL A 299      44.835  13.798 -21.900  1.00 81.71           H  
ATOM   4424  CA  VAL A 299      44.836  13.819 -24.033  1.00 81.71           C  
ATOM   4425  HA  VAL A 299      44.118  13.461 -24.770  1.00 81.71           H  
ATOM   4426  C   VAL A 299      46.237  13.320 -24.381  1.00 81.71           C  
ATOM   4427  CB  VAL A 299      44.782  15.353 -24.090  1.00 81.71           C  
ATOM   4428  HB  VAL A 299      45.439  15.775 -23.330  1.00 81.71           H  
ATOM   4429  O   VAL A 299      47.192  13.716 -23.706  1.00 81.71           O  
ATOM   4430  CG1 VAL A 299      45.194  15.875 -25.472  1.00 81.71           C  
ATOM   4431 HG11 VAL A 299      45.076  16.958 -25.514  1.00 81.71           H  
ATOM   4432 HG12 VAL A 299      46.242  15.649 -25.671  1.00 81.71           H  
ATOM   4433 HG13 VAL A 299      44.582  15.424 -26.253  1.00 81.71           H  
ATOM   4434  CG2 VAL A 299      43.354  15.843 -23.832  1.00 81.71           C  
ATOM   4435 HG21 VAL A 299      43.348  16.932 -23.770  1.00 81.71           H  
ATOM   4436 HG22 VAL A 299      42.974  15.427 -22.899  1.00 81.71           H  
ATOM   4437 HG23 VAL A 299      42.707  15.536 -24.653  1.00 81.71           H  
ATOM   4438  N   PRO A 300      46.382  12.409 -25.353  1.00 76.20           N  
ATOM   4439  CA  PRO A 300      47.686  11.877 -25.714  1.00 76.20           C  
ATOM   4440  HA  PRO A 300      48.206  11.575 -24.805  1.00 76.20           H  
ATOM   4441  C   PRO A 300      48.515  12.936 -26.451  1.00 76.20           C  
ATOM   4442  CB  PRO A 300      47.391  10.634 -26.555  1.00 76.20           C  
ATOM   4443  HB2 PRO A 300      48.058   9.812 -26.297  1.00 76.20           H  
ATOM   4444  HB3 PRO A 300      47.444  10.884 -27.615  1.00 76.20           H  
ATOM   4445  O   PRO A 300      47.975  13.706 -27.241  1.00 76.20           O  
ATOM   4446  CG  PRO A 300      45.947  10.294 -26.211  1.00 76.20           C  
ATOM   4447  HG2 PRO A 300      45.460   9.735 -27.010  1.00 76.20           H  
ATOM   4448  HG3 PRO A 300      45.891   9.765 -25.260  1.00 76.20           H  
ATOM   4449  CD  PRO A 300      45.358  11.682 -26.082  1.00 76.20           C  
ATOM   4450  HD2 PRO A 300      45.233  12.127 -27.069  1.00 76.20           H  
ATOM   4451  HD3 PRO A 300      44.388  11.630 -25.588  1.00 76.20           H  
ATOM   4452  N   GLY A 301      49.823  12.973 -26.183  1.00 65.77           N  
ATOM   4453  H   GLY A 301      50.176  12.284 -25.535  1.00 65.77           H  
ATOM   4454  CA  GLY A 301      50.738  14.004 -26.688  1.00 65.77           C  
ATOM   4455  HA2 GLY A 301      51.599  13.525 -27.153  1.00 65.77           H  
ATOM   4456  HA3 GLY A 301      50.244  14.611 -27.447  1.00 65.77           H  
ATOM   4457  C   GLY A 301      51.208  14.940 -25.572  1.00 65.77           C  
ATOM   4458  O   GLY A 301      50.540  15.895 -25.200  1.00 65.77           O  
ATOM   4459  N   GLY A 302      52.389  14.673 -25.014  1.00 53.45           N  
ATOM   4460  H   GLY A 302      52.895  13.864 -25.346  1.00 53.45           H  
ATOM   4461  CA  GLY A 302      52.925  15.413 -23.865  1.00 53.45           C  
ATOM   4462  HA2 GLY A 302      52.155  15.453 -23.094  1.00 53.45           H  
ATOM   4463  HA3 GLY A 302      53.776  14.867 -23.459  1.00 53.45           H  
ATOM   4464  C   GLY A 302      53.380  16.861 -24.124  1.00 53.45           C  
ATOM   4465  O   GLY A 302      54.008  17.426 -23.234  1.00 53.45           O  
ATOM   4466  N   VAL A 303      53.148  17.458 -25.305  1.00 46.92           N  
ATOM   4467  H   VAL A 303      52.522  17.004 -25.955  1.00 46.92           H  
ATOM   4468  CA  VAL A 303      53.638  18.810 -25.660  1.00 46.92           C  
ATOM   4469  HA  VAL A 303      53.676  19.406 -24.748  1.00 46.92           H  
ATOM   4470  C   VAL A 303      52.701  19.518 -26.651  1.00 46.92           C  
ATOM   4471  CB  VAL A 303      55.067  18.772 -26.259  1.00 46.92           C  
ATOM   4472  HB  VAL A 303      55.037  18.257 -27.219  1.00 46.92           H  
ATOM   4473  O   VAL A 303      52.311  18.944 -27.663  1.00 46.92           O  
ATOM   4474  CG1 VAL A 303      55.635  20.182 -26.477  1.00 46.92           C  
ATOM   4475 HG11 VAL A 303      55.044  20.731 -27.210  1.00 46.92           H  
ATOM   4476 HG12 VAL A 303      55.657  20.734 -25.538  1.00 46.92           H  
ATOM   4477 HG13 VAL A 303      56.649  20.119 -26.873  1.00 46.92           H  
ATOM   4478  CG2 VAL A 303      56.088  18.050 -25.368  1.00 46.92           C  
ATOM   4479 HG21 VAL A 303      57.078  18.111 -25.820  1.00 46.92           H  
ATOM   4480 HG22 VAL A 303      55.820  16.997 -25.276  1.00 46.92           H  
ATOM   4481 HG23 VAL A 303      56.118  18.511 -24.381  1.00 46.92           H  
ATOM   4482  N   ALA A 304      52.437  20.803 -26.394  1.00 40.38           N  
ATOM   4483  H   ALA A 304      52.829  21.179 -25.543  1.00 40.38           H  
ATOM   4484  CA  ALA A 304      51.629  21.744 -27.180  1.00 40.38           C  
ATOM   4485  HA  ALA A 304      50.633  21.318 -27.298  1.00 40.38           H  
ATOM   4486  C   ALA A 304      52.137  22.073 -28.609  1.00 40.38           C  
ATOM   4487  CB  ALA A 304      51.517  23.022 -26.330  1.00 40.38           C  
ATOM   4488  HB1 ALA A 304      50.839  23.724 -26.816  1.00 40.38           H  
ATOM   4489  HB2 ALA A 304      52.495  23.492 -26.227  1.00 40.38           H  
ATOM   4490  HB3 ALA A 304      51.116  22.784 -25.345  1.00 40.38           H  
ATOM   4491  O   ALA A 304      51.647  23.016 -29.222  1.00 40.38           O  
ATOM   4492  N   THR A 305      53.129  21.358 -29.151  1.00 41.18           N  
ATOM   4493  H   THR A 305      53.499  20.569 -28.641  1.00 41.18           H  
ATOM   4494  CA  THR A 305      53.653  21.604 -30.511  1.00 41.18           C  
ATOM   4495  HA  THR A 305      53.328  22.588 -30.848  1.00 41.18           H  
ATOM   4496  C   THR A 305      53.120  20.634 -31.555  1.00 41.18           C  
ATOM   4497  CB  THR A 305      55.183  21.616 -30.554  1.00 41.18           C  
ATOM   4498  HB  THR A 305      55.516  21.654 -31.591  1.00 41.18           H  
ATOM   4499  O   THR A 305      53.126  20.971 -32.740  1.00 41.18           O  
ATOM   4500  CG2 THR A 305      55.747  22.831 -29.820  1.00 41.18           C  
ATOM   4501 HG21 THR A 305      55.357  23.745 -30.269  1.00 41.18           H  
ATOM   4502 HG22 THR A 305      56.833  22.837 -29.904  1.00 41.18           H  
ATOM   4503 HG23 THR A 305      55.469  22.802 -28.766  1.00 41.18           H  
ATOM   4504  OG1 THR A 305      55.704  20.461 -29.939  1.00 41.18           O  
ATOM   4505  HG1 THR A 305      56.659  20.511 -30.026  1.00 41.18           H  
ATOM   4506  N   ILE A 306      52.564  19.488 -31.149  1.00 43.48           N  
ATOM   4507  H   ILE A 306      52.546  19.277 -30.162  1.00 43.48           H  
ATOM   4508  CA  ILE A 306      51.666  18.737 -32.029  1.00 43.48           C  
ATOM   4509  HA  ILE A 306      52.036  18.820 -33.051  1.00 43.48           H  
ATOM   4510  C   ILE A 306      50.323  19.465 -31.953  1.00 43.48           C  
ATOM   4511  CB  ILE A 306      51.578  17.224 -31.701  1.00 43.48           C  
ATOM   4512  HB  ILE A 306      50.860  17.072 -30.896  1.00 43.48           H  
ATOM   4513  O   ILE A 306      49.428  19.082 -31.207  1.00 43.48           O  
ATOM   4514  CG1 ILE A 306      52.922  16.623 -31.233  1.00 43.48           C  
ATOM   4515 HG12 ILE A 306      53.277  17.169 -30.360  1.00 43.48           H  
ATOM   4516 HG13 ILE A 306      53.665  16.722 -32.025  1.00 43.48           H  
ATOM   4517  CG2 ILE A 306      51.072  16.500 -32.965  1.00 43.48           C  
ATOM   4518 HG21 ILE A 306      50.822  15.464 -32.738  1.00 43.48           H  
ATOM   4519 HG22 ILE A 306      50.166  16.984 -33.330  1.00 43.48           H  
ATOM   4520 HG23 ILE A 306      51.829  16.521 -33.749  1.00 43.48           H  
ATOM   4521  CD1 ILE A 306      52.822  15.150 -30.815  1.00 43.48           C  
ATOM   4522 HD11 ILE A 306      52.032  15.024 -30.075  1.00 43.48           H  
ATOM   4523 HD12 ILE A 306      52.615  14.520 -31.680  1.00 43.48           H  
ATOM   4524 HD13 ILE A 306      53.771  14.834 -30.380  1.00 43.48           H  
ATOM   4525  N   ASN A 307      50.213  20.585 -32.669  1.00 42.54           N  
ATOM   4526  H   ASN A 307      51.034  20.894 -33.171  1.00 42.54           H  
ATOM   4527  CA  ASN A 307      48.944  21.263 -32.920  1.00 42.54           C  
ATOM   4528  HA  ASN A 307      48.398  21.377 -31.984  1.00 42.54           H  
ATOM   4529  C   ASN A 307      48.094  20.388 -33.849  1.00 42.54           C  
ATOM   4530  CB  ASN A 307      49.194  22.655 -33.534  1.00 42.54           C  
ATOM   4531  HB2 ASN A 307      48.244  23.069 -33.873  1.00 42.54           H  
ATOM   4532  HB3 ASN A 307      49.844  22.555 -34.404  1.00 42.54           H  
ATOM   4533  O   ASN A 307      47.766  20.807 -34.955  1.00 42.54           O  
ATOM   4534  CG  ASN A 307      49.770  23.657 -32.563  1.00 42.54           C  
ATOM   4535  ND2 ASN A 307      50.780  24.392 -32.964  1.00 42.54           N  
ATOM   4536 HD21 ASN A 307      51.164  25.004 -32.258  1.00 42.54           H  
ATOM   4537 HD22 ASN A 307      51.206  24.231 -33.866  1.00 42.54           H  
ATOM   4538  OD1 ASN A 307      49.304  23.829 -31.454  1.00 42.54           O  
ATOM   4539  N   ASP A 308      47.802  19.154 -33.443  1.00 53.12           N  
ATOM   4540  H   ASP A 308      48.099  18.866 -32.522  1.00 53.12           H  
ATOM   4541  CA  ASP A 308      46.807  18.343 -34.113  1.00 53.12           C  
ATOM   4542  HA  ASP A 308      46.813  18.589 -35.175  1.00 53.12           H  
ATOM   4543  C   ASP A 308      45.457  18.705 -33.486  1.00 53.12           C  
ATOM   4544  CB  ASP A 308      47.137  16.847 -34.042  1.00 53.12           C  
ATOM   4545  HB2 ASP A 308      47.026  16.479 -33.022  1.00 53.12           H  
ATOM   4546  HB3 ASP A 308      48.173  16.706 -34.350  1.00 53.12           H  
ATOM   4547  O   ASP A 308      45.155  18.246 -32.379  1.00 53.12           O  
ATOM   4548  CG  ASP A 308      46.254  16.035 -34.995  1.00 53.12           C  
ATOM   4549  OD1 ASP A 308      45.303  16.627 -35.561  1.00 53.12           O  
ATOM   4550  OD2 ASP A 308      46.566  14.834 -35.164  1.00 53.12           O  
ATOM   4551  N   PRO A 309      44.648  19.564 -34.134  1.00 52.01           N  
ATOM   4552  CA  PRO A 309      43.326  19.918 -33.629  1.00 52.01           C  
ATOM   4553  HA  PRO A 309      43.421  20.378 -32.646  1.00 52.01           H  
ATOM   4554  C   PRO A 309      42.404  18.695 -33.487  1.00 52.01           C  
ATOM   4555  CB  PRO A 309      42.781  20.947 -34.627  1.00 52.01           C  
ATOM   4556  HB2 PRO A 309      41.698  20.890 -34.732  1.00 52.01           H  
ATOM   4557  HB3 PRO A 309      43.075  21.947 -34.308  1.00 52.01           H  
ATOM   4558  O   PRO A 309      41.327  18.826 -32.908  1.00 52.01           O  
ATOM   4559  CG  PRO A 309      43.494  20.601 -35.931  1.00 52.01           C  
ATOM   4560  HG2 PRO A 309      43.554  21.456 -36.603  1.00 52.01           H  
ATOM   4561  HG3 PRO A 309      42.994  19.761 -36.413  1.00 52.01           H  
ATOM   4562  CD  PRO A 309      44.864  20.167 -35.443  1.00 52.01           C  
ATOM   4563  HD2 PRO A 309      45.296  19.471 -36.162  1.00 52.01           H  
ATOM   4564  HD3 PRO A 309      45.479  21.061 -35.338  1.00 52.01           H  
ATOM   4565  N   LEU A 310      42.807  17.519 -33.990  1.00 56.81           N  
ATOM   4566  H   LEU A 310      43.692  17.475 -34.475  1.00 56.81           H  
ATOM   4567  CA  LEU A 310      42.068  16.264 -33.887  1.00 56.81           C  
ATOM   4568  HA  LEU A 310      41.004  16.490 -33.826  1.00 56.81           H  
ATOM   4569  C   LEU A 310      42.393  15.451 -32.619  1.00 56.81           C  
ATOM   4570  CB  LEU A 310      42.309  15.442 -35.168  1.00 56.81           C  
ATOM   4571  HB2 LEU A 310      41.710  14.533 -35.113  1.00 56.81           H  
ATOM   4572  HB3 LEU A 310      43.353  15.128 -35.195  1.00 56.81           H  
ATOM   4573  O   LEU A 310      41.676  14.495 -32.324  1.00 56.81           O  
ATOM   4574  CG  LEU A 310      41.963  16.174 -36.481  1.00 56.81           C  
ATOM   4575  HG  LEU A 310      42.508  17.116 -36.546  1.00 56.81           H  
ATOM   4576  CD1 LEU A 310      42.366  15.324 -37.685  1.00 56.81           C  
ATOM   4577 HD11 LEU A 310      41.871  14.354 -37.641  1.00 56.81           H  
ATOM   4578 HD12 LEU A 310      43.447  15.183 -37.665  1.00 56.81           H  
ATOM   4579 HD13 LEU A 310      42.096  15.834 -38.610  1.00 56.81           H  
ATOM   4580  CD2 LEU A 310      40.464  16.470 -36.580  1.00 56.81           C  
ATOM   4581 HD21 LEU A 310      39.896  15.545 -36.481  1.00 56.81           H  
ATOM   4582 HD22 LEU A 310      40.169  17.163 -35.792  1.00 56.81           H  
ATOM   4583 HD23 LEU A 310      40.241  16.928 -37.544  1.00 56.81           H  
ATOM   4584  N   ALA A 311      43.415  15.805 -31.830  1.00 64.06           N  
ATOM   4585  H   ALA A 311      43.964  16.618 -32.072  1.00 64.06           H  
ATOM   4586  CA  ALA A 311      43.766  15.046 -30.627  1.00 64.06           C  
ATOM   4587  HA  ALA A 311      43.878  14.002 -30.918  1.00 64.06           H  
ATOM   4588  C   ALA A 311      42.660  15.126 -29.553  1.00 64.06           C  
ATOM   4589  CB  ALA A 311      45.123  15.524 -30.096  1.00 64.06           C  
ATOM   4590  HB1 ALA A 311      45.409  14.938 -29.222  1.00 64.06           H  
ATOM   4591  HB2 ALA A 311      45.882  15.407 -30.869  1.00 64.06           H  
ATOM   4592  HB3 ALA A 311      45.062  16.577 -29.819  1.00 64.06           H  
ATOM   4593  O   ALA A 311      42.381  16.189 -28.995  1.00 64.06           O  
ATOM   4594  N   ILE A 312      42.054  13.981 -29.218  1.00 69.64           N  
ATOM   4595  H   ILE A 312      42.285  13.158 -29.755  1.00 69.64           H  
ATOM   4596  CA  ILE A 312      40.974  13.891 -28.222  1.00 69.64           C  
ATOM   4597  HA  ILE A 312      40.717  14.905 -27.917  1.00 69.64           H  
ATOM   4598  C   ILE A 312      41.391  13.166 -26.942  1.00 69.64           C  
ATOM   4599  CB  ILE A 312      39.681  13.286 -28.807  1.00 69.64           C  
ATOM   4600  HB  ILE A 312      38.963  13.213 -27.989  1.00 69.64           H  
ATOM   4601  O   ILE A 312      42.172  12.211 -26.944  1.00 69.64           O  
ATOM   4602  CG1 ILE A 312      39.893  11.863 -29.371  1.00 69.64           C  
ATOM   4603 HG12 ILE A 312      40.409  11.920 -30.329  1.00 69.64           H  
ATOM   4604 HG13 ILE A 312      40.526  11.287 -28.695  1.00 69.64           H  
ATOM   4605  CG2 ILE A 312      39.084  14.254 -29.841  1.00 69.64           C  
ATOM   4606 HG21 ILE A 312      38.115  13.898 -30.190  1.00 69.64           H  
ATOM   4607 HG22 ILE A 312      39.759  14.362 -30.690  1.00 69.64           H  
ATOM   4608 HG23 ILE A 312      38.946  15.240 -29.396  1.00 69.64           H  
ATOM   4609  CD1 ILE A 312      38.586  11.076 -29.532  1.00 69.64           C  
ATOM   4610 HD11 ILE A 312      37.890  11.602 -30.185  1.00 69.64           H  
ATOM   4611 HD12 ILE A 312      38.122  10.934 -28.556  1.00 69.64           H  
ATOM   4612 HD13 ILE A 312      38.806  10.099 -29.962  1.00 69.64           H  
ATOM   4613  N   ALA A 313      40.796  13.589 -25.824  1.00 79.59           N  
ATOM   4614  H   ALA A 313      40.155  14.366 -25.893  1.00 79.59           H  
ATOM   4615  CA  ALA A 313      40.946  12.917 -24.542  1.00 79.59           C  
ATOM   4616  HA  ALA A 313      42.013  12.837 -24.332  1.00 79.59           H  
ATOM   4617  C   ALA A 313      40.344  11.502 -24.604  1.00 79.59           C  
ATOM   4618  CB  ALA A 313      40.309  13.781 -23.446  1.00 79.59           C  
ATOM   4619  HB1 ALA A 313      40.700  14.797 -23.498  1.00 79.59           H  
ATOM   4620  HB2 ALA A 313      39.228  13.817 -23.582  1.00 79.59           H  
ATOM   4621  HB3 ALA A 313      40.547  13.368 -22.466  1.00 79.59           H  
ATOM   4622  O   ALA A 313      39.132  11.338 -24.750  1.00 79.59           O  
ATOM   4623  N   THR A 314      41.189  10.484 -24.453  1.00 87.56           N  
ATOM   4624  H   THR A 314      42.161  10.702 -24.290  1.00 87.56           H  
ATOM   4625  CA  THR A 314      40.836   9.070 -24.620  1.00 87.56           C  
ATOM   4626  HA  THR A 314      39.785   8.993 -24.895  1.00 87.56           H  
ATOM   4627  C   THR A 314      41.043   8.307 -23.313  1.00 87.56           C  
ATOM   4628  CB  THR A 314      41.647   8.454 -25.771  1.00 87.56           C  
ATOM   4629  HB  THR A 314      42.710   8.477 -25.532  1.00 87.56           H  
ATOM   4630  O   THR A 314      41.984   8.574 -22.567  1.00 87.56           O  
ATOM   4631  CG2 THR A 314      41.223   7.018 -26.083  1.00 87.56           C  
ATOM   4632 HG21 THR A 314      41.755   6.675 -26.971  1.00 87.56           H  
ATOM   4633 HG22 THR A 314      41.489   6.364 -25.253  1.00 87.56           H  
ATOM   4634 HG23 THR A 314      40.151   6.976 -26.273  1.00 87.56           H  
ATOM   4635  OG1 THR A 314      41.421   9.189 -26.951  1.00 87.56           O  
ATOM   4636  HG1 THR A 314      41.815  10.060 -26.873  1.00 87.56           H  
ATOM   4637  N   TRP A 315      40.154   7.357 -23.017  1.00 93.43           N  
ATOM   4638  H   TRP A 315      39.398   7.182 -23.663  1.00 93.43           H  
ATOM   4639  CA  TRP A 315      40.241   6.496 -21.836  1.00 93.43           C  
ATOM   4640  HA  TRP A 315      40.563   7.082 -20.975  1.00 93.43           H  
ATOM   4641  C   TRP A 315      41.247   5.370 -22.042  1.00 93.43           C  
ATOM   4642  CB  TRP A 315      38.856   5.923 -21.537  1.00 93.43           C  
ATOM   4643  HB2 TRP A 315      38.966   5.114 -20.815  1.00 93.43           H  
ATOM   4644  HB3 TRP A 315      38.422   5.497 -22.442  1.00 93.43           H  
ATOM   4645  O   TRP A 315      41.070   4.553 -22.935  1.00 93.43           O  
ATOM   4646  CG  TRP A 315      37.917   6.918 -20.947  1.00 93.43           C  
ATOM   4647  CD1 TRP A 315      36.837   7.473 -21.544  1.00 93.43           C  
ATOM   4648  HD1 TRP A 315      36.497   7.241 -22.543  1.00 93.43           H  
ATOM   4649  CD2 TRP A 315      37.931   7.429 -19.587  1.00 93.43           C  
ATOM   4650  CE2 TRP A 315      36.802   8.279 -19.409  1.00 93.43           C  
ATOM   4651  CE3 TRP A 315      38.774   7.224 -18.477  1.00 93.43           C  
ATOM   4652  HE3 TRP A 315      39.635   6.581 -18.583  1.00 93.43           H  
ATOM   4653  NE1 TRP A 315      36.163   8.267 -20.634  1.00 93.43           N  
ATOM   4654  HE1 TRP A 315      35.241   8.640 -20.808  1.00 93.43           H  
ATOM   4655  CH2 TRP A 315      37.393   8.680 -17.092  1.00 93.43           C  
ATOM   4656  HH2 TRP A 315      37.181   9.130 -16.133  1.00 93.43           H  
ATOM   4657  CZ2 TRP A 315      36.529   8.893 -18.178  1.00 93.43           C  
ATOM   4658  HZ2 TRP A 315      35.648   9.506 -18.056  1.00 93.43           H  
ATOM   4659  CZ3 TRP A 315      38.514   7.846 -17.244  1.00 93.43           C  
ATOM   4660  HZ3 TRP A 315      39.174   7.671 -16.408  1.00 93.43           H  
ATOM   4661  N   LEU A 316      42.288   5.291 -21.220  1.00 92.60           N  
ATOM   4662  H   LEU A 316      42.398   5.994 -20.504  1.00 92.60           H  
ATOM   4663  CA  LEU A 316      43.344   4.282 -21.339  1.00 92.60           C  
ATOM   4664  HA  LEU A 316      43.103   3.571 -22.129  1.00 92.60           H  
ATOM   4665  C   LEU A 316      43.445   3.487 -20.036  1.00 92.60           C  
ATOM   4666  CB  LEU A 316      44.666   4.977 -21.709  1.00 92.60           C  
ATOM   4667  HB2 LEU A 316      45.446   4.222 -21.811  1.00 92.60           H  
ATOM   4668  HB3 LEU A 316      44.933   5.638 -20.884  1.00 92.60           H  
ATOM   4669  O   LEU A 316      43.361   4.074 -18.955  1.00 92.60           O  
ATOM   4670  CG  LEU A 316      44.625   5.831 -22.991  1.00 92.60           C  
ATOM   4671  HG  LEU A 316      43.841   6.584 -22.907  1.00 92.60           H  
ATOM   4672  CD1 LEU A 316      45.952   6.561 -23.167  1.00 92.60           C  
ATOM   4673 HD11 LEU A 316      46.194   7.124 -22.265  1.00 92.60           H  
ATOM   4674 HD12 LEU A 316      45.871   7.257 -24.002  1.00 92.60           H  
ATOM   4675 HD13 LEU A 316      46.746   5.845 -23.379  1.00 92.60           H  
ATOM   4676  CD2 LEU A 316      44.379   5.003 -24.251  1.00 92.60           C  
ATOM   4677 HD21 LEU A 316      44.351   5.657 -25.122  1.00 92.60           H  
ATOM   4678 HD22 LEU A 316      43.428   4.474 -24.182  1.00 92.60           H  
ATOM   4679 HD23 LEU A 316      45.184   4.280 -24.379  1.00 92.60           H  
ATOM   4680  N   GLU A 317      43.598   2.165 -20.135  1.00 93.97           N  
ATOM   4681  H   GLU A 317      43.708   1.737 -21.043  1.00 93.97           H  
ATOM   4682  CA  GLU A 317      43.742   1.284 -18.970  1.00 93.97           C  
ATOM   4683  HA  GLU A 317      42.902   1.442 -18.293  1.00 93.97           H  
ATOM   4684  C   GLU A 317      45.038   1.629 -18.231  1.00 93.97           C  
ATOM   4685  CB  GLU A 317      43.717  -0.186 -19.412  1.00 93.97           C  
ATOM   4686  HB2 GLU A 317      44.524  -0.356 -20.124  1.00 93.97           H  
ATOM   4687  HB3 GLU A 317      42.766  -0.382 -19.908  1.00 93.97           H  
ATOM   4688  O   GLU A 317      46.116   1.669 -18.827  1.00 93.97           O  
ATOM   4689  CG  GLU A 317      43.868  -1.152 -18.221  1.00 93.97           C  
ATOM   4690  HG2 GLU A 317      44.830  -0.970 -17.744  1.00 93.97           H  
ATOM   4691  HG3 GLU A 317      43.093  -0.922 -17.490  1.00 93.97           H  
ATOM   4692  CD  GLU A 317      43.792  -2.639 -18.617  1.00 93.97           C  
ATOM   4693  OE1 GLU A 317      43.668  -3.488 -17.699  1.00 93.97           O  
ATOM   4694  OE2 GLU A 317      43.903  -2.925 -19.826  1.00 93.97           O  
ATOM   4695  N   ILE A 318      44.950   1.914 -16.935  1.00 95.12           N  
ATOM   4696  H   ILE A 318      44.067   1.768 -16.466  1.00 95.12           H  
ATOM   4697  CA  ILE A 318      46.092   2.426 -16.173  1.00 95.12           C  
ATOM   4698  HA  ILE A 318      46.511   3.269 -16.722  1.00 95.12           H  
ATOM   4699  C   ILE A 318      47.169   1.343 -16.068  1.00 95.12           C  
ATOM   4700  CB  ILE A 318      45.652   2.938 -14.789  1.00 95.12           C  
ATOM   4701  HB  ILE A 318      45.182   2.113 -14.254  1.00 95.12           H  
ATOM   4702  O   ILE A 318      46.908   0.233 -15.609  1.00 95.12           O  
ATOM   4703  CG1 ILE A 318      44.616   4.070 -14.928  1.00 95.12           C  
ATOM   4704 HG12 ILE A 318      43.812   3.747 -15.589  1.00 95.12           H  
ATOM   4705 HG13 ILE A 318      45.088   4.944 -15.375  1.00 95.12           H  
ATOM   4706  CG2 ILE A 318      46.863   3.419 -13.971  1.00 95.12           C  
ATOM   4707 HG21 ILE A 318      46.543   3.719 -12.973  1.00 95.12           H  
ATOM   4708 HG22 ILE A 318      47.589   2.616 -13.848  1.00 95.12           H  
ATOM   4709 HG23 ILE A 318      47.343   4.263 -14.467  1.00 95.12           H  
ATOM   4710  CD1 ILE A 318      43.966   4.459 -13.598  1.00 95.12           C  
ATOM   4711 HD11 ILE A 318      43.639   3.566 -13.065  1.00 95.12           H  
ATOM   4712 HD12 ILE A 318      44.665   5.021 -12.979  1.00 95.12           H  
ATOM   4713 HD13 ILE A 318      43.096   5.080 -13.811  1.00 95.12           H  
ATOM   4714  N   GLY A 319      48.397   1.691 -16.453  1.00 91.52           N  
ATOM   4715  H   GLY A 319      48.531   2.616 -16.835  1.00 91.52           H  
ATOM   4716  CA  GLY A 319      49.542   0.776 -16.468  1.00 91.52           C  
ATOM   4717  HA2 GLY A 319      50.455   1.347 -16.299  1.00 91.52           H  
ATOM   4718  HA3 GLY A 319      49.446   0.052 -15.659  1.00 91.52           H  
ATOM   4719  C   GLY A 319      49.719  -0.007 -17.773  1.00 91.52           C  
ATOM   4720  O   GLY A 319      50.778  -0.595 -17.959  1.00 91.52           O  
ATOM   4721  N   SER A 320      48.745   0.023 -18.693  1.00 90.43           N  
ATOM   4722  H   SER A 320      47.893   0.526 -18.492  1.00 90.43           H  
ATOM   4723  CA  SER A 320      48.920  -0.537 -20.043  1.00 90.43           C  
ATOM   4724  HA  SER A 320      49.216  -1.581 -19.941  1.00 90.43           H  
ATOM   4725  C   SER A 320      50.031   0.182 -20.822  1.00 90.43           C  
ATOM   4726  CB  SER A 320      47.610  -0.504 -20.842  1.00 90.43           C  
ATOM   4727  HB2 SER A 320      47.759  -1.004 -21.799  1.00 90.43           H  
ATOM   4728  HB3 SER A 320      46.833  -1.036 -20.294  1.00 90.43           H  
ATOM   4729  O   SER A 320      50.393   1.325 -20.518  1.00 90.43           O  
ATOM   4730  OG  SER A 320      47.204   0.833 -21.076  1.00 90.43           O  
ATOM   4731  HG  SER A 320      46.776   1.138 -20.273  1.00 90.43           H  
ATOM   4732  N   ASP A 321      50.547  -0.461 -21.867  1.00 85.55           N  
ATOM   4733  H   ASP A 321      50.147  -1.340 -22.164  1.00 85.55           H  
ATOM   4734  CA  ASP A 321      51.591   0.113 -22.719  1.00 85.55           C  
ATOM   4735  HA  ASP A 321      52.414   0.432 -22.079  1.00 85.55           H  
ATOM   4736  C   ASP A 321      51.090   1.353 -23.479  1.00 85.55           C  
ATOM   4737  CB  ASP A 321      52.121  -0.973 -23.670  1.00 85.55           C  
ATOM   4738  HB2 ASP A 321      53.072  -0.626 -24.074  1.00 85.55           H  
ATOM   4739  HB3 ASP A 321      52.315  -1.888 -23.110  1.00 85.55           H  
ATOM   4740  O   ASP A 321      51.793   2.355 -23.581  1.00 85.55           O  
ATOM   4741  CG  ASP A 321      51.172  -1.276 -24.831  1.00 85.55           C  
ATOM   4742  OD1 ASP A 321      49.951  -1.372 -24.575  1.00 85.55           O  
ATOM   4743  OD2 ASP A 321      51.689  -1.293 -25.975  1.00 85.55           O  
ATOM   4744  N   ILE A 322      49.845   1.344 -23.958  1.00 86.57           N  
ATOM   4745  H   ILE A 322      49.375   0.451 -23.992  1.00 86.57           H  
ATOM   4746  CA  ILE A 322      49.217   2.514 -24.582  1.00 86.57           C  
ATOM   4747  HA  ILE A 322      49.881   2.876 -25.367  1.00 86.57           H  
ATOM   4748  C   ILE A 322      49.061   3.658 -23.579  1.00 86.57           C  
ATOM   4749  CB  ILE A 322      47.867   2.155 -25.239  1.00 86.57           C  
ATOM   4750  HB  ILE A 322      47.455   3.075 -25.654  1.00 86.57           H  
ATOM   4751  O   ILE A 322      49.237   4.824 -23.936  1.00 86.57           O  
ATOM   4752  CG1 ILE A 322      46.838   1.588 -24.232  1.00 86.57           C  
ATOM   4753 HG12 ILE A 322      47.217   0.660 -23.804  1.00 86.57           H  
ATOM   4754 HG13 ILE A 322      46.686   2.306 -23.426  1.00 86.57           H  
ATOM   4755  CG2 ILE A 322      48.111   1.196 -26.415  1.00 86.57           C  
ATOM   4756 HG21 ILE A 322      47.201   1.079 -27.004  1.00 86.57           H  
ATOM   4757 HG22 ILE A 322      48.413   0.214 -26.050  1.00 86.57           H  
ATOM   4758 HG23 ILE A 322      48.895   1.586 -27.065  1.00 86.57           H  
ATOM   4759  CD1 ILE A 322      45.456   1.307 -24.830  1.00 86.57           C  
ATOM   4760 HD11 ILE A 322      45.506   0.455 -25.507  1.00 86.57           H  
ATOM   4761 HD12 ILE A 322      45.091   2.178 -25.374  1.00 86.57           H  
ATOM   4762 HD13 ILE A 322      44.759   1.065 -24.027  1.00 86.57           H  
ATOM   4763  N   TRP A 323      48.785   3.348 -22.308  1.00 89.47           N  
ATOM   4764  H   TRP A 323      48.684   2.375 -22.055  1.00 89.47           H  
ATOM   4765  CA  TRP A 323      48.719   4.360 -21.265  1.00 89.47           C  
ATOM   4766  HA  TRP A 323      48.057   5.156 -21.607  1.00 89.47           H  
ATOM   4767  C   TRP A 323      50.090   4.993 -21.057  1.00 89.47           C  
ATOM   4768  CB  TRP A 323      48.111   3.784 -19.984  1.00 89.47           C  
ATOM   4769  HB2 TRP A 323      48.678   2.908 -19.668  1.00 89.47           H  
ATOM   4770  HB3 TRP A 323      47.100   3.458 -20.227  1.00 89.47           H  
ATOM   4771  O   TRP A 323      50.167   6.220 -21.098  1.00 89.47           O  
ATOM   4772  CG  TRP A 323      48.027   4.721 -18.819  1.00 89.47           C  
ATOM   4773  CD1 TRP A 323      46.983   5.529 -18.527  1.00 89.47           C  
ATOM   4774  HD1 TRP A 323      46.063   5.579 -19.091  1.00 89.47           H  
ATOM   4775  CD2 TRP A 323      48.989   4.916 -17.739  1.00 89.47           C  
ATOM   4776  CE2 TRP A 323      48.475   5.906 -16.852  1.00 89.47           C  
ATOM   4777  CE3 TRP A 323      50.238   4.351 -17.408  1.00 89.47           C  
ATOM   4778  HE3 TRP A 323      50.648   3.581 -18.044  1.00 89.47           H  
ATOM   4779  NE1 TRP A 323      47.262   6.254 -17.387  1.00 89.47           N  
ATOM   4780  HE1 TRP A 323      46.652   6.949 -16.982  1.00 89.47           H  
ATOM   4781  CH2 TRP A 323      50.400   5.750 -15.406  1.00 89.47           C  
ATOM   4782  HH2 TRP A 323      50.937   6.058 -14.520  1.00 89.47           H  
ATOM   4783  CZ2 TRP A 323      49.161   6.333 -15.712  1.00 89.47           C  
ATOM   4784  HZ2 TRP A 323      48.736   7.099 -15.079  1.00 89.47           H  
ATOM   4785  CZ3 TRP A 323      50.935   4.763 -16.255  1.00 89.47           C  
ATOM   4786  HZ3 TRP A 323      51.888   4.311 -16.019  1.00 89.47           H  
ATOM   4787  N   THR A 324      51.174   4.223 -20.908  1.00 84.72           N  
ATOM   4788  H   THR A 324      51.079   3.218 -20.954  1.00 84.72           H  
ATOM   4789  CA  THR A 324      52.528   4.792 -20.754  1.00 84.72           C  
ATOM   4790  HA  THR A 324      52.507   5.498 -19.923  1.00 84.72           H  
ATOM   4791  C   THR A 324      52.964   5.587 -21.988  1.00 84.72           C  
ATOM   4792  CB  THR A 324      53.588   3.735 -20.398  1.00 84.72           C  
ATOM   4793  HB  THR A 324      54.558   4.226 -20.324  1.00 84.72           H  
ATOM   4794  O   THR A 324      53.438   6.716 -21.840  1.00 84.72           O  
ATOM   4795  CG2 THR A 324      53.298   3.057 -19.060  1.00 84.72           C  
ATOM   4796 HG21 THR A 324      52.389   2.459 -19.130  1.00 84.72           H  
ATOM   4797 HG22 THR A 324      53.200   3.806 -18.275  1.00 84.72           H  
ATOM   4798 HG23 THR A 324      54.126   2.392 -18.814  1.00 84.72           H  
ATOM   4799  OG1 THR A 324      53.667   2.732 -21.372  1.00 84.72           O  
ATOM   4800  HG1 THR A 324      54.491   2.840 -21.853  1.00 84.72           H  
ATOM   4801  N   LYS A 325      52.711   5.070 -23.197  1.00 83.95           N  
ATOM   4802  H   LYS A 325      52.355   4.125 -23.220  1.00 83.95           H  
ATOM   4803  CA  LYS A 325      53.046   5.702 -24.489  1.00 83.95           C  
ATOM   4804  HA  LYS A 325      54.101   5.975 -24.493  1.00 83.95           H  
ATOM   4805  C   LYS A 325      52.262   6.983 -24.792  1.00 83.95           C  
ATOM   4806  CB  LYS A 325      52.803   4.686 -25.615  1.00 83.95           C  
ATOM   4807  HB2 LYS A 325      52.845   5.198 -26.577  1.00 83.95           H  
ATOM   4808  HB3 LYS A 325      51.798   4.279 -25.502  1.00 83.95           H  
ATOM   4809  O   LYS A 325      52.743   7.814 -25.561  1.00 83.95           O  
ATOM   4810  CG  LYS A 325      53.822   3.536 -25.641  1.00 83.95           C  
ATOM   4811  HG2 LYS A 325      54.798   3.919 -25.937  1.00 83.95           H  
ATOM   4812  HG3 LYS A 325      53.923   3.088 -24.653  1.00 83.95           H  
ATOM   4813  CD  LYS A 325      53.369   2.467 -26.644  1.00 83.95           C  
ATOM   4814  HD2 LYS A 325      52.377   2.120 -26.354  1.00 83.95           H  
ATOM   4815  HD3 LYS A 325      53.315   2.902 -27.641  1.00 83.95           H  
ATOM   4816  CE  LYS A 325      54.327   1.272 -26.657  1.00 83.95           C  
ATOM   4817  HE2 LYS A 325      55.257   1.578 -27.135  1.00 83.95           H  
ATOM   4818  HE3 LYS A 325      54.543   0.991 -25.626  1.00 83.95           H  
ATOM   4819  NZ  LYS A 325      53.731   0.110 -27.369  1.00 83.95           N  
ATOM   4820  HZ1 LYS A 325      52.924  -0.250 -26.879  1.00 83.95           H  
ATOM   4821  HZ2 LYS A 325      53.441   0.358 -28.304  1.00 83.95           H  
ATOM   4822  HZ3 LYS A 325      54.378  -0.664 -27.422  1.00 83.95           H  
ATOM   4823  N   ALA A 326      51.081   7.179 -24.202  1.00 84.52           N  
ATOM   4824  H   ALA A 326      50.673   6.407 -23.694  1.00 84.52           H  
ATOM   4825  CA  ALA A 326      50.273   8.389 -24.410  1.00 84.52           C  
ATOM   4826  HA  ALA A 326      50.156   8.555 -25.481  1.00 84.52           H  
ATOM   4827  C   ALA A 326      50.917   9.664 -23.838  1.00 84.52           C  
ATOM   4828  CB  ALA A 326      48.887   8.157 -23.803  1.00 84.52           C  
ATOM   4829  HB1 ALA A 326      48.410   7.327 -24.324  1.00 84.52           H  
ATOM   4830  HB2 ALA A 326      48.273   9.049 -23.932  1.00 84.52           H  
ATOM   4831  HB3 ALA A 326      48.968   7.926 -22.741  1.00 84.52           H  
ATOM   4832  O   ALA A 326      50.620  10.773 -24.284  1.00 84.52           O  
ATOM   4833  N   THR A 327      51.812   9.522 -22.859  1.00 80.87           N  
ATOM   4834  H   THR A 327      52.047   8.584 -22.567  1.00 80.87           H  
ATOM   4835  CA  THR A 327      52.601  10.629 -22.300  1.00 80.87           C  
ATOM   4836  HA  THR A 327      52.517  11.508 -22.939  1.00 80.87           H  
ATOM   4837  C   THR A 327      54.070  10.210 -22.258  1.00 80.87           C  
ATOM   4838  CB  THR A 327      52.102  11.054 -20.913  1.00 80.87           C  
ATOM   4839  HB  THR A 327      52.769  11.818 -20.513  1.00 80.87           H  
ATOM   4840  O   THR A 327      54.557   9.804 -21.197  1.00 80.87           O  
ATOM   4841  CG2 THR A 327      50.679  11.604 -20.922  1.00 80.87           C  
ATOM   4842 HG21 THR A 327      50.400  11.912 -19.914  1.00 80.87           H  
ATOM   4843 HG22 THR A 327      50.628  12.471 -21.581  1.00 80.87           H  
ATOM   4844 HG23 THR A 327      49.982  10.848 -21.283  1.00 80.87           H  
ATOM   4845  OG1 THR A 327      52.116   9.939 -20.066  1.00 80.87           O  
ATOM   4846  HG1 THR A 327      53.021   9.625 -20.128  1.00 80.87           H  
ATOM   4847  N   PRO A 328      54.773  10.251 -23.403  1.00 78.88           N  
ATOM   4848  CA  PRO A 328      56.178   9.882 -23.449  1.00 78.88           C  
ATOM   4849  HA  PRO A 328      56.311   8.867 -23.075  1.00 78.88           H  
ATOM   4850  C   PRO A 328      56.996  10.852 -22.593  1.00 78.88           C  
ATOM   4851  CB  PRO A 328      56.567   9.928 -24.927  1.00 78.88           C  
ATOM   4852  HB2 PRO A 328      56.363   8.960 -25.385  1.00 78.88           H  
ATOM   4853  HB3 PRO A 328      57.614  10.198 -25.066  1.00 78.88           H  
ATOM   4854  O   PRO A 328      56.709  12.052 -22.534  1.00 78.88           O  
ATOM   4855  CG  PRO A 328      55.621  10.978 -25.508  1.00 78.88           C  
ATOM   4856  HG2 PRO A 328      55.447  10.817 -26.572  1.00 78.88           H  
ATOM   4857  HG3 PRO A 328      56.024  11.974 -25.329  1.00 78.88           H  
ATOM   4858  CD  PRO A 328      54.343  10.783 -24.692  1.00 78.88           C  
ATOM   4859  HD2 PRO A 328      53.695  10.062 -25.190  1.00 78.88           H  
ATOM   4860  HD3 PRO A 328      53.829  11.739 -24.586  1.00 78.88           H  
ATOM   4861  N   THR A 329      58.025  10.337 -21.932  1.00 81.20           N  
ATOM   4862  H   THR A 329      58.234   9.354 -22.031  1.00 81.20           H  
ATOM   4863  CA  THR A 329      58.886  11.147 -21.065  1.00 81.20           C  
ATOM   4864  HA  THR A 329      58.265  11.838 -20.496  1.00 81.20           H  
ATOM   4865  C   THR A 329      59.855  11.929 -21.921  1.00 81.20           C  
ATOM   4866  CB  THR A 329      59.651  10.272 -20.079  1.00 81.20           C  
ATOM   4867  HB  THR A 329      60.333   9.617 -20.622  1.00 81.20           H  
ATOM   4868  O   THR A 329      60.517  11.350 -22.780  1.00 81.20           O  
ATOM   4869  CG2 THR A 329      60.437  11.053 -19.024  1.00 81.20           C  
ATOM   4870 HG21 THR A 329      60.920  10.343 -18.354  1.00 81.20           H  
ATOM   4871 HG22 THR A 329      59.773  11.699 -18.450  1.00 81.20           H  
ATOM   4872 HG23 THR A 329      61.214  11.654 -19.498  1.00 81.20           H  
ATOM   4873  OG1 THR A 329      58.689   9.489 -19.434  1.00 81.20           O  
ATOM   4874  HG1 THR A 329      59.155   8.686 -19.192  1.00 81.20           H  
ATOM   4875  N   ARG A 330      59.943  13.238 -21.686  1.00 81.42           N  
ATOM   4876  H   ARG A 330      59.363  13.634 -20.960  1.00 81.42           H  
ATOM   4877  CA  ARG A 330      60.863  14.132 -22.390  1.00 81.42           C  
ATOM   4878  HA  ARG A 330      61.464  13.553 -23.091  1.00 81.42           H  
ATOM   4879  C   ARG A 330      61.817  14.770 -21.396  1.00 81.42           C  
ATOM   4880  CB  ARG A 330      60.085  15.180 -23.199  1.00 81.42           C  
ATOM   4881  HB2 ARG A 330      59.406  15.722 -22.541  1.00 81.42           H  
ATOM   4882  HB3 ARG A 330      60.795  15.888 -23.626  1.00 81.42           H  
ATOM   4883  O   ARG A 330      61.367  15.443 -20.468  1.00 81.42           O  
ATOM   4884  CG  ARG A 330      59.290  14.528 -24.339  1.00 81.42           C  
ATOM   4885  HG2 ARG A 330      58.564  13.821 -23.936  1.00 81.42           H  
ATOM   4886  HG3 ARG A 330      59.982  13.985 -24.983  1.00 81.42           H  
ATOM   4887  CD  ARG A 330      58.544  15.580 -25.164  1.00 81.42           C  
ATOM   4888  HD2 ARG A 330      57.764  16.010 -24.536  1.00 81.42           H  
ATOM   4889  HD3 ARG A 330      59.234  16.380 -25.432  1.00 81.42           H  
ATOM   4890  NE  ARG A 330      57.932  14.978 -26.370  1.00 81.42           N  
ATOM   4891  HE  ARG A 330      57.158  14.348 -26.215  1.00 81.42           H  
ATOM   4892  NH1 ARG A 330      59.326  15.891 -27.943  1.00 81.42           N  
ATOM   4893 HH11 ARG A 330      59.677  15.932 -28.889  1.00 81.42           H  
ATOM   4894 HH12 ARG A 330      59.783  16.434 -27.224  1.00 81.42           H  
ATOM   4895  NH2 ARG A 330      57.764  14.472 -28.599  1.00 81.42           N  
ATOM   4896 HH21 ARG A 330      58.111  14.586 -29.541  1.00 81.42           H  
ATOM   4897 HH22 ARG A 330      57.010  13.822 -28.429  1.00 81.42           H  
ATOM   4898  CZ  ARG A 330      58.338  15.116 -27.624  1.00 81.42           C  
ATOM   4899  N   SER A 331      63.115  14.579 -21.601  1.00 84.92           N  
ATOM   4900  H   SER A 331      63.392  14.023 -22.398  1.00 84.92           H  
ATOM   4901  CA  SER A 331      64.152  15.352 -20.921  1.00 84.92           C  
ATOM   4902  HA  SER A 331      63.720  15.891 -20.078  1.00 84.92           H  
ATOM   4903  C   SER A 331      64.696  16.406 -21.861  1.00 84.92           C  
ATOM   4904  CB  SER A 331      65.266  14.470 -20.365  1.00 84.92           C  
ATOM   4905  HB2 SER A 331      64.848  13.698 -19.720  1.00 84.92           H  
ATOM   4906  HB3 SER A 331      65.834  14.010 -21.174  1.00 84.92           H  
ATOM   4907  O   SER A 331      65.263  16.076 -22.897  1.00 84.92           O  
ATOM   4908  OG  SER A 331      66.094  15.329 -19.612  1.00 84.92           O  
ATOM   4909  HG  SER A 331      66.515  14.830 -18.908  1.00 84.92           H  
ATOM   4910  N   ILE A 332      64.461  17.670 -21.515  1.00 82.85           N  
ATOM   4911  H   ILE A 332      64.062  17.851 -20.605  1.00 82.85           H  
ATOM   4912  CA  ILE A 332      64.894  18.826 -22.295  1.00 82.85           C  
ATOM   4913  HA  ILE A 332      65.064  18.518 -23.327  1.00 82.85           H  
ATOM   4914  C   ILE A 332      66.222  19.306 -21.720  1.00 82.85           C  
ATOM   4915  CB  ILE A 332      63.817  19.934 -22.303  1.00 82.85           C  
ATOM   4916  HB  ILE A 332      63.645  20.254 -21.275  1.00 82.85           H  
ATOM   4917  O   ILE A 332      66.310  19.598 -20.525  1.00 82.85           O  
ATOM   4918  CG1 ILE A 332      62.483  19.398 -22.878  1.00 82.85           C  
ATOM   4919 HG12 ILE A 332      62.623  19.127 -23.924  1.00 82.85           H  
ATOM   4920 HG13 ILE A 332      62.184  18.501 -22.336  1.00 82.85           H  
ATOM   4921  CG2 ILE A 332      64.305  21.151 -23.111  1.00 82.85           C  
ATOM   4922 HG21 ILE A 332      63.563  21.949 -23.098  1.00 82.85           H  
ATOM   4923 HG22 ILE A 332      64.504  20.871 -24.146  1.00 82.85           H  
ATOM   4924 HG23 ILE A 332      65.215  21.560 -22.673  1.00 82.85           H  
ATOM   4925  CD1 ILE A 332      61.313  20.386 -22.775  1.00 82.85           C  
ATOM   4926 HD11 ILE A 332      61.213  20.741 -21.749  1.00 82.85           H  
ATOM   4927 HD12 ILE A 332      60.393  19.881 -23.067  1.00 82.85           H  
ATOM   4928 HD13 ILE A 332      61.466  21.232 -23.445  1.00 82.85           H  
ATOM   4929  N   GLY A 333      67.230  19.363 -22.583  1.00 81.69           N  
ATOM   4930  H   GLY A 333      67.086  19.021 -23.522  1.00 81.69           H  
ATOM   4931  CA  GLY A 333      68.557  19.873 -22.289  1.00 81.69           C  
ATOM   4932  HA2 GLY A 333      68.856  19.507 -21.307  1.00 81.69           H  
ATOM   4933  HA3 GLY A 333      69.261  19.480 -23.022  1.00 81.69           H  
ATOM   4934  C   GLY A 333      68.657  21.397 -22.307  1.00 81.69           C  
ATOM   4935  O   GLY A 333      67.718  22.120 -22.663  1.00 81.69           O  
ATOM   4936  N   GLY A 334      69.846  21.890 -21.974  1.00 80.16           N  
ATOM   4937  H   GLY A 334      70.602  21.229 -21.862  1.00 80.16           H  
ATOM   4938  CA  GLY A 334      70.210  23.290 -22.138  1.00 80.16           C
[truncated: 926,001 more chars]
