# Supplementary material for: Evolution of Phage Tail Sheath Protein
Source: Viruses. 2022 May 26;14(6):1148. doi: 10.3390/v14061148 (PMC9230969; doi:10.3390/v14061148)
Supplement: Supplementary file 1 [file viruses-14-01148-s001.zip › Supplementary_File_S2/AF_models/Bacillus__phage__AR9.pdb]

ATOM      1  N   MET A   1     -72.539  25.514  48.566  1.00 35.01           N  
ATOM      2  H   MET A   1     -71.850  25.538  49.304  1.00 35.01           H  
ATOM      3  H2  MET A   1     -73.466  25.617  48.954  1.00 35.01           H  
ATOM      4  H3  MET A   1     -72.350  26.280  47.936  1.00 35.01           H  
ATOM      5  CA  MET A   1     -72.427  24.251  47.807  1.00 35.01           C  
ATOM      6  HA  MET A   1     -72.526  23.391  48.469  1.00 35.01           H  
ATOM      7  C   MET A   1     -71.041  24.241  47.200  1.00 35.01           C  
ATOM      8  CB  MET A   1     -73.499  24.171  46.707  1.00 35.01           C  
ATOM      9  HB2 MET A   1     -73.274  23.342  46.037  1.00 35.01           H  
ATOM     10  HB3 MET A   1     -73.488  25.094  46.127  1.00 35.01           H  
ATOM     11  O   MET A   1     -70.732  25.186  46.489  1.00 35.01           O  
ATOM     12  CG  MET A   1     -74.902  23.958  47.290  1.00 35.01           C  
ATOM     13  HG2 MET A   1     -74.987  22.924  47.626  1.00 35.01           H  
ATOM     14  HG3 MET A   1     -75.049  24.612  48.150  1.00 35.01           H  
ATOM     15  SD  MET A   1     -76.227  24.304  46.110  1.00 35.01           S  
ATOM     16  CE  MET A   1     -77.657  23.667  47.023  1.00 35.01           C  
ATOM     17  HE1 MET A   1     -77.771  24.211  47.961  1.00 35.01           H  
ATOM     18  HE2 MET A   1     -78.557  23.799  46.422  1.00 35.01           H  
ATOM     19  HE3 MET A   1     -77.520  22.606  47.230  1.00 35.01           H  
ATOM     20  N   ALA A   2     -70.198  23.275  47.558  1.00 33.12           N  
ATOM     21  H   ALA A   2     -70.511  22.485  48.104  1.00 33.12           H  
ATOM     22  CA  ALA A   2     -68.856  23.147  47.001  1.00 33.12           C  
ATOM     23  HA  ALA A   2     -68.568  24.060  46.479  1.00 33.12           H  
ATOM     24  C   ALA A   2     -68.867  21.998  45.989  1.00 33.12           C  
ATOM     25  CB  ALA A   2     -67.854  22.927  48.141  1.00 33.12           C  
ATOM     26  HB1 ALA A   2     -68.096  22.015  48.688  1.00 33.12           H  
ATOM     27  HB2 ALA A   2     -67.865  23.776  48.824  1.00 33.12           H  
ATOM     28  HB3 ALA A   2     -66.851  22.822  47.728  1.00 33.12           H  
ATOM     29  O   ALA A   2     -69.164  20.865  46.354  1.00 33.12           O  
ATOM     30  N   THR A   3     -68.601  22.310  44.725  1.00 34.11           N  
ATOM     31  H   THR A   3     -68.435  23.275  44.475  1.00 34.11           H  
ATOM     32  CA  THR A   3     -68.323  21.327  43.675  1.00 34.11           C  
ATOM     33  HA  THR A   3     -68.648  20.332  43.981  1.00 34.11           H  
ATOM     34  C   THR A   3     -66.818  21.300  43.477  1.00 34.11           C  
ATOM     35  CB  THR A   3     -69.036  21.683  42.362  1.00 34.11           C  
ATOM     36  HB  THR A   3     -68.616  21.090  41.550  1.00 34.11           H  
ATOM     37  O   THR A   3     -66.249  22.264  42.964  1.00 34.11           O  
ATOM     38  CG2 THR A   3     -70.535  21.403  42.448  1.00 34.11           C  
ATOM     39 HG21 THR A   3     -71.001  21.651  41.495  1.00 34.11           H  
ATOM     40 HG22 THR A   3     -70.985  22.005  43.237  1.00 34.11           H  
ATOM     41 HG23 THR A   3     -70.699  20.345  42.657  1.00 34.11           H  
ATOM     42  OG1 THR A   3     -68.871  23.056  42.076  1.00 34.11           O  
ATOM     43  HG1 THR A   3     -67.929  23.182  41.947  1.00 34.11           H  
ATOM     44  N   GLU A   4     -66.173  20.240  43.951  1.00 35.51           N  
ATOM     45  H   GLU A   4     -66.691  19.485  44.378  1.00 35.51           H  
ATOM     46  CA  GLU A   4     -64.723  20.079  43.864  1.00 35.51           C  
ATOM     47  HA  GLU A   4     -64.250  20.987  44.239  1.00 35.51           H  
ATOM     48  C   GLU A   4     -64.295  19.901  42.400  1.00 35.51           C  
ATOM     49  CB  GLU A   4     -64.272  18.912  44.757  1.00 35.51           C  
ATOM     50  HB2 GLU A   4     -63.199  18.764  44.635  1.00 35.51           H  
ATOM     51  HB3 GLU A   4     -64.793  18.006  44.447  1.00 35.51           H  
ATOM     52  O   GLU A   4     -64.941  19.193  41.628  1.00 35.51           O  
ATOM     53  CG  GLU A   4     -64.572  19.218  46.237  1.00 35.51           C  
ATOM     54  HG2 GLU A   4     -65.633  19.433  46.359  1.00 35.51           H  
ATOM     55  HG3 GLU A   4     -64.021  20.115  46.519  1.00 35.51           H  
ATOM     56  CD  GLU A   4     -64.213  18.064  47.181  1.00 35.51           C  
ATOM     57  OE1 GLU A   4     -63.652  18.367  48.258  1.00 35.51           O  
ATOM     58  OE2 GLU A   4     -64.560  16.910  46.847  1.00 35.51           O  
ATOM     59  N   ALA A   5     -63.221  20.584  42.000  1.00 36.06           N  
ATOM     60  H   ALA A   5     -62.695  21.120  42.674  1.00 36.06           H  
ATOM     61  CA  ALA A   5     -62.734  20.546  40.627  1.00 36.06           C  
ATOM     62  HA  ALA A   5     -63.589  20.537  39.951  1.00 36.06           H  
ATOM     63  C   ALA A   5     -61.921  19.266  40.388  1.00 36.06           C  
ATOM     64  CB  ALA A   5     -61.932  21.823  40.347  1.00 36.06           C  
ATOM     65  HB1 ALA A   5     -61.582  21.813  39.315  1.00 36.06           H  
ATOM     66  HB2 ALA A   5     -62.564  22.698  40.500  1.00 36.06           H  
ATOM     67  HB3 ALA A   5     -61.070  21.876  41.011  1.00 36.06           H  
ATOM     68  O   ALA A   5     -60.811  19.120  40.899  1.00 36.06           O  
ATOM     69  N   SER A   6     -62.458  18.345  39.589  1.00 33.24           N  
ATOM     70  H   SER A   6     -63.394  18.487  39.237  1.00 33.24           H  
ATOM     71  CA  SER A   6     -61.783  17.102  39.216  1.00 33.24           C  
ATOM     72  HA  SER A   6     -61.379  16.638  40.115  1.00 33.24           H  
ATOM     73  C   SER A   6     -60.620  17.367  38.250  1.00 33.24           C  
ATOM     74  CB  SER A   6     -62.807  16.131  38.611  1.00 33.24           C  
ATOM     75  HB2 SER A   6     -62.300  15.224  38.281  1.00 33.24           H  
ATOM     76  HB3 SER A   6     -63.542  15.865  39.371  1.00 33.24           H  
ATOM     77  O   SER A   6     -60.817  17.448  37.037  1.00 33.24           O  
ATOM     78  OG  SER A   6     -63.473  16.731  37.515  1.00 33.24           O  
ATOM     79  HG  SER A   6     -62.796  16.987  36.884  1.00 33.24           H  
ATOM     80  N   THR A   7     -59.396  17.481  38.769  1.00 30.72           N  
ATOM     81  H   THR A   7     -59.296  17.527  39.773  1.00 30.72           H  
ATOM     82  CA  THR A   7     -58.163  17.601  37.970  1.00 30.72           C  
ATOM     83  HA  THR A   7     -58.364  18.275  37.137  1.00 30.72           H  
ATOM     84  C   THR A   7     -57.758  16.265  37.341  1.00 30.72           C  
ATOM     85  CB  THR A   7     -57.010  18.222  38.782  1.00 30.72           C  
ATOM     86  HB  THR A   7     -56.057  18.014  38.295  1.00 30.72           H  
ATOM     87  O   THR A   7     -56.767  15.646  37.724  1.00 30.72           O  
ATOM     88  CG2 THR A   7     -57.162  19.739  38.868  1.00 30.72           C  
ATOM     89 HG21 THR A   7     -58.110  19.993  39.343  1.00 30.72           H  
ATOM     90 HG22 THR A   7     -57.127  20.170  37.868  1.00 30.72           H  
ATOM     91 HG23 THR A   7     -56.344  20.151  39.460  1.00 30.72           H  
ATOM     92  OG1 THR A   7     -56.975  17.729  40.102  1.00 30.72           O  
ATOM     93  HG1 THR A   7     -56.411  16.952  40.100  1.00 30.72           H  
ATOM     94  N   SER A   8     -58.521  15.818  36.342  1.00 28.61           N  
ATOM     95  H   SER A   8     -59.353  16.339  36.103  1.00 28.61           H  
ATOM     96  CA  SER A   8     -58.196  14.658  35.507  1.00 28.61           C  
ATOM     97  HA  SER A   8     -57.836  13.854  36.149  1.00 28.61           H  
ATOM     98  C   SER A   8     -57.076  14.987  34.510  1.00 28.61           C  
ATOM     99  CB  SER A   8     -59.462  14.146  34.802  1.00 28.61           C  
ATOM    100  HB2 SER A   8     -59.211  13.286  34.181  1.00 28.61           H  
ATOM    101  HB3 SER A   8     -60.191  13.836  35.551  1.00 28.61           H  
ATOM    102  O   SER A   8     -57.327  15.198  33.323  1.00 28.61           O  
ATOM    103  OG  SER A   8     -60.027  15.161  33.998  1.00 28.61           O  
ATOM    104  HG  SER A   8     -59.376  15.372  33.325  1.00 28.61           H  
ATOM    105  N   GLN A   9     -55.828  15.038  34.981  1.00 30.01           N  
ATOM    106  H   GLN A   9     -55.682  14.913  35.973  1.00 30.01           H  
ATOM    107  CA  GLN A   9     -54.661  15.034  34.095  1.00 30.01           C  
ATOM    108  HA  GLN A   9     -54.869  15.663  33.229  1.00 30.01           H  
ATOM    109  C   GLN A   9     -54.432  13.616  33.560  1.00 30.01           C  
ATOM    110  CB  GLN A   9     -53.419  15.612  34.794  1.00 30.01           C  
ATOM    111  HB2 GLN A   9     -53.314  15.185  35.791  1.00 30.01           H  
ATOM    112  HB3 GLN A   9     -52.539  15.345  34.209  1.00 30.01           H  
ATOM    113  O   GLN A   9     -53.723  12.808  34.157  1.00 30.01           O  
ATOM    114  CG  GLN A   9     -53.488  17.146  34.874  1.00 30.01           C  
ATOM    115  HG2 GLN A   9     -53.720  17.540  33.885  1.00 30.01           H  
ATOM    116  HG3 GLN A   9     -54.285  17.442  35.556  1.00 30.01           H  
ATOM    117  CD  GLN A   9     -52.179  17.777  35.345  1.00 30.01           C  
ATOM    118  NE2 GLN A   9     -51.916  19.017  34.992  1.00 30.01           N  
ATOM    119 HE21 GLN A   9     -51.021  19.368  35.303  1.00 30.01           H  
ATOM    120 HE22 GLN A   9     -52.534  19.528  34.379  1.00 30.01           H  
ATOM    121  OE1 GLN A   9     -51.371  17.194  36.041  1.00 30.01           O  
ATOM    122  N   SER A  10     -55.061  13.308  32.427  1.00 29.01           N  
ATOM    123  H   SER A  10     -55.679  13.990  32.009  1.00 29.01           H  
ATOM    124  CA  SER A  10     -54.804  12.090  31.662  1.00 29.01           C  
ATOM    125  HA  SER A  10     -54.856  11.226  32.325  1.00 29.01           H  
ATOM    126  C   SER A  10     -53.406  12.149  31.041  1.00 29.01           C  
ATOM    127  CB  SER A  10     -55.873  11.926  30.574  1.00 29.01           C  
ATOM    128  HB2 SER A  10     -56.838  11.734  31.043  1.00 29.01           H  
ATOM    129  HB3 SER A  10     -55.617  11.081  29.935  1.00 29.01           H  
ATOM    130  O   SER A  10     -53.201  12.829  30.035  1.00 29.01           O  
ATOM    131  OG  SER A  10     -55.963  13.105  29.796  1.00 29.01           O  
ATOM    132  HG  SER A  10     -55.086  13.266  29.440  1.00 29.01           H  
ATOM    133  N   ILE A  11     -52.448  11.433  31.630  1.00 30.11           N  
ATOM    134  H   ILE A  11     -52.661  10.951  32.491  1.00 30.11           H  
ATOM    135  CA  ILE A  11     -51.142  11.195  31.008  1.00 30.11           C  
ATOM    136  HA  ILE A  11     -50.755  12.138  30.622  1.00 30.11           H  
ATOM    137  C   ILE A  11     -51.367  10.241  29.830  1.00 30.11           C  
ATOM    138  CB  ILE A  11     -50.121  10.638  32.028  1.00 30.11           C  
ATOM    139  HB  ILE A  11     -50.486   9.679  32.399  1.00 30.11           H  
ATOM    140  O   ILE A  11     -51.703   9.076  30.025  1.00 30.11           O  
ATOM    141  CG1 ILE A  11     -49.967  11.602  33.230  1.00 30.11           C  
ATOM    142 HG12 ILE A  11     -49.612  12.570  32.875  1.00 30.11           H  
ATOM    143 HG13 ILE A  11     -50.940  11.755  33.697  1.00 30.11           H  
ATOM    144  CG2 ILE A  11     -48.764  10.407  31.336  1.00 30.11           C  
ATOM    145 HG21 ILE A  11     -48.071   9.912  32.016  1.00 30.11           H  
ATOM    146 HG22 ILE A  11     -48.876   9.753  30.471  1.00 30.11           H  
ATOM    147 HG23 ILE A  11     -48.335  11.356  31.012  1.00 30.11           H  
ATOM    148  CD1 ILE A  11     -49.023  11.100  34.329  1.00 30.11           C  
ATOM    149 HD11 ILE A  11     -47.994  11.084  33.971  1.00 30.11           H  
ATOM    150 HD12 ILE A  11     -49.080  11.772  35.185  1.00 30.11           H  
ATOM    151 HD13 ILE A  11     -49.318  10.098  34.643  1.00 30.11           H  
ATOM    152  N   SER A  12     -51.223  10.742  28.605  1.00 28.72           N  
ATOM    153  H   SER A  12     -51.011  11.723  28.494  1.00 28.72           H  
ATOM    154  CA  SER A  12     -51.399   9.958  27.383  1.00 28.72           C  
ATOM    155  HA  SER A  12     -52.188   9.222  27.543  1.00 28.72           H  
ATOM    156  C   SER A  12     -50.120   9.190  27.034  1.00 28.72           C  
ATOM    157  CB  SER A  12     -51.861  10.877  26.244  1.00 28.72           C  
ATOM    158  HB2 SER A  12     -51.957  10.301  25.324  1.00 28.72           H  
ATOM    159  HB3 SER A  12     -52.833  11.301  26.496  1.00 28.72           H  
ATOM    160  O   SER A  12     -49.331   9.639  26.200  1.00 28.72           O  
ATOM    161  OG  SER A  12     -50.934  11.929  26.054  1.00 28.72           O  
ATOM    162  HG  SER A  12     -50.107  11.514  25.797  1.00 28.72           H  
ATOM    163  N   THR A  13     -49.910   8.026  27.653  1.00 33.06           N  
ATOM    164  H   THR A  13     -50.543   7.729  28.382  1.00 33.06           H  
ATOM    165  CA  THR A  13     -48.895   7.040  27.235  1.00 33.06           C  
ATOM    166  HA  THR A  13     -47.968   7.564  27.004  1.00 33.06           H  
ATOM    167  C   THR A  13     -49.338   6.344  25.941  1.00 33.06           C  
ATOM    168  CB  THR A  13     -48.574   6.034  28.356  1.00 33.06           C  
ATOM    169  HB  THR A  13     -48.069   5.165  27.933  1.00 33.06           H  
ATOM    170  O   THR A  13     -49.798   5.207  25.926  1.00 33.06           O  
ATOM    171  CG2 THR A  13     -47.664   6.659  29.412  1.00 33.06           C  
ATOM    172 HG21 THR A  13     -47.407   5.905  30.156  1.00 33.06           H  
ATOM    173 HG22 THR A  13     -46.737   6.996  28.947  1.00 33.06           H  
ATOM    174 HG23 THR A  13     -48.163   7.498  29.897  1.00 33.06           H  
ATOM    175  OG1 THR A  13     -49.742   5.626  29.033  1.00 33.06           O  
ATOM    176  HG1 THR A  13     -49.517   4.786  29.442  1.00 33.06           H  
ATOM    177  N   GLY A  14     -49.251   7.087  24.836  1.00 33.56           N  
ATOM    178  H   GLY A  14     -48.916   8.033  24.947  1.00 33.56           H  
ATOM    179  CA  GLY A  14     -49.755   6.703  23.516  1.00 33.56           C  
ATOM    180  HA2 GLY A  14     -49.909   5.625  23.473  1.00 33.56           H  
ATOM    181  HA3 GLY A  14     -50.710   7.195  23.333  1.00 33.56           H  
ATOM    182  C   GLY A  14     -48.792   7.082  22.396  1.00 33.56           C  
ATOM    183  O   GLY A  14     -49.189   7.742  21.441  1.00 33.56           O  
ATOM    184  N   THR A  15     -47.517   6.712  22.527  1.00 42.11           N  
ATOM    185  H   THR A  15     -47.228   6.226  23.364  1.00 42.11           H  
ATOM    186  CA  THR A  15     -46.528   6.898  21.459  1.00 42.11           C  
ATOM    187  HA  THR A  15     -46.659   7.890  21.027  1.00 42.11           H  
ATOM    188  C   THR A  15     -46.769   5.860  20.364  1.00 42.11           C  
ATOM    189  CB  THR A  15     -45.085   6.801  21.986  1.00 42.11           C  
ATOM    190  HB  THR A  15     -44.836   5.761  22.201  1.00 42.11           H  
ATOM    191  O   THR A  15     -46.288   4.730  20.458  1.00 42.11           O  
ATOM    192  CG2 THR A  15     -44.081   7.372  20.984  1.00 42.11           C  
ATOM    193 HG21 THR A  15     -44.301   8.422  20.793  1.00 42.11           H  
ATOM    194 HG22 THR A  15     -43.070   7.279  21.381  1.00 42.11           H  
ATOM    195 HG23 THR A  15     -44.138   6.819  20.047  1.00 42.11           H  
ATOM    196  OG1 THR A  15     -44.934   7.539  23.178  1.00 42.11           O  
ATOM    197  HG1 THR A  15     -44.055   7.356  23.516  1.00 42.11           H  
ATOM    198  N   GLU A  16     -47.525   6.226  19.328  1.00 40.68           N  
ATOM    199  H   GLU A  16     -47.987   7.124  19.341  1.00 40.68           H  
ATOM    200  CA  GLU A  16     -47.642   5.403  18.123  1.00 40.68           C  
ATOM    201  HA  GLU A  16     -48.060   4.435  18.399  1.00 40.68           H  
ATOM    202  C   GLU A  16     -46.250   5.173  17.522  1.00 40.68           C  
ATOM    203  CB  GLU A  16     -48.580   6.042  17.085  1.00 40.68           C  
ATOM    204  HB2 GLU A  16     -48.265   7.068  16.895  1.00 40.68           H  
ATOM    205  HB3 GLU A  16     -48.501   5.476  16.157  1.00 40.68           H  
ATOM    206  O   GLU A  16     -45.534   6.114  17.174  1.00 40.68           O  
ATOM    207  CG  GLU A  16     -50.044   6.018  17.544  1.00 40.68           C  
ATOM    208  HG2 GLU A  16     -50.303   4.996  17.822  1.00 40.68           H  
ATOM    209  HG3 GLU A  16     -50.153   6.643  18.430  1.00 40.68           H  
ATOM    210  CD  GLU A  16     -51.000   6.516  16.450  1.00 40.68           C  
ATOM    211  OE1 GLU A  16     -52.000   5.808  16.197  1.00 40.68           O  
ATOM    212  OE2 GLU A  16     -50.736   7.608  15.898  1.00 40.68           O  
ATOM    213  N   VAL A  17     -45.846   3.904  17.414  1.00 52.66           N  
ATOM    214  H   VAL A  17     -46.447   3.174  17.769  1.00 52.66           H  
ATOM    215  CA  VAL A  17     -44.584   3.534  16.766  1.00 52.66           C  
ATOM    216  HA  VAL A  17     -43.836   4.289  17.011  1.00 52.66           H  
ATOM    217  C   VAL A  17     -44.802   3.582  15.256  1.00 52.66           C  
ATOM    218  CB  VAL A  17     -44.032   2.184  17.267  1.00 52.66           C  
ATOM    219  HB  VAL A  17     -44.733   1.386  17.021  1.00 52.66           H  
ATOM    220  O   VAL A  17     -45.161   2.581  14.626  1.00 52.66           O  
ATOM    221  CG1 VAL A  17     -42.671   1.872  16.627  1.00 52.66           C  
ATOM    222 HG11 VAL A  17     -42.280   0.934  17.021  1.00 52.66           H  
ATOM    223 HG12 VAL A  17     -42.775   1.767  15.547  1.00 52.66           H  
ATOM    224 HG13 VAL A  17     -41.964   2.674  16.837  1.00 52.66           H  
ATOM    225  CG2 VAL A  17     -43.823   2.198  18.789  1.00 52.66           C  
ATOM    226 HG21 VAL A  17     -44.773   2.356  19.299  1.00 52.66           H  
ATOM    227 HG22 VAL A  17     -43.411   1.243  19.115  1.00 52.66           H  
ATOM    228 HG23 VAL A  17     -43.139   3.001  19.063  1.00 52.66           H  
ATOM    229  N   SER A  18     -44.630   4.776  14.693  1.00 55.66           N  
ATOM    230  H   SER A  18     -44.548   5.579  15.300  1.00 55.66           H  
ATOM    231  CA  SER A  18     -44.570   4.997  13.249  1.00 55.66           C  
ATOM    232  HA  SER A  18     -45.498   4.630  12.812  1.00 55.66           H  
ATOM    233  C   SER A  18     -43.370   4.255  12.646  1.00 55.66           C  
ATOM    234  CB  SER A  18     -44.445   6.491  12.934  1.00 55.66           C  
ATOM    235  HB2 SER A  18     -44.390   6.630  11.854  1.00 55.66           H  
ATOM    236  HB3 SER A  18     -43.540   6.888  13.393  1.00 55.66           H  
ATOM    237  O   SER A  18     -42.285   4.286  13.239  1.00 55.66           O  
ATOM    238  OG  SER A  18     -45.575   7.170  13.440  1.00 55.66           O  
ATOM    239  HG  SER A  18     -45.511   8.107  13.241  1.00 55.66           H  
ATOM    240  N   PRO A  19     -43.517   3.610  11.474  1.00 57.05           N  
ATOM    241  CA  PRO A  19     -42.391   2.985  10.790  1.00 57.05           C  
ATOM    242  HA  PRO A  19     -41.943   2.226  11.432  1.00 57.05           H  
ATOM    243  C   PRO A  19     -41.335   4.042  10.442  1.00 57.05           C  
ATOM    244  CB  PRO A  19     -42.982   2.310   9.548  1.00 57.05           C  
ATOM    245  HB2 PRO A  19     -43.290   1.294   9.796  1.00 57.05           H  
ATOM    246  HB3 PRO A  19     -42.286   2.300   8.709  1.00 57.05           H  
ATOM    247  O   PRO A  19     -41.654   5.133   9.974  1.00 57.05           O  
ATOM    248  CG  PRO A  19     -44.219   3.155   9.248  1.00 57.05           C  
ATOM    249  HG2 PRO A  19     -43.929   4.050   8.697  1.00 57.05           H  
ATOM    250  HG3 PRO A  19     -44.968   2.592   8.691  1.00 57.05           H  
ATOM    251  CD  PRO A  19     -44.712   3.543  10.641  1.00 57.05           C  
ATOM    252  HD2 PRO A  19     -45.380   2.772  11.025  1.00 57.05           H  
ATOM    253  HD3 PRO A  19     -45.227   4.503  10.594  1.00 57.05           H  
ATOM    254  N   THR A  20     -40.063   3.729  10.696  1.00 66.79           N  
ATOM    255  H   THR A  20     -39.856   2.837  11.121  1.00 66.79           H  
ATOM    256  CA  THR A  20     -38.943   4.662  10.454  1.00 66.79           C  
ATOM    257  HA  THR A  20     -39.253   5.663  10.756  1.00 66.79           H  
ATOM    258  C   THR A  20     -38.561   4.748   8.973  1.00 66.79           C  
ATOM    259  CB  THR A  20     -37.719   4.258  11.296  1.00 66.79           C  
ATOM    260  HB  THR A  20     -37.232   3.397  10.839  1.00 66.79           H  
ATOM    261  O   THR A  20     -37.937   5.719   8.553  1.00 66.79           O  
ATOM    262  CG2 THR A  20     -36.697   5.381  11.464  1.00 66.79           C  
ATOM    263 HG21 THR A  20     -37.181   6.277  11.852  1.00 66.79           H  
ATOM    264 HG22 THR A  20     -35.914   5.061  12.152  1.00 66.79           H  
ATOM    265 HG23 THR A  20     -36.235   5.608  10.503  1.00 66.79           H  
ATOM    266  OG1 THR A  20     -38.124   3.899  12.601  1.00 66.79           O  
ATOM    267  HG1 THR A  20     -38.930   4.384  12.796  1.00 66.79           H  
ATOM    268  N   TRP A  21     -38.956   3.751   8.179  1.00 71.54           N  
ATOM    269  H   TRP A  21     -39.546   3.031   8.571  1.00 71.54           H  
ATOM    270  CA  TRP A  21     -38.617   3.603   6.767  1.00 71.54           C  
ATOM    271  HA  TRP A  21     -38.114   4.507   6.421  1.00 71.54           H  
ATOM    272  C   TRP A  21     -39.882   3.402   5.929  1.00 71.54           C  
ATOM    273  CB  TRP A  21     -37.651   2.423   6.601  1.00 71.54           C  
ATOM    274  HB2 TRP A  21     -37.320   2.389   5.563  1.00 71.54           H  
ATOM    275  HB3 TRP A  21     -38.192   1.498   6.802  1.00 71.54           H  
ATOM    276  O   TRP A  21     -40.847   2.803   6.395  1.00 71.54           O  
ATOM    277  CG  TRP A  21     -36.440   2.472   7.484  1.00 71.54           C  
ATOM    278  CD1 TRP A  21     -36.219   1.677   8.555  1.00 71.54           C  
ATOM    279  HD1 TRP A  21     -36.885   0.893   8.882  1.00 71.54           H  
ATOM    280  CD2 TRP A  21     -35.291   3.373   7.407  1.00 71.54           C  
ATOM    281  CE2 TRP A  21     -34.410   3.072   8.489  1.00 71.54           C  
ATOM    282  CE3 TRP A  21     -34.904   4.413   6.534  1.00 71.54           C  
ATOM    283  HE3 TRP A  21     -35.539   4.656   5.696  1.00 71.54           H  
ATOM    284  NE1 TRP A  21     -35.028   2.033   9.156  1.00 71.54           N  
ATOM    285  HE1 TRP A  21     -34.666   1.565   9.974  1.00 71.54           H  
ATOM    286  CH2 TRP A  21     -32.851   4.794   7.805  1.00 71.54           C  
ATOM    287  HH2 TRP A  21     -31.923   5.331   7.937  1.00 71.54           H  
ATOM    288  CZ2 TRP A  21     -33.208   3.766   8.695  1.00 71.54           C  
ATOM    289  HZ2 TRP A  21     -32.559   3.506   9.519  1.00 71.54           H  
ATOM    290  CZ3 TRP A  21     -33.698   5.115   6.729  1.00 71.54           C  
ATOM    291  HZ3 TRP A  21     -33.416   5.897   6.040  1.00 71.54           H  
ATOM    292  N   LEU A  22     -39.861   3.890   4.685  1.00 70.06           N  
ATOM    293  H   LEU A  22     -39.036   4.388   4.385  1.00 70.06           H  
ATOM    294  CA  LEU A  22     -40.958   3.725   3.717  1.00 70.06           C  
ATOM    295  HA  LEU A  22     -41.899   3.609   4.254  1.00 70.06           H  
ATOM    296  C   LEU A  22     -40.818   2.462   2.849  1.00 70.06           C  
ATOM    297  CB  LEU A  22     -41.044   4.979   2.825  1.00 70.06           C  
ATOM    298  HB2 LEU A  22     -40.085   5.109   2.322  1.00 70.06           H  
ATOM    299  HB3 LEU A  22     -41.796   4.805   2.055  1.00 70.06           H  
ATOM    300  O   LEU A  22     -41.715   2.153   2.071  1.00 70.06           O  
ATOM    301  CG  LEU A  22     -41.407   6.284   3.555  1.00 70.06           C  
ATOM    302  HG  LEU A  22     -40.687   6.472   4.352  1.00 70.06           H  
ATOM    303  CD1 LEU A  22     -41.338   7.449   2.566  1.00 70.06           C  
ATOM    304 HD11 LEU A  22     -40.334   7.519   2.148  1.00 70.06           H  
ATOM    305 HD12 LEU A  22     -42.056   7.296   1.760  1.00 70.06           H  
ATOM    306 HD13 LEU A  22     -41.569   8.381   3.082  1.00 70.06           H  
ATOM    307  CD2 LEU A  22     -42.814   6.249   4.153  1.00 70.06           C  
ATOM    308 HD21 LEU A  22     -42.866   5.493   4.937  1.00 70.06           H  
ATOM    309 HD22 LEU A  22     -43.054   7.214   4.598  1.00 70.06           H  
ATOM    310 HD23 LEU A  22     -43.547   6.012   3.382  1.00 70.06           H  
ATOM    311  N   HIS A  23     -39.689   1.756   2.945  1.00 77.16           N  
ATOM    312  H   HIS A  23     -39.038   1.999   3.678  1.00 77.16           H  
ATOM    313  CA  HIS A  23     -39.478   0.475   2.276  1.00 77.16           C  
ATOM    314  HA  HIS A  23     -40.149   0.422   1.418  1.00 77.16           H  
ATOM    315  C   HIS A  23     -39.811  -0.692   3.224  1.00 77.16           C  
ATOM    316  CB  HIS A  23     -38.039   0.393   1.736  1.00 77.16           C  
ATOM    317  HB2 HIS A  23     -37.920  -0.535   1.178  1.00 77.16           H  
ATOM    318  HB3 HIS A  23     -37.881   1.215   1.038  1.00 77.16           H  
ATOM    319  O   HIS A  23     -39.685  -0.534   4.446  1.00 77.16           O  
ATOM    320  CG  HIS A  23     -36.968   0.441   2.799  1.00 77.16           C  
ATOM    321  CD2 HIS A  23     -36.140   1.497   3.069  1.00 77.16           C  
ATOM    322  HD2 HIS A  23     -36.132   2.446   2.553  1.00 77.16           H  
ATOM    323  ND1 HIS A  23     -36.631  -0.570   3.672  1.00 77.16           N  
ATOM    324  HD1 HIS A  23     -37.053  -1.486   3.724  1.00 77.16           H  
ATOM    325  CE1 HIS A  23     -35.641  -0.121   4.461  1.00 77.16           C  
ATOM    326  HE1 HIS A  23     -35.172  -0.688   5.251  1.00 77.16           H  
ATOM    327  NE2 HIS A  23     -35.307   1.136   4.130  1.00 77.16           N  
ATOM    328  N   PRO A  24     -40.158  -1.879   2.686  1.00 74.43           N  
ATOM    329  CA  PRO A  24     -40.278  -3.107   3.469  1.00 74.43           C  
ATOM    330  HA  PRO A  24     -41.188  -3.048   4.066  1.00 74.43           H  
ATOM    331  C   PRO A  24     -39.066  -3.295   4.387  1.00 74.43           C  
ATOM    332  CB  PRO A  24     -40.425  -4.239   2.446  1.00 74.43           C  
ATOM    333  HB2 PRO A  24     -41.026  -5.061   2.834  1.00 74.43           H  
ATOM    334  HB3 PRO A  24     -39.445  -4.597   2.130  1.00 74.43           H  
ATOM    335  O   PRO A  24     -37.914  -3.176   3.957  1.00 74.43           O  
ATOM    336  CG  PRO A  24     -41.112  -3.532   1.278  1.00 74.43           C  
ATOM    337  HG2 PRO A  24     -40.948  -4.043   0.329  1.00 74.43           H  
ATOM    338  HG3 PRO A  24     -42.178  -3.436   1.483  1.00 74.43           H  
ATOM    339  CD  PRO A  24     -40.456  -2.154   1.288  1.00 74.43           C  
ATOM    340  HD2 PRO A  24     -41.143  -1.418   0.870  1.00 74.43           H  
ATOM    341  HD3 PRO A  24     -39.531  -2.185   0.714  1.00 74.43           H  
ATOM    342  N   SER A  25     -39.331  -3.461   5.681  1.00 77.84           N  
ATOM    343  H   SER A  25     -40.295  -3.490   5.981  1.00 77.84           H  
ATOM    344  CA  SER A  25     -38.315  -3.606   6.722  1.00 77.84           C  
ATOM    345  HA  SER A  25     -37.594  -4.360   6.406  1.00 77.84           H  
ATOM    346  C   SER A  25     -38.946  -4.059   8.035  1.00 77.84           C  
ATOM    347  CB  SER A  25     -37.572  -2.278   6.958  1.00 77.84           C  
ATOM    348  HB2 SER A  25     -36.897  -2.394   7.806  1.00 77.84           H  
ATOM    349  HB3 SER A  25     -36.967  -2.050   6.081  1.00 77.84           H  
ATOM    350  O   SER A  25     -40.041  -3.622   8.387  1.00 77.84           O  
ATOM    351  OG  SER A  25     -38.441  -1.187   7.207  1.00 77.84           O  
ATOM    352  HG  SER A  25     -38.978  -1.048   6.424  1.00 77.84           H  
ATOM    353  N   VAL A  26     -38.227  -4.873   8.809  1.00 71.27           N  
ATOM    354  H   VAL A  26     -37.360  -5.257   8.460  1.00 71.27           H  
ATOM    355  CA  VAL A  26     -38.572  -5.124  10.213  1.00 71.27           C  
ATOM    356  HA  VAL A  26     -39.644  -4.973  10.341  1.00 71.27           H  
ATOM    357  C   VAL A  26     -37.839  -4.104  11.083  1.00 71.27           C  
ATOM    358  CB  VAL A  26     -38.288  -6.575  10.643  1.00 71.27           C  
ATOM    359  HB  VAL A  26     -37.218  -6.773  10.576  1.00 71.27           H  
ATOM    360  O   VAL A  26     -36.621  -3.943  10.998  1.00 71.27           O  
ATOM    361  CG1 VAL A  26     -38.762  -6.795  12.085  1.00 71.27           C  
ATOM    362 HG11 VAL A  26     -38.548  -7.822  12.382  1.00 71.27           H  
ATOM    363 HG12 VAL A  26     -39.837  -6.630  12.158  1.00 71.27           H  
ATOM    364 HG13 VAL A  26     -38.245  -6.125  12.772  1.00 71.27           H  
ATOM    365  CG2 VAL A  26     -39.045  -7.575   9.761  1.00 71.27           C  
ATOM    366 HG21 VAL A  26     -40.121  -7.483   9.906  1.00 71.27           H  
ATOM    367 HG22 VAL A  26     -38.731  -8.589  10.007  1.00 71.27           H  
ATOM    368 HG23 VAL A  26     -38.817  -7.398   8.710  1.00 71.27           H  
ATOM    369  N   THR A  27     -38.585  -3.387  11.924  1.00 74.20           N  
ATOM    370  H   THR A  27     -39.582  -3.552  11.936  1.00 74.20           H  
ATOM    371  CA  THR A  27     -38.033  -2.426  12.889  1.00 74.20           C  
ATOM    372  HA  THR A  27     -36.956  -2.574  12.972  1.00 74.20           H  
ATOM    373  C   THR A  27     -38.644  -2.665  14.262  1.00 74.20           C  
ATOM    374  CB  THR A  27     -38.265  -0.975  12.434  1.00 74.20           C  
ATOM    375  HB  THR A  27     -39.330  -0.800  12.277  1.00 74.20           H  
ATOM    376  O   THR A  27     -39.851  -2.522  14.443  1.00 74.20           O  
ATOM    377  CG2 THR A  27     -37.725   0.052  13.432  1.00 74.20           C  
ATOM    378 HG21 THR A  27     -37.818   1.052  13.007  1.00 74.20           H  
ATOM    379 HG22 THR A  27     -36.676  -0.152  13.645  1.00 74.20           H  
ATOM    380 HG23 THR A  27     -38.300   0.018  14.357  1.00 74.20           H  
ATOM    381  OG1 THR A  27     -37.574  -0.733  11.229  1.00 74.20           O  
ATOM    382  HG1 THR A  27     -37.921  -1.338  10.569  1.00 74.20           H  
ATOM    383  N   SER A  28     -37.805  -2.989  15.245  1.00 70.92           N  
ATOM    384  H   SER A  28     -36.831  -3.143  15.029  1.00 70.92           H  
ATOM    385  CA  SER A  28     -38.207  -3.095  16.650  1.00 70.92           C  
ATOM    386  HA  SER A  28     -39.292  -3.184  16.702  1.00 70.92           H  
ATOM    387  C   SER A  28     -37.803  -1.853  17.459  1.00 70.92           C  
ATOM    388  CB  SER A  28     -37.633  -4.373  17.259  1.00 70.92           C  
ATOM    389  HB2 SER A  28     -37.932  -5.236  16.664  1.00 70.92           H  
ATOM    390  HB3 SER A  28     -38.007  -4.497  18.275  1.00 70.92           H  
ATOM    391  O   SER A  28     -36.832  -1.161  17.139  1.00 70.92           O  
ATOM    392  OG  SER A  28     -36.231  -4.271  17.295  1.00 70.92           O  
ATOM    393  HG  SER A  28     -35.881  -4.496  16.430  1.00 70.92           H  
ATOM    394  N   VAL A  29     -38.541  -1.575  18.539  1.00 71.31           N  
ATOM    395  H   VAL A  29     -39.324  -2.177  18.753  1.00 71.31           H  
ATOM    396  CA  VAL A  29     -38.240  -0.500  19.497  1.00 71.31           C  
ATOM    397  HA  VAL A  29     -37.220  -0.154  19.329  1.00 71.31           H  
ATOM    398  C   VAL A  29     -38.320  -1.048  20.919  1.00 71.31           C  
ATOM    399  CB  VAL A  29     -39.175   0.717  19.321  1.00 71.31           C  
ATOM    400  HB  VAL A  29     -40.206   0.414  19.503  1.00 71.31           H  
ATOM    401  O   VAL A  29     -39.320  -1.647  21.307  1.00 71.31           O  
ATOM    402  CG1 VAL A  29     -38.816   1.845  20.300  1.00 71.31           C  
ATOM    403 HG11 VAL A  29     -39.469   2.702  20.134  1.00 71.31           H  
ATOM    404 HG12 VAL A  29     -38.963   1.519  21.329  1.00 71.31           H  
ATOM    405 HG13 VAL A  29     -37.780   2.154  20.164  1.00 71.31           H  
ATOM    406  CG2 VAL A  29     -39.080   1.297  17.903  1.00 71.31           C  
ATOM    407 HG21 VAL A  29     -39.695   2.193  17.821  1.00 71.31           H  
ATOM    408 HG22 VAL A  29     -39.446   0.570  17.177  1.00 71.31           H  
ATOM    409 HG23 VAL A  29     -38.046   1.544  17.664  1.00 71.31           H  
ATOM    410  N   ILE A  30     -37.268  -0.814  21.705  1.00 63.66           N  
ATOM    411  H   ILE A  30     -36.493  -0.293  21.320  1.00 63.66           H  
ATOM    412  CA  ILE A  30     -37.233  -1.120  23.137  1.00 63.66           C  
ATOM    413  HA  ILE A  30     -37.879  -1.975  23.337  1.00 63.66           H  
ATOM    414  C   ILE A  30     -37.791   0.079  23.913  1.00 63.66           C  
ATOM    415  CB  ILE A  30     -35.800  -1.509  23.575  1.00 63.66           C  
ATOM    416  HB  ILE A  30     -35.100  -0.754  23.216  1.00 63.66           H  
ATOM    417  O   ILE A  30     -37.145   1.123  23.979  1.00 63.66           O  
ATOM    418  CG1 ILE A  30     -35.417  -2.866  22.934  1.00 63.66           C  
ATOM    419 HG12 ILE A  30     -36.115  -3.626  23.284  1.00 63.66           H  
ATOM    420 HG13 ILE A  30     -35.529  -2.790  21.853  1.00 63.66           H  
ATOM    421  CG2 ILE A  30     -35.731  -1.520  25.115  1.00 63.66           C  
ATOM    422 HG21 ILE A  30     -35.669  -0.500  25.495  1.00 63.66           H  
ATOM    423 HG22 ILE A  30     -36.638  -1.968  25.521  1.00 63.66           H  
ATOM    424 HG23 ILE A  30     -34.871  -2.085  25.472  1.00 63.66           H  
ATOM    425  CD1 ILE A  30     -33.983  -3.350  23.200  1.00 63.66           C  
ATOM    426 HD11 ILE A  30     -33.854  -3.623  24.247  1.00 63.66           H  
ATOM    427 HD12 ILE A  30     -33.270  -2.571  22.932  1.00 63.66           H  
ATOM    428 HD13 ILE A  30     -33.786  -4.234  22.593  1.00 63.66           H  
ATOM    429  N   ASN A  31     -38.966  -0.090  24.523  1.00 61.99           N  
ATOM    430  H   ASN A  31     -39.420  -0.988  24.436  1.00 61.99           H  
ATOM    431  CA  ASN A  31     -39.610   0.902  25.392  1.00 61.99           C  
ATOM    432  HA  ASN A  31     -39.090   1.856  25.309  1.00 61.99           H  
ATOM    433  C   ASN A  31     -39.536   0.451  26.856  1.00 61.99           C  
ATOM    434  CB  ASN A  31     -41.066   1.101  24.937  1.00 61.99           C  
ATOM    435  HB2 ASN A  31     -41.558   0.130  24.864  1.00 61.99           H  
ATOM    436  HB3 ASN A  31     -41.602   1.692  25.679  1.00 61.99           H  
ATOM    437  O   ASN A  31     -39.789  -0.712  27.148  1.00 61.99           O  
ATOM    438  CG  ASN A  31     -41.177   1.836  23.613  1.00 61.99           C  
ATOM    439  ND2 ASN A  31     -42.178   1.540  22.818  1.00 61.99           N  
ATOM    440 HD21 ASN A  31     -42.858   0.841  23.082  1.00 61.99           H  
ATOM    441 HD22 ASN A  31     -42.234   2.065  21.957  1.00 61.99           H  
ATOM    442  OD1 ASN A  31     -40.392   2.706  23.285  1.00 61.99           O  
ATOM    443  N   SER A  32     -39.218   1.354  27.789  1.00 50.26           N  
ATOM    444  H   SER A  32     -39.069   2.312  27.505  1.00 50.26           H  
ATOM    445  CA  SER A  32     -39.014   1.006  29.206  1.00 50.26           C  
ATOM    446  HA  SER A  32     -38.687  -0.034  29.222  1.00 50.26           H  
ATOM    447  C   SER A  32     -40.295   1.028  30.057  1.00 50.26           C  
ATOM    448  CB  SER A  32     -37.855   1.798  29.822  1.00 50.26           C  
ATOM    449  HB2 SER A  32     -38.100   2.860  29.833  1.00 50.26           H  
ATOM    450  HB3 SER A  32     -36.952   1.643  29.231  1.00 50.26           H  
ATOM    451  O   SER A  32     -40.336   1.650  31.119  1.00 50.26           O  
ATOM    452  OG  SER A  32     -37.631   1.350  31.144  1.00 50.26           O  
ATOM    453  HG  SER A  32     -38.437   1.559  31.623  1.00 50.26           H  
ATOM    454  N   GLU A  33     -41.319   0.297  29.624  1.00 44.40           N  
ATOM    455  H   GLU A  33     -41.206  -0.219  28.763  1.00 44.40           H  
ATOM    456  CA  GLU A  33     -42.490  -0.059  30.437  1.00 44.40           C  
ATOM    457  HA  GLU A  33     -42.331   0.248  31.471  1.00 44.40           H  
ATOM    458  C   GLU A  33     -42.622  -1.592  30.411  1.00 44.40           C  
ATOM    459  CB  GLU A  33     -43.756   0.661  29.931  1.00 44.40           C  
ATOM    460  HB2 GLU A  33     -43.912   0.422  28.879  1.00 44.40           H  
ATOM    461  HB3 GLU A  33     -44.608   0.294  30.503  1.00 44.40           H  
ATOM    462  O   GLU A  33     -42.666  -2.162  29.327  1.00 44.40           O  
ATOM    463  CG  GLU A  33     -43.664   2.192  30.104  1.00 44.40           C  
ATOM    464  HG2 GLU A  33     -43.437   2.403  31.148  1.00 44.40           H  
ATOM    465  HG3 GLU A  33     -42.837   2.565  29.500  1.00 44.40           H  
ATOM    466  CD  GLU A  33     -44.940   2.963  29.710  1.00 44.40           C  
ATOM    467  OE1 GLU A  33     -44.947   4.199  29.917  1.00 44.40           O  
ATOM    468  OE2 GLU A  33     -45.899   2.339  29.202  1.00 44.40           O  
ATOM    469  N   GLU A  34     -42.575  -2.235  31.590  1.00 32.70           N  
ATOM    470  H   GLU A  34     -42.603  -1.646  32.411  1.00 32.70           H  
ATOM    471  CA  GLU A  34     -42.637  -3.696  31.853  1.00 32.70           C  
ATOM    472  HA  GLU A  34     -41.912  -3.904  32.640  1.00 32.70           H  
ATOM    473  C   GLU A  34     -42.203  -4.596  30.661  1.00 32.70           C  
ATOM    474  CB  GLU A  34     -44.015  -4.062  32.459  1.00 32.70           C  
ATOM    475  HB2 GLU A  34     -44.023  -5.130  32.674  1.00 32.70           H  
ATOM    476  HB3 GLU A  34     -44.808  -3.836  31.746  1.00 32.70           H  
ATOM    477  O   GLU A  34     -43.034  -5.013  29.860  1.00 32.70           O  
ATOM    478  CG  GLU A  34     -44.260  -3.287  33.776  1.00 32.70           C  
ATOM    479  HG2 GLU A  34     -44.417  -2.233  33.545  1.00 32.70           H  
ATOM    480  HG3 GLU A  34     -43.353  -3.353  34.377  1.00 32.70           H  
ATOM    481  CD  GLU A  34     -45.445  -3.786  34.625  1.00 32.70           C  
ATOM    482  OE1 GLU A  34     -45.343  -3.653  35.868  1.00 32.70           O  
ATOM    483  OE2 GLU A  34     -46.437  -4.287  34.050  1.00 32.70           O  
ATOM    484  N   ILE A  35     -40.883  -4.867  30.542  1.00 32.34           N  
ATOM    485  H   ILE A  35     -40.302  -4.589  31.320  1.00 32.34           H  
ATOM    486  CA  ILE A  35     -40.160  -5.087  29.256  1.00 32.34           C  
ATOM    487  HA  ILE A  35     -40.898  -4.911  28.474  1.00 32.34           H  
ATOM    488  C   ILE A  35     -39.586  -6.504  29.005  1.00 32.34           C  
ATOM    489  CB  ILE A  35     -39.004  -4.077  29.054  1.00 32.34           C  
ATOM    490  HB  ILE A  35     -38.070  -4.605  29.244  1.00 32.34           H  
ATOM    491  O   ILE A  35     -39.210  -7.214  29.942  1.00 32.34           O  
ATOM    492  CG1 ILE A  35     -38.998  -2.837  29.980  1.00 32.34           C  
ATOM    493 HG12 ILE A  35     -39.241  -3.113  31.006  1.00 32.34           H  
ATOM    494 HG13 ILE A  35     -39.733  -2.110  29.633  1.00 32.34           H  
ATOM    495  CG2 ILE A  35     -39.014  -3.655  27.576  1.00 32.34           C  
ATOM    496 HG21 ILE A  35     -39.976  -3.205  27.334  1.00 32.34           H  
ATOM    497 HG22 ILE A  35     -38.231  -2.923  27.372  1.00 32.34           H  
ATOM    498 HG23 ILE A  35     -38.866  -4.510  26.916  1.00 32.34           H  
ATOM    499  CD1 ILE A  35     -37.610  -2.196  30.060  1.00 32.34           C  
ATOM    500 HD11 ILE A  35     -37.633  -1.373  30.774  1.00 32.34           H  
ATOM    501 HD12 ILE A  35     -36.896  -2.937  30.419  1.00 32.34           H  
ATOM    502 HD13 ILE A  35     -37.293  -1.820  29.087  1.00 32.34           H  
ATOM    503  N   THR A  36     -39.567  -6.934  27.730  1.00 32.55           N  
ATOM    504  H   THR A  36     -39.784  -6.240  27.029  1.00 32.55           H  
ATOM    505  CA  THR A  36     -40.163  -8.238  27.397  1.00 32.55           C  
ATOM    506  HA  THR A  36     -39.910  -8.886  28.236  1.00 32.55           H  
ATOM    507  C   THR A  36     -39.741  -8.973  26.066  1.00 32.55           C  
ATOM    508  CB  THR A  36     -41.671  -7.946  27.348  1.00 32.55           C  
ATOM    509  HB  THR A  36     -42.107  -8.800  26.828  1.00 32.55           H  
ATOM    510  O   THR A  36     -39.885  -8.376  25.007  1.00 32.55           O  
ATOM    511  CG2 THR A  36     -42.428  -7.710  28.675  1.00 32.55           C  
ATOM    512 HG21 THR A  36     -41.857  -7.153  29.419  1.00 32.55           H  
ATOM    513 HG22 THR A  36     -43.348  -7.158  28.482  1.00 32.55           H  
ATOM    514 HG23 THR A  36     -42.710  -8.635  29.178  1.00 32.55           H  
ATOM    515  OG1 THR A  36     -41.931  -6.804  26.567  1.00 32.55           O  
ATOM    516  HG1 THR A  36     -42.786  -6.939  26.152  1.00 32.55           H  
ATOM    517  N   TYR A  37     -39.241 -10.252  26.050  1.00 36.22           N  
ATOM    518  H   TYR A  37     -39.239 -10.798  26.899  1.00 36.22           H  
ATOM    519  CA  TYR A  37     -38.221 -10.693  25.043  1.00 36.22           C  
ATOM    520  HA  TYR A  37     -38.545 -10.287  24.085  1.00 36.22           H  
ATOM    521  C   TYR A  37     -37.795 -12.243  24.808  1.00 36.22           C  
ATOM    522  CB  TYR A  37     -36.981  -9.956  25.568  1.00 36.22           C  
ATOM    523  HB2 TYR A  37     -36.190 -10.137  24.841  1.00 36.22           H  
ATOM    524  HB3 TYR A  37     -36.711 -10.391  26.530  1.00 36.22           H  
ATOM    525  O   TYR A  37     -37.941 -12.999  25.756  1.00 36.22           O  
ATOM    526  CG  TYR A  37     -36.916  -8.453  25.689  1.00 36.22           C  
ATOM    527  CD1 TYR A  37     -36.901  -7.655  24.530  1.00 36.22           C  
ATOM    528  HD1 TYR A  37     -37.035  -8.088  23.549  1.00 36.22           H  
ATOM    529  CD2 TYR A  37     -36.738  -7.868  26.956  1.00 36.22           C  
ATOM    530  HD2 TYR A  37     -36.756  -8.484  27.843  1.00 36.22           H  
ATOM    531  CE1 TYR A  37     -36.703  -6.274  24.634  1.00 36.22           C  
ATOM    532  HE1 TYR A  37     -36.682  -5.664  23.743  1.00 36.22           H  
ATOM    533  CE2 TYR A  37     -36.544  -6.482  27.065  1.00 36.22           C  
ATOM    534  HE2 TYR A  37     -36.408  -6.027  28.035  1.00 36.22           H  
ATOM    535  OH  TYR A  37     -36.275  -4.368  25.996  1.00 36.22           O  
ATOM    536  HH  TYR A  37     -36.166  -4.085  26.907  1.00 36.22           H  
ATOM    537  CZ  TYR A  37     -36.514  -5.692  25.898  1.00 36.22           C  
ATOM    538  N   GLN A  38     -37.165 -12.672  23.643  1.00 34.55           N  
ATOM    539  H   GLN A  38     -36.979 -11.901  23.018  1.00 34.55           H  
ATOM    540  CA  GLN A  38     -36.751 -14.012  22.969  1.00 34.55           C  
ATOM    541  HA  GLN A  38     -37.169 -14.819  23.571  1.00 34.55           H  
ATOM    542  C   GLN A  38     -35.209 -14.418  22.599  1.00 34.55           C  
ATOM    543  CB  GLN A  38     -37.521 -13.937  21.649  1.00 34.55           C  
ATOM    544  HB2 GLN A  38     -38.447 -13.393  21.833  1.00 34.55           H  
ATOM    545  HB3 GLN A  38     -36.936 -13.352  20.939  1.00 34.55           H  
ATOM    546  O   GLN A  38     -34.318 -13.682  22.942  1.00 34.55           O  
ATOM    547  CG  GLN A  38     -37.854 -15.277  20.999  1.00 34.55           C  
ATOM    548  HG2 GLN A  38     -37.070 -15.525  20.283  1.00 34.55           H  
ATOM    549  HG3 GLN A  38     -37.886 -16.059  21.758  1.00 34.55           H  
ATOM    550  CD  GLN A  38     -39.204 -15.250  20.289  1.00 34.55           C  
ATOM    551  NE2 GLN A  38     -39.703 -16.398  19.939  1.00 34.55           N  
ATOM    552 HE21 GLN A  38     -39.119 -17.222  19.933  1.00 34.55           H  
ATOM    553 HE22 GLN A  38     -40.673 -16.435  19.659  1.00 34.55           H  
ATOM    554  OE1 GLN A  38     -39.874 -14.244  20.133  1.00 34.55           O  
ATOM    555  N   SER A  39     -34.757 -15.558  21.962  1.00 34.80           N  
ATOM    556  H   SER A  39     -35.437 -16.193  21.570  1.00 34.80           H  
ATOM    557  CA  SER A  39     -33.322 -16.121  22.124  1.00 34.80           C  
ATOM    558  HA  SER A  39     -32.690 -15.365  22.589  1.00 34.80           H  
ATOM    559  C   SER A  39     -32.493 -16.703  20.941  1.00 34.80           C  
ATOM    560  CB  SER A  39     -33.290 -17.376  23.032  1.00 34.80           C  
ATOM    561  HB2 SER A  39     -33.369 -17.143  24.094  1.00 34.80           H  
ATOM    562  HB3 SER A  39     -32.333 -17.889  22.940  1.00 34.80           H  
ATOM    563  O   SER A  39     -32.951 -17.637  20.288  1.00 34.80           O  
ATOM    564  OG  SER A  39     -34.321 -18.270  22.675  1.00 34.80           O  
ATOM    565  HG  SER A  39     -34.202 -18.485  21.747  1.00 34.80           H  
ATOM    566  N   GLY A  40     -31.178 -16.450  20.848  1.00 39.87           N  
ATOM    567  H   GLY A  40     -30.772 -15.753  21.456  1.00 39.87           H  
ATOM    568  CA  GLY A  40     -30.246 -17.130  19.915  1.00 39.87           C  
ATOM    569  HA2 GLY A  40     -30.726 -17.991  19.450  1.00 39.87           H  
ATOM    570  HA3 GLY A  40     -29.997 -16.441  19.108  1.00 39.87           H  
ATOM    571  C   GLY A  40     -28.898 -17.573  20.508  1.00 39.87           C  
ATOM    572  O   GLY A  40     -28.008 -16.766  20.768  1.00 39.87           O  
ATOM    573  N   SER A  41     -28.677 -18.887  20.650  1.00 44.59           N  
ATOM    574  H   SER A  41     -29.395 -19.525  20.337  1.00 44.59           H  
ATOM    575  CA  SER A  41     -27.400 -19.439  21.140  1.00 44.59           C  
ATOM    576  HA  SER A  41     -26.948 -18.700  21.802  1.00 44.59           H  
ATOM    577  C   SER A  41     -26.398 -19.687  20.000  1.00 44.59           C  
ATOM    578  CB  SER A  41     -27.649 -20.689  21.994  1.00 44.59           C  
ATOM    579  HB2 SER A  41     -27.969 -21.516  21.361  1.00 44.59           H  
ATOM    580  HB3 SER A  41     -28.445 -20.472  22.706  1.00 44.59           H  
ATOM    581  O   SER A  41     -26.245 -20.809  19.527  1.00 44.59           O  
ATOM    582  OG  SER A  41     -26.492 -21.063  22.723  1.00 44.59           O  
ATOM    583  HG  SER A  41     -25.958 -20.285  22.898  1.00 44.59           H  
ATOM    584  N   GLY A  42     -25.708 -18.628  19.566  1.00 62.82           N  
ATOM    585  H   GLY A  42     -25.958 -17.726  19.945  1.00 62.82           H  
ATOM    586  CA  GLY A  42     -24.588 -18.698  18.613  1.00 62.82           C  
ATOM    587  HA2 GLY A  42     -24.699 -17.899  17.880  1.00 62.82           H  
ATOM    588  HA3 GLY A  42     -24.617 -19.643  18.071  1.00 62.82           H  
ATOM    589  C   GLY A  42     -23.203 -18.557  19.265  1.00 62.82           C  
ATOM    590  O   GLY A  42     -23.085 -18.242  20.455  1.00 62.82           O  
ATOM    591  N   GLN A  43     -22.134 -18.724  18.474  1.00 78.60           N  
ATOM    592  H   GLN A  43     -22.274 -18.968  17.504  1.00 78.60           H  
ATOM    593  CA  GLN A  43     -20.803 -18.248  18.877  1.00 78.60           C  
ATOM    594  HA  GLN A  43     -20.554 -18.706  19.834  1.00 78.60           H  
ATOM    595  C   GLN A  43     -20.833 -16.732  19.092  1.00 78.60           C  
ATOM    596  CB  GLN A  43     -19.711 -18.633  17.867  1.00 78.60           C  
ATOM    597  HB2 GLN A  43     -20.058 -18.450  16.850  1.00 78.60           H  
ATOM    598  HB3 GLN A  43     -18.831 -18.014  18.044  1.00 78.60           H  
ATOM    599  O   GLN A  43     -21.541 -15.998  18.405  1.00 78.60           O  
ATOM    600  CG  GLN A  43     -19.301 -20.100  18.033  1.00 78.60           C  
ATOM    601  HG2 GLN A  43     -20.156 -20.745  17.831  1.00 78.60           H  
ATOM    602  HG3 GLN A  43     -18.970 -20.274  19.057  1.00 78.60           H  
ATOM    603  CD  GLN A  43     -18.176 -20.473  17.079  1.00 78.60           C  
ATOM    604  NE2 GLN A  43     -16.930 -20.394  17.493  1.00 78.60           N  
ATOM    605 HE21 GLN A  43     -16.698 -20.004  18.396  1.00 78.60           H  
ATOM    606 HE22 GLN A  43     -16.231 -20.560  16.784  1.00 78.60           H  
ATOM    607  OE1 GLN A  43     -18.412 -20.845  15.947  1.00 78.60           O  
ATOM    608  N   GLN A  44     -20.097 -16.274  20.101  1.00 90.79           N  
ATOM    609  H   GLN A  44     -19.470 -16.906  20.576  1.00 90.79           H  
ATOM    610  CA  GLN A  44     -20.177 -14.892  20.558  1.00 90.79           C  
ATOM    611  HA  GLN A  44     -21.213 -14.559  20.488  1.00 90.79           H  
ATOM    612  C   GLN A  44     -19.339 -14.000  19.648  1.00 90.79           C  
ATOM    613  CB  GLN A  44     -19.743 -14.808  22.028  1.00 90.79           C  
ATOM    614  HB2 GLN A  44     -19.822 -13.773  22.361  1.00 90.79           H  
ATOM    615  HB3 GLN A  44     -18.703 -15.119  22.119  1.00 90.79           H  
ATOM    616  O   GLN A  44     -18.127 -14.194  19.548  1.00 90.79           O  
ATOM    617  CG  GLN A  44     -20.609 -15.688  22.943  1.00 90.79           C  
ATOM    618  HG2 GLN A  44     -20.502 -16.741  22.681  1.00 90.79           H  
ATOM    619  HG3 GLN A  44     -20.261 -15.555  23.967  1.00 90.79           H  
ATOM    620  CD  GLN A  44     -22.075 -15.287  22.905  1.00 90.79           C  
ATOM    621  NE2 GLN A  44     -22.966 -16.029  22.285  1.00 90.79           N  
ATOM    622 HE21 GLN A  44     -22.722 -16.845  21.743  1.00 90.79           H  
ATOM    623 HE22 GLN A  44     -23.898 -15.642  22.232  1.00 90.79           H  
ATOM    624  OE1 GLN A  44     -22.443 -14.271  23.455  1.00 90.79           O  
ATOM    625  N   LYS A  45     -19.971 -13.021  18.997  1.00 95.09           N  
ATOM    626  H   LYS A  45     -20.968 -12.933  19.137  1.00 95.09           H  
ATOM    627  CA  LYS A  45     -19.320 -12.173  17.986  1.00 95.09           C  
ATOM    628  HA  LYS A  45     -18.350 -12.601  17.736  1.00 95.09           H  
ATOM    629  C   LYS A  45     -19.081 -10.762  18.525  1.00 95.09           C  
ATOM    630  CB  LYS A  45     -20.146 -12.168  16.685  1.00 95.09           C  
ATOM    631  HB2 LYS A  45     -21.073 -11.620  16.855  1.00 95.09           H  
ATOM    632  HB3 LYS A  45     -19.565 -11.648  15.923  1.00 95.09           H  
ATOM    633  O   LYS A  45     -20.038 -10.118  18.960  1.00 95.09           O  
ATOM    634  CG  LYS A  45     -20.534 -13.567  16.167  1.00 95.09           C  
ATOM    635  HG2 LYS A  45     -19.717 -14.266  16.345  1.00 95.09           H  
ATOM    636  HG3 LYS A  45     -21.413 -13.910  16.712  1.00 95.09           H  
ATOM    637  CD  LYS A  45     -20.847 -13.541  14.663  1.00 95.09           C  
ATOM    638  HD2 LYS A  45     -19.902 -13.393  14.139  1.00 95.09           H  
ATOM    639  HD3 LYS A  45     -21.518 -12.713  14.439  1.00 95.09           H  
ATOM    640  CE  LYS A  45     -21.502 -14.841  14.174  1.00 95.09           C  
ATOM    641  HE2 LYS A  45     -21.392 -15.590  14.959  1.00 95.09           H  
ATOM    642  HE3 LYS A  45     -22.565 -14.667  14.005  1.00 95.09           H  
ATOM    643  NZ  LYS A  45     -20.842 -15.354  12.947  1.00 95.09           N  
ATOM    644  HZ1 LYS A  45     -20.749 -14.648  12.230  1.00 95.09           H  
ATOM    645  HZ2 LYS A  45     -19.916 -15.646  13.225  1.00 95.09           H  
ATOM    646  HZ3 LYS A  45     -21.289 -16.187  12.592  1.00 95.09           H  
ATOM    647  N   MET A  46     -17.853 -10.241  18.468  1.00 96.50           N  
ATOM    648  H   MET A  46     -17.105 -10.811  18.100  1.00 96.50           H  
ATOM    649  CA  MET A  46     -17.574  -8.831  18.802  1.00 96.50           C  
ATOM    650  HA  MET A  46     -18.520  -8.352  19.054  1.00 96.50           H  
ATOM    651  C   MET A  46     -17.026  -8.027  17.620  1.00 96.50           C  
ATOM    652  CB  MET A  46     -16.699  -8.683  20.061  1.00 96.50           C  
ATOM    653  HB2 MET A  46     -16.763  -7.645  20.386  1.00 96.50           H  
ATOM    654  HB3 MET A  46     -17.104  -9.301  20.862  1.00 96.50           H  
ATOM    655  O   MET A  46     -16.400  -8.587  16.724  1.00 96.50           O  
ATOM    656  CG  MET A  46     -15.217  -9.015  19.874  1.00 96.50           C  
ATOM    657  HG2 MET A  46     -15.104 -10.096  19.787  1.00 96.50           H  
ATOM    658  HG3 MET A  46     -14.855  -8.553  18.955  1.00 96.50           H  
ATOM    659  SD  MET A  46     -14.187  -8.406  21.238  1.00 96.50           S  
ATOM    660  CE  MET A  46     -12.559  -8.795  20.560  1.00 96.50           C  
ATOM    661  HE1 MET A  46     -11.788  -8.467  21.257  1.00 96.50           H  
ATOM    662  HE2 MET A  46     -12.429  -8.288  19.604  1.00 96.50           H  
ATOM    663  HE3 MET A  46     -12.478  -9.872  20.413  1.00 96.50           H  
ATOM    664  N   LEU A  47     -17.238  -6.711  17.647  1.00 98.22           N  
ATOM    665  H   LEU A  47     -17.772  -6.339  18.419  1.00 98.22           H  
ATOM    666  CA  LEU A  47     -16.536  -5.743  16.805  1.00 98.22           C  
ATOM    667  HA  LEU A  47     -16.221  -6.229  15.881  1.00 98.22           H  
ATOM    668  C   LEU A  47     -15.300  -5.220  17.545  1.00 98.22           C  
ATOM    669  CB  LEU A  47     -17.494  -4.593  16.448  1.00 98.22           C  
ATOM    670  HB2 LEU A  47     -17.888  -4.189  17.380  1.00 98.22           H  
ATOM    671  HB3 LEU A  47     -18.330  -5.001  15.880  1.00 98.22           H  
ATOM    672  O   LEU A  47     -15.392  -4.850  18.720  1.00 98.22           O  
ATOM    673  CG  LEU A  47     -16.871  -3.437  15.640  1.00 98.22           C  
ATOM    674  HG  LEU A  47     -15.915  -3.142  16.073  1.00 98.22           H  
ATOM    675  CD1 LEU A  47     -16.656  -3.848  14.188  1.00 98.22           C  
ATOM    676 HD11 LEU A  47     -17.596  -4.172  13.741  1.00 98.22           H  
ATOM    677 HD12 LEU A  47     -16.262  -3.010  13.611  1.00 98.22           H  
ATOM    678 HD13 LEU A  47     -15.935  -4.664  14.143  1.00 98.22           H  
ATOM    679  CD2 LEU A  47     -17.771  -2.205  15.675  1.00 98.22           C  
ATOM    680 HD21 LEU A  47     -17.290  -1.386  15.140  1.00 98.22           H  
ATOM    681 HD22 LEU A  47     -17.949  -1.902  16.707  1.00 98.22           H  
ATOM    682 HD23 LEU A  47     -18.725  -2.431  15.198  1.00 98.22           H  
ATOM    683  N   SER A  48     -14.173  -5.096  16.844  1.00 97.97           N  
ATOM    684  H   SER A  48     -14.146  -5.460  15.902  1.00 97.97           H  
ATOM    685  CA  SER A  48     -13.028  -4.321  17.323  1.00 97.97           C  
ATOM    686  HA  SER A  48     -13.382  -3.617  18.076  1.00 97.97           H  
ATOM    687  C   SER A  48     -12.381  -3.510  16.200  1.00 97.97           C  
ATOM    688  CB  SER A  48     -12.007  -5.241  17.994  1.00 97.97           C  
ATOM    689  HB2 SER A  48     -11.461  -5.796  17.232  1.00 97.97           H  
ATOM    690  HB3 SER A  48     -12.525  -5.949  18.641  1.00 97.97           H  
ATOM    691  O   SER A  48     -12.003  -4.050  15.161  1.00 97.97           O  
ATOM    692  OG  SER A  48     -11.118  -4.470  18.783  1.00 97.97           O  
ATOM    693  HG  SER A  48     -11.613  -4.118  19.526  1.00 97.97           H  
ATOM    694  N   ILE A  49     -12.234  -2.204  16.428  1.00 97.97           N  
ATOM    695  H   ILE A  49     -12.591  -1.833  17.297  1.00 97.97           H  
ATOM    696  CA  ILE A  49     -11.490  -1.291  15.553  1.00 97.97           C  
ATOM    697  HA  ILE A  49     -11.336  -1.769  14.586  1.00 97.97           H  
ATOM    698  C   ILE A  49     -10.119  -1.033  16.189  1.00 97.97           C  
ATOM    699  CB  ILE A  49     -12.269   0.021  15.308  1.00 97.97           C  
ATOM    700  HB  ILE A  49     -12.226   0.609  16.224  1.00 97.97           H  
ATOM    701  O   ILE A  49     -10.031  -0.663  17.368  1.00 97.97           O  
ATOM    702  CG1 ILE A  49     -13.765  -0.175  14.966  1.00 97.97           C  
ATOM    703 HG12 ILE A  49     -14.228   0.807  14.865  1.00 97.97           H  
ATOM    704 HG13 ILE A  49     -14.259  -0.680  15.796  1.00 97.97           H  
ATOM    705  CG2 ILE A  49     -11.582   0.841  14.207  1.00 97.97           C  
ATOM    706 HG21 ILE A  49     -11.590   0.289  13.267  1.00 97.97           H  
ATOM    707 HG22 ILE A  49     -10.543   1.045  14.465  1.00 97.97           H  
ATOM    708 HG23 ILE A  49     -12.098   1.793  14.076  1.00 97.97           H  
ATOM    709  CD1 ILE A  49     -14.080  -0.983  13.707  1.00 97.97           C  
ATOM    710 HD11 ILE A  49     -15.159  -1.004  13.558  1.00 97.97           H  
ATOM    711 HD12 ILE A  49     -13.625  -0.503  12.840  1.00 97.97           H  
ATOM    712 HD13 ILE A  49     -13.708  -2.003  13.805  1.00 97.97           H  
ATOM    713  N   PHE A  50      -9.040  -1.247  15.441  1.00 96.92           N  
ATOM    714  H   PHE A  50      -9.158  -1.532  14.480  1.00 96.92           H  
ATOM    715  CA  PHE A  50      -7.679  -1.239  15.984  1.00 96.92           C  
ATOM    716  HA  PHE A  50      -7.644  -0.576  16.848  1.00 96.92           H  
ATOM    717  C   PHE A  50      -6.646  -0.702  14.989  1.00 96.92           C  
ATOM    718  CB  PHE A  50      -7.323  -2.658  16.467  1.00 96.92           C  
ATOM    719  HB2 PHE A  50      -6.346  -2.633  16.949  1.00 96.92           H  
ATOM    720  HB3 PHE A  50      -8.048  -2.954  17.225  1.00 96.92           H  
ATOM    721  O   PHE A  50      -6.904  -0.590  13.796  1.00 96.92           O  
ATOM    722  CG  PHE A  50      -7.307  -3.731  15.392  1.00 96.92           C  
ATOM    723  CD1 PHE A  50      -8.488  -4.421  15.065  1.00 96.92           C  
ATOM    724  HD1 PHE A  50      -9.412  -4.194  15.577  1.00 96.92           H  
ATOM    725  CD2 PHE A  50      -6.111  -4.051  14.722  1.00 96.92           C  
ATOM    726  HD2 PHE A  50      -5.193  -3.539  14.969  1.00 96.92           H  
ATOM    727  CE1 PHE A  50      -8.474  -5.408  14.066  1.00 96.92           C  
ATOM    728  HE1 PHE A  50      -9.382  -5.938  13.819  1.00 96.92           H  
ATOM    729  CE2 PHE A  50      -6.101  -5.032  13.715  1.00 96.92           C  
ATOM    730  HE2 PHE A  50      -5.186  -5.263  13.191  1.00 96.92           H  
ATOM    731  CZ  PHE A  50      -7.285  -5.706  13.380  1.00 96.92           C  
ATOM    732  HZ  PHE A  50      -7.280  -6.453  12.601  1.00 96.92           H  
ATOM    733  N   THR A  51      -5.455  -0.376  15.484  1.00 95.16           N  
ATOM    734  H   THR A  51      -5.279  -0.499  16.471  1.00 95.16           H  
ATOM    735  CA  THR A  51      -4.257  -0.195  14.653  1.00 95.16           C  
ATOM    736  HA  THR A  51      -4.540  -0.151  13.601  1.00 95.16           H  
ATOM    737  C   THR A  51      -3.350  -1.412  14.827  1.00 95.16           C  
ATOM    738  CB  THR A  51      -3.526   1.117  14.981  1.00 95.16           C  
ATOM    739  HB  THR A  51      -2.600   1.162  14.407  1.00 95.16           H  
ATOM    740  O   THR A  51      -3.384  -2.075  15.864  1.00 95.16           O  
ATOM    741  CG2 THR A  51      -4.368   2.345  14.640  1.00 95.16           C  
ATOM    742 HG21 THR A  51      -3.793   3.253  14.823  1.00 95.16           H  
ATOM    743 HG22 THR A  51      -4.637   2.315  13.584  1.00 95.16           H  
ATOM    744 HG23 THR A  51      -5.281   2.361  15.236  1.00 95.16           H  
ATOM    745  OG1 THR A  51      -3.222   1.210  16.354  1.00 95.16           O  
ATOM    746  HG1 THR A  51      -3.115   2.140  16.565  1.00 95.16           H  
ATOM    747  N   SER A  52      -2.563  -1.745  13.809  1.00 95.15           N  
ATOM    748  H   SER A  52      -2.597  -1.212  12.952  1.00 95.15           H  
ATOM    749  CA  SER A  52      -1.617  -2.866  13.841  1.00 95.15           C  
ATOM    750  HA  SER A  52      -1.178  -2.931  14.836  1.00 95.15           H  
ATOM    751  C   SER A  52      -0.486  -2.645  12.843  1.00 95.15           C  
ATOM    752  CB  SER A  52      -2.319  -4.200  13.543  1.00 95.15           C  
ATOM    753  HB2 SER A  52      -1.592  -5.012  13.576  1.00 95.15           H  
ATOM    754  HB3 SER A  52      -3.066  -4.386  14.315  1.00 95.15           H  
ATOM    755  O   SER A  52      -0.631  -1.883  11.884  1.00 95.15           O  
ATOM    756  OG  SER A  52      -2.958  -4.177  12.282  1.00 95.15           O  
ATOM    757  HG  SER A  52      -2.475  -4.719  11.654  1.00 95.15           H  
ATOM    758  N   GLU A  53       0.628  -3.338  13.074  1.00 92.09           N  
ATOM    759  H   GLU A  53       0.644  -3.962  13.867  1.00 92.09           H  
ATOM    760  CA  GLU A  53       1.827  -3.339  12.228  1.00 92.09           C  
ATOM    761  HA  GLU A  53       2.344  -2.383  12.301  1.00 92.09           H  
ATOM    762  C   GLU A  53       1.498  -3.569  10.748  1.00 92.09           C  
ATOM    763  CB  GLU A  53       2.731  -4.448  12.787  1.00 92.09           C  
ATOM    764  HB2 GLU A  53       2.962  -4.207  13.825  1.00 92.09           H  
ATOM    765  HB3 GLU A  53       2.177  -5.386  12.782  1.00 92.09           H  
ATOM    766  O   GLU A  53       1.901  -2.787   9.891  1.00 92.09           O  
ATOM    767  CG  GLU A  53       4.048  -4.657  12.037  1.00 92.09           C  
ATOM    768  HG2 GLU A  53       3.841  -5.035  11.036  1.00 92.09           H  
ATOM    769  HG3 GLU A  53       4.564  -3.701  11.954  1.00 92.09           H  
ATOM    770  CD  GLU A  53       4.909  -5.668  12.805  1.00 92.09           C  
ATOM    771  OE1 GLU A  53       6.003  -5.266  13.257  1.00 92.09           O  
ATOM    772  OE2 GLU A  53       4.427  -6.813  12.996  1.00 92.09           O  
ATOM    773  N   LYS A  54       0.693  -4.594  10.466  1.00 93.25           N  
ATOM    774  H   LYS A  54       0.371  -5.159  11.238  1.00 93.25           H  
ATOM    775  CA  LYS A  54       0.290  -5.017   9.120  1.00 93.25           C  
ATOM    776  HA  LYS A  54       0.335  -4.165   8.441  1.00 93.25           H  
ATOM    777  C   LYS A  54      -1.161  -5.517   9.122  1.00 93.25           C  
ATOM    778  CB  LYS A  54       1.297  -6.077   8.626  1.00 93.25           C  
ATOM    779  HB2 LYS A  54       2.286  -5.625   8.551  1.00 93.25           H  
ATOM    780  HB3 LYS A  54       1.010  -6.415   7.631  1.00 93.25           H  
ATOM    781  O   LYS A  54      -1.830  -5.478  10.158  1.00 93.25           O  
ATOM    782  CG  LYS A  54       1.366  -7.278   9.580  1.00 93.25           C  
ATOM    783  HG2 LYS A  54       1.835  -6.977  10.517  1.00 93.25           H  
ATOM    784  HG3 LYS A  54       0.350  -7.611   9.790  1.00 93.25           H  
ATOM    785  CD  LYS A  54       2.143  -8.460   9.003  1.00 93.25           C  
ATOM    786  HD2 LYS A  54       1.705  -8.744   8.047  1.00 93.25           H  
ATOM    787  HD3 LYS A  54       3.191  -8.192   8.874  1.00 93.25           H  
ATOM    788  CE  LYS A  54       1.992  -9.600  10.011  1.00 93.25           C  
ATOM    789  HE2 LYS A  54       2.513  -9.330  10.930  1.00 93.25           H  
ATOM    790  HE3 LYS A  54       0.933  -9.704  10.245  1.00 93.25           H  
ATOM    791  NZ  LYS A  54       2.489 -10.886   9.483  1.00 93.25           N  
ATOM    792  HZ1 LYS A  54       2.222 -11.624  10.118  1.00 93.25           H  
ATOM    793  HZ2 LYS A  54       1.995 -11.110   8.631  1.00 93.25           H  
ATOM    794  HZ3 LYS A  54       3.489 -10.872   9.342  1.00 93.25           H  
ATOM    795  N   GLY A  55      -1.627  -5.986   7.970  1.00 92.69           N  
ATOM    796  H   GLY A  55      -1.032  -5.898   7.159  1.00 92.69           H  
ATOM    797  CA  GLY A  55      -2.978  -6.491   7.720  1.00 92.69           C  
ATOM    798  HA2 GLY A  55      -2.907  -7.503   7.320  1.00 92.69           H  
ATOM    799  HA3 GLY A  55      -3.557  -6.529   8.643  1.00 92.69           H  
ATOM    800  C   GLY A  55      -3.728  -5.615   6.716  1.00 92.69           C  
ATOM    801  O   GLY A  55      -3.417  -4.432   6.574  1.00 92.69           O  
ATOM    802  N   GLU A  56      -4.721  -6.191   6.040  1.00 93.24           N  
ATOM    803  H   GLU A  56      -4.940  -7.163   6.205  1.00 93.24           H  
ATOM    804  CA  GLU A  56      -5.653  -5.442   5.188  1.00 93.24           C  
ATOM    805  HA  GLU A  56      -5.090  -4.958   4.389  1.00 93.24           H  
ATOM    806  C   GLU A  56      -6.348  -4.344   6.010  1.00 93.24           C  
ATOM    807  CB  GLU A  56      -6.636  -6.436   4.546  1.00 93.24           C  
ATOM    808  HB2 GLU A  56      -7.166  -6.974   5.333  1.00 93.24           H  
ATOM    809  HB3 GLU A  56      -6.051  -7.157   3.975  1.00 93.24           H  
ATOM    810  O   GLU A  56      -6.814  -4.594   7.126  1.00 93.24           O  
ATOM    811  CG  GLU A  56      -7.662  -5.786   3.606  1.00 93.24           C  
ATOM    812  HG2 GLU A  56      -7.150  -5.063   2.971  1.00 93.24           H  
ATOM    813  HG3 GLU A  56      -8.398  -5.244   4.201  1.00 93.24           H  
ATOM    814  CD  GLU A  56      -8.381  -6.818   2.719  1.00 93.24           C  
ATOM    815  OE1 GLU A  56      -8.754  -6.438   1.580  1.00 93.24           O  
ATOM    816  OE2 GLU A  56      -8.583  -7.967   3.170  1.00 93.24           O  
ATOM    817  N   ASP A  57      -6.341  -3.110   5.500  1.00 94.91           N  
ATOM    818  H   ASP A  57      -5.943  -2.962   4.584  1.00 94.91           H  
ATOM    819  CA  ASP A  57      -6.792  -1.917   6.219  1.00 94.91           C  
ATOM    820  HA  ASP A  57      -7.054  -2.219   7.233  1.00 94.91           H  
ATOM    821  C   ASP A  57      -8.061  -1.287   5.640  1.00 94.91           C  
ATOM    822  CB  ASP A  57      -5.653  -0.896   6.369  1.00 94.91           C  
ATOM    823  HB2 ASP A  57      -6.012  -0.068   6.981  1.00 94.91           H  
ATOM    824  HB3 ASP A  57      -4.838  -1.366   6.919  1.00 94.91           H  
ATOM    825  O   ASP A  57      -8.388  -1.433   4.465  1.00 94.91           O  
ATOM    826  CG  ASP A  57      -5.100  -0.341   5.050  1.00 94.91           C  
ATOM    827  OD1 ASP A  57      -4.338  -1.071   4.383  1.00 94.91           O  
ATOM    828  OD2 ASP A  57      -5.315   0.861   4.767  1.00 94.91           O  
ATOM    829  N   ASN A  58      -8.775  -0.567   6.508  1.00 96.51           N  
ATOM    830  H   ASN A  58      -8.434  -0.522   7.457  1.00 96.51           H  
ATOM    831  CA  ASN A  58     -10.011   0.160   6.223  1.00 96.51           C  
ATOM    832  HA  ASN A  58     -10.393   0.494   7.187  1.00 96.51           H  
ATOM    833  C   ASN A  58     -11.164  -0.713   5.673  1.00 96.51           C  
ATOM    834  CB  ASN A  58      -9.672   1.435   5.418  1.00 96.51           C  
ATOM    835  HB2 ASN A  58     -10.595   1.904   5.076  1.00 96.51           H  
ATOM    836  HB3 ASN A  58      -9.101   1.164   4.531  1.00 96.51           H  
ATOM    837  O   ASN A  58     -12.087  -0.192   5.053  1.00 96.51           O  
ATOM    838  CG  ASN A  58      -8.889   2.468   6.220  1.00 96.51           C  
ATOM    839  ND2 ASN A  58      -8.539   3.582   5.621  1.00 96.51           N  
ATOM    840 HD21 ASN A  58      -8.803   3.744   4.660  1.00 96.51           H  
ATOM    841 HD22 ASN A  58      -8.030   4.251   6.181  1.00 96.51           H  
ATOM    842  OD1 ASN A  58      -8.595   2.331   7.400  1.00 96.51           O  
ATOM    843  N   LYS A  59     -11.138  -2.023   5.961  1.00 95.08           N  
ATOM    844  H   LYS A  59     -10.322  -2.371   6.445  1.00 95.08           H  
ATOM    845  CA  LYS A  59     -12.207  -2.998   5.686  1.00 95.08           C  
ATOM    846  HA  LYS A  59     -13.132  -2.471   5.450  1.00 95.08           H  
ATOM    847  C   LYS A  59     -12.471  -3.876   6.912  1.00 95.08           C  
ATOM    848  CB  LYS A  59     -11.831  -3.893   4.492  1.00 95.08           C  
ATOM    849  HB2 LYS A  59     -10.965  -4.491   4.773  1.00 95.08           H  
ATOM    850  HB3 LYS A  59     -12.659  -4.574   4.293  1.00 95.08           H  
ATOM    851  O   LYS A  59     -11.564  -4.125   7.712  1.00 95.08           O  
ATOM    852  CG  LYS A  59     -11.503  -3.130   3.197  1.00 95.08           C  
ATOM    853  HG2 LYS A  59     -12.362  -2.538   2.881  1.00 95.08           H  
ATOM    854  HG3 LYS A  59     -10.661  -2.463   3.379  1.00 95.08           H  
ATOM    855  CD  LYS A  59     -11.115  -4.119   2.089  1.00 95.08           C  
ATOM    856  HD2 LYS A  59     -10.491  -4.895   2.531  1.00 95.08           H  
ATOM    857  HD3 LYS A  59     -12.010  -4.587   1.678  1.00 95.08           H  
ATOM    858  CE  LYS A  59     -10.314  -3.423   0.980  1.00 95.08           C  
ATOM    859  HE2 LYS A  59      -9.534  -2.829   1.457  1.00 95.08           H  
ATOM    860  HE3 LYS A  59     -10.965  -2.745   0.428  1.00 95.08           H  
ATOM    861  NZ  LYS A  59      -9.677  -4.407   0.068  1.00 95.08           N  
ATOM    862  HZ1 LYS A  59      -9.178  -5.097   0.612  1.00 95.08           H  
ATOM    863  HZ2 LYS A  59     -10.361  -4.923  -0.466  1.00 95.08           H  
ATOM    864  HZ3 LYS A  59      -9.014  -3.972  -0.557  1.00 95.08           H  
ATOM    865  N   LEU A  60     -13.696  -4.373   7.052  1.00 95.45           N  
ATOM    866  H   LEU A  60     -14.412  -4.038   6.424  1.00 95.45           H  
ATOM    867  CA  LEU A  60     -14.109  -5.258   8.137  1.00 95.45           C  
ATOM    868  HA  LEU A  60     -13.502  -5.015   9.009  1.00 95.45           H  
ATOM    869  C   LEU A  60     -13.866  -6.739   7.793  1.00 95.45           C  
ATOM    870  CB  LEU A  60     -15.582  -4.948   8.457  1.00 95.45           C  
ATOM    871  HB2 LEU A  60     -16.201  -5.324   7.643  1.00 95.45           H  
ATOM    872  HB3 LEU A  60     -15.718  -3.868   8.495  1.00 95.45           H  
ATOM    873  O   LEU A  60     -14.549  -7.318   6.952  1.00 95.45           O  
ATOM    874  CG  LEU A  60     -16.066  -5.543   9.785  1.00 95.45           C  
ATOM    875  HG  LEU A  60     -15.860  -6.613   9.813  1.00 95.45           H  
ATOM    876  CD1 LEU A  60     -15.376  -4.867  10.975  1.00 95.45           C  
ATOM    877 HD11 LEU A  60     -14.324  -5.151  11.005  1.00 95.45           H  
ATOM    878 HD12 LEU A  60     -15.459  -3.784  10.887  1.00 95.45           H  
ATOM    879 HD13 LEU A  60     -15.841  -5.186  11.908  1.00 95.45           H  
ATOM    880  CD2 LEU A  60     -17.574  -5.333   9.926  1.00 95.45           C  
ATOM    881 HD21 LEU A  60     -18.079  -5.826   9.096  1.00 95.45           H  
ATOM    882 HD22 LEU A  60     -17.926  -5.760  10.865  1.00 95.45           H  
ATOM    883 HD23 LEU A  60     -17.805  -4.268   9.895  1.00 95.45           H  
ATOM    884  N   VAL A  61     -12.925  -7.375   8.492  1.00 94.82           N  
ATOM    885  H   VAL A  61     -12.404  -6.848   9.180  1.00 94.82           H  
ATOM    886  CA  VAL A  61     -12.531  -8.779   8.286  1.00 94.82           C  
ATOM    887  HA  VAL A  61     -13.002  -9.152   7.376  1.00 94.82           H  
ATOM    888  C   VAL A  61     -13.018  -9.642   9.453  1.00 94.82           C  
ATOM    889  CB  VAL A  61     -11.004  -8.881   8.084  1.00 94.82           C  
ATOM    890  HB  VAL A  61     -10.505  -8.471   8.962  1.00 94.82           H  
ATOM    891  O   VAL A  61     -12.895  -9.251  10.614  1.00 94.82           O  
ATOM    892  CG1 VAL A  61     -10.526 -10.326   7.889  1.00 94.82           C  
ATOM    893 HG11 VAL A  61      -9.453 -10.333   7.701  1.00 94.82           H  
ATOM    894 HG12 VAL A  61     -10.712 -10.912   8.790  1.00 94.82           H  
ATOM    895 HG13 VAL A  61     -11.042 -10.780   7.043  1.00 94.82           H  
ATOM    896  CG2 VAL A  61     -10.547  -8.070   6.864  1.00 94.82           C  
ATOM    897 HG21 VAL A  61     -10.765  -7.011   7.004  1.00 94.82           H  
ATOM    898 HG22 VAL A  61     -11.055  -8.418   5.964  1.00 94.82           H  
ATOM    899 HG23 VAL A  61      -9.471  -8.172   6.720  1.00 94.82           H  
ATOM    900  N   LEU A  62     -13.564 -10.827   9.169  1.00 95.26           N  
ATOM    901  H   LEU A  62     -13.610 -11.117   8.203  1.00 95.26           H  
ATOM    902  CA  LEU A  62     -13.899 -11.818  10.197  1.00 95.26           C  
ATOM    903  HA  LEU A  62     -14.211 -11.288  11.096  1.00 95.26           H  
ATOM    904  C   LEU A  62     -12.661 -12.659  10.541  1.00 95.26           C  
ATOM    905  CB  LEU A  62     -15.082 -12.683   9.721  1.00 95.26           C  
ATOM    906  HB2 LEU A  62     -15.912 -12.027   9.458  1.00 95.26           H  
ATOM    907  HB3 LEU A  62     -14.775 -13.215   8.820  1.00 95.26           H  
ATOM    908  O   LEU A  62     -12.039 -13.236   9.652  1.00 95.26           O  
ATOM    909  CG  LEU A  62     -15.577 -13.718  10.754  1.00 95.26           C  
ATOM    910  HG  LEU A  62     -14.757 -14.379  11.036  1.00 95.26           H  
ATOM    911  CD1 LEU A  62     -16.141 -13.059  12.016  1.00 95.26           C  
ATOM    912 HD11 LEU A  62     -16.872 -12.297  11.748  1.00 95.26           H  
ATOM    913 HD12 LEU A  62     -16.617 -13.816  12.639  1.00 95.26           H  
ATOM    914 HD13 LEU A  62     -15.331 -12.606  12.587  1.00 95.26           H  
ATOM    915  CD2 LEU A  62     -16.689 -14.570  10.141  1.00 95.26           C  
ATOM    916 HD21 LEU A  62     -16.310 -15.074   9.252  1.00 95.26           H  
ATOM    917 HD22 LEU A  62     -17.540 -13.945   9.871  1.00 95.26           H  
ATOM    918 HD23 LEU A  62     -17.000 -15.332  10.855  1.00 95.26           H  
ATOM    919  N   TYR A  63     -12.346 -12.750  11.830  1.00 95.92           N  
ATOM    920  H   TYR A  63     -12.888 -12.204  12.484  1.00 95.92           H  
ATOM    921  CA  TYR A  63     -11.306 -13.606  12.396  1.00 95.92           C  
ATOM    922  HA  TYR A  63     -10.786 -14.135  11.598  1.00 95.92           H  
ATOM    923  C   TYR A  63     -11.948 -14.637  13.326  1.00 95.92           C  
ATOM    924  CB  TYR A  63     -10.278 -12.760  13.162  1.00 95.92           C  
ATOM    925  HB2 TYR A  63      -9.532 -13.429  13.591  1.00 95.92           H  
ATOM    926  HB3 TYR A  63     -10.779 -12.261  13.992  1.00 95.92           H  
ATOM    927  O   TYR A  63     -12.792 -14.285  14.162  1.00 95.92           O  
ATOM    928  CG  TYR A  63      -9.569 -11.714  12.324  1.00 95.92           C  
ATOM    929  CD1 TYR A  63      -8.352 -12.030  11.689  1.00 95.92           C  
ATOM    930  HD1 TYR A  63      -7.933 -13.020  11.794  1.00 95.92           H  
ATOM    931  CD2 TYR A  63     -10.129 -10.429  12.175  1.00 95.92           C  
ATOM    932  HD2 TYR A  63     -11.080 -10.203  12.635  1.00 95.92           H  
ATOM    933  CE1 TYR A  63      -7.691 -11.053  10.919  1.00 95.92           C  
ATOM    934  HE1 TYR A  63      -6.747 -11.275  10.443  1.00 95.92           H  
ATOM    935  CE2 TYR A  63      -9.483  -9.461  11.382  1.00 95.92           C  
ATOM    936  HE2 TYR A  63      -9.940  -8.493  11.235  1.00 95.92           H  
ATOM    937  OH  TYR A  63      -7.640  -8.864   9.955  1.00 95.92           O  
ATOM    938  HH  TYR A  63      -8.178  -8.082   9.811  1.00 95.92           H  
ATOM    939  CZ  TYR A  63      -8.262  -9.776  10.748  1.00 95.92           C  
ATOM    940  N   THR A  64     -11.531 -15.896  13.201  1.00 95.08           N  
ATOM    941  H   THR A  64     -10.890 -16.116  12.452  1.00 95.08           H  
ATOM    942  CA  THR A  64     -12.054 -17.013  14.011  1.00 95.08           C  
ATOM    943  HA  THR A  64     -12.782 -16.632  14.727  1.00 95.08           H  
ATOM    944  C   THR A  64     -10.985 -17.711  14.850  1.00 95.08           C  
ATOM    945  CB  THR A  64     -12.789 -18.041  13.137  1.00 95.08           C  
ATOM    946  HB  THR A  64     -13.128 -18.864  13.766  1.00 95.08           H  
ATOM    947  O   THR A  64     -11.328 -18.430  15.784  1.00 95.08           O  
ATOM    948  CG2 THR A  64     -14.004 -17.428  12.437  1.00 95.08           C  
ATOM    949 HG21 THR A  64     -13.684 -16.696  11.694  1.00 95.08           H  
ATOM    950 HG22 THR A  64     -14.567 -18.216  11.937  1.00 95.08           H  
ATOM    951 HG23 THR A  64     -14.653 -16.942  13.165  1.00 95.08           H  
ATOM    952  OG1 THR A  64     -11.954 -18.546  12.119  1.00 95.08           O  
ATOM    953  HG1 THR A  64     -11.100 -18.786  12.487  1.00 95.08           H  
ATOM    954  N   ASP A  65      -9.702 -17.479  14.557  1.00 94.73           N  
ATOM    955  H   ASP A  65      -9.478 -16.876  13.779  1.00 94.73           H  
ATOM    956  CA  ASP A  65      -8.563 -18.109  15.227  1.00 94.73           C  
ATOM    957  HA  ASP A  65      -8.920 -18.634  16.114  1.00 94.73           H  
ATOM    958  C   ASP A  65      -7.507 -17.061  15.669  1.00 94.73           C  
ATOM    959  CB  ASP A  65      -7.997 -19.171  14.275  1.00 94.73           C  
ATOM    960  HB2 ASP A  65      -8.772 -19.905  14.055  1.00 94.73           H  
ATOM    961  HB3 ASP A  65      -7.702 -18.701  13.337  1.00 94.73           H  
ATOM    962  O   ASP A  65      -7.267 -16.085  14.947  1.00 94.73           O  
ATOM    963  CG  ASP A  65      -6.799 -19.872  14.895  1.00 94.73           C  
ATOM    964  OD1 ASP A  65      -5.698 -19.289  14.789  1.00 94.73           O  
ATOM    965  OD2 ASP A  65      -7.012 -20.911  15.556  1.00 94.73           O  
ATOM    966  N   PRO A  66      -6.894 -17.190  16.867  1.00 95.54           N  
ATOM    967  CA  PRO A  66      -5.933 -16.207  17.373  1.00 95.54           C  
ATOM    968  HA  PRO A  66      -6.345 -15.202  17.285  1.00 95.54           H  
ATOM    969  C   PRO A  66      -4.585 -16.221  16.638  1.00 95.54           C  
ATOM    970  CB  PRO A  66      -5.752 -16.546  18.856  1.00 95.54           C  
ATOM    971  HB2 PRO A  66      -6.512 -16.031  19.444  1.00 95.54           H  
ATOM    972  HB3 PRO A  66      -4.756 -16.293  19.219  1.00 95.54           H  
ATOM    973  O   PRO A  66      -3.963 -15.162  16.527  1.00 95.54           O  
ATOM    974  CG  PRO A  66      -6.004 -18.053  18.902  1.00 95.54           C  
ATOM    975  HG2 PRO A  66      -6.335 -18.384  19.886  1.00 95.54           H  
ATOM    976  HG3 PRO A  66      -5.103 -18.586  18.600  1.00 95.54           H  
ATOM    977  CD  PRO A  66      -7.092 -18.249  17.850  1.00 95.54           C  
ATOM    978  HD2 PRO A  66      -6.993 -19.241  17.409  1.00 95.54           H  
ATOM    979  HD3 PRO A  66      -8.075 -18.146  18.309  1.00 95.54           H  
ATOM    980  N   ASP A  67      -4.139 -17.370  16.133  1.00 95.43           N  
ATOM    981  H   ASP A  67      -4.746 -18.177  16.106  1.00 95.43           H  
ATOM    982  CA  ASP A  67      -2.869 -17.495  15.417  1.00 95.43           C  
ATOM    983  HA  ASP A  67      -2.129 -16.854  15.896  1.00 95.43           H  
ATOM    984  C   ASP A  67      -3.037 -16.999  13.971  1.00 95.43           C  
ATOM    985  CB  ASP A  67      -2.345 -18.943  15.493  1.00 95.43           C  
ATOM    986  HB2 ASP A  67      -3.087 -19.619  15.068  1.00 95.43           H  
ATOM    987  HB3 ASP A  67      -1.449 -19.015  14.877  1.00 95.43           H  
ATOM    988  O   ASP A  67      -2.156 -16.309  13.454  1.00 95.43           O  
ATOM    989  CG  ASP A  67      -1.971 -19.418  16.911  1.00 95.43           C  
ATOM    990  OD1 ASP A  67      -1.802 -18.566  17.820  1.00 95.43           O  
ATOM    991  OD2 ASP A  67      -1.795 -20.646  17.084  1.00 95.43           O  
ATOM    992  N   GLU A  68      -4.207 -17.220  13.356  1.00 93.10           N  
ATOM    993  H   GLU A  68      -4.852 -17.847  13.816  1.00 93.10           H  
ATOM    994  CA  GLU A  68      -4.621 -16.561  12.107  1.00 93.10           C  
ATOM    995  HA  GLU A  68      -3.927 -16.841  11.315  1.00 93.10           H  
ATOM    996  C   GLU A  68      -4.598 -15.027  12.245  1.00 93.10           C  
ATOM    997  CB  GLU A  68      -6.039 -17.020  11.715  1.00 93.10           C  
ATOM    998  HB2 GLU A  68      -6.734 -16.648  12.467  1.00 93.10           H  
ATOM    999  HB3 GLU A  68      -6.081 -18.109  11.711  1.00 93.10           H  
ATOM   1000  O   GLU A  68      -4.029 -14.330  11.397  1.00 93.10           O  
ATOM   1001  CG  GLU A  68      -6.453 -16.509  10.323  1.00 93.10           C  
ATOM   1002  HG2 GLU A  68      -6.034 -15.518  10.154  1.00 93.10           H  
ATOM   1003  HG3 GLU A  68      -6.012 -17.166   9.572  1.00 93.10           H  
ATOM   1004  CD  GLU A  68      -7.968 -16.393  10.082  1.00 93.10           C  
ATOM   1005  OE1 GLU A  68      -8.287 -16.079   8.910  1.00 93.10           O  
ATOM   1006  OE2 GLU A  68      -8.781 -16.474  11.032  1.00 93.10           O  
ATOM   1007  N   PHE A  69      -5.187 -14.493  13.322  1.00 95.95           N  
ATOM   1008  H   PHE A  69      -5.670 -15.115  13.954  1.00 95.95           H  
ATOM   1009  CA  PHE A  69      -5.187 -13.057  13.604  1.00 95.95           C  
ATOM   1010  HA  PHE A  69      -5.648 -12.540  12.763  1.00 95.95           H  
ATOM   1011  C   PHE A  69      -3.757 -12.511  13.724  1.00 95.95           C  
ATOM   1012  CB  PHE A  69      -6.034 -12.772  14.855  1.00 95.95           C  
ATOM   1013  HB2 PHE A  69      -7.068 -13.048  14.646  1.00 95.95           H  
ATOM   1014  HB3 PHE A  69      -5.689 -13.404  15.673  1.00 95.95           H  
ATOM   1015  O   PHE A  69      -3.401 -11.588  12.993  1.00 95.95           O  
ATOM   1016  CG  PHE A  69      -5.996 -11.323  15.308  1.00 95.95           C  
ATOM   1017  CD1 PHE A  69      -5.170 -10.938  16.381  1.00 95.95           C  
ATOM   1018  HD1 PHE A  69      -4.573 -11.680  16.891  1.00 95.95           H  
ATOM   1019  CD2 PHE A  69      -6.752 -10.349  14.630  1.00 95.95           C  
ATOM   1020  HD2 PHE A  69      -7.381 -10.634  13.800  1.00 95.95           H  
ATOM   1021  CE1 PHE A  69      -5.091  -9.587  16.766  1.00 95.95           C  
ATOM   1022  HE1 PHE A  69      -4.433  -9.299  17.573  1.00 95.95           H  
ATOM   1023  CE2 PHE A  69      -6.672  -8.999  15.012  1.00 95.95           C  
ATOM   1024  HE2 PHE A  69      -7.242  -8.256  14.474  1.00 95.95           H  
ATOM   1025  CZ  PHE A  69      -5.834  -8.615  16.074  1.00 95.95           C  
ATOM   1026  HZ  PHE A  69      -5.751  -7.572  16.341  1.00 95.95           H  
ATOM   1027  N   ILE A  70      -2.902 -13.118  14.557  1.00 95.62           N  
ATOM   1028  H   ILE A  70      -3.238 -13.906  15.093  1.00 95.62           H  
ATOM   1029  CA  ILE A  70      -1.500 -12.692  14.731  1.00 95.62           C  
ATOM   1030  HA  ILE A  70      -1.493 -11.639  15.011  1.00 95.62           H  
ATOM   1031  C   ILE A  70      -0.713 -12.805  13.412  1.00 95.62           C  
ATOM   1032  CB  ILE A  70      -0.841 -13.499  15.876  1.00 95.62           C  
ATOM   1033  HB  ILE A  70      -0.998 -14.560  15.680  1.00 95.62           H  
ATOM   1034  O   ILE A  70       0.042 -11.891  13.060  1.00 95.62           O  
ATOM   1035  CG1 ILE A  70      -1.481 -13.137  17.239  1.00 95.62           C  
ATOM   1036 HG12 ILE A  70      -1.106 -12.170  17.573  1.00 95.62           H  
ATOM   1037 HG13 ILE A  70      -2.563 -13.048  17.134  1.00 95.62           H  
ATOM   1038  CG2 ILE A  70       0.679 -13.239  15.945  1.00 95.62           C  
ATOM   1039 HG21 ILE A  70       1.124 -13.764  16.790  1.00 95.62           H  
ATOM   1040 HG22 ILE A  70       0.875 -12.172  16.051  1.00 95.62           H  
ATOM   1041 HG23 ILE A  70       1.170 -13.608  15.045  1.00 95.62           H  
ATOM   1042  CD1 ILE A  70      -1.217 -14.186  18.328  1.00 95.62           C  
ATOM   1043 HD11 ILE A  70      -1.739 -13.902  19.243  1.00 95.62           H  
ATOM   1044 HD12 ILE A  70      -0.151 -14.259  18.539  1.00 95.62           H  
ATOM   1045 HD13 ILE A  70      -1.585 -15.159  18.004  1.00 95.62           H  
ATOM   1046  N   ALA A  71      -0.912 -13.877  12.639  1.00 91.15           N  
ATOM   1047  H   ALA A  71      -1.523 -14.610  12.969  1.00 91.15           H  
ATOM   1048  CA  ALA A  71      -0.266 -14.060  11.341  1.00 91.15           C  
ATOM   1049  HA  ALA A  71       0.814 -14.023  11.489  1.00 91.15           H  
ATOM   1050  C   ALA A  71      -0.639 -12.946  10.349  1.00 91.15           C  
ATOM   1051  CB  ALA A  71      -0.624 -15.445  10.792  1.00 91.15           C  
ATOM   1052  HB1 ALA A  71      -1.703 -15.533  10.664  1.00 91.15           H  
ATOM   1053  HB2 ALA A  71      -0.289 -16.216  11.487  1.00 91.15           H  
ATOM   1054  HB3 ALA A  71      -0.137 -15.601   9.829  1.00 91.15           H  
ATOM   1055  O   ALA A  71       0.248 -12.423   9.664  1.00 91.15           O  
ATOM   1056  N   LYS A  72      -1.915 -12.536  10.311  1.00 91.96           N  
ATOM   1057  H   LYS A  72      -2.577 -13.030  10.892  1.00 91.96           H  
ATOM   1058  CA  LYS A  72      -2.419 -11.454   9.451  1.00 91.96           C  
ATOM   1059  HA  LYS A  72      -1.971 -11.554   8.463  1.00 91.96           H  
ATOM   1060  C   LYS A  72      -2.018 -10.059   9.946  1.00 91.96           C  
ATOM   1061  CB  LYS A  72      -3.946 -11.590   9.295  1.00 91.96           C  
ATOM   1062  HB2 LYS A  72      -4.345 -10.661   8.886  1.00 91.96           H  
ATOM   1063  HB3 LYS A  72      -4.396 -11.752  10.274  1.00 91.96           H  
ATOM   1064  O   LYS A  72      -1.515  -9.273   9.145  1.00 91.96           O  
ATOM   1065  CG  LYS A  72      -4.333 -12.740   8.344  1.00 91.96           C  
ATOM   1066  HG2 LYS A  72      -3.886 -13.672   8.690  1.00 91.96           H  
ATOM   1067  HG3 LYS A  72      -3.945 -12.517   7.350  1.00 91.96           H  
ATOM   1068  CD  LYS A  72      -5.857 -12.923   8.261  1.00 91.96           C  
ATOM   1069  HD2 LYS A  72      -6.325 -11.965   8.033  1.00 91.96           H  
ATOM   1070  HD3 LYS A  72      -6.221 -13.276   9.226  1.00 91.96           H  
ATOM   1071  CE  LYS A  72      -6.235 -13.938   7.174  1.00 91.96           C  
ATOM   1072  HE2 LYS A  72      -5.710 -14.872   7.371  1.00 91.96           H  
ATOM   1073  HE3 LYS A  72      -5.903 -13.555   6.209  1.00 91.96           H  
ATOM   1074  NZ  LYS A  72      -7.697 -14.195   7.147  1.00 91.96           N  
ATOM   1075  HZ1 LYS A  72      -7.971 -14.722   7.964  1.00 91.96           H  
ATOM   1076  HZ2 LYS A  72      -8.248 -13.349   7.130  1.00 91.96           H  
ATOM   1077  HZ3 LYS A  72      -7.959 -14.801   6.382  1.00 91.96           H  
ATOM   1078  N   THR A  73      -2.179  -9.741  11.234  1.00 94.61           N  
ATOM   1079  H   THR A  73      -2.602 -10.426  11.845  1.00 94.61           H  
ATOM   1080  CA  THR A  73      -2.031  -8.361  11.750  1.00 94.61           C  
ATOM   1081  HA  THR A  73      -2.182  -7.685  10.909  1.00 94.61           H  
ATOM   1082  C   THR A  73      -0.658  -8.016  12.330  1.00 94.61           C  
ATOM   1083  CB  THR A  73      -3.111  -7.998  12.779  1.00 94.61           C  
ATOM   1084  HB  THR A  73      -3.000  -6.944  13.033  1.00 94.61           H  
ATOM   1085  O   THR A  73      -0.338  -6.835  12.484  1.00 94.61           O  
ATOM   1086  CG2 THR A  73      -4.520  -8.200  12.221  1.00 94.61           C  
ATOM   1087 HG21 THR A  73      -4.635  -7.653  11.285  1.00 94.61           H  
ATOM   1088 HG22 THR A  73      -5.244  -7.824  12.944  1.00 94.61           H  
ATOM   1089 HG23 THR A  73      -4.716  -9.259  12.054  1.00 94.61           H  
ATOM   1090  OG1 THR A  73      -2.997  -8.749  13.967  1.00 94.61           O  
ATOM   1091  HG1 THR A  73      -2.097  -8.726  14.301  1.00 94.61           H  
ATOM   1092  N   GLY A  74       0.162  -9.019  12.649  1.00 93.35           N  
ATOM   1093  H   GLY A  74      -0.195  -9.962  12.576  1.00 93.35           H  
ATOM   1094  CA  GLY A  74       1.398  -8.847  13.417  1.00 93.35           C  
ATOM   1095  HA2 GLY A  74       1.860  -7.886  13.190  1.00 93.35           H  
ATOM   1096  HA3 GLY A  74       2.103  -9.631  13.140  1.00 93.35           H  
ATOM   1097  C   GLY A  74       1.167  -8.935  14.929  1.00 93.35           C  
ATOM   1098  O   GLY A  74       0.034  -9.068  15.399  1.00 93.35           O  
ATOM   1099  N   ASN A  75       2.259  -8.884  15.695  1.00 94.26           N  
ATOM   1100  H   ASN A  75       3.142  -8.674  15.251  1.00 94.26           H  
ATOM   1101  CA  ASN A  75       2.226  -9.089  17.146  1.00 94.26           C  
ATOM   1102  HA  ASN A  75       1.618  -9.974  17.330  1.00 94.26           H  
ATOM   1103  C   ASN A  75       1.570  -7.905  17.892  1.00 94.26           C  
ATOM   1104  CB  ASN A  75       3.653  -9.360  17.665  1.00 94.26           C  
ATOM   1105  HB2 ASN A  75       3.681  -9.206  18.744  1.00 94.26           H  
ATOM   1106  HB3 ASN A  75       4.348  -8.654  17.209  1.00 94.26           H  
ATOM   1107  O   ASN A  75       1.817  -6.741  17.555  1.00 94.26           O  
ATOM   1108  CG  ASN A  75       4.117 -10.784  17.415  1.00 94.26           C  
ATOM   1109  ND2 ASN A  75       5.376 -10.986  17.106  1.00 94.26           N  
ATOM   1110 HD21 ASN A  75       6.015 -10.213  16.989  1.00 94.26           H  
ATOM   1111 HD22 ASN A  75       5.647 -11.946  16.950  1.00 94.26           H  
ATOM   1112  OD1 ASN A  75       3.368 -11.736  17.532  1.00 94.26           O  
ATOM   1113  N   PRO A  76       0.783  -8.157  18.958  1.00 95.59           N  
ATOM   1114  CA  PRO A  76       0.199  -7.096  19.772  1.00 95.59           C  
ATOM   1115  HA  PRO A  76      -0.362  -6.409  19.139  1.00 95.59           H  
ATOM   1116  C   PRO A  76       1.293  -6.316  20.519  1.00 95.59           C  
ATOM   1117  CB  PRO A  76      -0.765  -7.809  20.725  1.00 95.59           C  
ATOM   1118  HB2 PRO A  76      -0.906  -7.268  21.661  1.00 95.59           H  
ATOM   1119  HB3 PRO A  76      -1.722  -7.977  20.231  1.00 95.59           H  
ATOM   1120  O   PRO A  76       2.258  -6.883  21.033  1.00 95.59           O  
ATOM   1121  CG  PRO A  76      -0.082  -9.155  20.932  1.00 95.59           C  
ATOM   1122  HG2 PRO A  76       0.736  -9.035  21.643  1.00 95.59           H  
ATOM   1123  HG3 PRO A  76      -0.778  -9.925  21.266  1.00 95.59           H  
ATOM   1124  CD  PRO A  76       0.476  -9.457  19.542  1.00 95.59           C  
ATOM   1125  HD2 PRO A  76      -0.284  -9.958  18.942  1.00 95.59           H  
ATOM   1126  HD3 PRO A  76       1.365 -10.082  19.623  1.00 95.59           H  
ATOM   1127  N   ASN A  77       1.144  -4.992  20.611  1.00 94.92           N  
ATOM   1128  H   ASN A  77       0.353  -4.566  20.152  1.00 94.92           H  
ATOM   1129  CA  ASN A  77       2.100  -4.140  21.321  1.00 94.92           C  
ATOM   1130  HA  ASN A  77       2.544  -4.715  22.134  1.00 94.92           H  
ATOM   1131  C   ASN A  77       1.397  -2.926  21.939  1.00 94.92           C  
ATOM   1132  CB  ASN A  77       3.226  -3.756  20.342  1.00 94.92           C  
ATOM   1133  HB2 ASN A  77       3.592  -4.668  19.872  1.00 94.92           H  
ATOM   1134  HB3 ASN A  77       2.836  -3.118  19.549  1.00 94.92           H  
ATOM   1135  O   ASN A  77       1.144  -1.931  21.257  1.00 94.92           O  
ATOM   1136  CG  ASN A  77       4.407  -3.057  20.992  1.00 94.92           C  
ATOM   1137  ND2 ASN A  77       5.576  -3.240  20.430  1.00 94.92           N  
ATOM   1138 HD21 ASN A  77       5.637  -3.935  19.699  1.00 94.92           H  
ATOM   1139 HD22 ASN A  77       6.411  -2.985  20.939  1.00 94.92           H  
ATOM   1140  OD1 ASN A  77       4.316  -2.355  21.999  1.00 94.92           O  
ATOM   1141  N   LEU A  78       1.127  -2.987  23.249  1.00 93.84           N  
ATOM   1142  H   LEU A  78       1.282  -3.873  23.707  1.00 93.84           H  
ATOM   1143  CA  LEU A  78       0.336  -1.983  23.977  1.00 93.84           C  
ATOM   1144  HA  LEU A  78      -0.683  -2.021  23.593  1.00 93.84           H  
ATOM   1145  C   LEU A  78       0.845  -0.545  23.775  1.00 93.84           C  
ATOM   1146  CB  LEU A  78       0.322  -2.360  25.476  1.00 93.84           C  
ATOM   1147  HB2 LEU A  78       1.337  -2.261  25.863  1.00 93.84           H  
ATOM   1148  HB3 LEU A  78       0.028  -3.403  25.586  1.00 93.84           H  
ATOM   1149  O   LEU A  78       0.044   0.381  23.683  1.00 93.84           O  
ATOM   1150  CG  LEU A  78      -0.625  -1.490  26.331  1.00 93.84           C  
ATOM   1151  HG  LEU A  78      -0.448  -0.434  26.125  1.00 93.84           H  
ATOM   1152  CD1 LEU A  78      -2.092  -1.817  26.069  1.00 93.84           C  
ATOM   1153 HD11 LEU A  78      -2.730  -1.245  26.743  1.00 93.84           H  
ATOM   1154 HD12 LEU A  78      -2.278  -2.880  26.217  1.00 93.84           H  
ATOM   1155 HD13 LEU A  78      -2.336  -1.543  25.043  1.00 93.84           H  
ATOM   1156  CD2 LEU A  78      -0.383  -1.703  27.818  1.00 93.84           C  
ATOM   1157 HD21 LEU A  78       0.677  -1.590  28.048  1.00 93.84           H  
ATOM   1158 HD22 LEU A  78      -0.952  -0.965  28.384  1.00 93.84           H  
ATOM   1159 HD23 LEU A  78      -0.737  -2.695  28.101  1.00 93.84           H  
ATOM   1160  N   LYS A  79       2.170  -0.353  23.669  1.00 90.39           N  
ATOM   1161  H   LYS A  79       2.755  -1.176  23.665  1.00 90.39           H  
ATOM   1162  CA  LYS A  79       2.786   0.971  23.470  1.00 90.39           C  
ATOM   1163  HA  LYS A  79       2.314   1.673  24.156  1.00 90.39           H  
ATOM   1164  C   LYS A  79       2.539   1.534  22.062  1.00 90.39           C  
ATOM   1165  CB  LYS A  79       4.294   0.898  23.787  1.00 90.39           C  
ATOM   1166  HB2 LYS A  79       4.437   0.435  24.763  1.00 90.39           H  
ATOM   1167  HB3 LYS A  79       4.781   0.278  23.034  1.00 90.39           H  
ATOM   1168  O   LYS A  79       2.430   2.748  21.922  1.00 90.39           O  
ATOM   1169  CG  LYS A  79       4.948   2.295  23.803  1.00 90.39           C  
ATOM   1170  HG2 LYS A  79       4.560   2.865  24.647  1.00 90.39           H  
ATOM   1171  HG3 LYS A  79       4.694   2.825  22.885  1.00 90.39           H  
ATOM   1172  CD  LYS A  79       6.480   2.256  23.870  1.00 90.39           C  
ATOM   1173  HD2 LYS A  79       6.804   1.849  24.828  1.00 90.39           H  
ATOM   1174  HD3 LYS A  79       6.846   1.624  23.061  1.00 90.39           H  
ATOM   1175  CE  LYS A  79       7.008   3.688  23.683  1.00 90.39           C  
ATOM   1176  HE2 LYS A  79       6.439   4.156  22.880  1.00 90.39           H  
ATOM   1177  HE3 LYS A  79       6.818   4.258  24.593  1.00 90.39           H  
ATOM   1178  NZ  LYS A  79       8.451   3.721  23.330  1.00 90.39           N  
ATOM   1179  HZ1 LYS A  79       8.607   3.238  22.456  1.00 90.39           H  
ATOM   1180  HZ2 LYS A  79       9.020   3.291  24.046  1.00 90.39           H  
ATOM   1181  HZ3 LYS A  79       8.760   4.673  23.193  1.00 90.39           H  
ATOM   1182  N   LYS A  80       2.496   0.681  21.032  1.00 90.49           N  
ATOM   1183  H   LYS A  80       2.515  -0.308  21.236  1.00 90.49           H  
ATOM   1184  CA  LYS A  80       2.350   1.099  19.625  1.00 90.49           C  
ATOM   1185  HA  LYS A  80       2.751   2.105  19.497  1.00 90.49           H  
ATOM   1186  C   LYS A  80       0.891   1.176  19.166  1.00 90.49           C  
ATOM   1187  CB  LYS A  80       3.132   0.153  18.697  1.00 90.49           C  
ATOM   1188  HB2 LYS A  80       2.818  -0.875  18.873  1.00 90.49           H  
ATOM   1189  HB3 LYS A  80       2.863   0.412  17.673  1.00 90.49           H  
ATOM   1190  O   LYS A  80       0.557   2.072  18.395  1.00 90.49           O  
ATOM   1191  CG  LYS A  80       4.661   0.250  18.823  1.00 90.49           C  
ATOM   1192  HG2 LYS A  80       4.953   1.299  18.770  1.00 90.49           H  
ATOM   1193  HG3 LYS A  80       4.986  -0.160  19.779  1.00 90.49           H  
ATOM   1194  CD  LYS A  80       5.328  -0.519  17.668  1.00 90.49           C  
ATOM   1195  HD2 LYS A  80       5.168  -1.590  17.797  1.00 90.49           H  
ATOM   1196  HD3 LYS A  80       4.845  -0.226  16.736  1.00 90.49           H  
ATOM   1197  CE  LYS A  80       6.836  -0.235  17.560  1.00 90.49           C  
ATOM   1198  HE2 LYS A  80       7.090   0.565  18.256  1.00 90.49           H  
ATOM   1199  HE3 LYS A  80       7.394  -1.132  17.826  1.00 90.49           H  
ATOM   1200  NZ  LYS A  80       7.196   0.213  16.193  1.00 90.49           N  
ATOM   1201  HZ1 LYS A  80       6.688   1.069  16.021  1.00 90.49           H  
ATOM   1202  HZ2 LYS A  80       8.175   0.449  16.111  1.00 90.49           H  
ATOM   1203  HZ3 LYS A  80       6.937  -0.458  15.485  1.00 90.49           H  
ATOM   1204  N   TYR A  81       0.058   0.245  19.640  1.00 92.87           N  
ATOM   1205  H   TYR A  81       0.463  -0.459  20.240  1.00 92.87           H  
ATOM   1206  CA  TYR A  81      -1.249  -0.084  19.051  1.00 92.87           C  
ATOM   1207  HA  TYR A  81      -1.512   0.669  18.309  1.00 92.87           H  
ATOM   1208  C   TYR A  81      -2.417  -0.121  20.060  1.00 92.87           C  
ATOM   1209  CB  TYR A  81      -1.105  -1.436  18.328  1.00 92.87           C  
ATOM   1210  HB2 TYR A  81      -2.047  -1.658  17.827  1.00 92.87           H  
ATOM   1211  HB3 TYR A  81      -0.955  -2.211  19.080  1.00 92.87           H  
ATOM   1212  O   TYR A  81      -3.566  -0.342  19.682  1.00 92.87           O  
ATOM   1213  CG  TYR A  81       0.024  -1.515  17.305  1.00 92.87           C  
ATOM   1214  CD1 TYR A  81       0.132  -0.548  16.284  1.00 92.87           C  
ATOM   1215  HD1 TYR A  81      -0.622   0.219  16.191  1.00 92.87           H  
ATOM   1216  CD2 TYR A  81       0.983  -2.545  17.389  1.00 92.87           C  
ATOM   1217  HD2 TYR A  81       0.880  -3.326  18.128  1.00 92.87           H  
ATOM   1218  CE1 TYR A  81       1.222  -0.574  15.389  1.00 92.87           C  
ATOM   1219  HE1 TYR A  81       1.300   0.166  14.607  1.00 92.87           H  
ATOM   1220  CE2 TYR A  81       2.081  -2.567  16.507  1.00 92.87           C  
ATOM   1221  HE2 TYR A  81       2.816  -3.357  16.559  1.00 92.87           H  
ATOM   1222  OH  TYR A  81       3.309  -1.561  14.717  1.00 92.87           O  
ATOM   1223  HH  TYR A  81       3.236  -0.947  13.982  1.00 92.87           H  
ATOM   1224  CZ  TYR A  81       2.214  -1.570  15.519  1.00 92.87           C  
ATOM   1225  N   GLY A  82      -2.156   0.099  21.355  1.00 93.88           N  
ATOM   1226  H   GLY A  82      -1.201   0.274  21.634  1.00 93.88           H  
ATOM   1227  CA  GLY A  82      -3.181   0.032  22.402  1.00 93.88           C  
ATOM   1228  HA2 GLY A  82      -4.068   0.568  22.067  1.00 93.88           H  
ATOM   1229  HA3 GLY A  82      -2.806   0.528  23.297  1.00 93.88           H  
ATOM   1230  C   GLY A  82      -3.592  -1.398  22.783  1.00 93.88           C  
ATOM   1231  O   GLY A  82      -2.913  -2.373  22.457  1.00 93.88           O  
ATOM   1232  N   GLN A  83      -4.674  -1.529  23.559  1.00 96.85           N  
ATOM   1233  H   GLN A  83      -5.208  -0.705  23.800  1.00 96.85           H  
ATOM   1234  CA  GLN A  83      -5.066  -2.807  24.178  1.00 96.85           C  
ATOM   1235  HA  GLN A  83      -4.156  -3.348  24.437  1.00 96.85           H  
ATOM   1236  C   GLN A  83      -5.877  -3.717  23.233  1.00 96.85           C  
ATOM   1237  CB  GLN A  83      -5.809  -2.511  25.494  1.00 96.85           C  
ATOM   1238  HB2 GLN A  83      -6.805  -2.135  25.259  1.00 96.85           H  
ATOM   1239  HB3 GLN A  83      -5.274  -1.728  26.031  1.00 96.85           H  
ATOM   1240  O   GLN A  83      -6.028  -4.905  23.512  1.00 96.85           O  
ATOM   1241  CG  GLN A  83      -5.959  -3.713  26.443  1.00 96.85           C  
ATOM   1242  HG2 GLN A  83      -4.975  -4.054  26.766  1.00 96.85           H  
ATOM   1243  HG3 GLN A  83      -6.462  -4.536  25.936  1.00 96.85           H  
ATOM   1244  CD  GLN A  83      -6.778  -3.321  27.667  1.00 96.85           C  
ATOM   1245  NE2 GLN A  83      -7.995  -3.801  27.799  1.00 96.85           N  
ATOM   1246 HE21 GLN A  83      -8.573  -3.393  28.519  1.00 96.85           H  
ATOM   1247 HE22 GLN A  83      -8.346  -4.497  27.157  1.00 96.85           H  
ATOM   1248  OE1 GLN A  83      -6.338  -2.552  28.507  1.00 96.85           O  
ATOM   1249  N   SER A  84      -6.386  -3.193  22.111  1.00 97.07           N  
ATOM   1250  H   SER A  84      -6.223  -2.215  21.915  1.00 97.07           H  
ATOM   1251  CA  SER A  84      -7.411  -3.849  21.285  1.00 97.07           C  
ATOM   1252  HA  SER A  84      -8.323  -3.945  21.875  1.00 97.07           H  
ATOM   1253  C   SER A  84      -7.005  -5.249  20.830  1.00 97.07           C  
ATOM   1254  CB  SER A  84      -7.735  -2.996  20.056  1.00 97.07           C  
ATOM   1255  HB2 SER A  84      -6.914  -3.063  19.342  1.00 97.07           H  
ATOM   1256  HB3 SER A  84      -8.645  -3.372  19.587  1.00 97.07           H  
ATOM   1257  O   SER A  84      -7.757  -6.196  21.031  1.00 97.07           O  
ATOM   1258  OG  SER A  84      -7.907  -1.640  20.416  1.00 97.07           O  
ATOM   1259  HG  SER A  84      -8.316  -1.196  19.669  1.00 97.07           H  
ATOM   1260  N   ALA A  85      -5.782  -5.411  20.315  1.00 97.29           N  
ATOM   1261  H   ALA A  85      -5.198  -4.597  20.187  1.00 97.29           H  
ATOM   1262  CA  ALA A  85      -5.270  -6.704  19.863  1.00 97.29           C  
ATOM   1263  HA  ALA A  85      -5.939  -7.098  19.098  1.00 97.29           H  
ATOM   1264  C   ALA A  85      -5.202  -7.760  20.988  1.00 97.29           C  
ATOM   1265  CB  ALA A  85      -3.907  -6.459  19.207  1.00 97.29           C  
ATOM   1266  HB1 ALA A  85      -3.205  -6.048  19.933  1.00 97.29           H  
ATOM   1267  HB2 ALA A  85      -4.015  -5.764  18.375  1.00 97.29           H  
ATOM   1268  HB3 ALA A  85      -3.517  -7.400  18.818  1.00 97.29           H  
ATOM   1269  O   ALA A  85      -5.479  -8.931  20.744  1.00 97.29           O  
ATOM   1270  N   TYR A  86      -4.927  -7.362  22.236  1.00 97.49           N  
ATOM   1271  H   TYR A  86      -4.803  -6.375  22.416  1.00 97.49           H  
ATOM   1272  CA  TYR A  86      -4.955  -8.280  23.382  1.00 97.49           C  
ATOM   1273  HA  TYR A  86      -4.412  -9.186  23.117  1.00 97.49           H  
ATOM   1274  C   TYR A  86      -6.392  -8.693  23.742  1.00 97.49           C  
ATOM   1275  CB  TYR A  86      -4.267  -7.657  24.606  1.00 97.49           C  
ATOM   1276  HB2 TYR A  86      -4.299  -8.396  25.406  1.00 97.49           H  
ATOM   1277  HB3 TYR A  86      -4.851  -6.801  24.945  1.00 97.49           H  
ATOM   1278  O   TYR A  86      -6.634  -9.863  24.033  1.00 97.49           O  
ATOM   1279  CG  TYR A  86      -2.824  -7.214  24.426  1.00 97.49           C  
ATOM   1280  CD1 TYR A  86      -1.754  -8.050  24.808  1.00 97.49           C  
ATOM   1281  HD1 TYR A  86      -1.952  -9.044  25.181  1.00 97.49           H  
ATOM   1282  CD2 TYR A  86      -2.554  -5.927  23.927  1.00 97.49           C  
ATOM   1283  HD2 TYR A  86      -3.367  -5.285  23.620  1.00 97.49           H  
ATOM   1284  CE1 TYR A  86      -0.422  -7.588  24.720  1.00 97.49           C  
ATOM   1285  HE1 TYR A  86       0.397  -8.227  25.016  1.00 97.49           H  
ATOM   1286  CE2 TYR A  86      -1.230  -5.467  23.828  1.00 97.49           C  
ATOM   1287  HE2 TYR A  86      -1.043  -4.477  23.438  1.00 97.49           H  
ATOM   1288  OH  TYR A  86       1.113  -5.793  24.187  1.00 97.49           O  
ATOM   1289  HH  TYR A  86       1.760  -6.390  24.571  1.00 97.49           H  
ATOM   1290  CZ  TYR A  86      -0.156  -6.286  24.240  1.00 97.49           C  
ATOM   1291  N   ASN A  87      -7.362  -7.768  23.671  1.00 97.90           N  
ATOM   1292  H   ASN A  87      -7.107  -6.822  23.425  1.00 97.90           H  
ATOM   1293  CA  ASN A  87      -8.782  -8.105  23.828  1.00 97.90           C  
ATOM   1294  HA  ASN A  87      -8.925  -8.606  24.785  1.00 97.90           H  
ATOM   1295  C   ASN A  87      -9.240  -9.085  22.725  1.00 97.90           C  
ATOM   1296  CB  ASN A  87      -9.663  -6.838  23.795  1.00 97.90           C  
ATOM   1297  HB2 ASN A  87      -9.469  -6.285  22.876  1.00 97.90           H  
ATOM   1298  HB3 ASN A  87     -10.703  -7.162  23.756  1.00 97.90           H  
ATOM   1299  O   ASN A  87      -9.961 -10.034  23.020  1.00 97.90           O  
ATOM   1300  CG  ASN A  87      -9.556  -5.865  24.962  1.00 97.90           C  
ATOM   1301  ND2 ASN A  87     -10.352  -4.822  24.897  1.00 97.90           N  
ATOM   1302 HD21 ASN A  87     -10.386  -4.155  25.655  1.00 97.90           H  
ATOM   1303 HD22 ASN A  87     -10.967  -4.695  24.106  1.00 97.90           H  
ATOM   1304  OD1 ASN A  87      -8.807  -6.004  25.919  1.00 97.90           O  
ATOM   1305  N   ILE A  88      -8.804  -8.882  21.474  1.00 98.34           N  
ATOM   1306  H   ILE A  88      -8.244  -8.060  21.299  1.00 98.34           H  
ATOM   1307  CA  ILE A  88      -9.100  -9.764  20.329  1.00 98.34           C  
ATOM   1308  HA  ILE A  88     -10.180  -9.875  20.237  1.00 98.34           H  
ATOM   1309  C   ILE A  88      -8.553 -11.174  20.575  1.00 98.34           C  
ATOM   1310  CB  ILE A  88      -8.576  -9.140  19.011  1.00 98.34           C  
ATOM   1311  HB  ILE A  88      -7.529  -8.867  19.148  1.00 98.34           H  
ATOM   1312  O   ILE A  88      -9.319 -12.137  20.571  1.00 98.34           O  
ATOM   1313  CG1 ILE A  88      -9.368  -7.857  18.664  1.00 98.34           C  
ATOM   1314 HG12 ILE A  88     -10.393  -8.117  18.400  1.00 98.34           H  
ATOM   1315 HG13 ILE A  88      -9.433  -7.213  19.542  1.00 98.34           H  
ATOM   1316  CG2 ILE A  88      -8.642 -10.154  17.857  1.00 98.34           C  
ATOM   1317 HG21 ILE A  88      -7.892 -10.933  17.997  1.00 98.34           H  
ATOM   1318 HG22 ILE A  88      -8.424  -9.676  16.903  1.00 98.34           H  
ATOM   1319 HG23 ILE A  88      -9.629 -10.613  17.793  1.00 98.34           H  
ATOM   1320  CD1 ILE A  88      -8.749  -7.026  17.531  1.00 98.34           C  
ATOM   1321 HD11 ILE A  88      -7.687  -6.868  17.716  1.00 98.34           H  
ATOM   1322 HD12 ILE A  88      -9.234  -6.051  17.485  1.00 98.34           H  
ATOM   1323 HD13 ILE A  88      -8.884  -7.523  16.570  1.00 98.34           H  
ATOM   1324  N   ILE A  89      -7.260 -11.299  20.884  1.00 97.83           N  
ATOM   1325  H   ILE A  89      -6.680 -10.472  20.859  1.00 97.83           H  
ATOM   1326  CA  ILE A  89      -6.614 -12.591  21.157  1.00 97.83           C  
ATOM   1327  HA  ILE A  89      -6.745 -13.233  20.286  1.00 97.83           H  
ATOM   1328  C   ILE A  89      -7.289 -13.311  22.340  1.00 97.83           C  
ATOM   1329  CB  ILE A  89      -5.096 -12.364  21.359  1.00 97.83           C  
ATOM   1330  HB  ILE A  89      -4.965 -11.561  22.083  1.00 97.83           H  
ATOM   1331  O   ILE A  89      -7.537 -14.513  22.260  1.00 97.83           O  
ATOM   1332  CG1 ILE A  89      -4.434 -11.949  20.022  1.00 97.83           C  
ATOM   1333 HG12 ILE A  89      -4.325 -12.822  19.379  1.00 97.83           H  
ATOM   1334 HG13 ILE A  89      -5.072 -11.239  19.495  1.00 97.83           H  
ATOM   1335  CG2 ILE A  89      -4.399 -13.621  21.908  1.00 97.83           C  
ATOM   1336 HG21 ILE A  89      -3.323 -13.460  21.967  1.00 97.83           H  
ATOM   1337 HG22 ILE A  89      -4.764 -13.834  22.913  1.00 97.83           H  
ATOM   1338 HG23 ILE A  89      -4.600 -14.464  21.247  1.00 97.83           H  
ATOM   1339  CD1 ILE A  89      -3.066 -11.278  20.198  1.00 97.83           C  
ATOM   1340 HD11 ILE A  89      -2.706 -10.938  19.226  1.00 97.83           H  
ATOM   1341 HD12 ILE A  89      -2.339 -11.976  20.613  1.00 97.83           H  
ATOM   1342 HD13 ILE A  89      -3.158 -10.416  20.859  1.00 97.83           H  
ATOM   1343  N   ASN A  90      -7.662 -12.595  23.407  1.00 96.90           N  
ATOM   1344  H   ASN A  90      -7.404 -11.619  23.440  1.00 96.90           H  
ATOM   1345  CA  ASN A  90      -8.356 -13.169  24.568  1.00 96.90           C  
ATOM   1346  HA  ASN A  90      -7.817 -14.061  24.889  1.00 96.90           H  
ATOM   1347  C   ASN A  90      -9.801 -13.620  24.290  1.00 96.90           C  
ATOM   1348  CB  ASN A  90      -8.344 -12.146  25.716  1.00 96.90           C  
ATOM   1349  HB2 ASN A  90      -9.125 -12.399  26.433  1.00 96.90           H  
ATOM   1350  HB3 ASN A  90      -8.568 -11.151  25.331  1.00 96.90           H  
ATOM   1351  O   ASN A  90     -10.298 -14.493  25.007  1.00 96.90           O  
ATOM   1352  CG  ASN A  90      -7.038 -12.096  26.484  1.00 96.90           C  
ATOM   1353  ND2 ASN A  90      -7.010 -11.342  27.554  1.00 96.90           N  
ATOM   1354 HD21 ASN A  90      -7.837 -10.857  27.871  1.00 96.90           H  
ATOM   1355 HD22 ASN A  90      -6.116 -11.246  28.015  1.00 96.90           H  
ATOM   1356  OD1 ASN A  90      -6.051 -12.742  26.172  1.00 96.90           O  
ATOM   1357  N   TRP A  91     -10.469 -13.028  23.295  1.00 97.74           N  
ATOM   1358  H   TRP A  91     -10.002 -12.290  22.788  1.00 97.74           H  
ATOM   1359  CA  TRP A  91     -11.816 -13.399  22.841  1.00 97.74           C  
ATOM   1360  HA  TRP A  91     -12.442 -13.635  23.701  1.00 97.74           H  
ATOM   1361  C   TRP A  91     -11.778 -14.642  21.944  1.00 97.74           C  
ATOM   1362  CB  TRP A  91     -12.425 -12.197  22.108  1.00 97.74           C  
ATOM   1363  HB2 TRP A  91     -12.363 -11.328  22.763  1.00 97.74           H  
ATOM   1364  HB3 TRP A  91     -11.826 -11.978  21.224  1.00 97.74           H  
ATOM   1365  O   TRP A  91     -12.513 -15.604  22.182  1.00 97.74           O  
ATOM   1366  CG  TRP A  91     -13.851 -12.332  21.675  1.00 97.74           C  
ATOM   1367  CD1 TRP A  91     -14.286 -12.899  20.529  1.00 97.74           C  
ATOM   1368  HD1 TRP A  91     -13.654 -13.350  19.778  1.00 97.74           H  
ATOM   1369  CD2 TRP A  91     -15.052 -11.867  22.360  1.00 97.74           C  
ATOM   1370  CE2 TRP A  91     -16.191 -12.182  21.565  1.00 97.74           C  
ATOM   1371  CE3 TRP A  91     -15.287 -11.199  23.575  1.00 97.74           C  
ATOM   1372  HE3 TRP A  91     -14.428 -10.930  24.172  1.00 97.74           H  
ATOM   1373  NE1 TRP A  91     -15.660 -12.781  20.446  1.00 97.74           N  
ATOM   1374  HE1 TRP A  91     -16.184 -13.070  19.632  1.00 97.74           H  
ATOM   1375  CH2 TRP A  91     -17.695 -11.224  23.206  1.00 97.74           C  
ATOM   1376  HH2 TRP A  91     -18.692 -10.981  23.539  1.00 97.74           H  
ATOM   1377  CZ2 TRP A  91     -17.496 -11.865  21.971  1.00 97.74           C  
ATOM   1378  HZ2 TRP A  91     -18.334 -12.105  21.333  1.00 97.74           H  
ATOM   1379  CZ3 TRP A  91     -16.589 -10.883  24.001  1.00 97.74           C  
ATOM   1380  HZ3 TRP A  91     -16.737 -10.366  24.938  1.00 97.74           H  
ATOM   1381  N   LEU A  92     -10.852 -14.658  20.979  1.00 97.45           N  
ATOM   1382  H   LEU A  92     -10.297 -13.824  20.847  1.00 97.45           H  
ATOM   1383  CA  LEU A  92     -10.599 -15.789  20.080  1.00 97.45           C  
ATOM   1384  HA  LEU A  92     -11.524 -16.058  19.570  1.00 97.45           H  
ATOM   1385  C   LEU A  92     -10.148 -17.030  20.874  1.00 97.45           C  
ATOM   1386  CB  LEU A  92      -9.559 -15.361  19.023  1.00 97.45           C  
ATOM   1387  HB2 LEU A  92      -8.662 -15.026  19.545  1.00 97.45           H  
ATOM   1388  HB3 LEU A  92      -9.293 -16.231  18.422  1.00 97.45           H  
ATOM   1389  O   LEU A  92     -10.763 -18.090  20.766  1.00 97.45           O  
ATOM   1390  CG  LEU A  92     -10.017 -14.239  18.065  1.00 97.45           C  
ATOM   1391  HG  LEU A  92     -10.443 -13.415  18.637  1.00 97.45           H  
ATOM   1392  CD1 LEU A  92      -8.830 -13.702  17.269  1.00 97.45           C  
ATOM   1393 HD11 LEU A  92      -8.431 -14.485  16.624  1.00 97.45           H  
ATOM   1394 HD12 LEU A  92      -9.150 -12.871  16.641  1.00 97.45           H  
ATOM   1395 HD13 LEU A  92      -8.047 -13.358  17.946  1.00 97.45           H  
ATOM   1396  CD2 LEU A  92     -11.056 -14.715  17.056  1.00 97.45           C  
ATOM   1397 HD21 LEU A  92     -10.652 -15.542  16.473  1.00 97.45           H  
ATOM   1398 HD22 LEU A  92     -11.958 -15.050  17.570  1.00 97.45           H  
ATOM   1399 HD23 LEU A  92     -11.320 -13.902  16.380  1.00 97.45           H  
ATOM   1400  N   LYS A  93      -9.183 -16.881  21.800  1.00 95.94           N  
ATOM   1401  H   LYS A  93      -8.717 -15.986  21.848  1.00 95.94           H  
ATOM   1402  CA  LYS A  93      -8.757 -17.945  22.742  1.00 95.94           C  
ATOM   1403  HA  LYS A  93      -8.464 -18.816  22.155  1.00 95.94           H  
ATOM   1404  C   LYS A  93      -9.884 -18.450  23.669  1.00 95.94           C  
ATOM   1405  CB  LYS A  93      -7.532 -17.480  23.570  1.00 95.94           C  
ATOM   1406  HB2 LYS A  93      -7.389 -18.172  24.401  1.00 95.94           H  
ATOM   1407  HB3 LYS A  93      -7.738 -16.497  23.993  1.00 95.94           H  
ATOM   1408  O   LYS A  93      -9.707 -19.473  24.327  1.00 95.94           O  
ATOM   1409  CG  LYS A  93      -6.210 -17.442  22.772  1.00 95.94           C  
ATOM   1410  HG2 LYS A  93      -5.985 -18.451  22.426  1.00 95.94           H  
ATOM   1411  HG3 LYS A  93      -6.335 -16.804  21.898  1.00 95.94           H  
ATOM   1412  CD  LYS A  93      -5.015 -16.920  23.601  1.00 95.94           C  
ATOM   1413  HD2 LYS A  93      -4.883 -17.549  24.481  1.00 95.94           H  
ATOM   1414  HD3 LYS A  93      -5.234 -15.903  23.925  1.00 95.94           H  
ATOM   1415  CE  LYS A  93      -3.717 -16.933  22.762  1.00 95.94           C  
ATOM   1416  HE2 LYS A  93      -3.918 -16.427  21.818  1.00 95.94           H  
ATOM   1417  HE3 LYS A  93      -3.467 -17.964  22.514  1.00 95.94           H  
ATOM   1418  NZ  LYS A  93      -2.553 -16.274  23.429  1.00 95.94           N  
ATOM   1419  HZ1 LYS A  93      -2.748 -15.314  23.673  1.00 95.94           H  
ATOM   1420  HZ2 LYS A  93      -2.233 -16.752  24.259  1.00 95.94           H  
ATOM   1421  HZ3 LYS A  93      -1.760 -16.230  22.805  1.00 95.94           H  
ATOM   1422  N   ALA A  94     -11.031 -17.766  23.739  1.00 94.57           N  
ATOM   1423  H   ALA A  94     -11.124 -16.944  23.159  1.00 94.57           H  
ATOM   1424  CA  ALA A  94     -12.213 -18.183  24.500  1.00 94.57           C  
ATOM   1425  HA  ALA A  94     -11.918 -18.979  25.184  1.00 94.57           H  
ATOM   1426  C   ALA A  94     -13.346 -18.781  23.636  1.00 94.57           C  
ATOM   1427  CB  ALA A  94     -12.672 -17.002  25.361  1.00 94.57           C  
ATOM   1428  HB1 ALA A  94     -13.006 -16.180  24.728  1.00 94.57           H  
ATOM   1429  HB2 ALA A  94     -13.488 -17.312  26.014  1.00 94.57           H  
ATOM   1430  HB3 ALA A  94     -11.832 -16.666  25.970  1.00 94.57           H  
ATOM   1431  O   ALA A  94     -14.394 -19.133  24.184  1.00 94.57           O  
ATOM   1432  N   GLY A  95     -13.151 -18.921  22.318  1.00 92.32           N  
ATOM   1433  H   GLY A  95     -12.274 -18.613  21.923  1.00 92.32           H  
ATOM   1434  CA  GLY A  95     -14.115 -19.528  21.388  1.00 92.32           C  
ATOM   1435  HA2 GLY A  95     -14.628 -20.353  21.881  1.00 92.32           H  
ATOM   1436  HA3 GLY A  95     -13.559 -19.930  20.541  1.00 92.32           H  
ATOM   1437  C   GLY A  95     -15.177 -18.573  20.823  1.00 92.32           C  
ATOM   1438  O   GLY A  95     -16.188 -19.037  20.286  1.00 92.32           O  
ATOM   1439  N   GLY A  96     -14.978 -17.259  20.959  1.00 94.31           N  
ATOM   1440  H   GLY A  96     -14.098 -16.955  21.351  1.00 94.31           H  
ATOM   1441  CA  GLY A  96     -15.768 -16.240  20.262  1.00 94.31           C  
ATOM   1442  HA2 GLY A  96     -15.869 -15.365  20.904  1.00 94.31           H  
ATOM   1443  HA3 GLY A  96     -16.768 -16.618  20.048  1.00 94.31           H  
ATOM   1444  C   GLY A  96     -15.121 -15.806  18.942  1.00 94.31           C  
ATOM   1445  O   GLY A  96     -13.924 -15.984  18.752  1.00 94.31           O  
ATOM   1446  N   GLU A  97     -15.899 -15.194  18.053  1.00 96.64           N  
ATOM   1447  H   GLU A  97     -16.860 -15.016  18.308  1.00 96.64           H  
ATOM   1448  CA  GLU A  97     -15.439 -14.660  16.759  1.00 96.64           C  
ATOM   1449  HA  GLU A  97     -14.471 -15.090  16.500  1.00 96.64           H  
ATOM   1450  C   GLU A  97     -15.295 -13.131  16.799  1.00 96.64           C  
ATOM   1451  CB  GLU A  97     -16.430 -15.019  15.649  1.00 96.64           C  
ATOM   1452  HB2 GLU A  97     -17.363 -14.497  15.862  1.00 96.64           H  
ATOM   1453  HB3 GLU A  97     -16.037 -14.637  14.707  1.00 96.64           H  
ATOM   1454  O   GLU A  97     -15.965 -12.453  17.591  1.00 96.64           O  
ATOM   1455  CG  GLU A  97     -16.718 -16.518  15.471  1.00 96.64           C  
ATOM   1456  HG2 GLU A  97     -15.795 -17.036  15.211  1.00 96.64           H  
ATOM   1457  HG3 GLU A  97     -17.098 -16.934  16.404  1.00 96.64           H  
ATOM   1458  CD  GLU A  97     -17.777 -16.699  14.379  1.00 96.64           C  
ATOM   1459  OE1 GLU A  97     -17.567 -17.444  13.405  1.00 96.64           O  
ATOM   1460  OE2 GLU A  97     -18.836 -16.043  14.497  1.00 96.64           O  
ATOM   1461  N   VAL A  98     -14.462 -12.564  15.922  1.00 97.34           N  
ATOM   1462  H   VAL A  98     -13.954 -13.156  15.279  1.00 97.34           H  
ATOM   1463  CA  VAL A  98     -14.178 -11.120  15.894  1.00 97.34           C  
ATOM   1464  HA  VAL A  98     -14.890 -10.600  16.535  1.00 97.34           H  
ATOM   1465  C   VAL A  98     -14.329 -10.545  14.489  1.00 97.34           C  
ATOM   1466  CB  VAL A  98     -12.772 -10.828  16.454  1.00 97.34           C  
ATOM   1467  HB  VAL A  98     -12.022 -11.334  15.847  1.00 97.34           H  
ATOM   1468  O   VAL A  98     -13.583 -10.904  13.585  1.00 97.34           O  
ATOM   1469  CG1 VAL A  98     -12.462  -9.326  16.458  1.00 97.34           C  
ATOM   1470 HG11 VAL A  98     -13.186  -8.786  17.068  1.00 97.34           H  
ATOM   1471 HG12 VAL A  98     -11.453  -9.172  16.840  1.00 97.34           H  
ATOM   1472 HG13 VAL A  98     -12.479  -8.933  15.441  1.00 97.34           H  
ATOM   1473  CG2 VAL A  98     -12.651 -11.334  17.898  1.00 97.34           C  
ATOM   1474 HG21 VAL A  98     -13.475 -10.947  18.497  1.00 97.34           H  
ATOM   1475 HG22 VAL A  98     -11.704 -11.024  18.340  1.00 97.34           H  
ATOM   1476 HG23 VAL A  98     -12.685 -12.424  17.906  1.00 97.34           H  
ATOM   1477  N   TYR A  99     -15.227  -9.573  14.331  1.00 97.69           N  
ATOM   1478  H   TYR A  99     -15.772  -9.302  15.137  1.00 97.69           H  
ATOM   1479  CA  TYR A  99     -15.197  -8.638  13.208  1.00 97.69           C  
ATOM   1480  HA  TYR A  99     -14.884  -9.159  12.303  1.00 97.69           H  
ATOM   1481  C   TYR A  99     -14.164  -7.552  13.527  1.00 97.69           C  
ATOM   1482  CB  TYR A  99     -16.594  -8.059  12.957  1.00 97.69           C  
ATOM   1483  HB2 TYR A  99     -16.502  -7.249  12.233  1.00 97.69           H  
ATOM   1484  HB3 TYR A  99     -16.984  -7.630  13.880  1.00 97.69           H  
ATOM   1485  O   TYR A  99     -14.386  -6.687  14.379  1.00 97.69           O  
ATOM   1486  CG  TYR A  99     -17.588  -9.057  12.402  1.00 97.69           C  
ATOM   1487  CD1 TYR A  99     -17.723  -9.225  11.008  1.00 97.69           C  
ATOM   1488  HD1 TYR A  99     -17.111  -8.650  10.330  1.00 97.69           H  
ATOM   1489  CD2 TYR A  99     -18.378  -9.818  13.280  1.00 97.69           C  
ATOM   1490  HD2 TYR A  99     -18.245  -9.713  14.347  1.00 97.69           H  
ATOM   1491  CE1 TYR A  99     -18.642 -10.161  10.493  1.00 97.69           C  
ATOM   1492  HE1 TYR A  99     -18.732 -10.294   9.425  1.00 97.69           H  
ATOM   1493  CE2 TYR A  99     -19.318 -10.728  12.768  1.00 97.69           C  
ATOM   1494  HE2 TYR A  99     -19.949 -11.296  13.437  1.00 97.69           H  
ATOM   1495  OH  TYR A  99     -20.298 -11.859  10.900  1.00 97.69           O  
ATOM   1496  HH  TYR A  99     -20.302 -11.859   9.940  1.00 97.69           H  
ATOM   1497  CZ  TYR A  99     -19.434 -10.925  11.377  1.00 97.69           C  
ATOM   1498  N   GLY A 100     -12.999  -7.643  12.896  1.00 97.16           N  
ATOM   1499  H   GLY A 100     -12.904  -8.350  12.181  1.00 97.16           H  
ATOM   1500  CA  GLY A 100     -11.862  -6.761  13.111  1.00 97.16           C  
ATOM   1501  HA2 GLY A 100     -10.972  -7.376  13.245  1.00 97.16           H  
ATOM   1502  HA3 GLY A 100     -12.004  -6.172  14.017  1.00 97.16           H  
ATOM   1503  C   GLY A 100     -11.626  -5.839  11.920  1.00 97.16           C  
ATOM   1504  O   GLY A 100     -11.524  -6.315  10.794  1.00 97.16           O  
ATOM   1505  N   MET A 101     -11.475  -4.536  12.164  1.00 97.82           N  
ATOM   1506  H   MET A 101     -11.586  -4.209  13.113  1.00 97.82           H  
ATOM   1507  CA  MET A 101     -10.990  -3.586  11.154  1.00 97.82           C  
ATOM   1508  HA  MET A 101     -10.731  -4.127  10.244  1.00 97.82           H  
ATOM   1509  C   MET A 101      -9.715  -2.899  11.648  1.00 97.82           C  
ATOM   1510  CB  MET A 101     -12.093  -2.589  10.755  1.00 97.82           C  
ATOM   1511  HB2 MET A 101     -12.483  -2.104  11.649  1.00 97.82           H  
ATOM   1512  HB3 MET A 101     -12.901  -3.136  10.270  1.00 97.82           H  
ATOM   1513  O   MET A 101      -9.736  -2.160  12.640  1.00 97.82           O  
ATOM   1514  CG  MET A 101     -11.575  -1.511   9.787  1.00 97.82           C  
ATOM   1515  HG2 MET A 101     -10.944  -1.993   9.041  1.00 97.82           H  
ATOM   1516  HG3 MET A 101     -10.946  -0.816  10.343  1.00 97.82           H  
ATOM   1517  SD  MET A 101     -12.825  -0.551   8.882  1.00 97.82           S  
ATOM   1518  CE  MET A 101     -13.841   0.153  10.200  1.00 97.82           C  
ATOM   1519  HE1 MET A 101     -14.592   0.808   9.760  1.00 97.82           H  
ATOM   1520  HE2 MET A 101     -14.352  -0.653  10.728  1.00 97.82           H  
ATOM   1521  HE3 MET A 101     -13.212   0.722  10.885  1.00 97.82           H  
ATOM   1522  N   ARG A 102      -8.615  -3.117  10.918  1.00 97.44           N  
ATOM   1523  H   ARG A 102      -8.701  -3.720  10.112  1.00 97.44           H  
ATOM   1524  CA  ARG A 102      -7.395  -2.309  11.016  1.00 97.44           C  
ATOM   1525  HA  ARG A 102      -7.138  -2.170  12.066  1.00 97.44           H  
ATOM   1526  C   ARG A 102      -7.675  -0.956  10.368  1.00 97.44           C  
ATOM   1527  CB  ARG A 102      -6.241  -3.042  10.311  1.00 97.44           C  
ATOM   1528  HB2 ARG A 102      -6.530  -3.223   9.275  1.00 97.44           H  
ATOM   1529  HB3 ARG A 102      -6.089  -4.008  10.792  1.00 97.44           H  
ATOM   1530  O   ARG A 102      -8.118  -0.923   9.225  1.00 97.44           O  
ATOM   1531  CG  ARG A 102      -4.912  -2.268  10.322  1.00 97.44           C  
ATOM   1532  HG2 ARG A 102      -5.049  -1.270   9.908  1.00 97.44           H  
ATOM   1533  HG3 ARG A 102      -4.551  -2.184  11.348  1.00 97.44           H  
ATOM   1534  CD  ARG A 102      -3.885  -3.011   9.460  1.00 97.44           C  
ATOM   1535  HD2 ARG A 102      -3.824  -4.045   9.798  1.00 97.44           H  
ATOM   1536  HD3 ARG A 102      -4.260  -3.026   8.437  1.00 97.44           H  
ATOM   1537  NE  ARG A 102      -2.542  -2.391   9.525  1.00 97.44           N  
ATOM   1538  HE  ARG A 102      -2.102  -2.321  10.431  1.00 97.44           H  
ATOM   1539  NH1 ARG A 102      -2.226  -2.000   7.273  1.00 97.44           N  
ATOM   1540 HH11 ARG A 102      -2.975  -2.625   7.012  1.00 97.44           H  
ATOM   1541 HH12 ARG A 102      -1.678  -1.557   6.550  1.00 97.44           H  
ATOM   1542  NH2 ARG A 102      -0.688  -1.352   8.709  1.00 97.44           N  
ATOM   1543 HH21 ARG A 102      -0.266  -1.344   9.627  1.00 97.44           H  
ATOM   1544 HH22 ARG A 102      -0.192  -0.986   7.909  1.00 97.44           H  
ATOM   1545  CZ  ARG A 102      -1.841  -1.916   8.510  1.00 97.44           C  
ATOM   1546  N   VAL A 103      -7.413   0.150  11.061  1.00 97.40           N  
ATOM   1547  H   VAL A 103      -7.084   0.051  12.011  1.00 97.40           H  
ATOM   1548  CA  VAL A 103      -7.613   1.503  10.511  1.00 97.40           C  
ATOM   1549  HA  VAL A 103      -8.111   1.401   9.547  1.00 97.40           H  
ATOM   1550  C   VAL A 103      -6.294   2.211  10.213  1.00 97.40           C  
ATOM   1551  CB  VAL A 103      -8.563   2.367  11.358  1.00 97.40           C  
ATOM   1552  HB  VAL A 103      -8.583   3.365  10.921  1.00 97.40           H  
ATOM   1553  O   VAL A 103      -5.412   2.280  11.069  1.00 97.40           O  
ATOM   1554  CG1 VAL A 103      -9.987   1.810  11.285  1.00 97.40           C  
ATOM   1555 HG11 VAL A 103     -10.311   1.770  10.245  1.00 97.40           H  
ATOM   1556 HG12 VAL A 103     -10.010   0.801  11.698  1.00 97.40           H  
ATOM   1557 HG13 VAL A 103     -10.667   2.453  11.843  1.00 97.40           H  
ATOM   1558  CG2 VAL A 103      -8.172   2.492  12.838  1.00 97.40           C  
ATOM   1559 HG21 VAL A 103      -8.218   1.515  13.321  1.00 97.40           H  
ATOM   1560 HG22 VAL A 103      -7.162   2.892  12.925  1.00 97.40           H  
ATOM   1561 HG23 VAL A 103      -8.866   3.161  13.347  1.00 97.40           H  
ATOM   1562  N   MET A 104      -6.186   2.769   9.006  1.00 96.80           N  
ATOM   1563  H   MET A 104      -6.966   2.667   8.373  1.00 96.80           H  
ATOM   1564  CA  MET A 104      -5.025   3.517   8.507  1.00 96.80           C  
ATOM   1565  HA  MET A 104      -4.349   3.717   9.338  1.00 96.80           H  
ATOM   1566  C   MET A 104      -5.467   4.859   7.897  1.00 96.80           C  
ATOM   1567  CB  MET A 104      -4.271   2.692   7.452  1.00 96.80           C  
ATOM   1568  HB2 MET A 104      -4.988   2.384   6.691  1.00 96.80           H  
ATOM   1569  HB3 MET A 104      -3.518   3.314   6.968  1.00 96.80           H  
ATOM   1570  O   MET A 104      -6.567   4.948   7.340  1.00 96.80           O  
ATOM   1571  CG  MET A 104      -3.582   1.443   8.016  1.00 96.80           C  
ATOM   1572  HG2 MET A 104      -3.174   0.872   7.182  1.00 96.80           H  
ATOM   1573  HG3 MET A 104      -4.335   0.821   8.500  1.00 96.80           H  
ATOM   1574  SD  MET A 104      -2.247   1.742   9.212  1.00 96.80           S  
ATOM   1575  CE  MET A 104      -0.932   2.344   8.116  1.00 96.80           C  
ATOM   1576  HE1 MET A 104      -0.786   1.644   7.293  1.00 96.80           H  
ATOM   1577  HE2 MET A 104      -1.198   3.324   7.719  1.00 96.80           H  
ATOM   1578  HE3 MET A 104      -0.003   2.427   8.679  1.00 96.80           H  
ATOM   1579  N   PRO A 105      -4.640   5.917   7.988  1.00 96.51           N  
ATOM   1580  CA  PRO A 105      -4.994   7.237   7.488  1.00 96.51           C  
ATOM   1581  HA  PRO A 105      -5.980   7.521   7.858  1.00 96.51           H  
ATOM   1582  C   PRO A 105      -5.041   7.292   5.960  1.00 96.51           C  
ATOM   1583  CB  PRO A 105      -3.956   8.193   8.084  1.00 96.51           C  
ATOM   1584  HB2 PRO A 105      -3.778   9.062   7.451  1.00 96.51           H  
ATOM   1585  HB3 PRO A 105      -4.283   8.513   9.072  1.00 96.51           H  
ATOM   1586  O   PRO A 105      -4.467   6.466   5.249  1.00 96.51           O  
ATOM   1587  CG  PRO A 105      -2.717   7.311   8.221  1.00 96.51           C  
ATOM   1588  HG2 PRO A 105      -2.040   7.680   8.992  1.00 96.51           H  
ATOM   1589  HG3 PRO A 105      -2.205   7.245   7.261  1.00 96.51           H  
ATOM   1590  CD  PRO A 105      -3.316   5.954   8.593  1.00 96.51           C  
ATOM   1591  HD2 PRO A 105      -2.680   5.143   8.237  1.00 96.51           H  
ATOM   1592  HD3 PRO A 105      -3.427   5.890   9.675  1.00 96.51           H  
ATOM   1593  N   ASP A 106      -5.701   8.328   5.454  1.00 94.05           N  
ATOM   1594  H   ASP A 106      -6.205   8.934   6.085  1.00 94.05           H  
ATOM   1595  CA  ASP A 106      -5.877   8.574   4.020  1.00 94.05           C  
ATOM   1596  HA  ASP A 106      -6.282   7.672   3.561  1.00 94.05           H  
ATOM   1597  C   ASP A 106      -4.534   8.886   3.309  1.00 94.05           C  
ATOM   1598  CB  ASP A 106      -6.933   9.689   3.853  1.00 94.05           C  
ATOM   1599  HB2 ASP A 106      -6.504  10.631   4.197  1.00 94.05           H  
ATOM   1600  HB3 ASP A 106      -7.174   9.793   2.795  1.00 94.05           H  
ATOM   1601  O   ASP A 106      -4.450   8.800   2.088  1.00 94.05           O  
ATOM   1602  CG  ASP A 106      -8.234   9.410   4.640  1.00 94.05           C  
ATOM   1603  OD1 ASP A 106      -8.749   8.278   4.541  1.00 94.05           O  
ATOM   1604  OD2 ASP A 106      -8.681  10.287   5.426  1.00 94.05           O  
ATOM   1605  N   ASN A 107      -3.470   9.187   4.072  1.00 93.85           N  
ATOM   1606  H   ASN A 107      -3.611   9.222   5.072  1.00 93.85           H  
ATOM   1607  CA  ASN A 107      -2.095   9.399   3.599  1.00 93.85           C  
ATOM   1608  HA  ASN A 107      -2.128   9.458   2.511  1.00 93.85           H  
ATOM   1609  C   ASN A 107      -1.114   8.245   3.907  1.00 93.85           C  
ATOM   1610  CB  ASN A 107      -1.576  10.756   4.112  1.00 93.85           C  
ATOM   1611  HB2 ASN A 107      -0.678  11.003   3.546  1.00 93.85           H  
ATOM   1612  HB3 ASN A 107      -2.317  11.530   3.911  1.00 93.85           H  
ATOM   1613  O   ASN A 107       0.094   8.424   3.750  1.00 93.85           O  
ATOM   1614  CG  ASN A 107      -1.217  10.797   5.593  1.00 93.85           C  
ATOM   1615  ND2 ASN A 107      -0.472  11.804   5.981  1.00 93.85           N  
ATOM   1616 HD21 ASN A 107      -0.323  11.961   6.968  1.00 93.85           H  
ATOM   1617 HD22 ASN A 107      -0.140  12.485   5.314  1.00 93.85           H  
ATOM   1618  OD1 ASN A 107      -1.616   9.971   6.404  1.00 93.85           O  
ATOM   1619  N   ALA A 108      -1.595   7.078   4.350  1.00 96.02           N  
ATOM   1620  H   ALA A 108      -2.594   6.968   4.453  1.00 96.02           H  
ATOM   1621  CA  ALA A 108      -0.770   5.870   4.393  1.00 96.02           C  
ATOM   1622  HA  ALA A 108       0.181   6.108   4.870  1.00 96.02           H  
ATOM   1623  C   ALA A 108      -0.478   5.374   2.967  1.00 96.02           C  
ATOM   1624  CB  ALA A 108      -1.468   4.797   5.234  1.00 96.02           C  
ATOM   1625  HB1 ALA A 108      -1.612   5.168   6.248  1.00 96.02           H  
ATOM   1626  HB2 ALA A 108      -2.433   4.546   4.794  1.00 96.02           H  
ATOM   1627  HB3 ALA A 108      -0.846   3.902   5.269  1.00 96.02           H  
ATOM   1628  O   ALA A 108      -1.350   5.438   2.102  1.00 96.02           O  
ATOM   1629  N   GLY A 109       0.731   4.866   2.729  1.00 96.11           N  
ATOM   1630  H   GLY A 109       1.345   4.740   3.521  1.00 96.11           H  
ATOM   1631  CA  GLY A 109       1.204   4.413   1.418  1.00 96.11           C  
ATOM   1632  HA2 GLY A 109       2.177   4.859   1.211  1.00 96.11           H  
ATOM   1633  HA3 GLY A 109       0.523   4.750   0.635  1.00 96.11           H  
ATOM   1634  C   GLY A 109       1.353   2.895   1.328  1.00 96.11           C  
ATOM   1635  O   GLY A 109       1.835   2.252   2.267  1.00 96.11           O  
ATOM   1636  N   PHE A 110       0.983   2.323   0.183  1.00 97.33           N  
ATOM   1637  H   PHE A 110       0.565   2.902  -0.531  1.00 97.33           H  
ATOM   1638  CA  PHE A 110       1.338   0.958  -0.199  1.00 97.33           C  
ATOM   1639  HA  PHE A 110       1.100   0.276   0.618  1.00 97.33           H  
ATOM   1640  C   PHE A 110       2.837   0.863  -0.497  1.00 97.33           C  
ATOM   1641  CB  PHE A 110       0.546   0.522  -1.442  1.00 97.33           C  
ATOM   1642  HB2 PHE A 110       1.025  -0.362  -1.863  1.00 97.33           H  
ATOM   1643  HB3 PHE A 110       0.612   1.305  -2.198  1.00 97.33           H  
ATOM   1644  O   PHE A 110       3.371   1.628  -1.310  1.00 97.33           O  
ATOM   1645  CG  PHE A 110      -0.907   0.164  -1.199  1.00 97.33           C  
ATOM   1646  CD1 PHE A 110      -1.228  -1.051  -0.563  1.00 97.33           C  
ATOM   1647  HD1 PHE A 110      -0.448  -1.727  -0.244  1.00 97.33           H  
ATOM   1648  CD2 PHE A 110      -1.941   1.010  -1.646  1.00 97.33           C  
ATOM   1649  HD2 PHE A 110      -1.708   1.928  -2.165  1.00 97.33           H  
ATOM   1650  CE1 PHE A 110      -2.572  -1.420  -0.382  1.00 97.33           C  
ATOM   1651  HE1 PHE A 110      -2.815  -2.374   0.063  1.00 97.33           H  
ATOM   1652  CE2 PHE A 110      -3.285   0.643  -1.453  1.00 97.33           C  
ATOM   1653  HE2 PHE A 110      -4.081   1.275  -1.817  1.00 97.33           H  
ATOM   1654  CZ  PHE A 110      -3.601  -0.574  -0.826  1.00 97.33           C  
ATOM   1655  HZ  PHE A 110      -4.631  -0.879  -0.715  1.00 97.33           H  
ATOM   1656  N   ALA A 111       3.501  -0.128   0.103  1.00 97.23           N  
ATOM   1657  H   ALA A 111       3.000  -0.737   0.733  1.00 97.23           H  
ATOM   1658  CA  ALA A 111       4.749  -0.629  -0.461  1.00 97.23           C  
ATOM   1659  HA  ALA A 111       5.440   0.205  -0.584  1.00 97.23           H  
ATOM   1660  C   ALA A 111       4.433  -1.222  -1.842  1.00 97.23           C  
ATOM   1661  CB  ALA A 111       5.375  -1.653   0.492  1.00 97.23           C  
ATOM   1662  HB1 ALA A 111       6.389  -1.886   0.167  1.00 97.23           H  
ATOM   1663  HB2 ALA A 111       5.430  -1.249   1.503  1.00 97.23           H  
ATOM   1664  HB3 ALA A 111       4.781  -2.568   0.497  1.00 97.23           H  
ATOM   1665  O   ALA A 111       3.376  -1.823  -2.012  1.00 97.23           O  
ATOM   1666  N   HIS A 112       5.283  -1.028  -2.840  1.00 97.37           N  
ATOM   1667  H   HIS A 112       6.110  -0.466  -2.696  1.00 97.37           H  
ATOM   1668  CA  HIS A 112       5.036  -1.565  -4.181  1.00 97.37           C  
ATOM   1669  HA  HIS A 112       4.609  -2.563  -4.090  1.00 97.37           H  
ATOM   1670  C   HIS A 112       6.333  -1.695  -4.976  1.00 97.37           C  
ATOM   1671  CB  HIS A 112       4.030  -0.664  -4.931  1.00 97.37           C  
ATOM   1672  HB2 HIS A 112       3.081  -0.665  -4.395  1.00 97.37           H  
ATOM   1673  HB3 HIS A 112       3.837  -1.076  -5.921  1.00 97.37           H  
ATOM   1674  O   HIS A 112       7.374  -1.176  -4.569  1.00 97.37           O  
ATOM   1675  CG  HIS A 112       4.491   0.764  -5.073  1.00 97.37           C  
ATOM   1676  CD2 HIS A 112       5.085   1.340  -6.166  1.00 97.37           C  
ATOM   1677  HD2 HIS A 112       5.285   0.849  -7.107  1.00 97.37           H  
ATOM   1678  ND1 HIS A 112       4.452   1.714  -4.083  1.00 97.37           N  
ATOM   1679  HD1 HIS A 112       4.118   1.574  -3.140  1.00 97.37           H  
ATOM   1680  CE1 HIS A 112       5.020   2.829  -4.560  1.00 97.37           C  
ATOM   1681  HE1 HIS A 112       5.140   3.736  -3.987  1.00 97.37           H  
ATOM   1682  NE2 HIS A 112       5.423   2.660  -5.833  1.00 97.37           N  
ATOM   1683  N   ALA A 113       6.240  -2.350  -6.128  1.00 97.13           N  
ATOM   1684  H   ALA A 113       5.375  -2.836  -6.320  1.00 97.13           H  
ATOM   1685  CA  ALA A 113       7.159  -2.201  -7.249  1.00 97.13           C  
ATOM   1686  HA  ALA A 113       7.644  -1.226  -7.199  1.00 97.13           H  
ATOM   1687  C   ALA A 113       6.362  -2.285  -8.560  1.00 97.13           C  
ATOM   1688  CB  ALA A 113       8.238  -3.288  -7.172  1.00 97.13           C  
ATOM   1689  HB1 ALA A 113       8.900  -3.214  -8.035  1.00 97.13           H  
ATOM   1690  HB2 ALA A 113       7.765  -4.270  -7.159  1.00 97.13           H  
ATOM   1691  HB3 ALA A 113       8.829  -3.167  -6.264  1.00 97.13           H  
ATOM   1692  O   ALA A 113       5.460  -3.116  -8.688  1.00 97.13           O  
ATOM   1693  N   PHE A 114       6.696  -1.444  -9.537  1.00 96.26           N  
ATOM   1694  H   PHE A 114       7.423  -0.764  -9.365  1.00 96.26           H  
ATOM   1695  CA  PHE A 114       6.232  -1.593 -10.916  1.00 96.26           C  
ATOM   1696  HA  PHE A 114       5.308  -2.171 -10.938  1.00 96.26           H  
ATOM   1697  C   PHE A 114       7.298  -2.349 -11.712  1.00 96.26           C  
ATOM   1698  CB  PHE A 114       5.948  -0.219 -11.544  1.00 96.26           C  
ATOM   1699  HB2 PHE A 114       6.886   0.331 -11.617  1.00 96.26           H  
ATOM   1700  HB3 PHE A 114       5.588  -0.383 -12.560  1.00 96.26           H  
ATOM   1701  O   PHE A 114       8.452  -1.917 -11.733  1.00 96.26           O  
ATOM   1702  CG  PHE A 114       4.936   0.648 -10.814  1.00 96.26           C  
ATOM   1703  CD1 PHE A 114       3.558   0.442 -11.011  1.00 96.26           C  
ATOM   1704  HD1 PHE A 114       3.222  -0.338 -11.678  1.00 96.26           H  
ATOM   1705  CD2 PHE A 114       5.365   1.686  -9.965  1.00 96.26           C  
ATOM   1706  HD2 PHE A 114       6.420   1.869  -9.824  1.00 96.26           H  
ATOM   1707  CE1 PHE A 114       2.620   1.254 -10.344  1.00 96.26           C  
ATOM   1708  HE1 PHE A 114       1.561   1.100 -10.489  1.00 96.26           H  
ATOM   1709  CE2 PHE A 114       4.429   2.495  -9.298  1.00 96.26           C  
ATOM   1710  HE2 PHE A 114       4.764   3.282  -8.637  1.00 96.26           H  
ATOM   1711  CZ  PHE A 114       3.055   2.275  -9.483  1.00 96.26           C  
ATOM   1712  HZ  PHE A 114       2.331   2.891  -8.971  1.00 96.26           H  
ATOM   1713  N   LEU A 115       6.939  -3.444 -12.385  1.00 96.04           N  
ATOM   1714  H   LEU A 115       5.967  -3.721 -12.377  1.00 96.04           H  
ATOM   1715  CA  LEU A 115       7.827  -4.070 -13.363  1.00 96.04           C  
ATOM   1716  HA  LEU A 115       8.826  -4.115 -12.930  1.00 96.04           H  
ATOM   1717  C   LEU A 115       7.892  -3.175 -14.605  1.00 96.04           C  
ATOM   1718  CB  LEU A 115       7.387  -5.519 -13.664  1.00 96.04           C  
ATOM   1719  HB2 LEU A 115       6.403  -5.529 -14.133  1.00 96.04           H  
ATOM   1720  HB3 LEU A 115       7.312  -6.049 -12.716  1.00 96.04           H  
ATOM   1721  O   LEU A 115       6.866  -2.892 -15.223  1.00 96.04           O  
ATOM   1722  CG  LEU A 115       8.419  -6.234 -14.564  1.00 96.04           C  
ATOM   1723  HG  LEU A 115       9.387  -5.756 -14.418  1.00 96.04           H  
ATOM   1724  CD1 LEU A 115       8.573  -7.717 -14.225  1.00 96.04           C  
ATOM   1725 HD11 LEU A 115       8.787  -7.836 -13.162  1.00 96.04           H  
ATOM   1726 HD12 LEU A 115       9.406  -8.133 -14.791  1.00 96.04           H  
ATOM   1727 HD13 LEU A 115       7.666  -8.262 -14.488  1.00 96.04           H  
ATOM   1728  CD2 LEU A 115       8.068  -6.152 -16.048  1.00 96.04           C  
ATOM   1729 HD21 LEU A 115       7.156  -6.717 -16.241  1.00 96.04           H  
ATOM   1730 HD22 LEU A 115       8.890  -6.566 -16.633  1.00 96.04           H  
ATOM   1731 HD23 LEU A 115       7.925  -5.118 -16.362  1.00 96.04           H  
ATOM   1732  N   ASN A 116       9.096  -2.740 -14.963  1.00 95.36           N  
ATOM   1733  H   ASN A 116       9.899  -3.061 -14.440  1.00 95.36           H  
ATOM   1734  CA  ASN A 116       9.386  -1.880 -16.104  1.00 95.36           C  
ATOM   1735  HA  ASN A 116       8.458  -1.638 -16.622  1.00 95.36           H  
ATOM   1736  C   ASN A 116      10.309  -2.620 -17.081  1.00 95.36           C  
ATOM   1737  CB  ASN A 116      10.011  -0.571 -15.575  1.00 95.36           C  
ATOM   1738  HB2 ASN A 116      10.997  -0.793 -15.168  1.00 95.36           H  
ATOM   1739  HB3 ASN A 116       9.400  -0.195 -14.755  1.00 95.36           H  
ATOM   1740  O   ASN A 116      11.221  -3.342 -16.675  1.00 95.36           O  
ATOM   1741  CG  ASN A 116      10.153   0.553 -16.599  1.00 95.36           C  
ATOM   1742  ND2 ASN A 116      10.743   1.652 -16.189  1.00 95.36           N  
ATOM   1743 HD21 ASN A 116      10.832   2.420 -16.839  1.00 95.36           H  
ATOM   1744 HD22 ASN A 116      11.101   1.733 -15.248  1.00 95.36           H  
ATOM   1745  OD1 ASN A 116       9.715   0.493 -17.738  1.00 95.36           O  
ATOM   1746  N   VAL A 117      10.124  -2.405 -18.376  1.00 95.53           N  
ATOM   1747  H   VAL A 117       9.342  -1.831 -18.659  1.00 95.53           H  
ATOM   1748  CA  VAL A 117      11.141  -2.738 -19.377  1.00 95.53           C  
ATOM   1749  HA  VAL A 117      12.091  -2.945 -18.886  1.00 95.53           H  
ATOM   1750  C   VAL A 117      11.318  -1.512 -20.252  1.00 95.53           C  
ATOM   1751  CB  VAL A 117      10.760  -3.978 -20.204  1.00 95.53           C  
ATOM   1752  HB  VAL A 117       9.848  -3.758 -20.760  1.00 95.53           H  
ATOM   1753  O   VAL A 117      10.435  -1.183 -21.039  1.00 95.53           O  
ATOM   1754  CG1 VAL A 117      11.879  -4.325 -21.195  1.00 95.53           C  
ATOM   1755 HG11 VAL A 117      11.601  -5.208 -21.771  1.00 95.53           H  
ATOM   1756 HG12 VAL A 117      12.803  -4.531 -20.656  1.00 95.53           H  
ATOM   1757 HG13 VAL A 117      12.038  -3.496 -21.886  1.00 95.53           H  
ATOM   1758  CG2 VAL A 117      10.502  -5.217 -19.338  1.00 95.53           C  
ATOM   1759 HG21 VAL A 117       9.641  -5.047 -18.691  1.00 95.53           H  
ATOM   1760 HG22 VAL A 117      11.375  -5.433 -18.723  1.00 95.53           H  
ATOM   1761 HG23 VAL A 117      10.289  -6.075 -19.976  1.00 95.53           H  
ATOM   1762  N   LEU A 118      12.448  -0.816 -20.132  1.00 95.42           N  
ATOM   1763  H   LEU A 118      13.169  -1.147 -19.507  1.00 95.42           H  
ATOM   1764  CA  LEU A 118      12.698   0.342 -20.985  1.00 95.42           C  
ATOM   1765  HA  LEU A 118      11.735   0.825 -21.147  1.00 95.42           H  
ATOM   1766  C   LEU A 118      13.213  -0.136 -22.347  1.00 95.42           C  
ATOM   1767  CB  LEU A 118      13.602   1.410 -20.343  1.00 95.42           C  
ATOM   1768  HB2 LEU A 118      13.442   2.311 -20.935  1.00 95.42           H  
ATOM   1769  HB3 LEU A 118      14.652   1.140 -20.459  1.00 95.42           H  
ATOM   1770  O   LEU A 118      14.065  -1.023 -22.408  1.00 95.42           O  
ATOM   1771  CG  LEU A 118      13.330   1.787 -18.873  1.00 95.42           C  
ATOM   1772  HG  LEU A 118      12.255   1.841 -18.704  1.00 95.42           H  
ATOM   1773  CD1 LEU A 118      13.967   0.832 -17.861  1.00 95.42           C  
ATOM   1774 HD11 LEU A 118      13.477  -0.141 -17.893  1.00 95.42           H  
ATOM   1775 HD12 LEU A 118      15.032   0.715 -18.061  1.00 95.42           H  
ATOM   1776 HD13 LEU A 118      13.838   1.226 -16.853  1.00 95.42           H  
ATOM   1777  CD2 LEU A 118      13.943   3.159 -18.604  1.00 95.42           C  
ATOM   1778 HD21 LEU A 118      13.751   3.457 -17.573  1.00 95.42           H  
ATOM   1779 HD22 LEU A 118      13.473   3.895 -19.256  1.00 95.42           H  
ATOM   1780 HD23 LEU A 118      15.018   3.140 -18.784  1.00 95.42           H  
ATOM   1781  N   SER A 119      12.731   0.451 -23.442  1.00 95.92           N  
ATOM   1782  H   SER A 119      12.045   1.181 -23.315  1.00 95.92           H  
ATOM   1783  CA  SER A 119      13.094   0.057 -24.810  1.00 95.92           C  
ATOM   1784  HA  SER A 119      13.833  -0.743 -24.762  1.00 95.92           H  
ATOM   1785  C   SER A 119      13.694   1.211 -25.607  1.00 95.92           C  
ATOM   1786  CB  SER A 119      11.878  -0.506 -25.556  1.00 95.92           C  
ATOM   1787  HB2 SER A 119      12.225  -1.030 -26.446  1.00 95.92           H  
ATOM   1788  HB3 SER A 119      11.348  -1.216 -24.920  1.00 95.92           H  
ATOM   1789  O   SER A 119      13.111   2.296 -25.637  1.00 95.92           O  
ATOM   1790  OG  SER A 119      11.003   0.537 -25.955  1.00 95.92           O  
ATOM   1791  HG  SER A 119      11.483   1.364 -25.867  1.00 95.92           H  
ATOM   1792  N   LYS A 120      14.769   0.953 -26.352  1.00 94.85           N  
ATOM   1793  H   LYS A 120      15.198   0.044 -26.255  1.00 94.85           H  
ATOM   1794  CA  LYS A 120      15.292   1.852 -27.392  1.00 94.85           C  
ATOM   1795  HA  LYS A 120      14.645   2.727 -27.461  1.00 94.85           H  
ATOM   1796  C   LYS A 120      15.270   1.167 -28.756  1.00 94.85           C  
ATOM   1797  CB  LYS A 120      16.680   2.355 -26.979  1.00 94.85           C  
ATOM   1798  HB2 LYS A 120      17.375   1.519 -26.904  1.00 94.85           H  
ATOM   1799  HB3 LYS A 120      16.585   2.822 -25.999  1.00 94.85           H  
ATOM   1800  O   LYS A 120      15.447  -0.049 -28.837  1.00 94.85           O  
ATOM   1801  CG  LYS A 120      17.236   3.396 -27.956  1.00 94.85           C  
ATOM   1802  HG2 LYS A 120      17.527   2.912 -28.888  1.00 94.85           H  
ATOM   1803  HG3 LYS A 120      16.466   4.137 -28.169  1.00 94.85           H  
ATOM   1804  CD  LYS A 120      18.450   4.100 -27.347  1.00 94.85           C  
ATOM   1805  HD2 LYS A 120      19.262   3.384 -27.213  1.00 94.85           H  
ATOM   1806  HD3 LYS A 120      18.173   4.520 -26.380  1.00 94.85           H  
ATOM   1807  CE  LYS A 120      18.891   5.226 -28.280  1.00 94.85           C  
ATOM   1808  HE2 LYS A 120      18.014   5.824 -28.526  1.00 94.85           H  
ATOM   1809  HE3 LYS A 120      19.274   4.792 -29.203  1.00 94.85           H  
ATOM   1810  NZ  LYS A 120      19.907   6.078 -27.622  1.00 94.85           N  
ATOM   1811  HZ1 LYS A 120      20.739   5.540 -27.427  1.00 94.85           H  
ATOM   1812  HZ2 LYS A 120      20.148   6.861 -28.212  1.00 94.85           H  
ATOM   1813  HZ3 LYS A 120      19.555   6.435 -26.745  1.00 94.85           H  
ATOM   1814  N   VAL A 121      15.021   1.938 -29.815  1.00 94.33           N  
ATOM   1815  H   VAL A 121      14.953   2.936 -29.672  1.00 94.33           H  
ATOM   1816  CA  VAL A 121      14.892   1.441 -31.192  1.00 94.33           C  
ATOM   1817  HA  VAL A 121      15.111   0.374 -31.207  1.00 94.33           H  
ATOM   1818  C   VAL A 121      15.897   2.134 -32.105  1.00 94.33           C  
ATOM   1819  CB  VAL A 121      13.458   1.620 -31.728  1.00 94.33           C  
ATOM   1820  HB  VAL A 121      13.186   2.675 -31.704  1.00 94.33           H  
ATOM   1821  O   VAL A 121      15.756   3.312 -32.413  1.00 94.33           O  
ATOM   1822  CG1 VAL A 121      13.338   1.114 -33.173  1.00 94.33           C  
ATOM   1823 HG11 VAL A 121      13.664   0.076 -33.227  1.00 94.33           H  
ATOM   1824 HG12 VAL A 121      13.967   1.714 -33.830  1.00 94.33           H  
ATOM   1825 HG13 VAL A 121      12.308   1.225 -33.514  1.00 94.33           H  
ATOM   1826  CG2 VAL A 121      12.442   0.839 -30.882  1.00 94.33           C  
ATOM   1827 HG21 VAL A 121      11.442   0.953 -31.299  1.00 94.33           H  
ATOM   1828 HG22 VAL A 121      12.718  -0.215 -30.839  1.00 94.33           H  
ATOM   1829 HG23 VAL A 121      12.425   1.237 -29.867  1.00 94.33           H  
ATOM   1830  N   ASP A 122      16.850   1.354 -32.603  1.00 92.35           N  
ATOM   1831  H   ASP A 122      16.836   0.382 -32.329  1.00 92.35           H  
ATOM   1832  CA  ASP A 122      17.874   1.763 -33.563  1.00 92.35           C  
ATOM   1833  HA  ASP A 122      17.719   2.804 -33.845  1.00 92.35           H  
ATOM   1834  C   ASP A 122      17.772   0.909 -34.848  1.00 92.35           C  
ATOM   1835  CB  ASP A 122      19.253   1.674 -32.879  1.00 92.35           C  
ATOM   1836  HB2 ASP A 122      19.412   0.660 -32.512  1.00 92.35           H  
ATOM   1837  HB3 ASP A 122      20.035   1.891 -33.608  1.00 92.35           H  
ATOM   1838  O   ASP A 122      16.823   0.145 -35.054  1.00 92.35           O  
ATOM   1839  CG  ASP A 122      19.398   2.671 -31.723  1.00 92.35           C  
ATOM   1840  OD1 ASP A 122      19.378   3.886 -32.011  1.00 92.35           O  
ATOM   1841  OD2 ASP A 122      19.545   2.205 -30.569  1.00 92.35           O  
ATOM   1842  N   THR A 123      18.750   1.014 -35.752  1.00 90.47           N  
ATOM   1843  H   THR A 123      19.536   1.607 -35.527  1.00 90.47           H  
ATOM   1844  CA  THR A 123      18.828   0.198 -36.980  1.00 90.47           C  
ATOM   1845  HA  THR A 123      18.021  -0.534 -36.987  1.00 90.47           H  
ATOM   1846  C   THR A 123      20.146  -0.567 -37.044  1.00 90.47           C  
ATOM   1847  CB  THR A 123      18.663   1.069 -38.232  1.00 90.47           C  
ATOM   1848  HB  THR A 123      19.446   1.827 -38.254  1.00 90.47           H  
ATOM   1849  O   THR A 123      21.209   0.012 -36.852  1.00 90.47           O  
ATOM   1850  CG2 THR A 123      18.689   0.275 -39.540  1.00 90.47           C  
ATOM   1851 HG21 THR A 123      17.952  -0.527 -39.498  1.00 90.47           H  
ATOM   1852 HG22 THR A 123      18.448   0.944 -40.366  1.00 90.47           H  
ATOM   1853 HG23 THR A 123      19.681  -0.146 -39.704  1.00 90.47           H  
ATOM   1854  OG1 THR A 123      17.409   1.704 -38.207  1.00 90.47           O  
ATOM   1855  HG1 THR A 123      17.288   2.060 -37.324  1.00 90.47           H  
ATOM   1856  N   LYS A 124      20.085  -1.855 -37.394  1.00 86.77           N  
ATOM   1857  H   LYS A 124      19.170  -2.240 -37.581  1.00 86.77           H  
ATOM   1858  CA  LYS A 124      21.249  -2.724 -37.636  1.00 86.77           C  
ATOM   1859  HA  LYS A 124      22.158  -2.132 -37.522  1.00 86.77           H  
ATOM   1860  C   LYS A 124      21.264  -3.275 -39.059  1.00 86.77           C  
ATOM   1861  CB  LYS A 124      21.303  -3.840 -36.580  1.00 86.77           C  
ATOM   1862  HB2 LYS A 124      21.377  -3.375 -35.597  1.00 86.77           H  
ATOM   1863  HB3 LYS A 124      22.209  -4.430 -36.723  1.00 86.77           H  
ATOM   1864  O   LYS A 124      20.300  -3.110 -39.811  1.00 86.77           O  
ATOM   1865  CG  LYS A 124      20.087  -4.781 -36.616  1.00 86.77           C  
ATOM   1866  HG2 LYS A 124      20.063  -5.329 -37.558  1.00 86.77           H  
ATOM   1867  HG3 LYS A 124      19.167  -4.206 -36.511  1.00 86.77           H  
ATOM   1868  CD  LYS A 124      20.185  -5.763 -35.451  1.00 86.77           C  
ATOM   1869  HD2 LYS A 124      20.302  -5.192 -34.530  1.00 86.77           H  
ATOM   1870  HD3 LYS A 124      21.068  -6.389 -35.577  1.00 86.77           H  
ATOM   1871  CE  LYS A 124      18.935  -6.638 -35.351  1.00 86.77           C  
ATOM   1872  HE2 LYS A 124      19.042  -7.480 -36.034  1.00 86.77           H  
ATOM   1873  HE3 LYS A 124      18.061  -6.057 -35.647  1.00 86.77           H  
ATOM   1874  NZ  LYS A 124      18.748  -7.124 -33.970  1.00 86.77           N  
ATOM   1875  HZ1 LYS A 124      18.085  -7.886 -33.939  1.00 86.77           H  
ATOM   1876  HZ2 LYS A 124      18.433  -6.410 -33.329  1.00 86.77           H  
ATOM   1877  HZ3 LYS A 124      19.604  -7.499 -33.586  1.00 86.77           H  
ATOM   1878  N   LYS A 125      22.353  -3.952 -39.426  1.00 90.29           N  
ATOM   1879  H   LYS A 125      23.078  -4.083 -38.735  1.00 90.29           H  
ATOM   1880  CA  LYS A 125      22.436  -4.767 -40.644  1.00 90.29           C  
ATOM   1881  HA  LYS A 125      21.612  -4.506 -41.307  1.00 90.29           H  
ATOM   1882  C   LYS A 125      22.238  -6.239 -40.311  1.00 90.29           C  
ATOM   1883  CB  LYS A 125      23.765  -4.523 -41.380  1.00 90.29           C  
ATOM   1884  HB2 LYS A 125      23.821  -5.202 -42.230  1.00 90.29           H  
ATOM   1885  HB3 LYS A 125      24.593  -4.763 -40.713  1.00 90.29           H  
ATOM   1886  O   LYS A 125      22.754  -6.721 -39.312  1.00 90.29           O  
ATOM   1887  CG  LYS A 125      23.937  -3.082 -41.889  1.00 90.29           C  
ATOM   1888  HG2 LYS A 125      23.987  -2.401 -41.039  1.00 90.29           H  
ATOM   1889  HG3 LYS A 125      24.883  -3.022 -42.427  1.00 90.29           H  
ATOM   1890  CD  LYS A 125      22.800  -2.644 -42.822  1.00 90.29           C  
ATOM   1891  HD2 LYS A 125      21.859  -2.626 -42.273  1.00 90.29           H  
ATOM   1892  HD3 LYS A 125      22.721  -3.351 -43.648  1.00 90.29           H  
ATOM   1893  CE  LYS A 125      23.066  -1.240 -43.361  1.00 90.29           C  
ATOM   1894  HE2 LYS A 125      24.018  -1.243 -43.891  1.00 90.29           H  
ATOM   1895  HE3 LYS A 125      23.148  -0.554 -42.518  1.00 90.29           H  
ATOM   1896  NZ  LYS A 125      21.969  -0.823 -44.264  1.00 90.29           N  
ATOM   1897  HZ1 LYS A 125      22.134   0.107 -44.622  1.00 90.29           H  
ATOM   1898  HZ2 LYS A 125      21.091  -0.820 -43.765  1.00 90.29           H  
ATOM   1899  HZ3 LYS A 125      21.889  -1.472 -45.033  1.00 90.29           H  
ATOM   1900  N   VAL A 126      21.505  -6.939 -41.169  1.00 91.26           N  
ATOM   1901  H   VAL A 126      21.086  -6.449 -41.947  1.00 91.26           H  
ATOM   1902  CA  VAL A 126      21.327  -8.397 -41.133  1.00 91.26           C  
ATOM   1903  HA  VAL A 126      22.139  -8.842 -40.558  1.00 91.26           H  
ATOM   1904  C   VAL A 126      21.410  -8.929 -42.561  1.00 91.26           C  
ATOM   1905  CB  VAL A 126      19.998  -8.816 -40.462  1.00 91.26           C  
ATOM   1906  HB  VAL A 126      20.006  -9.901 -40.352  1.00 91.26           H  
ATOM   1907  O   VAL A 126      21.059  -8.217 -43.506  1.00 91.26           O  
ATOM   1908  CG1 VAL A 126      19.824  -8.205 -39.067  1.00 91.26           C  
ATOM   1909 HG11 VAL A 126      19.677  -7.127 -39.139  1.00 91.26           H  
ATOM   1910 HG12 VAL A 126      20.715  -8.398 -38.469  1.00 91.26           H  
ATOM   1911 HG13 VAL A 126      18.966  -8.657 -38.571  1.00 91.26           H  
ATOM   1912  CG2 VAL A 126      18.770  -8.435 -41.294  1.00 91.26           C  
ATOM   1913 HG21 VAL A 126      18.801  -7.373 -41.539  1.00 91.26           H  
ATOM   1914 HG22 VAL A 126      17.859  -8.662 -40.740  1.00 91.26           H  
ATOM   1915 HG23 VAL A 126      18.762  -9.015 -42.217  1.00 91.26           H  
ATOM   1916  N   LYS A 127      21.860 -10.170 -42.750  1.00 92.37           N  
ATOM   1917  H   LYS A 127      22.220 -10.683 -41.958  1.00 92.37           H  
ATOM   1918  CA  LYS A 127      21.855 -10.803 -44.077  1.00 92.37           C  
ATOM   1919  HA  LYS A 127      22.146 -10.054 -44.813  1.00 92.37           H  
ATOM   1920  C   LYS A 127      20.456 -11.277 -44.466  1.00 92.37           C  
ATOM   1921  CB  LYS A 127      22.892 -11.931 -44.136  1.00 92.37           C  
ATOM   1922  HB2 LYS A 127      22.729 -12.526 -45.035  1.00 92.37           H  
ATOM   1923  HB3 LYS A 127      22.788 -12.573 -43.262  1.00 92.37           H  
ATOM   1924  O   LYS A 127      19.802 -11.959 -43.679  1.00 92.37           O  
ATOM   1925  CG  LYS A 127      24.301 -11.327 -44.191  1.00 92.37           C  
ATOM   1926  HG2 LYS A 127      24.413 -10.771 -45.122  1.00 92.37           H  
ATOM   1927  HG3 LYS A 127      24.440 -10.632 -43.363  1.00 92.37           H  
ATOM   1928  CD  LYS A 127      25.383 -12.405 -44.111  1.00 92.37           C  
ATOM   1929  HD2 LYS A 127      25.290 -12.939 -43.165  1.00 92.37           H  
ATOM   1930  HD3 LYS A 127      25.276 -13.098 -44.944  1.00 92.37           H  
ATOM   1931  CE  LYS A 127      26.740 -11.705 -44.177  1.00 92.37           C  
ATOM   1932  HE2 LYS A 127      26.774 -10.959 -43.382  1.00 92.37           H  
ATOM   1933  HE3 LYS A 127      26.824 -11.181 -45.129  1.00 92.37           H  
ATOM   1934  NZ  LYS A 127      27.860 -12.653 -43.995  1.00 92.37           N  
ATOM   1935  HZ1 LYS A 127      27.837 -13.395 -44.679  1.00 92.37           H  
ATOM   1936  HZ2 LYS A 127      27.802 -13.058 -43.072  1.00 92.37           H  
ATOM   1937  HZ3 LYS A 127      28.742 -12.163 -44.036  1.00 92.37           H  
ATOM   1938  N   ASP A 128      20.026 -10.970 -45.687  1.00 93.42           N  
ATOM   1939  H   ASP A 128      20.615 -10.379 -46.256  1.00 93.42           H  
ATOM   1940  CA  ASP A 128      18.797 -11.495 -46.294  1.00 93.42           C  
ATOM   1941  HA  ASP A 128      18.012 -11.440 -45.540  1.00 93.42           H  
ATOM   1942  C   ASP A 128      18.918 -12.995 -46.673  1.00 93.42           C  
ATOM   1943  CB  ASP A 128      18.348 -10.561 -47.448  1.00 93.42           C  
ATOM   1944  HB2 ASP A 128      17.335 -10.832 -47.743  1.00 93.42           H  
ATOM   1945  HB3 ASP A 128      18.304  -9.542 -47.065  1.00 93.42           H  
ATOM   1946  O   ASP A 128      19.794 -13.718 -46.178  1.00 93.42           O  
ATOM   1947  CG  ASP A 128      19.226 -10.580 -48.707  1.00 93.42           C  
ATOM   1948  OD1 ASP A 128      20.083 -11.478 -48.822  1.00 93.42           O  
ATOM   1949  OD2 ASP A 128      19.025  -9.733 -49.602  1.00 93.42           O  
ATOM   1950  N   LYS A 129      18.001 -13.504 -47.506  1.00 93.35           N  
ATOM   1951  H   LYS A 129      17.227 -12.907 -47.760  1.00 93.35           H  
ATOM   1952  CA  LYS A 129      18.036 -14.879 -48.037  1.00 93.35           C  
ATOM   1953  HA  LYS A 129      18.274 -15.556 -47.217  1.00 93.35           H  
ATOM   1954  C   LYS A 129      19.124 -15.133 -49.094  1.00 93.35           C  
ATOM   1955  CB  LYS A 129      16.649 -15.263 -48.583  1.00 93.35           C  
ATOM   1956  HB2 LYS A 129      15.888 -15.053 -47.831  1.00 93.35           H  
ATOM   1957  HB3 LYS A 129      16.652 -16.337 -48.770  1.00 93.35           H  
ATOM   1958  O   LYS A 129      19.449 -16.289 -49.340  1.00 93.35           O  
ATOM   1959  CG  LYS A 129      16.287 -14.530 -49.887  1.00 93.35           C  
ATOM   1960  HG2 LYS A 129      16.074 -13.482 -49.677  1.00 93.35           H  
ATOM   1961  HG3 LYS A 129      17.132 -14.578 -50.573  1.00 93.35           H  
ATOM   1962  CD  LYS A 129      15.092 -15.191 -50.584  1.00 93.35           C  
ATOM   1963  HD2 LYS A 129      15.331 -16.237 -50.776  1.00 93.35           H  
ATOM   1964  HD3 LYS A 129      14.227 -15.157 -49.921  1.00 93.35           H  
ATOM   1965  CE  LYS A 129      14.725 -14.518 -51.915  1.00 93.35           C  
ATOM   1966  HE2 LYS A 129      14.363 -13.511 -51.711  1.00 93.35           H  
ATOM   1967  HE3 LYS A 129      13.914 -15.091 -52.366  1.00 93.35           H  
ATOM   1968  NZ  LYS A 129      15.870 -14.448 -52.855  1.00 93.35           N  
ATOM   1969  HZ1 LYS A 129      16.492 -13.687 -52.622  1.00 93.35           H  
ATOM   1970  HZ2 LYS A 129      15.625 -14.299 -53.823  1.00 93.35           H  
ATOM   1971  HZ3 LYS A 129      16.532 -15.207 -52.780  1.00 93.35           H  
ATOM   1972  N   ASP A 130      19.635 -14.083 -49.734  1.00 92.95           N  
ATOM   1973  H   ASP A 130      19.395 -13.159 -49.407  1.00 92.95           H  
ATOM   1974  CA  ASP A 130      20.625 -14.140 -50.820  1.00 92.95           C  
ATOM   1975  HA  ASP A 130      20.693 -15.163 -51.192  1.00 92.95           H  
ATOM   1976  C   ASP A 130      22.037 -13.749 -50.328  1.00 92.95           C  
ATOM   1977  CB  ASP A 130      20.158 -13.251 -51.987  1.00 92.95           C  
ATOM   1978  HB2 ASP A 130      20.098 -12.223 -51.628  1.00 92.95           H  
ATOM   1979  HB3 ASP A 130      20.896 -13.291 -52.787  1.00 92.95           H  
ATOM   1980  O   ASP A 130      23.007 -13.845 -51.078  1.00 92.95           O  
ATOM   1981  CG  ASP A 130      18.793 -13.637 -52.566  1.00 92.95           C  
ATOM   1982  OD1 ASP A 130      18.525 -14.828 -52.851  1.00 92.95           O  
ATOM   1983  OD2 ASP A 130      17.916 -12.753 -52.721  1.00 92.95           O  
ATOM   1984  N   GLY A 131      22.161 -13.340 -49.059  1.00 89.64           N  
ATOM   1985  H   GLY A 131      21.297 -13.141 -48.575  1.00 89.64           H  
ATOM   1986  CA  GLY A 131      23.409 -12.980 -48.383  1.00 89.64           C  
ATOM   1987  HA2 GLY A 131      24.246 -13.454 -48.896  1.00 89.64           H  
ATOM   1988  HA3 GLY A 131      23.370 -13.364 -47.364  1.00 89.64           H  
ATOM   1989  C   GLY A 131      23.697 -11.476 -48.306  1.00 89.64           C  
ATOM   1990  O   GLY A 131      24.744 -11.102 -47.777  1.00 89.64           O  
ATOM   1991  N   ASN A 132      22.802 -10.609 -48.792  1.00 92.18           N  
ATOM   1992  H   ASN A 132      21.911 -10.968 -49.104  1.00 92.18           H  
ATOM   1993  CA  ASN A 132      23.012  -9.157 -48.814  1.00 92.18           C  
ATOM   1994  HA  ASN A 132      24.069  -8.978 -49.009  1.00 92.18           H  
ATOM   1995  C   ASN A 132      22.652  -8.509 -47.471  1.00 92.18           C  
ATOM   1996  CB  ASN A 132      22.210  -8.481 -49.938  1.00 92.18           C  
ATOM   1997  HB2 ASN A 132      21.167  -8.398 -49.632  1.00 92.18           H  
ATOM   1998  HB3 ASN A 132      22.586  -7.470 -50.094  1.00 92.18           H  
ATOM   1999  O   ASN A 132      21.680  -8.897 -46.824  1.00 92.18           O  
ATOM   2000  CG  ASN A 132      22.271  -9.211 -51.259  1.00 92.18           C  
ATOM   2001  ND2 ASN A 132      21.220  -9.916 -51.594  1.00 92.18           N  
ATOM   2002 HD21 ASN A 132      21.277 -10.489 -52.424  1.00 92.18           H  
ATOM   2003 HD22 ASN A 132      20.440  -9.972 -50.956  1.00 92.18           H  
ATOM   2004  OD1 ASN A 132      23.247  -9.141 -51.989  1.00 92.18           O  
ATOM   2005  N   ALA A 133      23.389  -7.467 -47.081  1.00 88.00           N  
ATOM   2006  H   ALA A 133      24.172  -7.187 -47.655  1.00 88.00           H  
ATOM   2007  CA  ALA A 133      23.143  -6.719 -45.850  1.00 88.00           C  
ATOM   2008  HA  ALA A 133      22.904  -7.427 -45.057  1.00 88.00           H  
ATOM   2009  C   ALA A 133      21.953  -5.744 -45.987  1.00 88.00           C  
ATOM   2010  CB  ALA A 133      24.447  -6.013 -45.452  1.00 88.00           C  
ATOM   2011  HB1 ALA A 133      24.758  -5.322 -46.235  1.00 88.00           H  
ATOM   2012  HB2 ALA A 133      24.294  -5.456 -44.527  1.00 88.00           H  
ATOM   2013  HB3 ALA A 133      25.231  -6.751 -45.287  1.00 88.00           H  
ATOM   2014  O   ALA A 133      22.095  -4.623 -46.488  1.00 88.00           O  
ATOM   2015  N   VAL A 134      20.781  -6.143 -45.491  1.00 91.82           N  
ATOM   2016  H   VAL A 134      20.745  -7.051 -45.050  1.00 91.82           H  
ATOM   2017  CA  VAL A 134      19.583  -5.291 -45.399  1.00 91.82           C  
ATOM   2018  HA  VAL A 134      19.665  -4.513 -46.159  1.00 91.82           H  
ATOM   2019  C   VAL A 134      19.519  -4.575 -44.046  1.00 91.82           C  
ATOM   2020  CB  VAL A 134      18.288  -6.068 -45.720  1.00 91.82           C  
ATOM   2021  HB  VAL A 134      17.450  -5.380 -45.607  1.00 91.82           H  
ATOM   2022  O   VAL A 134      20.062  -5.054 -43.051  1.00 91.82           O  
ATOM   2023  CG1 VAL A 134      18.296  -6.548 -47.176  1.00 91.82           C  
ATOM   2024 HG11 VAL A 134      17.350  -7.035 -47.411  1.00 91.82           H  
ATOM   2025 HG12 VAL A 134      18.433  -5.702 -47.849  1.00 91.82           H  
ATOM   2026 HG13 VAL A 134      19.104  -7.262 -47.337  1.00 91.82           H  
ATOM   2027  CG2 VAL A 134      18.034  -7.271 -44.808  1.00 91.82           C  
ATOM   2028 HG21 VAL A 134      18.827  -8.010 -44.921  1.00 91.82           H  
ATOM   2029 HG22 VAL A 134      17.085  -7.734 -45.079  1.00 91.82           H  
ATOM   2030 HG23 VAL A 134      17.985  -6.946 -43.769  1.00 91.82           H  
ATOM   2031  N   SER A 135      18.882  -3.399 -43.996  1.00 92.28           N  
ATOM   2032  H   SER A 135      18.389  -3.081 -44.819  1.00 92.28           H  
ATOM   2033  CA  SER A 135      18.595  -2.730 -42.716  1.00 92.28           C  
ATOM   2034  HA  SER A 135      19.474  -2.796 -42.075  1.00 92.28           H  
ATOM   2035  C   SER A 135      17.438  -3.422 -41.999  1.00 92.28           C  
ATOM   2036  CB  SER A 135      18.249  -1.248 -42.887  1.00 92.28           C  
ATOM   2037  HB2 SER A 135      17.727  -0.908 -41.993  1.00 92.28           H  
ATOM   2038  HB3 SER A 135      17.583  -1.115 -43.740  1.00 92.28           H  
ATOM   2039  O   SER A 135      16.409  -3.692 -42.616  1.00 92.28           O  
ATOM   2040  OG  SER A 135      19.417  -0.456 -43.042  1.00 92.28           O  
ATOM   2041  HG  SER A 135      19.225   0.374 -42.600  1.00 92.28           H  
ATOM   2042  N   TYR A 136      17.588  -3.648 -40.697  1.00 92.81           N  
ATOM   2043  H   TYR A 136      18.464  -3.394 -40.262  1.00 92.81           H  
ATOM   2044  CA  TYR A 136      16.570  -4.241 -39.832  1.00 92.81           C  
ATOM   2045  HA  TYR A 136      15.598  -4.149 -40.316  1.00 92.81           H  
ATOM   2046  C   TYR A 136      16.496  -3.498 -38.491  1.00 92.81           C  
ATOM   2047  CB  TYR A 136      16.874  -5.735 -39.652  1.00 92.81           C  
ATOM   2048  HB2 TYR A 136      17.698  -5.857 -38.950  1.00 92.81           H  
ATOM   2049  HB3 TYR A 136      17.188  -6.138 -40.615  1.00 92.81           H  
ATOM   2050  O   TYR A 136      17.450  -2.824 -38.094  1.00 92.81           O  
ATOM   2051  CG  TYR A 136      15.680  -6.542 -39.190  1.00 92.81           C  
ATOM   2052  CD1 TYR A 136      15.449  -6.753 -37.818  1.00 92.81           C  
ATOM   2053  HD1 TYR A 136      16.166  -6.406 -37.088  1.00 92.81           H  
ATOM   2054  CD2 TYR A 136      14.768  -7.035 -40.141  1.00 92.81           C  
ATOM   2055  HD2 TYR A 136      14.958  -6.893 -41.194  1.00 92.81           H  
ATOM   2056  CE1 TYR A 136      14.273  -7.394 -37.389  1.00 92.81           C  
ATOM   2057  HE1 TYR A 136      14.082  -7.523 -36.334  1.00 92.81           H  
ATOM   2058  CE2 TYR A 136      13.604  -7.703 -39.718  1.00 92.81           C  
ATOM   2059  HE2 TYR A 136      12.879  -8.074 -40.427  1.00 92.81           H  
ATOM   2060  OH  TYR A 136      12.195  -8.465 -37.956  1.00 92.81           O  
ATOM   2061  HH  TYR A 136      12.099  -8.542 -37.004  1.00 92.81           H  
ATOM   2062  CZ  TYR A 136      13.346  -7.867 -38.343  1.00 92.81           C  
ATOM   2063  N   LYS A 137      15.368  -3.622 -37.784  1.00 93.73           N  
ATOM   2064  H   LYS A 137      14.660  -4.252 -38.133  1.00 93.73           H  
ATOM   2065  CA  LYS A 137      15.153  -3.001 -36.470  1.00 93.73           C  
ATOM   2066  HA  LYS A 137      15.326  -1.928 -36.554  1.00 93.73           H  
ATOM   2067  C   LYS A 137      16.143  -3.563 -35.444  1.00 93.73           C  
ATOM   2068  CB  LYS A 137      13.693  -3.246 -36.042  1.00 93.73           C  
ATOM   2069  HB2 LYS A 137      13.574  -4.282 -35.725  1.00 93.73           H  
ATOM   2070  HB3 LYS A 137      13.043  -3.078 -36.900  1.00 93.73           H  
ATOM   2071  O   LYS A 137      16.215  -4.779 -35.270  1.00 93.73           O  
ATOM   2072  CG  LYS A 137      13.243  -2.305 -34.916  1.00 93.73           C  
ATOM   2073  HG2 LYS A 137      13.900  -2.413 -34.054  1.00 93.73           H  
ATOM   2074  HG3 LYS A 137      13.307  -1.280 -35.280  1.00 93.73           H  
ATOM   2075  CD  LYS A 137      11.795  -2.605 -34.496  1.00 93.73           C  
ATOM   2076  HD2 LYS A 137      11.167  -2.671 -35.385  1.00 93.73           H  
ATOM   2077  HD3 LYS A 137      11.762  -3.557 -33.966  1.00 93.73           H  
ATOM   2078  CE  LYS A 137      11.264  -1.490 -33.589  1.00 93.73           C  
ATOM   2079  HE2 LYS A 137      11.355  -0.539 -34.115  1.00 93.73           H  
ATOM   2080  HE3 LYS A 137      11.887  -1.444 -32.696  1.00 93.73           H  
ATOM   2081  NZ  LYS A 137       9.854  -1.720 -33.203  1.00 93.73           N  
ATOM   2082  HZ1 LYS A 137       9.239  -1.804 -34.000  1.00 93.73           H  
ATOM   2083  HZ2 LYS A 137       9.520  -0.988 -32.592  1.00 93.73           H  
ATOM   2084  HZ3 LYS A 137       9.803  -2.584 -32.681  1.00 93.73           H  
ATOM   2085  N   ASN A 138      16.884  -2.699 -34.759  1.00 93.44           N  
ATOM   2086  H   ASN A 138      16.752  -1.711 -34.919  1.00 93.44           H  
ATOM   2087  CA  ASN A 138      17.602  -3.072 -33.546  1.00 93.44           C  
ATOM   2088  HA  ASN A 138      17.691  -4.156 -33.488  1.00 93.44           H  
ATOM   2089  C   ASN A 138      16.790  -2.606 -32.340  1.00 93.44           C  
ATOM   2090  CB  ASN A 138      19.016  -2.471 -33.545  1.00 93.44           C  
ATOM   2091  HB2 ASN A 138      18.955  -1.392 -33.405  1.00 93.44           H  
ATOM   2092  HB3 ASN A 138      19.511  -2.670 -34.496  1.00 93.44           H  
ATOM   2093  O   ASN A 138      16.374  -1.452 -32.302  1.00 93.44           O  
ATOM   2094  CG  ASN A 138      19.843  -3.094 -32.434  1.00 93.44           C  
ATOM   2095  ND2 ASN A 138      20.492  -2.316 -31.604  1.00 93.44           N  
ATOM   2096 HD21 ASN A 138      20.937  -2.767 -30.817  1.00 93.44           H  
ATOM   2097 HD22 ASN A 138      20.420  -1.309 -31.648  1.00 93.44           H  
ATOM   2098  OD1 ASN A 138      19.880  -4.306 -32.302  1.00 93.44           O  
ATOM   2099  N   VAL A 139      16.552  -3.487 -31.377  1.00 95.94           N  
ATOM   2100  H   VAL A 139      16.931  -4.420 -31.449  1.00 95.94           H  
ATOM   2101  CA  VAL A 139      15.872  -3.139 -30.127  1.00 95.94           C  
ATOM   2102  HA  VAL A 139      15.628  -2.077 -30.123  1.00 95.94           H  
ATOM   2103  C   VAL A 139      16.844  -3.390 -28.985  1.00 95.94           C  
ATOM   2104  CB  VAL A 139      14.546  -3.908 -29.976  1.00 95.94           C  
ATOM   2105  HB  VAL A 139      14.740  -4.978 -30.055  1.00 95.94           H  
ATOM   2106  O   VAL A 139      17.466  -4.450 -28.929  1.00 95.94           O  
ATOM   2107  CG1 VAL A 139      13.851  -3.617 -28.640  1.00 95.94           C  
ATOM   2108 HG11 VAL A 139      14.469  -3.965 -27.813  1.00 95.94           H  
ATOM   2109 HG12 VAL A 139      13.678  -2.547 -28.528  1.00 95.94           H  
ATOM   2110 HG13 VAL A 139      12.898  -4.145 -28.593  1.00 95.94           H  
ATOM   2111  CG2 VAL A 139      13.566  -3.526 -31.092  1.00 95.94           C  
ATOM   2112 HG21 VAL A 139      12.674  -4.147 -31.006  1.00 95.94           H  
ATOM   2113 HG22 VAL A 139      13.295  -2.475 -31.003  1.00 95.94           H  
ATOM   2114 HG23 VAL A 139      14.017  -3.703 -32.069  1.00 95.94           H  
ATOM   2115  N   THR A 140      16.994  -2.409 -28.102  1.00 95.20           N  
ATOM   2116  H   THR A 140      16.473  -1.555 -28.248  1.00 95.20           H  
ATOM   2117  CA  THR A 140      17.734  -2.538 -26.841  1.00 95.20           C  
ATOM   2118  HA  THR A 140      18.268  -3.488 -26.828  1.00 95.20           H  
ATOM   2119  C   THR A 140      16.727  -2.530 -25.701  1.00 95.20           C  
ATOM   2120  CB  THR A 140      18.760  -1.407 -26.643  1.00 95.20           C  
ATOM   2121  HB  THR A 140      18.238  -0.490 -26.373  1.00 95.20           H  
ATOM   2122  O   THR A 140      15.889  -1.628 -25.663  1.00 95.20           O  
ATOM   2123  CG2 THR A 140      19.764  -1.760 -25.544  1.00 95.20           C  
ATOM   2124 HG21 THR A 140      20.527  -0.985 -25.477  1.00 95.20           H  
ATOM   2125 HG22 THR A 140      20.249  -2.710 -25.769  1.00 95.20           H  
ATOM   2126 HG23 THR A 140      19.259  -1.842 -24.582  1.00 95.20           H  
ATOM   2127  OG1 THR A 140      19.508  -1.160 -27.818  1.00 95.20           O  
ATOM   2128  HG1 THR A 140      19.543  -0.210 -27.952  1.00 95.20           H  
ATOM   2129  N   LEU A 141      16.795  -3.498 -24.784  1.00 96.02           N  
ATOM   2130  H   LEU A 141      17.522  -4.194 -24.869  1.00 96.02           H  
ATOM   2131  CA  LEU A 141      15.915  -3.562 -23.609  1.00 96.02           C  
ATOM   2132  HA  LEU A 141      15.190  -2.750 -23.661  1.00 96.02           H  
ATOM   2133  C   LEU A 141      16.697  -3.373 -22.306  1.00 96.02           C  
ATOM   2134  CB  LEU A 141      15.122  -4.881 -23.573  1.00 96.02           C  
ATOM   2135  HB2 LEU A 141      14.501  -4.880 -22.677  1.00 96.02           H  
ATOM   2136  HB3 LEU A 141      15.832  -5.702 -23.475  1.00 96.02           H  
ATOM   2137  O   LEU A 141      17.806  -3.882 -22.166  1.00 96.02           O  
ATOM   2138  CG  LEU A 141      14.216  -5.155 -24.786  1.00 96.02           C  
ATOM   2139  HG  LEU A 141      14.837  -5.232 -25.678  1.00 96.02           H  
ATOM   2140  CD1 LEU A 141      13.483  -6.482 -24.583  1.00 96.02           C  
ATOM   2141 HD11 LEU A 141      12.852  -6.433 -23.696  1.00 96.02           H  
ATOM   2142 HD12 LEU A 141      12.861  -6.707 -25.449  1.00 96.02           H  
ATOM   2143 HD13 LEU A 141      14.205  -7.289 -24.451  1.00 96.02           H  
ATOM   2144  CD2 LEU A 141      13.173  -4.061 -25.024  1.00 96.02           C  
ATOM   2145 HD21 LEU A 141      12.600  -3.895 -24.112  1.00 96.02           H  
ATOM   2146 HD22 LEU A 141      12.497  -4.359 -25.825  1.00 96.02           H  
ATOM   2147 HD23 LEU A 141      13.669  -3.133 -25.311  1.00 96.02           H  
ATOM   2148  N   LYS A 142      16.085  -2.688 -21.341  1.00 94.50           N  
ATOM   2149  H   LYS A 142      15.206  -2.253 -21.581  1.00 94.50           H  
ATOM   2150  CA  LYS A 142      16.552  -2.522 -19.958  1.00 94.50           C  
ATOM   2151  HA  LYS A 142      17.479  -3.071 -19.788  1.00 94.50           H  
ATOM   2152  C   LYS A 142      15.482  -3.082 -19.003  1.00 94.50           C  
ATOM   2153  CB  LYS A 142      16.822  -1.028 -19.696  1.00 94.50           C  
ATOM   2154  HB2 LYS A 142      16.853  -0.859 -18.619  1.00 94.50           H  
ATOM   2155  HB3 LYS A 142      15.989  -0.454 -20.101  1.00 94.50           H  
ATOM   2156  O   LYS A 142      14.523  -2.366 -18.711  1.00 94.50           O  
ATOM   2157  CG  LYS A 142      18.133  -0.505 -20.303  1.00 94.50           C  
ATOM   2158  HG2 LYS A 142      18.962  -1.007 -19.805  1.00 94.50           H  
ATOM   2159  HG3 LYS A 142      18.165  -0.740 -21.366  1.00 94.50           H  
ATOM   2160  CD  LYS A 142      18.291   1.017 -20.115  1.00 94.50           C  
ATOM   2161  HD2 LYS A 142      17.522   1.540 -20.683  1.00 94.50           H  
ATOM   2162  HD3 LYS A 142      18.184   1.262 -19.059  1.00 94.50           H  
ATOM   2163  CE  LYS A 142      19.682   1.453 -20.596  1.00 94.50           C  
ATOM   2164  HE2 LYS A 142      19.798   1.209 -21.652  1.00 94.50           H  
ATOM   2165  HE3 LYS A 142      20.428   0.880 -20.046  1.00 94.50           H  
ATOM   2166  NZ  LYS A 142      19.965   2.896 -20.389  1.00 94.50           N  
ATOM   2167  HZ1 LYS A 142      19.650   3.504 -21.131  1.00 94.50           H  
ATOM   2168  HZ2 LYS A 142      19.657   3.246 -19.493  1.00 94.50           H  
ATOM   2169  HZ3 LYS A 142      20.968   3.012 -20.409  1.00 94.50           H  
ATOM   2170  N   PRO A 143      15.590  -4.347 -18.556  1.00 95.30           N  
ATOM   2171  CA  PRO A 143      14.731  -4.915 -17.515  1.00 95.30           C  
ATOM   2172  HA  PRO A 143      13.689  -4.835 -17.825  1.00 95.30           H  
ATOM   2173  C   PRO A 143      14.944  -4.167 -16.192  1.00 95.30           C  
ATOM   2174  CB  PRO A 143      15.126  -6.397 -17.417  1.00 95.30           C  
ATOM   2175  HB2 PRO A 143      14.263  -7.048 -17.282  1.00 95.30           H  
ATOM   2176  HB3 PRO A 143      15.844  -6.545 -16.610  1.00 95.30           H  
ATOM   2177  O   PRO A 143      16.083  -3.957 -15.770  1.00 95.30           O  
ATOM   2178  CG  PRO A 143      15.817  -6.688 -18.745  1.00 95.30           C  
ATOM   2179  HG2 PRO A 143      16.529  -7.509 -18.656  1.00 95.30           H  
ATOM   2180  HG3 PRO A 143      15.074  -6.898 -19.514  1.00 95.30           H  
ATOM   2181  CD  PRO A 143      16.511  -5.362 -19.038  1.00 95.30           C  
ATOM   2182  HD2 PRO A 143      16.701  -5.264 -20.107  1.00 95.30           H  
ATOM   2183  HD3 PRO A 143      17.445  -5.301 -18.480  1.00 95.30           H  
ATOM   2184  N   ALA A 144      13.867  -3.698 -15.564  1.00 95.35           N  
ATOM   2185  H   ALA A 144      12.949  -3.858 -15.954  1.00 95.35           H  
ATOM   2186  CA  ALA A 144      13.953  -2.743 -14.463  1.00 95.35           C  
ATOM   2187  HA  ALA A 144      14.841  -2.955 -13.867  1.00 95.35           H  
ATOM   2188  C   ALA A 144      12.747  -2.797 -13.516  1.00 95.35           C  
ATOM   2189  CB  ALA A 144      14.090  -1.346 -15.083  1.00 95.35           C  
ATOM   2190  HB1 ALA A 144      14.141  -0.597 -14.293  1.00 95.35           H  
ATOM   2191  HB2 ALA A 144      13.230  -1.141 -15.721  1.00 95.35           H  
ATOM   2192  HB3 ALA A 144      14.999  -1.292 -15.682  1.00 95.35           H  
ATOM   2193  O   ALA A 144      11.666  -3.263 -13.869  1.00 95.35           O  
ATOM   2194  N   VAL A 145      12.894  -2.237 -12.317  1.00 95.52           N  
ATOM   2195  H   VAL A 145      13.796  -1.851 -12.080  1.00 95.52           H  
ATOM   2196  CA  VAL A 145      11.755  -1.940 -11.435  1.00 95.52           C  
ATOM   2197  HA  VAL A 145      10.838  -2.162 -11.981  1.00 95.52           H  
ATOM   2198  C   VAL A 145      11.682  -0.457 -11.122  1.00 95.52           C  
ATOM   2199  CB  VAL A 145      11.706  -2.815 -10.172  1.00 95.52           C  
ATOM   2200  HB  VAL A 145      10.879  -2.473  -9.550  1.00 95.52           H  
ATOM   2201  O   VAL A 145      12.707   0.212 -10.975  1.00 95.52           O  
ATOM   2202  CG1 VAL A 145      11.409  -4.260 -10.575  1.00 95.52           C  
ATOM   2203 HG11 VAL A 145      12.214  -4.640 -11.205  1.00 95.52           H  
ATOM   2204 HG12 VAL A 145      11.319  -4.883  -9.685  1.00 95.52           H  
ATOM   2205 HG13 VAL A 145      10.471  -4.303 -11.130  1.00 95.52           H  
ATOM   2206  CG2 VAL A 145      12.985  -2.760  -9.332  1.00 95.52           C  
ATOM   2207 HG21 VAL A 145      12.892  -3.430  -8.478  1.00 95.52           H  
ATOM   2208 HG22 VAL A 145      13.850  -3.062  -9.923  1.00 95.52           H  
ATOM   2209 HG23 VAL A 145      13.128  -1.742  -8.969  1.00 95.52           H  
ATOM   2210  N   ALA A 146      10.456   0.058 -11.061  1.00 94.48           N  
ATOM   2211  H   ALA A 146       9.673  -0.567 -11.190  1.00 94.48           H  
ATOM   2212  CA  ALA A 146      10.164   1.459 -10.799  1.00 94.48           C  
ATOM   2213  HA  ALA A 146      11.111   1.960 -10.598  1.00 94.48           H  
ATOM   2214  C   ALA A 146       9.287   1.646  -9.551  1.00 94.48           C  
ATOM   2215  CB  ALA A 146       9.566   2.103 -12.057  1.00 94.48           C  
ATOM   2216  HB1 ALA A 146       8.580   1.686 -12.262  1.00 94.48           H  
ATOM   2217  HB2 ALA A 146       9.478   3.179 -11.912  1.00 94.48           H  
ATOM   2218  HB3 ALA A 146      10.216   1.920 -12.913  1.00 94.48           H  
ATOM   2219  O   ALA A 146       8.521   0.759  -9.168  1.00 94.48           O  
ATOM   2220  N   TYR A 147       9.386   2.827  -8.938  1.00 94.26           N  
ATOM   2221  H   TYR A 147      10.076   3.472  -9.298  1.00 94.26           H  
ATOM   2222  CA  TYR A 147       8.724   3.195  -7.683  1.00 94.26           C  
ATOM   2223  HA  TYR A 147       7.857   2.553  -7.524  1.00 94.26           H  
ATOM   2224  C   TYR A 147       8.264   4.661  -7.708  1.00 94.26           C  
ATOM   2225  CB  TYR A 147       9.706   2.998  -6.516  1.00 94.26           C  
ATOM   2226  HB2 TYR A 147      10.483   3.760  -6.581  1.00 94.26           H  
ATOM   2227  HB3 TYR A 147       9.169   3.163  -5.582  1.00 94.26           H  
ATOM   2228  O   TYR A 147       8.990   5.527  -8.202  1.00 94.26           O  
ATOM   2229  CG  TYR A 147      10.380   1.642  -6.445  1.00 94.26           C  
ATOM   2230  CD1 TYR A 147       9.747   0.579  -5.776  1.00 94.26           C  
ATOM   2231  HD1 TYR A 147       8.770   0.728  -5.339  1.00 94.26           H  
ATOM   2232  CD2 TYR A 147      11.647   1.447  -7.030  1.00 94.26           C  
ATOM   2233  HD2 TYR A 147      12.133   2.254  -7.557  1.00 94.26           H  
ATOM   2234  CE1 TYR A 147      10.390  -0.667  -5.661  1.00 94.26           C  
ATOM   2235  HE1 TYR A 147       9.913  -1.477  -5.129  1.00 94.26           H  
ATOM   2236  CE2 TYR A 147      12.286   0.197  -6.926  1.00 94.26           C  
ATOM   2237  HE2 TYR A 147      13.265   0.048  -7.356  1.00 94.26           H  
ATOM   2238  OH  TYR A 147      12.296  -2.060  -6.104  1.00 94.26           O  
ATOM   2239  HH  TYR A 147      11.808  -2.659  -5.534  1.00 94.26           H  
ATOM   2240  CZ  TYR A 147      11.665  -0.863  -6.231  1.00 94.26           C  
ATOM   2241  N   SER A 148       7.103   4.964  -7.115  1.00 90.11           N  
ATOM   2242  H   SER A 148       6.571   4.212  -6.701  1.00 90.11           H  
ATOM   2243  CA  SER A 148       6.578   6.334  -6.946  1.00 90.11           C  
ATOM   2244  HA  SER A 148       7.288   7.055  -7.352  1.00 90.11           H  
ATOM   2245  C   SER A 148       6.362   6.660  -5.465  1.00 90.11           C  
ATOM   2246  CB  SER A 148       5.260   6.489  -7.716  1.00 90.11           C  
ATOM   2247  HB2 SER A 148       5.423   6.243  -8.765  1.00 90.11           H  
ATOM   2248  HB3 SER A 148       4.523   5.798  -7.306  1.00 90.11           H  
ATOM   2249  O   SER A 148       5.875   5.815  -4.718  1.00 90.11           O  
ATOM   2250  OG  SER A 148       4.761   7.816  -7.618  1.00 90.11           O  
ATOM   2251  HG  SER A 148       5.031   8.280  -8.413  1.00 90.11           H  
ATOM   2252  N   ASP A 149       6.711   7.868  -5.011  1.00 83.02           N  
ATOM   2253  H   ASP A 149       7.130   8.533  -5.647  1.00 83.02           H  
ATOM   2254  CA  ASP A 149       6.412   8.357  -3.647  1.00 83.02           C  
ATOM   2255  HA  ASP A 149       6.231   7.496  -3.004  1.00 83.02           H  
ATOM   2256  C   ASP A 149       5.125   9.214  -3.591  1.00 83.02           C  
ATOM   2257  CB  ASP A 149       7.633   9.102  -3.060  1.00 83.02           C  
ATOM   2258  HB2 ASP A 149       8.555   8.628  -3.397  1.00 83.02           H  
ATOM   2259  HB3 ASP A 149       7.593   9.007  -1.975  1.00 83.02           H  
ATOM   2260  O   ASP A 149       4.831   9.853  -2.579  1.00 83.02           O  
ATOM   2261  CG  ASP A 149       7.660  10.600  -3.411  1.00 83.02           C  
ATOM   2262  OD1 ASP A 149       7.289  10.967  -4.545  1.00 83.02           O  
ATOM   2263  OD2 ASP A 149       7.929  11.453  -2.532  1.00 83.02           O  
ATOM   2264  N   VAL A 150       4.393   9.297  -4.709  1.00 81.79           N  
ATOM   2265  H   VAL A 150       4.725   8.777  -5.508  1.00 81.79           H  
ATOM   2266  CA  VAL A 150       3.240  10.195  -4.888  1.00 81.79           C  
ATOM   2267  HA  VAL A 150       3.162  10.857  -4.025  1.00 81.79           H  
ATOM   2268  C   VAL A 150       1.938   9.414  -4.972  1.00 81.79           C  
ATOM   2269  CB  VAL A 150       3.380  11.063  -6.160  1.00 81.79           C  
ATOM   2270  HB  VAL A 150       3.166  10.460  -7.043  1.00 81.79           H  
ATOM   2271  O   VAL A 150       0.984   9.689  -4.249  1.00 81.79           O  
ATOM   2272  CG1 VAL A 150       2.384  12.229  -6.126  1.00 81.79           C  
ATOM   2273 HG11 VAL A 150       2.499  12.845  -7.018  1.00 81.79           H  
ATOM   2274 HG12 VAL A 150       2.541  12.837  -5.235  1.00 81.79           H  
ATOM   2275 HG13 VAL A 150       1.365  11.843  -6.116  1.00 81.79           H  
ATOM   2276  CG2 VAL A 150       4.779  11.641  -6.352  1.00 81.79           C  
ATOM   2277 HG21 VAL A 150       5.115  12.131  -5.438  1.00 81.79           H  
ATOM   2278 HG22 VAL A 150       5.485  10.848  -6.600  1.00 81.79           H  
ATOM   2279 HG23 VAL A 150       4.776  12.354  -7.176  1.00 81.79           H  
ATOM   2280  N   ASN A 151       1.900   8.441  -5.880  1.00 88.44           N  
ATOM   2281  H   ASN A 151       2.747   8.235  -6.390  1.00 88.44           H  
ATOM   2282  CA  ASN A 151       0.667   7.822  -6.351  1.00 88.44           C  
ATOM   2283  HA  ASN A 151      -0.178   8.417  -6.005  1.00 88.44           H  
ATOM   2284  C   ASN A 151       0.448   6.431  -5.733  1.00 88.44           C  
ATOM   2285  CB  ASN A 151       0.664   7.875  -7.892  1.00 88.44           C  
ATOM   2286  HB2 ASN A 151       1.612   7.495  -8.272  1.00 88.44           H  
ATOM   2287  HB3 ASN A 151      -0.135   7.240  -8.274  1.00 88.44           H  
ATOM   2288  O   ASN A 151      -0.049   5.529  -6.394  1.00 88.44           O  
ATOM   2289  CG  ASN A 151       0.409   9.265  -8.452  1.00 88.44           C  
ATOM   2290  ND2 ASN A 151       0.840   9.552  -9.655  1.00 88.44           N  
ATOM   2291 HD21 ASN A 151       0.602  10.467 -10.011  1.00 88.44           H  
ATOM   2292 HD22 ASN A 151       1.378   8.889 -10.195  1.00 88.44           H  
ATOM   2293  OD1 ASN A 151      -0.192  10.127  -7.832  1.00 88.44           O  
ATOM   2294  N   ASN A 152       0.819   6.242  -4.462  1.00 93.15           N  
ATOM   2295  H   ASN A 152       1.272   7.002  -3.976  1.00 93.15           H  
ATOM   2296  CA  ASN A 152       0.740   4.948  -3.775  1.00 93.15           C  
ATOM   2297  HA  ASN A 152       0.320   4.217  -4.466  1.00 93.15           H  
ATOM   2298  C   ASN A 152      -0.195   4.913  -2.552  1.00 93.15           C  
ATOM   2299  CB  ASN A 152       2.160   4.463  -3.440  1.00 93.15           C  
ATOM   2300  HB2 ASN A 152       2.809   4.593  -4.305  1.00 93.15           H  
ATOM   2301  HB3 ASN A 152       2.110   3.398  -3.215  1.00 93.15           H  
ATOM   2302  O   ASN A 152      -0.209   3.914  -1.839  1.00 93.15           O  
ATOM   2303  CG  ASN A 152       2.777   5.181  -2.253  1.00 93.15           C  
ATOM   2304  ND2 ASN A 152       3.519   4.471  -1.440  1.00 93.15           N  
ATOM   2305 HD21 ASN A 152       4.012   4.932  -0.689  1.00 93.15           H  
ATOM   2306 HD22 ASN A 152       3.600   3.470  -1.555  1.00 93.15           H  
ATOM   2307  OD1 ASN A 152       2.581   6.366  -2.038  1.00 93.15           O  
ATOM   2308  N   VAL A 153      -0.974   5.966  -2.276  1.00 93.58           N  
ATOM   2309  H   VAL A 153      -0.885   6.794  -2.848  1.00 93.58           H  
ATOM   2310  CA  VAL A 153      -1.864   6.002  -1.092  1.00 93.58           C  
ATOM   2311  HA  VAL A 153      -1.363   5.444  -0.301  1.00 93.58           H  
ATOM   2312  C   VAL A 153      -3.204   5.272  -1.281  1.00 93.58           C  
ATOM   2313  CB  VAL A 153      -2.057   7.426  -0.532  1.00 93.58           C  
ATOM   2314  HB  VAL A 153      -2.662   7.359   0.372  1.00 93.58           H  
ATOM   2315  O   VAL A 153      -3.915   5.024  -0.304  1.00 93.58           O  
ATOM   2316  CG1 VAL A 153      -0.714   8.059  -0.143  1.00 93.58           C  
ATOM   2317 HG11 VAL A 153      -0.194   7.412   0.563  1.00 93.58           H  
ATOM   2318 HG12 VAL A 153      -0.083   8.204  -1.020  1.00 93.58           H  
ATOM   2319 HG13 VAL A 153      -0.886   9.024   0.333  1.00 93.58           H  
ATOM   2320  CG2 VAL A 153      -2.770   8.363  -1.511  1.00 93.58           C  
ATOM   2321 HG21 VAL A 153      -3.747   7.953  -1.769  1.00 93.58           H  
ATOM   2322 HG22 VAL A 153      -2.171   8.501  -2.411  1.00 93.58           H  
ATOM   2323 HG23 VAL A 153      -2.923   9.331  -1.035  1.00 93.58           H  
ATOM   2324  N   SER A 154      -3.539   4.892  -2.520  1.00 94.06           N  
ATOM   2325  H   SER A 154      -2.900   5.100  -3.273  1.00 94.06           H  
ATOM   2326  CA  SER A 154      -4.713   4.083  -2.872  1.00 94.06           C  
ATOM   2327  HA  SER A 154      -4.922   3.400  -2.048  1.00 94.06           H  
ATOM   2328  C   SER A 154      -4.473   3.243  -4.134  1.00 94.06           C  
ATOM   2329  CB  SER A 154      -5.947   4.974  -3.068  1.00 94.06           C  
ATOM   2330  HB2 SER A 154      -6.831   4.342  -3.157  1.00 94.06           H  
ATOM   2331  HB3 SER A 154      -6.068   5.612  -2.193  1.00 94.06           H  
ATOM   2332  O   SER A 154      -3.640   3.588  -4.973  1.00 94.06           O  
ATOM   2333  OG  SER A 154      -5.841   5.779  -4.230  1.00 94.06           O  
ATOM   2334  HG  SER A 154      -6.562   6.412  -4.222  1.00 94.06           H  
ATOM   2335  N   GLU A 155      -5.249   2.168  -4.293  1.00 94.11           N  
ATOM   2336  H   GLU A 155      -5.884   1.905  -3.552  1.00 94.11           H  
ATOM   2337  CA  GLU A 155      -5.230   1.291  -5.475  1.00 94.11           C  
ATOM   2338  HA  GLU A 155      -4.244   0.840  -5.585  1.00 94.11           H  
ATOM   2339  C   GLU A 155      -5.523   2.076  -6.768  1.00 94.11           C  
ATOM   2340  CB  GLU A 155      -6.265   0.167  -5.265  1.00 94.11           C  
ATOM   2341  HB2 GLU A 155      -6.370  -0.409  -6.185  1.00 94.11           H  
ATOM   2342  HB3 GLU A 155      -7.230   0.622  -5.038  1.00 94.11           H  
ATOM   2343  O   GLU A 155      -4.831   1.914  -7.770  1.00 94.11           O  
ATOM   2344  CG  GLU A 155      -5.857  -0.785  -4.124  1.00 94.11           C  
ATOM   2345  HG2 GLU A 155      -5.735  -0.206  -3.209  1.00 94.11           H  
ATOM   2346  HG3 GLU A 155      -4.889  -1.218  -4.374  1.00 94.11           H  
ATOM   2347  CD  GLU A 155      -6.879  -1.904  -3.847  1.00 94.11           C  
ATOM   2348  OE1 GLU A 155      -6.473  -2.937  -3.268  1.00 94.11           O  
ATOM   2349  OE2 GLU A 155      -8.084  -1.678  -4.102  1.00 94.11           O  
ATOM   2350  N   THR A 156      -6.473   3.017  -6.731  1.00 95.09           N  
ATOM   2351  H   THR A 156      -7.063   3.072  -5.913  1.00 95.09           H  
ATOM   2352  CA  THR A 156      -6.799   3.904  -7.861  1.00 95.09           C  
ATOM   2353  HA  THR A 156      -7.130   3.290  -8.699  1.00 95.09           H  
ATOM   2354  C   THR A 156      -5.603   4.737  -8.329  1.00 95.09           C  
ATOM   2355  CB  THR A 156      -7.929   4.874  -7.474  1.00 95.09           C  
ATOM   2356  HB  THR A 156      -7.528   5.643  -6.814  1.00 95.09           H  
ATOM   2357  O   THR A 156      -5.452   4.969  -9.528  1.00 95.09           O  
ATOM   2358  CG2 THR A 156      -8.584   5.551  -8.677  1.00 95.09           C  
ATOM   2359 HG21 THR A 156      -9.394   6.199  -8.344  1.00 95.09           H  
ATOM   2360 HG22 THR A 156      -8.973   4.798  -9.362  1.00 95.09           H  
ATOM   2361 HG23 THR A 156      -7.850   6.162  -9.204  1.00 95.09           H  
ATOM   2362  OG1 THR A 156      -8.951   4.201  -6.778  1.00 95.09           O  
ATOM   2363  HG1 THR A 156      -9.795   4.518  -7.109  1.00 95.09           H  
ATOM   2364  N   LEU A 157      -4.750   5.194  -7.404  1.00 92.56           N  
ATOM   2365  H   LEU A 157      -4.872   4.902  -6.445  1.00 92.56           H  
ATOM   2366  CA  LEU A 157      -3.566   5.986  -7.742  1.00 92.56           C  
ATOM   2367  HA  LEU A 157      -3.815   6.647  -8.572  1.00 92.56           H  
ATOM   2368  C   LEU A 157      -2.414   5.111  -8.249  1.00 92.56           C  
ATOM   2369  CB  LEU A 157      -3.156   6.857  -6.544  1.00 92.56           C  
ATOM   2370  HB2 LEU A 157      -2.173   7.282  -6.748  1.00 92.56           H  
ATOM   2371  HB3 LEU A 157      -3.070   6.222  -5.663  1.00 92.56           H  
ATOM   2372  O   LEU A 157      -1.754   5.514  -9.206  1.00 92.56           O  
ATOM   2373  CG  LEU A 157      -4.125   8.018  -6.258  1.00 92.56           C  
ATOM   2374  HG  LEU A 157      -5.143   7.639  -6.169  1.00 92.56           H  
ATOM   2375  CD1 LEU A 157      -3.743   8.677  -4.935  1.00 92.56           C  
ATOM   2376 HD11 LEU A 157      -2.733   9.082  -4.996  1.00 92.56           H  
ATOM   2377 HD12 LEU A 157      -3.791   7.928  -4.144  1.00 92.56           H  
ATOM   2378 HD13 LEU A 157      -4.442   9.480  -4.703  1.00 92.56           H  
ATOM   2379  CD2 LEU A 157      -4.095   9.097  -7.344  1.00 92.56           C  
ATOM   2380 HD21 LEU A 157      -4.459   8.693  -8.289  1.00 92.56           H  
ATOM   2381 HD22 LEU A 157      -4.738   9.930  -7.058  1.00 92.56           H  
ATOM   2382 HD23 LEU A 157      -3.077   9.461  -7.481  1.00 92.56           H  
ATOM   2383  N   LEU A 158      -2.233   3.901  -7.705  1.00 94.07           N  
ATOM   2384  H   LEU A 158      -2.796   3.635  -6.910  1.00 94.07           H  
ATOM   2385  CA  LEU A 158      -1.278   2.928  -8.254  1.00 94.07           C  
ATOM   2386  HA  LEU A 158      -0.287   3.380  -8.284  1.00 94.07           H  
ATOM   2387  C   LEU A 158      -1.646   2.569  -9.698  1.00 94.07           C  
ATOM   2388  CB  LEU A 158      -1.244   1.655  -7.386  1.00 94.07           C  
ATOM   2389  HB2 LEU A 158      -0.745   0.868  -7.951  1.00 94.07           H  
ATOM   2390  HB3 LEU A 158      -2.268   1.325  -7.210  1.00 94.07           H  
ATOM   2391  O   LEU A 158      -0.787   2.591 -10.578  1.00 94.07           O  
ATOM   2392  CG  LEU A 158      -0.524   1.797  -6.035  1.00 94.07           C  
ATOM   2393  HG  LEU A 158      -0.971   2.611  -5.463  1.00 94.07           H  
ATOM   2394  CD1 LEU A 158      -0.690   0.500  -5.244  1.00 94.07           C  
ATOM   2395 HD11 LEU A 158      -0.268  -0.337  -5.800  1.00 94.07           H  
ATOM   2396 HD12 LEU A 158      -1.747   0.305  -5.065  1.00 94.07           H  
ATOM   2397 HD13 LEU A 158      -0.185   0.579  -4.281  1.00 94.07           H  
ATOM   2398  CD2 LEU A 158       0.978   2.057  -6.200  1.00 94.07           C  
ATOM   2399 HD21 LEU A 158       1.471   2.024  -5.229  1.00 94.07           H  
ATOM   2400 HD22 LEU A 158       1.141   3.042  -6.637  1.00 94.07           H  
ATOM   2401 HD23 LEU A 158       1.420   1.298  -6.845  1.00 94.07           H  
ATOM   2402  N   ASN A 159      -2.933   2.325  -9.957  1.00 95.48           N  
ATOM   2403  H   ASN A 159      -3.574   2.260  -9.179  1.00 95.48           H  
ATOM   2404  CA  ASN A 159      -3.430   2.015 -11.293  1.00 95.48           C  
ATOM   2405  HA  ASN A 159      -2.833   1.191 -11.685  1.00 95.48           H  
ATOM   2406  C   ASN A 159      -3.281   3.199 -12.269  1.00 95.48           C  
ATOM   2407  CB  ASN A 159      -4.891   1.552 -11.176  1.00 95.48           C  
ATOM   2408  HB2 ASN A 159      -4.989   0.833 -10.363  1.00 95.48           H  
ATOM   2409  HB3 ASN A 159      -5.536   2.406 -10.968  1.00 95.48           H  
ATOM   2410  O   ASN A 159      -2.974   2.998 -13.443  1.00 95.48           O  
ATOM   2411  CG  ASN A 159      -5.334   0.853 -12.446  1.00 95.48           C  
ATOM   2412  ND2 ASN A 159      -6.533   1.089 -12.921  1.00 95.48           N  
ATOM   2413 HD21 ASN A 159      -7.189   1.676 -12.427  1.00 95.48           H  
ATOM   2414 HD22 ASN A 159      -6.768   0.552 -13.744  1.00 95.48           H  
ATOM   2415  OD1 ASN A 159      -4.599   0.093 -13.039  1.00 95.48           O  
ATOM   2416  N   TYR A 160      -3.445   4.438 -11.788  1.00 93.08           N  
ATOM   2417  H   TYR A 160      -3.735   4.543 -10.826  1.00 93.08           H  
ATOM   2418  CA  TYR A 160      -3.160   5.650 -12.565  1.00 93.08           C  
ATOM   2419  HA  TYR A 160      -3.684   5.587 -13.519  1.00 93.08           H  
ATOM   2420  C   TYR A 160      -1.662   5.791 -12.888  1.00 93.08           C  
ATOM   2421  CB  TYR A 160      -3.688   6.878 -11.807  1.00 93.08           C  
ATOM   2422  HB2 TYR A 160      -4.775   6.815 -11.752  1.00 93.08           H  
ATOM   2423  HB3 TYR A 160      -3.309   6.856 -10.785  1.00 93.08           H  
ATOM   2424  O   TYR A 160      -1.306   6.088 -14.024  1.00 93.08           O  
ATOM   2425  CG  TYR A 160      -3.298   8.207 -12.428  1.00 93.08           C  
ATOM   2426  CD1 TYR A 160      -2.148   8.884 -11.972  1.00 93.08           C  
ATOM   2427  HD1 TYR A 160      -1.560   8.461 -11.171  1.00 93.08           H  
ATOM   2428  CD2 TYR A 160      -4.054   8.741 -13.490  1.00 93.08           C  
ATOM   2429  HD2 TYR A 160      -4.919   8.209 -13.855  1.00 93.08           H  
ATOM   2430  CE1 TYR A 160      -1.745  10.087 -12.584  1.00 93.08           C  
ATOM   2431  HE1 TYR A 160      -0.851  10.590 -12.245  1.00 93.08           H  
ATOM   2432  CE2 TYR A 160      -3.660   9.950 -14.096  1.00 93.08           C  
ATOM   2433  HE2 TYR A 160      -4.221  10.358 -14.924  1.00 93.08           H  
ATOM   2434  OH  TYR A 160      -2.116  11.776 -14.250  1.00 93.08           O  
ATOM   2435  HH  TYR A 160      -1.279  12.095 -13.905  1.00 93.08           H  
ATOM   2436  CZ  TYR A 160      -2.503  10.620 -13.649  1.00 93.08           C  
ATOM   2437  N   GLU A 161      -0.769   5.547 -11.927  1.00 91.62           N  
ATOM   2438  H   GLU A 161      -1.103   5.306 -11.005  1.00 91.62           H  
ATOM   2439  CA  GLU A 161       0.684   5.626 -12.142  1.00 91.62           C  
ATOM   2440  HA  GLU A 161       0.907   6.588 -12.602  1.00 91.62           H  
ATOM   2441  C   GLU A 161       1.200   4.536 -13.096  1.00 91.62           C  
ATOM   2442  CB  GLU A 161       1.378   5.554 -10.773  1.00 91.62           C  
ATOM   2443  HB2 GLU A 161       0.923   6.305 -10.127  1.00 91.62           H  
ATOM   2444  HB3 GLU A 161       1.186   4.578 -10.329  1.00 91.62           H  
ATOM   2445  O   GLU A 161       2.129   4.782 -13.870  1.00 91.62           O  
ATOM   2446  CG  GLU A 161       2.898   5.792 -10.791  1.00 91.62           C  
ATOM   2447  HG2 GLU A 161       3.377   4.990 -11.353  1.00 91.62           H  
ATOM   2448  HG3 GLU A 161       3.261   5.733  -9.764  1.00 91.62           H  
ATOM   2449  CD  GLU A 161       3.308   7.148 -11.381  1.00 91.62           C  
ATOM   2450  OE1 GLU A 161       4.420   7.254 -11.951  1.00 91.62           O  
ATOM   2451  OE2 GLU A 161       2.515   8.120 -11.333  1.00 91.62           O  
ATOM   2452  N   LEU A 162       0.564   3.363 -13.077  1.00 94.52           N  
ATOM   2453  H   LEU A 162      -0.129   3.222 -12.356  1.00 94.52           H  
ATOM   2454  CA  LEU A 162       0.800   2.258 -14.003  1.00 94.52           C  
ATOM   2455  HA  LEU A 162       1.870   2.052 -14.039  1.00 94.52           H  
ATOM   2456  C   LEU A 162       0.341   2.581 -15.439  1.00 94.52           C  
ATOM   2457  CB  LEU A 162       0.079   1.025 -13.425  1.00 94.52           C  
ATOM   2458  HB2 LEU A 162      -0.963   1.289 -13.241  1.00 94.52           H  
ATOM   2459  HB3 LEU A 162       0.530   0.771 -12.465  1.00 94.52           H  
ATOM   2460  O   LEU A 162       1.076   2.291 -16.381  1.00 94.52           O  
ATOM   2461  CG  LEU A 162       0.088  -0.223 -14.317  1.00 94.52           C  
ATOM   2462  HG  LEU A 162      -0.408   0.022 -15.256  1.00 94.52           H  
ATOM   2463  CD1 LEU A 162       1.500  -0.738 -14.603  1.00 94.52           C  
ATOM   2464 HD11 LEU A 162       2.026  -0.946 -13.672  1.00 94.52           H  
ATOM   2465 HD12 LEU A 162       1.440  -1.648 -15.200  1.00 94.52           H  
ATOM   2466 HD13 LEU A 162       2.047   0.003 -15.186  1.00 94.52           H  
ATOM   2467  CD2 LEU A 162      -0.703  -1.335 -13.640  1.00 94.52           C  
ATOM   2468 HD21 LEU A 162      -0.745  -2.201 -14.301  1.00 94.52           H  
ATOM   2469 HD22 LEU A 162      -0.236  -1.619 -12.697  1.00 94.52           H  
ATOM   2470 HD23 LEU A 162      -1.724  -1.003 -13.456  1.00 94.52           H  
ATOM   2471  N   ASN A 163      -0.848   3.176 -15.604  1.00 93.92           N  
ATOM   2472  H   ASN A 163      -1.397   3.355 -14.776  1.00 93.92           H  
ATOM   2473  CA  ASN A 163      -1.516   3.337 -16.906  1.00 93.92           C  
ATOM   2474  HA  ASN A 163      -1.015   2.701 -17.635  1.00 93.92           H  
ATOM   2475  C   ASN A 163      -1.452   4.751 -17.518  1.00 93.92           C  
ATOM   2476  CB  ASN A 163      -2.964   2.827 -16.805  1.00 93.92           C  
ATOM   2477  HB2 ASN A 163      -3.486   3.318 -15.984  1.00 93.92           H  
ATOM   2478  HB3 ASN A 163      -3.493   3.059 -17.729  1.00 93.92           H  
ATOM   2479  O   ASN A 163      -1.986   4.963 -18.607  1.00 93.92           O  
ATOM   2480  CG  ASN A 163      -3.025   1.321 -16.644  1.00 93.92           C  
ATOM   2481  ND2 ASN A 163      -3.191   0.826 -15.445  1.00 93.92           N  
ATOM   2482 HD21 ASN A 163      -3.301   1.423 -14.638  1.00 93.92           H  
ATOM   2483 HD22 ASN A 163      -3.300  -0.176 -15.376  1.00 93.92           H  
ATOM   2484  OD1 ASN A 163      -2.906   0.576 -17.595  1.00 93.92           O  
ATOM   2485  N   LYS A 164      -0.832   5.739 -16.859  1.00 87.97           N  
ATOM   2486  H   LYS A 164      -0.490   5.560 -15.925  1.00 87.97           H  
ATOM   2487  CA  LYS A 164      -0.653   7.074 -17.457  1.00 87.97           C  
ATOM   2488  HA  LYS A 164      -1.639   7.407 -17.783  1.00 87.97           H  
ATOM   2489  C   LYS A 164       0.224   7.011 -18.710  1.00 87.97           C  
ATOM   2490  CB  LYS A 164      -0.129   8.098 -16.437  1.00 87.97           C  
ATOM   2491  HB2 LYS A 164      -0.755   8.067 -15.545  1.00 87.97           H  
ATOM   2492  HB3 LYS A 164      -0.227   9.092 -16.872  1.00 87.97           H  
ATOM   2493  O   LYS A 164       1.166   6.220 -18.776  1.00 87.97           O  
ATOM   2494  CG  LYS A 164       1.343   7.887 -16.048  1.00 87.97           C  
ATOM   2495  HG2 LYS A 164       1.488   6.872 -15.680  1.00 87.97           H  
ATOM   2496  HG3 LYS A 164       1.976   8.044 -16.922  1.00 87.97           H  
ATOM   2497  CD  LYS A 164       1.750   8.884 -14.961  1.00 87.97           C  
ATOM   2498  HD2 LYS A 164       1.212   8.639 -14.045  1.00 87.97           H  
ATOM   2499  HD3 LYS A 164       1.498   9.898 -15.272  1.00 87.97           H  
ATOM   2500  CE  LYS A 164       3.254   8.785 -14.728  1.00 87.97           C  
ATOM   2501  HE2 LYS A 164       3.786   9.206 -15.582  1.00 87.97           H  
ATOM   2502  HE3 LYS A 164       3.506   7.727 -14.650  1.00 87.97           H  
ATOM   2503  NZ  LYS A 164       3.637   9.461 -13.475  1.00 87.97           N  
ATOM   2504  HZ1 LYS A 164       4.605   9.308 -13.231  1.00 87.97           H  
ATOM   2505  HZ2 LYS A 164       3.165   9.034 -12.690  1.00 87.97           H  
ATOM   2506  HZ3 LYS A 164       3.446  10.453 -13.479  1.00 87.97           H  
ATOM   2507  N   ASP A 165      -0.047   7.895 -19.670  1.00 84.54           N  
ATOM   2508  H   ASP A 165      -0.821   8.534 -19.554  1.00 84.54           H  
ATOM   2509  CA  ASP A 165       0.825   8.049 -20.834  1.00 84.54           C  
ATOM   2510  HA  ASP A 165       0.917   7.066 -21.298  1.00 84.54           H  
ATOM   2511  C   ASP A 165       2.231   8.495 -20.395  1.00 84.54           C  
ATOM   2512  CB  ASP A 165       0.207   8.990 -21.885  1.00 84.54           C  
ATOM   2513  HB2 ASP A 165      -0.799   8.644 -22.121  1.00 84.54           H  
ATOM   2514  HB3 ASP A 165       0.137   9.994 -21.468  1.00 84.54           H  
ATOM   2515  O   ASP A 165       2.396   9.356 -19.528  1.00 84.54           O  
ATOM   2516  CG  ASP A 165       1.022   9.036 -23.189  1.00 84.54           C  
ATOM   2517  OD1 ASP A 165       1.879   8.148 -23.402  1.00 84.54           O  
ATOM   2518  OD2 ASP A 165       0.840   9.981 -23.983  1.00 84.54           O  
ATOM   2519  N   ARG A 166       3.235   7.862 -21.001  1.00 83.65           N  
ATOM   2520  H   ARG A 166       2.950   7.259 -21.760  1.00 83.65           H  
ATOM   2521  CA  ARG A 166       4.674   8.064 -20.793  1.00 83.65           C  
ATOM   2522  HA  ARG A 166       4.820   8.966 -20.200  1.00 83.65           H  
ATOM   2523  C   ARG A 166       5.393   8.329 -22.122  1.00 83.65           C  
ATOM   2524  CB  ARG A 166       5.251   6.865 -20.012  1.00 83.65           C  
ATOM   2525  HB2 ARG A 166       4.953   5.940 -20.504  1.00 83.65           H  
ATOM   2526  HB3 ARG A 166       6.340   6.906 -20.013  1.00 83.65           H  
ATOM   2527  O   ARG A 166       6.609   8.192 -22.205  1.00 83.65           O  
ATOM   2528  CG  ARG A 166       4.773   6.851 -18.551  1.00 83.65           C  
ATOM   2529  HG2 ARG A 166       5.097   7.765 -18.054  1.00 83.65           H  
ATOM   2530  HG3 ARG A 166       3.685   6.802 -18.521  1.00 83.65           H  
ATOM   2531  CD  ARG A 166       5.340   5.633 -17.811  1.00 83.65           C  
ATOM   2532  HD2 ARG A 166       5.080   4.737 -18.375  1.00 83.65           H  
ATOM   2533  HD3 ARG A 166       6.427   5.703 -17.777  1.00 83.65           H  
ATOM   2534  NE  ARG A 166       4.783   5.505 -16.450  1.00 83.65           N  
ATOM   2535  HE  ARG A 166       3.958   4.930 -16.354  1.00 83.65           H  
ATOM   2536  NH1 ARG A 166       6.252   6.877 -15.334  1.00 83.65           N  
ATOM   2537 HH11 ARG A 166       6.651   7.180 -16.211  1.00 83.65           H  
ATOM   2538 HH12 ARG A 166       6.681   7.155 -14.463  1.00 83.65           H  
ATOM   2539  NH2 ARG A 166       4.687   5.779 -14.205  1.00 83.65           N  
ATOM   2540 HH21 ARG A 166       4.919   6.280 -13.359  1.00 83.65           H  
ATOM   2541 HH22 ARG A 166       3.862   5.197 -14.172  1.00 83.65           H  
ATOM   2542  CZ  ARG A 166       5.252   6.044 -15.341  1.00 83.65           C  
ATOM   2543  N   SER A 167       4.660   8.711 -23.171  1.00 75.29           N  
ATOM   2544  H   SER A 167       3.656   8.736 -23.068  1.00 75.29           H  
ATOM   2545  CA  SER A 167       5.201   9.089 -24.485  1.00 75.29           C  
ATOM   2546  HA  SER A 167       5.775   8.248 -24.875  1.00 75.29           H  
ATOM   2547  C   SER A 167       6.156  10.292 -24.440  1.00 75.29           C  
ATOM   2548  CB  SER A 167       4.043   9.366 -25.454  1.00 75.29           C  
ATOM   2549  HB2 SER A 167       4.456   9.561 -26.443  1.00 75.29           H  
ATOM   2550  HB3 SER A 167       3.398   8.489 -25.516  1.00 75.29           H  
ATOM   2551  O   SER A 167       7.020  10.411 -25.304  1.00 75.29           O  
ATOM   2552  OG  SER A 167       3.276  10.487 -25.051  1.00 75.29           O  
ATOM   2553  HG  SER A 167       2.433  10.198 -24.693  1.00 75.29           H  
ATOM   2554  N   SER A 168       6.039  11.146 -23.418  1.00 73.25           N  
ATOM   2555  H   SER A 168       5.245  11.036 -22.803  1.00 73.25           H  
ATOM   2556  CA  SER A 168       6.971  12.234 -23.084  1.00 73.25           C  
ATOM   2557  HA  SER A 168       7.393  12.644 -24.002  1.00 73.25           H  
ATOM   2558  C   SER A 168       8.139  11.822 -22.183  1.00 73.25           C  
ATOM   2559  CB  SER A 168       6.198  13.338 -22.357  1.00 73.25           C  
ATOM   2560  HB2 SER A 168       5.515  13.806 -23.066  1.00 73.25           H  
ATOM   2561  HB3 SER A 168       6.889  14.099 -21.994  1.00 73.25           H  
ATOM   2562  O   SER A 168       9.089  12.588 -22.030  1.00 73.25           O  
ATOM   2563  OG  SER A 168       5.434  12.827 -21.271  1.00 73.25           O  
ATOM   2564  HG  SER A 168       5.991  12.473 -20.574  1.00 73.25           H  
ATOM   2565  N   ASP A 169       8.060  10.650 -21.555  1.00 77.60           N  
ATOM   2566  H   ASP A 169       7.316  10.019 -21.817  1.00 77.60           H  
ATOM   2567  CA  ASP A 169       8.920  10.228 -20.446  1.00 77.60           C  
ATOM   2568  HA  ASP A 169       9.412  11.109 -20.033  1.00 77.60           H  
ATOM   2569  C   ASP A 169      10.038   9.299 -20.953  1.00 77.60           C  
ATOM   2570  CB  ASP A 169       8.087   9.597 -19.313  1.00 77.60           C  
ATOM   2571  HB2 ASP A 169       7.518   8.759 -19.716  1.00 77.60           H  
ATOM   2572  HB3 ASP A 169       8.783   9.195 -18.577  1.00 77.60           H  
ATOM   2573  O   ASP A 169      10.292   8.223 -20.397  1.00 77.60           O  
ATOM   2574  CG  ASP A 169       7.128  10.522 -18.554  1.00 77.60           C  
ATOM   2575  OD1 ASP A 169       6.708  11.571 -19.101  1.00 77.60           O  
ATOM   2576  OD2 ASP A 169       6.818  10.134 -17.397  1.00 77.60           O  
ATOM   2577  N   GLU A 170      10.698   9.708 -22.038  1.00 83.39           N  
ATOM   2578  H   GLU A 170      10.442  10.598 -22.439  1.00 83.39           H  
ATOM   2579  CA  GLU A 170      11.960   9.100 -22.462  1.00 83.39           C  
ATOM   2580  HA  GLU A 170      11.828   8.018 -22.477  1.00 83.39           H  
ATOM   2581  C   GLU A 170      13.065   9.419 -21.444  1.00 83.39           C  
ATOM   2582  CB  GLU A 170      12.372   9.542 -23.879  1.00 83.39           C  
ATOM   2583  HB2 GLU A 170      12.431  10.630 -23.917  1.00 83.39           H  
ATOM   2584  HB3 GLU A 170      13.360   9.132 -24.085  1.00 83.39           H  
ATOM   2585  O   GLU A 170      13.130  10.519 -20.885  1.00 83.39           O  
ATOM   2586  CG  GLU A 170      11.404   9.036 -24.965  1.00 83.39           C  
ATOM   2587  HG2 GLU A 170      10.439   9.526 -24.834  1.00 83.39           H  
ATOM   2588  HG3 GLU A 170      11.257   7.966 -24.817  1.00 83.39           H  
ATOM   2589  CD  GLU A 170      11.900   9.273 -26.406  1.00 83.39           C  
ATOM   2590  OE1 GLU A 170      11.344   8.611 -27.315  1.00 83.39           O  
ATOM   2591  OE2 GLU A 170      12.831  10.088 -26.608  1.00 83.39           O  
ATOM   2592  N   THR A 171      13.946   8.450 -21.195  1.00 86.53           N  
ATOM   2593  H   THR A 171      13.846   7.564 -21.668  1.00 86.53           H  
ATOM   2594  CA  THR A 171      15.144   8.663 -20.373  1.00 86.53           C  
ATOM   2595  HA  THR A 171      14.840   9.108 -19.425  1.00 86.53           H  
ATOM   2596  C   THR A 171      16.113   9.626 -21.055  1.00 86.53           C  
ATOM   2597  CB  THR A 171      15.882   7.351 -20.072  1.00 86.53           C  
ATOM   2598  HB  THR A 171      16.734   7.566 -19.427  1.00 86.53           H  
ATOM   2599  O   THR A 171      16.110   9.782 -22.278  1.00 86.53           O  
ATOM   2600  CG2 THR A 171      14.988   6.327 -19.380  1.00 86.53           C  
ATOM   2601 HG21 THR A 171      14.236   5.956 -20.077  1.00 86.53           H  
ATOM   2602 HG22 THR A 171      14.489   6.785 -18.527  1.00 86.53           H  
ATOM   2603 HG23 THR A 171      15.606   5.501 -19.030  1.00 86.53           H  
ATOM   2604  OG1 THR A 171      16.346   6.767 -21.269  1.00 86.53           O  
ATOM   2605  HG1 THR A 171      17.260   6.505 -21.134  1.00 86.53           H  
ATOM   2606  N   ILE A 172      17.024  10.221 -20.284  1.00 79.88           N  
ATOM   2607  H   ILE A 172      16.932  10.116 -19.283  1.00 79.88           H  
ATOM   2608  CA  ILE A 172      18.068  11.115 -20.817  1.00 79.88           C  
ATOM   2609  HA  ILE A 172      17.556  11.919 -21.346  1.00 79.88           H  
ATOM   2610  C   ILE A 172      18.992  10.466 -21.876  1.00 79.88           C  
ATOM   2611  CB  ILE A 172      18.876  11.759 -19.668  1.00 79.88           C  
ATOM   2612  HB  ILE A 172      19.645  12.387 -20.117  1.00 79.88           H  
ATOM   2613  O   ILE A 172      19.640  11.193 -22.627  1.00 79.88           O  
ATOM   2614  CG1 ILE A 172      19.554  10.695 -18.773  1.00 79.88           C  
ATOM   2615 HG12 ILE A 172      18.784  10.111 -18.270  1.00 79.88           H  
ATOM   2616 HG13 ILE A 172      20.124  10.004 -19.394  1.00 79.88           H  
ATOM   2617  CG2 ILE A 172      17.977  12.698 -18.847  1.00 79.88           C  
ATOM   2618 HG21 ILE A 172      18.574  13.271 -18.138  1.00 79.88           H  
ATOM   2619 HG22 ILE A 172      17.234  12.118 -18.299  1.00 79.88           H  
ATOM   2620 HG23 ILE A 172      17.463  13.393 -19.511  1.00 79.88           H  
ATOM   2621  CD1 ILE A 172      20.498  11.268 -17.708  1.00 79.88           C  
ATOM   2622 HD11 ILE A 172      21.227  11.935 -18.168  1.00 79.88           H  
ATOM   2623 HD12 ILE A 172      19.935  11.820 -16.956  1.00 79.88           H  
ATOM   2624 HD13 ILE A 172      21.024  10.448 -17.218  1.00 79.88           H  
ATOM   2625  N   ASP A 173      19.036   9.130 -21.981  1.00 81.29           N  
ATOM   2626  H   ASP A 173      18.493   8.586 -21.326  1.00 81.29           H  
ATOM   2627  CA  ASP A 173      19.751   8.379 -23.029  1.00 81.29           C  
ATOM   2628  HA  ASP A 173      20.424   9.081 -23.522  1.00 81.29           H  
ATOM   2629  C   ASP A 173      18.849   7.827 -24.164  1.00 81.29           C  
ATOM   2630  CB  ASP A 173      20.658   7.313 -22.389  1.00 81.29           C  
ATOM   2631  HB2 ASP A 173      21.376   6.986 -23.141  1.00 81.29           H  
ATOM   2632  HB3 ASP A 173      21.228   7.760 -21.575  1.00 81.29           H  
ATOM   2633  O   ASP A 173      19.335   7.142 -25.076  1.00 81.29           O  
ATOM   2634  CG  ASP A 173      19.923   6.086 -21.847  1.00 81.29           C  
ATOM   2635  OD1 ASP A 173      18.876   6.231 -21.180  1.00 81.29           O  
ATOM   2636  OD2 ASP A 173      20.432   4.968 -22.088  1.00 81.29           O  
ATOM   2637  N   GLY A 174      17.556   8.167 -24.158  1.00 86.15           N  
ATOM   2638  H   GLY A 174      17.220   8.738 -23.396  1.00 86.15           H  
ATOM   2639  CA  GLY A 174      16.600   7.892 -25.236  1.00 86.15           C  
ATOM   2640  HA2 GLY A 174      17.084   8.028 -26.203  1.00 86.15           H  
ATOM   2641  HA3 GLY A 174      15.791   8.619 -25.163  1.00 86.15           H  
ATOM   2642  C   GLY A 174      15.965   6.500 -25.203  1.00 86.15           C  
ATOM   2643  O   GLY A 174      15.801   5.885 -26.258  1.00 86.15           O  
ATOM   2644  N   PHE A 175      15.644   5.971 -24.018  1.00 92.20           N  
ATOM   2645  H   PHE A 175      15.842   6.505 -23.184  1.00 92.20           H  
ATOM   2646  CA  PHE A 175      14.802   4.780 -23.861  1.00 92.20           C  
ATOM   2647  HA  PHE A 175      14.736   4.253 -24.813  1.00 92.20           H  
ATOM   2648  C   PHE A 175      13.377   5.181 -23.455  1.00 92.20           C  
ATOM   2649  CB  PHE A 175      15.387   3.801 -22.829  1.00 92.20           C  
ATOM   2650  HB2 PHE A 175      14.598   3.087 -22.595  1.00 92.20           H  
ATOM   2651  HB3 PHE A 175      15.620   4.333 -21.907  1.00 92.20           H  
ATOM   2652  O   PHE A 175      13.182   5.970 -22.531  1.00 92.20           O  
ATOM   2653  CG  PHE A 175      16.602   3.000 -23.260  1.00 92.20           C  
ATOM   2654  CD1 PHE A 175      16.505   1.603 -23.413  1.00 92.20           C  
ATOM   2655  HD1 PHE A 175      15.569   1.099 -23.227  1.00 92.20           H  
ATOM   2656  CD2 PHE A 175      17.841   3.632 -23.472  1.00 92.20           C  
ATOM   2657  HD2 PHE A 175      17.937   4.697 -23.325  1.00 92.20           H  
ATOM   2658  CE1 PHE A 175      17.628   0.847 -23.792  1.00 92.20           C  
ATOM   2659  HE1 PHE A 175      17.540  -0.225 -23.890  1.00 92.20           H  
ATOM   2660  CE2 PHE A 175      18.963   2.877 -23.859  1.00 92.20           C  
ATOM   2661  HE2 PHE A 175      19.912   3.371 -24.006  1.00 92.20           H  
ATOM   2662  CZ  PHE A 175      18.858   1.486 -24.021  1.00 92.20           C  
ATOM   2663  HZ  PHE A 175      19.731   0.911 -24.294  1.00 92.20           H  
ATOM   2664  N   LYS A 176      12.369   4.578 -24.091  1.00 93.35           N  
ATOM   2665  H   LYS A 176      12.607   3.923 -24.822  1.00 93.35           H  
ATOM   2666  CA  LYS A 176      10.958   4.682 -23.692  1.00 93.35           C  
ATOM   2667  HA  LYS A 176      10.767   5.700 -23.351  1.00 93.35           H  
ATOM   2668  C   LYS A 176      10.660   3.725 -22.535  1.00 93.35           C  
ATOM   2669  CB  LYS A 176      10.062   4.404 -24.912  1.00 93.35           C  
ATOM   2670  HB2 LYS A 176      10.278   3.407 -25.299  1.00 93.35           H  
ATOM   2671  HB3 LYS A 176      10.281   5.137 -25.689  1.00 93.35           H  
ATOM   2672  O   LYS A 176      11.044   2.560 -22.599  1.00 93.35           O  
ATOM   2673  CG  LYS A 176       8.574   4.489 -24.545  1.00 93.35           C  
ATOM   2674  HG2 LYS A 176       8.352   3.748 -23.777  1.00 93.35           H  
ATOM   2675  HG3 LYS A 176       8.361   5.481 -24.147  1.00 93.35           H  
ATOM   2676  CD  LYS A 176       7.648   4.210 -25.730  1.00 93.35           C  
ATOM   2677  HD2 LYS A 176       7.786   4.974 -26.496  1.00 93.35           H  
ATOM   2678  HD3 LYS A 176       7.868   3.226 -26.142  1.00 93.35           H  
ATOM   2679  CE  LYS A 176       6.212   4.240 -25.195  1.00 93.35           C  
ATOM   2680  HE2 LYS A 176       6.008   5.233 -24.796  1.00 93.35           H  
ATOM   2681  HE3 LYS A 176       6.139   3.530 -24.372  1.00 93.35           H  
ATOM   2682  NZ  LYS A 176       5.219   3.887 -26.234  1.00 93.35           N  
ATOM   2683  HZ1 LYS A 176       5.283   4.477 -27.051  1.00 93.35           H  
ATOM   2684  HZ2 LYS A 176       4.280   3.908 -25.862  1.00 93.35           H  
ATOM   2685  HZ3 LYS A 176       5.339   2.932 -26.540  1.00 93.35           H  
ATOM   2686  N   ASN A 177       9.936   4.189 -21.518  1.00 92.44           N  
ATOM   2687  H   ASN A 177       9.646   5.156 -21.552  1.00 92.44           H  
ATOM   2688  CA  ASN A 177       9.474   3.374 -20.389  1.00 92.44           C  
ATOM   2689  HA  ASN A 177      10.260   2.674 -20.105  1.00 92.44           H  
ATOM   2690  C   ASN A 177       8.223   2.541 -20.737  1.00 92.44           C  
ATOM   2691  CB  ASN A 177       9.207   4.312 -19.196  1.00 92.44           C  
ATOM   2692  HB2 ASN A 177       8.628   3.775 -18.445  1.00 92.44           H  
ATOM   2693  HB3 ASN A 177       8.630   5.180 -19.515  1.00 92.44           H  
ATOM   2694  O   ASN A 177       7.295   3.065 -21.354  1.00 92.44           O  
ATOM   2695  CG  ASN A 177      10.492   4.763 -18.531  1.00 92.44           C  
ATOM   2696  ND2 ASN A 177      11.077   5.871 -18.919  1.00 92.44           N  
ATOM   2697 HD21 ASN A 177      11.917   6.139 -18.426  1.00 92.44           H  
ATOM   2698 HD22 ASN A 177      10.656   6.523 -19.566  1.00 92.44           H  
ATOM   2699  OD1 ASN A 177      10.997   4.084 -17.653  1.00 92.44           O  
ATOM   2700  N   HIS A 178       8.158   1.287 -20.268  1.00 94.12           N  
ATOM   2701  H   HIS A 178       8.938   0.925 -19.739  1.00 94.12           H  
ATOM   2702  CA  HIS A 178       6.974   0.416 -20.370  1.00 94.12           C  
ATOM   2703  HA  HIS A 178       6.096   1.013 -20.619  1.00 94.12           H  
ATOM   2704  C   HIS A 178       6.722  -0.269 -19.020  1.00 94.12           C  
ATOM   2705  CB  HIS A 178       7.135  -0.639 -21.481  1.00 94.12           C  
ATOM   2706  HB2 HIS A 178       7.942  -1.325 -21.221  1.00 94.12           H  
ATOM   2707  HB3 HIS A 178       6.221  -1.231 -21.523  1.00 94.12           H  
ATOM   2708  O   HIS A 178       7.318  -1.305 -18.722  1.00 94.12           O  
ATOM   2709  CG  HIS A 178       7.400  -0.110 -22.867  1.00 94.12           C  
ATOM   2710  CD2 HIS A 178       8.629   0.173 -23.384  1.00 94.12           C  
ATOM   2711  HD2 HIS A 178       9.568   0.122 -22.853  1.00 94.12           H  
ATOM   2712  ND1 HIS A 178       6.452  -0.001 -23.885  1.00 94.12           N  
ATOM   2713  CE1 HIS A 178       7.132   0.324 -24.992  1.00 94.12           C  
ATOM   2714  HE1 HIS A 178       6.690   0.428 -25.972  1.00 94.12           H  
ATOM   2715  NE2 HIS A 178       8.441   0.442 -24.718  1.00 94.12           N  
ATOM   2716  HE2 HIS A 178       9.179   0.588 -25.392  1.00 94.12           H  
ATOM   2717  N   LEU A 179       5.845   0.309 -18.191  1.00 94.92           N  
ATOM   2718  H   LEU A 179       5.343   1.127 -18.507  1.00 94.92           H  
ATOM   2719  CA  LEU A 179       5.401  -0.337 -16.952  1.00 94.92           C  
ATOM   2720  HA  LEU A 179       6.254  -0.810 -16.466  1.00 94.92           H  
ATOM   2721  C   LEU A 179       4.391  -1.432 -17.300  1.00 94.92           C  
ATOM   2722  CB  LEU A 179       4.781   0.677 -15.971  1.00 94.92           C  
ATOM   2723  HB2 LEU A 179       3.885   1.105 -16.420  1.00 94.92           H  
ATOM   2724  HB3 LEU A 179       4.471   0.113 -15.091  1.00 94.92           H  
ATOM   2725  O   LEU A 179       3.291  -1.117 -17.740  1.00 94.92           O  
ATOM   2726  CG  LEU A 179       5.680   1.834 -15.506  1.00 94.92           C  
ATOM   2727  HG  LEU A 179       5.801   2.546 -16.322  1.00 94.92           H  
ATOM   2728  CD1 LEU A 179       5.007   2.541 -14.331  1.00 94.92           C  
ATOM   2729 HD11 LEU A 179       5.652   3.338 -13.961  1.00 94.92           H  
ATOM   2730 HD12 LEU A 179       4.829   1.837 -13.519  1.00 94.92           H  
ATOM   2731 HD13 LEU A 179       4.050   2.952 -14.653  1.00 94.92           H  
ATOM   2732  CD2 LEU A 179       7.063   1.380 -15.053  1.00 94.92           C  
ATOM   2733 HD21 LEU A 179       7.593   0.975 -15.915  1.00 94.92           H  
ATOM   2734 HD22 LEU A 179       7.630   2.227 -14.668  1.00 94.92           H  
ATOM   2735 HD23 LEU A 179       6.977   0.610 -14.285  1.00 94.92           H  
ATOM   2736  N   LEU A 180       4.763  -2.700 -17.123  1.00 95.83           N  
ATOM   2737  H   LEU A 180       5.674  -2.873 -16.722  1.00 95.83           H  
ATOM   2738  CA  LEU A 180       3.940  -3.843 -17.535  1.00 95.83           C  
ATOM   2739  HA  LEU A 180       3.358  -3.564 -18.414  1.00 95.83           H  
ATOM   2740  C   LEU A 180       2.921  -4.239 -16.465  1.00 95.83           C  
ATOM   2741  CB  LEU A 180       4.838  -5.037 -17.906  1.00 95.83           C  
ATOM   2742  HB2 LEU A 180       5.341  -5.390 -17.006  1.00 95.83           H  
ATOM   2743  HB3 LEU A 180       4.188  -5.838 -18.260  1.00 95.83           H  
ATOM   2744  O   LEU A 180       1.786  -4.570 -16.790  1.00 95.83           O  
ATOM   2745  CG  LEU A 180       5.902  -4.756 -18.985  1.00 95.83           C  
ATOM   2746  HG  LEU A 180       6.683  -4.120 -18.568  1.00 95.83           H  
ATOM   2747  CD1 LEU A 180       6.538  -6.073 -19.438  1.00 95.83           C  
ATOM   2748 HD11 LEU A 180       7.369  -5.862 -20.112  1.00 95.83           H  
ATOM   2749 HD12 LEU A 180       5.799  -6.692 -19.947  1.00 95.83           H  
ATOM   2750 HD13 LEU A 180       6.927  -6.615 -18.576  1.00 95.83           H  
ATOM   2751  CD2 LEU A 180       5.303  -4.071 -20.213  1.00 95.83           C  
ATOM   2752 HD21 LEU A 180       4.427  -4.628 -20.546  1.00 95.83           H  
ATOM   2753 HD22 LEU A 180       5.003  -3.054 -19.962  1.00 95.83           H  
ATOM   2754 HD23 LEU A 180       6.037  -4.013 -21.016  1.00 95.83           H  
ATOM   2755  N   PHE A 181       3.315  -4.200 -15.191  1.00 97.05           N  
ATOM   2756  H   PHE A 181       4.261  -3.914 -14.984  1.00 97.05           H  
ATOM   2757  CA  PHE A 181       2.408  -4.436 -14.070  1.00 97.05           C  
ATOM   2758  HA  PHE A 181       1.462  -3.947 -14.302  1.00 97.05           H  
ATOM   2759  C   PHE A 181       2.918  -3.822 -12.764  1.00 97.05           C  
ATOM   2760  CB  PHE A 181       2.123  -5.940 -13.908  1.00 97.05           C  
ATOM   2761  HB2 PHE A 181       1.444  -6.080 -13.066  1.00 97.05           H  
ATOM   2762  HB3 PHE A 181       1.583  -6.275 -14.793  1.00 97.05           H  
ATOM   2763  O   PHE A 181       4.122  -3.667 -12.556  1.00 97.05           O  
ATOM   2764  CG  PHE A 181       3.309  -6.860 -13.701  1.00 97.05           C  
ATOM   2765  CD1 PHE A 181       3.873  -7.544 -14.795  1.00 97.05           C  
ATOM   2766  HD1 PHE A 181       3.498  -7.364 -15.791  1.00 97.05           H  
ATOM   2767  CD2 PHE A 181       3.788  -7.103 -12.402  1.00 97.05           C  
ATOM   2768  HD2 PHE A 181       3.343  -6.586 -11.565  1.00 97.05           H  
ATOM   2769  CE1 PHE A 181       4.898  -8.483 -14.584  1.00 97.05           C  
ATOM   2770  HE1 PHE A 181       5.321  -9.016 -15.422  1.00 97.05           H  
ATOM   2771  CE2 PHE A 181       4.817  -8.038 -12.192  1.00 97.05           C  
ATOM   2772  HE2 PHE A 181       5.180  -8.231 -11.193  1.00 97.05           H  
ATOM   2773  CZ  PHE A 181       5.360  -8.738 -13.280  1.00 97.05           C  
ATOM   2774  HZ  PHE A 181       6.136  -9.471 -13.115  1.00 97.05           H  
ATOM   2775  N   ALA A 182       1.993  -3.499 -11.864  1.00 97.47           N  
ATOM   2776  H   ALA A 182       1.034  -3.698 -12.110  1.00 97.47           H  
ATOM   2777  CA  ALA A 182       2.266  -3.183 -10.468  1.00 97.47           C  
ATOM   2778  HA  ALA A 182       3.286  -2.813 -10.370  1.00 97.47           H  
ATOM   2779  C   ALA A 182       2.117  -4.440  -9.602  1.00 97.47           C  
ATOM   2780  CB  ALA A 182       1.307  -2.080 -10.004  1.00 97.47           C  
ATOM   2781  HB1 ALA A 182       0.299  -2.483  -9.908  1.00 97.47           H  
ATOM   2782  HB2 ALA A 182       1.628  -1.698  -9.035  1.00 97.47           H  
ATOM   2783  HB3 ALA A 182       1.290  -1.266 -10.727  1.00 97.47           H  
ATOM   2784  O   ALA A 182       1.228  -5.261  -9.839  1.00 97.47           O  
ATOM   2785  N   VAL A 183       2.932  -4.557  -8.554  1.00 97.91           N  
ATOM   2786  H   VAL A 183       3.693  -3.900  -8.459  1.00 97.91           H  
ATOM   2787  CA  VAL A 183       2.726  -5.514  -7.458  1.00 97.91           C  
ATOM   2788  HA  VAL A 183       1.735  -5.955  -7.558  1.00 97.91           H  
ATOM   2789  C   VAL A 183       2.784  -4.764  -6.131  1.00 97.91           C  
ATOM   2790  CB  VAL A 183       3.752  -6.662  -7.470  1.00 97.91           C  
ATOM   2791  HB  VAL A 183       4.707  -6.288  -7.099  1.00 97.91           H  
ATOM   2792  O   VAL A 183       3.687  -3.953  -5.914  1.00 97.91           O  
ATOM   2793  CG1 VAL A 183       3.279  -7.804  -6.567  1.00 97.91           C  
ATOM   2794 HG11 VAL A 183       4.085  -8.531  -6.472  1.00 97.91           H  
ATOM   2795 HG12 VAL A 183       3.022  -7.430  -5.576  1.00 97.91           H  
ATOM   2796 HG13 VAL A 183       2.397  -8.281  -6.996  1.00 97.91           H  
ATOM   2797  CG2 VAL A 183       3.994  -7.268  -8.854  1.00 97.91           C  
ATOM   2798 HG21 VAL A 183       4.465  -6.524  -9.497  1.00 97.91           H  
ATOM   2799 HG22 VAL A 183       3.051  -7.592  -9.295  1.00 97.91           H  
ATOM   2800 HG23 VAL A 183       4.671  -8.117  -8.773  1.00 97.91           H  
ATOM   2801  N   TYR A 184       1.819  -5.023  -5.250  1.00 97.56           N  
ATOM   2802  H   TYR A 184       1.106  -5.693  -5.500  1.00 97.56           H  
ATOM   2803  CA  TYR A 184       1.683  -4.375  -3.941  1.00 97.56           C  
ATOM   2804  HA  TYR A 184       2.681  -4.111  -3.593  1.00 97.56           H  
ATOM   2805  C   TYR A 184       1.048  -5.339  -2.912  1.00 97.56           C  
ATOM   2806  CB  TYR A 184       0.878  -3.069  -4.097  1.00 97.56           C  
ATOM   2807  HB2 TYR A 184       0.875  -2.547  -3.140  1.00 97.56           H  
ATOM   2808  HB3 TYR A 184       1.399  -2.423  -4.803  1.00 97.56           H  
ATOM   2809  O   TYR A 184       0.434  -6.328  -3.306  1.00 97.56           O  
ATOM   2810  CG  TYR A 184      -0.559  -3.226  -4.570  1.00 97.56           C  
ATOM   2811  CD1 TYR A 184      -0.839  -3.475  -5.929  1.00 97.56           C  
ATOM   2812  HD1 TYR A 184      -0.034  -3.549  -6.645  1.00 97.56           H  
ATOM   2813  CD2 TYR A 184      -1.620  -3.109  -3.652  1.00 97.56           C  
ATOM   2814  HD2 TYR A 184      -1.420  -2.910  -2.609  1.00 97.56           H  
ATOM   2815  CE1 TYR A 184      -2.168  -3.648  -6.359  1.00 97.56           C  
ATOM   2816  HE1 TYR A 184      -2.374  -3.863  -7.397  1.00 97.56           H  
ATOM   2817  CE2 TYR A 184      -2.952  -3.268  -4.080  1.00 97.56           C  
ATOM   2818  HE2 TYR A 184      -3.772  -3.200  -3.381  1.00 97.56           H  
ATOM   2819  OH  TYR A 184      -4.505  -3.760  -5.839  1.00 97.56           O  
ATOM   2820  HH  TYR A 184      -4.567  -4.003  -6.765  1.00 97.56           H  
ATOM   2821  CZ  TYR A 184      -3.228  -3.547  -5.433  1.00 97.56           C  
ATOM   2822  N   PRO A 185       1.204  -5.131  -1.592  1.00 96.78           N  
ATOM   2823  CA  PRO A 185       0.559  -5.949  -0.565  1.00 96.78           C  
ATOM   2824  HA  PRO A 185       0.699  -6.999  -0.822  1.00 96.78           H  
ATOM   2825  C   PRO A 185      -0.938  -5.662  -0.410  1.00 96.78           C  
ATOM   2826  CB  PRO A 185       1.281  -5.658   0.753  1.00 96.78           C  
ATOM   2827  HB2 PRO A 185       1.663  -6.582   1.187  1.00 96.78           H  
ATOM   2828  HB3 PRO A 185       0.617  -5.163   1.461  1.00 96.78           H  
ATOM   2829  O   PRO A 185      -1.415  -4.582  -0.737  1.00 96.78           O  
ATOM   2830  CG  PRO A 185       2.422  -4.712   0.399  1.00 96.78           C  
ATOM   2831  HG2 PRO A 185       3.362  -5.262   0.370  1.00 96.78           H  
ATOM   2832  HG3 PRO A 185       2.463  -3.881   1.102  1.00 96.78           H  
ATOM   2833  CD  PRO A 185       2.104  -4.184  -0.986  1.00 96.78           C  
ATOM   2834  HD2 PRO A 185       1.611  -3.215  -0.913  1.00 96.78           H  
ATOM   2835  HD3 PRO A 185       3.038  -4.120  -1.545  1.00 96.78           H  
ATOM   2836  N   THR A 186      -1.657  -6.579   0.240  1.00 93.51           N  
ATOM   2837  H   THR A 186      -1.202  -7.446   0.489  1.00 93.51           H  
ATOM   2838  CA  THR A 186      -3.081  -6.440   0.618  1.00 93.51           C  
ATOM   2839  HA  THR A 186      -3.650  -6.210  -0.283  1.00 93.51           H  
ATOM   2840  C   THR A 186      -3.405  -5.311   1.613  1.00 93.51           C  
ATOM   2841  CB  THR A 186      -3.609  -7.767   1.194  1.00 93.51           C  
ATOM   2842  HB  THR A 186      -4.604  -7.623   1.616  1.00 93.51           H  
ATOM   2843  O   THR A 186      -4.563  -5.151   1.991  1.00 93.51           O  
ATOM   2844  CG2 THR A 186      -3.713  -8.846   0.119  1.00 93.51           C  
ATOM   2845 HG21 THR A 186      -4.085  -9.773   0.556  1.00 93.51           H  
ATOM   2846 HG22 THR A 186      -4.414  -8.513  -0.646  1.00 93.51           H  
ATOM   2847 HG23 THR A 186      -2.744  -9.027  -0.346  1.00 93.51           H  
ATOM   2848  OG1 THR A 186      -2.749  -8.272   2.198  1.00 93.51           O  
ATOM   2849  HG1 THR A 186      -2.953  -9.207   2.276  1.00 93.51           H  
ATOM   2850  N   GLY A 187      -2.421  -4.524   2.056  1.00 94.83           N  
ATOM   2851  H   GLY A 187      -1.511  -4.617   1.629  1.00 94.83           H  
ATOM   2852  CA  GLY A 187      -2.618  -3.404   2.973  1.00 94.83           C  
ATOM   2853  HA2 GLY A 187      -3.530  -2.874   2.697  1.00 94.83           H  
ATOM   2854  HA3 GLY A 187      -2.740  -3.777   3.990  1.00 94.83           H  
ATOM   2855  C   GLY A 187      -1.461  -2.405   2.952  1.00 94.83           C  
ATOM   2856  O   GLY A 187      -0.363  -2.694   2.469  1.00 94.83           O  
ATOM   2857  N   ARG A 188      -1.710  -1.209   3.487  1.00 96.56           N  
ATOM   2858  H   ARG A 188      -2.651  -1.064   3.825  1.00 96.56           H  
ATOM   2859  CA  ARG A 188      -0.775  -0.070   3.512  1.00 96.56           C  
ATOM   2860  HA  ARG A 188      -0.084  -0.175   2.676  1.00 96.56           H  
ATOM   2861  C   ARG A 188       0.074  -0.057   4.784  1.00 96.56           C  
ATOM   2862  CB  ARG A 188      -1.568   1.236   3.318  1.00 96.56           C  
ATOM   2863  HB2 ARG A 188      -2.307   1.323   4.115  1.00 96.56           H  
ATOM   2864  HB3 ARG A 188      -0.891   2.087   3.376  1.00 96.56           H  
ATOM   2865  O   ARG A 188      -0.335  -0.585   5.824  1.00 96.56           O  
ATOM   2866  CG  ARG A 188      -2.269   1.253   1.946  1.00 96.56           C  
ATOM   2867  HG2 ARG A 188      -1.501   1.240   1.174  1.00 96.56           H  
ATOM   2868  HG3 ARG A 188      -2.892   0.365   1.833  1.00 96.56           H  
ATOM   2869  CD  ARG A 188      -3.162   2.469   1.711  1.00 96.56           C  
ATOM   2870  HD2 ARG A 188      -3.576   2.412   0.704  1.00 96.56           H  
ATOM   2871  HD3 ARG A 188      -2.551   3.369   1.777  1.00 96.56           H  
ATOM   2872  NE  ARG A 188      -4.265   2.520   2.684  1.00 96.56           N  
ATOM   2873  HE  ARG A 188      -4.502   1.672   3.179  1.00 96.56           H  
ATOM   2874  NH1 ARG A 188      -4.710   4.771   2.558  1.00 96.56           N  
ATOM   2875 HH11 ARG A 188      -4.177   4.838   1.703  1.00 96.56           H  
ATOM   2876 HH12 ARG A 188      -5.048   5.605   3.017  1.00 96.56           H  
ATOM   2877  NH2 ARG A 188      -5.654   3.498   4.141  1.00 96.56           N  
ATOM   2878 HH21 ARG A 188      -5.748   2.568   4.523  1.00 96.56           H  
ATOM   2879 HH22 ARG A 188      -6.052   4.311   4.588  1.00 96.56           H  
ATOM   2880  CZ  ARG A 188      -4.876   3.601   3.108  1.00 96.56           C  
ATOM   2881  N   GLY A 189       1.246   0.573   4.728  1.00 95.51           N  
ATOM   2882  H   GLY A 189       1.519   1.004   3.856  1.00 95.51           H  
ATOM   2883  CA  GLY A 189       2.127   0.749   5.888  1.00 95.51           C  
ATOM   2884  HA2 GLY A 189       1.811   0.117   6.718  1.00 95.51           H  
ATOM   2885  HA3 GLY A 189       2.043   1.781   6.229  1.00 95.51           H  
ATOM   2886  C   GLY A 189       3.603   0.450   5.629  1.00 95.51           C  
ATOM   2887  O   GLY A 189       3.976  -0.153   4.621  1.00 95.51           O  
ATOM   2888  N   SER A 190       4.451   0.859   6.572  1.00 94.75           N  
ATOM   2889  H   SER A 190       4.054   1.279   7.401  1.00 94.75           H  
ATOM   2890  CA  SER A 190       5.914   0.724   6.494  1.00 94.75           C  
ATOM   2891  HA  SER A 190       6.241   1.086   5.520  1.00 94.75           H  
ATOM   2892  C   SER A 190       6.406  -0.723   6.624  1.00 94.75           C  
ATOM   2893  CB  SER A 190       6.572   1.601   7.565  1.00 94.75           C  
ATOM   2894  HB2 SER A 190       6.219   2.628   7.471  1.00 94.75           H  
ATOM   2895  HB3 SER A 190       7.652   1.588   7.417  1.00 94.75           H  
ATOM   2896  O   SER A 190       7.409  -1.096   6.011  1.00 94.75           O  
ATOM   2897  OG  SER A 190       6.279   1.111   8.861  1.00 94.75           O  
ATOM   2898  HG  SER A 190       5.612   1.669   9.267  1.00 94.75           H  
ATOM   2899  N   ALA A 191       5.660  -1.559   7.356  1.00 93.07           N  
ATOM   2900  H   ALA A 191       4.885  -1.149   7.858  1.00 93.07           H  
ATOM   2901  CA  ALA A 191       5.978  -2.962   7.634  1.00 93.07           C  
ATOM   2902  HA  ALA A 191       6.961  -3.006   8.102  1.00 93.07           H  
ATOM   2903  C   ALA A 191       6.029  -3.868   6.387  1.00 93.07           C  
ATOM   2904  CB  ALA A 191       4.938  -3.479   8.635  1.00 93.07           C  
ATOM   2905  HB1 ALA A 191       5.189  -4.499   8.928  1.00 93.07           H  
ATOM   2906  HB2 ALA A 191       3.947  -3.472   8.183  1.00 93.07           H  
ATOM   2907  HB3 ALA A 191       4.932  -2.850   9.525  1.00 93.07           H  
ATOM   2908  O   ALA A 191       6.481  -5.005   6.478  1.00 93.07           O  
ATOM   2909  N   TYR A 192       5.571  -3.377   5.233  1.00 95.94           N  
ATOM   2910  H   TYR A 192       5.200  -2.438   5.235  1.00 95.94           H  
ATOM   2911  CA  TYR A 192       5.544  -4.114   3.971  1.00 95.94           C  
ATOM   2912  HA  TYR A 192       5.557  -5.183   4.185  1.00 95.94           H  
ATOM   2913  C   TYR A 192       6.748  -3.854   3.050  1.00 95.94           C  
ATOM   2914  CB  TYR A 192       4.232  -3.796   3.263  1.00 95.94           C  
ATOM   2915  HB2 TYR A 192       4.120  -2.717   3.166  1.00 95.94           H  
ATOM   2916  HB3 TYR A 192       4.308  -4.209   2.257  1.00 95.94           H  
ATOM   2917  O   TYR A 192       6.885  -4.537   2.037  1.00 95.94           O  
ATOM   2918  CG  TYR A 192       2.994  -4.386   3.913  1.00 95.94           C  
ATOM   2919  CD1 TYR A 192       2.726  -5.757   3.752  1.00 95.94           C  
ATOM   2920  HD1 TYR A 192       3.438  -6.374   3.224  1.00 95.94           H  
ATOM   2921  CD2 TYR A 192       2.078  -3.567   4.599  1.00 95.94           C  
ATOM   2922  HD2 TYR A 192       2.274  -2.511   4.709  1.00 95.94           H  
ATOM   2923  CE1 TYR A 192       1.508  -6.302   4.198  1.00 95.94           C  
ATOM   2924  HE1 TYR A 192       1.277  -7.340   4.011  1.00 95.94           H  
ATOM   2925  CE2 TYR A 192       0.873  -4.114   5.086  1.00 95.94           C  
ATOM   2926  HE2 TYR A 192       0.142  -3.482   5.568  1.00 95.94           H  
ATOM   2927  OH  TYR A 192      -0.628  -5.983   5.226  1.00 95.94           O  
ATOM   2928  HH  TYR A 192      -0.831  -6.789   4.746  1.00 95.94           H  
ATOM   2929  CZ  TYR A 192       0.572  -5.472   4.848  1.00 95.94           C  
ATOM   2930  N   ASN A 193       7.649  -2.925   3.396  1.00 95.92           N  
ATOM   2931  H   ASN A 193       7.499  -2.397   4.243  1.00 95.92           H  
ATOM   2932  CA  ASN A 193       8.887  -2.682   2.633  1.00 95.92           C  
ATOM   2933  HA  ASN A 193       8.637  -2.578   1.577  1.00 95.92           H  
ATOM   2934  C   ASN A 193       9.900  -3.849   2.715  1.00 95.92           C  
ATOM   2935  CB  ASN A 193       9.527  -1.365   3.101  1.00 95.92           C  
ATOM   2936  HB2 ASN A 193       9.748  -1.428   4.167  1.00 95.92           H  
ATOM   2937  HB3 ASN A 193      10.471  -1.230   2.574  1.00 95.92           H  
ATOM   2938  O   ASN A 193      10.949  -3.796   2.086  1.00 95.92           O  
ATOM   2939  CG  ASN A 193       8.687  -0.135   2.814  1.00 95.92           C  
ATOM   2940  ND2 ASN A 193       8.347   0.618   3.832  1.00 95.92           N  
ATOM   2941 HD21 ASN A 193       8.519   0.282   4.769  1.00 95.92           H  
ATOM   2942 HD22 ASN A 193       7.817   1.459   3.656  1.00 95.92           H  
ATOM   2943  OD1 ASN A 193       8.331   0.169   1.687  1.00 95.92           O  
ATOM   2944  N   ASN A 194       9.607  -4.900   3.492  1.00 95.03           N  
ATOM   2945  H   ASN A 194       8.738  -4.887   4.006  1.00 95.03           H  
ATOM   2946  CA  ASN A 194      10.364  -6.155   3.497  1.00 95.03           C  
ATOM   2947  HA  ASN A 194      11.345  -5.967   3.059  1.00 95.03           H  
ATOM   2948  C   ASN A 194       9.725  -7.256   2.632  1.00 95.03           C  
ATOM   2949  CB  ASN A 194      10.596  -6.619   4.945  1.00 95.03           C  
ATOM   2950  HB2 ASN A 194      11.376  -7.381   4.937  1.00 95.03           H  
ATOM   2951  HB3 ASN A 194      10.959  -5.784   5.544  1.00 95.03           H  
ATOM   2952  O   ASN A 194      10.183  -8.396   2.680  1.00 95.03           O  
ATOM   2953  CG  ASN A 194       9.374  -7.221   5.624  1.00 95.03           C  
ATOM   2954  ND2 ASN A 194       9.550  -7.731   6.818  1.00 95.03           N  
ATOM   2955 HD21 ASN A 194       8.717  -8.003   7.321  1.00 95.03           H  
ATOM   2956 HD22 ASN A 194      10.480  -7.761   7.211  1.00 95.03           H  
ATOM   2957  OD1 ASN A 194       8.260  -7.249   5.123  1.00 95.03           O  
ATOM   2958  N   LEU A 195       8.660  -6.963   1.882  1.00 96.59           N  
ATOM   2959  H   LEU A 195       8.323  -6.011   1.867  1.00 96.59           H  
ATOM   2960  CA  LEU A 195       8.126  -7.881   0.878  1.00 96.59           C  
ATOM   2961  HA  LEU A 195       8.429  -8.898   1.126  1.00 96.59           H  
ATOM   2962  C   LEU A 195       8.721  -7.589  -0.502  1.00 96.59           C  
ATOM   2963  CB  LEU A 195       6.587  -7.856   0.847  1.00 96.59           C  
ATOM   2964  HB2 LEU A 195       6.261  -8.523   0.050  1.00 96.59           H  
ATOM   2965  HB3 LEU A 195       6.263  -6.847   0.589  1.00 96.59           H  
ATOM   2966  O   LEU A 195       9.283  -6.525  -0.760  1.00 96.59           O  
ATOM   2967  CG  LEU A 195       5.864  -8.268   2.139  1.00 96.59           C  
ATOM   2968  HG  LEU A 195       5.941  -7.462   2.869  1.00 96.59           H  
ATOM   2969  CD1 LEU A 195       4.384  -8.501   1.817  1.00 96.59           C  
ATOM   2970 HD11 LEU A 195       3.822  -8.685   2.732  1.00 96.59           H  
ATOM   2971 HD12 LEU A 195       4.277  -9.355   1.147  1.00 96.59           H  
ATOM   2972 HD13 LEU A 195       3.978  -7.622   1.317  1.00 96.59           H  
ATOM   2973  CD2 LEU A 195       6.388  -9.558   2.776  1.00 96.59           C  
ATOM   2974 HD21 LEU A 195       5.755  -9.812   3.626  1.00 96.59           H  
ATOM   2975 HD22 LEU A 195       6.392 -10.360   2.038  1.00 96.59           H  
ATOM   2976 HD23 LEU A 195       7.405  -9.383   3.127  1.00 96.59           H  
ATOM   2977  N   GLY A 196       8.570  -8.556  -1.393  1.00 96.22           N  
ATOM   2978  H   GLY A 196       8.150  -9.425  -1.094  1.00 96.22           H  
ATOM   2979  CA  GLY A 196       8.928  -8.447  -2.794  1.00 96.22           C  
ATOM   2980  HA2 GLY A 196       8.586  -7.494  -3.199  1.00 96.22           H  
ATOM   2981  HA3 GLY A 196      10.013  -8.499  -2.882  1.00 96.22           H  
ATOM   2982  C   GLY A 196       8.318  -9.579  -3.609  1.00 96.22           C  
ATOM   2983  O   GLY A 196       7.540 -10.392  -3.098  1.00 96.22           O  
ATOM   2984  N   PHE A 197       8.713  -9.663  -4.872  1.00 97.03           N  
ATOM   2985  H   PHE A 197       9.391  -8.995  -5.209  1.00 97.03           H  
ATOM   2986  CA  PHE A 197       8.348 -10.767  -5.756  1.00 97.03           C  
ATOM   2987  HA  PHE A 197       8.059 -11.618  -5.139  1.00 97.03           H  
ATOM   2988  C   PHE A 197       9.540 -11.212  -6.604  1.00 97.03           C  
ATOM   2989  CB  PHE A 197       7.134 -10.392  -6.623  1.00 97.03           C  
ATOM   2990  HB2 PHE A 197       6.359  -9.963  -5.987  1.00 97.03           H  
ATOM   2991  HB3 PHE A 197       6.724 -11.311  -7.042  1.00 97.03           H  
ATOM   2992  O   PHE A 197      10.522 -10.485  -6.755  1.00 97.03           O  
ATOM   2993  CG  PHE A 197       7.426  -9.430  -7.763  1.00 97.03           C  
ATOM   2994  CD1 PHE A 197       7.638  -8.064  -7.500  1.00 97.03           C  
ATOM   2995  HD1 PHE A 197       7.617  -7.703  -6.483  1.00 97.03           H  
ATOM   2996  CD2 PHE A 197       7.501  -9.901  -9.089  1.00 97.03           C  
ATOM   2997  HD2 PHE A 197       7.347 -10.949  -9.301  1.00 97.03           H  
ATOM   2998  CE1 PHE A 197       7.906  -7.172  -8.553  1.00 97.03           C  
ATOM   2999  HE1 PHE A 197       8.078  -6.126  -8.350  1.00 97.03           H  
ATOM   3000  CE2 PHE A 197       7.777  -9.009 -10.141  1.00 97.03           C  
ATOM   3001  HE2 PHE A 197       7.838  -9.370 -11.157  1.00 97.03           H  
ATOM   3002  CZ  PHE A 197       7.976  -7.643  -9.874  1.00 97.03           C  
ATOM   3003  HZ  PHE A 197       8.193  -6.958 -10.680  1.00 97.03           H  
ATOM   3004  N   ARG A 198       9.448 -12.407  -7.180  1.00 96.05           N  
ATOM   3005  H   ARG A 198       8.639 -12.971  -6.959  1.00 96.05           H  
ATOM   3006  CA  ARG A 198      10.349 -12.882  -8.236  1.00 96.05           C  
ATOM   3007  HA  ARG A 198      10.917 -12.038  -8.628  1.00 96.05           H  
ATOM   3008  C   ARG A 198       9.521 -13.449  -9.386  1.00 96.05           C  
ATOM   3009  CB  ARG A 198      11.334 -13.897  -7.637  1.00 96.05           C  
ATOM   3010  HB2 ARG A 198      10.785 -14.766  -7.276  1.00 96.05           H  
ATOM   3011  HB3 ARG A 198      11.852 -13.435  -6.796  1.00 96.05           H  
ATOM   3012  O   ARG A 198       8.497 -14.082  -9.130  1.00 96.05           O  
ATOM   3013  CG  ARG A 198      12.367 -14.334  -8.681  1.00 96.05           C  
ATOM   3014  HG2 ARG A 198      11.865 -14.887  -9.476  1.00 96.05           H  
ATOM   3015  HG3 ARG A 198      12.825 -13.439  -9.102  1.00 96.05           H  
ATOM   3016  CD  ARG A 198      13.492 -15.204  -8.129  1.00 96.05           C  
ATOM   3017  HD2 ARG A 198      14.063 -15.573  -8.981  1.00 96.05           H  
ATOM   3018  HD3 ARG A 198      14.135 -14.583  -7.506  1.00 96.05           H  
ATOM   3019  NE  ARG A 198      13.005 -16.367  -7.372  1.00 96.05           N  
ATOM   3020  HE  ARG A 198      12.079 -16.715  -7.580  1.00 96.05           H  
ATOM   3021  NH1 ARG A 198      14.915 -16.816  -6.207  1.00 96.05           N  
ATOM   3022 HH11 ARG A 198      15.376 -16.116  -6.770  1.00 96.05           H  
ATOM   3023 HH12 ARG A 198      15.429 -17.395  -5.559  1.00 96.05           H  
ATOM   3024  NH2 ARG A 198      13.101 -18.104  -5.930  1.00 96.05           N  
ATOM   3025 HH21 ARG A 198      13.566 -18.688  -5.249  1.00 96.05           H  
ATOM   3026 HH22 ARG A 198      12.170 -18.362  -6.226  1.00 96.05           H  
ATOM   3027  CZ  ARG A 198      13.672 -17.088  -6.503  1.00 96.05           C  
ATOM   3028  N   ILE A 199       9.950 -13.227 -10.631  1.00 95.94           N  
ATOM   3029  H   ILE A 199      10.825 -12.742 -10.769  1.00 95.94           H  
ATOM   3030  CA  ILE A 199       9.270 -13.739 -11.828  1.00 95.94           C  
ATOM   3031  HA  ILE A 199       8.607 -14.540 -11.500  1.00 95.94           H  
ATOM   3032  C   ILE A 199      10.273 -14.372 -12.802  1.00 95.94           C  
ATOM   3033  CB  ILE A 199       8.341 -12.671 -12.456  1.00 95.94           C  
ATOM   3034  HB  ILE A 199       7.647 -12.359 -11.676  1.00 95.94           H  
ATOM   3035  O   ILE A 199      11.107 -13.692 -13.388  1.00 95.94           O  
ATOM   3036  CG1 ILE A 199       7.504 -13.322 -13.580  1.00 95.94           C  
ATOM   3037 HG12 ILE A 199       7.039 -14.225 -13.186  1.00 95.94           H  
ATOM   3038 HG13 ILE A 199       8.157 -13.606 -14.405  1.00 95.94           H  
ATOM   3039  CG2 ILE A 199       9.075 -11.405 -12.940  1.00 95.94           C  
ATOM   3040 HG21 ILE A 199       8.358 -10.634 -13.218  1.00 95.94           H  
ATOM   3041 HG22 ILE A 199       9.711 -11.007 -12.149  1.00 95.94           H  
ATOM   3042 HG23 ILE A 199       9.691 -11.630 -13.810  1.00 95.94           H  
ATOM   3043  CD1 ILE A 199       6.387 -12.430 -14.132  1.00 95.94           C  
ATOM   3044 HD11 ILE A 199       5.757 -12.074 -13.316  1.00 95.94           H  
ATOM   3045 HD12 ILE A 199       5.776 -13.007 -14.826  1.00 95.94           H  
ATOM   3046 HD13 ILE A 199       6.808 -11.578 -14.667  1.00 95.94           H  
ATOM   3047  N   THR A 200      10.200 -15.693 -12.985  1.00 95.43           N  
ATOM   3048  H   THR A 200       9.469 -16.199 -12.506  1.00 95.43           H  
ATOM   3049  CA  THR A 200      11.153 -16.456 -13.821  1.00 95.43           C  
ATOM   3050  HA  THR A 200      11.872 -15.768 -14.264  1.00 95.43           H  
ATOM   3051  C   THR A 200      10.454 -17.167 -14.973  1.00 95.43           C  
ATOM   3052  CB  THR A 200      11.966 -17.471 -13.000  1.00 95.43           C  
ATOM   3053  HB  THR A 200      12.539 -18.095 -13.686  1.00 95.43           H  
ATOM   3054  O   THR A 200       9.412 -17.787 -14.777  1.00 95.43           O  
ATOM   3055  CG2 THR A 200      12.941 -16.779 -12.056  1.00 95.43           C  
ATOM   3056 HG21 THR A 200      13.631 -16.178 -12.648  1.00 95.43           H  
ATOM   3057 HG22 THR A 200      12.411 -16.126 -11.362  1.00 95.43           H  
ATOM   3058 HG23 THR A 200      13.512 -17.522 -11.500  1.00 95.43           H  
ATOM   3059  OG1 THR A 200      11.139 -18.303 -12.213  1.00 95.43           O  
ATOM   3060  HG1 THR A 200      10.947 -17.807 -11.414  1.00 95.43           H  
ATOM   3061  N   LEU A 201      11.016 -17.110 -16.185  1.00 95.09           N  
ATOM   3062  H   LEU A 201      11.878 -16.596 -16.297  1.00 95.09           H  
ATOM   3063  CA  LEU A 201      10.456 -17.785 -17.363  1.00 95.09           C  
ATOM   3064  HA  LEU A 201       9.411 -17.492 -17.462  1.00 95.09           H  
ATOM   3065  C   LEU A 201      10.512 -19.316 -17.202  1.00 95.09           C  
ATOM   3066  CB  LEU A 201      11.217 -17.308 -18.616  1.00 95.09           C  
ATOM   3067  HB2 LEU A 201      11.122 -16.226 -18.704  1.00 95.09           H  
ATOM   3068  HB3 LEU A 201      12.273 -17.539 -18.479  1.00 95.09           H  
ATOM   3069  O   LEU A 201      11.583 -19.890 -17.001  1.00 95.09           O  
ATOM   3070  CG  LEU A 201      10.742 -17.957 -19.933  1.00 95.09           C  
ATOM   3071  HG  LEU A 201      10.729 -19.041 -19.823  1.00 95.09           H  
ATOM   3072  CD1 LEU A 201       9.351 -17.489 -20.358  1.00 95.09           C  
ATOM   3073 HD11 LEU A 201       8.617 -17.718 -19.585  1.00 95.09           H  
ATOM   3074 HD12 LEU A 201       9.356 -16.413 -20.529  1.00 95.09           H  
ATOM   3075 HD13 LEU A 201       9.056 -17.996 -21.277  1.00 95.09           H  
ATOM   3076  CD2 LEU A 201      11.718 -17.622 -21.057  1.00 95.09           C  
ATOM   3077 HD21 LEU A 201      12.725 -17.930 -20.775  1.00 95.09           H  
ATOM   3078 HD22 LEU A 201      11.725 -16.546 -21.229  1.00 95.09           H  
ATOM   3079 HD23 LEU A 201      11.421 -18.128 -21.976  1.00 95.09           H  
ATOM   3080  N   ASN A 202       9.373 -19.996 -17.352  1.00 94.84           N  
ATOM   3081  H   ASN A 202       8.532 -19.484 -17.577  1.00 94.84           H  
ATOM   3082  CA  ASN A 202       9.262 -21.450 -17.240  1.00 94.84           C  
ATOM   3083  HA  ASN A 202      10.205 -21.842 -16.859  1.00 94.84           H  
ATOM   3084  C   ASN A 202       9.029 -22.109 -18.609  1.00 94.84           C  
ATOM   3085  CB  ASN A 202       8.190 -21.813 -16.202  1.00 94.84           C  
ATOM   3086  HB2 ASN A 202       7.200 -21.558 -16.580  1.00 94.84           H  
ATOM   3087  HB3 ASN A 202       8.364 -21.232 -15.296  1.00 94.84           H  
ATOM   3088  O   ASN A 202       7.901 -22.389 -19.017  1.00 94.84           O  
ATOM   3089  CG  ASN A 202       8.218 -23.295 -15.853  1.00 94.84           C  
ATOM   3090  ND2 ASN A 202       7.671 -23.668 -14.725  1.00 94.84           N  
ATOM   3091 HD21 ASN A 202       7.732 -24.646 -14.479  1.00 94.84           H  
ATOM   3092 HD22 ASN A 202       7.373 -22.966 -14.064  1.00 94.84           H  
ATOM   3093  OD1 ASN A 202       8.760 -24.141 -16.555  1.00 94.84           O  
ATOM   3094  N   THR A 203      10.125 -22.446 -19.290  1.00 92.74           N  
ATOM   3095  H   THR A 203      11.027 -22.193 -18.912  1.00 92.74           H  
ATOM   3096  CA  THR A 203      10.090 -23.103 -20.608  1.00 92.74           C  
ATOM   3097  HA  THR A 203       9.387 -22.553 -21.234  1.00 92.74           H  
ATOM   3098  C   THR A 203       9.575 -24.552 -20.577  1.00 92.74           C  
ATOM   3099  CB  THR A 203      11.459 -23.028 -21.309  1.00 92.74           C  
ATOM   3100  HB  THR A 203      11.390 -23.505 -22.287  1.00 92.74           H  
ATOM   3101  O   THR A 203       9.403 -25.152 -21.632  1.00 92.74           O  
ATOM   3102  CG2 THR A 203      11.929 -21.585 -21.504  1.00 92.74           C  
ATOM   3103 HG21 THR A 203      11.136 -21.010 -21.983  1.00 92.74           H  
ATOM   3104 HG22 THR A 203      12.174 -21.125 -20.546  1.00 92.74           H  
ATOM   3105 HG23 THR A 203      12.805 -21.576 -22.154  1.00 92.74           H  
ATOM   3106  OG1 THR A 203      12.466 -23.667 -20.549  1.00 92.74           O  
ATOM   3107  HG1 THR A 203      12.308 -24.611 -20.615  1.00 92.74           H  
ATOM   3108  N   SER A 204       9.281 -25.139 -19.408  1.00 92.18           N  
ATOM   3109  H   SER A 204       9.374 -24.600 -18.559  1.00 92.18           H  
ATOM   3110  CA  SER A 204       8.726 -26.508 -19.304  1.00 92.18           C  
ATOM   3111  HA  SER A 204       9.349 -27.181 -19.893  1.00 92.18           H  
ATOM   3112  C   SER A 204       7.290 -26.615 -19.842  1.00 92.18           C  
ATOM   3113  CB  SER A 204       8.724 -27.007 -17.853  1.00 92.18           C  
ATOM   3114  HB2 SER A 204       7.887 -26.561 -17.317  1.00 92.18           H  
ATOM   3115  HB3 SER A 204       8.597 -28.090 -17.852  1.00 92.18           H  
ATOM   3116  O   SER A 204       6.804 -27.711 -20.131  1.00 92.18           O  
ATOM   3117  OG  SER A 204       9.921 -26.675 -17.178  1.00 92.18           O  
ATOM   3118  HG  SER A 204       9.786 -25.799 -16.811  1.00 92.18           H  
ATOM   3119  N   TYR A 205       6.610 -25.475 -19.975  1.00 92.24           N  
ATOM   3120  H   TYR A 205       7.059 -24.619 -19.680  1.00 92.24           H  
ATOM   3121  CA  TYR A 205       5.257 -25.361 -20.518  1.00 92.24           C  
ATOM   3122  HA  TYR A 205       4.773 -26.336 -20.478  1.00 92.24           H  
ATOM   3123  C   TYR A 205       5.223 -24.936 -21.996  1.00 92.24           C  
ATOM   3124  CB  TYR A 205       4.453 -24.420 -19.615  1.00 92.24           C  
ATOM   3125  HB2 TYR A 205       5.010 -23.492 -19.484  1.00 92.24           H  
ATOM   3126  HB3 TYR A 205       3.514 -24.165 -20.106  1.00 92.24           H  
ATOM   3127  O   TYR A 205       4.143 -24.940 -22.585  1.00 92.24           O  
ATOM   3128  CG  TYR A 205       4.129 -25.023 -18.260  1.00 92.24           C  
ATOM   3129  CD1 TYR A 205       3.092 -25.971 -18.147  1.00 92.24           C  
ATOM   3130  HD1 TYR A 205       2.508 -26.246 -19.012  1.00 92.24           H  
ATOM   3131  CD2 TYR A 205       4.863 -24.647 -17.117  1.00 92.24           C  
ATOM   3132  HD2 TYR A 205       5.648 -23.910 -17.204  1.00 92.24           H  
ATOM   3133  CE1 TYR A 205       2.796 -26.550 -16.899  1.00 92.24           C  
ATOM   3134  HE1 TYR A 205       1.992 -27.266 -16.808  1.00 92.24           H  
ATOM   3135  CE2 TYR A 205       4.552 -25.206 -15.861  1.00 92.24           C  
ATOM   3136  HE2 TYR A 205       5.091 -24.890 -14.980  1.00 92.24           H  
ATOM   3137  OH  TYR A 205       3.207 -26.700 -14.542  1.00 92.24           O  
ATOM   3138  HH  TYR A 205       3.649 -26.242 -13.823  1.00 92.24           H  
ATOM   3139  CZ  TYR A 205       3.518 -26.163 -15.751  1.00 92.24           C  
ATOM   3140  N   ASP A 206       6.374 -24.651 -22.624  1.00 91.32           N  
ATOM   3141  H   ASP A 206       7.241 -24.714 -22.111  1.00 91.32           H  
ATOM   3142  CA  ASP A 206       6.445 -24.201 -24.026  1.00 91.32           C  
ATOM   3143  HA  ASP A 206       5.833 -23.305 -24.131  1.00 91.32           H  
ATOM   3144  C   ASP A 206       5.869 -25.237 -25.019  1.00 91.32           C  
ATOM   3145  CB  ASP A 206       7.899 -23.842 -24.414  1.00 91.32           C  
ATOM   3146  HB2 ASP A 206       7.971 -23.859 -25.501  1.00 91.32           H  
ATOM   3147  HB3 ASP A 206       8.573 -24.615 -24.044  1.00 91.32           H  
ATOM   3148  O   ASP A 206       5.384 -24.854 -26.079  1.00 91.32           O  
ATOM   3149  CG  ASP A 206       8.397 -22.455 -23.962  1.00 91.32           C  
ATOM   3150  OD1 ASP A 206       7.584 -21.551 -23.670  1.00 91.32           O  
ATOM   3151  OD2 ASP A 206       9.623 -22.203 -24.011  1.00 91.32           O  
ATOM   3152  N   GLU A 207       5.852 -26.538 -24.690  1.00 89.02           N  
ATOM   3153  H   GLU A 207       6.308 -26.814 -23.832  1.00 89.02           H  
ATOM   3154  CA  GLU A 207       5.181 -27.566 -25.513  1.00 89.02           C  
ATOM   3155  HA  GLU A 207       5.260 -27.277 -26.561  1.00 89.02           H  
ATOM   3156  C   GLU A 207       3.678 -27.737 -25.228  1.00 89.02           C  
ATOM   3157  CB  GLU A 207       5.855 -28.940 -25.362  1.00 89.02           C  
ATOM   3158  HB2 GLU A 207       5.302 -29.632 -25.997  1.00 89.02           H  
ATOM   3159  HB3 GLU A 207       5.772 -29.283 -24.330  1.00 89.02           H  
ATOM   3160  O   GLU A 207       2.975 -28.367 -26.020  1.00 89.02           O  
ATOM   3161  CG  GLU A 207       7.329 -28.962 -25.790  1.00 89.02           C  
ATOM   3162  HG2 GLU A 207       7.463 -28.241 -26.596  1.00 89.02           H  
ATOM   3163  HG3 GLU A 207       7.950 -28.646 -24.951  1.00 89.02           H  
ATOM   3164  CD  GLU A 207       7.793 -30.339 -26.299  1.00 89.02           C  
ATOM   3165  OE1 GLU A 207       8.801 -30.349 -27.039  1.00 89.02           O  
ATOM   3166  OE2 GLU A 207       7.117 -31.368 -26.065  1.00 89.02           O  
ATOM   3167  N   GLN A 208       3.186 -27.218 -24.099  1.00 89.63           N  
ATOM   3168  H   GLN A 208       3.789 -26.612 -23.561  1.00 89.63           H  
ATOM   3169  CA  GLN A 208       1.814 -27.419 -23.615  1.00 89.63           C  
ATOM   3170  HA  GLN A 208       1.390 -28.312 -24.075  1.00 89.63           H  
ATOM   3171  C   GLN A 208       0.897 -26.249 -23.986  1.00 89.63           C  
ATOM   3172  CB  GLN A 208       1.831 -27.624 -22.091  1.00 89.63           C  
ATOM   3173  HB2 GLN A 208       0.803 -27.726 -21.743  1.00 89.63           H  
ATOM   3174  HB3 GLN A 208       2.266 -26.747 -21.613  1.00 89.63           H  
ATOM   3175  O   GLN A 208      -0.265 -26.465 -24.325  1.00 89.63           O  
ATOM   3176  CG  GLN A 208       2.625 -28.870 -21.664  1.00 89.63           C  
ATOM   3177  HG2 GLN A 208       3.653 -28.788 -22.017  1.00 89.63           H  
ATOM   3178  HG3 GLN A 208       2.178 -29.756 -22.116  1.00 89.63           H  
ATOM   3179  CD  GLN A 208       2.637 -29.051 -20.149  1.00 89.63           C  
ATOM   3180  NE2 GLN A 208       3.793 -29.114 -19.522  1.00 89.63           N  
ATOM   3181 HE21 GLN A 208       3.738 -29.115 -18.513  1.00 89.63           H  
ATOM   3182 HE22 GLN A 208       4.664 -28.937 -20.002  1.00 89.63           H  
ATOM   3183  OE1 GLN A 208       1.612 -29.134 -19.496  1.00 89.63           O  
ATOM   3184  N   HIS A 209       1.435 -25.028 -23.956  1.00 90.64           N  
ATOM   3185  H   HIS A 209       2.404 -24.938 -23.685  1.00 90.64           H  
ATOM   3186  CA  HIS A 209       0.721 -23.790 -24.257  1.00 90.64           C  
ATOM   3187  HA  HIS A 209      -0.307 -24.025 -24.532  1.00 90.64           H  
ATOM   3188  C   HIS A 209       1.354 -23.069 -25.454  1.00 90.64           C  
ATOM   3189  CB  HIS A 209       0.671 -22.916 -22.994  1.00 90.64           C  
ATOM   3190  HB2 HIS A 209       0.179 -21.973 -23.232  1.00 90.64           H  
ATOM   3191  HB3 HIS A 209       1.686 -22.691 -22.668  1.00 90.64           H  
ATOM   3192  O   HIS A 209       2.548 -23.213 -25.740  1.00 90.64           O  
ATOM   3193  CG  HIS A 209      -0.083 -23.580 -21.865  1.00 90.64           C  
ATOM   3194  CD2 HIS A 209       0.444 -24.378 -20.886  1.00 90.64           C  
ATOM   3195  HD2 HIS A 209       1.490 -24.625 -20.774  1.00 90.64           H  
ATOM   3196  ND1 HIS A 209      -1.444 -23.561 -21.672  1.00 90.64           N  
ATOM   3197  HD1 HIS A 209      -2.111 -22.986 -22.167  1.00 90.64           H  
ATOM   3198  CE1 HIS A 209      -1.724 -24.321 -20.604  1.00 90.64           C  
ATOM   3199  HE1 HIS A 209      -2.716 -24.462 -20.202  1.00 90.64           H  
ATOM   3200  NE2 HIS A 209      -0.604 -24.857 -20.092  1.00 90.64           N  
ATOM   3201  N   ASP A 210       0.552 -22.293 -26.180  1.00 88.84           N  
ATOM   3202  H   ASP A 210      -0.417 -22.181 -25.921  1.00 88.84           H  
ATOM   3203  CA  ASP A 210       1.011 -21.421 -27.266  1.00 88.84           C  
ATOM   3204  HA  ASP A 210       1.921 -21.848 -27.685  1.00 88.84           H  
ATOM   3205  C   ASP A 210       1.392 -20.010 -26.787  1.00 88.84           C  
ATOM   3206  CB  ASP A 210      -0.028 -21.406 -28.395  1.00 88.84           C  
ATOM   3207  HB2 ASP A 210      -0.256 -22.433 -28.681  1.00 88.84           H  
ATOM   3208  HB3 ASP A 210       0.417 -20.918 -29.262  1.00 88.84           H  
ATOM   3209  O   ASP A 210       1.910 -19.227 -27.582  1.00 88.84           O  
ATOM   3210  CG  ASP A 210      -1.331 -20.689 -28.032  1.00 88.84           C  
ATOM   3211  OD1 ASP A 210      -1.707 -20.729 -26.838  1.00 88.84           O  
ATOM   3212  OD2 ASP A 210      -1.930 -20.140 -28.981  1.00 88.84           O  
ATOM   3213  N   PHE A 211       1.203 -19.729 -25.494  1.00 93.51           N  
ATOM   3214  H   PHE A 211       0.730 -20.430 -24.942  1.00 93.51           H  
ATOM   3215  CA  PHE A 211       1.671 -18.549 -24.768  1.00 93.51           C  
ATOM   3216  HA  PHE A 211       2.026 -17.825 -25.502  1.00 93.51           H  
ATOM   3217  C   PHE A 211       2.847 -18.875 -23.825  1.00 93.51           C  
ATOM   3218  CB  PHE A 211       0.482 -17.924 -24.021  1.00 93.51           C  
ATOM   3219  HB2 PHE A 211       0.827 -17.050 -23.467  1.00 93.51           H  
ATOM   3220  HB3 PHE A 211      -0.234 -17.571 -24.763  1.00 93.51           H  
ATOM   3221  O   PHE A 211       3.078 -20.039 -23.490  1.00 93.51           O  
ATOM   3222  CG  PHE A 211      -0.262 -18.848 -23.071  1.00 93.51           C  
ATOM   3223  CD1 PHE A 211      -1.467 -19.454 -23.482  1.00 93.51           C  
ATOM   3224  HD1 PHE A 211      -1.845 -19.292 -24.481  1.00 93.51           H  
ATOM   3225  CD2 PHE A 211       0.225 -19.081 -21.771  1.00 93.51           C  
ATOM   3226  HD2 PHE A 211       1.147 -18.622 -21.447  1.00 93.51           H  
ATOM   3227  CE1 PHE A 211      -2.193 -20.260 -22.588  1.00 93.51           C  
ATOM   3228  HE1 PHE A 211      -3.127 -20.705 -22.900  1.00 93.51           H  
ATOM   3229  CE2 PHE A 211      -0.499 -19.892 -20.880  1.00 93.51           C  
ATOM   3230  HE2 PHE A 211      -0.140 -20.056 -19.875  1.00 93.51           H  
ATOM   3231  CZ  PHE A 211      -1.715 -20.465 -21.282  1.00 93.51           C  
ATOM   3232  HZ  PHE A 211      -2.279 -21.063 -20.581  1.00 93.51           H  
ATOM   3233  N   ARG A 212       3.604 -17.861 -23.377  1.00 94.55           N  
ATOM   3234  H   ARG A 212       3.394 -16.931 -23.711  1.00 94.55           H  
ATOM   3235  CA  ARG A 212       4.705 -18.045 -22.404  1.00 94.55           C  
ATOM   3236  HA  ARG A 212       5.178 -19.005 -22.615  1.00 94.55           H  
ATOM   3237  C   ARG A 212       4.191 -18.135 -20.966  1.00 94.55           C  
ATOM   3238  CB  ARG A 212       5.786 -16.954 -22.532  1.00 94.55           C  
ATOM   3239  HB2 ARG A 212       5.382 -16.007 -22.175  1.00 94.55           H  
ATOM   3240  HB3 ARG A 212       6.622 -17.219 -21.885  1.00 94.55           H  
ATOM   3241  O   ARG A 212       3.257 -17.426 -20.591  1.00 94.55           O  
ATOM   3242  CG  ARG A 212       6.327 -16.732 -23.954  1.00 94.55           C  
ATOM   3243  HG2 ARG A 212       5.574 -16.183 -24.518  1.00 94.55           H  
ATOM   3244  HG3 ARG A 212       7.206 -16.090 -23.897  1.00 94.55           H  
ATOM   3245  CD  ARG A 212       6.659 -18.013 -24.743  1.00 94.55           C  
ATOM   3246  HD2 ARG A 212       5.769 -18.640 -24.793  1.00 94.55           H  
ATOM   3247  HD3 ARG A 212       6.898 -17.727 -25.767  1.00 94.55           H  
ATOM   3248  NE  ARG A 212       7.778 -18.813 -24.201  1.00 94.55           N  
ATOM   3249  HE  ARG A 212       7.571 -19.748 -23.879  1.00 94.55           H  
ATOM   3250  NH1 ARG A 212       9.486 -17.386 -24.755  1.00 94.55           N  
ATOM   3251 HH11 ARG A 212      10.475 -17.184 -24.798  1.00 94.55           H  
ATOM   3252 HH12 ARG A 212       8.815 -16.661 -24.967  1.00 94.55           H  
ATOM   3253  NH2 ARG A 212       9.961 -19.428 -24.029  1.00 94.55           N  
ATOM   3254 HH21 ARG A 212       9.671 -20.377 -23.841  1.00 94.55           H  
ATOM   3255 HH22 ARG A 212      10.933 -19.211 -24.195  1.00 94.55           H  
ATOM   3256  CZ  ARG A 212       9.062 -18.536 -24.314  1.00 94.55           C  
ATOM   3257  N   VAL A 213       4.831 -18.985 -20.161  1.00 96.09           N  
ATOM   3258  H   VAL A 213       5.621 -19.488 -20.538  1.00 96.09           H  
ATOM   3259  CA  VAL A 213       4.507 -19.215 -18.743  1.00 96.09           C  
ATOM   3260  HA  VAL A 213       3.674 -18.571 -18.462  1.00 96.09           H  
ATOM   3261  C   VAL A 213       5.702 -18.840 -17.870  1.00 96.09           C  
ATOM   3262  CB  VAL A 213       4.069 -20.675 -18.492  1.00 96.09           C  
ATOM   3263  HB  VAL A 213       4.887 -21.338 -18.772  1.00 96.09           H  
ATOM   3264  O   VAL A 213       6.848 -19.111 -18.223  1.00 96.09           O  
ATOM   3265  CG1 VAL A 213       3.707 -20.950 -17.023  1.00 96.09           C  
ATOM   3266 HG11 VAL A 213       2.937 -20.253 -16.691  1.00 96.09           H  
ATOM   3267 HG12 VAL A 213       4.586 -20.846 -16.387  1.00 96.09           H  
ATOM   3268 HG13 VAL A 213       3.335 -21.969 -16.917  1.00 96.09           H  
ATOM   3269  CG2 VAL A 213       2.835 -21.029 -19.334  1.00 96.09           C  
ATOM   3270 HG21 VAL A 213       2.504 -22.044 -19.112  1.00 96.09           H  
ATOM   3271 HG22 VAL A 213       3.068 -20.973 -20.397  1.00 96.09           H  
ATOM   3272 HG23 VAL A 213       2.027 -20.333 -19.109  1.00 96.09           H  
ATOM   3273  N   TYR A 214       5.429 -18.250 -16.711  1.00 97.00           N  
ATOM   3274  H   TYR A 214       4.459 -18.069 -16.497  1.00 97.00           H  
ATOM   3275  CA  TYR A 214       6.401 -17.798 -15.723  1.00 97.00           C  
ATOM   3276  HA  TYR A 214       7.388 -18.161 -16.007  1.00 97.00           H  
ATOM   3277  C   TYR A 214       6.052 -18.371 -14.343  1.00 97.00           C  
ATOM   3278  CB  TYR A 214       6.441 -16.259 -15.685  1.00 97.00           C  
ATOM   3279  HB2 TYR A 214       5.486 -15.892 -15.310  1.00 97.00           H  
ATOM   3280  HB3 TYR A 214       7.205 -15.957 -14.969  1.00 97.00           H  
ATOM   3281  O   TYR A 214       4.884 -18.623 -14.044  1.00 97.00           O  
ATOM   3282  CG  TYR A 214       6.722 -15.578 -17.016  1.00 97.00           C  
ATOM   3283  CD1 TYR A 214       8.013 -15.094 -17.310  1.00 97.00           C  
ATOM   3284  HD1 TYR A 214       8.804 -15.182 -16.580  1.00 97.00           H  
ATOM   3285  CD2 TYR A 214       5.686 -15.422 -17.961  1.00 97.00           C  
ATOM   3286  HD2 TYR A 214       4.691 -15.772 -17.729  1.00 97.00           H  
ATOM   3287  CE1 TYR A 214       8.276 -14.486 -18.554  1.00 97.00           C  
ATOM   3288  HE1 TYR A 214       9.263 -14.115 -18.789  1.00 97.00           H  
ATOM   3289  CE2 TYR A 214       5.949 -14.826 -19.209  1.00 97.00           C  
ATOM   3290  HE2 TYR A 214       5.166 -14.715 -19.945  1.00 97.00           H  
ATOM   3291  OH  TYR A 214       7.492 -13.782 -20.711  1.00 97.00           O  
ATOM   3292  HH  TYR A 214       8.407 -13.502 -20.792  1.00 97.00           H  
ATOM   3293  CZ  TYR A 214       7.244 -14.354 -19.507  1.00 97.00           C  
ATOM   3294  N   ASN A 215       7.055 -18.557 -13.488  1.00 97.10           N  
ATOM   3295  H   ASN A 215       7.984 -18.308 -13.798  1.00 97.10           H  
ATOM   3296  CA  ASN A 215       6.861 -18.801 -12.061  1.00 97.10           C  
ATOM   3297  HA  ASN A 215       5.901 -19.291 -11.900  1.00 97.10           H  
ATOM   3298  C   ASN A 215       6.866 -17.448 -11.343  1.00 97.10           C  
ATOM   3299  CB  ASN A 215       7.971 -19.705 -11.493  1.00 97.10           C  
ATOM   3300  HB2 ASN A 215       7.640 -20.124 -10.543  1.00 97.10           H  
ATOM   3301  HB3 ASN A 215       8.852 -19.100 -11.278  1.00 97.10           H  
ATOM   3302  O   ASN A 215       7.861 -16.729 -11.442  1.00 97.10           O  
ATOM   3303  CG  ASN A 215       8.385 -20.845 -12.396  1.00 97.10           C  
ATOM   3304  ND2 ASN A 215       9.606 -20.817 -12.879  1.00 97.10           N  
ATOM   3305 HD21 ASN A 215       9.913 -21.567 -13.482  1.00 97.10           H  
ATOM   3306 HD22 ASN A 215      10.193 -20.019 -12.682  1.00 97.10           H  
ATOM   3307  OD1 ASN A 215       7.628 -21.763 -12.682  1.00 97.10           O  
ATOM   3308  N   PHE A 216       5.800 -17.121 -10.618  1.00 97.57           N  
ATOM   3309  H   PHE A 216       5.006 -17.746 -10.627  1.00 97.57           H  
ATOM   3310  CA  PHE A 216       5.711 -15.940  -9.760  1.00 97.57           C  
ATOM   3311  HA  PHE A 216       6.547 -15.272  -9.969  1.00 97.57           H  
ATOM   3312  C   PHE A 216       5.785 -16.359  -8.289  1.00 97.57           C  
ATOM   3313  CB  PHE A 216       4.423 -15.175 -10.085  1.00 97.57           C  
ATOM   3314  HB2 PHE A 216       4.422 -14.949 -11.151  1.00 97.57           H  
ATOM   3315  HB3 PHE A 216       3.564 -15.814  -9.885  1.00 97.57           H  
ATOM   3316  O   PHE A 216       4.958 -17.143  -7.821  1.00 97.57           O  
ATOM   3317  CG  PHE A 216       4.255 -13.876  -9.319  1.00 97.57           C  
ATOM   3318  CD1 PHE A 216       3.777 -13.889  -7.995  1.00 97.57           C  
ATOM   3319  HD1 PHE A 216       3.554 -14.828  -7.509  1.00 97.57           H  
ATOM   3320  CD2 PHE A 216       4.561 -12.648  -9.935  1.00 97.57           C  
ATOM   3321  HD2 PHE A 216       4.932 -12.628 -10.949  1.00 97.57           H  
ATOM   3322  CE1 PHE A 216       3.585 -12.685  -7.298  1.00 97.57           C  
ATOM   3323  HE1 PHE A 216       3.207 -12.701  -6.286  1.00 97.57           H  
ATOM   3324  CE2 PHE A 216       4.363 -11.442  -9.241  1.00 97.57           C  
ATOM   3325  HE2 PHE A 216       4.576 -10.499  -9.724  1.00 97.57           H  
ATOM   3326  CZ  PHE A 216       3.871 -11.461  -7.925  1.00 97.57           C  
ATOM   3327  HZ  PHE A 216       3.707 -10.534  -7.397  1.00 97.57           H  
ATOM   3328  N   GLU A 217       6.762 -15.845  -7.549  1.00 97.72           N  
ATOM   3329  H   GLU A 217       7.394 -15.190  -7.988  1.00 97.72           H  
ATOM   3330  CA  GLU A 217       7.003 -16.183  -6.141  1.00 97.72           C  
ATOM   3331  HA  GLU A 217       6.269 -16.911  -5.795  1.00 97.72           H  
ATOM   3332  C   GLU A 217       6.880 -14.942  -5.257  1.00 97.72           C  
ATOM   3333  CB  GLU A 217       8.397 -16.801  -5.974  1.00 97.72           C  
ATOM   3334  HB2 GLU A 217       8.607 -16.932  -4.913  1.00 97.72           H  
ATOM   3335  HB3 GLU A 217       9.128 -16.099  -6.375  1.00 97.72           H  
ATOM   3336  O   GLU A 217       7.422 -13.883  -5.581  1.00 97.72           O  
ATOM   3337  CG  GLU A 217       8.555 -18.161  -6.670  1.00 97.72           C  
ATOM   3338  HG2 GLU A 217       8.029 -18.922  -6.094  1.00 97.72           H  
ATOM   3339  HG3 GLU A 217       8.119 -18.126  -7.669  1.00 97.72           H  
ATOM   3340  CD  GLU A 217      10.039 -18.506  -6.800  1.00 97.72           C  
ATOM   3341  OE1 GLU A 217      10.551 -19.385  -6.077  1.00 97.72           O  
ATOM   3342  OE2 GLU A 217      10.742 -17.833  -7.582  1.00 97.72           O  
ATOM   3343  N   VAL A 218       6.209 -15.087  -4.114  1.00 97.19           N  
ATOM   3344  H   VAL A 218       5.830 -15.995  -3.888  1.00 97.19           H  
ATOM   3345  CA  VAL A 218       6.109 -14.048  -3.084  1.00 97.19           C  
ATOM   3346  HA  VAL A 218       6.115 -13.068  -3.561  1.00 97.19           H  
ATOM   3347  C   VAL A 218       7.309 -14.161  -2.152  1.00 97.19           C  
ATOM   3348  CB  VAL A 218       4.813 -14.184  -2.274  1.00 97.19           C  
ATOM   3349  HB  VAL A 218       4.876 -15.110  -1.703  1.00 97.19           H  
ATOM   3350  O   VAL A 218       7.555 -15.217  -1.561  1.00 97.19           O  
ATOM   3351  CG1 VAL A 218       4.655 -13.027  -1.281  1.00 97.19           C  
ATOM   3352 HG11 VAL A 218       3.752 -13.176  -0.690  1.00 97.19           H  
ATOM   3353 HG12 VAL A 218       4.592 -12.080  -1.816  1.00 97.19           H  
ATOM   3354 HG13 VAL A 218       5.512 -12.981  -0.610  1.00 97.19           H  
ATOM   3355  CG2 VAL A 218       3.566 -14.239  -3.168  1.00 97.19           C  
ATOM   3356 HG21 VAL A 218       3.562 -15.163  -3.747  1.00 97.19           H  
ATOM   3357 HG22 VAL A 218       2.665 -14.219  -2.555  1.00 97.19           H  
ATOM   3358 HG23 VAL A 218       3.556 -13.390  -3.851  1.00 97.19           H  
ATOM   3359  N   ILE A 219       8.034 -13.058  -1.990  1.00 97.14           N  
ATOM   3360  H   ILE A 219       7.733 -12.211  -2.452  1.00 97.14           H  
ATOM   3361  CA  ILE A 219       9.292 -13.000  -1.248  1.00 97.14           C  
ATOM   3362  HA  ILE A 219       9.554 -14.005  -0.915  1.00 97.14           H  
ATOM   3363  C   ILE A 219       9.128 -12.137   0.007  1.00 97.14           C  
ATOM   3364  CB  ILE A 219      10.424 -12.512  -2.183  1.00 97.14           C  
ATOM   3365  HB  ILE A 219      10.172 -11.505  -2.515  1.00 97.14           H  
ATOM   3366  O   ILE A 219       8.440 -11.115  -0.005  1.00 97.14           O  
ATOM   3367  CG1 ILE A 219      10.564 -13.387  -3.458  1.00 97.14           C  
ATOM   3368 HG12 ILE A 219      11.343 -12.966  -4.093  1.00 97.14           H  
ATOM   3369 HG13 ILE A 219       9.642 -13.329  -4.037  1.00 97.14           H  
ATOM   3370  CG2 ILE A 219      11.769 -12.416  -1.442  1.00 97.14           C  
ATOM   3371 HG21 ILE A 219      11.730 -11.633  -0.685  1.00 97.14           H  
ATOM   3372 HG22 ILE A 219      12.554 -12.142  -2.147  1.00 97.14           H  
ATOM   3373 HG23 ILE A 219      12.016 -13.366  -0.969  1.00 97.14           H  
ATOM   3374  CD1 ILE A 219      10.897 -14.868  -3.236  1.00 97.14           C  
ATOM   3375 HD11 ILE A 219      11.823 -14.975  -2.671  1.00 97.14           H  
ATOM   3376 HD12 ILE A 219      10.082 -15.361  -2.706  1.00 97.14           H  
ATOM   3377 HD13 ILE A 219      11.020 -15.354  -4.204  1.00 97.14           H  
ATOM   3378  N   ARG A 220       9.792 -12.535   1.096  1.00 95.54           N  
ATOM   3379  H   ARG A 220      10.279 -13.418   1.039  1.00 95.54           H  
ATOM   3380  CA  ARG A 220      10.009 -11.722   2.297  1.00 95.54           C  
ATOM   3381  HA  ARG A 220       9.698 -10.699   2.085  1.00 95.54           H  
ATOM   3382  C   ARG A 220      11.493 -11.693   2.642  1.00 95.54           C  
ATOM   3383  CB  ARG A 220       9.150 -12.257   3.449  1.00 95.54           C  
ATOM   3384  HB2 ARG A 220       9.446 -13.283   3.669  1.00 95.54           H  
ATOM   3385  HB3 ARG A 220       8.114 -12.255   3.110  1.00 95.54           H  
ATOM   3386  O   ARG A 220      12.125 -12.740   2.752  1.00 95.54           O  
ATOM   3387  CG  ARG A 220       9.264 -11.414   4.733  1.00 95.54           C  
ATOM   3388  HG2 ARG A 220       9.057 -10.367   4.510  1.00 95.54           H  
ATOM   3389  HG3 ARG A 220      10.280 -11.486   5.119  1.00 95.54           H  
ATOM   3390  CD  ARG A 220       8.297 -11.905   5.823  1.00 95.54           C  
ATOM   3391  HD2 ARG A 220       8.520 -12.952   6.025  1.00 95.54           H  
ATOM   3392  HD3 ARG A 220       8.487 -11.330   6.730  1.00 95.54           H  
ATOM   3393  NE  ARG A 220       6.883 -11.728   5.423  1.00 95.54           N  
ATOM   3394  HE  ARG A 220       6.706 -10.924   4.839  1.00 95.54           H  
ATOM   3395  NH1 ARG A 220       5.979 -13.617   6.382  1.00 95.54           N  
ATOM   3396 HH11 ARG A 220       6.887 -13.844   6.762  1.00 95.54           H  
ATOM   3397 HH12 ARG A 220       5.217 -14.278   6.430  1.00 95.54           H  
ATOM   3398  NH2 ARG A 220       4.705 -12.319   5.097  1.00 95.54           N  
ATOM   3399 HH21 ARG A 220       3.987 -13.029   5.086  1.00 95.54           H  
ATOM   3400 HH22 ARG A 220       4.627 -11.574   4.419  1.00 95.54           H  
ATOM   3401  CZ  ARG A 220       5.868 -12.550   5.641  1.00 95.54           C  
ATOM   3402  N   TYR A 221      12.023 -10.497   2.840  1.00 95.46           N  
ATOM   3403  H   TYR A 221      11.420  -9.692   2.757  1.00 95.46           H  
ATOM   3404  CA  TYR A 221      13.375 -10.258   3.324  1.00 95.46           C  
ATOM   3405  HA  TYR A 221      14.025 -11.049   2.950  1.00 95.46           H  
ATOM   3406  C   TYR A 221      13.386 -10.304   4.860  1.00 95.46           C  
ATOM   3407  CB  TYR A 221      13.900  -8.935   2.750  1.00 95.46           C  
ATOM   3408  HB2 TYR A 221      13.250  -8.123   3.075  1.00 95.46           H  
ATOM   3409  HB3 TYR A 221      14.888  -8.745   3.169  1.00 95.46           H  
ATOM   3410  O   TYR A 221      12.462  -9.802   5.507  1.00 95.46           O  
ATOM   3411  CG  TYR A 221      13.998  -8.910   1.229  1.00 95.46           C  
ATOM   3412  CD1 TYR A 221      15.232  -9.139   0.587  1.00 95.46           C  
ATOM   3413  HD1 TYR A 221      16.116  -9.340   1.175  1.00 95.46           H  
ATOM   3414  CD2 TYR A 221      12.856  -8.634   0.450  1.00 95.46           C  
ATOM   3415  HD2 TYR A 221      11.908  -8.429   0.925  1.00 95.46           H  
ATOM   3416  CE1 TYR A 221      15.333  -9.061  -0.818  1.00 95.46           C  
ATOM   3417  HE1 TYR A 221      16.290  -9.198  -1.299  1.00 95.46           H  
ATOM   3418  CE2 TYR A 221      12.944  -8.585  -0.952  1.00 95.46           C  
ATOM   3419  HE2 TYR A 221      12.074  -8.355  -1.548  1.00 95.46           H  
ATOM   3420  OH  TYR A 221      14.250  -8.630  -2.937  1.00 95.46           O  
ATOM   3421  HH  TYR A 221      15.138  -8.681  -3.300  1.00 95.46           H  
ATOM   3422  CZ  TYR A 221      14.185  -8.771  -1.588  1.00 95.46           C  
ATOM   3423  N   ASP A 222      14.404 -10.937   5.443  1.00 92.41           N  
ATOM   3424  H   ASP A 222      15.119 -11.344   4.857  1.00 92.41           H  
ATOM   3425  CA  ASP A 222      14.625 -10.960   6.895  1.00 92.41           C  
ATOM   3426  HA  ASP A 222      13.665 -10.803   7.387  1.00 92.41           H  
ATOM   3427  C   ASP A 222      15.530  -9.807   7.379  1.00 92.41           C  
ATOM   3428  CB  ASP A 222      15.101 -12.358   7.336  1.00 92.41           C  
ATOM   3429  HB2 ASP A 222      15.099 -12.400   8.425  1.00 92.41           H  
ATOM   3430  HB3 ASP A 222      14.370 -13.089   6.990  1.00 92.41           H  
ATOM   3431  O   ASP A 222      15.937  -8.944   6.602  1.00 92.41           O  
ATOM   3432  CG  ASP A 222      16.488 -12.782   6.842  1.00 92.41           C  
ATOM   3433  OD1 ASP A 222      17.319 -11.917   6.485  1.00 92.41           O  
ATOM   3434  OD2 ASP A 222      16.739 -14.003   6.828  1.00 92.41           O  
ATOM   3435  N   GLU A 223      15.850  -9.782   8.677  1.00 87.70           N  
ATOM   3436  H   GLU A 223      15.500 -10.518   9.273  1.00 87.70           H  
ATOM   3437  CA  GLU A 223      16.709  -8.758   9.304  1.00 87.70           C  
ATOM   3438  HA  GLU A 223      16.278  -7.776   9.112  1.00 87.70           H  
ATOM   3439  C   GLU A 223      18.148  -8.719   8.745  1.00 87.70           C  
ATOM   3440  CB  GLU A 223      16.753  -8.981  10.830  1.00 87.70           C  
ATOM   3441  HB2 GLU A 223      17.415  -8.232  11.266  1.00 87.70           H  
ATOM   3442  HB3 GLU A 223      17.169  -9.968  11.030  1.00 87.70           H  
ATOM   3443  O   GLU A 223      18.875  -7.753   8.984  1.00 87.70           O  
ATOM   3444  CG  GLU A 223      15.375  -8.863  11.508  1.00 87.70           C  
ATOM   3445  HG2 GLU A 223      14.717  -9.632  11.104  1.00 87.70           H  
ATOM   3446  HG3 GLU A 223      14.950  -7.892  11.256  1.00 87.70           H  
ATOM   3447  CD  GLU A 223      15.415  -9.008  13.044  1.00 87.70           C  
ATOM   3448  OE1 GLU A 223      14.318  -8.953  13.647  1.00 87.70           O  
ATOM   3449  OE2 GLU A 223      16.516  -9.166  13.621  1.00 87.70           O  
ATOM   3450  N   TYR A 224      18.559  -9.738   7.984  1.00 89.30           N  
ATOM   3451  H   TYR A 224      17.902 -10.477   7.776  1.00 89.30           H  
ATOM   3452  CA  TYR A 224      19.853  -9.825   7.301  1.00 89.30           C  
ATOM   3453  HA  TYR A 224      20.506  -9.045   7.692  1.00 89.30           H  
ATOM   3454  C   TYR A 224      19.739  -9.566   5.786  1.00 89.30           C  
ATOM   3455  CB  TYR A 224      20.499 -11.182   7.623  1.00 89.30           C  
ATOM   3456  HB2 TYR A 224      19.936 -11.966   7.116  1.00 89.30           H  
ATOM   3457  HB3 TYR A 224      21.511 -11.194   7.218  1.00 89.30           H  
ATOM   3458  O   TYR A 224      20.718  -9.732   5.059  1.00 89.30           O  
ATOM   3459  CG  TYR A 224      20.573 -11.499   9.109  1.00 89.30           C  
ATOM   3460  CD1 TYR A 224      21.332 -10.675   9.963  1.00 89.30           C  
ATOM   3461  HD1 TYR A 224      21.857  -9.825   9.554  1.00 89.30           H  
ATOM   3462  CD2 TYR A 224      19.850 -12.586   9.641  1.00 89.30           C  
ATOM   3463  HD2 TYR A 224      19.247 -13.198   8.988  1.00 89.30           H  
ATOM   3464  CE1 TYR A 224      21.365 -10.927  11.348  1.00 89.30           C  
ATOM   3465  HE1 TYR A 224      21.924 -10.273  12.000  1.00 89.30           H  
ATOM   3466  CE2 TYR A 224      19.894 -12.853  11.024  1.00 89.30           C  
ATOM   3467  HE2 TYR A 224      19.329 -13.673  11.441  1.00 89.30           H  
ATOM   3468  OH  TYR A 224      20.671 -12.260  13.218  1.00 89.30           O  
ATOM   3469  HH  TYR A 224      21.051 -11.512  13.686  1.00 89.30           H  
ATOM   3470  CZ  TYR A 224      20.645 -12.020  11.880  1.00 89.30           C  
ATOM   3471  N   ASN A 225      18.563  -9.132   5.312  1.00 86.58           N  
ATOM   3472  H   ASN A 225      17.818  -9.017   5.984  1.00 86.58           H  
ATOM   3473  CA  ASN A 225      18.178  -8.997   3.904  1.00 86.58           C  
ATOM   3474  HA  ASN A 225      17.128  -8.705   3.920  1.00 86.58           H  
ATOM   3475  C   ASN A 225      18.199 -10.320   3.109  1.00 86.58           C  
ATOM   3476  CB  ASN A 225      18.934  -7.841   3.219  1.00 86.58           C  
ATOM   3477  HB2 ASN A 225      18.564  -7.724   2.201  1.00 86.58           H  
ATOM   3478  HB3 ASN A 225      19.995  -8.085   3.161  1.00 86.58           H  
ATOM   3479  O   ASN A 225      18.308 -10.306   1.881  1.00 86.58           O  
ATOM   3480  CG  ASN A 225      18.741  -6.512   3.919  1.00 86.58           C  
ATOM   3481  ND2 ASN A 225      19.805  -5.881   4.356  1.00 86.58           N  
ATOM   3482 HD21 ASN A 225      20.711  -6.322   4.279  1.00 86.58           H  
ATOM   3483 HD22 ASN A 225      19.630  -5.018   4.850  1.00 86.58           H  
ATOM   3484  OD1 ASN A 225      17.643  -6.013   4.079  1.00 86.58           O  
ATOM   3485  N   THR A 226      18.049 -11.472   3.768  1.00 92.08           N  
ATOM   3486  H   THR A 226      17.956 -11.462   4.774  1.00 92.08           H  
ATOM   3487  CA  THR A 226      17.928 -12.765   3.078  1.00 92.08           C  
ATOM   3488  HA  THR A 226      18.673 -12.790   2.282  1.00 92.08           H  
ATOM   3489  C   THR A 226      16.536 -12.899   2.467  1.00 92.08           C  
ATOM   3490  CB  THR A 226      18.179 -13.976   3.993  1.00 92.08           C  
ATOM   3491  HB  THR A 226      17.245 -14.259   4.479  1.00 92.08           H  
ATOM   3492  O   THR A 226      15.530 -12.824   3.174  1.00 92.08           O  
ATOM   3493  CG2 THR A 226      18.674 -15.179   3.192  1.00 92.08           C  
ATOM   3494 HG21 THR A 226      18.825 -16.018   3.872  1.00 92.08           H  
ATOM   3495 HG22 THR A 226      17.932 -15.462   2.446  1.00 92.08           H  
ATOM   3496 HG23 THR A 226      19.618 -14.938   2.705  1.00 92.08           H  
ATOM   3497  OG1 THR A 226      19.133 -13.701   4.988  1.00 92.08           O  
ATOM   3498  HG1 THR A 226      18.621 -13.352   5.721  1.00 92.08           H  
ATOM   3499  N   ALA A 227      16.462 -13.125   1.155  1.00 93.29           N  
ATOM   3500  H   ALA A 227      17.317 -13.140   0.618  1.00 93.29           H  
ATOM   3501  CA  ALA A 227      15.202 -13.326   0.446  1.00 93.29           C  
ATOM   3502  HA  ALA A 227      14.474 -12.600   0.809  1.00 93.29           H  
ATOM   3503  C   ALA A 227      14.637 -14.739   0.687  1.00 93.29           C  
ATOM   3504  CB  ALA A 227      15.440 -13.044  -1.040  1.00 93.29           C  
ATOM   3505  HB1 ALA A 227      14.518 -13.230  -1.592  1.00 93.29           H  
ATOM   3506  HB2 ALA A 227      15.738 -12.005  -1.178  1.00 93.29           H  
ATOM   3507  HB3 ALA A 227      16.219 -13.701  -1.427  1.00 93.29           H  
ATOM   3508  O   ALA A 227      15.191 -15.731   0.213  1.00 93.29           O  
ATOM   3509  N   ASN A 228      13.509 -14.827   1.392  1.00 95.73           N  
ATOM   3510  H   ASN A 228      13.117 -13.978   1.772  1.00 95.73           H  
ATOM   3511  CA  ASN A 228      12.808 -16.072   1.701  1.00 95.73           C  
ATOM   3512  HA  ASN A 228      13.430 -16.924   1.427  1.00 95.73           H  
ATOM   3513  C   ASN A 228      11.493 -16.160   0.905  1.00 95.73           C  
ATOM   3514  CB  ASN A 228      12.555 -16.136   3.218  1.00 95.73           C  
ATOM   3515  HB2 ASN A 228      11.924 -16.999   3.432  1.00 95.73           H  
ATOM   3516  HB3 ASN A 228      12.018 -15.245   3.542  1.00 95.73           H  
ATOM   3517  O   ASN A 228      10.709 -15.211   0.904  1.00 95.73           O  
ATOM   3518  CG  ASN A 228      13.822 -16.284   4.046  1.00 95.73           C  
ATOM   3519  ND2 ASN A 228      14.437 -15.206   4.478  1.00 95.73           N  
ATOM   3520 HD21 ASN A 228      15.248 -15.323   5.069  1.00 95.73           H  
ATOM   3521 HD22 ASN A 228      14.193 -14.287   4.136  1.00 95.73           H  
ATOM   3522  OD1 ASN A 228      14.252 -17.389   4.328  1.00 95.73           O  
ATOM   3523  N   ILE A 229      11.218 -17.300   0.262  1.00 95.73           N  
ATOM   3524  H   ILE A 229      11.875 -18.064   0.328  1.00 95.73           H  
ATOM   3525  CA  ILE A 229       9.923 -17.557  -0.395  1.00 95.73           C  
ATOM   3526  HA  ILE A 229       9.621 -16.662  -0.940  1.00 95.73           H  
ATOM   3527  C   ILE A 229       8.877 -17.842   0.688  1.00 95.73           C  
ATOM   3528  CB  ILE A 229       9.999 -18.732  -1.400  1.00 95.73           C  
ATOM   3529  HB  ILE A 229      10.219 -19.637  -0.834  1.00 95.73           H  
ATOM   3530  O   ILE A 229       9.109 -18.687   1.554  1.00 95.73           O  
ATOM   3531  CG1 ILE A 229      11.104 -18.549  -2.468  1.00 95.73           C  
ATOM   3532 HG12 ILE A 229      10.748 -17.893  -3.262  1.00 95.73           H  
ATOM   3533 HG13 ILE A 229      11.990 -18.091  -2.028  1.00 95.73           H  
ATOM   3534  CG2 ILE A 229       8.636 -18.917  -2.102  1.00 95.73           C  
ATOM   3535 HG21 ILE A 229       8.328 -17.987  -2.579  1.00 95.73           H  
ATOM   3536 HG22 ILE A 229       8.696 -19.692  -2.865  1.00 95.73           H  
ATOM   3537 HG23 ILE A 229       7.871 -19.221  -1.387  1.00 95.73           H  
ATOM   3538  CD1 ILE A 229      11.546 -19.889  -3.071  1.00 95.73           C  
ATOM   3539 HD11 ILE A 229      12.347 -19.717  -3.791  1.00 95.73           H  
ATOM   3540 HD12 ILE A 229      11.919 -20.545  -2.285  1.00 95.73           H  
ATOM   3541 HD13 ILE A 229      10.715 -20.376  -3.581  1.00 95.73           H  
ATOM   3542  N   ILE A 230       7.731 -17.159   0.637  1.00 94.22           N  
ATOM   3543  H   ILE A 230       7.632 -16.463  -0.087  1.00 94.22           H  
ATOM   3544  CA  ILE A 230       6.633 -17.344   1.605  1.00 94.22           C  
ATOM   3545  HA  ILE A 230       6.927 -18.105   2.328  1.00 94.22           H  
ATOM   3546  C   ILE A 230       5.339 -17.882   0.983  1.00 94.22           C  
ATOM   3547  CB  ILE A 230       6.368 -16.050   2.403  1.00 94.22           C  
ATOM   3548  HB  ILE A 230       5.556 -16.266   3.098  1.00 94.22           H  
ATOM   3549  O   ILE A 230       4.502 -18.416   1.705  1.00 94.22           O  
ATOM   3550  CG1 ILE A 230       5.923 -14.879   1.498  1.00 94.22           C  
ATOM   3551 HG12 ILE A 230       5.137 -15.219   0.823  1.00 94.22           H  
ATOM   3552 HG13 ILE A 230       6.765 -14.530   0.901  1.00 94.22           H  
ATOM   3553  CG2 ILE A 230       7.604 -15.676   3.244  1.00 94.22           C  
ATOM   3554 HG21 ILE A 230       7.362 -14.873   3.940  1.00 94.22           H  
ATOM   3555 HG22 ILE A 230       7.939 -16.545   3.810  1.00 94.22           H  
ATOM   3556 HG23 ILE A 230       8.416 -15.354   2.592  1.00 94.22           H  
ATOM   3557  CD1 ILE A 230       5.355 -13.701   2.290  1.00 94.22           C  
ATOM   3558 HD11 ILE A 230       4.578 -14.064   2.963  1.00 94.22           H  
ATOM   3559 HD12 ILE A 230       6.148 -13.220   2.863  1.00 94.22           H  
ATOM   3560 HD13 ILE A 230       4.919 -12.966   1.613  1.00 94.22           H  
ATOM   3561  N   GLU A 231       5.158 -17.733  -0.331  1.00 94.33           N  
ATOM   3562  H   GLU A 231       5.889 -17.297  -0.875  1.00 94.33           H  
ATOM   3563  CA  GLU A 231       3.958 -18.140  -1.068  1.00 94.33           C  
ATOM   3564  HA  GLU A 231       3.641 -19.120  -0.711  1.00 94.33           H  
ATOM   3565  C   GLU A 231       4.296 -18.270  -2.571  1.00 94.33           C  
ATOM   3566  CB  GLU A 231       2.835 -17.127  -0.748  1.00 94.33           C  
ATOM   3567  HB2 GLU A 231       3.190 -16.113  -0.933  1.00 94.33           H  
ATOM   3568  HB3 GLU A 231       2.619 -17.191   0.318  1.00 94.33           H  
ATOM   3569  O   GLU A 231       5.167 -17.563  -3.083  1.00 94.33           O  
ATOM   3570  CG  GLU A 231       1.509 -17.301  -1.488  1.00 94.33           C  
ATOM   3571  HG2 GLU A 231       1.662 -17.096  -2.547  1.00 94.33           H  
ATOM   3572  HG3 GLU A 231       1.168 -18.330  -1.374  1.00 94.33           H  
ATOM   3573  CD  GLU A 231       0.468 -16.320  -0.922  1.00 94.33           C  
ATOM   3574  OE1 GLU A 231      -0.556 -16.750  -0.354  1.00 94.33           O  
ATOM   3575  OE2 GLU A 231       0.668 -15.086  -1.000  1.00 94.33           O  
ATOM   3576  N   GLY A 232       3.641 -19.200  -3.274  1.00 92.17           N  
ATOM   3577  H   GLY A 232       2.938 -19.749  -2.801  1.00 92.17           H  
ATOM   3578  CA  GLY A 232       4.007 -19.613  -4.636  1.00 92.17           C  
ATOM   3579  HA2 GLY A 232       3.104 -19.918  -5.164  1.00 92.17           H  
ATOM   3580  HA3 GLY A 232       4.428 -18.759  -5.166  1.00 92.17           H  
ATOM   3581  C   GLY A 232       5.018 -20.782  -4.680  1.00 92.17           C  
ATOM   3582  O   GLY A 232       5.233 -21.439  -3.658  1.00 92.17           O  
ATOM   3583  N   PRO A 233       5.629 -21.076  -5.847  1.00 94.56           N  
ATOM   3584  CA  PRO A 233       5.431 -20.393  -7.126  1.00 94.56           C  
ATOM   3585  HA  PRO A 233       5.643 -19.330  -7.009  1.00 94.56           H  
ATOM   3586  C   PRO A 233       4.015 -20.578  -7.687  1.00 94.56           C  
ATOM   3587  CB  PRO A 233       6.468 -20.994  -8.082  1.00 94.56           C  
ATOM   3588  HB2 PRO A 233       6.098 -21.044  -9.106  1.00 94.56           H  
ATOM   3589  HB3 PRO A 233       7.391 -20.416  -8.037  1.00 94.56           H  
ATOM   3590  O   PRO A 233       3.504 -21.694  -7.765  1.00 94.56           O  
ATOM   3591  CG  PRO A 233       6.719 -22.388  -7.511  1.00 94.56           C  
ATOM   3592  HG2 PRO A 233       7.707 -22.763  -7.779  1.00 94.56           H  
ATOM   3593  HG3 PRO A 233       5.941 -23.072  -7.849  1.00 94.56           H  
ATOM   3594  CD  PRO A 233       6.589 -22.158  -6.006  1.00 94.56           C  
ATOM   3595  HD2 PRO A 233       7.549 -21.847  -5.595  1.00 94.56           H  
ATOM   3596  HD3 PRO A 233       6.246 -23.067  -5.512  1.00 94.56           H  
ATOM   3597  N   PHE A 234       3.403 -19.483  -8.127  1.00 96.42           N  
ATOM   3598  H   PHE A 234       3.879 -18.598  -8.027  1.00 96.42           H  
ATOM   3599  CA  PHE A 234       2.221 -19.502  -8.985  1.00 96.42           C  
ATOM   3600  HA  PHE A 234       1.621 -20.383  -8.756  1.00 96.42           H  
ATOM   3601  C   PHE A 234       2.659 -19.583 -10.454  1.00 96.42           C  
ATOM   3602  CB  PHE A 234       1.368 -18.252  -8.727  1.00 96.42           C  
ATOM   3603  HB2 PHE A 234       1.939 -17.373  -9.023  1.00 96.42           H  
ATOM   3604  HB3 PHE A 234       0.493 -18.301  -9.375  1.00 96.42           H  
ATOM   3605  O   PHE A 234       3.615 -18.914 -10.847  1.00 96.42           O  
ATOM   3606  CG  PHE A 234       0.883 -18.072  -7.297  1.00 96.42           C  
ATOM   3607  CD1 PHE A 234       0.041 -19.033  -6.706  1.00 96.42           C  
ATOM   3608  HD1 PHE A 234      -0.253 -19.911  -7.262  1.00 96.42           H  
ATOM   3609  CD2 PHE A 234       1.242 -16.923  -6.565  1.00 96.42           C  
ATOM   3610  HD2 PHE A 234       1.880 -16.176  -7.014  1.00 96.42           H  
ATOM   3611  CE1 PHE A 234      -0.441 -18.844  -5.398  1.00 96.42           C  
ATOM   3612  HE1 PHE A 234      -1.097 -19.575  -4.951  1.00 96.42           H  
ATOM   3613  CE2 PHE A 234       0.757 -16.731  -5.259  1.00 96.42           C  
ATOM   3614  HE2 PHE A 234       1.029 -15.844  -4.706  1.00 96.42           H  
ATOM   3615  CZ  PHE A 234      -0.092 -17.689  -4.678  1.00 96.42           C  
ATOM   3616  HZ  PHE A 234      -0.486 -17.539  -3.684  1.00 96.42           H  
ATOM   3617  N   TYR A 235       1.968 -20.374 -11.276  1.00 95.96           N  
ATOM   3618  H   TYR A 235       1.174 -20.886 -10.917  1.00 95.96           H  
ATOM   3619  CA  TYR A 235       2.223 -20.433 -12.720  1.00 95.96           C  
ATOM   3620  HA  TYR A 235       3.267 -20.182 -12.909  1.00 95.96           H  
ATOM   3621  C   TYR A 235       1.353 -19.396 -13.434  1.00 95.96           C  
ATOM   3622  CB  TYR A 235       1.992 -21.854 -13.252  1.00 95.96           C  
ATOM   3623  HB2 TYR A 235       2.230 -21.869 -14.316  1.00 95.96           H  
ATOM   3624  HB3 TYR A 235       0.935 -22.102 -13.150  1.00 95.96           H  
ATOM   3625  O   TYR A 235       0.129 -19.511 -13.422  1.00 95.96           O  
ATOM   3626  CG  TYR A 235       2.827 -22.919 -12.561  1.00 95.96           C  
ATOM   3627  CD1 TYR A 235       4.234 -22.857 -12.616  1.00 95.96           C  
ATOM   3628  HD1 TYR A 235       4.718 -22.056 -13.155  1.00 95.96           H  
ATOM   3629  CD2 TYR A 235       2.198 -23.948 -11.833  1.00 95.96           C  
ATOM   3630  HD2 TYR A 235       1.120 -23.994 -11.785  1.00 95.96           H  
ATOM   3631  CE1 TYR A 235       5.011 -23.808 -11.929  1.00 95.96           C  
ATOM   3632  HE1 TYR A 235       6.088 -23.731 -11.943  1.00 95.96           H  
ATOM   3633  CE2 TYR A 235       2.972 -24.909 -11.155  1.00 95.96           C  
ATOM   3634  HE2 TYR A 235       2.498 -25.692 -10.582  1.00 95.96           H  
ATOM   3635  OH  TYR A 235       5.126 -25.753 -10.528  1.00 95.96           O  
ATOM   3636  HH  TYR A 235       6.058 -25.523 -10.544  1.00 95.96           H  
ATOM   3637  CZ  TYR A 235       4.379 -24.833 -11.192  1.00 95.96           C  
ATOM   3638  N   VAL A 236       1.985 -18.385 -14.032  1.00 96.67           N  
ATOM   3639  H   VAL A 236       2.995 -18.380 -14.015  1.00 96.67           H  
ATOM   3640  CA  VAL A 236       1.315 -17.207 -14.609  1.00 96.67           C  
ATOM   3641  HA  VAL A 236       0.242 -17.393 -14.626  1.00 96.67           H  
ATOM   3642  C   VAL A 236       1.742 -16.944 -16.052  1.00 96.67           C  
ATOM   3643  CB  VAL A 236       1.538 -15.941 -13.752  1.00 96.67           C  
ATOM   3644  HB  VAL A 236       0.964 -15.133 -14.205  1.00 96.67           H  
ATOM   3645  O   VAL A 236       2.786 -17.413 -16.498  1.00 96.67           O  
ATOM   3646  CG1 VAL A 236       1.020 -16.125 -12.325  1.00 96.67           C  
ATOM   3647 HG11 VAL A 236       1.617 -16.864 -11.790  1.00 96.67           H  
ATOM   3648 HG12 VAL A 236       1.058 -15.177 -11.788  1.00 96.67           H  
ATOM   3649 HG13 VAL A 236      -0.016 -16.459 -12.376  1.00 96.67           H  
ATOM   3650  CG2 VAL A 236       3.000 -15.485 -13.684  1.00 96.67           C  
ATOM   3651 HG21 VAL A 236       3.622 -16.263 -13.241  1.00 96.67           H  
ATOM   3652 HG22 VAL A 236       3.362 -15.248 -14.684  1.00 96.67           H  
ATOM   3653 HG23 VAL A 236       3.070 -14.581 -13.079  1.00 96.67           H  
ATOM   3654  N   SER A 237       0.967 -16.146 -16.777  1.00 96.62           N  
ATOM   3655  H   SER A 237       0.087 -15.858 -16.374  1.00 96.62           H  
ATOM   3656  CA  SER A 237       1.311 -15.582 -18.081  1.00 96.62           C  
ATOM   3657  HA  SER A 237       2.368 -15.759 -18.281  1.00 96.62           H  
ATOM   3658  C   SER A 237       1.070 -14.072 -18.096  1.00 96.62           C  
ATOM   3659  CB  SER A 237       0.498 -16.252 -19.188  1.00 96.62           C  
ATOM   3660  HB2 SER A 237      -0.534 -15.908 -19.131  1.00 96.62           H  
ATOM   3661  HB3 SER A 237       0.525 -17.334 -19.065  1.00 96.62           H  
ATOM   3662  O   SER A 237       0.228 -13.555 -17.362  1.00 96.62           O  
ATOM   3663  OG  SER A 237       1.056 -15.911 -20.445  1.00 96.62           O  
ATOM   3664  HG  SER A 237       1.833 -16.460 -20.568  1.00 96.62           H  
ATOM   3665  N   LEU A 238       1.799 -13.376 -18.967  1.00 96.09           N  
ATOM   3666  H   LEU A 238       2.436 -13.890 -19.558  1.00 96.09           H  
ATOM   3667  CA  LEU A 238       1.622 -11.947 -19.250  1.00 96.09           C  
ATOM   3668  HA  LEU A 238       1.256 -11.447 -18.353  1.00 96.09           H  
ATOM   3669  C   LEU A 238       0.559 -11.702 -20.345  1.00 96.09           C  
ATOM   3670  CB  LEU A 238       2.989 -11.335 -19.622  1.00 96.09           C  
ATOM   3671  HB2 LEU A 238       3.279 -11.720 -20.600  1.00 96.09           H  
ATOM   3672  HB3 LEU A 238       2.867 -10.257 -19.722  1.00 96.09           H  
ATOM   3673  O   LEU A 238       0.273 -10.561 -20.683  1.00 96.09           O  
ATOM   3674  CG  LEU A 238       4.143 -11.610 -18.632  1.00 96.09           C  
ATOM   3675  HG  LEU A 238       4.301 -12.685 -18.554  1.00 96.09           H  
ATOM   3676  CD1 LEU A 238       5.437 -10.986 -19.155  1.00 96.09           C  
ATOM   3677 HD11 LEU A 238       5.330  -9.904 -19.231  1.00 96.09           H  
ATOM   3678 HD12 LEU A 238       6.258 -11.225 -18.479  1.00 96.09           H  
ATOM   3679 HD13 LEU A 238       5.670 -11.399 -20.136  1.00 96.09           H  
ATOM   3680  CD2 LEU A 238       3.884 -11.066 -17.227  1.00 96.09           C  
ATOM   3681 HD21 LEU A 238       4.755 -11.242 -16.596  1.00 96.09           H  
ATOM   3682 HD22 LEU A 238       3.701  -9.993 -17.277  1.00 96.09           H  
ATOM   3683 HD23 LEU A 238       3.025 -11.567 -16.780  1.00 96.09           H  
ATOM   3684  N   SER A 239      -0.015 -12.767 -20.916  1.00 94.14           N  
ATOM   3685  H   SER A 239       0.238 -13.681 -20.569  1.00 94.14           H  
ATOM   3686  CA  SER A 239      -1.077 -12.704 -21.926  1.00 94.14           C  
ATOM   3687  HA  SER A 239      -0.973 -11.784 -22.499  1.00 94.14           H  
ATOM   3688  C   SER A 239      -2.461 -12.767 -21.255  1.00 94.14           C  
ATOM   3689  CB  SER A 239      -0.886 -13.875 -22.896  1.00 94.14           C  
ATOM   3690  HB2 SER A 239      -1.021 -14.820 -22.371  1.00 94.14           H  
ATOM   3691  HB3 SER A 239       0.134 -13.843 -23.279  1.00 94.14           H  
ATOM   3692  O   SER A 239      -2.722 -13.768 -20.587  1.00 94.14           O  
ATOM   3693  OG  SER A 239      -1.775 -13.812 -23.994  1.00 94.14           O  
ATOM   3694  HG  SER A 239      -2.658 -14.040 -23.697  1.00 94.14           H  
ATOM   3695  N   PRO A 240      -3.365 -11.786 -21.456  1.00 92.19           N  
ATOM   3696  CA  PRO A 240      -4.716 -11.804 -20.877  1.00 92.19           C  
ATOM   3697  HA  PRO A 240      -4.632 -11.783 -19.790  1.00 92.19           H  
ATOM   3698  C   PRO A 240      -5.542 -13.039 -21.269  1.00 92.19           C  
ATOM   3699  CB  PRO A 240      -5.379 -10.498 -21.332  1.00 92.19           C  
ATOM   3700  HB2 PRO A 240      -6.069 -10.113 -20.581  1.00 92.19           H  
ATOM   3701  HB3 PRO A 240      -5.892 -10.641 -22.283  1.00 92.19           H  
ATOM   3702  O   PRO A 240      -6.163 -13.667 -20.419  1.00 92.19           O  
ATOM   3703  CG  PRO A 240      -4.193  -9.559 -21.535  1.00 92.19           C  
ATOM   3704  HG2 PRO A 240      -4.423  -8.768 -22.249  1.00 92.19           H  
ATOM   3705  HG3 PRO A 240      -3.886  -9.141 -20.577  1.00 92.19           H  
ATOM   3706  CD  PRO A 240      -3.107 -10.489 -22.067  1.00 92.19           C  
ATOM   3707  HD2 PRO A 240      -2.129 -10.095 -21.790  1.00 92.19           H  
ATOM   3708  HD3 PRO A 240      -3.192 -10.573 -23.151  1.00 92.19           H  
ATOM   3709  N   ASP A 241      -5.469 -13.469 -22.535  1.00 91.15           N  
ATOM   3710  H   ASP A 241      -5.056 -12.844 -23.213  1.00 91.15           H  
ATOM   3711  CA  ASP A 241      -6.183 -14.654 -23.048  1.00 91.15           C  
ATOM   3712  HA  ASP A 241      -7.211 -14.608 -22.690  1.00 91.15           H  
ATOM   3713  C   ASP A 241      -5.602 -16.016 -22.580  1.00 91.15           C  
ATOM   3714  CB  ASP A 241      -6.220 -14.599 -24.586  1.00 91.15           C  
ATOM   3715  HB2 ASP A 241      -5.197 -14.651 -24.961  1.00 91.15           H  
ATOM   3716  HB3 ASP A 241      -6.753 -15.472 -24.963  1.00 91.15           H  
ATOM   3717  O   ASP A 241      -5.971 -17.070 -23.105  1.00 91.15           O  
ATOM   3718  CG  ASP A 241      -6.911 -13.358 -25.151  1.00 91.15           C  
ATOM   3719  OD1 ASP A 241      -8.125 -13.197 -24.896  1.00 91.15           O  
ATOM   3720  OD2 ASP A 241      -6.219 -12.615 -25.884  1.00 91.15           O  
ATOM   3721  N   ALA A 242      -4.646 -16.038 -21.644  1.00 94.06           N  
ATOM   3722  H   ALA A 242      -4.433 -15.180 -21.156  1.00 94.06           H  
ATOM   3723  CA  ALA A 242      -3.958 -17.263 -21.238  1.00 94.06           C  
ATOM   3724  HA  ALA A 242      -3.663 -17.802 -22.138  1.00 94.06           H  
ATOM   3725  C   ALA A 242      -4.857 -18.189 -20.401  1.00 94.06           C  
ATOM   3726  CB  ALA A 242      -2.679 -16.896 -20.482  1.00 94.06           C  
ATOM   3727  HB1 ALA A 242      -2.172 -17.803 -20.153  1.00 94.06           H  
ATOM   3728  HB2 ALA A 242      -2.925 -16.290 -19.611  1.00 94.06           H  
ATOM   3729  HB3 ALA A 242      -2.010 -16.338 -21.138  1.00 94.06           H  
ATOM   3730  O   ALA A 242      -5.167 -17.899 -19.247  1.00 94.06           O  
ATOM   3731  N   LEU A 243      -5.212 -19.355 -20.950  1.00 94.29           N  
ATOM   3732  H   LEU A 243      -4.962 -19.510 -21.916  1.00 94.29           H  
ATOM   3733  CA  LEU A 243      -6.021 -20.372 -20.270  1.00 94.29           C  
ATOM   3734  HA  LEU A 243      -6.336 -19.982 -19.302  1.00 94.29           H  
ATOM   3735  C   LEU A 243      -5.235 -21.657 -19.979  1.00 94.29           C  
ATOM   3736  CB  LEU A 243      -7.294 -20.671 -21.082  1.00 94.29           C  
ATOM   3737  HB2 LEU A 243      -6.997 -20.992 -22.080  1.00 94.29           H  
ATOM   3738  HB3 LEU A 243      -7.816 -21.503 -20.609  1.00 94.29           H  
ATOM   3739  O   LEU A 243      -4.533 -22.207 -20.831  1.00 94.29           O  
ATOM   3740  CG  LEU A 243      -8.280 -19.493 -21.212  1.00 94.29           C  
ATOM   3741  HG  LEU A 243      -7.789 -18.651 -21.701  1.00 94.29           H  
ATOM   3742  CD1 LEU A 243      -9.466 -19.927 -22.076  1.00 94.29           C  
ATOM   3743 HD11 LEU A 243      -9.982 -20.769 -21.614  1.00 94.29           H  
ATOM   3744 HD12 LEU A 243     -10.156 -19.091 -22.189  1.00 94.29           H  
ATOM   3745 HD13 LEU A 243      -9.106 -20.214 -23.064  1.00 94.29           H  
ATOM   3746  CD2 LEU A 243      -8.829 -19.032 -19.860  1.00 94.29           C  
ATOM   3747 HD21 LEU A 243      -9.595 -18.272 -20.015  1.00 94.29           H  
ATOM   3748 HD22 LEU A 243      -8.027 -18.570 -19.285  1.00 94.29           H  
ATOM   3749 HD23 LEU A 243      -9.252 -19.871 -19.308  1.00 94.29           H  
ATOM   3750  N   SER A 244      -5.422 -22.174 -18.766  1.00 91.49           N  
ATOM   3751  H   SER A 244      -6.003 -21.649 -18.128  1.00 91.49           H  
ATOM   3752  CA  SER A 244      -4.971 -23.506 -18.356  1.00 91.49           C  
ATOM   3753  HA  SER A 244      -3.919 -23.610 -18.621  1.00 91.49           H  
ATOM   3754  C   SER A 244      -5.763 -24.618 -19.059  1.00 91.49           C  
ATOM   3755  CB  SER A 244      -5.091 -23.658 -16.836  1.00 91.49           C  
ATOM   3756  HB2 SER A 244      -4.700 -24.630 -16.535  1.00 91.49           H  
ATOM   3757  HB3 SER A 244      -4.509 -22.883 -16.338  1.00 91.49           H  
ATOM   3758  O   SER A 244      -6.859 -24.403 -19.576  1.00 91.49           O  
ATOM   3759  OG  SER A 244      -6.445 -23.557 -16.442  1.00 91.49           O  
ATOM   3760  HG  SER A 244      -6.650 -22.619 -16.441  1.00 91.49           H  
ATOM   3761  N   SER A 245      -5.267 -25.856 -18.993  1.00 87.60           N  
ATOM   3762  H   SER A 245      -4.389 -26.011 -18.517  1.00 87.60           H  
ATOM   3763  CA  SER A 245      -5.986 -27.049 -19.477  1.00 87.60           C  
ATOM   3764  HA  SER A 245      -6.228 -26.895 -20.528  1.00 87.60           H  
ATOM   3765  C   SER A 245      -7.321 -27.324 -18.757  1.00 87.60           C  
ATOM   3766  CB  SER A 245      -5.061 -28.266 -19.379  1.00 87.60           C  
ATOM   3767  HB2 SER A 245      -4.242 -28.138 -20.086  1.00 87.60           H  
ATOM   3768  HB3 SER A 245      -5.611 -29.171 -19.637  1.00 87.60           H  
ATOM   3769  O   SER A 245      -8.132 -28.104 -19.256  1.00 87.60           O  
ATOM   3770  OG  SER A 245      -4.527 -28.379 -18.072  1.00 87.60           O  
ATOM   3771  HG  SER A 245      -3.775 -28.975 -18.091  1.00 87.60           H  
ATOM   3772  N   SER A 246      -7.576 -26.656 -17.625  1.00 90.86           N  
ATOM   3773  H   SER A 246      -6.844 -26.061 -17.264  1.00 90.86           H  
ATOM   3774  CA  SER A 246      -8.852 -26.665 -16.892  1.00 90.86           C  
ATOM   3775  HA  SER A 246      -9.363 -27.609 -17.082  1.00 90.86           H  
ATOM   3776  C   SER A 246      -9.813 -25.537 -17.305  1.00 90.86           C  
ATOM   3777  CB  SER A 246      -8.581 -26.576 -15.385  1.00 90.86           C  
ATOM   3778  HB2 SER A 246      -8.045 -25.651 -15.170  1.00 90.86           H  
ATOM   3779  HB3 SER A 246      -9.527 -26.564 -14.843  1.00 90.86           H  
ATOM   3780  O   SER A 246     -10.921 -25.468 -16.778  1.00 90.86           O  
ATOM   3781  OG  SER A 246      -7.813 -27.681 -14.945  1.00 90.86           O  
ATOM   3782  HG  SER A 246      -7.458 -27.459 -14.081  1.00 90.86           H  
ATOM   3783  N   ASN A 247      -9.418 -24.661 -18.238  1.00 90.73           N  
ATOM   3784  H   ASN A 247      -8.515 -24.811 -18.666  1.00 90.73           H  
ATOM   3785  CA  ASN A 247     -10.075 -23.389 -18.580  1.00 90.73           C  
ATOM   3786  HA  ASN A 247      -9.432 -22.924 -19.328  1.00 90.73           H  
ATOM   3787  C   ASN A 247     -10.134 -22.358 -17.431  1.00 90.73           C  
ATOM   3788  CB  ASN A 247     -11.442 -23.595 -19.265  1.00 90.73           C  
ATOM   3789  HB2 ASN A 247     -12.178 -23.880 -18.514  1.00 90.73           H  
ATOM   3790  HB3 ASN A 247     -11.764 -22.648 -19.697  1.00 90.73           H  
ATOM   3791  O   ASN A 247     -10.936 -21.429 -17.484  1.00 90.73           O  
ATOM   3792  CG  ASN A 247     -11.428 -24.623 -20.375  1.00 90.73           C  
ATOM   3793  ND2 ASN A 247     -11.925 -25.808 -20.109  1.00 90.73           N  
ATOM   3794 HD21 ASN A 247     -11.796 -26.505 -20.829  1.00 90.73           H  
ATOM   3795 HD22 ASN A 247     -12.172 -26.018 -19.153  1.00 90.73           H  
ATOM   3796  OD1 ASN A 247     -10.978 -24.396 -21.482  1.00 90.73           O  
ATOM   3797  N   GLU A 248      -9.286 -22.482 -16.404  1.00 93.63           N  
ATOM   3798  H   GLU A 248      -8.631 -23.250 -16.411  1.00 93.63           H  
ATOM   3799  CA  GLU A 248      -9.016 -21.360 -15.492  1.00 93.63           C  
ATOM   3800  HA  GLU A 248      -9.937 -20.799 -15.338  1.00 93.63           H  
ATOM   3801  C   GLU A 248      -7.990 -20.408 -16.121  1.00 93.63           C  
ATOM   3802  CB  GLU A 248      -8.521 -21.827 -14.111  1.00 93.63           C  
ATOM   3803  HB2 GLU A 248      -7.589 -22.383 -14.216  1.00 93.63           H  
ATOM   3804  HB3 GLU A 248      -8.316 -20.935 -13.519  1.00 93.63           H  
ATOM   3805  O   GLU A 248      -7.050 -20.875 -16.776  1.00 93.63           O  
ATOM   3806  CG  GLU A 248      -9.540 -22.685 -13.347  1.00 93.63           C  
ATOM   3807  HG2 GLU A 248      -9.492 -23.712 -13.709  1.00 93.63           H  
ATOM   3808  HG3 GLU A 248     -10.542 -22.304 -13.549  1.00 93.63           H  
ATOM   3809  CD  GLU A 248      -9.284 -22.640 -11.832  1.00 93.63           C  
ATOM   3810  OE1 GLU A 248     -10.132 -22.067 -11.103  1.00 93.63           O  
ATOM   3811  OE2 GLU A 248      -8.228 -23.126 -11.378  1.00 93.63           O  
ATOM   3812  N   SER A 249      -8.152 -19.102 -15.888  1.00 95.34           N  
ATOM   3813  H   SER A 249      -8.951 -18.796 -15.352  1.00 95.34           H  
ATOM   3814  CA  SER A 249      -7.179 -18.077 -16.283  1.00 95.34           C  
ATOM   3815  HA  SER A 249      -7.078 -18.087 -17.369  1.00 95.34           H  
ATOM   3816  C   SER A 249      -5.804 -18.343 -15.671  1.00 95.34           C  
ATOM   3817  CB  SER A 249      -7.664 -16.680 -15.878  1.00 95.34           C  
ATOM   3818  HB2 SER A 249      -7.771 -16.626 -14.795  1.00 95.34           H  
ATOM   3819  HB3 SER A 249      -8.629 -16.480 -16.343  1.00 95.34           H  
ATOM   3820  O   SER A 249      -5.685 -18.696 -14.496  1.00 95.34           O  
ATOM   3821  OG  SER A 249      -6.740 -15.706 -16.301  1.00 95.34           O  
ATOM   3822  HG  SER A 249      -7.110 -14.853 -16.063  1.00 95.34           H  
ATOM   3823  N   MET A 250      -4.771 -18.166 -16.490  1.00 96.48           N  
ATOM   3824  H   MET A 250      -4.988 -17.895 -17.439  1.00 96.48           H  
ATOM   3825  CA  MET A 250      -3.365 -18.120 -16.095  1.00 96.48           C  
ATOM   3826  HA  MET A 250      -3.273 -18.457 -15.062  1.00 96.48           H  
ATOM   3827  C   MET A 250      -2.810 -16.690 -16.134  1.00 96.48           C  
ATOM   3828  CB  MET A 250      -2.531 -19.063 -16.978  1.00 96.48           C  
ATOM   3829  HB2 MET A 250      -2.691 -18.822 -18.029  1.00 96.48           H  
ATOM   3830  HB3 MET A 250      -1.476 -18.922 -16.746  1.00 96.48           H  
ATOM   3831  O   MET A 250      -1.616 -16.504 -15.909  1.00 96.48           O  
ATOM   3832  CG  MET A 250      -2.887 -20.531 -16.731  1.00 96.48           C  
ATOM   3833  HG2 MET A 250      -3.930 -20.681 -17.011  1.00 96.48           H  
ATOM   3834  HG3 MET A 250      -2.793 -20.738 -15.665  1.00 96.48           H  
ATOM   3835  SD  MET A 250      -1.874 -21.735 -17.641  1.00 96.48           S  
ATOM   3836  CE  MET A 250      -0.256 -21.481 -16.859  1.00 96.48           C  
ATOM   3837  HE1 MET A 250       0.122 -20.486 -17.097  1.00 96.48           H  
ATOM   3838  HE2 MET A 250      -0.349 -21.582 -15.778  1.00 96.48           H  
ATOM   3839  HE3 MET A 250       0.446 -22.225 -17.234  1.00 96.48           H  
ATOM   3840  N   PHE A 251      -3.629 -15.678 -16.431  1.00 97.65           N  
ATOM   3841  H   PHE A 251      -4.615 -15.852 -16.559  1.00 97.65           H  
ATOM   3842  CA  PHE A 251      -3.181 -14.289 -16.464  1.00 97.65           C  
ATOM   3843  HA  PHE A 251      -2.356 -14.219 -17.172  1.00 97.65           H  
ATOM   3844  C   PHE A 251      -2.676 -13.845 -15.083  1.00 97.65           C  
ATOM   3845  CB  PHE A 251      -4.326 -13.410 -16.972  1.00 97.65           C  
ATOM   3846  HB2 PHE A 251      -5.167 -13.510 -16.286  1.00 97.65           H  
ATOM   3847  HB3 PHE A 251      -4.647 -13.780 -17.945  1.00 97.65           H  
ATOM   3848  O   PHE A 251      -3.285 -14.148 -14.056  1.00 97.65           O  
ATOM   3849  CG  PHE A 251      -3.994 -11.939 -17.122  1.00 97.65           C  
ATOM   3850  CD1 PHE A 251      -4.899 -10.977 -16.636  1.00 97.65           C  
ATOM   3851  HD1 PHE A 251      -5.808 -11.282 -16.138  1.00 97.65           H  
ATOM   3852  CD2 PHE A 251      -2.831 -11.528 -17.807  1.00 97.65           C  
ATOM   3853  HD2 PHE A 251      -2.147 -12.258 -18.215  1.00 97.65           H  
ATOM   3854  CE1 PHE A 251      -4.655  -9.611 -16.854  1.00 97.65           C  
ATOM   3855  HE1 PHE A 251      -5.363  -8.871 -16.513  1.00 97.65           H  
ATOM   3856  CE2 PHE A 251      -2.588 -10.161 -18.022  1.00 97.65           C  
ATOM   3857  HE2 PHE A 251      -1.718  -9.838 -18.575  1.00 97.65           H  
ATOM   3858  CZ  PHE A 251      -3.512  -9.209 -17.561  1.00 97.65           C  
ATOM   3859  HZ  PHE A 251      -3.368  -8.160 -17.776  1.00 97.65           H  
ATOM   3860  N   ILE A 252      -1.534 -13.151 -15.049  1.00 97.46           N  
ATOM   3861  H   ILE A 252      -1.066 -12.965 -15.925  1.00 97.46           H  
ATOM   3862  CA  ILE A 252      -0.834 -12.804 -13.804  1.00 97.46           C  
ATOM   3863  HA  ILE A 252      -0.578 -13.741 -13.309  1.00 97.46           H  
ATOM   3864  C   ILE A 252      -1.715 -12.040 -12.808  1.00 97.46           C  
ATOM   3865  CB  ILE A 252       0.488 -12.065 -14.121  1.00 97.46           C  
ATOM   3866  HB  ILE A 252       1.069 -12.715 -14.775  1.00 97.46           H  
ATOM   3867  O   ILE A 252      -1.658 -12.334 -11.614  1.00 97.46           O  
ATOM   3868  CG1 ILE A 252       1.312 -11.847 -12.832  1.00 97.46           C  
ATOM   3869 HG12 ILE A 252       0.801 -11.137 -12.181  1.00 97.46           H  
ATOM   3870 HG13 ILE A 252       1.391 -12.795 -12.299  1.00 97.46           H  
ATOM   3871  CG2 ILE A 252       0.262 -10.740 -14.874  1.00 97.46           C  
ATOM   3872 HG21 ILE A 252      -0.374 -10.889 -15.747  1.00 97.46           H  
ATOM   3873 HG22 ILE A 252       1.214 -10.342 -15.227  1.00 97.46           H  
ATOM   3874 HG23 ILE A 252      -0.202 -10.004 -14.219  1.00 97.46           H  
ATOM   3875  CD1 ILE A 252       2.732 -11.328 -13.089  1.00 97.46           C  
ATOM   3876 HD11 ILE A 252       2.698 -10.319 -13.500  1.00 97.46           H  
ATOM   3877 HD12 ILE A 252       3.251 -11.989 -13.782  1.00 97.46           H  
ATOM   3878 HD13 ILE A 252       3.278 -11.292 -12.146  1.00 97.46           H  
ATOM   3879  N   GLU A 253      -2.563 -11.124 -13.282  1.00 97.52           N  
ATOM   3880  H   GLU A 253      -2.590 -10.946 -14.276  1.00 97.52           H  
ATOM   3881  CA  GLU A 253      -3.459 -10.361 -12.414  1.00 97.52           C  
ATOM   3882  HA  GLU A 253      -2.862  -9.940 -11.606  1.00 97.52           H  
ATOM   3883  C   GLU A 253      -4.515 -11.260 -11.756  1.00 97.52           C  
ATOM   3884  CB  GLU A 253      -4.074  -9.188 -13.192  1.00 97.52           C  
ATOM   3885  HB2 GLU A 253      -4.739  -9.558 -13.972  1.00 97.52           H  
ATOM   3886  HB3 GLU A 253      -3.261  -8.622 -13.648  1.00 97.52           H  
ATOM   3887  O   GLU A 253      -4.608 -11.288 -10.527  1.00 97.52           O  
ATOM   3888  CG  GLU A 253      -4.853  -8.285 -12.227  1.00 97.52           C  
ATOM   3889  HG2 GLU A 253      -4.213  -8.098 -11.365  1.00 97.52           H  
ATOM   3890  HG3 GLU A 253      -5.737  -8.822 -11.882  1.00 97.52           H  
ATOM   3891  CD  GLU A 253      -5.275  -6.929 -12.802  1.00 97.52           C  
ATOM   3892  OE1 GLU A 253      -6.234  -6.354 -12.242  1.00 97.52           O  
ATOM   3893  OE2 GLU A 253      -4.579  -6.423 -13.709  1.00 97.52           O  
ATOM   3894  N   ASP A 254      -5.236 -12.061 -12.549  1.00 97.26           N  
ATOM   3895  H   ASP A 254      -5.096 -11.995 -13.548  1.00 97.26           H  
ATOM   3896  CA  ASP A 254      -6.239 -13.015 -12.058  1.00 97.26           C  
ATOM   3897  HA  ASP A 254      -7.054 -12.475 -11.577  1.00 97.26           H  
ATOM   3898  C   ASP A 254      -5.639 -13.989 -11.039  1.00 97.26           C  
ATOM   3899  CB  ASP A 254      -6.800 -13.861 -13.214  1.00 97.26           C  
ATOM   3900  HB2 ASP A 254      -5.974 -14.252 -13.808  1.00 97.26           H  
ATOM   3901  HB3 ASP A 254      -7.326 -14.716 -12.791  1.00 97.26           H  
ATOM   3902  O   ASP A 254      -6.192 -14.191  -9.957  1.00 97.26           O  
ATOM   3903  CG  ASP A 254      -7.786 -13.144 -14.130  1.00 97.26           C  
ATOM   3904  OD1 ASP A 254      -8.529 -12.274 -13.632  1.00 97.26           O  
ATOM   3905  OD2 ASP A 254      -7.845 -13.569 -15.306  1.00 97.26           O  
ATOM   3906  N   VAL A 255      -4.498 -14.600 -11.372  1.00 97.27           N  
ATOM   3907  H   VAL A 255      -4.092 -14.373 -12.268  1.00 97.27           H  
ATOM   3908  CA  VAL A 255      -3.869 -15.636 -10.543  1.00 97.27           C  
ATOM   3909  HA  VAL A 255      -4.628 -16.376 -10.291  1.00 97.27           H  
ATOM   3910  C   VAL A 255      -3.366 -15.045  -9.223  1.00 97.27           C  
ATOM   3911  CB  VAL A 255      -2.747 -16.350 -11.323  1.00 97.27           C  
ATOM   3912  HB  VAL A 255      -2.040 -15.601 -11.679  1.00 97.27           H  
ATOM   3913  O   VAL A 255      -3.653 -15.602  -8.161  1.00 97.27           O  
ATOM   3914  CG1 VAL A 255      -1.987 -17.382 -10.475  1.00 97.27           C  
ATOM   3915 HG11 VAL A 255      -1.221 -17.864 -11.082  1.00 97.27           H  
ATOM   3916 HG12 VAL A 255      -1.504 -16.896  -9.628  1.00 97.27           H  
ATOM   3917 HG13 VAL A 255      -2.669 -18.154 -10.121  1.00 97.27           H  
ATOM   3918  CG2 VAL A 255      -3.305 -17.122 -12.526  1.00 97.27           C  
ATOM   3919 HG21 VAL A 255      -3.855 -16.456 -13.191  1.00 97.27           H  
ATOM   3920 HG22 VAL A 255      -3.980 -17.911 -12.196  1.00 97.27           H  
ATOM   3921 HG23 VAL A 255      -2.481 -17.562 -13.089  1.00 97.27           H  
ATOM   3922  N   VAL A 256      -2.661 -13.909  -9.247  1.00 97.10           N  
ATOM   3923  H   VAL A 256      -2.501 -13.446 -10.131  1.00 97.10           H  
ATOM   3924  CA  VAL A 256      -2.148 -13.285  -8.015  1.00 97.10           C  
ATOM   3925  HA  VAL A 256      -1.650 -14.056  -7.426  1.00 97.10           H  
ATOM   3926  C   VAL A 256      -3.297 -12.760  -7.150  1.00 97.10           C  
ATOM   3927  CB  VAL A 256      -1.097 -12.197  -8.324  1.00 97.10           C  
ATOM   3928  HB  VAL A 256      -1.519 -11.474  -9.022  1.00 97.10           H  
ATOM   3929  O   VAL A 256      -3.312 -13.029  -5.948  1.00 97.10           O  
ATOM   3930  CG1 VAL A 256      -0.643 -11.444  -7.063  1.00 97.10           C  
ATOM   3931 HG11 VAL A 256       0.155 -10.746  -7.316  1.00 97.10           H  
ATOM   3932 HG12 VAL A 256      -1.473 -10.873  -6.647  1.00 97.10           H  
ATOM   3933 HG13 VAL A 256      -0.281 -12.148  -6.314  1.00 97.10           H  
ATOM   3934  CG2 VAL A 256       0.161 -12.830  -8.941  1.00 97.10           C  
ATOM   3935 HG21 VAL A 256       0.875 -12.049  -9.205  1.00 97.10           H  
ATOM   3936 HG22 VAL A 256      -0.093 -13.375  -9.849  1.00 97.10           H  
ATOM   3937 HG23 VAL A 256       0.626 -13.517  -8.233  1.00 97.10           H  
ATOM   3938  N   ASN A 257      -4.297 -12.092  -7.735  1.00 96.73           N  
ATOM   3939  H   ASN A 257      -4.264 -11.928  -8.731  1.00 96.73           H  
ATOM   3940  CA  ASN A 257      -5.417 -11.524  -6.977  1.00 96.73           C  
ATOM   3941  HA  ASN A 257      -5.009 -11.013  -6.105  1.00 96.73           H  
ATOM   3942  C   ASN A 257      -6.372 -12.593  -6.413  1.00 96.73           C  
ATOM   3943  CB  ASN A 257      -6.143 -10.476  -7.848  1.00 96.73           C  
ATOM   3944  HB2 ASN A 257      -6.425 -10.917  -8.804  1.00 96.73           H  
ATOM   3945  HB3 ASN A 257      -7.058 -10.163  -7.344  1.00 96.73           H  
ATOM   3946  O   ASN A 257      -6.941 -12.385  -5.339  1.00 96.73           O  
ATOM   3947  CG  ASN A 257      -5.311  -9.221  -8.086  1.00 96.73           C  
ATOM   3948  ND2 ASN A 257      -5.622  -8.427  -9.079  1.00 96.73           N  
ATOM   3949 HD21 ASN A 257      -5.031  -7.629  -9.263  1.00 96.73           H  
ATOM   3950 HD22 ASN A 257      -6.308  -8.689  -9.773  1.00 96.73           H  
ATOM   3951  OD1 ASN A 257      -4.396  -8.914  -7.336  1.00 96.73           O  
ATOM   3952  N   LYS A 258      -6.521 -13.745  -7.085  1.00 94.94           N  
ATOM   3953  H   LYS A 258      -6.093 -13.811  -7.997  1.00 94.94           H  
ATOM   3954  CA  LYS A 258      -7.344 -14.881  -6.626  1.00 94.94           C  
ATOM   3955  HA  LYS A 258      -8.249 -14.490  -6.161  1.00 94.94           H  
ATOM   3956  C   LYS A 258      -6.652 -15.747  -5.572  1.00 94.94           C  
ATOM   3957  CB  LYS A 258      -7.740 -15.715  -7.855  1.00 94.94           C  
ATOM   3958  HB2 LYS A 258      -8.237 -15.056  -8.567  1.00 94.94           H  
ATOM   3959  HB3 LYS A 258      -6.826 -16.090  -8.316  1.00 94.94           H  
ATOM   3960  O   LYS A 258      -7.331 -16.220  -4.661  1.00 94.94           O  
ATOM   3961  CG  LYS A 258      -8.668 -16.911  -7.582  1.00 94.94           C  
ATOM   3962  HG2 LYS A 258      -9.611 -16.563  -7.161  1.00 94.94           H  
ATOM   3963  HG3 LYS A 258      -8.190 -17.601  -6.887  1.00 94.94           H  
ATOM   3964  CD  LYS A 258      -8.920 -17.637  -8.911  1.00 94.94           C  
ATOM   3965  HD2 LYS A 258      -9.433 -16.964  -9.596  1.00 94.94           H  
ATOM   3966  HD3 LYS A 258      -7.952 -17.886  -9.346  1.00 94.94           H  
ATOM   3967  CE  LYS A 258      -9.737 -18.925  -8.755  1.00 94.94           C  
ATOM   3968  HE2 LYS A 258     -10.774 -18.669  -8.539  1.00 94.94           H  
ATOM   3969  HE3 LYS A 258      -9.331 -19.496  -7.921  1.00 94.94           H  
ATOM   3970  NZ  LYS A 258      -9.636 -19.729  -9.998  1.00 94.94           N  
ATOM   3971  HZ1 LYS A 258      -9.908 -19.213 -10.823  1.00 94.94           H  
ATOM   3972  HZ2 LYS A 258     -10.155 -20.596 -10.005  1.00 94.94           H  
ATOM   3973  HZ3 LYS A 258      -8.690 -20.053 -10.135  1.00 94.94           H  
ATOM   3974  N   TYR A 259      -5.344 -15.998  -5.702  1.00 94.62           N  
ATOM   3975  H   TYR A 259      -4.862 -15.613  -6.501  1.00 94.62           H  
ATOM   3976  CA  TYR A 259      -4.653 -17.015  -4.894  1.00 94.62           C  
ATOM   3977  HA  TYR A 259      -5.391 -17.552  -4.297  1.00 94.62           H  
ATOM   3978  C   TYR A 259      -3.638 -16.480  -3.876  1.00 94.62           C  
ATOM   3979  CB  TYR A 259      -3.991 -18.058  -5.804  1.00 94.62           C  
ATOM   3980  HB2 TYR A 259      -3.480 -18.785  -5.172  1.00 94.62           H  
ATOM   3981  HB3 TYR A 259      -3.223 -17.566  -6.401  1.00 94.62           H  
ATOM   3982  O   TYR A 259      -3.361 -17.196  -2.914  1.00 94.62           O  
ATOM   3983  CG  TYR A 259      -4.928 -18.834  -6.714  1.00 94.62           C  
ATOM   3984  CD1 TYR A 259      -5.847 -19.762  -6.182  1.00 94.62           C  
ATOM   3985  HD1 TYR A 259      -5.919 -19.885  -5.112  1.00 94.62           H  
ATOM   3986  CD2 TYR A 259      -4.834 -18.672  -8.106  1.00 94.62           C  
ATOM   3987  HD2 TYR A 259      -4.131 -17.959  -8.511  1.00 94.62           H  
ATOM   3988  CE1 TYR A 259      -6.642 -20.548  -7.045  1.00 94.62           C  
ATOM   3989  HE1 TYR A 259      -7.332 -21.273  -6.639  1.00 94.62           H  
ATOM   3990  CE2 TYR A 259      -5.632 -19.437  -8.972  1.00 94.62           C  
ATOM   3991  HE2 TYR A 259      -5.545 -19.319 -10.042  1.00 94.62           H  
ATOM   3992  OH  TYR A 259      -7.271 -21.116  -9.314  1.00 94.62           O  
ATOM   3993  HH  TYR A 259      -7.570 -21.974  -9.004  1.00 94.62           H  
ATOM   3994  CZ  TYR A 259      -6.522 -20.390  -8.444  1.00 94.62           C  
ATOM   3995  N   SER A 260      -3.084 -15.269  -4.025  1.00 94.86           N  
ATOM   3996  H   SER A 260      -3.357 -14.675  -4.795  1.00 94.86           H  
ATOM   3997  CA  SER A 260      -2.155 -14.739  -3.016  1.00 94.86           C  
ATOM   3998  HA  SER A 260      -1.525 -15.566  -2.687  1.00 94.86           H  
ATOM   3999  C   SER A 260      -2.900 -14.211  -1.791  1.00 94.86           C  
ATOM   4000  CB  SER A 260      -1.206 -13.680  -3.582  1.00 94.86           C  
ATOM   4001  HB2 SER A 260      -0.666 -14.095  -4.432  1.00 94.86           H  
ATOM   4002  HB3 SER A 260      -1.782 -12.819  -3.920  1.00 94.86           H  
ATOM   4003  O   SER A 260      -3.838 -13.414  -1.883  1.00 94.86           O  
ATOM   4004  OG  SER A 260      -0.276 -13.258  -2.590  1.00 94.86           O  
ATOM   4005  HG  SER A 260       0.115 -14.016  -2.151  1.00 94.86           H  
ATOM   4006  N   THR A 261      -2.440 -14.620  -0.613  1.00 90.62           N  
ATOM   4007  H   THR A 261      -1.711 -15.319  -0.610  1.00 90.62           H  
ATOM   4008  CA  THR A 261      -2.883 -14.085   0.681  1.00 90.62           C  
ATOM   4009  HA  THR A 261      -3.937 -13.817   0.608  1.00 90.62           H  
ATOM   4010  C   THR A 261      -2.135 -12.809   1.081  1.00 90.62           C  
ATOM   4011  CB  THR A 261      -2.753 -15.151   1.778  1.00 90.62           C  
ATOM   4012  HB  THR A 261      -3.033 -14.702   2.731  1.00 90.62           H  
ATOM   4013  O   THR A 261      -2.611 -12.059   1.936  1.00 90.62           O  
ATOM   4014  CG2 THR A 261      -3.670 -16.347   1.527  1.00 90.62           C  
ATOM   4015 HG21 THR A 261      -4.703 -16.010   1.443  1.00 90.62           H  
ATOM   4016 HG22 THR A 261      -3.383 -16.857   0.607  1.00 90.62           H  
ATOM   4017 HG23 THR A 261      -3.588 -17.046   2.359  1.00 90.62           H  
ATOM   4018  OG1 THR A 261      -1.436 -15.641   1.885  1.00 90.62           O  
ATOM   4019  HG1 THR A 261      -1.219 -16.119   1.081  1.00 90.62           H  
ATOM   4020  N   HIS A 262      -0.990 -12.532   0.448  1.00 92.61           N  
ATOM   4021  H   HIS A 262      -0.660 -13.204  -0.229  1.00 92.61           H  
ATOM   4022  CA  HIS A 262      -0.109 -11.408   0.780  1.00 92.61           C  
ATOM   4023  HA  HIS A 262      -0.380 -11.008   1.757  1.00 92.61           H  
ATOM   4024  C   HIS A 262      -0.168 -10.248  -0.215  1.00 92.61           C  
ATOM   4025  CB  HIS A 262       1.332 -11.921   0.852  1.00 92.61           C  
ATOM   4026  HB2 HIS A 262       2.002 -11.077   1.019  1.00 92.61           H  
ATOM   4027  HB3 HIS A 262       1.596 -12.372  -0.105  1.00 92.61           H  
ATOM   4028  O   HIS A 262      -0.069  -9.095   0.210  1.00 92.61           O  
ATOM   4029  CG  HIS A 262       1.558 -12.931   1.940  1.00 92.61           C  
ATOM   4030  CD2 HIS A 262       1.911 -12.667   3.233  1.00 92.61           C  
ATOM   4031  HD2 HIS A 262       2.062 -11.680   3.646  1.00 92.61           H  
ATOM   4032  ND1 HIS A 262       1.428 -14.290   1.820  1.00 92.61           N  
ATOM   4033  HD1 HIS A 262       1.097 -14.775   0.998  1.00 92.61           H  
ATOM   4034  CE1 HIS A 262       1.696 -14.835   3.019  1.00 92.61           C  
ATOM   4035  HE1 HIS A 262       1.639 -15.893   3.230  1.00 92.61           H  
ATOM   4036  NE2 HIS A 262       2.040 -13.882   3.917  1.00 92.61           N  
ATOM   4037  N   LEU A 263      -0.270 -10.541  -1.515  1.00 96.06           N  
ATOM   4038  H   LEU A 263      -0.402 -11.506  -1.783  1.00 96.06           H  
ATOM   4039  CA  LEU A 263      -0.042  -9.593  -2.606  1.00 96.06           C  
ATOM   4040  HA  LEU A 263       0.185  -8.612  -2.187  1.00 96.06           H  
ATOM   4041  C   LEU A 263      -1.265  -9.407  -3.505  1.00 96.06           C  
ATOM   4042  CB  LEU A 263       1.160 -10.034  -3.466  1.00 96.06           C  
ATOM   4043  HB2 LEU A 263       1.293  -9.289  -4.251  1.00 96.06           H  
ATOM   4044  HB3 LEU A 263       0.911 -10.976  -3.954  1.00 96.06           H  
ATOM   4045  O   LEU A 263      -2.150 -10.256  -3.594  1.00 96.06           O  
ATOM   4046  CG  LEU A 263       2.506 -10.208  -2.744  1.00 96.06           C  
ATOM   4047  HG  LEU A 263       2.472 -11.105  -2.125  1.00 96.06           H  
ATOM   4048  CD1 LEU A 263       3.609 -10.358  -3.793  1.00 96.06           C  
ATOM   4049 HD11 LEU A 263       3.641  -9.469  -4.423  1.00 96.06           H  
ATOM   4050 HD12 LEU A 263       3.404 -11.222  -4.426  1.00 96.06           H  
ATOM   4051 HD13 LEU A 263       4.586 -10.478  -3.324  1.00 96.06           H  
ATOM   4052  CD2 LEU A 263       2.870  -9.014  -1.865  1.00 96.06           C  
ATOM   4053 HD21 LEU A 263       3.897  -9.118  -1.514  1.00 96.06           H  
ATOM   4054 HD22 LEU A 263       2.214  -8.971  -0.995  1.00 96.06           H  
ATOM   4055 HD23 LEU A 263       2.756  -8.098  -2.444  1.00 96.06           H  
ATOM   4056  N   ARG A 264      -1.262  -8.290  -4.221  1.00 97.29           N  
ATOM   4057  H   ARG A 264      -0.507  -7.641  -4.055  1.00 97.29           H  
ATOM   4058  CA  ARG A 264      -2.153  -7.944  -5.320  1.00 97.29           C  
ATOM   4059  HA  ARG A 264      -2.682  -8.836  -5.654  1.00 97.29           H  
ATOM   4060  C   ARG A 264      -1.328  -7.462  -6.509  1.00 97.29           C  
ATOM   4061  CB  ARG A 264      -3.156  -6.872  -4.857  1.00 97.29           C  
ATOM   4062  HB2 ARG A 264      -2.589  -6.023  -4.477  1.00 97.29           H  
ATOM   4063  HB3 ARG A 264      -3.743  -6.536  -5.712  1.00 97.29           H  
ATOM   4064  O   ARG A 264      -0.186  -7.019  -6.356  1.00 97.29           O  
ATOM   4065  CG  ARG A 264      -4.121  -7.332  -3.753  1.00 97.29           C  
ATOM   4066  HG2 ARG A 264      -4.715  -6.477  -3.431  1.00 97.29           H  
ATOM   4067  HG3 ARG A 264      -3.551  -7.692  -2.896  1.00 97.29           H  
ATOM   4068  CD  ARG A 264      -5.069  -8.433  -4.244  1.00 97.29           C  
ATOM   4069  HD2 ARG A 264      -4.494  -9.228  -4.720  1.00 97.29           H  
ATOM   4070  HD3 ARG A 264      -5.727  -8.010  -5.004  1.00 97.29           H  
ATOM   4071  NE  ARG A 264      -5.882  -8.995  -3.149  1.00 97.29           N  
ATOM   4072  HE  ARG A 264      -6.694  -8.459  -2.875  1.00 97.29           H  
ATOM   4073  NH1 ARG A 264      -4.692 -10.944  -2.831  1.00 97.29           N  
ATOM   4074 HH11 ARG A 264      -4.594 -11.873  -2.447  1.00 97.29           H  
ATOM   4075 HH12 ARG A 264      -3.928 -10.608  -3.399  1.00 97.29           H  
ATOM   4076  NH2 ARG A 264      -6.573 -10.628  -1.716  1.00 97.29           N  
ATOM   4077 HH21 ARG A 264      -6.441 -11.569  -1.372  1.00 97.29           H  
ATOM   4078 HH22 ARG A 264      -7.388 -10.084  -1.473  1.00 97.29           H  
ATOM   4079  CZ  ARG A 264      -5.712 -10.179  -2.584  1.00 97.29           C  
ATOM   4080  N   CYS A 265      -1.910  -7.573  -7.693  1.00 97.65           N  
ATOM   4081  H   CYS A 265      -2.859  -7.918  -7.720  1.00 97.65           H  
ATOM   4082  CA  CYS A 265      -1.321  -7.163  -8.959  1.00 97.65           C  
ATOM   4083  HA  CYS A 265      -0.444  -6.549  -8.754  1.00 97.65           H  
ATOM   4084  C   CYS A 265      -2.315  -6.298  -9.751  1.00 97.65           C  
ATOM   4085  CB  CYS A 265      -0.862  -8.430  -9.699  1.00 97.65           C  
ATOM   4086  HB2 CYS A 265      -1.732  -9.012 -10.002  1.00 97.65           H  
ATOM   4087  HB3 CYS A 265      -0.258  -9.037  -9.024  1.00 97.65           H  
ATOM   4088  O   CYS A 265      -3.524  -6.397  -9.542  1.00 97.65           O  
ATOM   4089  SG  CYS A 265       0.145  -8.028 -11.155  1.00 97.65           S  
ATOM   4090  HG  CYS A 265       0.881  -7.062 -10.599  1.00 97.65           H  
ATOM   4091  N   MET A 266      -1.786  -5.440 -10.621  1.00 97.93           N  
ATOM   4092  H   MET A 266      -0.779  -5.429 -10.702  1.00 97.93           H  
ATOM   4093  CA  MET A 266      -2.509  -4.680 -11.649  1.00 97.93           C  
ATOM   4094  HA  MET A 266      -3.489  -5.115 -11.844  1.00 97.93           H  
ATOM   4095  C   MET A 266      -1.664  -4.717 -12.919  1.00 97.93           C  
ATOM   4096  CB  MET A 266      -2.665  -3.207 -11.247  1.00 97.93           C  
ATOM   4097  HB2 MET A 266      -1.679  -2.808 -11.013  1.00 97.93           H  
ATOM   4098  HB3 MET A 266      -3.062  -2.646 -12.093  1.00 97.93           H  
ATOM   4099  O   MET A 266      -0.465  -4.448 -12.832  1.00 97.93           O  
ATOM   4100  CG  MET A 266      -3.581  -2.964 -10.053  1.00 97.93           C  
ATOM   4101  HG2 MET A 266      -4.616  -3.003 -10.394  1.00 97.93           H  
ATOM   4102  HG3 MET A 266      -3.437  -3.754  -9.315  1.00 97.93           H  
ATOM   4103  SD  MET A 266      -3.255  -1.368  -9.254  1.00 97.93           S  
ATOM   4104  CE  MET A 266      -4.610  -1.367  -8.060  1.00 97.93           C  
ATOM   4105  HE1 MET A 266      -5.278  -0.533  -8.275  1.00 97.93           H  
ATOM   4106  HE2 MET A 266      -5.179  -2.295  -8.129  1.00 97.93           H  
ATOM   4107  HE3 MET A 266      -4.205  -1.264  -7.053  1.00 97.93           H  
ATOM   4108  N   PHE A 267      -2.245  -5.008 -14.074  1.00 97.70           N  
ATOM   4109  H   PHE A 267      -3.217  -5.283 -14.064  1.00 97.70           H  
ATOM   4110  CA  PHE A 267      -1.537  -5.125 -15.348  1.00 97.70           C  
ATOM   4111  HA  PHE A 267      -0.464  -5.139 -15.162  1.00 97.70           H  
ATOM   4112  C   PHE A 267      -1.821  -3.937 -16.284  1.00 97.70           C  
ATOM   4113  CB  PHE A 267      -1.907  -6.475 -15.970  1.00 97.70           C  
ATOM   4114  HB2 PHE A 267      -2.911  -6.403 -16.388  1.00 97.70           H  
ATOM   4115  HB3 PHE A 267      -1.942  -7.228 -15.183  1.00 97.70           H  
ATOM   4116  O   PHE A 267      -2.877  -3.311 -16.218  1.00 97.70           O  
ATOM   4117  CG  PHE A 267      -0.940  -6.966 -17.027  1.00 97.70           C  
ATOM   4118  CD1 PHE A 267      -1.162  -6.686 -18.387  1.00 97.70           C  
ATOM   4119  HD1 PHE A 267      -2.029  -6.115 -18.685  1.00 97.70           H  
ATOM   4120  CD2 PHE A 267       0.172  -7.738 -16.648  1.00 97.70           C  
ATOM   4121  HD2 PHE A 267       0.332  -7.970 -15.605  1.00 97.70           H  
ATOM   4122  CE1 PHE A 267      -0.274  -7.173 -19.361  1.00 97.70           C  
ATOM   4123  HE1 PHE A 267      -0.458  -6.979 -20.407  1.00 97.70           H  
ATOM   4124  CE2 PHE A 267       1.066  -8.215 -17.620  1.00 97.70           C  
ATOM   4125  HE2 PHE A 267       1.915  -8.811 -17.320  1.00 97.70           H  
ATOM   4126  CZ  PHE A 267       0.844  -7.932 -18.978  1.00 97.70           C  
ATOM   4127  HZ  PHE A 267       1.515  -8.313 -19.734  1.00 97.70           H  
ATOM   4128  N   ASN A 268      -0.872  -3.621 -17.167  1.00 96.75           N  
ATOM   4129  H   ASN A 268      -0.017  -4.158 -17.163  1.00 96.75           H  
ATOM   4130  CA  ASN A 268      -1.031  -2.635 -18.236  1.00 96.75           C  
ATOM   4131  HA  ASN A 268      -2.021  -2.182 -18.180  1.00 96.75           H  
ATOM   4132  C   ASN A 268      -0.919  -3.340 -19.594  1.00 96.75           C  
ATOM   4133  CB  ASN A 268      -0.008  -1.509 -18.046  1.00 96.75           C  
ATOM   4134  HB2 ASN A 268      -0.140  -1.090 -17.048  1.00 96.75           H  
ATOM   4135  HB3 ASN A 268       0.997  -1.925 -18.124  1.00 96.75           H  
ATOM   4136  O   ASN A 268       0.176  -3.569 -20.120  1.00 96.75           O  
ATOM   4137  CG  ASN A 268      -0.149  -0.381 -19.055  1.00 96.75           C  
ATOM   4138  ND2 ASN A 268       0.373   0.788 -18.767  1.00 96.75           N  
ATOM   4139 HD21 ASN A 268       0.205   1.519 -19.445  1.00 96.75           H  
ATOM   4140 HD22 ASN A 268       0.806   0.964 -17.872  1.00 96.75           H  
ATOM   4141  OD1 ASN A 268      -0.687  -0.521 -20.140  1.00 96.75           O  
ATOM   4142  N   GLU A 269      -2.075  -3.693 -20.157  1.00 95.42           N  
ATOM   4143  H   GLU A 269      -2.935  -3.503 -19.663  1.00 95.42           H  
ATOM   4144  CA  GLU A 269      -2.152  -4.367 -21.453  1.00 95.42           C  
ATOM   4145  HA  GLU A 269      -1.556  -5.279 -21.417  1.00 95.42           H  
ATOM   4146  C   GLU A 269      -1.579  -3.509 -22.586  1.00 95.42           C  
ATOM   4147  CB  GLU A 269      -3.601  -4.756 -21.774  1.00 95.42           C  
ATOM   4148  HB2 GLU A 269      -4.238  -3.873 -21.719  1.00 95.42           H  
ATOM   4149  HB3 GLU A 269      -3.620  -5.133 -22.797  1.00 95.42           H  
ATOM   4150  O   GLU A 269      -0.850  -4.032 -23.427  1.00 95.42           O  
ATOM   4151  CG  GLU A 269      -4.143  -5.842 -20.833  1.00 95.42           C  
ATOM   4152  HG2 GLU A 269      -3.461  -6.692 -20.849  1.00 95.42           H  
ATOM   4153  HG3 GLU A 269      -4.168  -5.449 -19.816  1.00 95.42           H  
ATOM   4154  CD  GLU A 269      -5.548  -6.310 -21.246  1.00 95.42           C  
ATOM   4155  OE1 GLU A 269      -6.378  -6.531 -20.339  1.00 95.42           O  
ATOM   4156  OE2 GLU A 269      -5.776  -6.468 -22.469  1.00 95.42           O  
ATOM   4157  N   ASP A 270      -1.830  -2.197 -22.600  1.00 94.94           N  
ATOM   4158  H   ASP A 270      -2.363  -1.792 -21.844  1.00 94.94           H  
ATOM   4159  CA  ASP A 270      -1.344  -1.310 -23.663  1.00 94.94           C  
ATOM   4160  HA  ASP A 270      -1.626  -1.741 -24.624  1.00 94.94           H  
ATOM   4161  C   ASP A 270       0.190  -1.209 -23.677  1.00 94.94           C  
ATOM   4162  CB  ASP A 270      -1.997   0.081 -23.548  1.00 94.94           C  
ATOM   4163  HB2 ASP A 270      -1.344   0.811 -24.026  1.00 94.94           H  
ATOM   4164  HB3 ASP A 270      -2.087   0.359 -22.498  1.00 94.94           H  
ATOM   4165  O   ASP A 270       0.796  -1.280 -24.749  1.00 94.94           O  
ATOM   4166  CG  ASP A 270      -3.364   0.175 -24.244  1.00 94.94           C  
ATOM   4167  OD1 ASP A 270      -3.497  -0.397 -25.355  1.00 94.94           O  
ATOM   4168  OD2 ASP A 270      -4.241   0.892 -23.713  1.00 94.94           O  
ATOM   4169  N   ALA A 271       0.839  -1.127 -22.510  1.00 94.86           N  
ATOM   4170  H   ALA A 271       0.285  -1.082 -21.666  1.00 94.86           H  
ATOM   4171  CA  ALA A 271       2.299  -1.140 -22.397  1.00 94.86           C  
ATOM   4172  HA  ALA A 271       2.708  -0.399 -23.085  1.00 94.86           H  
ATOM   4173  C   ALA A 271       2.898  -2.501 -22.788  1.00 94.86           C  
ATOM   4174  CB  ALA A 271       2.701  -0.745 -20.973  1.00 94.86           C  
ATOM   4175  HB1 ALA A 271       2.298  -1.464 -20.261  1.00 94.86           H  
ATOM   4176  HB2 ALA A 271       2.318   0.249 -20.743  1.00 94.86           H  
ATOM   4177  HB3 ALA A 271       3.788  -0.735 -20.888  1.00 94.86           H  
ATOM   4178  O   ALA A 271       3.886  -2.551 -23.522  1.00 94.86           O  
ATOM   4179  N   PHE A 272       2.285  -3.614 -22.369  1.00 95.69           N  
ATOM   4180  H   PHE A 272       1.481  -3.527 -21.764  1.00 95.69           H  
ATOM   4181  CA  PHE A 272       2.710  -4.952 -22.796  1.00 95.69           C  
ATOM   4182  HA  PHE A 272       3.768  -5.079 -22.566  1.00 95.69           H  
ATOM   4183  C   PHE A 272       2.575  -5.141 -24.314  1.00 95.69           C  
ATOM   4184  CB  PHE A 272       1.912  -6.007 -22.020  1.00 95.69           C  
ATOM   4185  HB2 PHE A 272       0.850  -5.779 -22.108  1.00 95.69           H  
ATOM   4186  HB3 PHE A 272       2.173  -5.941 -20.964  1.00 95.69           H  
ATOM   4187  O   PHE A 272       3.494  -5.648 -24.963  1.00 95.69           O  
ATOM   4188  CG  PHE A 272       2.149  -7.429 -22.499  1.00 95.69           C  
ATOM   4189  CD1 PHE A 272       1.149  -8.104 -23.225  1.00 95.69           C  
ATOM   4190  HD1 PHE A 272       0.197  -7.626 -23.406  1.00 95.69           H  
ATOM   4191  CD2 PHE A 272       3.380  -8.066 -22.249  1.00 95.69           C  
ATOM   4192  HD2 PHE A 272       4.149  -7.553 -21.692  1.00 95.69           H  
ATOM   4193  CE1 PHE A 272       1.380  -9.405 -23.706  1.00 95.69           C  
ATOM   4194  HE1 PHE A 272       0.603  -9.924 -24.248  1.00 95.69           H  
ATOM   4195  CE2 PHE A 272       3.609  -9.369 -22.730  1.00 95.69           C  
ATOM   4196  HE2 PHE A 272       4.551  -9.863 -22.543  1.00 95.69           H  
ATOM   4197  CZ  PHE A 272       2.612 -10.036 -23.463  1.00 95.69           C  
ATOM   4198  HZ  PHE A 272       2.796 -11.033 -23.837  1.00 95.69           H  
ATOM   4199  N   LEU A 273       1.468  -4.687 -24.903  1.00 95.15           N  
ATOM   4200  H   LEU A 273       0.750  -4.289 -24.314  1.00 95.15           H  
ATOM   4201  CA  LEU A 273       1.219  -4.760 -26.339  1.00 95.15           C  
ATOM   4202  HA  LEU A 273       1.428  -5.777 -26.673  1.00 95.15           H  
ATOM   4203  C   LEU A 273       2.152  -3.839 -27.137  1.00 95.15           C  
ATOM   4204  CB  LEU A 273      -0.259  -4.430 -26.614  1.00 95.15           C  
ATOM   4205  HB2 LEU A 273      -0.384  -4.277 -27.686  1.00 95.15           H  
ATOM   4206  HB3 LEU A 273      -0.499  -3.491 -26.115  1.00 95.15           H  
ATOM   4207  O   LEU A 273       2.635  -4.252 -28.193  1.00 95.15           O  
ATOM   4208  CG  LEU A 273      -1.263  -5.511 -26.164  1.00 95.15           C  
ATOM   4209  HG  LEU A 273      -1.092  -5.788 -25.124  1.00 95.15           H  
ATOM   4210  CD1 LEU A 273      -2.687  -4.976 -26.315  1.00 95.15           C  
ATOM   4211 HD11 LEU A 273      -2.917  -4.753 -27.357  1.00 95.15           H  
ATOM   4212 HD12 LEU A 273      -3.393  -5.710 -25.929  1.00 95.15           H  
ATOM   4213 HD13 LEU A 273      -2.797  -4.075 -25.711  1.00 95.15           H  
ATOM   4214  CD2 LEU A 273      -1.145  -6.781 -27.008  1.00 95.15           C  
ATOM   4215 HD21 LEU A 273      -1.931  -7.476 -26.714  1.00 95.15           H  
ATOM   4216 HD22 LEU A 273      -1.240  -6.546 -28.068  1.00 95.15           H  
ATOM   4217 HD23 LEU A 273      -0.186  -7.258 -26.806  1.00 95.15           H  
ATOM   4218  N   ASP A 274       2.437  -2.623 -26.667  1.00 94.66           N  
ATOM   4219  H   ASP A 274       1.986  -2.308 -25.820  1.00 94.66           H  
ATOM   4220  CA  ASP A 274       3.375  -1.706 -27.328  1.00 94.66           C  
ATOM   4221  HA  ASP A 274       3.122  -1.670 -28.388  1.00 94.66           H  
ATOM   4222  C   ASP A 274       4.828  -2.189 -27.232  1.00 94.66           C  
ATOM   4223  CB  ASP A 274       3.227  -0.285 -26.776  1.00 94.66           C  
ATOM   4224  HB2 ASP A 274       3.607  -0.244 -25.755  1.00 94.66           H  
ATOM   4225  HB3 ASP A 274       2.171  -0.012 -26.766  1.00 94.66           H  
ATOM   4226  O   ASP A 274       5.557  -2.141 -28.226  1.00 94.66           O  
ATOM   4227  CG  ASP A 274       3.971   0.715 -27.665  1.00 94.66           C  
ATOM   4228  OD1 ASP A 274       3.634   0.785 -28.867  1.00 94.66           O  
ATOM   4229  OD2 ASP A 274       4.866   1.430 -27.156  1.00 94.66           O  
ATOM   4230  N   LEU A 275       5.239  -2.757 -26.095  1.00 95.46           N  
ATOM   4231  H   LEU A 275       4.639  -2.709 -25.284  1.00 95.46           H  
ATOM   4232  CA  LEU A 275       6.541  -3.408 -25.951  1.00 95.46           C  
ATOM   4233  HA  LEU A 275       7.305  -2.689 -26.245  1.00 95.46           H  
ATOM   4234  C   LEU A 275       6.661  -4.638 -26.862  1.00 95.46           C  
ATOM   4235  CB  LEU A 275       6.760  -3.767 -24.476  1.00 95.46           C  
ATOM   4236  HB2 LEU A 275       6.691  -2.857 -23.880  1.00 95.46           H  
ATOM   4237  HB3 LEU A 275       5.962  -4.437 -24.154  1.00 95.46           H  
ATOM   4238  O   LEU A 275       7.658  -4.784 -27.570  1.00 95.46           O  
ATOM   4239  CG  LEU A 275       8.114  -4.443 -24.200  1.00 95.46           C  
ATOM   4240  HG  LEU A 275       8.180  -5.379 -24.756  1.00 95.46           H  
ATOM   4241  CD1 LEU A 275       9.316  -3.568 -24.564  1.00 95.46           C  
ATOM   4242 HD11 LEU A 275      10.234  -4.072 -24.262  1.00 95.46           H  
ATOM   4243 HD12 LEU A 275       9.349  -3.399 -25.640  1.00 95.46           H  
ATOM   4244 HD13 LEU A 275       9.245  -2.613 -24.043  1.00 95.46           H  
ATOM   4245  CD2 LEU A 275       8.195  -4.768 -22.718  1.00 95.46           C  
ATOM   4246 HD21 LEU A 275       9.158  -5.227 -22.493  1.00 95.46           H  
ATOM   4247 HD22 LEU A 275       7.395  -5.459 -22.454  1.00 95.46           H  
ATOM   4248 HD23 LEU A 275       8.087  -3.852 -22.138  1.00 95.46           H  
ATOM   4249  N   CYS A 276       5.633  -5.489 -26.925  1.00 96.32           N  
ATOM   4250  H   CYS A 276       4.857  -5.353 -26.293  1.00 96.32           H  
ATOM   4251  CA  CYS A 276       5.618  -6.649 -27.819  1.00 96.32           C  
ATOM   4252  HA  CYS A 276       6.506  -7.251 -27.625  1.00 96.32           H  
ATOM   4253  C   CYS A 276       5.682  -6.239 -29.298  1.00 96.32           C  
ATOM   4254  CB  CYS A 276       4.389  -7.511 -27.518  1.00 96.32           C  
ATOM   4255  HB2 CYS A 276       3.497  -6.891 -27.428  1.00 96.32           H  
ATOM   4256  HB3 CYS A 276       4.245  -8.231 -28.323  1.00 96.32           H  
ATOM   4257  O   CYS A 276       6.513  -6.765 -30.035  1.00 96.32           O  
ATOM   4258  SG  CYS A 276       4.678  -8.413 -25.973  1.00 96.32           S  
ATOM   4259  HG  CYS A 276       4.307  -7.430 -25.148  1.00 96.32           H  
ATOM   4260  N   ARG A 277       4.898  -5.239 -29.728  1.00 95.86           N  
ATOM   4261  H   ARG A 277       4.243  -4.843 -29.070  1.00 95.86           H  
ATOM   4262  CA  ARG A 277       4.995  -4.639 -31.079  1.00 95.86           C  
ATOM   4263  HA  ARG A 277       4.900  -5.424 -31.830  1.00 95.86           H  
ATOM   4264  C   ARG A 277       6.349  -3.962 -31.315  1.00 95.86           C  
ATOM   4265  CB  ARG A 277       3.876  -3.601 -31.259  1.00 95.86           C  
ATOM   4266  HB2 ARG A 277       4.053  -3.038 -32.176  1.00 95.86           H  
ATOM   4267  HB3 ARG A 277       3.932  -2.899 -30.426  1.00 95.86           H  
ATOM   4268  O   ARG A 277       6.842  -3.921 -32.446  1.00 95.86           O  
ATOM   4269  CG  ARG A 277       2.462  -4.201 -31.334  1.00 95.86           C  
ATOM   4270  HG2 ARG A 277       2.301  -4.640 -32.319  1.00 95.86           H  
ATOM   4271  HG3 ARG A 277       2.341  -4.983 -30.584  1.00 95.86           H  
ATOM   4272  CD  ARG A 277       1.435  -3.088 -31.076  1.00 95.86           C  
ATOM   4273  HD2 ARG A 277       1.720  -2.580 -30.155  1.00 95.86           H  
ATOM   4274  HD3 ARG A 277       1.477  -2.365 -31.891  1.00 95.86           H  
ATOM   4275  NE  ARG A 277       0.058  -3.608 -30.940  1.00 95.86           N  
ATOM   4276  HE  ARG A 277      -0.147  -4.480 -31.406  1.00 95.86           H  
ATOM   4277  NH1 ARG A 277      -0.729  -2.000 -29.479  1.00 95.86           N  
ATOM   4278 HH11 ARG A 277      -1.426  -1.688 -28.819  1.00 95.86           H  
ATOM   4279 HH12 ARG A 277       0.180  -1.561 -29.448  1.00 95.86           H  
ATOM   4280  NH2 ARG A 277      -2.052  -3.682 -30.072  1.00 95.86           N  
ATOM   4281 HH21 ARG A 277      -2.723  -3.312 -29.415  1.00 95.86           H  
ATOM   4282 HH22 ARG A 277      -2.219  -4.579 -30.506  1.00 95.86           H  
ATOM   4283  CZ  ARG A 277      -0.894  -3.092 -30.175  1.00 95.86           C  
ATOM   4284  N   THR A 278       6.973  -3.436 -30.262  1.00 95.53           N  
ATOM   4285  H   THR A 278       6.475  -3.402 -29.383  1.00 95.53           H  
ATOM   4286  CA  THR A 278       8.318  -2.862 -30.319  1.00 95.53           C  
ATOM   4287  HA  THR A 278       8.337  -2.189 -31.176  1.00 95.53           H  
ATOM   4288  C   THR A 278       9.365  -3.945 -30.560  1.00 95.53           C  
ATOM   4289  CB  THR A 278       8.631  -1.991 -29.093  1.00 95.53           C  
ATOM   4290  HB  THR A 278       8.428  -2.525 -28.165  1.00 95.53           H  
ATOM   4291  O   THR A 278      10.220  -3.744 -31.424  1.00 95.53           O  
ATOM   4292  CG2 THR A 278      10.070  -1.475 -29.075  1.00 95.53           C  
ATOM   4293 HG21 THR A 278      10.763  -2.296 -28.890  1.00 95.53           H  
ATOM   4294 HG22 THR A 278      10.310  -0.990 -30.021  1.00 95.53           H  
ATOM   4295 HG23 THR A 278      10.176  -0.751 -28.267  1.00 95.53           H  
ATOM   4296  OG1 THR A 278       7.811  -0.855 -29.189  1.00 95.53           O  
ATOM   4297  HG1 THR A 278       6.956  -1.085 -28.819  1.00 95.53           H  
ATOM   4298  N   ILE A 279       9.257  -5.104 -29.912  1.00 96.39           N  
ATOM   4299  H   ILE A 279       8.543  -5.184 -29.202  1.00 96.39           H  
ATOM   4300  CA  ILE A 279      10.106  -6.271 -30.167  1.00 96.39           C  
ATOM   4301  HA  ILE A 279      11.146  -5.945 -30.168  1.00 96.39           H  
ATOM   4302  C   ILE A 279       9.819  -6.839 -31.566  1.00 96.39           C  
ATOM   4303  CB  ILE A 279       9.952  -7.307 -29.028  1.00 96.39           C  
ATOM   4304  HB  ILE A 279       8.893  -7.539 -28.911  1.00 96.39           H  
ATOM   4305  O   ILE A 279      10.711  -6.815 -32.417  1.00 96.39           O  
ATOM   4306  CG1 ILE A 279      10.485  -6.723 -27.695  1.00 96.39           C  
ATOM   4307 HG12 ILE A 279      11.574  -6.689 -27.722  1.00 96.39           H  
ATOM   4308 HG13 ILE A 279      10.132  -5.700 -27.566  1.00 96.39           H  
ATOM   4309  CG2 ILE A 279      10.700  -8.611 -29.363  1.00 96.39           C  
ATOM   4310 HG21 ILE A 279      11.759  -8.412 -29.528  1.00 96.39           H  
ATOM   4311 HG22 ILE A 279      10.597  -9.315 -28.537  1.00 96.39           H  
ATOM   4312 HG23 ILE A 279      10.275  -9.089 -30.246  1.00 96.39           H  
ATOM   4313  CD1 ILE A 279      10.038  -7.502 -26.452  1.00 96.39           C  
ATOM   4314 HD11 ILE A 279      10.376  -6.977 -25.559  1.00 96.39           H  
ATOM   4315 HD12 ILE A 279      10.466  -8.505 -26.447  1.00 96.39           H  
ATOM   4316 HD13 ILE A 279       8.950  -7.567 -26.424  1.00 96.39           H  
ATOM   4317  N   ASN A 280       8.600  -7.305 -31.849  1.00 95.54           N  
ATOM   4318  H   ASN A 280       7.887  -7.273 -31.135  1.00 95.54           H  
ATOM   4319  CA  ASN A 280       8.225  -7.844 -33.158  1.00 95.54           C  
ATOM   4320  HA  ASN A 280       8.794  -7.313 -33.920  1.00 95.54           H  
ATOM   4321  C   ASN A 280       6.713  -7.680 -33.448  1.00 95.54           C  
ATOM   4322  CB  ASN A 280       8.661  -9.320 -33.219  1.00 95.54           C  
ATOM   4323  HB2 ASN A 280       9.693  -9.405 -32.879  1.00 95.54           H  
ATOM   4324  HB3 ASN A 280       8.038  -9.926 -32.561  1.00 95.54           H  
ATOM   4325  O   ASN A 280       5.899  -8.342 -32.808  1.00 95.54           O  
ATOM   4326  CG  ASN A 280       8.586  -9.887 -34.624  1.00 95.54           C  
ATOM   4327  ND2 ASN A 280       9.310 -10.946 -34.881  1.00 95.54           N  
ATOM   4328 HD21 ASN A 280       9.879 -11.339 -34.144  1.00 95.54           H  
ATOM   4329 HD22 ASN A 280       9.271 -11.327 -35.815  1.00 95.54           H  
ATOM   4330  OD1 ASN A 280       7.922  -9.367 -35.506  1.00 95.54           O  
ATOM   4331  N   PRO A 281       6.310  -6.847 -34.430  1.00 94.40           N  
ATOM   4332  CA  PRO A 281       4.900  -6.633 -34.764  1.00 94.40           C  
ATOM   4333  HA  PRO A 281       4.308  -6.559 -33.852  1.00 94.40           H  
ATOM   4334  C   PRO A 281       4.281  -7.745 -35.632  1.00 94.40           C  
ATOM   4335  CB  PRO A 281       4.883  -5.286 -35.489  1.00 94.40           C  
ATOM   4336  HB2 PRO A 281       4.878  -4.479 -34.756  1.00 94.40           H  
ATOM   4337  HB3 PRO A 281       4.036  -5.189 -36.168  1.00 94.40           H  
ATOM   4338  O   PRO A 281       3.060  -7.786 -35.759  1.00 94.40           O  
ATOM   4339  CG  PRO A 281       6.216  -5.293 -36.237  1.00 94.40           C  
ATOM   4340  HG2 PRO A 281       6.555  -4.283 -36.468  1.00 94.40           H  
ATOM   4341  HG3 PRO A 281       6.124  -5.886 -37.147  1.00 94.40           H  
ATOM   4342  CD  PRO A 281       7.154  -5.996 -35.256  1.00 94.40           C  
ATOM   4343  HD2 PRO A 281       7.889  -6.584 -35.806  1.00 94.40           H  
ATOM   4344  HD3 PRO A 281       7.651  -5.258 -34.626  1.00 94.40           H  
ATOM   4345  N   ASP A 282       5.088  -8.634 -36.224  1.00 94.07           N  
ATOM   4346  H   ASP A 282       6.082  -8.578 -36.054  1.00 94.07           H  
ATOM   4347  CA  ASP A 282       4.627  -9.739 -37.083  1.00 94.07           C  
ATOM   4348  HA  ASP A 282       3.695  -9.444 -37.566  1.00 94.07           H  
ATOM   4349  C   ASP A 282       4.320 -11.031 -36.279  1.00 94.07           C  
ATOM   4350  CB  ASP A 282       5.666 -10.006 -38.196  1.00 94.07           C  
ATOM   4351  HB2 ASP A 282       6.636 -10.172 -37.729  1.00 94.07           H  
ATOM   4352  HB3 ASP A 282       5.392 -10.925 -38.714  1.00 94.07           H  
ATOM   4353  O   ASP A 282       3.993 -12.071 -36.857  1.00 94.07           O  
ATOM   4354  CG  ASP A 282       5.799  -8.915 -39.275  1.00 94.07           C  
ATOM   4355  OD1 ASP A 282       4.767  -8.334 -39.679  1.00 94.07           O  
ATOM   4356  OD2 ASP A 282       6.932  -8.727 -39.783  1.00 94.07           O  
ATOM   4357  N   VAL A 283       4.440 -10.993 -34.944  1.00 93.31           N  
ATOM   4358  H   VAL A 283       4.642 -10.098 -34.522  1.00 93.31           H  
ATOM   4359  CA  VAL A 283       4.311 -12.146 -34.032  1.00 93.31           C  
ATOM   4360  HA  VAL A 283       3.954 -13.005 -34.599  1.00 93.31           H  
ATOM   4361  C   VAL A 283       3.273 -11.854 -32.942  1.00 93.31           C  
ATOM   4362  CB  VAL A 283       5.690 -12.516 -33.438  1.00 93.31           C  
ATOM   4363  HB  VAL A 283       6.119 -11.637 -32.957  1.00 93.31           H  
ATOM   4364  O   VAL A 283       3.135 -10.725 -32.483  1.00 93.31           O  
ATOM   4365  CG1 VAL A 283       5.630 -13.652 -32.405  1.00 93.31           C  
ATOM   4366 HG11 VAL A 283       5.069 -13.330 -31.527  1.00 93.31           H  
ATOM   4367 HG12 VAL A 283       5.170 -14.540 -32.838  1.00 93.31           H  
ATOM   4368 HG13 VAL A 283       6.637 -13.897 -32.067  1.00 93.31           H  
ATOM   4369  CG2 VAL A 283       6.646 -12.986 -34.544  1.00 93.31           C  
ATOM   4370 HG21 VAL A 283       6.253 -13.882 -35.024  1.00 93.31           H  
ATOM   4371 HG22 VAL A 283       7.628 -13.193 -34.120  1.00 93.31           H  
ATOM   4372 HG23 VAL A 283       6.764 -12.207 -35.297  1.00 93.31           H  
ATOM   4373  N   SER A 284       2.536 -12.885 -32.508  1.00 93.03           N  
ATOM   4374  H   SER A 284       2.708 -13.797 -32.907  1.00 93.03           H  
ATOM   4375  CA  SER A 284       1.579 -12.766 -31.398  1.00 93.03           C  
ATOM   4376  HA  SER A 284       0.824 -12.031 -31.678  1.00 93.03           H  
ATOM   4377  C   SER A 284       2.286 -12.351 -30.097  1.00 93.03           C  
ATOM   4378  CB  SER A 284       0.859 -14.094 -31.151  1.00 93.03           C  
ATOM   4379  HB2 SER A 284       0.387 -14.428 -32.076  1.00 93.03           H  
ATOM   4380  HB3 SER A 284       1.570 -14.849 -30.817  1.00 93.03           H  
ATOM   4381  O   SER A 284       3.207 -13.066 -29.689  1.00 93.03           O  
ATOM   4382  OG  SER A 284      -0.139 -13.907 -30.170  1.00 93.03           O  
ATOM   4383  HG  SER A 284       0.037 -14.464 -29.408  1.00 93.03           H  
ATOM   4384  N   PRO A 285       1.836 -11.288 -29.395  1.00 93.62           N  
ATOM   4385  CA  PRO A 285       2.390 -10.863 -28.106  1.00 93.62           C  
ATOM   4386  HA  PRO A 285       3.379 -10.436 -28.270  1.00 93.62           H  
ATOM   4387  C   PRO A 285       2.514 -12.000 -27.087  1.00 93.62           C  
ATOM   4388  CB  PRO A 285       1.440  -9.768 -27.605  1.00 93.62           C  
ATOM   4389  HB2 PRO A 285       1.947  -9.043 -26.969  1.00 93.62           H  
ATOM   4390  HB3 PRO A 285       0.596 -10.208 -27.074  1.00 93.62           H  
ATOM   4391  O   PRO A 285       3.523 -12.107 -26.403  1.00 93.62           O  
ATOM   4392  CG  PRO A 285       0.946  -9.140 -28.905  1.00 93.62           C  
ATOM   4393  HG2 PRO A 285      -0.012  -8.635 -28.781  1.00 93.62           H  
ATOM   4394  HG3 PRO A 285       1.699  -8.455 -29.294  1.00 93.62           H  
ATOM   4395  CD  PRO A 285       0.815 -10.346 -29.829  1.00 93.62           C  
ATOM   4396  HD2 PRO A 285       0.972 -10.033 -30.861  1.00 93.62           H  
ATOM   4397  HD3 PRO A 285      -0.170 -10.799 -29.713  1.00 93.62           H  
ATOM   4398  N   SER A 286       1.547 -12.924 -27.071  1.00 92.79           N  
ATOM   4399  H   SER A 286       0.750 -12.787 -27.676  1.00 92.79           H  
ATOM   4400  CA  SER A 286       1.533 -14.101 -26.193  1.00 92.79           C  
ATOM   4401  HA  SER A 286       1.482 -13.753 -25.161  1.00 92.79           H  
ATOM   4402  C   SER A 286       2.770 -15.012 -26.299  1.00 92.79           C  
ATOM   4403  CB  SER A 286       0.264 -14.912 -26.483  1.00 92.79           C  
ATOM   4404  HB2 SER A 286      -0.610 -14.287 -26.302  1.00 92.79           H  
ATOM   4405  HB3 SER A 286       0.227 -15.758 -25.796  1.00 92.79           H  
ATOM   4406  O   SER A 286       3.075 -15.737 -25.351  1.00 92.79           O  
ATOM   4407  OG  SER A 286       0.218 -15.392 -27.823  1.00 92.79           O  
ATOM   4408  HG  SER A 286      -0.449 -16.082 -27.831  1.00 92.79           H  
ATOM   4409  N   LYS A 287       3.491 -14.983 -27.430  1.00 92.76           N  
ATOM   4410  H   LYS A 287       3.202 -14.321 -28.136  1.00 92.76           H  
ATOM   4411  CA  LYS A 287       4.697 -15.792 -27.695  1.00 92.76           C  
ATOM   4412  HA  LYS A 287       4.688 -16.671 -27.051  1.00 92.76           H  
ATOM   4413  C   LYS A 287       6.009 -15.075 -27.400  1.00 92.76           C  
ATOM   4414  CB  LYS A 287       4.694 -16.243 -29.161  1.00 92.76           C  
ATOM   4415  HB2 LYS A 287       5.656 -16.697 -29.398  1.00 92.76           H  
ATOM   4416  HB3 LYS A 287       4.538 -15.390 -29.821  1.00 92.76           H  
ATOM   4417  O   LYS A 287       7.038 -15.738 -27.251  1.00 92.76           O  
ATOM   4418  CG  LYS A 287       3.601 -17.284 -29.366  1.00 92.76           C  
ATOM   4419  HG2 LYS A 287       3.788 -18.090 -28.656  1.00 92.76           H  
ATOM   4420  HG3 LYS A 287       2.620 -16.848 -29.179  1.00 92.76           H  
ATOM   4421  CD  LYS A 287       3.639 -17.873 -30.770  1.00 92.76           C  
ATOM   4422  HD2 LYS A 287       3.433 -17.101 -31.512  1.00 92.76           H  
ATOM   4423  HD3 LYS A 287       4.628 -18.299 -30.941  1.00 92.76           H  
ATOM   4424  CE  LYS A 287       2.576 -18.969 -30.819  1.00 92.76           C  
ATOM   4425  HE2 LYS A 287       1.588 -18.515 -30.891  1.00 92.76           H  
ATOM   4426  HE3 LYS A 287       2.609 -19.514 -29.876  1.00 92.76           H  
ATOM   4427  NZ  LYS A 287       2.841 -19.894 -31.940  1.00 92.76           N  
ATOM   4428  HZ1 LYS A 287       3.763 -20.288 -31.825  1.00 92.76           H  
ATOM   4429  HZ2 LYS A 287       2.810 -19.398 -32.819  1.00 92.76           H  
ATOM   4430  HZ3 LYS A 287       2.157 -20.637 -31.935  1.00 92.76           H  
ATOM   4431  N   ILE A 288       5.979 -13.749 -27.349  1.00 94.34           N  
ATOM   4432  H   ILE A 288       5.078 -13.294 -27.327  1.00 94.34           H  
ATOM   4433  CA  ILE A 288       7.151 -12.921 -27.084  1.00 94.34           C  
ATOM   4434  HA  ILE A 288       8.006 -13.331 -27.622  1.00 94.34           H  
ATOM   4435  C   ILE A 288       7.460 -13.007 -25.587  1.00 94.34           C  
ATOM   4436  CB  ILE A 288       6.902 -11.484 -27.606  1.00 94.34           C  
ATOM   4437  HB  ILE A 288       5.974 -11.111 -27.172  1.00 94.34           H  
ATOM   4438  O   ILE A 288       6.551 -12.982 -24.761  1.00 94.34           O  
ATOM   4439  CG1 ILE A 288       6.747 -11.526 -29.149  1.00 94.34           C  
ATOM   4440 HG12 ILE A 288       5.941 -12.212 -29.411  1.00 94.34           H  
ATOM   4441 HG13 ILE A 288       7.666 -11.909 -29.593  1.00 94.34           H  
ATOM   4442  CG2 ILE A 288       8.033 -10.527 -27.195  1.00 94.34           C  
ATOM   4443 HG21 ILE A 288       7.823  -9.519 -27.551  1.00 94.34           H  
ATOM   4444 HG22 ILE A 288       8.984 -10.872 -27.602  1.00 94.34           H  
ATOM   4445 HG23 ILE A 288       8.105 -10.472 -26.108  1.00 94.34           H  
ATOM   4446  CD1 ILE A 288       6.410 -10.185 -29.809  1.00 94.34           C  
ATOM   4447 HD11 ILE A 288       6.174 -10.350 -30.861  1.00 94.34           H  
ATOM   4448 HD12 ILE A 288       7.258  -9.503 -29.748  1.00 94.34           H  
ATOM   4449 HD13 ILE A 288       5.541  -9.741 -29.323  1.00 94.34           H  
ATOM   4450  N   ASP A 289       8.738 -13.127 -25.231  1.00 94.40           N  
ATOM   4451  H   ASP A 289       9.445 -13.098 -25.951  1.00 94.40           H  
ATOM   4452  CA  ASP A 289       9.177 -12.929 -23.850  1.00 94.40           C  
ATOM   4453  HA  ASP A 289       8.315 -12.944 -23.184  1.00 94.40           H  
ATOM   4454  C   ASP A 289       9.872 -11.563 -23.729  1.00 94.40           C  
ATOM   4455  CB  ASP A 289      10.076 -14.074 -23.373  1.00 94.40           C  
ATOM   4456  HB2 ASP A 289      10.872 -14.245 -24.098  1.00 94.40           H  
ATOM   4457  HB3 ASP A 289       9.483 -14.984 -23.281  1.00 94.40           H  
ATOM   4458  O   ASP A 289      11.035 -11.439 -24.119  1.00 94.40           O  
ATOM   4459  CG  ASP A 289      10.680 -13.725 -22.009  1.00 94.40           C  
ATOM   4460  OD1 ASP A 289       9.979 -13.117 -21.169  1.00 94.40           O  
ATOM   4461  OD2 ASP A 289      11.872 -14.020 -21.804  1.00 94.40           O  
ATOM   4462  N   PRO A 290       9.199 -10.531 -23.190  1.00 92.84           N  
ATOM   4463  CA  PRO A 290       9.798  -9.210 -23.031  1.00 92.84           C  
ATOM   4464  HA  PRO A 290      10.284  -8.909 -23.959  1.00 92.84           H  
ATOM   4465  C   PRO A 290      10.846  -9.136 -21.910  1.00 92.84           C  
ATOM   4466  CB  PRO A 290       8.618  -8.278 -22.751  1.00 92.84           C  
ATOM   4467  HB2 PRO A 290       8.905  -7.437 -22.120  1.00 92.84           H  
ATOM   4468  HB3 PRO A 290       8.192  -7.929 -23.692  1.00 92.84           H  
ATOM   4469  O   PRO A 290      11.524  -8.116 -21.811  1.00 92.84           O  
ATOM   4470  CG  PRO A 290       7.614  -9.176 -22.036  1.00 92.84           C  
ATOM   4471  HG2 PRO A 290       7.880  -9.259 -20.982  1.00 92.84           H  
ATOM   4472  HG3 PRO A 290       6.594  -8.806 -22.146  1.00 92.84           H  
ATOM   4473  CD  PRO A 290       7.815 -10.522 -22.726  1.00 92.84           C  
ATOM   4474  HD2 PRO A 290       7.144 -10.602 -23.581  1.00 92.84           H  
ATOM   4475  HD3 PRO A 290       7.622 -11.327 -22.017  1.00 92.84           H  
ATOM   4476  N   LEU A 291      10.970 -10.163 -21.054  1.00 92.50           N  
ATOM   4477  H   LEU A 291      10.418 -10.995 -21.203  1.00 92.50           H  
ATOM   4478  CA  LEU A 291      11.826 -10.114 -19.862  1.00 92.50           C  
ATOM   4479  HA  LEU A 291      11.958  -9.073 -19.568  1.00 92.50           H  
ATOM   4480  C   LEU A 291      13.237 -10.654 -20.123  1.00 92.50           C  
ATOM   4481  CB  LEU A 291      11.150 -10.848 -18.686  1.00 92.50           C  
ATOM   4482  HB2 LEU A 291      11.110 -11.913 -18.913  1.00 92.50           H  
ATOM   4483  HB3 LEU A 291      11.784 -10.720 -17.809  1.00 92.50           H  
ATOM   4484  O   LEU A 291      14.212  -9.985 -19.793  1.00 92.50           O  
ATOM   4485  CG  LEU A 291       9.725 -10.381 -18.331  1.00 92.50           C  
ATOM   4486  HG  LEU A 291       9.043 -10.663 -19.133  1.00 92.50           H  
ATOM   4487  CD1 LEU A 291       9.268 -11.071 -17.044  1.00 92.50           C  
ATOM   4488 HD11 LEU A 291       9.909 -10.775 -16.213  1.00 92.50           H  
ATOM   4489 HD12 LEU A 291       8.239 -10.791 -16.819  1.00 92.50           H  
ATOM   4490 HD13 LEU A 291       9.319 -12.152 -17.167  1.00 92.50           H  
ATOM   4491  CD2 LEU A 291       9.622  -8.871 -18.110  1.00 92.50           C  
ATOM   4492 HD21 LEU A 291      10.319  -8.558 -17.333  1.00 92.50           H  
ATOM   4493 HD22 LEU A 291       8.605  -8.616 -17.813  1.00 92.50           H  
ATOM   4494 HD23 LEU A 291       9.850  -8.340 -19.035  1.00 92.50           H  
ATOM   4495  N   THR A 292      13.359 -11.846 -20.720  1.00 91.31           N  
ATOM   4496  H   THR A 292      12.523 -12.369 -20.939  1.00 91.31           H  
ATOM   4497  CA  THR A 292      14.658 -12.479 -21.028  1.00 91.31           C  
ATOM   4498  HA  THR A 292      15.453 -11.854 -20.622  1.00 91.31           H  
ATOM   4499  C   THR A 292      14.947 -12.569 -22.527  1.00 91.31           C  
ATOM   4500  CB  THR A 292      14.826 -13.863 -20.363  1.00 91.31           C  
ATOM   4501  HB  THR A 292      15.885 -14.117 -20.394  1.00 91.31           H  
ATOM   4502  O   THR A 292      16.045 -12.966 -22.907  1.00 91.31           O  
ATOM   4503  CG2 THR A 292      14.382 -13.903 -18.900  1.00 91.31           C  
ATOM   4504 HG21 THR A 292      13.303 -13.767 -18.826  1.00 91.31           H  
ATOM   4505 HG22 THR A 292      14.887 -13.112 -18.345  1.00 91.31           H  
ATOM   4506 HG23 THR A 292      14.651 -14.865 -18.464  1.00 91.31           H  
ATOM   4507  OG1 THR A 292      14.129 -14.894 -21.027  1.00 91.31           O  
ATOM   4508  HG1 THR A 292      13.251 -14.563 -21.231  1.00 91.31           H  
ATOM   4509  N   GLY A 293      13.984 -12.230 -23.396  1.00 91.70           N  
ATOM   4510  H   GLY A 293      13.090 -11.933 -23.031  1.00 91.70           H  
ATOM   4511  CA  GLY A 293      14.112 -12.341 -24.855  1.00 91.70           C  
ATOM   4512  HA2 GLY A 293      14.972 -11.759 -25.187  1.00 91.70           H  
ATOM   4513  HA3 GLY A 293      13.217 -11.929 -25.322  1.00 91.70           H  
ATOM   4514  C   GLY A 293      14.291 -13.774 -25.367  1.00 91.70           C  
ATOM   4515  O   GLY A 293      14.598 -13.970 -26.541  1.00 91.70           O  
ATOM   4516  N   LYS A 294      14.134 -14.787 -24.504  1.00 91.35           N  
ATOM   4517  H   LYS A 294      13.879 -14.553 -23.555  1.00 91.35           H  
ATOM   4518  CA  LYS A 294      14.436 -16.183 -24.824  1.00 91.35           C  
ATOM   4519  HA  LYS A 294      15.359 -16.199 -25.405  1.00 91.35           H  
ATOM   4520  C   LYS A 294      13.331 -16.797 -25.675  1.00 91.35           C  
ATOM   4521  CB  LYS A 294      14.678 -16.960 -23.525  1.00 91.35           C  
ATOM   4522  HB2 LYS A 294      13.774 -16.930 -22.916  1.00 91.35           H  
ATOM   4523  HB3 LYS A 294      15.483 -16.476 -22.972  1.00 91.35           H  
ATOM   4524  O   LYS A 294      12.221 -17.054 -25.193  1.00 91.35           O  
ATOM   4525  CG  LYS A 294      15.063 -18.421 -23.798  1.00 91.35           C  
ATOM   4526  HG2 LYS A 294      14.258 -18.924 -24.333  1.00 91.35           H  
ATOM   4527  HG3 LYS A 294      15.966 -18.447 -24.408  1.00 91.35           H  
ATOM   4528  CD  LYS A 294      15.315 -19.159 -22.483  1.00 91.35           C  
ATOM   4529  HD2 LYS A 294      16.119 -18.661 -21.941  1.00 91.35           H  
ATOM   4530  HD3 LYS A 294      14.407 -19.134 -21.880  1.00 91.35           H  
ATOM   4531  CE  LYS A 294      15.703 -20.610 -22.775  1.00 91.35           C  
ATOM   4532  HE2 LYS A 294      16.613 -20.610 -23.375  1.00 91.35           H  
ATOM   4533  HE3 LYS A 294      14.912 -21.070 -23.367  1.00 91.35           H  
ATOM   4534  NZ  LYS A 294      15.913 -21.367 -21.517  1.00 91.35           N  
ATOM   4535  HZ1 LYS A 294      16.196 -22.315 -21.718  1.00 91.35           H  
ATOM   4536  HZ2 LYS A 294      16.633 -20.923 -20.964  1.00 91.35           H  
ATOM   4537  HZ3 LYS A 294      15.062 -21.391 -20.974  1.00 91.35           H  
ATOM   4538  N   THR A 295      13.649 -17.103 -26.927  1.00 92.49           N  
ATOM   4539  H   THR A 295      14.524 -16.758 -27.297  1.00 92.49           H  
ATOM   4540  CA  THR A 295      12.694 -17.659 -27.889  1.00 92.49           C  
ATOM   4541  HA  THR A 295      11.863 -16.956 -27.938  1.00 92.49           H  
ATOM   4542  C   THR A 295      12.108 -18.998 -27.445  1.00 92.49           C  
ATOM   4543  CB  THR A 295      13.293 -17.718 -29.301  1.00 92.49           C  
ATOM   4544  HB  THR A 295      14.086 -18.464 -29.359  1.00 92.49           H  
ATOM   4545  O   THR A 295      12.785 -19.873 -26.897  1.00 92.49           O  
ATOM   4546  CG2 THR A 295      12.220 -17.977 -30.355  1.00 92.49           C  
ATOM   4547 HG21 THR A 295      11.879 -19.011 -30.304  1.00 92.49           H  
ATOM   4548 HG22 THR A 295      11.367 -17.316 -30.200  1.00 92.49           H  
ATOM   4549 HG23 THR A 295      12.632 -17.797 -31.348  1.00 92.49           H  
ATOM   4550  OG1 THR A 295      13.815 -16.440 -29.540  1.00 92.49           O  
ATOM   4551  HG1 THR A 295      14.133 -16.391 -30.444  1.00 92.49           H  
ATOM   4552  N   ARG A 296      10.797 -19.139 -27.661  1.00 92.53           N  
ATOM   4553  H   ARG A 296      10.325 -18.393 -28.151  1.00 92.53           H  
ATOM   4554  CA  ARG A 296      10.027 -20.354 -27.387  1.00 92.53           C  
ATOM   4555  HA  ARG A 296      10.149 -20.633 -26.341  1.00 92.53           H  
ATOM   4556  C   ARG A 296      10.562 -21.505 -28.238  1.00 92.53           C  
ATOM   4557  CB  ARG A 296       8.548 -20.032 -27.655  1.00 92.53           C  
ATOM   4558  HB2 ARG A 296       8.262 -19.194 -27.018  1.00 92.53           H  
ATOM   4559  HB3 ARG A 296       8.431 -19.712 -28.690  1.00 92.53           H  
ATOM   4560  O   ARG A 296      10.825 -21.326 -29.422  1.00 92.53           O  
ATOM   4561  CG  ARG A 296       7.595 -21.200 -27.388  1.00 92.53           C  
ATOM   4562  HG2 ARG A 296       7.722 -21.950 -28.169  1.00 92.53           H  
ATOM   4563  HG3 ARG A 296       7.827 -21.649 -26.422  1.00 92.53           H  
ATOM   4564  CD  ARG A 296       6.142 -20.702 -27.364  1.00 92.53           C  
ATOM   4565  HD2 ARG A 296       5.951 -20.088 -28.244  1.00 92.53           H  
ATOM   4566  HD3 ARG A 296       6.000 -20.076 -26.483  1.00 92.53           H  
ATOM   4567  NE  ARG A 296       5.177 -21.813 -27.313  1.00 92.53           N  
ATOM   4568  HE  ARG A 296       4.776 -22.048 -26.416  1.00 92.53           H  
ATOM   4569  NH1 ARG A 296       5.254 -22.397 -29.542  1.00 92.53           N  
ATOM   4570 HH11 ARG A 296       5.169 -23.110 -30.253  1.00 92.53           H  
ATOM   4571 HH12 ARG A 296       5.889 -21.637 -29.741  1.00 92.53           H  
ATOM   4572  NH2 ARG A 296       3.991 -23.555 -28.127  1.00 92.53           N  
ATOM   4573 HH21 ARG A 296       3.730 -23.739 -27.169  1.00 92.53           H  
ATOM   4574 HH22 ARG A 296       3.787 -24.237 -28.843  1.00 92.53           H  
ATOM   4575  CZ  ARG A 296       4.821 -22.578 -28.324  1.00 92.53           C  
ATOM   4576  N   THR A 297      10.734 -22.678 -27.636  1.00 90.63           N  
ATOM   4577  H   THR A 297      10.481 -22.767 -26.663  1.00 90.63           H  
ATOM   4578  CA  THR A 297      11.276 -23.862 -28.322  1.00 90.63           C  
ATOM   4579  HA  THR A 297      11.339 -23.669 -29.393  1.00 90.63           H  
ATOM   4580  C   THR A 297      10.345 -25.049 -28.117  1.00 90.63           C  
ATOM   4581  CB  THR A 297      12.699 -24.174 -27.834  1.00 90.63           C  
ATOM   4582  HB  THR A 297      12.690 -24.321 -26.754  1.00 90.63           H  
ATOM   4583  O   THR A 297      10.034 -25.405 -26.985  1.00 90.63           O  
ATOM   4584  CG2 THR A 297      13.309 -25.407 -28.504  1.00 90.63           C  
ATOM   4585 HG21 THR A 297      12.745 -26.301 -28.235  1.00 90.63           H  
ATOM   4586 HG22 THR A 297      13.310 -25.277 -29.586  1.00 90.63           H  
ATOM   4587 HG23 THR A 297      14.338 -25.527 -28.163  1.00 90.63           H  
ATOM   4588  OG1 THR A 297      13.557 -23.103 -28.149  1.00 90.63           O  
ATOM   4589  HG1 THR A 297      13.214 -22.294 -27.761  1.00 90.63           H  
ATOM   4590  N   VAL A 298       9.915 -25.679 -29.211  1.00 87.80           N  
ATOM   4591  H   VAL A 298      10.246 -25.346 -30.105  1.00 87.80           H  
ATOM   4592  CA  VAL A 298       9.001 -26.830 -29.213  1.00 87.80           C  
ATOM   4593  HA  VAL A 298       8.789 -27.128 -28.187  1.00 87.80           H  
ATOM   4594  C   VAL A 298       9.682 -27.995 -29.919  1.00 87.80           C  
ATOM   4595  CB  VAL A 298       7.662 -26.469 -29.888  1.00 87.80           C  
ATOM   4596  HB  VAL A 298       7.844 -26.181 -30.924  1.00 87.80           H  
ATOM   4597  O   VAL A 298      10.069 -27.885 -31.081  1.00 87.80           O  
ATOM   4598  CG1 VAL A 298       6.684 -27.653 -29.883  1.00 87.80           C  
ATOM   4599 HG11 VAL A 298       7.083 -28.464 -30.492  1.00 87.80           H  
ATOM   4600 HG12 VAL A 298       5.729 -27.346 -30.309  1.00 87.80           H  
ATOM   4601 HG13 VAL A 298       6.526 -28.002 -28.863  1.00 87.80           H  
ATOM   4602  CG2 VAL A 298       6.975 -25.299 -29.178  1.00 87.80           C  
ATOM   4603 HG21 VAL A 298       5.992 -25.128 -29.615  1.00 87.80           H  
ATOM   4604 HG22 VAL A 298       6.869 -25.519 -28.115  1.00 87.80           H  
ATOM   4605 HG23 VAL A 298       7.568 -24.392 -29.293  1.00 87.80           H  
ATOM   4606  N   ARG A 299       9.842 -29.132 -29.235  1.00 87.85           N  
ATOM   4607  H   ARG A 299       9.453 -29.198 -28.305  1.00 87.85           H  
ATOM   4608  CA  ARG A 299      10.501 -30.353 -29.738  1.00 87.85           C  
ATOM   4609  HA  ARG A 299      10.628 -31.008 -28.875  1.00 87.85           H  
ATOM   4610  C   ARG A 299      11.919 -30.115 -30.271  1.00 87.85           C  
ATOM   4611  CB  ARG A 299       9.581 -31.081 -30.730  1.00 87.85           C  
ATOM   4612  HB2 ARG A 299       9.406 -30.440 -31.594  1.00 87.85           H  
ATOM   4613  HB3 ARG A 299      10.070 -31.993 -31.072  1.00 87.85           H  
ATOM   4614  O   ARG A 299      12.344 -30.756 -31.229  1.00 87.85           O  
ATOM   4615  CG  ARG A 299       8.244 -31.462 -30.084  1.00 87.85           C  
ATOM   4616  HG2 ARG A 299       7.760 -30.582 -29.661  1.00 87.85           H  
ATOM   4617  HG3 ARG A 299       8.418 -32.181 -29.285  1.00 87.85           H  
ATOM   4618  CD  ARG A 299       7.314 -32.064 -31.133  1.00 87.85           C  
ATOM   4619  HD2 ARG A 299       7.763 -32.978 -31.522  1.00 87.85           H  
ATOM   4620  HD3 ARG A 299       7.195 -31.344 -31.942  1.00 87.85           H  
ATOM   4621  NE  ARG A 299       6.005 -32.362 -30.532  1.00 87.85           N  
ATOM   4622  HE  ARG A 299       5.951 -32.238 -29.531  1.00 87.85           H  
ATOM   4623  NH1 ARG A 299       4.890 -32.869 -32.468  1.00 87.85           N  
ATOM   4624 HH11 ARG A 299       5.746 -32.686 -32.972  1.00 87.85           H  
ATOM   4625 HH12 ARG A 299       4.030 -33.092 -32.949  1.00 87.85           H  
ATOM   4626  NH2 ARG A 299       3.800 -32.884 -30.512  1.00 87.85           N  
ATOM   4627 HH21 ARG A 299       3.797 -32.699 -29.519  1.00 87.85           H  
ATOM   4628 HH22 ARG A 299       2.932 -33.087 -30.987  1.00 87.85           H  
ATOM   4629  CZ  ARG A 299       4.908 -32.706 -31.172  1.00 87.85           C  
ATOM   4630  N   GLY A 300      12.636 -29.172 -29.658  1.00 84.66           N  
ATOM   4631  H   GLY A 300      12.202 -28.699 -28.878  1.00 84.66           H  
ATOM   4632  CA  GLY A 300      13.972 -28.738 -30.081  1.00 84.66           C  
ATOM   4633  HA2 GLY A 300      14.450 -28.212 -29.254  1.00 84.66           H  
ATOM   4634  HA3 GLY A 300      14.576 -29.613 -30.321  1.00 84.66           H  
ATOM   4635  C   GLY A 300      13.997 -27.805 -31.299  1.00 84.66           C  
ATOM   4636  O   GLY A 300      15.079 -27.469 -31.766  1.00 84.66           O  
ATOM   4637  N   VAL A 301      12.839 -27.375 -31.813  1.00 88.78           N  
ATOM   4638  H   VAL A 301      11.973 -27.683 -31.396  1.00 88.78           H  
ATOM   4639  CA  VAL A 301      12.730 -26.375 -32.885  1.00 88.78           C  
ATOM   4640  HA  VAL A 301      13.700 -26.265 -33.369  1.00 88.78           H  
ATOM   4641  C   VAL A 301      12.348 -25.028 -32.277  1.00 88.78           C  
ATOM   4642  CB  VAL A 301      11.721 -26.805 -33.968  1.00 88.78           C  
ATOM   4643  HB  VAL A 301      10.720 -26.851 -33.540  1.00 88.78           H  
ATOM   4644  O   VAL A 301      11.365 -24.928 -31.545  1.00 88.78           O  
ATOM   4645  CG1 VAL A 301      11.704 -25.814 -35.140  1.00 88.78           C  
ATOM   4646 HG11 VAL A 301      11.368 -24.836 -34.798  1.00 88.78           H  
ATOM   4647 HG12 VAL A 301      11.008 -26.156 -35.907  1.00 88.78           H  
ATOM   4648 HG13 VAL A 301      12.700 -25.719 -35.571  1.00 88.78           H  
ATOM   4649  CG2 VAL A 301      12.067 -28.189 -34.539  1.00 88.78           C  
ATOM   4650 HG21 VAL A 301      11.979 -28.945 -33.759  1.00 88.78           H  
ATOM   4651 HG22 VAL A 301      11.375 -28.443 -35.342  1.00 88.78           H  
ATOM   4652 HG23 VAL A 301      13.087 -28.188 -34.922  1.00 88.78           H  
ATOM   4653  N   VAL A 302      13.135 -23.998 -32.577  1.00 90.01           N  
ATOM   4654  H   VAL A 302      13.935 -24.159 -33.171  1.00 90.01           H  
ATOM   4655  CA  VAL A 302      12.897 -22.617 -32.137  1.00 90.01           C  
ATOM   4656  HA  VAL A 302      12.623 -22.620 -31.082  1.00 90.01           H  
ATOM   4657  C   VAL A 302      11.730 -22.012 -32.934  1.00 90.01           C  
ATOM   4658  CB  VAL A 302      14.200 -21.801 -32.285  1.00 90.01           C  
ATOM   4659  HB  VAL A 302      14.470 -21.767 -33.341  1.00 90.01           H  
ATOM   4660  O   VAL A 302      11.646 -22.205 -34.151  1.00 90.01           O  
ATOM   4661  CG1 VAL A 302      14.037 -20.368 -31.793  1.00 90.01           C  
ATOM   4662 HG11 VAL A 302      14.979 -19.831 -31.897  1.00 90.01           H  
ATOM   4663 HG12 VAL A 302      13.293 -19.844 -32.393  1.00 90.01           H  
ATOM   4664 HG13 VAL A 302      13.741 -20.372 -30.744  1.00 90.01           H  
ATOM   4665  CG2 VAL A 302      15.372 -22.444 -31.511  1.00 90.01           C  
ATOM   4666 HG21 VAL A 302      16.136 -22.773 -32.215  1.00 90.01           H  
ATOM   4667 HG22 VAL A 302      15.830 -21.730 -30.826  1.00 90.01           H  
ATOM   4668 HG23 VAL A 302      15.040 -23.295 -30.915  1.00 90.01           H  
ATOM   4669  N   ASP A 303      10.817 -21.299 -32.268  1.00 91.43           N  
ATOM   4670  H   ASP A 303      10.923 -21.184 -31.270  1.00 91.43           H  
ATOM   4671  CA  ASP A 303       9.717 -20.587 -32.931  1.00 91.43           C  
ATOM   4672  HA  ASP A 303       9.168 -21.306 -33.539  1.00 91.43           H  
ATOM   4673  C   ASP A 303      10.278 -19.514 -33.885  1.00 91.43           C  
ATOM   4674  CB  ASP A 303       8.731 -19.961 -31.912  1.00 91.43           C  
ATOM   4675  HB2 ASP A 303       8.343 -19.039 -32.344  1.00 91.43           H  
ATOM   4676  HB3 ASP A 303       9.272 -19.681 -31.008  1.00 91.43           H  
ATOM   4677  O   ASP A 303      11.131 -18.701 -33.527  1.00 91.43           O  
ATOM   4678  CG  ASP A 303       7.500 -20.812 -31.539  1.00 91.43           C  
ATOM   4679  OD1 ASP A 303       7.199 -21.839 -32.187  1.00 91.43           O  
ATOM   4680  OD2 ASP A 303       6.744 -20.398 -30.626  1.00 91.43           O  
ATOM   4681  N   THR A 304       9.779 -19.501 -35.121  1.00 94.50           N  
ATOM   4682  H   THR A 304       9.042 -20.153 -35.351  1.00 94.50           H  
ATOM   4683  CA  THR A 304      10.226 -18.592 -36.187  1.00 94.50           C  
ATOM   4684  HA  THR A 304      10.769 -17.761 -35.737  1.00 94.50           H  
ATOM   4685  C   THR A 304       9.041 -17.993 -36.939  1.00 94.50           C  
ATOM   4686  CB  THR A 304      11.176 -19.285 -37.185  1.00 94.50           C  
ATOM   4687  HB  THR A 304      11.322 -18.634 -38.047  1.00 94.50           H  
ATOM   4688  O   THR A 304       7.942 -18.552 -36.960  1.00 94.50           O  
ATOM   4689  CG2 THR A 304      12.547 -19.610 -36.598  1.00 94.50           C  
ATOM   4690 HG21 THR A 304      13.029 -18.692 -36.261  1.00 94.50           H  
ATOM   4691 HG22 THR A 304      13.174 -20.075 -37.359  1.00 94.50           H  
ATOM   4692 HG23 THR A 304      12.452 -20.282 -35.744  1.00 94.50           H  
ATOM   4693  OG1 THR A 304      10.642 -20.510 -37.629  1.00 94.50           O  
ATOM   4694  HG1 THR A 304      10.766 -21.115 -36.895  1.00 94.50           H  
ATOM   4695  N   PHE A 305       9.262 -16.850 -37.587  1.00 94.86           N  
ATOM   4696  H   PHE A 305      10.193 -16.460 -37.542  1.00 94.86           H  
ATOM   4697  CA  PHE A 305       8.279 -16.158 -38.425  1.00 94.86           C  
ATOM   4698  HA  PHE A 305       7.444 -16.832 -38.610  1.00 94.86           H  
ATOM   4699  C   PHE A 305       8.891 -15.799 -39.787  1.00 94.86           C  
ATOM   4700  CB  PHE A 305       7.726 -14.929 -37.684  1.00 94.86           C  
ATOM   4701  HB2 PHE A 305       6.752 -14.686 -38.111  1.00 94.86           H  
ATOM   4702  HB3 PHE A 305       7.559 -15.184 -36.638  1.00 94.86           H  
ATOM   4703  O   PHE A 305      10.111 -15.718 -39.925  1.00 94.86           O  
ATOM   4704  CG  PHE A 305       8.606 -13.695 -37.761  1.00 94.86           C  
ATOM   4705  CD1 PHE A 305       9.859 -13.672 -37.119  1.00 94.86           C  
ATOM   4706  HD1 PHE A 305      10.194 -14.515 -36.534  1.00 94.86           H  
ATOM   4707  CD2 PHE A 305       8.191 -12.581 -38.517  1.00 94.86           C  
ATOM   4708  HD2 PHE A 305       7.225 -12.577 -39.001  1.00 94.86           H  
ATOM   4709  CE1 PHE A 305      10.701 -12.559 -37.263  1.00 94.86           C  
ATOM   4710  HE1 PHE A 305      11.672 -12.561 -36.789  1.00 94.86           H  
ATOM   4711  CE2 PHE A 305       9.027 -11.460 -38.642  1.00 94.86           C  
ATOM   4712  HE2 PHE A 305       8.693 -10.599 -39.202  1.00 94.86           H  
ATOM   4713  CZ  PHE A 305      10.288 -11.456 -38.026  1.00 94.86           C  
ATOM   4714  HZ  PHE A 305      10.935 -10.598 -38.136  1.00 94.86           H  
ATOM   4715  N   TYR A 306       8.066 -15.600 -40.819  1.00 95.65           N  
ATOM   4716  H   TYR A 306       7.069 -15.600 -40.657  1.00 95.65           H  
ATOM   4717  CA  TYR A 306       8.565 -15.213 -42.142  1.00 95.65           C  
ATOM   4718  HA  TYR A 306       9.533 -15.686 -42.304  1.00 95.65           H  
ATOM   4719  C   TYR A 306       8.775 -13.695 -42.224  1.00 95.65           C  
ATOM   4720  CB  TYR A 306       7.637 -15.727 -43.249  1.00 95.65           C  
ATOM   4721  HB2 TYR A 306       7.527 -16.807 -43.146  1.00 95.65           H  
ATOM   4722  HB3 TYR A 306       6.650 -15.278 -43.135  1.00 95.65           H  
ATOM   4723  O   TYR A 306       7.814 -12.932 -42.324  1.00 95.65           O  
ATOM   4724  CG  TYR A 306       8.179 -15.420 -44.633  1.00 95.65           C  
ATOM   4725  CD1 TYR A 306       7.748 -14.271 -45.326  1.00 95.65           C  
ATOM   4726  HD1 TYR A 306       7.007 -13.624 -44.881  1.00 95.65           H  
ATOM   4727  CD2 TYR A 306       9.178 -16.242 -45.186  1.00 95.65           C  
ATOM   4728  HD2 TYR A 306       9.518 -17.109 -44.638  1.00 95.65           H  
ATOM   4729  CE1 TYR A 306       8.315 -13.942 -46.573  1.00 95.65           C  
ATOM   4730  HE1 TYR A 306       8.000 -13.050 -47.094  1.00 95.65           H  
ATOM   4731  CE2 TYR A 306       9.755 -15.913 -46.427  1.00 95.65           C  
ATOM   4732  HE2 TYR A 306      10.537 -16.534 -46.839  1.00 95.65           H  
ATOM   4733  OH  TYR A 306       9.927 -14.422 -48.293  1.00 95.65           O  
ATOM   4734  HH  TYR A 306      10.682 -14.995 -48.444  1.00 95.65           H  
ATOM   4735  CZ  TYR A 306       9.328 -14.758 -47.119  1.00 95.65           C  
ATOM   4736  N   SER A 307      10.033 -13.256 -42.225  1.00 95.00           N  
ATOM   4737  H   SER A 307      10.781 -13.934 -42.191  1.00 95.00           H  
ATOM   4738  CA  SER A 307      10.382 -11.837 -42.279  1.00 95.00           C  
ATOM   4739  HA  SER A 307       9.717 -11.294 -41.608  1.00 95.00           H  
ATOM   4740  C   SER A 307      10.219 -11.275 -43.690  1.00 95.00           C  
ATOM   4741  CB  SER A 307      11.801 -11.631 -41.763  1.00 95.00           C  
ATOM   4742  HB2 SER A 307      12.453 -12.352 -42.257  1.00 95.00           H  
ATOM   4743  HB3 SER A 307      11.816 -11.830 -40.691  1.00 95.00           H  
ATOM   4744  O   SER A 307      10.922 -11.642 -44.640  1.00 95.00           O  
ATOM   4745  OG  SER A 307      12.283 -10.315 -42.009  1.00 95.00           O  
ATOM   4746  HG  SER A 307      13.119 -10.277 -41.537  1.00 95.00           H  
ATOM   4747  N   ASN A 308       9.331 -10.290 -43.823  1.00 92.96           N  
ATOM   4748  H   ASN A 308       8.760 -10.061 -43.022  1.00 92.96           H  
ATOM   4749  CA  ASN A 308       9.142  -9.558 -45.073  1.00 92.96           C  
ATOM   4750  HA  ASN A 308       9.035 -10.292 -45.872  1.00 92.96           H  
ATOM   4751  C   ASN A 308      10.345  -8.685 -45.466  1.00 92.96           C  
ATOM   4752  CB  ASN A 308       7.846  -8.736 -44.985  1.00 92.96           C  
ATOM   4753  HB2 ASN A 308       7.711  -8.342 -43.978  1.00 92.96           H  
ATOM   4754  HB3 ASN A 308       7.891  -7.888 -45.668  1.00 92.96           H  
ATOM   4755  O   ASN A 308      10.400  -8.245 -46.617  1.00 92.96           O  
ATOM   4756  CG  ASN A 308       6.646  -9.564 -45.395  1.00 92.96           C  
ATOM   4757  ND2 ASN A 308       5.659  -9.696 -44.542  1.00 92.96           N  
ATOM   4758 HD21 ASN A 308       5.722  -9.315 -43.609  1.00 92.96           H  
ATOM   4759 HD22 ASN A 308       4.889 -10.296 -44.800  1.00 92.96           H  
ATOM   4760  OD1 ASN A 308       6.602 -10.085 -46.502  1.00 92.96           O  
ATOM   4761  N   ILE A 309      11.307  -8.448 -44.570  1.00 93.10           N  
ATOM   4762  H   ILE A 309      11.216  -8.863 -43.653  1.00 93.10           H  
ATOM   4763  CA  ILE A 309      12.509  -7.651 -44.856  1.00 93.10           C  
ATOM   4764  HA  ILE A 309      12.280  -6.932 -45.642  1.00 93.10           H  
ATOM   4765  C   ILE A 309      13.628  -8.545 -45.403  1.00 93.10           C  
ATOM   4766  CB  ILE A 309      12.924  -6.836 -43.608  1.00 93.10           C  
ATOM   4767  HB  ILE A 309      13.049  -7.521 -42.770  1.00 93.10           H  
ATOM   4768  O   ILE A 309      14.194  -8.241 -46.450  1.00 93.10           O  
ATOM   4769  CG1 ILE A 309      11.816  -5.810 -43.257  1.00 93.10           C  
ATOM   4770 HG12 ILE A 309      10.850  -6.312 -43.218  1.00 93.10           H  
ATOM   4771 HG13 ILE A 309      11.765  -5.056 -44.042  1.00 93.10           H  
ATOM   4772  CG2 ILE A 309      14.264  -6.118 -43.858  1.00 93.10           C  
ATOM   4773 HG21 ILE A 309      14.531  -5.489 -43.009  1.00 93.10           H  
ATOM   4774 HG22 ILE A 309      15.068  -6.842 -43.988  1.00 93.10           H  
ATOM   4775 HG23 ILE A 309      14.199  -5.491 -44.748  1.00 93.10           H  
ATOM   4776  CD1 ILE A 309      11.994  -5.104 -41.906  1.00 93.10           C  
ATOM   4777 HD11 ILE A 309      11.147  -4.438 -41.738  1.00 93.10           H  
ATOM   4778 HD12 ILE A 309      12.906  -4.508 -41.890  1.00 93.10           H  
ATOM   4779 HD13 ILE A 309      12.021  -5.840 -41.103  1.00 93.10           H  
ATOM   4780  N   THR A 310      13.909  -9.675 -44.750  1.00 93.28           N  
ATOM   4781  H   THR A 310      13.391  -9.904 -43.914  1.00 93.28           H  
ATOM   4782  CA  THR A 310      15.019 -10.578 -45.114  1.00 93.28           C  
ATOM   4783  HA  THR A 310      15.796 -10.001 -45.617  1.00 93.28           H  
ATOM   4784  C   THR A 310      14.612 -11.699 -46.075  1.00 93.28           C  
ATOM   4785  CB  THR A 310      15.644 -11.185 -43.857  1.00 93.28           C  
ATOM   4786  HB  THR A 310      16.487 -11.817 -44.135  1.00 93.28           H  
ATOM   4787  O   THR A 310      15.471 -12.368 -46.649  1.00 93.28           O  
ATOM   4788  CG2 THR A 310      16.114 -10.123 -42.864  1.00 93.28           C  
ATOM   4789 HG21 THR A 310      16.668 -10.605 -42.057  1.00 93.28           H  
ATOM   4790 HG22 THR A 310      15.269  -9.584 -42.436  1.00 93.28           H  
ATOM   4791 HG23 THR A 310      16.777  -9.422 -43.371  1.00 93.28           H  
ATOM   4792  OG1 THR A 310      14.679 -11.969 -43.224  1.00 93.28           O  
ATOM   4793  HG1 THR A 310      15.174 -12.424 -42.538  1.00 93.28           H  
ATOM   4794  N   LYS A 311      13.302 -11.882 -46.298  1.00 94.48           N  
ATOM   4795  H   LYS A 311      12.676 -11.374 -45.689  1.00 94.48           H  
ATOM   4796  CA  LYS A 311      12.685 -12.861 -47.215  1.00 94.48           C  
ATOM   4797  HA  LYS A 311      11.609 -12.744 -47.092  1.00 94.48           H  
ATOM   4798  C   LYS A 311      12.921 -14.334 -46.852  1.00 94.48           C  
ATOM   4799  CB  LYS A 311      13.029 -12.545 -48.688  1.00 94.48           C  
ATOM   4800  HB2 LYS A 311      14.083 -12.765 -48.855  1.00 94.48           H  
ATOM   4801  HB3 LYS A 311      12.450 -13.207 -49.332  1.00 94.48           H  
ATOM   4802  O   LYS A 311      12.749 -15.204 -47.712  1.00 94.48           O  
ATOM   4803  CG  LYS A 311      12.771 -11.102 -49.145  1.00 94.48           C  
ATOM   4804  HG2 LYS A 311      12.999 -11.038 -50.209  1.00 94.48           H  
ATOM   4805  HG3 LYS A 311      13.440 -10.423 -48.615  1.00 94.48           H  
ATOM   4806  CD  LYS A 311      11.320 -10.668 -48.914  1.00 94.48           C  
ATOM   4807  HD2 LYS A 311      10.642 -11.409 -49.337  1.00 94.48           H  
ATOM   4808  HD3 LYS A 311      11.140 -10.591 -47.842  1.00 94.48           H  
ATOM   4809  CE  LYS A 311      11.079  -9.308 -49.572  1.00 94.48           C  
ATOM   4810  HE2 LYS A 311      11.855  -8.623 -49.230  1.00 94.48           H  
ATOM   4811  HE3 LYS A 311      11.168  -9.416 -50.653  1.00 94.48           H  
ATOM   4812  NZ  LYS A 311       9.749  -8.770 -49.201  1.00 94.48           N  
ATOM   4813  HZ1 LYS A 311       9.554  -7.900 -49.675  1.00 94.48           H  
ATOM   4814  HZ2 LYS A 311       9.011  -9.440 -49.362  1.00 94.48           H  
ATOM   4815  HZ3 LYS A 311       9.763  -8.565 -48.212  1.00 94.48           H  
ATOM   4816  N   LYS A 312      13.255 -14.619 -45.593  1.00 94.27           N  
ATOM   4817  H   LYS A 312      13.307 -13.845 -44.947  1.00 94.27           H  
ATOM   4818  CA  LYS A 312      13.412 -15.966 -45.019  1.00 94.27           C  
ATOM   4819  HA  LYS A 312      12.954 -16.693 -45.690  1.00 94.27           H  
ATOM   4820  C   LYS A 312      12.662 -16.084 -43.687  1.00 94.27           C  
ATOM   4821  CB  LYS A 312      14.911 -16.315 -44.903  1.00 94.27           C  
ATOM   4822  HB2 LYS A 312      15.017 -17.336 -44.539  1.00 94.27           H  
ATOM   4823  HB3 LYS A 312      15.352 -16.274 -45.899  1.00 94.27           H  
ATOM   4824  O   LYS A 312      12.088 -15.108 -43.206  1.00 94.27           O  
ATOM   4825  CG  LYS A 312      15.697 -15.377 -43.973  1.00 94.27           C  
ATOM   4826  HG2 LYS A 312      15.567 -14.348 -44.308  1.00 94.27           H  
ATOM   4827  HG3 LYS A 312      15.316 -15.468 -42.956  1.00 94.27           H  
ATOM   4828  CD  LYS A 312      17.195 -15.704 -43.988  1.00 94.27           C  
ATOM   4829  HD2 LYS A 312      17.363 -16.711 -43.606  1.00 94.27           H  
ATOM   4830  HD3 LYS A 312      17.565 -15.626 -45.010  1.00 94.27           H  
ATOM   4831  CE  LYS A 312      17.915 -14.688 -43.103  1.00 94.27           C  
ATOM   4832  HE2 LYS A 312      17.487 -13.705 -43.296  1.00 94.27           H  
ATOM   4833  HE3 LYS A 312      17.711 -14.904 -42.055  1.00 94.27           H  
ATOM   4834  NZ  LYS A 312      19.367 -14.623 -43.363  1.00 94.27           N  
ATOM   4835  HZ1 LYS A 312      19.846 -15.429 -42.989  1.00 94.27           H  
ATOM   4836  HZ2 LYS A 312      19.711 -13.776 -42.934  1.00 94.27           H  
ATOM   4837  HZ3 LYS A 312      19.548 -14.499 -44.349  1.00 94.27           H  
ATOM   4838  N   PHE A 313      12.646 -17.288 -43.122  1.00 94.64           N  
ATOM   4839  H   PHE A 313      13.205 -18.021 -43.536  1.00 94.64           H  
ATOM   4840  CA  PHE A 313      12.228 -17.483 -41.736  1.00 94.64           C  
ATOM   4841  HA  PHE A 313      11.339 -16.878 -41.552  1.00 94.64           H  
ATOM   4842  C   PHE A 313      13.329 -16.994 -40.794  1.00 94.64           C  
ATOM   4843  CB  PHE A 313      11.853 -18.947 -41.480  1.00 94.64           C  
ATOM   4844  HB2 PHE A 313      12.647 -19.600 -41.843  1.00 94.64           H  
ATOM   4845  HB3 PHE A 313      11.773 -19.102 -40.404  1.00 94.64           H  
ATOM   4846  O   PHE A 313      14.500 -17.285 -41.029  1.00 94.64           O  
ATOM   4847  CG  PHE A 313      10.533 -19.331 -42.115  1.00 94.64           C  
ATOM   4848  CD1 PHE A 313       9.337 -19.157 -41.394  1.00 94.64           C  
ATOM   4849  HD1 PHE A 313       9.368 -18.791 -40.379  1.00 94.64           H  
ATOM   4850  CD2 PHE A 313      10.490 -19.828 -43.432  1.00 94.64           C  
ATOM   4851  HD2 PHE A 313      11.407 -19.971 -43.983  1.00 94.64           H  
ATOM   4852  CE1 PHE A 313       8.103 -19.472 -41.988  1.00 94.64           C  
ATOM   4853  HE1 PHE A 313       7.190 -19.346 -41.424  1.00 94.64           H  
ATOM   4854  CE2 PHE A 313       9.254 -20.141 -44.028  1.00 94.64           C  
ATOM   4855  HE2 PHE A 313       9.222 -20.527 -45.037  1.00 94.64           H  
ATOM   4856  CZ  PHE A 313       8.061 -19.961 -43.306  1.00 94.64           C  
ATOM   4857  HZ  PHE A 313       7.111 -20.206 -43.758  1.00 94.64           H  
ATOM   4858  N   GLU A 314      12.934 -16.256 -39.763  1.00 94.39           N  
ATOM   4859  H   GLU A 314      11.945 -16.082 -39.650  1.00 94.39           H  
ATOM   4860  CA  GLU A 314      13.799 -15.660 -38.745  1.00 94.39           C  
ATOM   4861  HA  GLU A 314      14.813 -16.050 -38.831  1.00 94.39           H  
ATOM   4862  C   GLU A 314      13.262 -15.989 -37.348  1.00 94.39           C  
ATOM   4863  CB  GLU A 314      13.831 -14.130 -38.895  1.00 94.39           C  
ATOM   4864  HB2 GLU A 314      12.819 -13.757 -38.733  1.00 94.39           H  
ATOM   4865  HB3 GLU A 314      14.460 -13.708 -38.111  1.00 94.39           H  
ATOM   4866  O   GLU A 314      12.069 -16.250 -37.181  1.00 94.39           O  
ATOM   4867  CG  GLU A 314      14.297 -13.592 -40.253  1.00 94.39           C  
ATOM   4868  HG2 GLU A 314      14.085 -12.523 -40.261  1.00 94.39           H  
ATOM   4869  HG3 GLU A 314      13.699 -14.037 -41.048  1.00 94.39           H  
ATOM   4870  CD  GLU A 314      15.785 -13.774 -40.577  1.00 94.39           C  
ATOM   4871  OE1 GLU A 314      16.211 -13.095 -41.538  1.00 94.39           O  
ATOM   4872  OE2 GLU A 314      16.507 -14.570 -39.945  1.00 94.39           O  
ATOM   4873  N   ASP A 315      14.132 -15.930 -36.343  1.00 94.05           N  
ATOM   4874  H   ASP A 315      15.091 -15.691 -36.549  1.00 94.05           H  
ATOM   4875  CA  ASP A 315      13.759 -16.017 -34.927  1.00 94.05           C  
ATOM   4876  HA  ASP A 315      13.291 -16.983 -34.732  1.00 94.05           H  
ATOM   4877  C   ASP A 315      12.761 -14.904 -34.541  1.00 94.05           C  
ATOM   4878  CB  ASP A 315      15.051 -15.929 -34.103  1.00 94.05           C  
ATOM   4879  HB2 ASP A 315      15.776 -16.639 -34.499  1.00 94.05           H  
ATOM   4880  HB3 ASP A 315      15.473 -14.928 -34.193  1.00 94.05           H  
ATOM   4881  O   ASP A 315      12.908 -13.760 -34.982  1.00 94.05           O  
ATOM   4882  CG  ASP A 315      14.799 -16.243 -32.633  1.00 94.05           C  
ATOM   4883  OD1 ASP A 315      14.035 -15.487 -32.002  1.00 94.05           O  
ATOM   4884  OD2 ASP A 315      15.321 -17.260 -32.143  1.00 94.05           O  
ATOM   4885  N   THR A 316      11.754 -15.194 -33.707  1.00 94.42           N  
ATOM   4886  H   THR A 316      11.723 -16.108 -33.278  1.00 94.42           H  
ATOM   4887  CA  THR A 316      10.773 -14.178 -33.275  1.00 94.42           C  
ATOM   4888  HA  THR A 316      10.288 -13.786 -34.169  1.00 94.42           H  
ATOM   4889  C   THR A 316      11.405 -12.976 -32.564  1.00 94.42           C  
ATOM   4890  CB  THR A 316       9.675 -14.760 -32.373  1.00 94.42           C  
ATOM   4891  HB  THR A 316       8.998 -13.953 -32.092  1.00 94.42           H  
ATOM   4892  O   THR A 316      10.859 -11.876 -32.658  1.00 94.42           O  
ATOM   4893  CG2 THR A 316       8.861 -15.845 -33.079  1.00 94.42           C  
ATOM   4894 HG21 THR A 316       9.496 -16.705 -33.294  1.00 94.42           H  
ATOM   4895 HG22 THR A 316       8.451 -15.460 -34.012  1.00 94.42           H  
ATOM   4896 HG23 THR A 316       8.046 -16.164 -32.429  1.00 94.42           H  
ATOM   4897  OG1 THR A 316      10.197 -15.331 -31.198  1.00 94.42           O  
ATOM   4898  HG1 THR A 316      10.716 -14.673 -30.729  1.00 94.42           H  
ATOM   4899  N   HIS A 317      12.554 -13.151 -31.908  1.00 95.10           N  
ATOM   4900  H   HIS A 317      12.963 -14.074 -31.911  1.00 95.10           H  
ATOM   4901  CA  HIS A 317      13.315 -12.120 -31.196  1.00 95.10           C  
ATOM   4902  HA  HIS A 317      12.662 -11.261 -31.044  1.00 95.10           H  
ATOM   4903  C   HIS A 317      14.526 -11.592 -31.993  1.00 95.10           C  
ATOM   4904  CB  HIS A 317      13.700 -12.635 -29.799  1.00 95.10           C  
ATOM   4905  HB2 HIS A 317      14.366 -13.491 -29.908  1.00 95.10           H  
ATOM   4906  HB3 HIS A 317      14.249 -11.860 -29.265  1.00 95.10           H  
ATOM   4907  O   HIS A 317      15.385 -10.915 -31.428  1.00 95.10           O  
ATOM   4908  CG  HIS A 317      12.513 -13.043 -28.961  1.00 95.10           C  
ATOM   4909  CD2 HIS A 317      11.684 -12.239 -28.227  1.00 95.10           C  
ATOM   4910  HD2 HIS A 317      11.771 -11.168 -28.125  1.00 95.10           H  
ATOM   4911  ND1 HIS A 317      12.083 -14.331 -28.781  1.00 95.10           N  
ATOM   4912  HD1 HIS A 317      12.609 -15.139 -29.081  1.00 95.10           H  
ATOM   4913  CE1 HIS A 317      11.018 -14.311 -27.965  1.00 95.10           C  
ATOM   4914  HE1 HIS A 317      10.483 -15.182 -27.614  1.00 95.10           H  
ATOM   4915  NE2 HIS A 317      10.719 -13.051 -27.616  1.00 95.10           N  
ATOM   4916  N   ILE A 318      14.582 -11.793 -33.321  1.00 94.44           N  
ATOM   4917  H   ILE A 318      13.898 -12.416 -33.726  1.00 94.44           H  
ATOM   4918  CA  ILE A 318      15.649 -11.271 -34.207  1.00 94.44           C  
ATOM   4919  HA  ILE A 318      16.556 -11.829 -33.977  1.00 94.44           H  
ATOM   4920  C   ILE A 318      15.980  -9.779 -33.994  1.00 94.44           C  
ATOM   4921  CB  ILE A 318      15.296 -11.534 -35.695  1.00 94.44           C  
ATOM   4922  HB  ILE A 318      15.222 -12.613 -35.828  1.00 94.44           H  
ATOM   4923  O   ILE A 318      17.126  -9.358 -34.166  1.00 94.44           O  
ATOM   4924  CG1 ILE A 318      16.427 -11.009 -36.612  1.00 94.44           C  
ATOM   4925 HG12 ILE A 318      17.381 -11.308 -36.179  1.00 94.44           H  
ATOM   4926 HG13 ILE A 318      16.399  -9.920 -36.649  1.00 94.44           H  
ATOM   4927  CG2 ILE A 318      13.951 -10.900 -36.105  1.00 94.44           C  
ATOM   4928 HG21 ILE A 318      14.015  -9.812 -36.063  1.00 94.44           H  
ATOM   4929 HG22 ILE A 318      13.152 -11.232 -35.442  1.00 94.44           H  
ATOM   4930 HG23 ILE A 318      13.689 -11.207 -37.117  1.00 94.44           H  
ATOM   4931  CD1 ILE A 318      16.392 -11.522 -38.053  1.00 94.44           C  
ATOM   4932 HD11 ILE A 318      17.226 -11.094 -38.609  1.00 94.44           H  
ATOM   4933 HD12 ILE A 318      16.496 -12.607 -38.050  1.00 94.44           H  
ATOM   4934 HD13 ILE A 318      15.462 -11.234 -38.544  1.00 94.44           H  
ATOM   4935  N   SER A 319      15.011  -8.953 -33.597  1.00 94.73           N  
ATOM   4936  H   SER A 319      14.114  -9.356 -33.363  1.00 94.73           H  
ATOM   4937  CA  SER A 319      15.213  -7.535 -33.267  1.00 94.73           C  
ATOM   4938  HA  SER A 319      15.668  -7.035 -34.122  1.00 94.73           H
[truncated: 857,394 more chars]
