# Supplementary material for: Evolution of Phage Tail Sheath Protein
Source: Viruses. 2022 May 26;14(6):1148. doi: 10.3390/v14061148 (PMC9230969; doi:10.3390/v14061148)
Supplement: Supplementary file 1 [file viruses-14-01148-s001.zip › Supplementary_File_S2/AF_models/Bacillus__phage__BC01.pdb]

ATOM      1  N   MET A   1      23.248  11.005   7.213  1.00 36.74           N  
ATOM      2  H   MET A   1      23.412  11.769   6.573  1.00 36.74           H  
ATOM      3  H2  MET A   1      22.475  10.453   6.870  1.00 36.74           H  
ATOM      4  H3  MET A   1      23.016  11.388   8.119  1.00 36.74           H  
ATOM      5  CA  MET A   1      24.475  10.184   7.294  1.00 36.74           C  
ATOM      6  HA  MET A   1      24.362   9.396   8.039  1.00 36.74           H  
ATOM      7  C   MET A   1      25.633  11.072   7.702  1.00 36.74           C  
ATOM      8  CB  MET A   1      24.799   9.543   5.939  1.00 36.74           C  
ATOM      9  HB2 MET A   1      24.556  10.234   5.132  1.00 36.74           H  
ATOM     10  HB3 MET A   1      25.866   9.329   5.889  1.00 36.74           H  
ATOM     11  O   MET A   1      25.802  12.118   7.092  1.00 36.74           O  
ATOM     12  CG  MET A   1      24.063   8.222   5.729  1.00 36.74           C  
ATOM     13  HG2 MET A   1      22.990   8.376   5.838  1.00 36.74           H  
ATOM     14  HG3 MET A   1      24.397   7.501   6.476  1.00 36.74           H  
ATOM     15  SD  MET A   1      24.386   7.556   4.084  1.00 36.74           S  
ATOM     16  CE  MET A   1      23.487   5.987   4.168  1.00 36.74           C  
ATOM     17  HE1 MET A   1      22.437   6.175   4.390  1.00 36.74           H  
ATOM     18  HE2 MET A   1      23.928   5.352   4.936  1.00 36.74           H  
ATOM     19  HE3 MET A   1      23.559   5.484   3.203  1.00 36.74           H  
ATOM     20  N   ALA A   2      26.400  10.690   8.722  1.00 36.06           N  
ATOM     21  H   ALA A   2      26.240   9.802   9.176  1.00 36.06           H  
ATOM     22  CA  ALA A   2      27.661  11.350   9.050  1.00 36.06           C  
ATOM     23  HA  ALA A   2      27.798  12.246   8.446  1.00 36.06           H  
ATOM     24  C   ALA A   2      28.792  10.373   8.716  1.00 36.06           C  
ATOM     25  CB  ALA A   2      27.645  11.781  10.524  1.00 36.06           C  
ATOM     26  HB1 ALA A   2      27.504  10.915  11.170  1.00 36.06           H  
ATOM     27  HB2 ALA A   2      26.841  12.497  10.695  1.00 36.06           H  
ATOM     28  HB3 ALA A   2      28.596  12.251  10.775  1.00 36.06           H  
ATOM     29  O   ALA A   2      28.955   9.369   9.405  1.00 36.06           O  
ATOM     30  N   SER A   3      29.525  10.634   7.632  1.00 42.80           N  
ATOM     31  H   SER A   3      29.340  11.474   7.102  1.00 42.80           H  
ATOM     32  CA  SER A   3      30.806   9.966   7.401  1.00 42.80           C  
ATOM     33  HA  SER A   3      30.745   8.931   7.739  1.00 42.80           H  
ATOM     34  C   SER A   3      31.859  10.693   8.231  1.00 42.80           C  
ATOM     35  CB  SER A   3      31.182   9.928   5.917  1.00 42.80           C  
ATOM     36  HB2 SER A   3      31.258  10.941   5.522  1.00 42.80           H  
ATOM     37  HB3 SER A   3      30.426   9.372   5.362  1.00 42.80           H  
ATOM     38  O   SER A   3      32.079  11.895   8.066  1.00 42.80           O  
ATOM     39  OG  SER A   3      32.428   9.277   5.805  1.00 42.80           O  
ATOM     40  HG  SER A   3      32.637   9.096   4.886  1.00 42.80           H  
ATOM     41  N   TYR A   4      32.462   9.978   9.176  1.00 42.95           N  
ATOM     42  H   TYR A   4      32.251   8.992   9.232  1.00 42.95           H  
ATOM     43  CA  TYR A   4      33.590  10.469   9.951  1.00 42.95           C  
ATOM     44  HA  TYR A   4      33.562  11.557  10.009  1.00 42.95           H  
ATOM     45  C   TYR A   4      34.880  10.046   9.247  1.00 42.95           C  
ATOM     46  CB  TYR A   4      33.535   9.912  11.385  1.00 42.95           C  
ATOM     47  HB2 TYR A   4      33.386   8.833  11.345  1.00 42.95           H  
ATOM     48  HB3 TYR A   4      34.506  10.077  11.852  1.00 42.95           H  
ATOM     49  O   TYR A   4      35.256   8.882   9.317  1.00 42.95           O  
ATOM     50  CG  TYR A   4      32.478  10.527  12.283  1.00 42.95           C  
ATOM     51  CD1 TYR A   4      32.784  11.678  13.037  1.00 42.95           C  
ATOM     52  HD1 TYR A   4      33.761  12.131  12.954  1.00 42.95           H  
ATOM     53  CD2 TYR A   4      31.206   9.933  12.394  1.00 42.95           C  
ATOM     54  HD2 TYR A   4      30.966   9.056  11.811  1.00 42.95           H  
ATOM     55  CE1 TYR A   4      31.824  12.232  13.907  1.00 42.95           C  
ATOM     56  HE1 TYR A   4      32.063  13.111  14.486  1.00 42.95           H  
ATOM     57  CE2 TYR A   4      30.245  10.482  13.264  1.00 42.95           C  
ATOM     58  HE2 TYR A   4      29.269  10.029  13.357  1.00 42.95           H  
ATOM     59  OH  TYR A   4      29.621  12.155  14.861  1.00 42.95           O  
ATOM     60  HH  TYR A   4      29.953  12.923  15.330  1.00 42.95           H  
ATOM     61  CZ  TYR A   4      30.552  11.630  14.023  1.00 42.95           C  
ATOM     62  N   GLY A   5      35.599  10.998   8.649  1.00 44.65           N  
ATOM     63  H   GLY A   5      35.161  11.894   8.487  1.00 44.65           H  
ATOM     64  CA  GLY A   5      37.044  10.850   8.448  1.00 44.65           C  
ATOM     65  HA2 GLY A   5      37.550  11.617   9.034  1.00 44.65           H  
ATOM     66  HA3 GLY A   5      37.376   9.891   8.845  1.00 44.65           H  
ATOM     67  C   GLY A   5      37.557  10.915   7.010  1.00 44.65           C  
ATOM     68  O   GLY A   5      37.620   9.921   6.311  1.00 44.65           O  
ATOM     69  N   HIS A   6      38.060  12.101   6.668  1.00 46.31           N  
ATOM     70  H   HIS A   6      37.700  12.873   7.211  1.00 46.31           H  
ATOM     71  CA  HIS A   6      39.376  12.357   6.072  1.00 46.31           C  
ATOM     72  HA  HIS A   6      39.310  13.377   5.693  1.00 46.31           H  
ATOM     73  C   HIS A   6      39.831  11.502   4.866  1.00 46.31           C  
ATOM     74  CB  HIS A   6      40.402  12.395   7.219  1.00 46.31           C  
ATOM     75  HB2 HIS A   6      40.835  11.404   7.356  1.00 46.31           H  
ATOM     76  HB3 HIS A   6      39.898  12.653   8.150  1.00 46.31           H  
ATOM     77  O   HIS A   6      40.449  10.449   5.008  1.00 46.31           O  
ATOM     78  CG  HIS A   6      41.495  13.413   7.040  1.00 46.31           C  
ATOM     79  CD2 HIS A   6      42.824  13.172   7.200  1.00 46.31           C  
ATOM     80  HD2 HIS A   6      43.226  12.202   7.453  1.00 46.31           H  
ATOM     81  ND1 HIS A   6      41.355  14.769   6.854  1.00 46.31           N  
ATOM     82  HD1 HIS A   6      40.493  15.268   6.685  1.00 46.31           H  
ATOM     83  CE1 HIS A   6      42.583  15.319   6.876  1.00 46.31           C  
ATOM     84  HE1 HIS A   6      42.790  16.369   6.731  1.00 46.31           H  
ATOM     85  NE2 HIS A   6      43.523  14.378   7.095  1.00 46.31           N  
ATOM     86  N   ASP A   7      39.635  12.105   3.694  1.00 44.74           N  
ATOM     87  H   ASP A   7      39.048  12.927   3.710  1.00 44.74           H  
ATOM     88  CA  ASP A   7      40.115  11.773   2.350  1.00 44.74           C  
ATOM     89  HA  ASP A   7      39.474  10.997   1.932  1.00 44.74           H  
ATOM     90  C   ASP A   7      41.584  11.281   2.327  1.00 44.74           C  
ATOM     91  CB  ASP A   7      39.906  13.081   1.548  1.00 44.74           C  
ATOM     92  HB2 ASP A   7      39.007  13.577   1.914  1.00 44.74           H  
ATOM     93  HB3 ASP A   7      40.734  13.767   1.729  1.00 44.74           H  
ATOM     94  O   ASP A   7      42.544  12.061   2.329  1.00 44.74           O  
ATOM     95  CG  ASP A   7      39.702  12.912   0.047  1.00 44.74           C  
ATOM     96  OD1 ASP A   7      39.737  11.754  -0.421  1.00 44.74           O  
ATOM     97  OD2 ASP A   7      39.534  13.965  -0.603  1.00 44.74           O  
ATOM     98  N   ARG A   8      41.798   9.960   2.394  1.00 43.94           N  
ATOM     99  H   ARG A   8      40.987   9.362   2.461  1.00 43.94           H  
ATOM    100  CA  ARG A   8      43.138   9.351   2.344  1.00 43.94           C  
ATOM    101  HA  ARG A   8      43.828  10.089   1.934  1.00 43.94           H  
ATOM    102  C   ARG A   8      43.156   8.152   1.402  1.00 43.94           C  
ATOM    103  CB  ARG A   8      43.628   8.965   3.755  1.00 43.94           C  
ATOM    104  HB2 ARG A   8      44.505   8.328   3.649  1.00 43.94           H  
ATOM    105  HB3 ARG A   8      42.851   8.395   4.265  1.00 43.94           H  
ATOM    106  O   ARG A   8      42.503   7.152   1.647  1.00 43.94           O  
ATOM    107  CG  ARG A   8      44.015  10.187   4.605  1.00 43.94           C  
ATOM    108  HG2 ARG A   8      43.124  10.771   4.836  1.00 43.94           H  
ATOM    109  HG3 ARG A   8      44.701  10.811   4.032  1.00 43.94           H  
ATOM    110  CD  ARG A   8      44.700   9.761   5.911  1.00 43.94           C  
ATOM    111  HD2 ARG A   8      43.973   9.214   6.511  1.00 43.94           H  
ATOM    112  HD3 ARG A   8      45.536   9.103   5.674  1.00 43.94           H  
ATOM    113  NE  ARG A   8      45.194  10.935   6.657  1.00 43.94           N  
ATOM    114  HE  ARG A   8      45.059  11.828   6.206  1.00 43.94           H  
ATOM    115  NH1 ARG A   8      45.844   9.870   8.586  1.00 43.94           N  
ATOM    116 HH11 ARG A   8      45.534   8.997   8.183  1.00 43.94           H  
ATOM    117 HH12 ARG A   8      46.109   9.922   9.559  1.00 43.94           H  
ATOM    118  NH2 ARG A   8      45.895  12.106   8.472  1.00 43.94           N  
ATOM    119 HH21 ARG A   8      46.210  12.151   9.431  1.00 43.94           H  
ATOM    120 HH22 ARG A   8      45.624  12.960   8.007  1.00 43.94           H  
ATOM    121  CZ  ARG A   8      45.651  10.962   7.896  1.00 43.94           C  
ATOM    122  N   LYS A   9      44.044   8.200   0.399  1.00 45.96           N  
ATOM    123  H   LYS A   9      44.480   9.101   0.262  1.00 45.96           H  
ATOM    124  CA  LYS A   9      44.294   7.164  -0.634  1.00 45.96           C  
ATOM    125  HA  LYS A   9      43.331   6.904  -1.073  1.00 45.96           H  
ATOM    126  C   LYS A   9      44.862   5.813  -0.135  1.00 45.96           C  
ATOM    127  CB  LYS A   9      45.196   7.758  -1.744  1.00 45.96           C  
ATOM    128  HB2 LYS A   9      46.064   8.241  -1.296  1.00 45.96           H  
ATOM    129  HB3 LYS A   9      45.560   6.952  -2.381  1.00 45.96           H  
ATOM    130  O   LYS A   9      45.477   5.088  -0.915  1.00 45.96           O  
ATOM    131  CG  LYS A   9      44.476   8.740  -2.675  1.00 45.96           C  
ATOM    132  HG2 LYS A   9      43.539   8.291  -3.004  1.00 45.96           H  
ATOM    133  HG3 LYS A   9      44.256   9.665  -2.142  1.00 45.96           H  
ATOM    134  CD  LYS A   9      45.344   9.038  -3.911  1.00 45.96           C  
ATOM    135  HD2 LYS A   9      45.617   8.098  -4.390  1.00 45.96           H  
ATOM    136  HD3 LYS A   9      46.247   9.565  -3.605  1.00 45.96           H  
ATOM    137  CE  LYS A   9      44.549   9.891  -4.907  1.00 45.96           C  
ATOM    138  HE2 LYS A   9      43.594   9.400  -5.095  1.00 45.96           H  
ATOM    139  HE3 LYS A   9      44.324  10.851  -4.443  1.00 45.96           H  
ATOM    140  NZ  LYS A   9      45.268  10.094  -6.192  1.00 45.96           N  
ATOM    141  HZ1 LYS A   9      46.159  10.546  -6.043  1.00 45.96           H  
ATOM    142  HZ2 LYS A   9      45.401   9.219  -6.678  1.00 45.96           H  
ATOM    143  HZ3 LYS A   9      44.711  10.686  -6.791  1.00 45.96           H  
ATOM    144  N   ARG A  10      44.739   5.465   1.148  1.00 53.69           N  
ATOM    145  H   ARG A  10      44.010   5.943   1.658  1.00 53.69           H  
ATOM    146  CA  ARG A  10      45.177   4.150   1.661  1.00 53.69           C  
ATOM    147  HA  ARG A  10      45.932   3.742   0.989  1.00 53.69           H  
ATOM    148  C   ARG A  10      43.982   3.188   1.655  1.00 53.69           C  
ATOM    149  CB  ARG A  10      45.796   4.270   3.061  1.00 53.69           C  
ATOM    150  HB2 ARG A  10      46.107   3.278   3.389  1.00 53.69           H  
ATOM    151  HB3 ARG A  10      45.041   4.638   3.756  1.00 53.69           H  
ATOM    152  O   ARG A  10      42.875   3.659   1.882  1.00 53.69           O  
ATOM    153  CG  ARG A  10      47.009   5.211   3.079  1.00 53.69           C  
ATOM    154  HG2 ARG A  10      47.721   4.898   2.315  1.00 53.69           H  
ATOM    155  HG3 ARG A  10      46.682   6.229   2.865  1.00 53.69           H  
ATOM    156  CD  ARG A  10      47.694   5.181   4.448  1.00 53.69           C  
ATOM    157  HD2 ARG A  10      46.954   5.407   5.215  1.00 53.69           H  
ATOM    158  HD3 ARG A  10      48.081   4.176   4.618  1.00 53.69           H  
ATOM    159  NE  ARG A  10      48.793   6.165   4.520  1.00 53.69           N  
ATOM    160  HE  ARG A  10      48.884   6.798   3.739  1.00 53.69           H  
ATOM    161  NH1 ARG A  10      49.675   5.479   6.527  1.00 53.69           N  
ATOM    162 HH11 ARG A  10      50.381   5.548   7.246  1.00 53.69           H  
ATOM    163 HH12 ARG A  10      48.991   4.736   6.563  1.00 53.69           H  
ATOM    164  NH2 ARG A  10      50.596   7.204   5.450  1.00 53.69           N  
ATOM    165 HH21 ARG A  10      51.288   7.266   6.184  1.00 53.69           H  
ATOM    166 HH22 ARG A  10      50.660   7.821   4.653  1.00 53.69           H  
ATOM    167  CZ  ARG A  10      49.680   6.277   5.495  1.00 53.69           C  
ATOM    168  N   PRO A  11      44.176   1.872   1.440  1.00 37.72           N  
ATOM    169  CA  PRO A  11      43.094   0.899   1.565  1.00 37.72           C  
ATOM    170  HA  PRO A  11      42.371   1.067   0.767  1.00 37.72           H  
ATOM    171  C   PRO A  11      42.411   1.038   2.930  1.00 37.72           C  
ATOM    172  CB  PRO A  11      43.741  -0.482   1.389  1.00 37.72           C  
ATOM    173  HB2 PRO A  11      43.991  -0.915   2.358  1.00 37.72           H  
ATOM    174  HB3 PRO A  11      43.095  -1.160   0.832  1.00 37.72           H  
ATOM    175  O   PRO A  11      43.073   0.939   3.965  1.00 37.72           O  
ATOM    176  CG  PRO A  11      45.033  -0.186   0.631  1.00 37.72           C  
ATOM    177  HG2 PRO A  11      44.824  -0.148  -0.438  1.00 37.72           H  
ATOM    178  HG3 PRO A  11      45.807  -0.924   0.842  1.00 37.72           H  
ATOM    179  CD  PRO A  11      45.427   1.206   1.119  1.00 37.72           C  
ATOM    180  HD2 PRO A  11      45.974   1.726   0.334  1.00 37.72           H  
ATOM    181  HD3 PRO A  11      46.034   1.121   2.020  1.00 37.72           H  
ATOM    182  N   HIS A  12      41.108   1.297   2.926  1.00 56.35           N  
ATOM    183  H   HIS A  12      40.637   1.416   2.040  1.00 56.35           H  
ATOM    184  CA  HIS A  12      40.290   1.443   4.127  1.00 56.35           C  
ATOM    185  HA  HIS A  12      40.781   0.921   4.949  1.00 56.35           H  
ATOM    186  C   HIS A  12      38.919   0.794   3.934  1.00 56.35           C  
ATOM    187  CB  HIS A  12      40.168   2.924   4.523  1.00 56.35           C  
ATOM    188  HB2 HIS A  12      39.668   2.984   5.489  1.00 56.35           H  
ATOM    189  HB3 HIS A  12      41.172   3.331   4.651  1.00 56.35           H  
ATOM    190  O   HIS A  12      38.474   0.593   2.804  1.00 56.35           O  
ATOM    191  CG  HIS A  12      39.420   3.822   3.563  1.00 56.35           C  
ATOM    192  CD2 HIS A  12      39.241   5.168   3.729  1.00 56.35           C  
ATOM    193  HD2 HIS A  12      39.603   5.767   4.552  1.00 56.35           H  
ATOM    194  ND1 HIS A  12      38.778   3.477   2.389  1.00 56.35           N  
ATOM    195  HD1 HIS A  12      38.565   2.541   2.075  1.00 56.35           H  
ATOM    196  CE1 HIS A  12      38.243   4.594   1.863  1.00 56.35           C  
ATOM    197  HE1 HIS A  12      37.608   4.646   0.991  1.00 56.35           H  
ATOM    198  NE2 HIS A  12      38.527   5.645   2.639  1.00 56.35           N  
ATOM    199  N   THR A  13      38.259   0.471   5.044  1.00 46.38           N  
ATOM    200  H   THR A  13      38.673   0.715   5.933  1.00 46.38           H  
ATOM    201  CA  THR A  13      36.850   0.069   5.080  1.00 46.38           C  
ATOM    202  HA  THR A  13      36.512  -0.238   4.090  1.00 46.38           H  
ATOM    203  C   THR A  13      36.034   1.273   5.527  1.00 46.38           C  
ATOM    204  CB  THR A  13      36.646  -1.107   6.047  1.00 46.38           C  
ATOM    205  HB  THR A  13      36.883  -0.790   7.063  1.00 46.38           H  
ATOM    206  O   THR A  13      36.206   1.745   6.649  1.00 46.38           O  
ATOM    207  CG2 THR A  13      35.224  -1.665   6.017  1.00 46.38           C  
ATOM    208 HG21 THR A  13      34.515  -0.904   6.341  1.00 46.38           H  
ATOM    209 HG22 THR A  13      35.155  -2.517   6.693  1.00 46.38           H  
ATOM    210 HG23 THR A  13      34.969  -1.987   5.007  1.00 46.38           H  
ATOM    211  OG1 THR A  13      37.523  -2.151   5.690  1.00 46.38           O  
ATOM    212  HG1 THR A  13      38.066  -1.828   4.967  1.00 46.38           H  
ATOM    213  N   GLU A  14      35.164   1.775   4.658  1.00 56.36           N  
ATOM    214  H   GLU A  14      35.073   1.369   3.738  1.00 56.36           H  
ATOM    215  CA  GLU A  14      34.175   2.781   5.035  1.00 56.36           C  
ATOM    216  HA  GLU A  14      34.586   3.428   5.809  1.00 56.36           H  
ATOM    217  C   GLU A  14      32.946   2.067   5.601  1.00 56.36           C  
ATOM    218  CB  GLU A  14      33.809   3.672   3.843  1.00 56.36           C  
ATOM    219  HB2 GLU A  14      33.470   3.043   3.020  1.00 56.36           H  
ATOM    220  HB3 GLU A  14      32.992   4.329   4.144  1.00 56.36           H  
ATOM    221  O   GLU A  14      32.367   1.190   4.959  1.00 56.36           O  
ATOM    222  CG  GLU A  14      34.995   4.535   3.386  1.00 56.36           C  
ATOM    223  HG2 GLU A  14      35.794   3.878   3.042  1.00 56.36           H  
ATOM    224  HG3 GLU A  14      35.363   5.101   4.242  1.00 56.36           H  
ATOM    225  CD  GLU A  14      34.617   5.501   2.252  1.00 56.36           C  
ATOM    226  OE1 GLU A  14      35.339   6.505   2.080  1.00 56.36           O  
ATOM    227  OE2 GLU A  14      33.614   5.229   1.557  1.00 56.36           O  
ATOM    228  N   ILE A  15      32.558   2.418   6.827  1.00 41.25           N  
ATOM    229  H   ILE A  15      33.076   3.142   7.306  1.00 41.25           H  
ATOM    230  CA  ILE A  15      31.322   1.937   7.446  1.00 41.25           C  
ATOM    231  HA  ILE A  15      30.894   1.141   6.837  1.00 41.25           H  
ATOM    232  C   ILE A  15      30.344   3.103   7.449  1.00 41.25           C  
ATOM    233  CB  ILE A  15      31.564   1.348   8.854  1.00 41.25           C  
ATOM    234  HB  ILE A  15      31.987   2.126   9.490  1.00 41.25           H  
ATOM    235  O   ILE A  15      30.493   4.061   8.209  1.00 41.25           O  
ATOM    236  CG1 ILE A  15      32.566   0.170   8.786  1.00 41.25           C  
ATOM    237 HG12 ILE A  15      33.485   0.508   8.309  1.00 41.25           H  
ATOM    238 HG13 ILE A  15      32.147  -0.630   8.175  1.00 41.25           H  
ATOM    239  CG2 ILE A  15      30.222   0.889   9.464  1.00 41.25           C  
ATOM    240 HG21 ILE A  15      30.372   0.521  10.479  1.00 41.25           H  
ATOM    241 HG22 ILE A  15      29.784   0.097   8.857  1.00 41.25           H  
ATOM    242 HG23 ILE A  15      29.522   1.722   9.526  1.00 41.25           H  
ATOM    243  CD1 ILE A  15      32.960  -0.400  10.155  1.00 41.25           C  
ATOM    244 HD11 ILE A  15      32.114  -0.908  10.618  1.00 41.25           H  
ATOM    245 HD12 ILE A  15      33.764  -1.124  10.021  1.00 41.25           H  
ATOM    246 HD13 ILE A  15      33.310   0.402  10.805  1.00 41.25           H  
ATOM    247  N   PHE A  16      29.320   3.017   6.607  1.00 55.95           N  
ATOM    248  H   PHE A  16      29.284   2.243   5.960  1.00 55.95           H  
ATOM    249  CA  PHE A  16      28.227   3.979   6.606  1.00 55.95           C  
ATOM    250  HA  PHE A  16      28.631   4.971   6.809  1.00 55.95           H  
ATOM    251  C   PHE A  16      27.244   3.625   7.722  1.00 55.95           C  
ATOM    252  CB  PHE A  16      27.575   4.036   5.220  1.00 55.95           C  
ATOM    253  HB2 PHE A  16      26.710   4.698   5.265  1.00 55.95           H  
ATOM    254  HB3 PHE A  16      27.217   3.044   4.944  1.00 55.95           H  
ATOM    255  O   PHE A  16      26.449   2.694   7.611  1.00 55.95           O  
ATOM    256  CG  PHE A  16      28.520   4.548   4.151  1.00 55.95           C  
ATOM    257  CD1 PHE A  16      28.700   5.935   3.974  1.00 55.95           C  
ATOM    258  HD1 PHE A  16      28.135   6.637   4.570  1.00 55.95           H  
ATOM    259  CD2 PHE A  16      29.260   3.642   3.367  1.00 55.95           C  
ATOM    260  HD2 PHE A  16      29.140   2.576   3.497  1.00 55.95           H  
ATOM    261  CE1 PHE A  16      29.618   6.410   3.022  1.00 55.95           C  
ATOM    262  HE1 PHE A  16      29.766   7.471   2.880  1.00 55.95           H  
ATOM    263  CE2 PHE A  16      30.181   4.120   2.420  1.00 55.95           C  
ATOM    264  HE2 PHE A  16      30.773   3.434   1.833  1.00 55.95           H  
ATOM    265  CZ  PHE A  16      30.362   5.502   2.250  1.00 55.95           C  
ATOM    266  HZ  PHE A  16      31.091   5.859   1.537  1.00 55.95           H  
ATOM    267  N   LEU A  17      27.284   4.385   8.816  1.00 44.73           N  
ATOM    268  H   LEU A  17      28.021   5.071   8.894  1.00 44.73           H  
ATOM    269  CA  LEU A  17      26.261   4.320   9.857  1.00 44.73           C  
ATOM    270  HA  LEU A  17      25.978   3.278   9.999  1.00 44.73           H  
ATOM    271  C   LEU A  17      25.007   5.056   9.372  1.00 44.73           C  
ATOM    272  CB  LEU A  17      26.830   4.849  11.189  1.00 44.73           C  
ATOM    273  HB2 LEU A  17      26.119   5.528  11.659  1.00 44.73           H  
ATOM    274  HB3 LEU A  17      27.732   5.428  10.989  1.00 44.73           H  
ATOM    275  O   LEU A  17      24.913   6.287   9.411  1.00 44.73           O  
ATOM    276  CG  LEU A  17      27.153   3.702  12.168  1.00 44.73           C  
ATOM    277  HG  LEU A  17      27.405   2.799  11.613  1.00 44.73           H  
ATOM    278  CD1 LEU A  17      28.354   4.054  13.040  1.00 44.73           C  
ATOM    279 HD11 LEU A  17      28.562   3.234  13.727  1.00 44.73           H  
ATOM    280 HD12 LEU A  17      28.153   4.963  13.608  1.00 44.73           H  
ATOM    281 HD13 LEU A  17      29.229   4.208  12.409  1.00 44.73           H  
ATOM    282  CD2 LEU A  17      25.953   3.417  13.076  1.00 44.73           C  
ATOM    283 HD21 LEU A  17      25.085   3.158  12.470  1.00 44.73           H  
ATOM    284 HD22 LEU A  17      26.183   2.575  13.729  1.00 44.73           H  
ATOM    285 HD23 LEU A  17      25.722   4.291  13.686  1.00 44.73           H  
ATOM    286  N   ASN A  18      24.033   4.284   8.893  1.00 50.75           N  
ATOM    287  H   ASN A  18      24.211   3.295   8.794  1.00 50.75           H  
ATOM    288  CA  ASN A  18      22.710   4.793   8.566  1.00 50.75           C  
ATOM    289  HA  ASN A  18      22.810   5.834   8.259  1.00 50.75           H  
ATOM    290  C   ASN A  18      21.811   4.764   9.816  1.00 50.75           C  
ATOM    291  CB  ASN A  18      22.133   4.030   7.356  1.00 50.75           C  
ATOM    292  HB2 ASN A  18      21.868   3.011   7.640  1.00 50.75           H  
ATOM    293  HB3 ASN A  18      22.882   3.980   6.565  1.00 50.75           H  
ATOM    294  O   ASN A  18      21.151   3.769  10.099  1.00 50.75           O  
ATOM    295  CG  ASN A  18      20.905   4.736   6.810  1.00 50.75           C  
ATOM    296  ND2 ASN A  18      20.446   4.408   5.628  1.00 50.75           N  
ATOM    297 HD21 ASN A  18      19.674   4.938   5.248  1.00 50.75           H  
ATOM    298 HD22 ASN A  18      20.863   3.660   5.093  1.00 50.75           H  
ATOM    299  OD1 ASN A  18      20.376   5.644   7.427  1.00 50.75           O  
ATOM    300  N   SER A  19      21.764   5.868  10.567  1.00 53.63           N  
ATOM    301  H   SER A  19      22.360   6.650  10.336  1.00 53.63           H  
ATOM    302  CA  SER A  19      20.845   6.025  11.704  1.00 53.63           C  
ATOM    303  HA  SER A  19      20.854   5.100  12.280  1.00 53.63           H  
ATOM    304  C   SER A  19      19.389   6.264  11.288  1.00 53.63           C  
ATOM    305  CB  SER A  19      21.318   7.146  12.634  1.00 53.63           C  
ATOM    306  HB2 SER A  19      22.285   6.879  13.061  1.00 53.63           H  
ATOM    307  HB3 SER A  19      20.603   7.271  13.448  1.00 53.63           H  
ATOM    308  O   SER A  19      18.530   6.380  12.158  1.00 53.63           O  
ATOM    309  OG  SER A  19      21.444   8.367  11.926  1.00 53.63           O  
ATOM    310  HG  SER A  19      21.350   9.082  12.560  1.00 53.63           H  
ATOM    311  N   SER A  20      19.070   6.312   9.989  1.00 51.43           N  
ATOM    312  H   SER A  20      19.786   6.181   9.289  1.00 51.43           H  
ATOM    313  CA  SER A  20      17.697   6.561   9.533  1.00 51.43           C  
ATOM    314  HA  SER A  20      17.356   7.496   9.977  1.00 51.43           H  
ATOM    315  C   SER A  20      16.744   5.461  10.006  1.00 51.43           C  
ATOM    316  CB  SER A  20      17.604   6.717   8.010  1.00 51.43           C  
ATOM    317  HB2 SER A  20      17.689   5.739   7.536  1.00 51.43           H  
ATOM    318  HB3 SER A  20      16.633   7.143   7.756  1.00 51.43           H  
ATOM    319  O   SER A  20      15.612   5.764  10.350  1.00 51.43           O  
ATOM    320  OG  SER A  20      18.631   7.554   7.517  1.00 51.43           O  
ATOM    321  HG  SER A  20      19.352   6.966   7.279  1.00 51.43           H  
ATOM    322  N   ALA A  21      17.190   4.208  10.141  1.00 46.03           N  
ATOM    323  H   ALA A  21      18.139   3.990   9.872  1.00 46.03           H  
ATOM    324  CA  ALA A  21      16.354   3.126  10.679  1.00 46.03           C  
ATOM    325  HA  ALA A  21      15.414   3.102  10.128  1.00 46.03           H  
ATOM    326  C   ALA A  21      15.985   3.297  12.172  1.00 46.03           C  
ATOM    327  CB  ALA A  21      17.078   1.800  10.429  1.00 46.03           C  
ATOM    328  HB1 ALA A  21      17.264   1.671   9.362  1.00 46.03           H  
ATOM    329  HB2 ALA A  21      18.025   1.779  10.968  1.00 46.03           H  
ATOM    330  HB3 ALA A  21      16.456   0.974  10.774  1.00 46.03           H  
ATOM    331  O   ALA A  21      15.018   2.697  12.632  1.00 46.03           O  
ATOM    332  N   LEU A  22      16.722   4.123  12.933  1.00 48.10           N  
ATOM    333  H   LEU A  22      17.475   4.637  12.498  1.00 48.10           H  
ATOM    334  CA  LEU A  22      16.364   4.472  14.317  1.00 48.10           C  
ATOM    335  HA  LEU A  22      16.019   3.577  14.834  1.00 48.10           H  
ATOM    336  C   LEU A  22      15.207   5.478  14.375  1.00 48.10           C  
ATOM    337  CB  LEU A  22      17.583   5.045  15.064  1.00 48.10           C  
ATOM    338  HB2 LEU A  22      17.962   5.903  14.508  1.00 48.10           H  
ATOM    339  HB3 LEU A  22      17.256   5.422  16.033  1.00 48.10           H  
ATOM    340  O   LEU A  22      14.557   5.609  15.412  1.00 48.10           O  
ATOM    341  CG  LEU A  22      18.722   4.040  15.300  1.00 48.10           C  
ATOM    342  HG  LEU A  22      18.924   3.484  14.384  1.00 48.10           H  
ATOM    343  CD1 LEU A  22      19.997   4.786  15.693  1.00 48.10           C  
ATOM    344 HD11 LEU A  22      19.830   5.354  16.608  1.00 48.10           H  
ATOM    345 HD12 LEU A  22      20.283   5.465  14.890  1.00 48.10           H  
ATOM    346 HD13 LEU A  22      20.804   4.071  15.853  1.00 48.10           H  
ATOM    347  CD2 LEU A  22      18.375   3.060  16.422  1.00 48.10           C  
ATOM    348 HD21 LEU A  22      17.506   2.466  16.141  1.00 48.10           H  
ATOM    349 HD22 LEU A  22      19.212   2.382  16.590  1.00 48.10           H  
ATOM    350 HD23 LEU A  22      18.158   3.599  17.344  1.00 48.10           H  
ATOM    351  N   GLY A  23      14.938   6.191  13.276  1.00 47.17           N  
ATOM    352  H   GLY A  23      15.455   5.987  12.433  1.00 47.17           H  
ATOM    353  CA  GLY A  23      13.723   6.979  13.142  1.00 47.17           C  
ATOM    354  HA2 GLY A  23      13.611   7.652  13.993  1.00 47.17           H  
ATOM    355  HA3 GLY A  23      13.760   7.564  12.223  1.00 47.17           H  
ATOM    356  C   GLY A  23      12.535   6.032  13.063  1.00 47.17           C  
ATOM    357  O   GLY A  23      12.360   5.407  12.028  1.00 47.17           O  
ATOM    358  N   SER A  24      11.792   5.909  14.171  1.00 44.86           N  
ATOM    359  H   SER A  24      12.161   6.359  14.996  1.00 44.86           H  
ATOM    360  CA  SER A  24      10.512   5.197  14.331  1.00 44.86           C  
ATOM    361  HA  SER A  24      10.569   4.605  15.245  1.00 44.86           H  
ATOM    362  C   SER A  24      10.191   4.235  13.188  1.00 44.86           C  
ATOM    363  CB  SER A  24       9.372   6.208  14.511  1.00 44.86           C  
ATOM    364  HB2 SER A  24       9.203   6.757  13.584  1.00 44.86           H  
ATOM    365  HB3 SER A  24       9.651   6.920  15.288  1.00 44.86           H  
ATOM    366  O   SER A  24       9.329   4.517  12.358  1.00 44.86           O  
ATOM    367  OG  SER A  24       8.182   5.559  14.912  1.00 44.86           O  
ATOM    368  HG  SER A  24       7.757   5.136  14.163  1.00 44.86           H  
ATOM    369  N   ALA A  25      10.892   3.102  13.119  1.00 45.02           N  
ATOM    370  H   ALA A  25      11.675   2.951  13.739  1.00 45.02           H  
ATOM    371  CA  ALA A  25      10.474   2.035  12.230  1.00 45.02           C  
ATOM    372  HA  ALA A  25      10.349   2.434  11.223  1.00 45.02           H  
ATOM    373  C   ALA A  25       9.117   1.543  12.749  1.00 45.02           C  
ATOM    374  CB  ALA A  25      11.560   0.952  12.194  1.00 45.02           C  
ATOM    375  HB1 ALA A  25      11.680   0.496  13.177  1.00 45.02           H  
ATOM    376  HB2 ALA A  25      11.291   0.188  11.465  1.00 45.02           H  
ATOM    377  HB3 ALA A  25      12.508   1.396  11.890  1.00 45.02           H  
ATOM    378  O   ALA A  25       9.061   0.798  13.732  1.00 45.02           O  
ATOM    379  N   ASN A  26       8.020   1.981  12.125  1.00 49.13           N  
ATOM    380  H   ASN A  26       8.133   2.689  11.414  1.00 49.13           H  
ATOM    381  CA  ASN A  26       6.670   1.511  12.435  1.00 49.13           C  
ATOM    382  HA  ASN A  26       6.550   1.473  13.517  1.00 49.13           H  
ATOM    383  C   ASN A  26       6.521   0.077  11.895  1.00 49.13           C  
ATOM    384  CB  ASN A  26       5.610   2.476  11.874  1.00 49.13           C  
ATOM    385  HB2 ASN A  26       4.632   2.026  12.043  1.00 49.13           H  
ATOM    386  HB3 ASN A  26       5.760   2.601  10.802  1.00 49.13           H  
ATOM    387  O   ASN A  26       5.811  -0.193  10.934  1.00 49.13           O  
ATOM    388  CG  ASN A  26       5.540   3.842  12.527  1.00 49.13           C  
ATOM    389  ND2 ASN A  26       4.852   4.763  11.894  1.00 49.13           N  
ATOM    390 HD21 ASN A  26       4.800   5.683  12.306  1.00 49.13           H  
ATOM    391 HD22 ASN A  26       4.376   4.532  11.033  1.00 49.13           H  
ATOM    392  OD1 ASN A  26       6.046   4.082  13.613  1.00 49.13           O  
ATOM    393  N   THR A  27       7.264  -0.861  12.480  1.00 49.54           N  
ATOM    394  H   THR A  27       7.845  -0.568  13.252  1.00 49.54           H  
ATOM    395  CA  THR A  27       7.467  -2.220  11.956  1.00 49.54           C  
ATOM    396  HA  THR A  27       7.542  -2.158  10.870  1.00 49.54           H  
ATOM    397  C   THR A  27       6.297  -3.161  12.224  1.00 49.54           C  
ATOM    398  CB  THR A  27       8.774  -2.845  12.492  1.00 49.54           C  
ATOM    399  HB  THR A  27       8.630  -3.913  12.654  1.00 49.54           H  
ATOM    400  O   THR A  27       6.261  -4.243  11.648  1.00 49.54           O  
ATOM    401  CG2 THR A  27       9.912  -2.679  11.490  1.00 49.54           C  
ATOM    402 HG21 THR A  27      10.848  -3.023  11.930  1.00 49.54           H  
ATOM    403 HG22 THR A  27       9.702  -3.277  10.603  1.00 49.54           H  
ATOM    404 HG23 THR A  27      10.002  -1.633  11.195  1.00 49.54           H  
ATOM    405  OG1 THR A  27       9.188  -2.265  13.717  1.00 49.54           O  
ATOM    406  HG1 THR A  27       9.554  -1.396  13.539  1.00 49.54           H  
ATOM    407  N   ARG A  28       5.338  -2.767  13.069  1.00 53.81           N  
ATOM    408  H   ARG A  28       5.406  -1.833  13.446  1.00 53.81           H  
ATOM    409  CA  ARG A  28       4.241  -3.631  13.534  1.00 53.81           C  
ATOM    410  HA  ARG A  28       4.300  -4.597  13.031  1.00 53.81           H  
ATOM    411  C   ARG A  28       2.852  -3.107  13.169  1.00 53.81           C  
ATOM    412  CB  ARG A  28       4.349  -3.896  15.043  1.00 53.81           C  
ATOM    413  HB2 ARG A  28       4.261  -2.953  15.581  1.00 53.81           H  
ATOM    414  HB3 ARG A  28       3.512  -4.532  15.332  1.00 53.81           H  
ATOM    415  O   ARG A  28       1.985  -3.053  14.030  1.00 53.81           O  
ATOM    416  CG  ARG A  28       5.631  -4.607  15.473  1.00 53.81           C  
ATOM    417  HG2 ARG A  28       6.479  -3.929  15.368  1.00 53.81           H  
ATOM    418  HG3 ARG A  28       5.793  -5.496  14.864  1.00 53.81           H  
ATOM    419  CD  ARG A  28       5.454  -5.010  16.939  1.00 53.81           C  
ATOM    420  HD2 ARG A  28       5.085  -4.155  17.504  1.00 53.81           H  
ATOM    421  HD3 ARG A  28       4.707  -5.803  16.982  1.00 53.81           H  
ATOM    422  NE  ARG A  28       6.720  -5.462  17.536  1.00 53.81           N  
ATOM    423  HE  ARG A  28       7.568  -5.206  17.051  1.00 53.81           H  
ATOM    424  NH1 ARG A  28       5.795  -6.629  19.286  1.00 53.81           N  
ATOM    425 HH11 ARG A  28       5.890  -7.249  20.078  1.00 53.81           H  
ATOM    426 HH12 ARG A  28       4.877  -6.476  18.896  1.00 53.81           H  
ATOM    427  NH2 ARG A  28       8.016  -6.498  19.089  1.00 53.81           N  
ATOM    428 HH21 ARG A  28       8.093  -7.097  19.899  1.00 53.81           H  
ATOM    429 HH22 ARG A  28       8.843  -6.220  18.580  1.00 53.81           H  
ATOM    430  CZ  ARG A  28       6.836  -6.191  18.631  1.00 53.81           C  
ATOM    431  N   SER A  29       2.647  -2.683  11.925  1.00 61.50           N  
ATOM    432  H   SER A  29       3.398  -2.798  11.260  1.00 61.50           H  
ATOM    433  CA  SER A  29       1.281  -2.737  11.392  1.00 61.50           C  
ATOM    434  HA  SER A  29       0.552  -2.669  12.200  1.00 61.50           H  
ATOM    435  C   SER A  29       1.105  -4.089  10.716  1.00 61.50           C  
ATOM    436  CB  SER A  29       0.964  -1.590  10.439  1.00 61.50           C  
ATOM    437  HB2 SER A  29       1.694  -1.591   9.629  1.00 61.50           H  
ATOM    438  HB3 SER A  29       0.990  -0.640  10.972  1.00 61.50           H  
ATOM    439  O   SER A  29       1.910  -4.458   9.861  1.00 61.50           O  
ATOM    440  OG  SER A  29      -0.311  -1.796   9.877  1.00 61.50           O  
ATOM    441  HG  SER A  29      -0.958  -1.170  10.210  1.00 61.50           H  
ATOM    442  N   GLU A  30       0.065  -4.808  11.123  1.00 69.19           N  
ATOM    443  H   GLU A  30      -0.500  -4.462  11.886  1.00 69.19           H  
ATOM    444  CA  GLU A  30      -0.389  -6.066  10.516  1.00 69.19           C  
ATOM    445  HA  GLU A  30       0.462  -6.709  10.292  1.00 69.19           H  
ATOM    446  C   GLU A  30      -1.129  -5.827   9.193  1.00 69.19           C  
ATOM    447  CB  GLU A  30      -1.292  -6.787  11.527  1.00 69.19           C  
ATOM    448  HB2 GLU A  30      -1.776  -7.639  11.051  1.00 69.19           H  
ATOM    449  HB3 GLU A  30      -2.057  -6.086  11.859  1.00 69.19           H  
ATOM    450  O   GLU A  30      -1.457  -6.769   8.482  1.00 69.19           O  
ATOM    451  CG  GLU A  30      -0.463  -7.291  12.722  1.00 69.19           C  
ATOM    452  HG2 GLU A  30       0.165  -8.115  12.384  1.00 69.19           H  
ATOM    453  HG3 GLU A  30       0.203  -6.498  13.062  1.00 69.19           H  
ATOM    454  CD  GLU A  30      -1.301  -7.735  13.924  1.00 69.19           C  
ATOM    455  OE1 GLU A  30      -0.645  -8.152  14.907  1.00 69.19           O  
ATOM    456  OE2 GLU A  30      -2.530  -7.512  13.905  1.00 69.19           O  
ATOM    457  N   LYS A  31      -1.356  -4.557   8.833  1.00 80.49           N  
ATOM    458  H   LYS A  31      -1.020  -3.834   9.454  1.00 80.49           H  
ATOM    459  CA  LYS A  31      -2.148  -4.134   7.679  1.00 80.49           C  
ATOM    460  HA  LYS A  31      -2.481  -5.006   7.115  1.00 80.49           H  
ATOM    461  C   LYS A  31      -1.301  -3.253   6.756  1.00 80.49           C  
ATOM    462  CB  LYS A  31      -3.384  -3.384   8.190  1.00 80.49           C  
ATOM    463  HB2 LYS A  31      -3.035  -2.473   8.675  1.00 80.49           H  
ATOM    464  HB3 LYS A  31      -4.006  -3.105   7.339  1.00 80.49           H  
ATOM    465  O   LYS A  31      -1.441  -2.023   6.796  1.00 80.49           O  
ATOM    466  CG  LYS A  31      -4.244  -4.154   9.205  1.00 80.49           C  
ATOM    467  HG2 LYS A  31      -4.778  -4.964   8.707  1.00 80.49           H  
ATOM    468  HG3 LYS A  31      -3.636  -4.553  10.017  1.00 80.49           H  
ATOM    469  CD  LYS A  31      -5.237  -3.155   9.787  1.00 80.49           C  
ATOM    470  HD2 LYS A  31      -5.919  -2.854   8.992  1.00 80.49           H  
ATOM    471  HD3 LYS A  31      -4.704  -2.275  10.146  1.00 80.49           H  
ATOM    472  CE  LYS A  31      -6.040  -3.711  10.951  1.00 80.49           C  
ATOM    473  HE2 LYS A  31      -5.365  -3.955  11.771  1.00 80.49           H  
ATOM    474  HE3 LYS A  31      -6.556  -4.614  10.625  1.00 80.49           H  
ATOM    475  NZ  LYS A  31      -7.026  -2.691  11.371  1.00 80.49           N  
ATOM    476  HZ1 LYS A  31      -7.447  -2.891  12.267  1.00 80.49           H  
ATOM    477  HZ2 LYS A  31      -7.787  -2.681  10.707  1.00 80.49           H  
ATOM    478  HZ3 LYS A  31      -6.603  -1.777  11.432  1.00 80.49           H  
ATOM    479  N   PRO A  32      -0.389  -3.822   5.946  1.00 84.06           N  
ATOM    480  CA  PRO A  32       0.423  -3.022   5.041  1.00 84.06           C  
ATOM    481  HA  PRO A  32       0.998  -2.311   5.634  1.00 84.06           H  
ATOM    482  C   PRO A  32      -0.459  -2.262   4.044  1.00 84.06           C  
ATOM    483  CB  PRO A  32       1.391  -3.987   4.349  1.00 84.06           C  
ATOM    484  HB2 PRO A  32       1.028  -4.231   3.350  1.00 84.06           H  
ATOM    485  HB3 PRO A  32       2.393  -3.564   4.282  1.00 84.06           H  
ATOM    486  O   PRO A  32      -1.429  -2.808   3.507  1.00 84.06           O  
ATOM    487  CG  PRO A  32       1.368  -5.238   5.229  1.00 84.06           C  
ATOM    488  HG2 PRO A  32       1.551  -6.145   4.653  1.00 84.06           H  
ATOM    489  HG3 PRO A  32       2.107  -5.136   6.024  1.00 84.06           H  
ATOM    490  CD  PRO A  32      -0.031  -5.228   5.837  1.00 84.06           C  
ATOM    491  HD2 PRO A  32      -0.000  -5.727   6.805  1.00 84.06           H  
ATOM    492  HD3 PRO A  32      -0.731  -5.735   5.173  1.00 84.06           H  
ATOM    493  N   LEU A  33      -0.115  -0.996   3.813  1.00 86.73           N  
ATOM    494  H   LEU A  33       0.710  -0.639   4.272  1.00 86.73           H  
ATOM    495  CA  LEU A  33      -0.814  -0.109   2.886  1.00 86.73           C  
ATOM    496  HA  LEU A  33      -1.794  -0.526   2.657  1.00 86.73           H  
ATOM    497  C   LEU A  33      -0.026  -0.004   1.579  1.00 86.73           C  
ATOM    498  CB  LEU A  33      -1.013   1.259   3.563  1.00 86.73           C  
ATOM    499  HB2 LEU A  33      -1.658   1.128   4.432  1.00 86.73           H  
ATOM    500  HB3 LEU A  33      -0.043   1.608   3.918  1.00 86.73           H  
ATOM    501  O   LEU A  33       1.152   0.338   1.590  1.00 86.73           O  
ATOM    502  CG  LEU A  33      -1.611   2.348   2.651  1.00 86.73           C  
ATOM    503  HG  LEU A  33      -0.972   2.486   1.780  1.00 86.73           H  
ATOM    504  CD1 LEU A  33      -3.021   2.006   2.176  1.00 86.73           C  
ATOM    505 HD11 LEU A  33      -2.994   1.125   1.535  1.00 86.73           H  
ATOM    506 HD12 LEU A  33      -3.419   2.830   1.584  1.00 86.73           H  
ATOM    507 HD13 LEU A  33      -3.664   1.817   3.036  1.00 86.73           H  
ATOM    508  CD2 LEU A  33      -1.670   3.675   3.408  1.00 86.73           C  
ATOM    509 HD21 LEU A  33      -0.664   3.951   3.724  1.00 86.73           H  
ATOM    510 HD22 LEU A  33      -2.061   4.455   2.755  1.00 86.73           H  
ATOM    511 HD23 LEU A  33      -2.311   3.577   4.284  1.00 86.73           H  
ATOM    512  N   VAL A  34      -0.675  -0.231   0.447  1.00 88.93           N  
ATOM    513  H   VAL A  34      -1.633  -0.548   0.497  1.00 88.93           H  
ATOM    514  CA  VAL A  34      -0.124   0.037  -0.880  1.00 88.93           C  
ATOM    515  HA  VAL A  34       0.962   0.083  -0.804  1.00 88.93           H  
ATOM    516  C   VAL A  34      -0.643   1.375  -1.371  1.00 88.93           C  
ATOM    517  CB  VAL A  34      -0.452  -1.075  -1.881  1.00 88.93           C  
ATOM    518  HB  VAL A  34      -1.534  -1.205  -1.923  1.00 88.93           H  
ATOM    519  O   VAL A  34      -1.850   1.602  -1.401  1.00 88.93           O  
ATOM    520  CG1 VAL A  34       0.056  -0.735  -3.286  1.00 88.93           C  
ATOM    521 HG11 VAL A  34      -0.096  -1.594  -3.940  1.00 88.93           H  
ATOM    522 HG12 VAL A  34      -0.507   0.103  -3.697  1.00 88.93           H  
ATOM    523 HG13 VAL A  34       1.117  -0.485  -3.259  1.00 88.93           H  
ATOM    524  CG2 VAL A  34       0.186  -2.398  -1.464  1.00 88.93           C  
ATOM    525 HG21 VAL A  34       1.113  -2.585  -2.005  1.00 88.93           H  
ATOM    526 HG22 VAL A  34       0.399  -2.409  -0.395  1.00 88.93           H  
ATOM    527 HG23 VAL A  34      -0.519  -3.196  -1.698  1.00 88.93           H  
ATOM    528  N   ILE A  35       0.267   2.244  -1.797  1.00 89.35           N  
ATOM    529  H   ILE A  35       1.236   1.960  -1.775  1.00 89.35           H  
ATOM    530  CA  ILE A  35      -0.060   3.527  -2.412  1.00 89.35           C  
ATOM    531  HA  ILE A  35      -1.144   3.623  -2.474  1.00 89.35           H  
ATOM    532  C   ILE A  35       0.493   3.530  -3.835  1.00 89.35           C  
ATOM    533  CB  ILE A  35       0.451   4.713  -1.566  1.00 89.35           C  
ATOM    534  HB  ILE A  35       1.540   4.732  -1.608  1.00 89.35           H  
ATOM    535  O   ILE A  35       1.688   3.319  -4.052  1.00 89.35           O  
ATOM    536  CG1 ILE A  35       0.017   4.592  -0.086  1.00 89.35           C  
ATOM    537 HG12 ILE A  35       0.442   3.679   0.330  1.00 89.35           H  
ATOM    538 HG13 ILE A  35      -1.069   4.514  -0.028  1.00 89.35           H  
ATOM    539  CG2 ILE A  35      -0.095   6.016  -2.170  1.00 89.35           C  
ATOM    540 HG21 ILE A  35      -1.181   6.045  -2.080  1.00 89.35           H  
ATOM    541 HG22 ILE A  35       0.335   6.876  -1.656  1.00 89.35           H  
ATOM    542 HG23 ILE A  35       0.168   6.091  -3.225  1.00 89.35           H  
ATOM    543  CD1 ILE A  35       0.481   5.746   0.813  1.00 89.35           C  
ATOM    544 HD11 ILE A  35       0.291   5.488   1.855  1.00 89.35           H  
ATOM    545 HD12 ILE A  35      -0.066   6.659   0.579  1.00 89.35           H  
ATOM    546 HD13 ILE A  35       1.550   5.914   0.680  1.00 89.35           H  
ATOM    547  N   ILE A  36      -0.382   3.777  -4.806  1.00 87.28           N  
ATOM    548  H   ILE A  36      -1.342   3.954  -4.546  1.00 87.28           H  
ATOM    549  CA  ILE A  36      -0.040   3.825  -6.229  1.00 87.28           C  
ATOM    550  HA  ILE A  36       1.013   3.575  -6.358  1.00 87.28           H  
ATOM    551  C   ILE A  36      -0.264   5.246  -6.723  1.00 87.28           C  
ATOM    552  CB  ILE A  36      -0.867   2.812  -7.050  1.00 87.28           C  
ATOM    553  HB  ILE A  36      -1.910   3.128  -7.041  1.00 87.28           H  
ATOM    554  O   ILE A  36      -1.375   5.760  -6.620  1.00 87.28           O  
ATOM    555  CG1 ILE A  36      -0.806   1.401  -6.426  1.00 87.28           C  
ATOM    556 HG12 ILE A  36      -1.262   1.443  -5.437  1.00 87.28           H  
ATOM    557 HG13 ILE A  36       0.229   1.081  -6.313  1.00 87.28           H  
ATOM    558  CG2 ILE A  36      -0.382   2.821  -8.511  1.00 87.28           C  
ATOM    559 HG21 ILE A  36      -0.957   2.116  -9.111  1.00 87.28           H  
ATOM    560 HG22 ILE A  36      -0.548   3.807  -8.947  1.00 87.28           H  
ATOM    561 HG23 ILE A  36       0.675   2.563  -8.564  1.00 87.28           H  
ATOM    562  CD1 ILE A  36      -1.578   0.344  -7.218  1.00 87.28           C  
ATOM    563 HD11 ILE A  36      -1.002   0.022  -8.086  1.00 87.28           H  
ATOM    564 HD12 ILE A  36      -2.533   0.756  -7.543  1.00 87.28           H  
ATOM    565 HD13 ILE A  36      -1.769  -0.517  -6.578  1.00 87.28           H  
ATOM    566  N   GLY A  37       0.762   5.887  -7.273  1.00 84.10           N  
ATOM    567  H   GLY A  37       1.655   5.423  -7.354  1.00 84.10           H  
ATOM    568  CA  GLY A  37       0.612   7.248  -7.780  1.00 84.10           C  
ATOM    569  HA2 GLY A  37       0.401   7.919  -6.947  1.00 84.10           H  
ATOM    570  HA3 GLY A  37      -0.241   7.287  -8.458  1.00 84.10           H  
ATOM    571  C   GLY A  37       1.824   7.784  -8.518  1.00 84.10           C  
ATOM    572  O   GLY A  37       2.778   7.057  -8.801  1.00 84.10           O  
ATOM    573  N   SER A  38       1.765   9.071  -8.850  1.00 82.21           N  
ATOM    574  H   SER A  38       0.973   9.622  -8.551  1.00 82.21           H  
ATOM    575  CA  SER A  38       2.828   9.750  -9.589  1.00 82.21           C  
ATOM    576  HA  SER A  38       3.227   9.045 -10.318  1.00 82.21           H  
ATOM    577  C   SER A  38       3.980  10.172  -8.670  1.00 82.21           C  
ATOM    578  CB  SER A  38       2.273  10.928 -10.397  1.00 82.21           C  
ATOM    579  HB2 SER A  38       1.459  10.585 -11.035  1.00 82.21           H  
ATOM    580  HB3 SER A  38       3.067  11.312 -11.038  1.00 82.21           H  
ATOM    581  O   SER A  38       3.776  10.639  -7.546  1.00 82.21           O  
ATOM    582  OG  SER A  38       1.821  11.976  -9.553  1.00 82.21           O  
ATOM    583  HG  SER A  38       0.880  11.900  -9.376  1.00 82.21           H  
ATOM    584  N   ALA A  39       5.212  10.007  -9.143  1.00 77.36           N  
ATOM    585  H   ALA A  39       5.304   9.727 -10.109  1.00 77.36           H  
ATOM    586  CA  ALA A  39       6.418  10.395  -8.417  1.00 77.36           C  
ATOM    587  HA  ALA A  39       6.163  11.155  -7.679  1.00 77.36           H  
ATOM    588  C   ALA A  39       7.456  11.002  -9.360  1.00 77.36           C  
ATOM    589  CB  ALA A  39       6.989   9.189  -7.662  1.00 77.36           C  
ATOM    590  HB1 ALA A  39       7.305   8.422  -8.369  1.00 77.36           H  
ATOM    591  HB2 ALA A  39       6.228   8.779  -6.998  1.00 77.36           H  
ATOM    592  HB3 ALA A  39       7.848   9.507  -7.072  1.00 77.36           H  
ATOM    593  O   ALA A  39       7.494  10.704 -10.554  1.00 77.36           O  
ATOM    594  N   THR A  40       8.342  11.840  -8.827  1.00 70.97           N  
ATOM    595  H   THR A  40       8.254  12.090  -7.852  1.00 70.97           H  
ATOM    596  CA  THR A  40       9.409  12.457  -9.628  1.00 70.97           C  
ATOM    597  HA  THR A  40       8.996  12.746 -10.595  1.00 70.97           H  
ATOM    598  C   THR A  40      10.546  11.464  -9.891  1.00 70.97           C  
ATOM    599  CB  THR A  40       9.922  13.733  -8.950  1.00 70.97           C  
ATOM    600  HB  THR A  40      10.420  13.480  -8.014  1.00 70.97           H  
ATOM    601  O   THR A  40      11.028  11.350 -11.020  1.00 70.97           O  
ATOM    602  CG2 THR A  40      10.881  14.521  -9.837  1.00 70.97           C  
ATOM    603 HG21 THR A  40      11.774  13.932 -10.047  1.00 70.97           H  
ATOM    604 HG22 THR A  40      10.402  14.777 -10.782  1.00 70.97           H  
ATOM    605 HG23 THR A  40      11.196  15.435  -9.333  1.00 70.97           H  
ATOM    606  OG1 THR A  40       8.845  14.601  -8.679  1.00 70.97           O  
ATOM    607  HG1 THR A  40       9.189  15.496  -8.722  1.00 70.97           H  
ATOM    608  N   GLY A  41      10.930  10.699  -8.869  1.00 69.12           N  
ATOM    609  H   GLY A  41      10.461  10.838  -7.985  1.00 69.12           H  
ATOM    610  CA  GLY A  41      11.977   9.679  -8.892  1.00 69.12           C  
ATOM    611  HA2 GLY A  41      12.691   9.898  -8.097  1.00 69.12           H  
ATOM    612  HA3 GLY A  41      12.509   9.710  -9.842  1.00 69.12           H  
ATOM    613  C   GLY A  41      11.456   8.256  -8.678  1.00 69.12           C  
ATOM    614  O   GLY A  41      10.254   8.014  -8.593  1.00 69.12           O  
ATOM    615  N   GLY A  42      12.388   7.308  -8.594  1.00 65.35           N  
ATOM    616  H   GLY A  42      13.354   7.600  -8.550  1.00 65.35           H  
ATOM    617  CA  GLY A  42      12.103   5.883  -8.428  1.00 65.35           C  
ATOM    618  HA2 GLY A  42      11.217   5.757  -7.806  1.00 65.35           H  
ATOM    619  HA3 GLY A  42      12.942   5.426  -7.903  1.00 65.35           H  
ATOM    620  C   GLY A  42      11.875   5.136  -9.745  1.00 65.35           C  
ATOM    621  O   GLY A  42      11.467   5.717 -10.757  1.00 65.35           O  
ATOM    622  N   LYS A  43      12.163   3.830  -9.733  1.00 72.55           N  
ATOM    623  H   LYS A  43      12.430   3.412  -8.853  1.00 72.55           H  
ATOM    624  CA  LYS A  43      11.927   2.944 -10.878  1.00 72.55           C  
ATOM    625  HA  LYS A  43      12.352   3.427 -11.757  1.00 72.55           H  
ATOM    626  C   LYS A  43      10.408   2.778 -11.088  1.00 72.55           C  
ATOM    627  CB  LYS A  43      12.672   1.616 -10.662  1.00 72.55           C  
ATOM    628  HB2 LYS A  43      12.319   1.149  -9.742  1.00 72.55           H  
ATOM    629  HB3 LYS A  43      13.733   1.834 -10.543  1.00 72.55           H  
ATOM    630  O   LYS A  43       9.689   2.541 -10.116  1.00 72.55           O  
ATOM    631  CG  LYS A  43      12.502   0.636 -11.833  1.00 72.55           C  
ATOM    632  HG2 LYS A  43      12.836   1.113 -12.755  1.00 72.55           H  
ATOM    633  HG3 LYS A  43      11.449   0.372 -11.933  1.00 72.55           H  
ATOM    634  CD  LYS A  43      13.321  -0.641 -11.621  1.00 72.55           C  
ATOM    635  HD2 LYS A  43      14.382  -0.390 -11.597  1.00 72.55           H  
ATOM    636  HD3 LYS A  43      13.040  -1.086 -10.667  1.00 72.55           H  
ATOM    637  CE  LYS A  43      13.038  -1.614 -12.771  1.00 72.55           C  
ATOM    638  HE2 LYS A  43      11.958  -1.736 -12.853  1.00 72.55           H  
ATOM    639  HE3 LYS A  43      13.393  -1.168 -13.700  1.00 72.55           H  
ATOM    640  NZ  LYS A  43      13.678  -2.934 -12.545  1.00 72.55           N  
ATOM    641  HZ1 LYS A  43      13.455  -3.564 -13.302  1.00 72.55           H  
ATOM    642  HZ2 LYS A  43      14.681  -2.839 -12.478  1.00 72.55           H  
ATOM    643  HZ3 LYS A  43      13.329  -3.342 -11.689  1.00 72.55           H  
ATOM    644  N   PRO A  44       9.902   2.945 -12.321  1.00 68.64           N  
ATOM    645  CA  PRO A  44       8.474   2.828 -12.603  1.00 68.64           C  
ATOM    646  HA  PRO A  44       7.899   3.476 -11.942  1.00 68.64           H  
ATOM    647  C   PRO A  44       7.992   1.385 -12.432  1.00 68.64           C  
ATOM    648  CB  PRO A  44       8.323   3.319 -14.041  1.00 68.64           C  
ATOM    649  HB2 PRO A  44       8.263   4.407 -14.036  1.00 68.64           H  
ATOM    650  HB3 PRO A  44       7.465   2.882 -14.552  1.00 68.64           H  
ATOM    651  O   PRO A  44       8.748   0.445 -12.691  1.00 68.64           O  
ATOM    652  CG  PRO A  44       9.645   2.918 -14.680  1.00 68.64           C  
ATOM    653  HG2 PRO A  44       9.849   3.505 -15.575  1.00 68.64           H  
ATOM    654  HG3 PRO A  44       9.644   1.852 -14.910  1.00 68.64           H  
ATOM    655  CD  PRO A  44      10.631   3.212 -13.555  1.00 68.64           C  
ATOM    656  HD2 PRO A  44      10.923   4.262 -13.583  1.00 68.64           H  
ATOM    657  HD3 PRO A  44      11.507   2.572 -13.662  1.00 68.64           H  
ATOM    658  N   LYS A  45       6.726   1.217 -12.027  1.00 68.32           N  
ATOM    659  H   LYS A  45       6.173   2.042 -11.845  1.00 68.32           H  
ATOM    660  CA  LYS A  45       6.030  -0.083 -11.928  1.00 68.32           C  
ATOM    661  HA  LYS A  45       5.067   0.105 -11.454  1.00 68.32           H  
ATOM    662  C   LYS A  45       6.710  -1.124 -11.027  1.00 68.32           C  
ATOM    663  CB  LYS A  45       5.730  -0.652 -13.331  1.00 68.32           C  
ATOM    664  HB2 LYS A  45       6.648  -1.040 -13.772  1.00 68.32           H  
ATOM    665  HB3 LYS A  45       5.031  -1.481 -13.220  1.00 68.32           H  
ATOM    666  O   LYS A  45       6.437  -2.313 -11.139  1.00 68.32           O  
ATOM    667  CG  LYS A  45       5.120   0.384 -14.287  1.00 68.32           C  
ATOM    668  HG2 LYS A  45       4.307   0.906 -13.782  1.00 68.32           H  
ATOM    669  HG3 LYS A  45       5.871   1.130 -14.544  1.00 68.32           H  
ATOM    670  CD  LYS A  45       4.607  -0.236 -15.592  1.00 68.32           C  
ATOM    671  HD2 LYS A  45       4.061  -1.157 -15.390  1.00 68.32           H  
ATOM    672  HD3 LYS A  45       5.458  -0.449 -16.239  1.00 68.32           H  
ATOM    673  CE  LYS A  45       3.659   0.775 -16.250  1.00 68.32           C  
ATOM    674  HE2 LYS A  45       3.993   1.781 -15.999  1.00 68.32           H  
ATOM    675  HE3 LYS A  45       2.663   0.646 -15.826  1.00 68.32           H  
ATOM    676  NZ  LYS A  45       3.612   0.672 -17.725  1.00 68.32           N  
ATOM    677  HZ1 LYS A  45       3.519  -0.278 -18.057  1.00 68.32           H  
ATOM    678  HZ2 LYS A  45       4.427   1.144 -18.090  1.00 68.32           H  
ATOM    679  HZ3 LYS A  45       2.862   1.246 -18.085  1.00 68.32           H  
ATOM    680  N   THR A  46       7.603  -0.697 -10.136  1.00 74.79           N  
ATOM    681  H   THR A  46       7.837   0.286 -10.123  1.00 74.79           H  
ATOM    682  CA  THR A  46       8.219  -1.574  -9.136  1.00 74.79           C  
ATOM    683  HA  THR A  46       7.867  -2.596  -9.279  1.00 74.79           H  
ATOM    684  C   THR A  46       7.798  -1.151  -7.745  1.00 74.79           C  
ATOM    685  CB  THR A  46       9.747  -1.613  -9.238  1.00 74.79           C  
ATOM    686  HB  THR A  46      10.131  -2.218  -8.416  1.00 74.79           H  
ATOM    687  O   THR A  46       7.975   0.013  -7.382  1.00 74.79           O  
ATOM    688  CG2 THR A  46      10.195  -2.242 -10.556  1.00 74.79           C  
ATOM    689 HG21 THR A  46       9.989  -1.564 -11.383  1.00 74.79           H  
ATOM    690 HG22 THR A  46       9.652  -3.173 -10.719  1.00 74.79           H  
ATOM    691 HG23 THR A  46      11.260  -2.466 -10.499  1.00 74.79           H  
ATOM    692  OG1 THR A  46      10.314  -0.325  -9.161  1.00 74.79           O  
ATOM    693  HG1 THR A  46       9.774   0.183  -8.552  1.00 74.79           H  
ATOM    694  N   ALA A  47       7.273  -2.102  -6.977  1.00 77.74           N  
ATOM    695  H   ALA A  47       7.127  -3.029  -7.350  1.00 77.74           H  
ATOM    696  CA  ALA A  47       6.939  -1.891  -5.582  1.00 77.74           C  
ATOM    697  HA  ALA A  47       6.373  -0.965  -5.485  1.00 77.74           H  
ATOM    698  C   ALA A  47       8.200  -1.737  -4.740  1.00 77.74           C  
ATOM    699  CB  ALA A  47       6.067  -3.048  -5.104  1.00 77.74           C  
ATOM    700  HB1 ALA A  47       5.182  -3.121  -5.737  1.00 77.74           H  
ATOM    701  HB2 ALA A  47       5.762  -2.874  -4.072  1.00 77.74           H  
ATOM    702  HB3 ALA A  47       6.629  -3.980  -5.158  1.00 77.74           H  
ATOM    703  O   ALA A  47       9.123  -2.549  -4.812  1.00 77.74           O  
ATOM    704  N   VAL A  48       8.221  -0.676  -3.940  1.00 80.19           N  
ATOM    705  H   VAL A  48       7.456  -0.018  -3.986  1.00 80.19           H  
ATOM    706  CA  VAL A  48       9.276  -0.427  -2.965  1.00 80.19           C  
ATOM    707  HA  VAL A  48      10.010  -1.232  -3.008  1.00 80.19           H  
ATOM    708  C   VAL A  48       8.658  -0.445  -1.582  1.00 80.19           C  
ATOM    709  CB  VAL A  48      10.016   0.883  -3.269  1.00 80.19           C  
ATOM    710  HB  VAL A  48       9.318   1.720  -3.257  1.00 80.19           H  
ATOM    711  O   VAL A  48       7.732   0.317  -1.300  1.00 80.19           O  
ATOM    712  CG1 VAL A  48      11.131   1.158  -2.252  1.00 80.19           C  
ATOM    713 HG11 VAL A  48      10.707   1.279  -1.255  1.00 80.19           H  
ATOM    714 HG12 VAL A  48      11.651   2.079  -2.514  1.00 80.19           H  
ATOM    715 HG13 VAL A  48      11.842   0.331  -2.240  1.00 80.19           H  
ATOM    716  CG2 VAL A  48      10.653   0.780  -4.660  1.00 80.19           C  
ATOM    717 HG21 VAL A  48       9.884   0.847  -5.429  1.00 80.19           H  
ATOM    718 HG22 VAL A  48      11.186  -0.166  -4.761  1.00 80.19           H  
ATOM    719 HG23 VAL A  48      11.363   1.597  -4.788  1.00 80.19           H  
ATOM    720  N   GLU A  49       9.177  -1.324  -0.727  1.00 81.92           N  
ATOM    721  H   GLU A  49       9.911  -1.946  -1.034  1.00 81.92           H  
ATOM    722  CA  GLU A  49       8.827  -1.338   0.687  1.00 81.92           C  
ATOM    723  HA  GLU A  49       7.744  -1.256   0.779  1.00 81.92           H  
ATOM    724  C   GLU A  49       9.470  -0.135   1.376  1.00 81.92           C  
ATOM    725  CB  GLU A  49       9.253  -2.657   1.349  1.00 81.92           C  
ATOM    726  HB2 GLU A  49      10.341  -2.709   1.384  1.00 81.92           H  
ATOM    727  HB3 GLU A  49       8.886  -3.488   0.747  1.00 81.92           H  
ATOM    728  O   GLU A  49      10.689   0.062   1.346  1.00 81.92           O  
ATOM    729  CG  GLU A  49       8.677  -2.772   2.776  1.00 81.92           C  
ATOM    730  HG2 GLU A  49       7.591  -2.705   2.718  1.00 81.92           H  
ATOM    731  HG3 GLU A  49       9.028  -1.927   3.368  1.00 81.92           H  
ATOM    732  CD  GLU A  49       9.061  -4.070   3.511  1.00 81.92           C  
ATOM    733  OE1 GLU A  49       8.656  -4.207   4.696  1.00 81.92           O  
ATOM    734  OE2 GLU A  49       9.783  -4.901   2.920  1.00 81.92           O  
ATOM    735  N   LEU A  50       8.631   0.675   2.010  1.00 79.99           N  
ATOM    736  H   LEU A  50       7.640   0.487   1.954  1.00 79.99           H  
ATOM    737  CA  LEU A  50       9.035   1.832   2.778  1.00 79.99           C  
ATOM    738  HA  LEU A  50      10.119   1.943   2.734  1.00 79.99           H  
ATOM    739  C   LEU A  50       8.638   1.652   4.240  1.00 79.99           C  
ATOM    740  CB  LEU A  50       8.393   3.088   2.191  1.00 79.99           C  
ATOM    741  HB2 LEU A  50       7.310   2.975   2.233  1.00 79.99           H  
ATOM    742  HB3 LEU A  50       8.670   3.918   2.841  1.00 79.99           H  
ATOM    743  O   LEU A  50       7.477   1.417   4.578  1.00 79.99           O  
ATOM    744  CG  LEU A  50       8.795   3.459   0.756  1.00 79.99           C  
ATOM    745  HG  LEU A  50       8.542   2.658   0.062  1.00 79.99           H  
ATOM    746  CD1 LEU A  50       7.977   4.701   0.400  1.00 79.99           C  
ATOM    747 HD11 LEU A  50       7.788   5.310   1.284  1.00 79.99           H  
ATOM    748 HD12 LEU A  50       8.498   5.325  -0.327  1.00 79.99           H  
ATOM    749 HD13 LEU A  50       7.011   4.382   0.008  1.00 79.99           H  
ATOM    750  CD2 LEU A  50      10.289   3.774   0.628  1.00 79.99           C  
ATOM    751 HD21 LEU A  50      10.510   4.101  -0.388  1.00 79.99           H  
ATOM    752 HD22 LEU A  50      10.575   4.546   1.341  1.00 79.99           H  
ATOM    753 HD23 LEU A  50      10.865   2.869   0.821  1.00 79.99           H  
ATOM    754  N   THR A  51       9.622   1.839   5.117  1.00 75.26           N  
ATOM    755  H   THR A  51      10.562   1.931   4.759  1.00 75.26           H  
ATOM    756  CA  THR A  51       9.433   1.837   6.577  1.00 75.26           C  
ATOM    757  HA  THR A  51       8.392   1.618   6.813  1.00 75.26           H  
ATOM    758  C   THR A  51       9.737   3.193   7.213  1.00 75.26           C  
ATOM    759  CB  THR A  51      10.291   0.752   7.236  1.00 75.26           C  
ATOM    760  HB  THR A  51      10.157   0.806   8.317  1.00 75.26           H  
ATOM    761  O   THR A  51       9.365   3.421   8.362  1.00 75.26           O  
ATOM    762  CG2 THR A  51       9.916  -0.655   6.769  1.00 75.26           C  
ATOM    763 HG21 THR A  51      10.095  -0.774   5.700  1.00 75.26           H  
ATOM    764 HG22 THR A  51      10.503  -1.393   7.314  1.00 75.26           H  
ATOM    765 HG23 THR A  51       8.859  -0.836   6.964  1.00 75.26           H  
ATOM    766  OG1 THR A  51      11.653   0.952   6.932  1.00 75.26           O  
ATOM    767  HG1 THR A  51      11.871   0.367   6.202  1.00 75.26           H  
ATOM    768  N   ASN A  52      10.393   4.101   6.478  1.00 73.92           N  
ATOM    769  H   ASN A  52      10.657   3.852   5.535  1.00 73.92           H  
ATOM    770  CA  ASN A  52      10.725   5.444   6.943  1.00 73.92           C  
ATOM    771  HA  ASN A  52      10.022   5.715   7.731  1.00 73.92           H  
ATOM    772  C   ASN A  52      10.587   6.494   5.826  1.00 73.92           C  
ATOM    773  CB  ASN A  52      12.138   5.419   7.554  1.00 73.92           C  
ATOM    774  HB2 ASN A  52      12.174   4.643   8.318  1.00 73.92           H  
ATOM    775  HB3 ASN A  52      12.865   5.167   6.781  1.00 73.92           H  
ATOM    776  O   ASN A  52      10.956   6.274   4.670  1.00 73.92           O  
ATOM    777  CG  ASN A  52      12.557   6.727   8.211  1.00 73.92           C  
ATOM    778  ND2 ASN A  52      13.730   6.801   8.761  1.00 73.92           N  
ATOM    779 HD21 ASN A  52      13.893   7.645   9.291  1.00 73.92           H  
ATOM    780 HD22 ASN A  52      14.213   5.956   9.033  1.00 73.92           H  
ATOM    781  OD1 ASN A  52      11.890   7.745   8.221  1.00 73.92           O  
ATOM    782  N   PHE A  53      10.126   7.681   6.208  1.00 73.39           N  
ATOM    783  H   PHE A  53       9.903   7.792   7.187  1.00 73.39           H  
ATOM    784  CA  PHE A  53       9.992   8.855   5.358  1.00 73.39           C  
ATOM    785  HA  PHE A  53       9.409   8.595   4.474  1.00 73.39           H  
ATOM    786  C   PHE A  53      11.301   9.372   4.775  1.00 73.39           C  
ATOM    787  CB  PHE A  53       9.248   9.927   6.155  1.00 73.39           C  
ATOM    788  HB2 PHE A  53       9.883  10.268   6.973  1.00 73.39           H  
ATOM    789  HB3 PHE A  53       8.352   9.489   6.595  1.00 73.39           H  
ATOM    790  O   PHE A  53      11.317   9.802   3.624  1.00 73.39           O  
ATOM    791  CG  PHE A  53       8.819  11.103   5.311  1.00 73.39           C  
ATOM    792  CD1 PHE A  53       9.347  12.381   5.560  1.00 73.39           C  
ATOM    793  HD1 PHE A  53      10.048  12.536   6.368  1.00 73.39           H  
ATOM    794  CD2 PHE A  53       7.864  10.929   4.292  1.00 73.39           C  
ATOM    795  HD2 PHE A  53       7.433   9.958   4.098  1.00 73.39           H  
ATOM    796  CE1 PHE A  53       8.884  13.477   4.817  1.00 73.39           C  
ATOM    797  HE1 PHE A  53       9.167  14.479   5.102  1.00 73.39           H  
ATOM    798  CE2 PHE A  53       7.455  12.018   3.508  1.00 73.39           C  
ATOM    799  HE2 PHE A  53       6.728  11.878   2.722  1.00 73.39           H  
ATOM    800  CZ  PHE A  53       7.956  13.299   3.778  1.00 73.39           C  
ATOM    801  HZ  PHE A  53       7.578  14.150   3.231  1.00 73.39           H  
ATOM    802  N   ALA A  54      12.416   9.267   5.501  1.00 73.05           N  
ATOM    803  H   ALA A  54      12.351   8.897   6.439  1.00 73.05           H  
ATOM    804  CA  ALA A  54      13.717   9.649   4.951  1.00 73.05           C  
ATOM    805  HA  ALA A  54      13.667  10.689   4.628  1.00 73.05           H  
ATOM    806  C   ALA A  54      14.087   8.807   3.713  1.00 73.05           C  
ATOM    807  CB  ALA A  54      14.770   9.538   6.058  1.00 73.05           C  
ATOM    808  HB1 ALA A  54      14.503  10.188   6.891  1.00 73.05           H  
ATOM    809  HB2 ALA A  54      14.836   8.509   6.411  1.00 73.05           H  
ATOM    810  HB3 ALA A  54      15.741   9.841   5.667  1.00 73.05           H  
ATOM    811  O   ALA A  54      14.519   9.358   2.703  1.00 73.05           O  
ATOM    812  N   GLN A  55      13.834   7.495   3.768  1.00 75.53           N  
ATOM    813  H   GLN A  55      13.395   7.123   4.598  1.00 75.53           H  
ATOM    814  CA  GLN A  55      14.068   6.574   2.652  1.00 75.53           C  
ATOM    815  HA  GLN A  55      15.088   6.703   2.290  1.00 75.53           H  
ATOM    816  C   GLN A  55      13.112   6.857   1.484  1.00 75.53           C  
ATOM    817  CB  GLN A  55      13.898   5.140   3.175  1.00 75.53           C  
ATOM    818  HB2 GLN A  55      14.544   4.999   4.041  1.00 75.53           H  
ATOM    819  HB3 GLN A  55      12.865   4.999   3.491  1.00 75.53           H  
ATOM    820  O   GLN A  55      13.531   6.866   0.329  1.00 75.53           O  
ATOM    821  CG  GLN A  55      14.240   4.063   2.134  1.00 75.53           C  
ATOM    822  HG2 GLN A  55      13.655   4.225   1.228  1.00 75.53           H  
ATOM    823  HG3 GLN A  55      15.297   4.130   1.876  1.00 75.53           H  
ATOM    824  CD  GLN A  55      13.938   2.652   2.635  1.00 75.53           C  
ATOM    825  NE2 GLN A  55      14.175   1.643   1.830  1.00 75.53           N  
ATOM    826 HE21 GLN A  55      13.824   0.746   2.133  1.00 75.53           H  
ATOM    827 HE22 GLN A  55      14.474   1.798   0.878  1.00 75.53           H  
ATOM    828  OE1 GLN A  55      13.466   2.435   3.742  1.00 75.53           O  
ATOM    829  N   ALA A  56      11.839   7.143   1.782  1.00 73.86           N  
ATOM    830  H   ALA A  56      11.539   7.074   2.744  1.00 73.86           H  
ATOM    831  CA  ALA A  56      10.849   7.506   0.769  1.00 73.86           C  
ATOM    832  HA  ALA A  56      10.777   6.699   0.041  1.00 73.86           H  
ATOM    833  C   ALA A  56      11.248   8.784   0.016  1.00 73.86           C  
ATOM    834  CB  ALA A  56       9.490   7.674   1.457  1.00 73.86           C  
ATOM    835  HB1 ALA A  56       9.279   6.804   2.079  1.00 73.86           H  
ATOM    836  HB2 ALA A  56       8.710   7.779   0.704  1.00 73.86           H  
ATOM    837  HB3 ALA A  56       9.490   8.565   2.086  1.00 73.86           H  
ATOM    838  O   ALA A  56      11.186   8.828  -1.213  1.00 73.86           O  
ATOM    839  N   ARG A  57      11.711   9.806   0.747  1.00 75.62           N  
ATOM    840  H   ARG A  57      11.705   9.706   1.752  1.00 75.62           H  
ATOM    841  CA  ARG A  57      12.181  11.071   0.174  1.00 75.62           C  
ATOM    842  HA  ARG A  57      11.408  11.458  -0.490  1.00 75.62           H  
ATOM    843  C   ARG A  57      13.427  10.875  -0.685  1.00 75.62           C  
ATOM    844  CB  ARG A  57      12.416  12.078   1.307  1.00 75.62           C  
ATOM    845  HB2 ARG A  57      13.224  11.718   1.944  1.00 75.62           H  
ATOM    846  HB3 ARG A  57      11.509  12.149   1.909  1.00 75.62           H  
ATOM    847  O   ARG A  57      13.511  11.475  -1.747  1.00 75.62           O  
ATOM    848  CG  ARG A  57      12.770  13.473   0.770  1.00 75.62           C  
ATOM    849  HG2 ARG A  57      13.649  13.405   0.128  1.00 75.62           H  
ATOM    850  HG3 ARG A  57      11.944  13.870   0.181  1.00 75.62           H  
ATOM    851  CD  ARG A  57      13.109  14.439   1.906  1.00 75.62           C  
ATOM    852  HD2 ARG A  57      13.871  13.977   2.535  1.00 75.62           H  
ATOM    853  HD3 ARG A  57      13.529  15.343   1.465  1.00 75.62           H  
ATOM    854  NE  ARG A  57      11.933  14.813   2.715  1.00 75.62           N  
ATOM    855  HE  ARG A  57      11.019  14.682   2.305  1.00 75.62           H  
ATOM    856  NH1 ARG A  57      13.072  15.671   4.512  1.00 75.62           N  
ATOM    857 HH11 ARG A  57      13.926  15.285   4.135  1.00 75.62           H  
ATOM    858 HH12 ARG A  57      13.045  16.207   5.368  1.00 75.62           H  
ATOM    859  NH2 ARG A  57      10.889  16.012   4.346  1.00 75.62           N  
ATOM    860 HH21 ARG A  57      10.108  16.204   3.735  1.00 75.62           H  
ATOM    861 HH22 ARG A  57      10.919  16.678   5.106  1.00 75.62           H  
ATOM    862  CZ  ARG A  57      11.963  15.480   3.854  1.00 75.62           C  
ATOM    863  N   GLU A  58      14.369  10.040  -0.262  1.00 71.08           N  
ATOM    864  H   GLU A  58      14.268   9.602   0.643  1.00 71.08           H  
ATOM    865  CA  GLU A  58      15.580   9.754  -1.042  1.00 71.08           C  
ATOM    866  HA  GLU A  58      16.058  10.694  -1.315  1.00 71.08           H  
ATOM    867  C   GLU A  58      15.260   9.016  -2.352  1.00 71.08           C  
ATOM    868  CB  GLU A  58      16.548   8.964  -0.151  1.00 71.08           C  
ATOM    869  HB2 GLU A  58      16.688   9.529   0.771  1.00 71.08           H  
ATOM    870  HB3 GLU A  58      16.109   7.998   0.097  1.00 71.08           H  
ATOM    871  O   GLU A  58      15.790   9.358  -3.410  1.00 71.08           O  
ATOM    872  CG  GLU A  58      17.922   8.749  -0.802  1.00 71.08           C  
ATOM    873  HG2 GLU A  58      17.802   8.110  -1.677  1.00 71.08           H  
ATOM    874  HG3 GLU A  58      18.300   9.715  -1.136  1.00 71.08           H  
ATOM    875  CD  GLU A  58      18.948   8.111   0.151  1.00 71.08           C  
ATOM    876  OE1 GLU A  58      20.107   7.946  -0.288  1.00 71.08           O  
ATOM    877  OE2 GLU A  58      18.595   7.806   1.316  1.00 71.08           O  
ATOM    878  N   PHE A  59      14.345   8.044  -2.301  1.00 72.38           N  
ATOM    879  H   PHE A  59      13.967   7.787  -1.400  1.00 72.38           H  
ATOM    880  CA  PHE A  59      14.007   7.221  -3.458  1.00 72.38           C  
ATOM    881  HA  PHE A  59      14.930   6.982  -3.986  1.00 72.38           H  
ATOM    882  C   PHE A  59      13.091   7.937  -4.461  1.00 72.38           C  
ATOM    883  CB  PHE A  59      13.393   5.906  -2.967  1.00 72.38           C  
ATOM    884  HB2 PHE A  59      14.032   5.482  -2.193  1.00 72.38           H  
ATOM    885  HB3 PHE A  59      12.418   6.098  -2.518  1.00 72.38           H  
ATOM    886  O   PHE A  59      13.397   8.006  -5.654  1.00 72.38           O  
ATOM    887  CG  PHE A  59      13.254   4.888  -4.077  1.00 72.38           C  
ATOM    888  CD1 PHE A  59      12.037   4.748  -4.769  1.00 72.38           C  
ATOM    889  HD1 PHE A  59      11.182   5.345  -4.489  1.00 72.38           H  
ATOM    890  CD2 PHE A  59      14.364   4.107  -4.446  1.00 72.38           C  
ATOM    891  HD2 PHE A  59      15.300   4.217  -3.919  1.00 72.38           H  
ATOM    892  CE1 PHE A  59      11.931   3.826  -5.824  1.00 72.38           C  
ATOM    893  HE1 PHE A  59      10.984   3.700  -6.327  1.00 72.38           H  
ATOM    894  CE2 PHE A  59      14.256   3.178  -5.495  1.00 72.38           C  
ATOM    895  HE2 PHE A  59      15.104   2.565  -5.761  1.00 72.38           H  
ATOM    896  CZ  PHE A  59      13.039   3.036  -6.184  1.00 72.38           C  
ATOM    897  HZ  PHE A  59      12.943   2.296  -6.965  1.00 72.38           H  
ATOM    898  N   PHE A  60      11.968   8.489  -3.988  1.00 74.13           N  
ATOM    899  H   PHE A  60      11.771   8.421  -3.000  1.00 74.13           H  
ATOM    900  CA  PHE A  60      10.970   9.125  -4.852  1.00 74.13           C  
ATOM    901  HA  PHE A  60      10.982   8.622  -5.820  1.00 74.13           H  
ATOM    902  C   PHE A  60      11.277  10.593  -5.145  1.00 74.13           C  
ATOM    903  CB  PHE A  60       9.562   8.940  -4.270  1.00 74.13           C  
ATOM    904  HB2 PHE A  60       9.535   9.315  -3.247  1.00 74.13           H  
ATOM    905  HB3 PHE A  60       8.859   9.537  -4.850  1.00 74.13           H  
ATOM    906  O   PHE A  60      10.763  11.112  -6.133  1.00 74.13           O  
ATOM    907  CG  PHE A  60       9.093   7.499  -4.312  1.00 74.13           C  
ATOM    908  CD1 PHE A  60       8.814   6.892  -5.552  1.00 74.13           C  
ATOM    909  HD1 PHE A  60       8.910   7.460  -6.466  1.00 74.13           H  
ATOM    910  CD2 PHE A  60       8.978   6.744  -3.129  1.00 74.13           C  
ATOM    911  HD2 PHE A  60       9.200   7.193  -2.173  1.00 74.13           H  
ATOM    912  CE1 PHE A  60       8.412   5.548  -5.615  1.00 74.13           C  
ATOM    913  HE1 PHE A  60       8.191   5.088  -6.567  1.00 74.13           H  
ATOM    914  CE2 PHE A  60       8.595   5.392  -3.202  1.00 74.13           C  
ATOM    915  HE2 PHE A  60       8.539   4.780  -2.314  1.00 74.13           H  
ATOM    916  CZ  PHE A  60       8.300   4.796  -4.437  1.00 74.13           C  
ATOM    917  HZ  PHE A  60       8.000   3.760  -4.481  1.00 74.13           H  
ATOM    918  N   ARG A  61      12.130  11.255  -4.346  1.00 67.61           N  
ATOM    919  H   ARG A  61      12.511  10.739  -3.565  1.00 67.61           H  
ATOM    920  CA  ARG A  61      12.583  12.663  -4.468  1.00 67.61           C  
ATOM    921  HA  ARG A  61      13.256  12.874  -3.637  1.00 67.61           H  
ATOM    922  C   ARG A  61      11.493  13.729  -4.338  1.00 67.61           C  
ATOM    923  CB  ARG A  61      13.411  12.843  -5.751  1.00 67.61           C  
ATOM    924  HB2 ARG A  61      12.796  12.636  -6.628  1.00 67.61           H  
ATOM    925  HB3 ARG A  61      13.742  13.880  -5.808  1.00 67.61           H  
ATOM    926  O   ARG A  61      11.764  14.825  -3.859  1.00 67.61           O  
ATOM    927  CG  ARG A  61      14.645  11.932  -5.759  1.00 67.61           C  
ATOM    928  HG2 ARG A  61      15.267  12.179  -4.899  1.00 67.61           H  
ATOM    929  HG3 ARG A  61      14.351  10.885  -5.691  1.00 67.61           H  
ATOM    930  CD  ARG A  61      15.452  12.128  -7.043  1.00 67.61           C  
ATOM    931  HD2 ARG A  61      14.899  11.712  -7.885  1.00 67.61           H  
ATOM    932  HD3 ARG A  61      15.582  13.198  -7.204  1.00 67.61           H  
ATOM    933  NE  ARG A  61      16.756  11.454  -6.915  1.00 67.61           N  
ATOM    934  HE  ARG A  61      16.760  10.586  -6.398  1.00 67.61           H  
ATOM    935  NH1 ARG A  61      18.084  13.160  -7.688  1.00 67.61           N  
ATOM    936 HH11 ARG A  61      18.915  13.628  -7.356  1.00 67.61           H  
ATOM    937 HH12 ARG A  61      17.251  13.709  -7.846  1.00 67.61           H  
ATOM    938  NH2 ARG A  61      19.000  11.521  -6.562  1.00 67.61           N  
ATOM    939 HH21 ARG A  61      19.759  12.174  -6.433  1.00 67.61           H  
ATOM    940 HH22 ARG A  61      18.951  10.729  -5.938  1.00 67.61           H  
ATOM    941  CZ  ARG A  61      17.930  12.030  -7.078  1.00 67.61           C  
ATOM    942  N   GLY A  62      10.270  13.415  -4.740  1.00 75.87           N  
ATOM    943  H   GLY A  62      10.146  12.513  -5.178  1.00 75.87           H  
ATOM    944  CA  GLY A  62       9.112  14.287  -4.741  1.00 75.87           C  
ATOM    945  HA2 GLY A  62       9.376  15.238  -5.203  1.00 75.87           H  
ATOM    946  HA3 GLY A  62       8.786  14.477  -3.719  1.00 75.87           H  
ATOM    947  C   GLY A  62       7.954  13.669  -5.519  1.00 75.87           C  
ATOM    948  O   GLY A  62       8.010  12.518  -5.960  1.00 75.87           O  
ATOM    949  N   GLY A  63       6.914  14.473  -5.702  1.00 80.39           N  
ATOM    950  H   GLY A  63       6.916  15.371  -5.240  1.00 80.39           H  
ATOM    951  CA  GLY A  63       5.682  14.074  -6.367  1.00 80.39           C  
ATOM    952  HA2 GLY A  63       5.343  14.889  -7.007  1.00 80.39           H  
ATOM    953  HA3 GLY A  63       5.847  13.202  -7.000  1.00 80.39           H  
ATOM    954  C   GLY A  63       4.570  13.750  -5.378  1.00 80.39           C  
ATOM    955  O   GLY A  63       4.766  13.703  -4.164  1.00 80.39           O  
ATOM    956  N   GLU A  64       3.390  13.536  -5.935  1.00 83.47           N  
ATOM    957  H   GLU A  64       3.316  13.503  -6.942  1.00 83.47           H  
ATOM    958  CA  GLU A  64       2.161  13.324  -5.181  1.00 83.47           C  
ATOM    959  HA  GLU A  64       1.976  14.173  -4.523  1.00 83.47           H  
ATOM    960  C   GLU A  64       2.208  12.059  -4.322  1.00 83.47           C  
ATOM    961  CB  GLU A  64       1.059  13.246  -6.225  1.00 83.47           C  
ATOM    962  HB2 GLU A  64       1.083  14.164  -6.812  1.00 83.47           H  
ATOM    963  HB3 GLU A  64       1.253  12.402  -6.887  1.00 83.47           H  
ATOM    964  O   GLU A  64       1.714  12.053  -3.197  1.00 83.47           O  
ATOM    965  CG  GLU A  64      -0.323  13.091  -5.615  1.00 83.47           C  
ATOM    966  HG2 GLU A  64      -0.434  13.805  -4.799  1.00 83.47           H  
ATOM    967  HG3 GLU A  64      -0.451  12.079  -5.231  1.00 83.47           H  
ATOM    968  CD  GLU A  64      -1.342  13.371  -6.704  1.00 83.47           C  
ATOM    969  OE1 GLU A  64      -2.203  14.235  -6.444  1.00 83.47           O  
ATOM    970  OE2 GLU A  64      -1.224  12.791  -7.805  1.00 83.47           O  
ATOM    971  N   LEU A  65       2.889  11.017  -4.804  1.00 83.77           N  
ATOM    972  H   LEU A  65       3.224  11.063  -5.755  1.00 83.77           H  
ATOM    973  CA  LEU A  65       3.117   9.792  -4.048  1.00 83.77           C  
ATOM    974  HA  LEU A  65       2.146   9.373  -3.788  1.00 83.77           H  
ATOM    975  C   LEU A  65       3.864  10.059  -2.734  1.00 83.77           C  
ATOM    976  CB  LEU A  65       3.871   8.809  -4.959  1.00 83.77           C  
ATOM    977  HB2 LEU A  65       3.293   8.681  -5.874  1.00 83.77           H  
ATOM    978  HB3 LEU A  65       4.831   9.253  -5.222  1.00 83.77           H  
ATOM    979  O   LEU A  65       3.488   9.511  -1.702  1.00 83.77           O  
ATOM    980  CG  LEU A  65       4.125   7.416  -4.362  1.00 83.77           C  
ATOM    981  HG  LEU A  65       4.749   7.509  -3.472  1.00 83.77           H  
ATOM    982  CD1 LEU A  65       2.827   6.703  -3.993  1.00 83.77           C  
ATOM    983 HD11 LEU A  65       3.045   5.689  -3.657  1.00 83.77           H  
ATOM    984 HD12 LEU A  65       2.161   6.657  -4.855  1.00 83.77           H  
ATOM    985 HD13 LEU A  65       2.339   7.233  -3.175  1.00 83.77           H  
ATOM    986  CD2 LEU A  65       4.873   6.562  -5.385  1.00 83.77           C  
ATOM    987 HD21 LEU A  65       5.863   6.984  -5.560  1.00 83.77           H  
ATOM    988 HD22 LEU A  65       4.988   5.542  -5.018  1.00 83.77           H  
ATOM    989 HD23 LEU A  65       4.317   6.531  -6.322  1.00 83.77           H  
ATOM    990  N   LEU A  66       4.885  10.925  -2.740  1.00 82.72           N  
ATOM    991  H   LEU A  66       5.063  11.449  -3.586  1.00 82.72           H  
ATOM    992  CA  LEU A  66       5.637  11.258  -1.526  1.00 82.72           C  
ATOM    993  HA  LEU A  66       5.922  10.324  -1.042  1.00 82.72           H  
ATOM    994  C   LEU A  66       4.774  12.039  -0.527  1.00 82.72           C  
ATOM    995  CB  LEU A  66       6.912  12.037  -1.896  1.00 82.72           C  
ATOM    996  HB2 LEU A  66       6.622  12.974  -2.372  1.00 82.72           H  
ATOM    997  HB3 LEU A  66       7.490  11.455  -2.615  1.00 82.72           H  
ATOM    998  O   LEU A  66       4.797  11.742   0.668  1.00 82.72           O  
ATOM    999  CG  LEU A  66       7.800  12.361  -0.676  1.00 82.72           C  
ATOM   1000  HG  LEU A  66       7.227  12.916   0.067  1.00 82.72           H  
ATOM   1001  CD1 LEU A  66       8.370  11.100  -0.020  1.00 82.72           C  
ATOM   1002 HD11 LEU A  66       9.048  11.377   0.787  1.00 82.72           H  
ATOM   1003 HD12 LEU A  66       7.561  10.512   0.414  1.00 82.72           H  
ATOM   1004 HD13 LEU A  66       8.901  10.500  -0.759  1.00 82.72           H  
ATOM   1005  CD2 LEU A  66       8.972  13.243  -1.103  1.00 82.72           C  
ATOM   1006 HD21 LEU A  66       9.591  13.470  -0.235  1.00 82.72           H  
ATOM   1007 HD22 LEU A  66       9.569  12.737  -1.863  1.00 82.72           H  
ATOM   1008 HD23 LEU A  66       8.584  14.182  -1.498  1.00 82.72           H  
ATOM   1009  N   ASP A  67       3.996  13.002  -1.022  1.00 84.64           N  
ATOM   1010  H   ASP A  67       4.026  13.190  -2.014  1.00 84.64           H  
ATOM   1011  CA  ASP A  67       3.080  13.783  -0.191  1.00 84.64           C  
ATOM   1012  HA  ASP A  67       3.642  14.209   0.640  1.00 84.64           H  
ATOM   1013  C   ASP A  67       1.990  12.867   0.418  1.00 84.64           C  
ATOM   1014  CB  ASP A  67       2.495  14.950  -1.022  1.00 84.64           C  
ATOM   1015  HB2 ASP A  67       2.058  14.547  -1.936  1.00 84.64           H  
ATOM   1016  HB3 ASP A  67       1.686  15.402  -0.449  1.00 84.64           H  
ATOM   1017  O   ASP A  67       1.652  12.994   1.596  1.00 84.64           O  
ATOM   1018  CG  ASP A  67       3.492  16.077  -1.398  1.00 84.64           C  
ATOM   1019  OD1 ASP A  67       4.520  16.284  -0.710  1.00 84.64           O  
ATOM   1020  OD2 ASP A  67       3.216  16.833  -2.357  1.00 84.64           O  
ATOM   1021  N   ALA A  68       1.496  11.874  -0.331  1.00 84.21           N  
ATOM   1022  H   ALA A  68       1.770  11.824  -1.302  1.00 84.21           H  
ATOM   1023  CA  ALA A  68       0.509  10.904   0.150  1.00 84.21           C  
ATOM   1024  HA  ALA A  68      -0.332  11.439   0.591  1.00 84.21           H  
ATOM   1025  C   ALA A  68       1.086   9.958   1.208  1.00 84.21           C  
ATOM   1026  CB  ALA A  68       0.006  10.086  -1.033  1.00 84.21           C  
ATOM   1027  HB1 ALA A  68      -0.791   9.419  -0.704  1.00 84.21           H  
ATOM   1028  HB2 ALA A  68      -0.373  10.746  -1.814  1.00 84.21           H  
ATOM   1029  HB3 ALA A  68       0.827   9.496  -1.442  1.00 84.21           H  
ATOM   1030  O   ALA A  68       0.423   9.657   2.200  1.00 84.21           O  
ATOM   1031  N   ILE A  69       2.331   9.515   1.020  1.00 85.07           N  
ATOM   1032  H   ILE A  69       2.794   9.762   0.157  1.00 85.07           H  
ATOM   1033  CA  ILE A  69       3.063   8.705   1.997  1.00 85.07           C  
ATOM   1034  HA  ILE A  69       2.486   7.808   2.222  1.00 85.07           H  
ATOM   1035  C   ILE A  69       3.222   9.478   3.316  1.00 85.07           C  
ATOM   1036  CB  ILE A  69       4.418   8.279   1.390  1.00 85.07           C  
ATOM   1037  HB  ILE A  69       4.891   9.159   0.955  1.00 85.07           H  
ATOM   1038  O   ILE A  69       2.999   8.915   4.388  1.00 85.07           O  
ATOM   1039  CG1 ILE A  69       4.237   7.215   0.286  1.00 85.07           C  
ATOM   1040 HG12 ILE A  69       4.063   6.241   0.743  1.00 85.07           H  
ATOM   1041 HG13 ILE A  69       3.361   7.444  -0.321  1.00 85.07           H  
ATOM   1042  CG2 ILE A  69       5.360   7.723   2.464  1.00 85.07           C  
ATOM   1043 HG21 ILE A  69       5.616   8.519   3.162  1.00 85.07           H  
ATOM   1044 HG22 ILE A  69       6.288   7.360   2.021  1.00 85.07           H  
ATOM   1045 HG23 ILE A  69       4.878   6.908   3.003  1.00 85.07           H  
ATOM   1046  CD1 ILE A  69       5.452   7.118  -0.645  1.00 85.07           C  
ATOM   1047 HD11 ILE A  69       6.332   6.773  -0.102  1.00 85.07           H  
ATOM   1048 HD12 ILE A  69       5.229   6.417  -1.448  1.00 85.07           H  
ATOM   1049 HD13 ILE A  69       5.669   8.091  -1.087  1.00 85.07           H  
ATOM   1050  N   GLU A  70       3.544  10.777   3.262  1.00 84.18           N  
ATOM   1051  H   GLU A  70       3.726  11.198   2.362  1.00 84.18           H  
ATOM   1052  CA  GLU A  70       3.608  11.615   4.467  1.00 84.18           C  
ATOM   1053  HA  GLU A  70       4.325  11.170   5.156  1.00 84.18           H  
ATOM   1054  C   GLU A  70       2.247  11.685   5.181  1.00 84.18           C  
ATOM   1055  CB  GLU A  70       4.070  13.042   4.117  1.00 84.18           C  
ATOM   1056  HB2 GLU A  70       3.241  13.592   3.672  1.00 84.18           H  
ATOM   1057  HB3 GLU A  70       4.888  13.012   3.398  1.00 84.18           H  
ATOM   1058  O   GLU A  70       2.162  11.556   6.407  1.00 84.18           O  
ATOM   1059  CG  GLU A  70       4.535  13.766   5.388  1.00 84.18           C  
ATOM   1060  HG2 GLU A  70       5.466  13.315   5.730  1.00 84.18           H  
ATOM   1061  HG3 GLU A  70       3.798  13.618   6.178  1.00 84.18           H  
ATOM   1062  CD  GLU A  70       4.740  15.273   5.209  1.00 84.18           C  
ATOM   1063  OE1 GLU A  70       4.166  16.036   6.018  1.00 84.18           O  
ATOM   1064  OE2 GLU A  70       5.562  15.713   4.380  1.00 84.18           O  
ATOM   1065  N   MET A  71       1.169  11.862   4.411  1.00 83.83           N  
ATOM   1066  H   MET A  71       1.309  11.976   3.417  1.00 83.83           H  
ATOM   1067  CA  MET A  71      -0.194  11.902   4.939  1.00 83.83           C  
ATOM   1068  HA  MET A  71      -0.241  12.658   5.722  1.00 83.83           H  
ATOM   1069  C   MET A  71      -0.602  10.577   5.586  1.00 83.83           C  
ATOM   1070  CB  MET A  71      -1.174  12.287   3.825  1.00 83.83           C  
ATOM   1071  HB2 MET A  71      -0.997  11.687   2.933  1.00 83.83           H  
ATOM   1072  HB3 MET A  71      -2.194  12.096   4.157  1.00 83.83           H  
ATOM   1073  O   MET A  71      -1.167  10.594   6.679  1.00 83.83           O  
ATOM   1074  CG  MET A  71      -1.041  13.767   3.478  1.00 83.83           C  
ATOM   1075  HG2 MET A  71      -1.108  14.357   4.392  1.00 83.83           H  
ATOM   1076  HG3 MET A  71      -0.063  13.946   3.031  1.00 83.83           H  
ATOM   1077  SD  MET A  71      -2.316  14.344   2.340  1.00 83.83           S  
ATOM   1078  CE  MET A  71      -1.608  15.962   1.989  1.00 83.83           C  
ATOM   1079  HE1 MET A  71      -0.658  15.843   1.469  1.00 83.83           H  
ATOM   1080  HE2 MET A  71      -1.454  16.513   2.917  1.00 83.83           H  
ATOM   1081  HE3 MET A  71      -2.308  16.504   1.352  1.00 83.83           H  
ATOM   1082  N   ALA A  72      -0.272   9.444   4.965  1.00 84.28           N  
ATOM   1083  H   ALA A  72       0.168   9.502   4.058  1.00 84.28           H  
ATOM   1084  CA  ALA A  72      -0.582   8.119   5.489  1.00 84.28           C  
ATOM   1085  HA  ALA A  72      -1.643   8.084   5.736  1.00 84.28           H  
ATOM   1086  C   ALA A  72       0.199   7.785   6.773  1.00 84.28           C  
ATOM   1087  CB  ALA A  72      -0.312   7.094   4.385  1.00 84.28           C  
ATOM   1088  HB1 ALA A  72      -0.938   7.310   3.519  1.00 84.28           H  
ATOM   1089  HB2 ALA A  72       0.736   7.129   4.089  1.00 84.28           H  
ATOM   1090  HB3 ALA A  72      -0.551   6.096   4.753  1.00 84.28           H  
ATOM   1091  O   ALA A  72      -0.334   7.119   7.663  1.00 84.28           O  
ATOM   1092  N   TRP A  73       1.441   8.265   6.912  1.00 83.66           N  
ATOM   1093  H   TRP A  73       1.871   8.720   6.119  1.00 83.66           H  
ATOM   1094  CA  TRP A  73       2.236   8.064   8.130  1.00 83.66           C  
ATOM   1095  HA  TRP A  73       2.038   7.060   8.505  1.00 83.66           H  
ATOM   1096  C   TRP A  73       1.864   8.984   9.285  1.00 83.66           C  
ATOM   1097  CB  TRP A  73       3.731   8.209   7.825  1.00 83.66           C  
ATOM   1098  HB2 TRP A  73       3.874   8.970   7.058  1.00 83.66           H  
ATOM   1099  HB3 TRP A  73       4.241   8.560   8.721  1.00 83.66           H  
ATOM   1100  O   TRP A  73       1.967   8.581  10.444  1.00 83.66           O  
ATOM   1101  CG  TRP A  73       4.427   6.953   7.417  1.00 83.66           C  
ATOM   1102  CD1 TRP A  73       4.124   5.707   7.831  1.00 83.66           C  
ATOM   1103  HD1 TRP A  73       3.312   5.481   8.507  1.00 83.66           H  
ATOM   1104  CD2 TRP A  73       5.567   6.791   6.537  1.00 83.66           C  
ATOM   1105  CE2 TRP A  73       5.919   5.408   6.490  1.00 83.66           C  
ATOM   1106  CE3 TRP A  73       6.297   7.677   5.729  1.00 83.66           C  
ATOM   1107  HE3 TRP A  73       5.993   8.712   5.680  1.00 83.66           H  
ATOM   1108  NE1 TRP A  73       4.995   4.785   7.294  1.00 83.66           N  
ATOM   1109  HE1 TRP A  73       4.940   3.792   7.473  1.00 83.66           H  
ATOM   1110  CH2 TRP A  73       7.670   5.831   4.899  1.00 83.66           C  
ATOM   1111  HH2 TRP A  73       8.444   5.482   4.232  1.00 83.66           H  
ATOM   1112  CZ2 TRP A  73       6.978   4.928   5.715  1.00 83.66           C  
ATOM   1113  HZ2 TRP A  73       7.198   3.871   5.697  1.00 83.66           H  
ATOM   1114  CZ3 TRP A  73       7.294   7.180   4.878  1.00 83.66           C  
ATOM   1115  HZ3 TRP A  73       7.702   7.815   4.105  1.00 83.66           H  
ATOM   1116  N   ASN A  74       1.420  10.204   8.995  1.00 83.48           N  
ATOM   1117  H   ASN A  74       1.396  10.485   8.025  1.00 83.48           H  
ATOM   1118  CA  ASN A  74       0.981  11.148  10.015  1.00 83.48           C  
ATOM   1119  HA  ASN A  74       0.969  10.664  10.992  1.00 83.48           H  
ATOM   1120  C   ASN A  74      -0.458  11.606   9.750  1.00 83.48           C  
ATOM   1121  CB  ASN A  74       2.009  12.289  10.085  1.00 83.48           C  
ATOM   1122  HB2 ASN A  74       2.060  12.793   9.119  1.00 83.48           H  
ATOM   1123  HB3 ASN A  74       2.991  11.865  10.295  1.00 83.48           H  
ATOM   1124  O   ASN A  74      -0.670  12.775   9.421  1.00 83.48           O  
ATOM   1125  CG  ASN A  74       1.696  13.301  11.174  1.00 83.48           C  
ATOM   1126  ND2 ASN A  74       2.403  14.405  11.196  1.00 83.48           N  
ATOM   1127 HD21 ASN A  74       2.251  15.002  11.997  1.00 83.48           H  
ATOM   1128 HD22 ASN A  74       3.186  14.510  10.567  1.00 83.48           H  
ATOM   1129  OD1 ASN A  74       0.814  13.153  11.999  1.00 83.48           O  
ATOM   1130  N   PRO A  75      -1.465  10.728   9.862  1.00 81.16           N  
ATOM   1131  CA  PRO A  75      -2.830  11.098   9.523  1.00 81.16           C  
ATOM   1132  HA  PRO A  75      -2.846  11.735   8.639  1.00 81.16           H  
ATOM   1133  C   PRO A  75      -3.550  11.817  10.668  1.00 81.16           C  
ATOM   1134  CB  PRO A  75      -3.491   9.774   9.187  1.00 81.16           C  
ATOM   1135  HB2 PRO A  75      -4.571   9.857   9.312  1.00 81.16           H  
ATOM   1136  HB3 PRO A  75      -3.248   9.496   8.162  1.00 81.16           H  
ATOM   1137  O   PRO A  75      -4.485  12.581  10.430  1.00 81.16           O  
ATOM   1138  CG  PRO A  75      -2.817   8.789  10.144  1.00 81.16           C  
ATOM   1139  HG2 PRO A  75      -3.262   8.856  11.137  1.00 81.16           H  
ATOM   1140  HG3 PRO A  75      -2.870   7.769   9.763  1.00 81.16           H  
ATOM   1141  CD  PRO A  75      -1.381   9.308  10.176  1.00 81.16           C  
ATOM   1142  HD2 PRO A  75      -0.809   8.800   9.400  1.00 81.16           H  
ATOM   1143  HD3 PRO A  75      -0.932   9.140  11.155  1.00 81.16           H  
ATOM   1144  N   SER A  76      -3.111  11.599  11.910  1.00 77.27           N  
ATOM   1145  H   SER A  76      -2.290  11.022  12.029  1.00 77.27           H  
ATOM   1146  CA  SER A  76      -3.762  12.058  13.132  1.00 77.27           C  
ATOM   1147  HA  SER A  76      -4.441  12.877  12.896  1.00 77.27           H  
ATOM   1148  C   SER A  76      -2.725  12.492  14.168  1.00 77.27           C  
ATOM   1149  CB  SER A  76      -4.556  10.901  13.732  1.00 77.27           C  
ATOM   1150  HB2 SER A  76      -3.862  10.141  14.089  1.00 77.27           H  
ATOM   1151  HB3 SER A  76      -5.192  10.455  12.967  1.00 77.27           H  
ATOM   1152  O   SER A  76      -1.676  11.860  14.259  1.00 77.27           O  
ATOM   1153  OG  SER A  76      -5.362  11.356  14.802  1.00 77.27           O  
ATOM   1154  HG  SER A  76      -6.198  11.540  14.366  1.00 77.27           H  
ATOM   1155  N   PRO A  77      -3.014  13.507  15.002  1.00 72.30           N  
ATOM   1156  CA  PRO A  77      -2.164  13.830  16.147  1.00 72.30           C  
ATOM   1157  HA  PRO A  77      -1.127  13.930  15.827  1.00 72.30           H  
ATOM   1158  C   PRO A  77      -2.214  12.772  17.264  1.00 72.30           C  
ATOM   1159  CB  PRO A  77      -2.679  15.185  16.640  1.00 72.30           C  
ATOM   1160  HB2 PRO A  77      -2.554  15.307  17.716  1.00 72.30           H  
ATOM   1161  HB3 PRO A  77      -2.160  15.982  16.107  1.00 72.30           H  
ATOM   1162  O   PRO A  77      -1.257  12.657  18.023  1.00 72.30           O  
ATOM   1163  CG  PRO A  77      -4.155  15.181  16.239  1.00 72.30           C  
ATOM   1164  HG2 PRO A  77      -4.545  16.192  16.119  1.00 72.30           H  
ATOM   1165  HG3 PRO A  77      -4.734  14.631  16.980  1.00 72.30           H  
ATOM   1166  CD  PRO A  77      -4.150  14.416  14.919  1.00 72.30           C  
ATOM   1167  HD2 PRO A  77      -5.095  13.889  14.793  1.00 72.30           H  
ATOM   1168  HD3 PRO A  77      -3.997  15.112  14.094  1.00 72.30           H  
ATOM   1169  N   ASP A  78      -3.311  12.010  17.370  1.00 73.61           N  
ATOM   1170  H   ASP A  78      -4.039  12.126  16.681  1.00 73.61           H  
ATOM   1171  CA  ASP A  78      -3.557  11.104  18.506  1.00 73.61           C  
ATOM   1172  HA  ASP A  78      -2.802  11.259  19.277  1.00 73.61           H  
ATOM   1173  C   ASP A  78      -3.513   9.617  18.119  1.00 73.61           C  
ATOM   1174  CB  ASP A  78      -4.931  11.412  19.122  1.00 73.61           C  
ATOM   1175  HB2 ASP A  78      -5.131  10.682  19.906  1.00 73.61           H  
ATOM   1176  HB3 ASP A  78      -5.692  11.280  18.351  1.00 73.61           H  
ATOM   1177  O   ASP A  78      -3.417   8.753  18.986  1.00 73.61           O  
ATOM   1178  CG  ASP A  78      -5.095  12.804  19.741  1.00 73.61           C  
ATOM   1179  OD1 ASP A  78      -4.116  13.500  20.067  1.00 73.61           O  
ATOM   1180  OD2 ASP A  78      -6.270  13.206  19.915  1.00 73.61           O  
ATOM   1181  N   THR A  79      -3.633   9.303  16.826  1.00 70.77           N  
ATOM   1182  H   THR A  79      -3.584  10.053  16.151  1.00 70.77           H  
ATOM   1183  CA  THR A  79      -3.670   7.922  16.314  1.00 70.77           C  
ATOM   1184  HA  THR A  79      -3.689   7.230  17.156  1.00 70.77           H  
ATOM   1185  C   THR A  79      -2.414   7.631  15.508  1.00 70.77           C  
ATOM   1186  CB  THR A  79      -4.934   7.653  15.482  1.00 70.77           C  
ATOM   1187  HB  THR A  79      -4.875   8.189  14.535  1.00 70.77           H  
ATOM   1188  O   THR A  79      -1.934   8.492  14.770  1.00 70.77           O  
ATOM   1189  CG2 THR A  79      -5.165   6.169  15.208  1.00 70.77           C  
ATOM   1190 HG21 THR A  79      -5.111   5.597  16.134  1.00 70.77           H  
ATOM   1191 HG22 THR A  79      -4.425   5.794  14.501  1.00 70.77           H  
ATOM   1192 HG23 THR A  79      -6.153   6.031  14.769  1.00 70.77           H  
ATOM   1193  OG1 THR A  79      -6.055   8.123  16.199  1.00 70.77           O  
ATOM   1194  HG1 THR A  79      -5.744   8.900  16.670  1.00 70.77           H  
ATOM   1195  N   ARG A  80      -1.884   6.411  15.638  1.00 72.62           N  
ATOM   1196  H   ARG A  80      -2.388   5.726  16.182  1.00 72.62           H  
ATOM   1197  CA  ARG A  80      -0.751   5.953  14.826  1.00 72.62           C  
ATOM   1198  HA  ARG A  80       0.065   6.669  14.924  1.00 72.62           H  
ATOM   1199  C   ARG A  80      -1.156   5.931  13.351  1.00 72.62           C  
ATOM   1200  CB  ARG A  80      -0.276   4.569  15.294  1.00 72.62           C  
ATOM   1201  HB2 ARG A  80       0.504   4.220  14.616  1.00 72.62           H  
ATOM   1202  HB3 ARG A  80      -1.107   3.864  15.246  1.00 72.62           H  
ATOM   1203  O   ARG A  80      -2.278   5.551  13.032  1.00 72.62           O  
ATOM   1204  CG  ARG A  80       0.287   4.613  16.722  1.00 72.62           C  
ATOM   1205  HG2 ARG A  80       1.099   5.339  16.764  1.00 72.62           H  
ATOM   1206  HG3 ARG A  80      -0.496   4.915  17.418  1.00 72.62           H  
ATOM   1207  CD  ARG A  80       0.817   3.238  17.135  1.00 72.62           C  
ATOM   1208  HD2 ARG A  80       1.584   2.932  16.424  1.00 72.62           H  
ATOM   1209  HD3 ARG A  80      -0.004   2.522  17.092  1.00 72.62           H  
ATOM   1210  NE  ARG A  80       1.385   3.270  18.497  1.00 72.62           N  
ATOM   1211  HE  ARG A  80       1.320   4.148  18.994  1.00 72.62           H  
ATOM   1212  NH1 ARG A  80       2.053   1.078  18.565  1.00 72.62           N  
ATOM   1213 HH11 ARG A  80       2.401   0.278  19.074  1.00 72.62           H  
ATOM   1214 HH12 ARG A  80       1.642   0.944  17.652  1.00 72.62           H  
ATOM   1215  NH2 ARG A  80       2.396   2.392  20.340  1.00 72.62           N  
ATOM   1216 HH21 ARG A  80       2.786   1.594  20.822  1.00 72.62           H  
ATOM   1217 HH22 ARG A  80       2.295   3.277  20.816  1.00 72.62           H  
ATOM   1218  CZ  ARG A  80       1.943   2.251  19.125  1.00 72.62           C  
ATOM   1219  N   GLY A  81      -0.254   6.367  12.477  1.00 75.86           N  
ATOM   1220  H   GLY A  81       0.645   6.684  12.811  1.00 75.86           H  
ATOM   1221  CA  GLY A  81      -0.426   6.204  11.036  1.00 75.86           C  
ATOM   1222  HA2 GLY A  81      -1.471   6.358  10.764  1.00 75.86           H  
ATOM   1223  HA3 GLY A  81       0.181   6.935  10.502  1.00 75.86           H  
ATOM   1224  C   GLY A  81      -0.032   4.815  10.559  1.00 75.86           C  
ATOM   1225  O   GLY A  81       0.223   3.917  11.367  1.00 75.86           O  
ATOM   1226  N   ALA A  82       0.056   4.670   9.239  1.00 75.65           N  
ATOM   1227  H   ALA A  82      -0.181   5.451   8.645  1.00 75.65           H  
ATOM   1228  CA  ALA A  82       0.433   3.416   8.605  1.00 75.65           C  
ATOM   1229  HA  ALA A  82      -0.340   2.681   8.828  1.00 75.65           H  
ATOM   1230  C   ALA A  82       1.768   2.880   9.153  1.00 75.65           C  
ATOM   1231  CB  ALA A  82       0.478   3.626   7.088  1.00 75.65           C  
ATOM   1232  HB1 ALA A  82      -0.512   3.886   6.715  1.00 75.65           H  
ATOM   1233  HB2 ALA A  82       1.177   4.429   6.852  1.00 75.65           H  
ATOM   1234  HB3 ALA A  82       0.800   2.707   6.598  1.00 75.65           H  
ATOM   1235  O   ALA A  82       2.670   3.632   9.534  1.00 75.65           O  
ATOM   1236  N   GLY A  83       1.907   1.558   9.208  1.00 71.07           N  
ATOM   1237  H   GLY A  83       1.137   0.982   8.899  1.00 71.07           H  
ATOM   1238  CA  GLY A  83       3.190   0.945   9.540  1.00 71.07           C  
ATOM   1239  HA2 GLY A  83       3.058  -0.036   9.995  1.00 71.07           H  
ATOM   1240  HA3 GLY A  83       3.719   1.572  10.258  1.00 71.07           H  
ATOM   1241  C   GLY A  83       4.062   0.822   8.303  1.00 71.07           C  
ATOM   1242  O   GLY A  83       4.837   1.721   7.967  1.00 71.07           O  
ATOM   1243  N   LYS A  84       3.884  -0.305   7.615  1.00 80.25           N  
ATOM   1244  H   LYS A  84       3.162  -0.940   7.922  1.00 80.25           H  
ATOM   1245  CA  LYS A  84       4.553  -0.620   6.355  1.00 80.25           C  
ATOM   1246  HA  LYS A  84       5.544  -0.165   6.343  1.00 80.25           H  
ATOM   1247  C   LYS A  84       3.762  -0.047   5.185  1.00 80.25           C  
ATOM   1248  CB  LYS A  84       4.708  -2.138   6.216  1.00 80.25           C  
ATOM   1249  HB2 LYS A  84       3.722  -2.603   6.220  1.00 80.25           H  
ATOM   1250  HB3 LYS A  84       5.181  -2.349   5.257  1.00 80.25           H  
ATOM   1251  O   LYS A  84       2.557  -0.288   5.087  1.00 80.25           O  
ATOM   1252  CG  LYS A  84       5.560  -2.747   7.339  1.00 80.25           C  
ATOM   1253  HG2 LYS A  84       5.066  -2.620   8.302  1.00 80.25           H  
ATOM   1254  HG3 LYS A  84       6.535  -2.260   7.364  1.00 80.25           H  
ATOM   1255  CD  LYS A  84       5.743  -4.238   7.057  1.00 80.25           C  
ATOM   1256  HD2 LYS A  84       4.765  -4.716   6.994  1.00 80.25           H  
ATOM   1257  HD3 LYS A  84       6.248  -4.347   6.097  1.00 80.25           H  
ATOM   1258  CE  LYS A  84       6.572  -4.920   8.142  1.00 80.25           C  
ATOM   1259  HE2 LYS A  84       6.021  -4.903   9.082  1.00 80.25           H  
ATOM   1260  HE3 LYS A  84       7.502  -4.365   8.266  1.00 80.25           H  
ATOM   1261  NZ  LYS A  84       6.866  -6.310   7.725  1.00 80.25           N  
ATOM   1262  HZ1 LYS A  84       7.418  -6.800   8.413  1.00 80.25           H  
ATOM   1263  HZ2 LYS A  84       7.372  -6.289   6.851  1.00 80.25           H  
ATOM   1264  HZ3 LYS A  84       6.009  -6.818   7.563  1.00 80.25           H  
ATOM   1265  N   ILE A  85       4.448   0.684   4.307  1.00 84.09           N  
ATOM   1266  H   ILE A  85       5.438   0.822   4.448  1.00 84.09           H  
ATOM   1267  CA  ILE A  85       3.863   1.213   3.075  1.00 84.09           C  
ATOM   1268  HA  ILE A  85       2.827   0.879   3.021  1.00 84.09           H  
ATOM   1269  C   ILE A  85       4.611   0.631   1.876  1.00 84.09           C  
ATOM   1270  CB  ILE A  85       3.832   2.759   3.060  1.00 84.09           C  
ATOM   1271  HB  ILE A  85       4.853   3.128   3.158  1.00 84.09           H  
ATOM   1272  O   ILE A  85       5.827   0.773   1.776  1.00 84.09           O  
ATOM   1273  CG1 ILE A  85       2.995   3.307   4.243  1.00 84.09           C  
ATOM   1274 HG12 ILE A  85       3.407   2.928   5.179  1.00 84.09           H  
ATOM   1275 HG13 ILE A  85       1.967   2.956   4.158  1.00 84.09           H  
ATOM   1276  CG2 ILE A  85       3.259   3.256   1.717  1.00 84.09           C  
ATOM   1277 HG21 ILE A  85       3.214   4.344   1.694  1.00 84.09           H  
ATOM   1278 HG22 ILE A  85       2.257   2.853   1.570  1.00 84.09           H  
ATOM   1279 HG23 ILE A  85       3.893   2.945   0.887  1.00 84.09           H  
ATOM   1280  CD1 ILE A  85       2.992   4.839   4.342  1.00 84.09           C  
ATOM   1281 HD11 ILE A  85       4.016   5.210   4.302  1.00 84.09           H  
ATOM   1282 HD12 ILE A  85       2.409   5.278   3.532  1.00 84.09           H  
ATOM   1283 HD13 ILE A  85       2.550   5.152   5.287  1.00 84.09           H  
ATOM   1284  N   PHE A  86       3.887   0.023   0.943  1.00 85.09           N  
ATOM   1285  H   PHE A  86       2.889  -0.037   1.082  1.00 85.09           H  
ATOM   1286  CA  PHE A  86       4.405  -0.301  -0.382  1.00 85.09           C  
ATOM   1287  HA  PHE A  86       5.491  -0.387  -0.345  1.00 85.09           H  
ATOM   1288  C   PHE A  86       4.040   0.827  -1.336  1.00 85.09           C  
ATOM   1289  CB  PHE A  86       3.852  -1.642  -0.857  1.00 85.09           C  
ATOM   1290  HB2 PHE A  86       4.142  -1.799  -1.895  1.00 85.09           H  
ATOM   1291  HB3 PHE A  86       2.763  -1.603  -0.816  1.00 85.09           H  
ATOM   1292  O   PHE A  86       2.867   1.098  -1.576  1.00 85.09           O  
ATOM   1293  CG  PHE A  86       4.343  -2.816  -0.041  1.00 85.09           C  
ATOM   1294  CD1 PHE A  86       5.648  -3.305  -0.235  1.00 85.09           C  
ATOM   1295  HD1 PHE A  86       6.298  -2.848  -0.966  1.00 85.09           H  
ATOM   1296  CD2 PHE A  86       3.494  -3.426   0.902  1.00 85.09           C  
ATOM   1297  HD2 PHE A  86       2.486  -3.066   1.042  1.00 85.09           H  
ATOM   1298  CE1 PHE A  86       6.099  -4.412   0.505  1.00 85.09           C  
ATOM   1299  HE1 PHE A  86       7.086  -4.818   0.339  1.00 85.09           H  
ATOM   1300  CE2 PHE A  86       3.946  -4.537   1.635  1.00 85.09           C  
ATOM   1301  HE2 PHE A  86       3.281  -5.051   2.313  1.00 85.09           H  
ATOM   1302  CZ  PHE A  86       5.248  -5.027   1.437  1.00 85.09           C  
ATOM   1303  HZ  PHE A  86       5.580  -5.903   1.974  1.00 85.09           H  
ATOM   1304  N   ALA A  87       5.040   1.508  -1.879  1.00 83.45           N  
ATOM   1305  H   ALA A  87       5.989   1.235  -1.667  1.00 83.45           H  
ATOM   1306  CA  ALA A  87       4.814   2.595  -2.818  1.00 83.45           C  
ATOM   1307  HA  ALA A  87       3.765   2.892  -2.803  1.00 83.45           H  
ATOM   1308  C   ALA A  87       5.150   2.142  -4.239  1.00 83.45           C  
ATOM   1309  CB  ALA A  87       5.613   3.801  -2.348  1.00 83.45           C  
ATOM   1310  HB1 ALA A  87       6.662   3.520  -2.254  1.00 83.45           H  
ATOM   1311  HB2 ALA A  87       5.228   4.116  -1.377  1.00 83.45           H  
ATOM   1312  HB3 ALA A  87       5.512   4.622  -3.058  1.00 83.45           H  
ATOM   1313  O   ALA A  87       6.230   1.597  -4.484  1.00 83.45           O  
ATOM   1314  N   ILE A  88       4.228   2.381  -5.173  1.00 84.05           N  
ATOM   1315  H   ILE A  88       3.352   2.793  -4.884  1.00 84.05           H  
ATOM   1316  CA  ILE A  88       4.397   2.063  -6.592  1.00 84.05           C  
ATOM   1317  HA  ILE A  88       5.403   1.675  -6.754  1.00 84.05           H  
ATOM   1318  C   ILE A  88       4.250   3.345  -7.403  1.00 84.05           C  
ATOM   1319  CB  ILE A  88       3.409   0.974  -7.063  1.00 84.05           C  
ATOM   1320  HB  ILE A  88       2.393   1.345  -6.931  1.00 84.05           H  
ATOM   1321  O   ILE A  88       3.216   4.015  -7.367  1.00 84.05           O  
ATOM   1322  CG1 ILE A  88       3.585  -0.316  -6.236  1.00 84.05           C  
ATOM   1323 HG12 ILE A  88       4.575  -0.722  -6.443  1.00 84.05           H  
ATOM   1324 HG13 ILE A  88       3.511  -0.090  -5.172  1.00 84.05           H  
ATOM   1325  CG2 ILE A  88       3.639   0.668  -8.557  1.00 84.05           C  
ATOM   1326 HG21 ILE A  88       3.458   1.552  -9.169  1.00 84.05           H  
ATOM   1327 HG22 ILE A  88       4.654   0.308  -8.718  1.00 84.05           H  
ATOM   1328 HG23 ILE A  88       2.937  -0.097  -8.889  1.00 84.05           H  
ATOM   1329  CD1 ILE A  88       2.565  -1.414  -6.530  1.00 84.05           C  
ATOM   1330 HD11 ILE A  88       2.710  -1.828  -7.527  1.00 84.05           H  
ATOM   1331 HD12 ILE A  88       2.705  -2.217  -5.807  1.00 84.05           H  
ATOM   1332 HD13 ILE A  88       1.555  -1.013  -6.439  1.00 84.05           H  
ATOM   1333  N   ARG A  89       5.287   3.661  -8.182  1.00 80.59           N  
ATOM   1334  H   ARG A  89       6.096   3.056  -8.163  1.00 80.59           H  
ATOM   1335  CA  ARG A  89       5.232   4.738  -9.171  1.00 80.59           C  
ATOM   1336  HA  ARG A  89       4.717   5.589  -8.725  1.00 80.59           H  
ATOM   1337  C   ARG A  89       4.429   4.279 -10.390  1.00 80.59           C  
ATOM   1338  CB  ARG A  89       6.654   5.178  -9.534  1.00 80.59           C  
ATOM   1339  HB2 ARG A  89       7.194   4.337  -9.969  1.00 80.59           H  
ATOM   1340  HB3 ARG A  89       7.168   5.490  -8.625  1.00 80.59           H  
ATOM   1341  O   ARG A  89       4.851   3.347 -11.078  1.00 80.59           O  
ATOM   1342  CG  ARG A  89       6.644   6.353 -10.520  1.00 80.59           C  
ATOM   1343  HG2 ARG A  89       6.112   6.083 -11.432  1.00 80.59           H  
ATOM   1344  HG3 ARG A  89       6.147   7.207 -10.058  1.00 80.59           H  
ATOM   1345  CD  ARG A  89       8.078   6.723 -10.892  1.00 80.59           C  
ATOM   1346  HD2 ARG A  89       8.661   6.833  -9.977  1.00 80.59           H  
ATOM   1347  HD3 ARG A  89       8.509   5.917 -11.487  1.00 80.59           H  
ATOM   1348  NE  ARG A  89       8.121   7.978 -11.651  1.00 80.59           N  
ATOM   1349  HE  ARG A  89       7.256   8.493 -11.732  1.00 80.59           H  
ATOM   1350  NH1 ARG A  89      10.410   8.078 -11.972  1.00 80.59           N  
ATOM   1351 HH11 ARG A  89      11.212   8.606 -12.286  1.00 80.59           H  
ATOM   1352 HH12 ARG A  89      10.535   7.195 -11.498  1.00 80.59           H  
ATOM   1353  NH2 ARG A  89       9.126   9.773 -12.581  1.00 80.59           N  
ATOM   1354 HH21 ARG A  89       9.967  10.329 -12.511  1.00 80.59           H  
ATOM   1355 HH22 ARG A  89       8.255  10.234 -12.360  1.00 80.59           H  
ATOM   1356  CZ  ARG A  89       9.212   8.586 -12.073  1.00 80.59           C  
ATOM   1357  N   ALA A  90       3.316   4.958 -10.658  1.00 73.35           N  
ATOM   1358  H   ALA A  90       3.042   5.679 -10.006  1.00 73.35           H  
ATOM   1359  CA  ALA A  90       2.420   4.683 -11.783  1.00 73.35           C  
ATOM   1360  HA  ALA A  90       2.341   3.604 -11.914  1.00 73.35           H  
ATOM   1361  C   ALA A  90       2.906   5.270 -13.122  1.00 73.35           C  
ATOM   1362  CB  ALA A  90       1.032   5.228 -11.424  1.00 73.35           C  
ATOM   1363  HB1 ALA A  90       0.706   4.814 -10.470  1.00 73.35           H  
ATOM   1364  HB2 ALA A  90       0.316   4.943 -12.194  1.00 73.35           H  
ATOM   1365  HB3 ALA A  90       1.063   6.315 -11.351  1.00 73.35           H  
ATOM   1366  O   ALA A  90       2.479   4.814 -14.181  1.00 73.35           O  
ATOM   1367  N   ASP A  91       3.785   6.278 -13.089  1.00 75.43           N  
ATOM   1368  H   ASP A  91       4.052   6.657 -12.191  1.00 75.43           H  
ATOM   1369  CA  ASP A  91       4.294   6.932 -14.299  1.00 75.43           C  
ATOM   1370  HA  ASP A  91       3.442   7.222 -14.914  1.00 75.43           H  
ATOM   1371  C   ASP A  91       5.201   6.001 -15.111  1.00 75.43           C  
ATOM   1372  CB  ASP A  91       5.098   8.198 -13.971  1.00 75.43           C  
ATOM   1373  HB2 ASP A  91       5.285   8.749 -14.892  1.00 75.43           H  
ATOM   1374  HB3 ASP A  91       6.066   7.900 -13.568  1.00 75.43           H  
ATOM   1375  O   ASP A  91       6.024   5.274 -14.551  1.00 75.43           O  
ATOM   1376  CG  ASP A  91       4.418   9.129 -12.978  1.00 75.43           C  
ATOM   1377  OD1 ASP A  91       3.285   9.573 -13.247  1.00 75.43           O  
ATOM   1378  OD2 ASP A  91       5.059   9.374 -11.930  1.00 75.43           O  
ATOM   1379  N   ASP A  92       5.143   6.105 -16.439  1.00 69.38           N  
ATOM   1380  H   ASP A  92       4.461   6.729 -16.845  1.00 69.38           H  
ATOM   1381  CA  ASP A  92       6.136   5.490 -17.316  1.00 69.38           C  
ATOM   1382  HA  ASP A  92       6.487   4.561 -16.865  1.00 69.38           H  
ATOM   1383  C   ASP A  92       7.347   6.425 -17.439  1.00 69.38           C  
ATOM   1384  CB  ASP A  92       5.506   5.132 -18.673  1.00 69.38           C  
ATOM   1385  HB2 ASP A  92       6.298   5.036 -19.415  1.00 69.38           H  
ATOM   1386  HB3 ASP A  92       4.838   5.936 -18.982  1.00 69.38           H  
ATOM   1387  O   ASP A  92       7.309   7.449 -18.125  1.00 69.38           O  
ATOM   1388  CG  ASP A  92       4.729   3.808 -18.646  1.00 69.38           C  
ATOM   1389  OD1 ASP A  92       5.219   2.830 -18.035  1.00 69.38           O  
ATOM   1390  OD2 ASP A  92       3.675   3.708 -19.305  1.00 69.38           O  
ATOM   1391  N   ALA A  93       8.438   6.083 -16.753  1.00 63.42           N  
ATOM   1392  H   ALA A  93       8.382   5.265 -16.163  1.00 63.42           H  
ATOM   1393  CA  ALA A  93       9.679   6.850 -16.767  1.00 63.42           C  
ATOM   1394  HA  ALA A  93       9.522   7.767 -17.334  1.00 63.42           H  
ATOM   1395  C   ALA A  93      10.810   6.073 -17.456  1.00 63.42           C  
ATOM   1396  CB  ALA A  93      10.015   7.275 -15.336  1.00 63.42           C  
ATOM   1397  HB1 ALA A  93       9.189   7.862 -14.934  1.00 63.42           H  
ATOM   1398  HB2 ALA A  93      10.916   7.888 -15.333  1.00 63.42           H  
ATOM   1399  HB3 ALA A  93      10.160   6.395 -14.709  1.00 63.42           H  
ATOM   1400  O   ALA A  93      11.020   4.889 -17.198  1.00 63.42           O  
ATOM   1401  N   LYS A  94      11.573   6.743 -18.322  1.00 64.17           N  
ATOM   1402  H   LYS A  94      11.341   7.711 -18.492  1.00 64.17           H  
ATOM   1403  CA  LYS A  94      12.748   6.167 -18.994  1.00 64.17           C  
ATOM   1404  HA  LYS A  94      12.746   5.088 -18.840  1.00 64.17           H  
ATOM   1405  C   LYS A  94      14.044   6.676 -18.369  1.00 64.17           C  
ATOM   1406  CB  LYS A  94      12.685   6.411 -20.510  1.00 64.17           C  
ATOM   1407  HB2 LYS A  94      13.616   6.069 -20.962  1.00 64.17           H  
ATOM   1408  HB3 LYS A  94      12.579   7.478 -20.708  1.00 64.17           H  
ATOM   1409  O   LYS A  94      14.104   7.814 -17.899  1.00 64.17           O  
ATOM   1410  CG  LYS A  94      11.512   5.643 -21.138  1.00 64.17           C  
ATOM   1411  HG2 LYS A  94      10.571   6.039 -20.754  1.00 64.17           H  
ATOM   1412  HG3 LYS A  94      11.586   4.590 -20.865  1.00 64.17           H  
ATOM   1413  CD  LYS A  94      11.514   5.760 -22.665  1.00 64.17           C  
ATOM   1414  HD2 LYS A  94      12.447   5.353 -23.057  1.00 64.17           H  
ATOM   1415  HD3 LYS A  94      11.436   6.811 -22.941  1.00 64.17           H  
ATOM   1416  CE  LYS A  94      10.321   4.978 -23.226  1.00 64.17           C  
ATOM   1417  HE2 LYS A  94       9.410   5.373 -22.775  1.00 64.17           H  
ATOM   1418  HE3 LYS A  94      10.411   3.935 -22.922  1.00 64.17           H  
ATOM   1419  NZ  LYS A  94      10.244   5.083 -24.702  1.00 64.17           N  
ATOM   1420  HZ1 LYS A  94       9.438   4.578 -25.042  1.00 64.17           H  
ATOM   1421  HZ2 LYS A  94      11.079   4.703 -25.126  1.00 64.17           H  
ATOM   1422  HZ3 LYS A  94      10.149   6.053 -24.968  1.00 64.17           H  
ATOM   1423  N   GLN A  95      15.070   5.826 -18.368  1.00 59.82           N  
ATOM   1424  H   GLN A  95      14.950   4.920 -18.797  1.00 59.82           H  
ATOM   1425  CA  GLN A  95      16.434   6.227 -18.017  1.00 59.82           C  
ATOM   1426  HA  GLN A  95      16.402   6.858 -17.130  1.00 59.82           H  
ATOM   1427  C   GLN A  95      17.033   7.053 -19.159  1.00 59.82           C  
ATOM   1428  CB  GLN A  95      17.311   5.001 -17.698  1.00 59.82           C  
ATOM   1429  HB2 GLN A  95      17.314   4.325 -18.553  1.00 59.82           H  
ATOM   1430  HB3 GLN A  95      18.334   5.332 -17.518  1.00 59.82           H  
ATOM   1431  O   GLN A  95      16.737   6.818 -20.332  1.00 59.82           O  
ATOM   1432  CG  GLN A  95      16.809   4.258 -16.454  1.00 59.82           C  
ATOM   1433  HG2 GLN A  95      16.785   4.943 -15.606  1.00 59.82           H  
ATOM   1434  HG3 GLN A  95      15.794   3.911 -16.649  1.00 59.82           H  
ATOM   1435  CD  GLN A  95      17.649   3.036 -16.095  1.00 59.82           C  
ATOM   1436  NE2 GLN A  95      18.148   2.930 -14.884  1.00 59.82           N  
ATOM   1437 HE21 GLN A  95      18.832   2.193 -14.785  1.00 59.82           H  
ATOM   1438 HE22 GLN A  95      18.189   3.774 -14.332  1.00 59.82           H  
ATOM   1439  OE1 GLN A  95      17.857   2.134 -16.887  1.00 59.82           O  
ATOM   1440  N   GLY A  96      17.873   8.023 -18.809  1.00 55.48           N  
ATOM   1441  H   GLY A  96      18.135   8.100 -17.837  1.00 55.48           H  
ATOM   1442  CA  GLY A  96      18.732   8.693 -19.771  1.00 55.48           C  
ATOM   1443  HA2 GLY A  96      19.131   9.609 -19.337  1.00 55.48           H  
ATOM   1444  HA3 GLY A  96      18.165   8.943 -20.668  1.00 55.48           H  
ATOM   1445  C   GLY A  96      19.891   7.771 -20.130  1.00 55.48           C  
ATOM   1446  O   GLY A  96      20.614   7.307 -19.248  1.00 55.48           O  
ATOM   1447  N   THR A  97      20.091   7.523 -21.419  1.00 57.23           N  
ATOM   1448  H   THR A  97      19.489   7.968 -22.097  1.00 57.23           H  
ATOM   1449  CA  THR A  97      21.217   6.728 -21.910  1.00 57.23           C  
ATOM   1450  HA  THR A  97      21.919   6.567 -21.092  1.00 57.23           H  
ATOM   1451  C   THR A  97      21.939   7.503 -22.996  1.00 57.23           C  
ATOM   1452  CB  THR A  97      20.790   5.340 -22.413  1.00 57.23           C  
ATOM   1453  HB  THR A  97      20.102   5.455 -23.250  1.00 57.23           H  
ATOM   1454  O   THR A  97      21.328   8.047 -23.917  1.00 57.23           O  
ATOM   1455  CG2 THR A  97      21.980   4.486 -22.847  1.00 57.23           C  
ATOM   1456 HG21 THR A  97      22.424   4.893 -23.756  1.00 57.23           H  
ATOM   1457 HG22 THR A  97      21.644   3.470 -23.058  1.00 57.23           H  
ATOM   1458 HG23 THR A  97      22.729   4.459 -22.055  1.00 57.23           H  
ATOM   1459  OG1 THR A  97      20.149   4.610 -21.396  1.00 57.23           O  
ATOM   1460  HG1 THR A  97      20.821   4.187 -20.857  1.00 57.23           H  
ATOM   1461  N   LYS A  98      23.268   7.538 -22.923  1.00 61.96           N  
ATOM   1462  H   LYS A  98      23.716   7.105 -22.128  1.00 61.96           H  
ATOM   1463  CA  LYS A  98      24.097   8.075 -23.998  1.00 61.96           C  
ATOM   1464  HA  LYS A  98      23.487   8.120 -24.900  1.00 61.96           H  
ATOM   1465  C   LYS A  98      25.262   7.144 -24.281  1.00 61.96           C  
ATOM   1466  CB  LYS A  98      24.557   9.496 -23.638  1.00 61.96           C  
ATOM   1467  HB2 LYS A  98      23.696  10.085 -23.322  1.00 61.96           H  
ATOM   1468  HB3 LYS A  98      25.248   9.434 -22.797  1.00 61.96           H  
ATOM   1469  O   LYS A  98      26.054   6.835 -23.395  1.00 61.96           O  
ATOM   1470  CG  LYS A  98      25.257  10.230 -24.792  1.00 61.96           C  
ATOM   1471  HG2 LYS A  98      26.084   9.630 -25.170  1.00 61.96           H  
ATOM   1472  HG3 LYS A  98      25.668  11.160 -24.398  1.00 61.96           H  
ATOM   1473  CD  LYS A  98      24.298  10.571 -25.942  1.00 61.96           C  
ATOM   1474  HD2 LYS A  98      23.901   9.657 -26.383  1.00 61.96           H  
ATOM   1475  HD3 LYS A  98      23.476  11.169 -25.548  1.00 61.96           H  
ATOM   1476  CE  LYS A  98      25.050  11.363 -27.012  1.00 61.96           C  
ATOM   1477  HE2 LYS A  98      25.514  12.228 -26.537  1.00 61.96           H  
ATOM   1478  HE3 LYS A  98      25.847  10.736 -27.413  1.00 61.96           H  
ATOM   1479  NZ  LYS A  98      24.136  11.800 -28.094  1.00 61.96           N  
ATOM   1480  HZ1 LYS A  98      23.408  12.387 -27.712  1.00 61.96           H  
ATOM   1481  HZ2 LYS A  98      24.645  12.324 -28.791  1.00 61.96           H  
ATOM   1482  HZ3 LYS A  98      23.709  10.998 -28.534  1.00 61.96           H  
ATOM   1483  N   THR A  99      25.388   6.762 -25.545  1.00 58.56           N  
ATOM   1484  H   THR A  99      24.641   6.969 -26.193  1.00 58.56           H  
ATOM   1485  CA  THR A  99      26.544   6.029 -26.062  1.00 58.56           C  
ATOM   1486  HA  THR A  99      27.056   5.535 -25.236  1.00 58.56           H  
ATOM   1487  C   THR A  99      27.519   7.007 -26.712  1.00 58.56           C  
ATOM   1488  CB  THR A  99      26.103   4.931 -27.036  1.00 58.56           C  
ATOM   1489  HB  THR A  99      25.652   5.392 -27.915  1.00 58.56           H  
ATOM   1490  O   THR A  99      27.151   7.731 -27.641  1.00 58.56           O  
ATOM   1491  CG2 THR A  99      27.261   4.042 -27.481  1.00 58.56           C  
ATOM   1492 HG21 THR A  99      27.946   4.610 -28.111  1.00 58.56           H  
ATOM   1493 HG22 THR A  99      26.879   3.203 -28.061  1.00 58.56           H  
ATOM   1494 HG23 THR A  99      27.811   3.665 -26.618  1.00 58.56           H  
ATOM   1495  OG1 THR A  99      25.137   4.113 -26.418  1.00 58.56           O  
ATOM   1496  HG1 THR A  99      25.596   3.450 -25.897  1.00 58.56           H  
ATOM   1497  N   SER A 100      28.759   7.017 -26.227  1.00 54.38           N  
ATOM   1498  H   SER A 100      28.957   6.413 -25.443  1.00 54.38           H  
ATOM   1499  CA  SER A 100      29.890   7.761 -26.789  1.00 54.38           C  
ATOM   1500  HA  SER A 100      29.588   8.268 -27.705  1.00 54.38           H  
ATOM   1501  C   SER A 100      31.008   6.776 -27.130  1.00 54.38           C  
ATOM   1502  CB  SER A 100      30.375   8.828 -25.804  1.00 54.38           C  
ATOM   1503  HB2 SER A 100      31.338   9.217 -26.136  1.00 54.38           H  
ATOM   1504  HB3 SER A 100      30.493   8.385 -24.815  1.00 54.38           H  
ATOM   1505  O   SER A 100      31.813   6.399 -26.279  1.00 54.38           O  
ATOM   1506  OG  SER A 100      29.446   9.892 -25.752  1.00 54.38           O  
ATOM   1507  HG  SER A 100      29.292  10.095 -24.827  1.00 54.38           H  
ATOM   1508  N   GLY A 101      31.043   6.322 -28.385  1.00 57.49           N  
ATOM   1509  H   GLY A 101      30.310   6.611 -29.017  1.00 57.49           H  
ATOM   1510  CA  GLY A 101      31.970   5.273 -28.824  1.00 57.49           C  
ATOM   1511  HA2 GLY A 101      32.993   5.564 -28.587  1.00 57.49           H  
ATOM   1512  HA3 GLY A 101      31.895   5.142 -29.904  1.00 57.49           H  
ATOM   1513  C   GLY A 101      31.661   3.929 -28.157  1.00 57.49           C  
ATOM   1514  O   GLY A 101      30.556   3.416 -28.311  1.00 57.49           O  
ATOM   1515  N   GLY A 102      32.634   3.356 -27.442  1.00 51.16           N  
ATOM   1516  H   GLY A 102      33.545   3.792 -27.428  1.00 51.16           H  
ATOM   1517  CA  GLY A 102      32.468   2.107 -26.673  1.00 51.16           C  
ATOM   1518  HA2 GLY A 102      33.426   1.594 -26.586  1.00 51.16           H  
ATOM   1519  HA3 GLY A 102      31.768   1.440 -27.176  1.00 51.16           H  
ATOM   1520  C   GLY A 102      31.884   2.254 -25.279  1.00 51.16           C  
ATOM   1521  O   GLY A 102      31.630   1.248 -24.624  1.00 51.16           O  
ATOM   1522  N   LEU A 103      31.644   3.481 -24.812  1.00 54.45           N  
ATOM   1523  H   LEU A 103      31.813   4.278 -25.407  1.00 54.45           H  
ATOM   1524  CA  LEU A 103      31.093   3.718 -23.484  1.00 54.45           C  
ATOM   1525  HA  LEU A 103      31.179   2.804 -22.896  1.00 54.45           H  
ATOM   1526  C   LEU A 103      29.609   4.072 -23.580  1.00 54.45           C  
ATOM   1527  CB  LEU A 103      31.926   4.808 -22.795  1.00 54.45           C  
ATOM   1528  HB2 LEU A 103      31.728   5.760 -23.287  1.00 54.45           H  
ATOM   1529  HB3 LEU A 103      32.986   4.583 -22.916  1.00 54.45           H  
ATOM   1530  O   LEU A 103      29.251   5.108 -24.144  1.00 54.45           O  
ATOM   1531  CG  LEU A 103      31.618   4.934 -21.293  1.00 54.45           C  
ATOM   1532  HG  LEU A 103      30.543   5.041 -21.146  1.00 54.45           H  
ATOM   1533  CD1 LEU A 103      32.112   3.710 -20.516  1.00 54.45           C  
ATOM   1534 HD11 LEU A 103      32.041   3.895 -19.445  1.00 54.45           H  
ATOM   1535 HD12 LEU A 103      31.498   2.839 -20.746  1.00 54.45           H  
ATOM   1536 HD13 LEU A 103      33.150   3.494 -20.769  1.00 54.45           H  
ATOM   1537  CD2 LEU A 103      32.304   6.185 -20.746  1.00 54.45           C  
ATOM   1538 HD21 LEU A 103      33.384   6.105 -20.867  1.00 54.45           H  
ATOM   1539 HD22 LEU A 103      32.065   6.298 -19.688  1.00 54.45           H  
ATOM   1540 HD23 LEU A 103      31.940   7.066 -21.274  1.00 54.45           H  
ATOM   1541  N   THR A 104      28.751   3.232 -23.005  1.00 55.73           N  
ATOM   1542  H   THR A 104      29.109   2.396 -22.567  1.00 55.73           H  
ATOM   1543  CA  THR A 104      27.331   3.541 -22.821  1.00 55.73           C  
ATOM   1544  HA  THR A 104      27.072   4.420 -23.411  1.00 55.73           H  
ATOM   1545  C   THR A 104      27.079   3.889 -21.363  1.00 55.73           C  
ATOM   1546  CB  THR A 104      26.425   2.416 -23.327  1.00 55.73           C  
ATOM   1547  HB  THR A 104      26.680   1.477 -22.836  1.00 55.73           H  
ATOM   1548  O   THR A 104      27.175   3.043 -20.472  1.00 55.73           O  
ATOM   1549  CG2 THR A 104      24.945   2.733 -23.127  1.00 55.73           C  
ATOM   1550 HG21 THR A 104      24.705   2.749 -22.064  1.00 55.73           H  
ATOM   1551 HG22 THR A 104      24.708   3.700 -23.572  1.00 55.73           H  
ATOM   1552 HG23 THR A 104      24.341   1.960 -23.602  1.00 55.73           H  
ATOM   1553  OG1 THR A 104      26.619   2.259 -24.714  1.00 55.73           O  
ATOM   1554  HG1 THR A 104      27.323   1.614 -24.814  1.00 55.73           H  
ATOM   1555  N   VAL A 105      26.760   5.161 -21.139  1.00 57.25           N  
ATOM   1556  H   VAL A 105      26.680   5.777 -21.935  1.00 57.25           H  
ATOM   1557  CA  VAL A 105      26.428   5.730 -19.835  1.00 57.25           C  
ATOM   1558  HA  VAL A 105      26.873   5.118 -19.051  1.00 57.25           H  
ATOM   1559  C   VAL A 105      24.916   5.694 -19.667  1.00 57.25           C  
ATOM   1560  CB  VAL A 105      26.956   7.177 -19.721  1.00 57.25           C  
ATOM   1561  HB  VAL A 105      26.351   7.823 -20.357  1.00 57.25           H  
ATOM   1562  O   VAL A 105      24.202   6.282 -20.480  1.00 57.25           O  
ATOM   1563  CG1 VAL A 105      26.847   7.689 -18.286  1.00 57.25           C  
ATOM   1564 HG11 VAL A 105      25.822   7.611 -17.925  1.00 57.25           H  
ATOM   1565 HG12 VAL A 105      27.152   8.734 -18.242  1.00 57.25           H  
ATOM   1566 HG13 VAL A 105      27.511   7.106 -17.647  1.00 57.25           H  
ATOM   1567  CG2 VAL A 105      28.408   7.327 -20.199  1.00 57.25           C  
ATOM   1568 HG21 VAL A 105      29.030   6.511 -19.834  1.00 57.25           H  
ATOM   1569 HG22 VAL A 105      28.820   8.279 -19.864  1.00 57.25           H  
ATOM   1570 HG23 VAL A 105      28.432   7.313 -21.289  1.00 57.25           H  
ATOM   1571  N   THR A 106      24.429   5.006 -18.636  1.00 59.76           N  
ATOM   1572  H   THR A 106      25.069   4.541 -18.008  1.00 59.76           H  
ATOM   1573  CA  THR A 106      23.001   4.952 -18.295  1.00 59.76           C  
ATOM   1574  HA  THR A 106      22.431   5.555 -19.002  1.00 59.76           H  
ATOM   1575  C   THR A 106      22.780   5.542 -16.910  1.00 59.76           C  
ATOM   1576  CB  THR A 106      22.454   3.520 -18.380  1.00 59.76           C  
ATOM   1577  HB  THR A 106      22.965   2.884 -17.657  1.00 59.76           H  
ATOM   1578  O   THR A 106      23.510   5.226 -15.971  1.00 59.76           O  
ATOM   1579  CG2 THR A 106      20.947   3.447 -18.137  1.00 59.76           C  
ATOM   1580 HG21 THR A 106      20.731   3.636 -17.085  1.00 59.76           H  
ATOM   1581 HG22 THR A 106      20.579   2.451 -18.385  1.00 59.76           H  
ATOM   1582 HG23 THR A 106      20.423   4.185 -18.745  1.00 59.76           H  
ATOM   1583  OG1 THR A 106      22.687   3.016 -19.677  1.00 59.76           O  
ATOM   1584  HG1 THR A 106      23.616   2.775 -19.712  1.00 59.76           H  
ATOM   1585  N   SER A 107      21.773   6.400 -16.763  1.00 57.85           N  
ATOM   1586  H   SER A 107      21.204   6.643 -17.561  1.00 57.85           H  
ATOM   1587  CA  SER A 107      21.380   6.935 -15.462  1.00 57.85           C  
ATOM   1588  HA  SER A 107      22.271   7.283 -14.938  1.00 57.85           H  
ATOM   1589  C   SER A 107      20.700   5.859 -14.618  1.00 57.85           C  
ATOM   1590  CB  SER A 107      20.439   8.130 -15.639  1.00 57.85           C  
ATOM   1591  HB2 SER A 107      20.208   8.558 -14.663  1.00 57.85           H  
ATOM   1592  HB3 SER A 107      20.933   8.890 -16.243  1.00 57.85           H  
ATOM   1593  O   SER A 107      19.757   5.214 -15.071  1.00 57.85           O  
ATOM   1594  OG  SER A 107      19.235   7.747 -16.276  1.00 57.85           O  
ATOM   1595  HG  SER A 107      18.649   7.350 -15.628  1.00 57.85           H  
ATOM   1596  N   LYS A 108      21.082   5.717 -13.347  1.00 63.03           N  
ATOM   1597  H   LYS A 108      21.877   6.249 -13.021  1.00 63.03           H  
ATOM   1598  CA  LYS A 108      20.292   4.951 -12.366  1.00 63.03           C  
ATOM   1599  HA  LYS A 108      20.050   3.977 -12.793  1.00 63.03           H  
ATOM   1600  C   LYS A 108      18.943   5.632 -12.082  1.00 63.03           C  
ATOM   1601  CB  LYS A 108      21.113   4.715 -11.082  1.00 63.03           C  
ATOM   1602  HB2 LYS A 108      20.455   4.307 -10.315  1.00 63.03           H  
ATOM   1603  HB3 LYS A 108      21.508   5.664 -10.717  1.00 63.03           H  
ATOM   1604  O   LYS A 108      17.977   4.957 -11.736  1.00 63.03           O  
ATOM   1605  CG  LYS A 108      22.271   3.720 -11.302  1.00 63.03           C  
ATOM   1606  HG2 LYS A 108      22.946   4.117 -12.060  1.00 63.03           H  
ATOM   1607  HG3 LYS A 108      21.859   2.778 -11.665  1.00 63.03           H  
ATOM   1608  CD  LYS A 108      23.079   3.446 -10.019  1.00 63.03           C  
ATOM   1609  HD2 LYS A 108      22.416   3.086  -9.232  1.00 63.03           H  
ATOM   1610  HD3 LYS A 108      23.543   4.378  -9.697  1.00 63.03           H  
ATOM   1611  CE  LYS A 108      24.191   2.414 -10.284  1.00 63.03           C  
ATOM   1612  HE2 LYS A 108      23.737   1.477 -10.607  1.00 63.03           H  
ATOM   1613  HE3 LYS A 108      24.796   2.799 -11.104  1.00 63.03           H  
ATOM   1614  NZ  LYS A 108      25.084   2.186  -9.116  1.00 63.03           N  
ATOM   1615  HZ1 LYS A 108      24.598   1.840  -8.301  1.00 63.03           H  
ATOM   1616  HZ2 LYS A 108      25.868   1.585  -9.325  1.00 63.03           H  
ATOM   1617  HZ3 LYS A 108      25.522   3.062  -8.870  1.00 63.03           H  
ATOM   1618  N   LEU A 109      18.856   6.950 -12.296  1.00 58.83           N  
ATOM   1619  H   LEU A 109      19.704   7.427 -12.565  1.00 58.83           H  
ATOM   1620  CA  LEU A 109      17.620   7.732 -12.194  1.00 58.83           C  
ATOM   1621  HA  LEU A 109      17.082   7.392 -11.309  1.00 58.83           H  
ATOM   1622  C   LEU A 109      16.682   7.510 -13.391  1.00 58.83           C  
ATOM   1623  CB  LEU A 109      17.947   9.229 -12.020  1.00 58.83           C  
ATOM   1624  HB2 LEU A 109      17.008   9.781 -11.983  1.00 58.83           H  
ATOM   1625  HB3 LEU A 109      18.494   9.572 -12.898  1.00 58.83           H  
ATOM   1626  O   LEU A 109      17.128   7.346 -14.527  1.00 58.83           O  
ATOM   1627  CG  LEU A 109      18.763   9.585 -10.761  1.00 58.83           C  
ATOM   1628  HG  LEU A 109      19.752   9.130 -10.830  1.00 58.83           H  
ATOM   1629  CD1 LEU A 109      18.928  11.102 -10.669  1.00 58.83           C  
ATOM   1630 HD11 LEU A 109      19.383  11.496 -11.578  1.00 58.83           H  
ATOM   1631 HD12 LEU A 109      17.958  11.580 -10.534  1.00 58.83           H  
ATOM   1632 HD13 LEU A 109      19.565  11.359  -9.822  1.00 58.83           H  
ATOM   1633  CD2 LEU A 109      18.086   9.118  -9.470  1.00 58.83           C  
ATOM   1634 HD21 LEU A 109      17.076   9.521  -9.403  1.00 58.83           H  
ATOM   1635 HD22 LEU A 109      18.058   8.029  -9.430  1.00 58.83           H  
ATOM   1636 HD23 LEU A 109      18.670   9.460  -8.616  1.00 58.83           H  
ATOM   1637  N   TYR A 110      15.377   7.562 -13.115  1.00 60.82           N  
ATOM   1638  H   TYR A 110      15.103   7.751 -12.162  1.00 60.82           H  
ATOM   1639  CA  TYR A 110      14.295   7.433 -14.091  1.00 60.82           C  
ATOM   1640  HA  TYR A 110      14.702   7.233 -15.082  1.00 60.82           H  
ATOM   1641  C   TYR A 110      13.484   8.731 -14.144  1.00 60.82           C  
ATOM   1642  CB  TYR A 110      13.373   6.267 -13.702  1.00 60.82           C  
ATOM   1643  HB2 TYR A 110      13.046   6.405 -12.672  1.00 60.82           H  
ATOM   1644  HB3 TYR A 110      12.483   6.314 -14.330  1.00 60.82           H  
ATOM   1645  O   TYR A 110      12.929   9.151 -13.126  1.00 60.82           O  
ATOM   1646  CG  TYR A 110      13.966   4.882 -13.841  1.00 60.82           C  
ATOM   1647  CD1 TYR A 110      13.603   4.071 -14.933  1.00 60.82           C  
ATOM   1648  HD1 TYR A 110      12.913   4.439 -15.678  1.00 60.82           H  
ATOM   1649  CD2 TYR A 110      14.849   4.386 -12.864  1.00 60.82           C  
ATOM   1650  HD2 TYR A 110      15.132   5.000 -12.022  1.00 60.82           H  
ATOM   1651  CE1 TYR A 110      14.116   2.765 -15.046  1.00 60.82           C  
ATOM   1652  HE1 TYR A 110      13.840   2.135 -15.878  1.00 60.82           H  
ATOM   1653  CE2 TYR A 110      15.398   3.098 -12.995  1.00 60.82           C  
ATOM   1654  HE2 TYR A 110      16.107   2.744 -12.262  1.00 60.82           H  
ATOM   1655  OH  TYR A 110      15.565   1.045 -14.221  1.00 60.82           O  
ATOM   1656  HH  TYR A 110      16.371   0.975 -13.704  1.00 60.82           H  
ATOM   1657  CZ  TYR A 110      15.030   2.285 -14.087  1.00 60.82           C  
ATOM   1658  N   GLY A 111      13.370   9.324 -15.335  1.00 58.04           N  
ATOM   1659  H   GLY A 111      13.863   8.929 -16.123  1.00 58.04           H  
ATOM   1660  CA  GLY A 111      12.578  10.531 -15.584  1.00 58.04           C  
ATOM   1661  HA2 GLY A 111      11.707  10.259 -16.179  1.00 58.04           H  
ATOM   1662  HA3 GLY A 111      12.222  10.954 -14.644  1.00 58.04           H  
ATOM   1663  C   GLY A 111      13.344  11.621 -16.332  1.00 58.04           C  
ATOM   1664  O   GLY A 111      14.504  11.447 -16.698  1.00 58.04           O  
ATOM   1665  N   ALA A 112      12.690  12.762 -16.561  1.00 58.55           N  
ATOM   1666  H   ALA A 112      11.725  12.827 -16.271  1.00 58.55           H  
ATOM   1667  CA  ALA A 112      13.285  13.895 -17.280  1.00 58.55           C  
ATOM   1668  HA  ALA A 112      13.573  13.560 -18.277  1.00 58.55           H  
ATOM   1669  C   ALA A 112      14.558  14.446 -16.607  1.00 58.55           C  
ATOM   1670  CB  ALA A 112      12.217  14.983 -17.427  1.00 58.55           C  
ATOM   1671  HB1 ALA A 112      12.625  15.817 -17.999  1.00 58.55           H  
ATOM   1672  HB2 ALA A 112      11.348  14.586 -17.953  1.00 58.55           H  
ATOM   1673  HB3 ALA A 112      11.913  15.345 -16.445  1.00 58.55           H  
ATOM   1674  O   ALA A 112      15.494  14.840 -17.302  1.00 58.55           O  
ATOM   1675  N   ASP A 113      14.622  14.398 -15.271  1.00 62.46           N  
ATOM   1676  H   ASP A 113      13.799  14.110 -14.761  1.00 62.46           H  
ATOM   1677  CA  ASP A 113      15.781  14.840 -14.482  1.00 62.46           C  
ATOM   1678  HA  ASP A 113      16.010  15.876 -14.734  1.00 62.46           H  
ATOM   1679  C   ASP A 113      17.049  14.021 -14.766  1.00 62.46           C  
ATOM   1680  CB  ASP A 113      15.443  14.754 -12.985  1.00 62.46           C  
ATOM   1681  HB2 ASP A 113      15.120  13.739 -12.752  1.00 62.46           H  
ATOM   1682  HB3 ASP A 113      16.348  14.956 -12.411  1.00 62.46           H  
ATOM   1683  O   ASP A 113      18.161  14.509 -14.567  1.00 62.46           O  
ATOM   1684  CG  ASP A 113      14.375  15.752 -12.532  1.00 62.46           C  
ATOM   1685  OD1 ASP A 113      14.307  16.857 -13.120  1.00 62.46           O  
ATOM   1686  OD2 ASP A 113      13.658  15.432 -11.564  1.00 62.46           O  
ATOM   1687  N   ALA A 114      16.906  12.799 -15.292  1.00 58.05           N  
ATOM   1688  H   ALA A 114      15.977  12.464 -15.507  1.00 58.05           H  
ATOM   1689  CA  ALA A 114      18.042  11.974 -15.684  1.00 58.05           C  
ATOM   1690  HA  ALA A 114      18.705  11.861 -14.826  1.00 58.05           H  
ATOM   1691  C   ALA A 114      18.871  12.589 -16.825  1.00 58.05           C  
ATOM   1692  CB  ALA A 114      17.522  10.597 -16.089  1.00 58.05           C  
ATOM   1693  HB1 ALA A 114      18.382   9.993 -16.380  1.00 58.05           H  
ATOM   1694  HB2 ALA A 114      16.866  10.677 -16.956  1.00 58.05           H  
ATOM   1695  HB3 ALA A 114      16.996  10.124 -15.260  1.00 58.05           H  
ATOM   1696  O   ALA A 114      20.048  12.262 -16.959  1.00 58.05           O  
ATOM   1697  N   ASN A 115      18.286  13.480 -17.636  1.00 55.86           N  
ATOM   1698  H   ASN A 115      17.332  13.754 -17.447  1.00 55.86           H  
ATOM   1699  CA  ASN A 115      18.998  14.145 -18.732  1.00 55.86           C  
ATOM   1700  HA  ASN A 115      19.577  13.407 -19.287  1.00 55.86           H  
ATOM   1701  C   ASN A 115      19.982  15.216 -18.248  1.00 55.86           C  
ATOM   1702  CB  ASN A 115      17.988  14.794 -19.681  1.00 55.86           C  
ATOM   1703  HB2 ASN A 115      17.409  15.532 -19.127  1.00 55.86           H  
ATOM   1704  HB3 ASN A 115      18.531  15.318 -20.468  1.00 55.86           H  
ATOM   1705  O   ASN A 115      20.917  15.555 -18.970  1.00 55.86           O  
ATOM   1706  CG  ASN A 115      17.064  13.807 -20.352  1.00 55.86           C  
ATOM   1707  ND2 ASN A 115      15.832  14.210 -20.528  1.00 55.86           N  
ATOM   1708 HD21 ASN A 115      15.548  15.062 -20.067  1.00 55.86           H  
ATOM   1709 HD22 ASN A 115      15.144  13.517 -20.786  1.00 55.86           H  
ATOM   1710  OD1 ASN A 115      17.428  12.707 -20.745  1.00 55.86           O  
ATOM   1711  N   ASP A 116      19.790  15.746 -17.038  1.00 58.58           N  
ATOM   1712  H   ASP A 116      19.015  15.427 -16.475  1.00 58.58           H  
ATOM   1713  CA  ASP A 116      20.661  16.787 -16.480  1.00 58.58           C  
ATOM   1714  HA  ASP A 116      20.964  17.460 -17.282  1.00 58.58           H  
ATOM   1715  C   ASP A 116      21.948  16.213 -15.877  1.00 58.58           C  
ATOM   1716  CB  ASP A 116      19.893  17.613 -15.444  1.00 58.58           C  
ATOM   1717  HB2 ASP A 116      19.519  16.950 -14.664  1.00 58.58           H  
ATOM   1718  HB3 ASP A 116      20.572  18.327 -14.978  1.00 58.58           H  
ATOM   1719  O   ASP A 116      22.834  16.963 -15.463  1.00 58.58           O  
ATOM   1720  CG  ASP A 116      18.729  18.397 -16.047  1.00 58.58           C  
ATOM   1721  OD1 ASP A 116      18.836  18.868 -17.200  1.00 58.58           O  
ATOM   1722  OD2 ASP A 116      17.728  18.566 -15.316  1.00 58.58           O  
ATOM   1723  N   ILE A 117      22.068  14.882 -15.830  1.00 58.02           N  
ATOM   1724  H   ILE A 117      21.315  14.323 -16.205  1.00 58.02           H  
ATOM   1725  CA  ILE A 117      23.324  14.221 -15.496  1.00 58.02           C  
ATOM   1726  HA  ILE A 117      23.738  14.699 -14.608  1.00 58.02           H  
ATOM   1727  C   ILE A 117      24.291  14.447 -16.656  1.00 58.02           C  
ATOM   1728  CB  ILE A 117      23.131  12.730 -15.171  1.00 58.02           C  
ATOM   1729  HB  ILE A 117      22.701  12.255 -16.053  1.00 58.02           H  
ATOM   1730  O   ILE A 117      24.052  14.067 -17.806  1.00 58.02           O  
ATOM   1731  CG1 ILE A 117      22.164  12.535 -13.981  1.00 58.02           C  
ATOM   1732 HG12 ILE A 117      21.254  13.113 -14.143  1.00 58.02           H  
ATOM   1733 HG13 ILE A 117      22.634  12.893 -13.065  1.00 58.02           H  
ATOM   1734  CG2 ILE A 117      24.497  12.080 -14.867  1.00 58.02           C  
ATOM   1735 HG21 ILE A 117      24.380  11.016 -14.660  1.00 58.02           H  
ATOM   1736 HG22 ILE A 117      25.166  12.166 -15.723  1.00 58.02           H  
ATOM   1737 HG23 ILE A 117      24.961  12.561 -14.006  1.00 58.02           H  
ATOM   1738  CD1 ILE A 117      21.737  11.076 -13.786  1.00 58.02           C  
ATOM   1739 HD11 ILE A 117      21.001  11.017 -12.984  1.00 58.02           H  
ATOM   1740 HD12 ILE A 117      21.287  10.705 -14.707  1.00 58.02           H  
ATOM   1741 HD13 ILE A 117      22.587  10.450 -13.512  1.00 58.02           H  
ATOM   1742  N   GLN A 118      25.404  15.071 -16.315  1.00 53.34           N  
ATOM   1743  H   GLN A 118      25.523  15.315 -15.342  1.00 53.34           H  
ATOM   1744  CA  GLN A 118      26.510  15.375 -17.193  1.00 53.34           C  
ATOM   1745  HA  GLN A 118      26.214  15.214 -18.229  1.00 53.34           H  
ATOM   1746  C   GLN A 118      27.673  14.449 -16.876  1.00 53.34           C  
ATOM   1747  CB  GLN A 118      26.887  16.845 -16.995  1.00 53.34           C  
ATOM   1748  HB2 GLN A 118      27.936  16.998 -17.246  1.00 53.34           H  
ATOM   1749  HB3 GLN A 118      26.716  17.125 -15.955  1.00 53.34           H  
ATOM   1750  O   GLN A 118      27.959  14.157 -15.718  1.00 53.34           O  
ATOM   1751  CG  GLN A 118      26.022  17.740 -17.868  1.00 53.34           C  
ATOM   1752  HG2 GLN A 118      26.284  17.519 -18.902  1.00 53.34           H  
ATOM   1753  HG3 GLN A 118      24.969  17.506 -17.708  1.00 53.34           H  
ATOM   1754  CD  GLN A 118      26.227  19.231 -17.626  1.00 53.34           C  
ATOM   1755  NE2 GLN A 118      25.588  20.059 -18.417  1.00 53.34           N  
ATOM   1756 HE21 GLN A 118      25.039  19.652 -19.161  1.00 53.34           H  
ATOM   1757 HE22 GLN A 118      25.734  21.047 -18.269  1.00 53.34           H  
ATOM   1758  OE1 GLN A 118      26.965  19.689 -16.770  1.00 53.34           O  
ATOM   1759  N   TYR A 119      28.388  14.019 -17.906  1.00 58.04           N  
ATOM   1760  H   TYR A 119      28.094  14.247 -18.844  1.00 58.04           H  
ATOM   1761  CA  TYR A 119      29.666  13.349 -17.719  1.00 58.04           C  
ATOM   1762  HA  TYR A 119      30.001  13.514 -16.695  1.00 58.04           H  
ATOM   1763  C   TYR A 119      30.722  13.963 -18.627  1.00 58.04           C  
ATOM   1764  CB  TYR A 119      29.525  11.834 -17.890  1.00 58.04           C  
ATOM   1765  HB2 TYR A 119      28.724  11.475 -17.244  1.00 58.04           H  
ATOM   1766  HB3 TYR A 119      30.447  11.369 -17.542  1.00 58.04           H  
ATOM   1767  O   TYR A 119      30.431  14.464 -19.716  1.00 58.04           O  
ATOM   1768  CG  TYR A 119      29.257  11.391 -19.311  1.00 58.04           C  
ATOM   1769  CD1 TYR A 119      27.942  11.399 -19.811  1.00 58.04           C  
ATOM   1770  HD1 TYR A 119      27.129  11.733 -19.182  1.00 58.04           H  
ATOM   1771  CD2 TYR A 119      30.326  10.998 -20.139  1.00 58.04           C  
ATOM   1772  HD2 TYR A 119      31.339  11.032 -19.764  1.00 58.04           H  
ATOM   1773  CE1 TYR A 119      27.692  11.009 -21.137  1.00 58.04           C  
ATOM   1774  HE1 TYR A 119      26.685  11.051 -21.523  1.00 58.04           H  
ATOM   1775  CE2 TYR A 119      30.077  10.573 -21.455  1.00 58.04           C  
ATOM   1776  HE2 TYR A 119      30.887  10.237 -22.085  1.00 58.04           H  
ATOM   1777  OH  TYR A 119      28.502  10.185 -23.224  1.00 58.04           O  
ATOM   1778  HH  TYR A 119      27.554  10.227 -23.369  1.00 58.04           H  
ATOM   1779  CZ  TYR A 119      28.760  10.589 -21.955  1.00 58.04           C  
ATOM   1780  N   SER A 120      31.963  13.934 -18.161  1.00 51.04           N  
ATOM   1781  H   SER A 120      32.118  13.536 -17.246  1.00 51.04           H  
ATOM   1782  CA  SER A 120      33.128  14.319 -18.949  1.00 51.04           C  
ATOM   1783  HA  SER A 120      32.858  14.322 -20.005  1.00 51.04           H  
ATOM   1784  C   SER A 120      34.240  13.303 -18.760  1.00 51.04           C  
ATOM   1785  CB  SER A 120      33.591  15.731 -18.596  1.00 51.04           C  
ATOM   1786  HB2 SER A 120      34.380  16.036 -19.283  1.00 51.04           H  
ATOM   1787  HB3 SER A 120      32.748  16.413 -18.707  1.00 51.04           H  
ATOM   1788  O   SER A 120      34.419  12.750 -17.675  1.00 51.04           O  
ATOM   1789  OG  SER A 120      34.077  15.793 -17.273  1.00 51.04           O  
ATOM   1790  HG  SER A 120      33.465  15.321 -16.703  1.00 51.04           H  
ATOM   1791  N   LEU A 121      34.984  13.062 -19.833  1.00 52.84           N  
ATOM   1792  H   LEU A 121      34.799  13.602 -20.667  1.00 52.84           H  
ATOM   1793  CA  LEU A 121      36.186  12.244 -19.821  1.00 52.84           C  
ATOM   1794  HA  LEU A 121      36.403  11.929 -18.801  1.00 52.84           H  
ATOM   1795  C   LEU A 121      37.327  13.123 -20.320  1.00 52.84           C  
ATOM   1796  CB  LEU A 121      35.961  10.998 -20.693  1.00 52.84           C  
ATOM   1797  HB2 LEU A 121      35.845  11.320 -21.728  1.00 52.84           H  
ATOM   1798  HB3 LEU A 121      35.035  10.512 -20.386  1.00 52.84           H  
ATOM   1799  O   LEU A 121      37.312  13.559 -21.468  1.00 52.84           O  
ATOM   1800  CG  LEU A 121      37.105   9.972 -20.635  1.00 52.84           C  
ATOM   1801  HG  LEU A 121      38.052  10.457 -20.869  1.00 52.84           H  
ATOM   1802  CD1 LEU A 121      37.204   9.304 -19.263  1.00 52.84           C  
ATOM   1803 HD11 LEU A 121      37.906   8.471 -19.297  1.00 52.84           H  
ATOM   1804 HD12 LEU A 121      36.231   8.908 -18.968  1.00 52.84           H  
ATOM   1805 HD13 LEU A 121      37.544  10.022 -18.517  1.00 52.84           H  
ATOM   1806  CD2 LEU A 121      36.840   8.888 -21.681  1.00 52.84           C  
ATOM   1807 HD21 LEU A 121      37.611   8.118 -21.639  1.00 52.84           H  
ATOM   1808 HD22 LEU A 121      35.870   8.425 -21.502  1.00 52.84           H  
ATOM   1809 HD23 LEU A 121      36.849   9.331 -22.677  1.00 52.84           H  
ATOM   1810  N   SER A 122      38.299  13.398 -19.462  1.00 55.73           N  
ATOM   1811  H   SER A 122      38.276  12.951 -18.557  1.00 55.73           H  
ATOM   1812  CA  SER A 122      39.487  14.180 -19.805  1.00 55.73           C  
ATOM   1813  HA  SER A 122      39.473  14.412 -20.870  1.00 55.73           H  
ATOM   1814  C   SER A 122      40.750  13.367 -19.559  1.00 55.73           C  
ATOM   1815  CB  SER A 122      39.498  15.519 -19.057  1.00 55.73           C  
ATOM   1816  HB2 SER A 122      40.403  16.069 -19.315  1.00 55.73           H  
ATOM   1817  HB3 SER A 122      38.634  16.106 -19.371  1.00 55.73           H  
ATOM   1818  O   SER A 122      40.783  12.495 -18.688  1.00 55.73           O  
ATOM   1819  OG  SER A 122      39.444  15.342 -17.654  1.00 55.73           O  
ATOM   1820  HG  SER A 122      38.705  14.762 -17.457  1.00 55.73           H  
ATOM   1821  N   ASP A 123      41.797  13.638 -20.333  1.00 47.25           N  
ATOM   1822  H   ASP A 123      41.719  14.324 -21.070  1.00 47.25           H  
ATOM   1823  CA  ASP A 123      43.113  13.064 -20.073  1.00 47.25           C  
ATOM   1824  HA  ASP A 123      42.995  12.024 -19.770  1.00 47.25           H  
ATOM   1825  C   ASP A 123      43.779  13.814 -18.911  1.00 47.25           C  
ATOM   1826  CB  ASP A 123      43.972  13.072 -21.347  1.00 47.25           C  
ATOM   1827  HB2 ASP A 123      43.972  14.074 -21.775  1.00 47.25           H  
ATOM   1828  HB3 ASP A 123      44.998  12.828 -21.070  1.00 47.25           H  
ATOM   1829  O   ASP A 123      43.874  15.044 -18.901  1.00 47.25           O  
ATOM   1830  CG  ASP A 123      43.520  12.051 -22.406  1.00 47.25           C  
ATOM   1831  OD1 ASP A 123      43.000  10.965 -22.034  1.00 47.25           O  
ATOM   1832  OD2 ASP A 123      43.748  12.325 -23.603  1.00 47.25           O  
ATOM   1833  N   ASN A 124      44.264  13.071 -17.918  1.00 47.32           N  
ATOM   1834  H   ASN A 124      44.170  12.066 -17.971  1.00 47.32           H  
ATOM   1835  CA  ASN A 124      45.083  13.611 -16.846  1.00 47.32           C  
ATOM   1836  HA  ASN A 124      44.782  14.642 -16.662  1.00 47.32           H  
ATOM   1837  C   ASN A 124      46.554  13.614 -17.286  1.00 47.32           C  
ATOM   1838  CB  ASN A 124      44.826  12.825 -15.550  1.00 47.32           C  
ATOM   1839  HB2 ASN A 124      45.178  11.799 -15.657  1.00 47.32           H  
ATOM   1840  HB3 ASN A 124      43.754  12.796 -15.353  1.00 47.32           H  
ATOM   1841  O   ASN A 124      47.232  12.582 -17.265  1.00 47.32           O  
ATOM   1842  CG  ASN A 124      45.516  13.447 -14.352  1.00 47.32           C  
ATOM   1843  ND2 ASN A 124      45.163  13.031 -13.164  1.00 47.32           N  
ATOM   1844 HD21 ASN A 124      45.612  13.432 -12.353  1.00 47.32           H  
ATOM   1845 HD22 ASN A 124      44.410  12.367 -13.055  1.00 47.32           H  
ATOM   1846  OD1 ASN A 124      46.367  14.321 -14.455  1.00 47.32           O  
ATOM   1847  N   ALA A 125      47.055  14.797 -17.651  1.00 46.63           N  
ATOM   1848  H   ALA A 125      46.414  15.574 -17.717  1.00 46.63           H  
ATOM   1849  CA  ALA A 125      48.428  14.998 -18.119  1.00 46.63           C  
ATOM   1850  HA  ALA A 125      48.594  14.359 -18.986  1.00 46.63           H  
ATOM   1851  C   ALA A 125      49.509  14.635 -17.078  1.00 46.63           C  
ATOM   1852  CB  ALA A 125      48.563  16.462 -18.562  1.00 46.63           C  
ATOM   1853  HB1 ALA A 125      49.561  16.626 -18.969  1.00 46.63           H  
ATOM   1854  HB2 ALA A 125      47.829  16.685 -19.336  1.00 46.63           H  
ATOM   1855  HB3 ALA A 125      48.411  17.128 -17.713  1.00 46.63           H  
ATOM   1856  O   ALA A 125      50.652  14.391 -17.454  1.00 46.63           O  
ATOM   1857  N   LEU A 126      49.177  14.592 -15.779  1.00 37.37           N  
ATOM   1858  H   LEU A 126      48.212  14.750 -15.525  1.00 37.37           H  
ATOM   1859  CA  LEU A 126      50.148  14.322 -14.709  1.00 37.37           C  
ATOM   1860  HA  LEU A 126      51.101  14.782 -14.968  1.00 37.37           H  
ATOM   1861  C   LEU A 126      50.430  12.827 -14.518  1.00 37.37           C  
ATOM   1862  CB  LEU A 126      49.639  14.943 -13.395  1.00 37.37           C  
ATOM   1863  HB2 LEU A 126      48.596  14.656 -13.257  1.00 37.37           H  
ATOM   1864  HB3 LEU A 126      50.197  14.523 -12.559  1.00 37.37           H  
ATOM   1865  O   LEU A 126      51.548  12.457 -14.168  1.00 37.37           O  
ATOM   1866  CG  LEU A 126      49.768  16.476 -13.354  1.00 37.37           C  
ATOM   1867  HG  LEU A 126      49.553  16.896 -14.337  1.00 37.37           H  
ATOM   1868  CD1 LEU A 126      48.767  17.065 -12.361  1.00 37.37           C  
ATOM   1869 HD11 LEU A 126      48.868  18.150 -12.338  1.00 37.37           H  
ATOM   1870 HD12 LEU A 126      48.947  16.661 -11.365  1.00 37.37           H  
ATOM   1871 HD13 LEU A 126      47.754  16.815 -12.678  1.00 37.37           H  
ATOM   1872  CD2 LEU A 126      51.176  16.898 -12.925  1.00 37.37           C  
ATOM   1873 HD21 LEU A 126      51.398  16.521 -11.927  1.00 37.37           H  
ATOM   1874 HD22 LEU A 126      51.248  17.986 -12.923  1.00 37.37           H  
ATOM   1875 HD23 LEU A 126      51.909  16.505 -13.629  1.00 37.37           H  
ATOM   1876  N   THR A 127      49.431  11.964 -14.720  1.00 39.70           N  
ATOM   1877  H   THR A 127      48.530  12.329 -14.994  1.00 39.70           H  
ATOM   1878  CA  THR A 127      49.544  10.516 -14.458  1.00 39.70           C  
ATOM   1879  HA  THR A 127      50.557  10.302 -14.117  1.00 39.70           H  
ATOM   1880  C   THR A 127      49.378   9.653 -15.707  1.00 39.70           C  
ATOM   1881  CB  THR A 127      48.608  10.071 -13.320  1.00 39.70           C  
ATOM   1882  HB  THR A 127      48.682   8.991 -13.186  1.00 39.70           H  
ATOM   1883  O   THR A 127      49.356   8.425 -15.591  1.00 39.70           O  
ATOM   1884  CG2 THR A 127      48.966  10.748 -11.998  1.00 39.70           C  
ATOM   1885 HG21 THR A 127      48.765  11.817 -12.055  1.00 39.70           H  
ATOM   1886 HG22 THR A 127      48.380  10.315 -11.187  1.00 39.70           H  
ATOM   1887 HG23 THR A 127      50.024  10.595 -11.785  1.00 39.70           H  
ATOM   1888  OG1 THR A 127      47.275  10.414 -13.591  1.00 39.70           O  
ATOM   1889  HG1 THR A 127      46.772  10.175 -12.809  1.00 39.70           H  
ATOM   1890  N   ASN A 128      49.285  10.269 -16.896  1.00 46.57           N  
ATOM   1891  H   ASN A 128      49.313  11.279 -16.912  1.00 46.57           H  
ATOM   1892  CA  ASN A 128      48.967   9.597 -18.164  1.00 46.57           C  
ATOM   1893  HA  ASN A 128      48.663  10.365 -18.876  1.00 46.57           H  
ATOM   1894  C   ASN A 128      47.753   8.660 -18.023  1.00 46.57           C  
ATOM   1895  CB  ASN A 128      50.218   8.893 -18.727  1.00 46.57           C  
ATOM   1896  HB2 ASN A 128      49.933   8.295 -19.593  1.00 46.57           H  
ATOM   1897  HB3 ASN A 128      50.624   8.218 -17.974  1.00 46.57           H  
ATOM   1898  O   ASN A 128      47.756   7.542 -18.531  1.00 46.57           O  
ATOM   1899  CG  ASN A 128      51.294   9.847 -19.200  1.00 46.57           C  
ATOM   1900  ND2 ASN A 128      52.541   9.442 -19.148  1.00 46.57           N  
ATOM   1901 HD21 ASN A 128      52.772   8.558 -18.717  1.00 46.57           H  
ATOM   1902 HD22 ASN A 128      53.223  10.134 -19.424  1.00 46.57           H  
ATOM   1903  OD1 ASN A 128      51.046  10.949 -19.651  1.00 46.57           O  
ATOM   1904  N   SER A 129      46.749   9.090 -17.259  1.00 48.46           N  
ATOM   1905  H   SER A 129      46.759  10.058 -16.972  1.00 48.46           H  
ATOM   1906  CA  SER A 129      45.541   8.319 -16.953  1.00 48.46           C  
ATOM   1907  HA  SER A 129      45.543   7.382 -17.509  1.00 48.46           H  
ATOM   1908  C   SER A 129      44.300   9.101 -17.362  1.00 48.46           C  
ATOM   1909  CB  SER A 129      45.495   7.985 -15.466  1.00 48.46           C  
ATOM   1910  HB2 SER A 129      44.697   7.263 -15.291  1.00 48.46           H  
ATOM   1911  HB3 SER A 129      46.443   7.548 -15.152  1.00 48.46           H  
ATOM   1912  O   SER A 129      44.394  10.290 -17.671  1.00 48.46           O  
ATOM   1913  OG  SER A 129      45.235   9.152 -14.717  1.00 48.46           O  
ATOM   1914  HG  SER A 129      46.045   9.653 -14.597  1.00 48.46           H  
ATOM   1915  N   LYS A 130      43.131   8.459 -17.364  1.00 49.86           N  
ATOM   1916  H   LYS A 130      43.094   7.495 -17.067  1.00 49.86           H  
ATOM   1917  CA  LYS A 130      41.874   9.166 -17.608  1.00 49.86           C  
ATOM   1918  HA  LYS A 130      42.085  10.057 -18.199  1.00 49.86           H  
ATOM   1919  C   LYS A 130      41.257   9.674 -16.309  1.00 49.86           C  
ATOM   1920  CB  LYS A 130      40.913   8.316 -18.440  1.00 49.86           C  
ATOM   1921  HB2 LYS A 130      40.692   7.375 -17.936  1.00 49.86           H  
ATOM   1922  HB3 LYS A 130      39.989   8.885 -18.543  1.00 49.86           H  
ATOM   1923  O   LYS A 130      41.323   9.019 -15.268  1.00 49.86           O  
ATOM   1924  CG  LYS A 130      41.502   8.037 -19.833  1.00 49.86           C  
ATOM   1925  HG2 LYS A 130      42.117   8.882 -20.144  1.00 49.86           H  
ATOM   1926  HG3 LYS A 130      42.128   7.146 -19.789  1.00 49.86           H  
ATOM   1927  CD  LYS A 130      40.385   7.849 -20.863  1.00 49.86           C  
ATOM   1928  HD2 LYS A 130      39.730   7.035 -20.553  1.00 49.86           H  
ATOM   1929  HD3 LYS A 130      39.786   8.759 -20.893  1.00 49.86           H  
ATOM   1930  CE  LYS A 130      40.938   7.594 -22.268  1.00 49.86           C  
ATOM   1931  HE2 LYS A 130      40.127   7.235 -22.902  1.00 49.86           H  
ATOM   1932  HE3 LYS A 130      41.708   6.824 -22.226  1.00 49.86           H  
ATOM   1933  NZ  LYS A 130      41.502   8.838 -22.847  1.00 49.86           N  
ATOM   1934  HZ1 LYS A 130      41.993   8.697 -23.718  1.00 49.86           H  
ATOM   1935  HZ2 LYS A 130      40.805   9.554 -22.999  1.00 49.86           H  
ATOM   1936  HZ3 LYS A 130      42.153   9.323 -22.246  1.00 49.86           H  
ATOM   1937  N   ARG A 131      40.633  10.845 -16.409  1.00 43.40           N  
ATOM   1938  H   ARG A 131      40.681  11.324 -17.297  1.00 43.40           H  
ATOM   1939  CA  ARG A 131      39.784  11.446 -15.387  1.00 43.40           C  
ATOM   1940  HA  ARG A 131      39.816  10.838 -14.484  1.00 43.40           H  
ATOM   1941  C   ARG A 131      38.352  11.466 -15.898  1.00 43.40           C  
ATOM   1942  CB  ARG A 131      40.316  12.840 -15.047  1.00 43.40           C  
ATOM   1943  HB2 ARG A 131      40.344  13.454 -15.947  1.00 43.40           H  
ATOM   1944  HB3 ARG A 131      41.334  12.729 -14.674  1.00 43.40           H  
ATOM   1945  O   ARG A 131      38.065  12.103 -16.913  1.00 43.40           O  
ATOM   1946  CG  ARG A 131      39.451  13.530 -13.981  1.00 43.40           C  
ATOM   1947  HG2 ARG A 131      38.443  13.685 -14.368  1.00 43.40           H  
ATOM   1948  HG3 ARG A 131      39.390  12.903 -13.092  1.00 43.40           H  
ATOM   1949  CD  ARG A 131      40.039  14.889 -13.606  1.00 43.40           C  
ATOM   1950  HD2 ARG A 131      40.140  15.489 -14.510  1.00 43.40           H  
ATOM   1951  HD3 ARG A 131      39.343  15.386 -12.929  1.00 43.40           H  
ATOM   1952  NE  ARG A 131      41.345  14.739 -12.940  1.00 43.40           N  
ATOM   1953  HE  ARG A 131      41.656  13.798 -12.742  1.00 43.40           H  
ATOM   1954  NH1 ARG A 131      41.870  16.962 -12.790  1.00 43.40           N  
ATOM   1955 HH11 ARG A 131      42.471  17.701 -12.454  1.00 43.40           H  
ATOM   1956 HH12 ARG A 131      41.014  17.169 -13.285  1.00 43.40           H  
ATOM   1957  NH2 ARG A 131      43.223  15.418 -11.884  1.00 43.40           N  
ATOM   1958 HH21 ARG A 131      43.843  16.145 -11.555  1.00 43.40           H  
ATOM   1959 HH22 ARG A 131      43.347  14.466 -11.571  1.00 43.40           H  
ATOM   1960  CZ  ARG A 131      42.142  15.709 -12.547  1.00 43.40           C  
ATOM   1961  N   PHE A 132      37.475  10.766 -15.197  1.00 52.30           N  
ATOM   1962  H   PHE A 132      37.783  10.342 -14.333  1.00 52.30           H  
ATOM   1963  CA  PHE A 132      36.046  10.755 -15.463  1.00 52.30           C  
ATOM   1964  HA  PHE A 132      35.842  11.223 -16.426  1.00 52.30           H  
ATOM   1965  C   PHE A 132      35.344  11.552 -14.376  1.00 52.30           C  
ATOM   1966  CB  PHE A 132      35.546   9.314 -15.528  1.00 52.30           C  
ATOM   1967  HB2 PHE A 132      36.117   8.781 -16.288  1.00 52.30           H  
ATOM   1968  HB3 PHE A 132      35.730   8.828 -14.570  1.00 52.30           H  
ATOM   1969  O   PHE A 132      35.473  11.229 -13.199  1.00 52.30           O  
ATOM   1970  CG  PHE A 132      34.078   9.188 -15.864  1.00 52.30           C  
ATOM   1971  CD1 PHE A 132      33.152   8.810 -14.875  1.00 52.30           C  
ATOM   1972  HD1 PHE A 132      33.476   8.634 -13.860  1.00 52.30           H  
ATOM   1973  CD2 PHE A 132      33.644   9.391 -17.186  1.00 52.30           C  
ATOM   1974  HD2 PHE A 132      34.350   9.689 -17.947  1.00 52.30           H  
ATOM   1975  CE1 PHE A 132      31.802   8.620 -15.214  1.00 52.30           C  
ATOM   1976  HE1 PHE A 132      31.101   8.295 -14.460  1.00 52.30           H  
ATOM   1977  CE2 PHE A 132      32.295   9.193 -17.523  1.00 52.30           C  
ATOM   1978  HE2 PHE A 132      31.968   9.309 -18.546  1.00 52.30           H  
ATOM   1979  CZ  PHE A 132      31.370   8.819 -16.535  1.00 52.30           C  
ATOM   1980  HZ  PHE A 132      30.332   8.664 -16.790  1.00 52.30           H  
ATOM   1981  N   THR A 133      34.612  12.587 -14.760  1.00 51.90           N  
ATOM   1982  H   THR A 133      34.522  12.788 -15.746  1.00 51.90           H  
ATOM   1983  CA  THR A 133      33.834  13.376 -13.805  1.00 51.90           C  
ATOM   1984  HA  THR A 133      33.968  12.969 -12.803  1.00 51.90           H  
ATOM   1985  C   THR A 133      32.365  13.271 -14.144  1.00 51.90           C  
ATOM   1986  CB  THR A 133      34.267  14.843 -13.745  1.00 51.90           C  
ATOM   1987  HB  THR A 133      33.956  15.357 -14.654  1.00 51.90           H  
ATOM   1988  O   THR A 133      31.970  13.590 -15.271  1.00 51.90           O  
ATOM   1989  CG2 THR A 133      33.621  15.521 -12.536  1.00 51.90           C  
ATOM   1990 HG21 THR A 133      34.089  16.485 -12.335  1.00 51.90           H  
ATOM   1991 HG22 THR A 133      33.722  14.900 -11.646  1.00 51.90           H  
ATOM   1992 HG23 THR A 133      32.558  15.681 -12.719  1.00 51.90           H  
ATOM   1993  OG1 THR A 133      35.667  14.974 -13.623  1.00 51.90           O  
ATOM   1994  HG1 THR A 133      35.814  15.913 -13.487  1.00 51.90           H  
ATOM   1995  N   VAL A 134      31.572  12.850 -13.161  1.00 54.21           N  
ATOM   1996  H   VAL A 134      31.991  12.625 -12.270  1.00 54.21           H  
ATOM   1997  CA  VAL A 134      30.113  12.909 -13.204  1.00 54.21           C  
ATOM   1998  HA  VAL A 134      29.784  12.952 -14.243  1.00 54.21           H  
ATOM   1999  C   VAL A 134      29.677  14.183 -12.502  1.00 54.21           C  
ATOM   2000  CB  VAL A 134      29.456  11.673 -12.565  1.00 54.21           C  
ATOM   2001  HB  VAL A 134      29.728  11.618 -11.511  1.00 54.21           H  
ATOM   2002  O   VAL A 134      30.025  14.425 -11.346  1.00 54.21           O  
ATOM   2003  CG1 VAL A 134      27.927  11.735 -12.685  1.00 54.21           C  
ATOM   2004 HG11 VAL A 134      27.629  11.809 -13.731  1.00 54.21           H  
ATOM   2005 HG12 VAL A 134      27.498  10.835 -12.244  1.00 54.21           H  
ATOM   2006 HG13 VAL A 134      27.538  12.591 -12.133  1.00 54.21           H  
ATOM   2007  CG2 VAL A 134      29.926  10.398 -13.264  1.00 54.21           C  
ATOM   2008 HG21 VAL A 134      30.996  10.269 -13.102  1.00 54.21           H  
ATOM   2009 HG22 VAL A 134      29.419   9.538 -12.826  1.00 54.21           H  
ATOM   2010 HG23 VAL A 134      29.709  10.450 -14.331  1.00 54.21           H  
ATOM   2011  N   TYR A 135      28.911  14.990 -13.220  1.00 52.76           N  
ATOM   2012  H   TYR A 135      28.630  14.680 -14.139  1.00 52.76           H  
ATOM   2013  CA  TYR A 135      28.298  16.206 -12.726  1.00 52.76           C  
ATOM   2014  HA  TYR A 135      28.664  16.430 -11.724  1.00 52.76           H  
ATOM   2015  C   TYR A 135      26.791  16.011 -12.669  1.00 52.76           C  
ATOM   2016  CB  TYR A 135      28.650  17.380 -13.642  1.00 52.76           C  
ATOM   2017  HB2 TYR A 135      28.340  17.132 -14.657  1.00 52.76           H  
ATOM   2018  HB3 TYR A 135      28.088  18.259 -13.325  1.00 52.76           H  
ATOM   2019  O   TYR A 135      26.149  15.650 -13.655  1.00 52.76           O  
ATOM   2020  CG  TYR A 135      30.115  17.735 -13.689  1.00 52.76           C  
ATOM   2021  CD1 TYR A 135      30.667  18.510 -12.657  1.00 52.76           C  
ATOM   2022  HD1 TYR A 135      30.058  18.832 -11.825  1.00 52.76           H  
ATOM   2023  CD2 TYR A 135      30.915  17.322 -14.775  1.00 52.76           C  
ATOM   2024  HD2 TYR A 135      30.483  16.726 -15.565  1.00 52.76           H  
ATOM   2025  CE1 TYR A 135      32.021  18.870 -12.706  1.00 52.76           C  
ATOM   2026  HE1 TYR A 135      32.438  19.492 -11.927  1.00 52.76           H  
ATOM   2027  CE2 TYR A 135      32.279  17.675 -14.815  1.00 52.76           C  
ATOM   2028  HE2 TYR A 135      32.914  17.363 -15.631  1.00 52.76           H  
ATOM   2029  OH  TYR A 135      34.169  18.699 -13.719  1.00 52.76           O  
ATOM   2030  HH  TYR A 135      34.375  19.064 -12.855  1.00 52.76           H  
ATOM   2031  CZ  TYR A 135      32.838  18.429 -13.761  1.00 52.76           C  
ATOM   2032  N   TYR A 136      26.207  16.329 -11.526  1.00 54.76           N  
ATOM   2033  H   TYR A 136      26.787  16.518 -10.721  1.00 54.76           H  
ATOM   2034  CA  TYR A 136      24.775  16.506 -11.398  1.00 54.76           C  
ATOM   2035  HA  TYR A 136      24.348  16.619 -12.394  1.00 54.76           H  
ATOM   2036  C   TYR A 136      24.506  17.810 -10.649  1.00 54.76           C  
ATOM   2037  CB  TYR A 136      24.153  15.254 -10.785  1.00 54.76           C  
ATOM   2038  HB2 TYR A 136      24.446  14.387 -11.377  1.00 54.76           H  
ATOM   2039  HB3 TYR A 136      24.540  15.111  -9.776  1.00 54.76           H  
ATOM   2040  O   TYR A 136      24.501  17.893  -9.418  1.00 54.76           O  
ATOM   2041  CG  TYR A 136      22.647  15.302 -10.746  1.00 54.76           C  
ATOM   2042  CD1 TYR A 136      21.971  15.132  -9.527  1.00 54.76           C  
ATOM   2043  HD1 TYR A 136      22.526  14.905  -8.629  1.00 54.76           H  
ATOM   2044  CD2 TYR A 136      21.919  15.487 -11.937  1.00 54.76           C  
ATOM   2045  HD2 TYR A 136      22.429  15.586 -12.884  1.00 54.76           H  
ATOM   2046  CE1 TYR A 136      20.568  15.179  -9.495  1.00 54.76           C  
ATOM   2047  HE1 TYR A 136      20.045  15.019  -8.564  1.00 54.76           H  
ATOM   2048  CE2 TYR A 136      20.514  15.517 -11.907  1.00 54.76           C  
ATOM   2049  HE2 TYR A 136      19.943  15.633 -12.816  1.00 54.76           H  
ATOM   2050  OH  TYR A 136      18.483  15.431 -10.639  1.00 54.76           O  
ATOM   2051  HH  TYR A 136      18.152  15.264  -9.754  1.00 54.76           H  
ATOM   2052  CZ  TYR A 136      19.837  15.372 -10.682  1.00 54.76           C  
ATOM   2053  N   THR A 137      24.324  18.872 -11.435  1.00 54.29           N  
ATOM   2054  H   THR A 137      24.306  18.725 -12.434  1.00 54.29           H  
ATOM   2055  CA  THR A 137      24.234  20.259 -10.957  1.00 54.29           C  
ATOM   2056  HA  THR A 137      25.139  20.498 -10.399  1.00 54.29           H  
ATOM   2057  C   THR A 137      23.052  20.484 -10.014  1.00 54.29           C  
ATOM   2058  CB  THR A 137      24.125  21.228 -12.144  1.00 54.29           C  
ATOM   2059  HB  THR A 137      23.936  22.235 -11.774  1.00 54.29           H  
ATOM   2060  O   THR A 137      23.174  21.257  -9.063  1.00 54.29           O  
ATOM   2061  CG2 THR A 137      25.395  21.250 -12.994  1.00 54.29           C  
ATOM   2062 HG21 THR A 137      25.572  20.277 -13.452  1.00 54.29           H  
ATOM   2063 HG22 THR A 137      26.250  21.506 -12.369  1.00 54.29           H  
ATOM   2064 HG23 THR A 137      25.301  22.000 -13.779  1.00 54.29           H  
ATOM   2065  OG1 THR A 137      23.064  20.830 -12.982  1.00 54.29           O  
ATOM   2066  HG1 THR A 137      23.310  21.018 -13.891  1.00 54.29           H  
ATOM   2067  N   LYS A 138      21.937  19.770 -10.221  1.00 55.85           N  
ATOM   2068  H   LYS A 138      21.922  19.172 -11.034  1.00 55.85           H  
ATOM   2069  CA  LYS A 138      20.717  19.880  -9.404  1.00 55.85           C  
ATOM   2070  HA  LYS A 138      20.395  20.921  -9.391  1.00 55.85           H  
ATOM   2071  C   LYS A 138      20.934  19.513  -7.935  1.00 55.85           C  
ATOM   2072  CB  LYS A 138      19.599  19.024 -10.020  1.00 55.85           C  
ATOM   2073  HB2 LYS A 138      20.010  18.078 -10.374  1.00 55.85           H  
ATOM   2074  HB3 LYS A 138      18.856  18.806  -9.253  1.00 55.85           H  
ATOM   2075  O   LYS A 138      20.406  20.200  -7.067  1.00 55.85           O  
ATOM   2076  CG  LYS A 138      18.893  19.751 -11.173  1.00 55.85           C  
ATOM   2077  HG2 LYS A 138      18.471  20.679 -10.788  1.00 55.85           H  
ATOM   2078  HG3 LYS A 138      19.611  19.992 -11.957  1.00 55.85           H  
ATOM   2079  CD  LYS A 138      17.762  18.897 -11.770  1.00 55.85           C  
ATOM   2080  HD2 LYS A 138      18.202  18.107 -12.379  1.00 55.85           H  
ATOM   2081  HD3 LYS A 138      17.175  18.440 -10.974  1.00 55.85           H  
ATOM   2082  CE  LYS A 138      16.842  19.770 -12.630  1.00 55.85           C  
ATOM   2083  HE2 LYS A 138      16.285  20.444 -11.980  1.00 55.85           H  
ATOM   2084  HE3 LYS A 138      17.462  20.361 -13.304  1.00 55.85           H  
ATOM   2085  NZ  LYS A 138      15.912  18.960 -13.449  1.00 55.85           N  
ATOM   2086  HZ1 LYS A 138      16.455  18.504 -14.168  1.00 55.85           H  
ATOM   2087  HZ2 LYS A 138      15.234  19.516 -13.951  1.00 55.85           H  
ATOM   2088  HZ3 LYS A 138      15.415  18.228 -12.961  1.00 55.85           H  
ATOM   2089  N   GLU A 139      21.735  18.489  -7.645  1.00 56.05           N  
ATOM   2090  H   GLU A 139      22.141  17.962  -8.405  1.00 56.05           H  
ATOM   2091  CA  GLU A 139      22.043  18.079  -6.261  1.00 56.05           C  
ATOM   2092  HA  GLU A 139      21.367  18.594  -5.579  1.00 56.05           H  
ATOM   2093  C   GLU A 139      23.433  18.517  -5.801  1.00 56.05           C  
ATOM   2094  CB  GLU A 139      21.795  16.576  -6.057  1.00 56.05           C  
ATOM   2095  HB2 GLU A 139      22.310  16.007  -6.830  1.00 56.05           H  
ATOM   2096  HB3 GLU A 139      22.172  16.263  -5.084  1.00 56.05           H  
ATOM   2097  O   GLU A 139      23.867  18.143  -4.714  1.00 56.05           O  
ATOM   2098  CG  GLU A 139      20.285  16.321  -6.083  1.00 56.05           C  
ATOM   2099  HG2 GLU A 139      19.872  16.662  -7.032  1.00 56.05           H  
ATOM   2100  HG3 GLU A 139      19.825  16.922  -5.298  1.00 56.05           H  
ATOM   2101  CD  GLU A 139      19.888  14.860  -5.875  1.00 56.05           C  
ATOM   2102  OE1 GLU A 139      18.742  14.636  -5.444  1.00 56.05           O  
ATOM   2103  OE2 GLU A 139      20.543  13.937  -6.397  1.00 56.05           O  
ATOM   2104  N   ARG A 140      24.122  19.342  -6.605  1.00 55.27           N  
ATOM   2105  H   ARG A 140      23.684  19.620  -7.471  1.00 55.27           H  
ATOM   2106  CA  ARG A 140      25.521  19.736  -6.372  1.00 55.27           C  
ATOM   2107  HA  ARG A 140      25.889  20.236  -7.269  1.00 55.27           H  
ATOM   2108  C   ARG A 140      26.432  18.518  -6.187  1.00 55.27           C  
ATOM   2109  CB  ARG A 140      25.624  20.714  -5.191  1.00 55.27           C  
ATOM   2110  HB2 ARG A 140      25.343  20.201  -4.271  1.00 55.27           H  
ATOM   2111  HB3 ARG A 140      26.663  21.029  -5.092  1.00 55.27           H  
ATOM   2112  O   ARG A 140      27.379  18.566  -5.406  1.00 55.27           O  
ATOM   2113  CG  ARG A 140      24.757  21.963  -5.358  1.00 55.27           C  
ATOM   2114  HG2 ARG A 140      25.095  22.522  -6.231  1.00 55.27           H  
ATOM   2115  HG3 ARG A 140      23.710  21.688  -5.485  1.00 55.27           H  
ATOM   2116  CD  ARG A 140      24.899  22.814  -4.098  1.00 55.27           C  
ATOM   2117  HD2 ARG A 140      24.498  22.249  -3.257  1.00 55.27           H  
ATOM   2118  HD3 ARG A 140      25.957  23.009  -3.923  1.00 55.27           H  
ATOM   2119  NE  ARG A 140      24.183  24.091  -4.239  1.00 55.27           N  
ATOM   2120  HE  ARG A 140      23.805  24.290  -5.154  1.00 55.27           H  
ATOM   2121  NH1 ARG A 140      24.400  24.769  -2.061  1.00 55.27           N  
ATOM   2122 HH11 ARG A 140      24.235  25.444  -1.328  1.00 55.27           H  
ATOM   2123 HH12 ARG A 140      24.872  23.898  -1.865  1.00 55.27           H  
ATOM   2124  NH2 ARG A 140      23.365  26.092  -3.537  1.00 55.27           N  
ATOM   2125 HH21 ARG A 140      23.202  26.764  -2.801  1.00 55.27           H  
ATOM   2126 HH22 ARG A 140      23.022  26.266  -4.471  1.00 55.27           H  
ATOM   2127  CZ  ARG A 140      23.987  24.976  -3.281  1.00 55.27           C  
ATOM   2128  N   TYR A 141      26.120  17.431  -6.889  1.00 53.96           N  
ATOM   2129  H   TYR A 141      25.372  17.491  -7.564  1.00 53.96           H  
ATOM   2130  CA  TYR A 141      26.942  16.236  -6.884  1.00 53.96           C  
ATOM   2131  HA  TYR A 141      27.449  16.154  -5.922  1.00 53.96           H  
ATOM   2132  C   TYR A 141      28.001  16.371  -7.973  1.00 53.96           C  
ATOM   2133  CB  TYR A 141      26.075  14.987  -7.041  1.00 53.96           C  
ATOM   2134  HB2 TYR A 141      25.564  15.026  -8.003  1.00 53.96           H  
ATOM   2135  HB3 TYR A 141      25.312  14.985  -6.263  1.00 53.96           H  
ATOM   2136  O   TYR A 141      27.687  16.519  -9.154  1.00 53.96           O  
ATOM   2137  CG  TYR A 141      26.861  13.697  -6.949  1.00 53.96           C  
ATOM   2138  CD1 TYR A 141      27.233  12.993  -8.113  1.00 53.96           C  
ATOM   2139  HD1 TYR A 141      26.965  13.369  -9.090  1.00 53.96           H  
ATOM   2140  CD2 TYR A 141      27.230  13.210  -5.681  1.00 53.96           C  
ATOM   2141  HD2 TYR A 141      26.963  13.763  -4.793  1.00 53.96           H  
ATOM   2142  CE1 TYR A 141      27.949  11.784  -8.004  1.00 53.96           C  
ATOM   2143  HE1 TYR A 141      28.227  11.216  -8.880  1.00 53.96           H  
ATOM   2144  CE2 TYR A 141      27.945  12.004  -5.570  1.00 53.96           C  
ATOM   2145  HE2 TYR A 141      28.233  11.630  -4.598  1.00 53.96           H  
ATOM   2146  OH  TYR A 141      28.974  10.114  -6.618  1.00 53.96           O  
ATOM   2147  HH  TYR A 141      29.178   9.888  -5.708  1.00 53.96           H  
ATOM   2148  CZ  TYR A 141      28.293  11.282  -6.732  1.00 53.96           C  
ATOM   2149  N   GLU A 142      29.256  16.348  -7.557  1.00 53.81           N  
ATOM   2150  H   GLU A 142      29.445  16.252  -6.569  1.00 53.81           H  
ATOM   2151  CA  GLU A 142      30.412  16.276  -8.435  1.00 53.81           C  
ATOM   2152  HA  GLU A 142      30.104  16.017  -9.448  1.00 53.81           H  
ATOM   2153  C   GLU A 142      31.293  15.162  -7.893  1.00 53.81           C  
ATOM   2154  CB  GLU A 142      31.128  17.635  -8.484  1.00 53.81           C  
ATOM   2155  HB2 GLU A 142      30.436  18.368  -8.898  1.00 53.81           H  
ATOM   2156  HB3 GLU A 142      31.403  17.943  -7.475  1.00 53.81           H  
ATOM   2157  O   GLU A 142      31.837  15.288  -6.796  1.00 53.81           O  
ATOM   2158  CG  GLU A 142      32.389  17.583  -9.364  1.00 53.81           C  
ATOM   2159  HG2 GLU A 142      32.108  17.200 -10.345  1.00 53.81           H  
ATOM   2160  HG3 GLU A 142      33.100  16.881  -8.929  1.00 53.81           H  
ATOM   2161  CD  GLU A 142      33.087  18.944  -9.537  1.00 53.81           C  
ATOM   2162  OE1 GLU A 142      34.127  18.968 -10.243  1.00 53.81           O  
ATOM   2163  OE2 GLU A 142      32.555  19.971  -9.056  1.00 53.81           O  
ATOM   2164  N   GLN A 143      31.406  14.071  -8.649  1.00 54.51           N  
ATOM   2165  H   GLN A 143      30.911  14.025  -9.528  1.00 54.51           H  
ATOM   2166  CA  GLN A 143      32.331  13.000  -8.317  1.00 54.51           C  
ATOM   2167  HA  GLN A 143      32.892  13.303  -7.433  1.00 54.51           H  
ATOM   2168  C   GLN A 143      33.339  12.836  -9.439  1.00 54.51           C  
ATOM   2169  CB  GLN A 143      31.583  11.713  -7.957  1.00 54.51           C  
ATOM   2170  HB2 GLN A 143      30.822  11.966  -7.218  1.00 54.51           H  
ATOM   2171  HB3 GLN A 143      31.088  11.322  -8.846  1.00 54.51           H  
ATOM   2172  O   GLN A 143      33.007  12.505 -10.581  1.00 54.51           O  
ATOM   2173  CG  GLN A 143      32.484  10.618  -7.357  1.00 54.51           C  
ATOM   2174  HG2 GLN A 143      33.305  10.399  -8.040  1.00 54.51           H  
ATOM   2175  HG3 GLN A 143      31.886   9.712  -7.265  1.00 54.51           H  
ATOM   2176  CD  GLN A 143      33.059  10.943  -5.975  1.00 54.51           C  
ATOM   2177  NE2 GLN A 143      33.678   9.988  -5.320  1.00 54.51           N  
ATOM   2178 HE21 GLN A 143      34.043  10.240  -4.412  1.00 54.51           H  
ATOM   2179 HE22 GLN A 143      33.750   9.063  -5.717  1.00 54.51           H  
ATOM   2180  OE1 GLN A 143      32.987  12.038  -5.447  1.00 54.51           O  
ATOM   2181  N   THR A 144      34.594  13.102  -9.095  1.00 55.09           N  
ATOM   2182  H   THR A 144      34.771  13.422  -8.153  1.00 55.09           H  
ATOM   2183  CA  THR A 144      35.736  12.938  -9.986  1.00 55.09           C  
ATOM   2184  HA  THR A 144      35.398  12.936 -11.022  1.00 55.09           H  
ATOM   2185  C   THR A 144      36.402  11.602  -9.686  1.00 55.09           C  
ATOM   2186  CB  THR A 144      36.742  14.088  -9.830  1.00 55.09           C  
ATOM   2187  HB  THR A 144      37.572  13.915 -10.515  1.00 55.09           H  
ATOM   2188  O   THR A 144      36.962  11.405  -8.607  1.00 55.09           O  
ATOM   2189  CG2 THR A 144      36.164  15.475 -10.112  1.00 55.09           C  
ATOM   2190 HG21 THR A 144      35.260  15.646  -9.529  1.00 55.09           H  
ATOM   2191 HG22 THR A 144      35.941  15.573 -11.175  1.00 55.09           H  
ATOM   2192 HG23 THR A 144      36.894  16.240  -9.848  1.00 55.09           H  
ATOM   2193  OG1 THR A 144      37.251  14.125  -8.519  1.00 55.09           O  
ATOM   2194  HG1 THR A 144      37.239  13.221  -8.193  1.00 55.09           H  
ATOM   2195  N   TYR A 145      36.392  10.701 -10.656  1.00 54.08           N  
ATOM   2196  H   TYR A 145      35.897  10.922 -11.508  1.00 54.08           H  
ATOM   2197  CA  TYR A 145      37.191   9.487 -10.661  1.00 54.08           C  
ATOM   2198  HA  TYR A 145      37.430   9.197  -9.638  1.00 54.08           H  
ATOM   2199  C   TYR A 145      38.490   9.786 -11.412  1.00 54.08           C  
ATOM   2200  CB  TYR A 145      36.379   8.352 -11.290  1.00 54.08           C  
ATOM   2201  HB2 TYR A 145      36.098   8.636 -12.304  1.00 54.08           H  
ATOM   2202  HB3 TYR A 145      37.009   7.464 -11.354  1.00 54.08           H  
ATOM   2203  O   TYR A 145      38.475  10.192 -12.574  1.00 54.08           O  
ATOM   2204  CG  TYR A 145      35.122   8.001 -10.517  1.00 54.08           C  
ATOM   2205  CD1 TYR A 145      35.195   7.074  -9.461  1.00 54.08           C  
ATOM   2206  HD1 TYR A 145      36.135   6.599  -9.222  1.00 54.08           H  
ATOM   2207  CD2 TYR A 145      33.886   8.599 -10.845  1.00 54.08           C  
ATOM   2208  HD2 TYR A 145      33.827   9.330 -11.637  1.00 54.08           H  
ATOM   2209  CE1 TYR A 145      34.036   6.733  -8.740  1.00 54.08           C  
ATOM   2210  HE1 TYR A 145      34.085   5.992  -7.956  1.00 54.08           H  
ATOM   2211  CE2 TYR A 145      32.724   8.259 -10.123  1.00 54.08           C  
ATOM   2212  HE2 TYR A 145      31.767   8.699 -10.360  1.00 54.08           H  
ATOM   2213  OH  TYR A 145      31.692   6.989  -8.364  1.00 54.08           O  
ATOM   2214  HH  TYR A 145      31.837   6.220  -7.807  1.00 54.08           H  
ATOM   2215  CZ  TYR A 145      32.800   7.323  -9.070  1.00 54.08           C  
ATOM   2216  N   ASP A 146      39.629   9.646 -10.737  1.00 52.07           N  
ATOM   2217  H   ASP A 146      39.584   9.245  -9.811  1.00 52.07           H  
ATOM   2218  CA  ASP A 146      40.951   9.956 -11.289  1.00 52.07           C  
ATOM   2219  HA  ASP A 146      40.841  10.222 -12.340  1.00 52.07           H  
ATOM   2220  C   ASP A 146      41.861   8.725 -11.228  1.00 52.07           C  
ATOM   2221  CB  ASP A 146      41.556  11.167 -10.546  1.00 52.07           C  
ATOM   2222  HB2 ASP A 146      40.769  11.902 -10.380  1.00 52.07           H  
ATOM   2223  HB3 ASP A 146      41.927  10.845  -9.573  1.00 52.07           H  
ATOM   2224  O   ASP A 146      41.759   7.913 -10.309  1.00 52.07           O  
ATOM   2225  CG  ASP A 146      42.681  11.873 -11.315  1.00 52.07           C  
ATOM   2226  OD1 ASP A 146      42.932  11.537 -12.489  1.00 52.07           O  
ATOM   2227  OD2 ASP A 146      43.297  12.817 -10.769  1.00 52.07           O  
ATOM   2228  N   ASN A 147      42.840   8.645 -12.130  1.00 48.44           N  
ATOM   2229  H   ASN A 147      42.911   9.404 -12.793  1.00 48.44           H  
ATOM   2230  CA  ASN A 147      43.741   7.495 -12.309  1.00 48.44           C  
ATOM   2231  HA  ASN A 147      44.470   7.814 -13.053  1.00 48.44           H  
ATOM   2232  C   ASN A 147      43.110   6.259 -12.960  1.00 48.44           C  
ATOM   2233  CB  ASN A 147      44.600   7.201 -11.067  1.00 48.44           C  
ATOM   2234  HB2 ASN A 147      43.989   6.743 -10.288  1.00 48.44           H  
ATOM   2235  HB3 ASN A 147      45.384   6.491 -11.331  1.00 48.44           H  
ATOM   2236  O   ASN A 147      43.588   5.144 -12.740  1.00 48.44           O  
ATOM   2237  CG  ASN A 147      45.254   8.461 -10.562  1.00 48.44           C  
ATOM   2238  ND2 ASN A 147      44.728   9.033  -9.506  1.00 48.44           N  
ATOM   2239 HD21 ASN A 147      44.893  10.029  -9.534  1.00 48.44           H  
ATOM   2240 HD22 ASN A 147      43.802   8.684  -9.304  1.00 48.44           H  
ATOM   2241  OD1 ASN A 147      46.185   8.995 -11.142  1.00 48.44           O  
ATOM   2242  N   ILE A 148      42.103   6.466 -13.809  1.00 51.55           N  
ATOM   2243  H   ILE A 148      41.792   7.411 -13.983  1.00 51.55           H  
ATOM   2244  CA  ILE A 148      41.446   5.390 -14.550  1.00 51.55           C  
ATOM   2245  HA  ILE A 148      41.257   4.563 -13.865  1.00 51.55           H  
ATOM   2246  C   ILE A 148      42.357   4.886 -15.668  1.00 51.55           C  
ATOM   2247  CB  ILE A 148      40.087   5.857 -15.098  1.00 51.55           C  
ATOM   2248  HB  ILE A 148      40.256   6.742 -15.710  1.00 51.55           H  
ATOM   2249  O   ILE A 148      42.928   5.663 -16.443  1.00 51.55           O  
ATOM   2250  CG1 ILE A 148      39.119   6.214 -13.949  1.00 51.55           C  
ATOM   2251 HG12 ILE A 148      39.649   6.619 -13.087  1.00 51.55           H  
ATOM   2252 HG13 ILE A 148      38.599   5.315 -13.621  1.00 51.55           H  
ATOM   2253  CG2 ILE A 148      39.428   4.784 -15.984  1.00 51.55           C  
ATOM   2254 HG21 ILE A 148      39.304   3.857 -15.424  1.00 51.55           H  
ATOM   2255 HG22 ILE A 148      38.448   5.133 -16.309  1.00 51.55           H  
ATOM   2256 HG23 ILE A 148      40.022   4.589 -16.877  1.00 51.55           H  
ATOM   2257  CD1 ILE A 148      38.097   7.258 -14.391  1.00 51.55           C  
ATOM   2258 HD11 ILE A 148      38.536   8.250 -14.287  1.00 51.55           H  
ATOM   2259 HD12 ILE A 148      37.206   7.178 -13.768  1.00 51.55           H  
ATOM   2260 HD13 ILE A 148      37.832   7.123 -15.439  1.00 51.55           H  
ATOM   2261  N   GLY A 149      42.458   3.565 -15.756  1.00 49.12           N  
ATOM   2262  H   GLY A 149      42.004   3.019 -15.037  1.00 49.12           H  
ATOM   2263  CA  GLY A 149      43.078   2.840 -16.852  1.00 49.12           C  
ATOM   2264  HA2 GLY A 149      42.409   2.036 -17.156  1.00 49.12           H  
ATOM   2265  HA3 GLY A 149      43.231   3.512 -17.696  1.00 49.12           H  
ATOM   2266  C   GLY A 149      44.420   2.222 -16.502  1.00 49.12           C  
ATOM   2267  O   GLY A 149      44.727   1.179 -17.052  1.00 49.12           O  
ATOM   2268  N   ASN A 150      45.209   2.783 -15.582  1.00 49.89           N  
ATOM   2269  H   ASN A 150      44.857   3.598 -15.100  1.00 49.89           H  
ATOM   2270  CA  ASN A 150      46.557   2.278 -15.284  1.00 49.89           C  
ATOM   2271  HA  ASN A 150      47.034   1.957 -16.209  1.00 49.89           H  
ATOM   2272  C   ASN A 150      46.516   1.065 -14.345  1.00 49.89           C  
ATOM   2273  CB  ASN A 150      47.395   3.417 -14.661  1.00 49.89           C  
ATOM   2274  HB2 ASN A 150      48.310   2.993 -14.247  1.00 49.89           H  
ATOM   2275  HB3 ASN A 150      46.827   3.887 -13.859  1.00 49.89           H  
ATOM   2276  O   ASN A 150      46.476   1.265 -13.133  1.00 49.89           O  
ATOM   2277  CG  ASN A 150      47.823   4.475 -15.656  1.00 49.89           C  
ATOM   2278  ND2 ASN A 150      48.216   5.635 -15.182  1.00 49.89           N  
ATOM   2279 HD21 ASN A 150      48.162   5.860 -14.199  1.00 49.89           H  
ATOM   2280 HD22 ASN A 150      48.496   6.329 -15.861  1.00 49.89           H  
ATOM   2281  OD1 ASN A 150      47.866   4.257 -16.849  1.00 49.89           O  
ATOM   2282  N   ILE A 151      46.596  -0.171 -14.842  1.00 47.07           N  
ATOM   2283  H   ILE A 151      46.648  -0.297 -15.843  1.00 47.07           H  
ATOM   2284  CA  ILE A 151      46.455  -1.363 -13.985  1.00 47.07           C  
ATOM   2285  HA  ILE A 151      45.765  -1.127 -13.174  1.00 47.07           H  
ATOM   2286  C   ILE A 151      47.777  -1.747 -13.317  1.00 47.07           C  
ATOM   2287  CB  ILE A 151      45.826  -2.543 -14.745  1.00 47.07           C  
ATOM   2288  HB  ILE A 151      46.499  -2.857 -15.542  1.00 47.07           H  
ATOM   2289  O   ILE A 151      47.888  -1.724 -12.090  1.00 47.07           O  
ATOM   2290  CG1 ILE A 151      44.475  -2.127 -15.350  1.00 47.07           C  
ATOM   2291 HG12 ILE A 151      43.759  -1.941 -14.549  1.00 47.07           H  
ATOM   2292 HG13 ILE A 151      44.569  -1.211 -15.932  1.00 47.07           H  
ATOM   2293  CG2 ILE A 151      45.589  -3.715 -13.772  1.00 47.07           C  
ATOM   2294 HG21 ILE A 151      46.462  -3.916 -13.152  1.00 47.07           H  
ATOM   2295 HG22 ILE A 151      44.753  -3.499 -13.107  1.00 47.07           H  
ATOM   2296 HG23 ILE A 151      45.361  -4.625 -14.328  1.00 47.07           H  
ATOM   2297  CD1 ILE A 151      43.916  -3.185 -16.285  1.00 47.07           C  
ATOM   2298 HD11 ILE A 151      44.421  -3.128 -17.249  1.00 47.07           H  
ATOM   2299 HD12 ILE A 151      44.000  -4.196 -15.885  1.00 47.07           H  
ATOM   2300 HD13 ILE A 151      42.854  -2.957 -16.378  1.00 47.07           H  
ATOM   2301  N   PHE A 152      48.793  -2.084 -14.110  1.00 45.17           N  
ATOM   2302  H   PHE A 152      48.660  -2.052 -15.111  1.00 45.17           H  
ATOM   2303  CA  PHE A 152      50.089  -2.548 -13.614  1.00 45.17           C  
ATOM   2304  HA  PHE A 152      50.256  -2.142 -12.616  1.00 45.17           H  
ATOM   2305  C   PHE A 152      51.228  -2.035 -14.496  1.00 45.17           C  
ATOM   2306  CB  PHE A 152      50.087  -4.084 -13.501  1.00 45.17           C  
ATOM   2307  HB2 PHE A 152      49.305  -4.380 -12.801  1.00 45.17           H  
ATOM   2308  HB3 PHE A 152      51.035  -4.396 -13.062  1.00 45.17           H  
ATOM   2309  O   PHE A 152      51.062  -1.885 -15.707  1.00 45.17           O  
ATOM   2310  CG  PHE A 152      49.883  -4.841 -14.804  1.00 45.17           C  
ATOM   2311  CD1 PHE A 152      48.594  -5.226 -15.221  1.00 45.17           C  
ATOM   2312  HD1 PHE A 152      47.739  -4.997 -14.602  1.00 45.17           H  
ATOM   2313  CD2 PHE A 152      50.986  -5.163 -15.613  1.00 45.17           C  
ATOM   2314  HD2 PHE A 152      51.980  -4.856 -15.320  1.00 45.17           H  
ATOM   2315  CE1 PHE A 152      48.404  -5.916 -16.430  1.00 45.17           C  
ATOM   2316  HE1 PHE A 152      47.411  -6.190 -16.758  1.00 45.17           H  
ATOM   2317  CE2 PHE A 152      50.791  -5.865 -16.813  1.00 45.17           C  
ATOM   2318  HE2 PHE A 152      51.629  -6.080 -17.458  1.00 45.17           H  
ATOM   2319  CZ  PHE A 152      49.508  -6.255 -17.221  1.00 45.17           C  
ATOM   2320  HZ  PHE A 152      49.369  -6.789 -18.149  1.00 45.17           H  
ATOM   2321  N   SER A 153      52.391  -1.773 -13.899  1.00 42.78           N  
ATOM   2322  H   SER A 153      52.479  -1.927 -12.905  1.00 42.78           H  
ATOM   2323  CA  SER A 153      53.628  -1.535 -14.639  1.00 42.78           C  
ATOM   2324  HA  SER A 153      53.380  -1.233 -15.657  1.00 42.78           H  
ATOM   2325  C   SER A 153      54.444  -2.814 -14.722  1.00 42.78           C  
ATOM   2326  CB  SER A 153      54.468  -0.406 -14.038  1.00 42.78           C  
ATOM   2327  HB2 SER A 153      53.938   0.540 -14.150  1.00 42.78           H  
ATOM   2328  HB3 SER A 153      55.402  -0.336 -14.596  1.00 42.78           H  
ATOM   2329  O   SER A 153      54.601  -3.526 -13.732  1.00 42.78           O  
ATOM   2330  OG  SER A 153      54.754  -0.617 -12.671  1.00 42.78           O  
ATOM   2331  HG  SER A 153      55.365   0.058 -12.365  1.00 42.78           H  
ATOM   2332  N   ILE A 154      54.994  -3.091 -15.900  1.00 47.76           N  
ATOM   2333  H   ILE A 154      54.806  -2.469 -16.674  1.00 47.76           H  
ATOM   2334  CA  ILE A 154      56.061  -4.080 -16.067  1.00 47.76           C  
ATOM   2335  HA  ILE A 154      56.120  -4.710 -15.180  1.00 47.76           H  
ATOM   2336  C   ILE A 154      57.375  -3.304 -16.171  1.00 47.76           C  
ATOM   2337  CB  ILE A 154      55.788  -5.009 -17.277  1.00 47.76           C  
ATOM   2338  HB  ILE A 154      55.735  -4.400 -18.179  1.00 47.76           H  
ATOM   2339  O   ILE A 154      57.420  -2.252 -16.809  1.00 47.76           O  
ATOM   2340  CG1 ILE A 154      54.437  -5.746 -17.097  1.00 47.76           C  
ATOM   2341 HG12 ILE A 154      53.642  -5.006 -17.000  1.00 47.76           H  
ATOM   2342 HG13 ILE A 154      54.464  -6.328 -16.176  1.00 47.76           H  
ATOM   2343  CG2 ILE A 154      56.942  -6.022 -17.434  1.00 47.76           C  
ATOM   2344 HG21 ILE A 154      56.991  -6.677 -16.565  1.00 47.76           H  
ATOM   2345 HG22 ILE A 154      56.817  -6.626 -18.333  1.00 47.76           H  
ATOM   2346 HG23 ILE A 154      57.896  -5.508 -17.553  1.00 47.76           H  
ATOM   2347  CD1 ILE A 154      54.045  -6.685 -18.248  1.00 47.76           C  
ATOM   2348 HD11 ILE A 154      53.206  -7.315 -17.953  1.00 47.76           H  
ATOM   2349 HD12 ILE A 154      53.771  -6.090 -19.119  1.00 47.76           H  
ATOM   2350 HD13 ILE A 154      54.852  -7.371 -18.507  1.00 47.76           H  
ATOM   2351  N   GLN A 155      58.439  -3.810 -15.551  1.00 41.61           N  
ATOM   2352  H   GLN A 155      58.303  -4.602 -14.939  1.00 41.61           H  
ATOM   2353  CA  GLN A 155      59.814  -3.387 -15.799  1.00 41.61           C  
ATOM   2354  HA  GLN A 155      59.850  -2.805 -16.720  1.00 41.61           H  
ATOM   2355  C   GLN A 155      60.700  -4.620 -15.991  1.00 41.61           C  
ATOM   2356  CB  GLN A 155      60.313  -2.482 -14.661  1.00 41.61           C  
ATOM   2357  HB2 GLN A 155      60.372  -3.053 -13.734  1.00 41.61           H  
ATOM   2358  HB3 GLN A 155      59.602  -1.668 -14.520  1.00 41.61           H  
ATOM   2359  O   GLN A 155      60.658  -5.546 -15.181  1.00 41.61           O  
ATOM   2360  CG  GLN A 155      61.691  -1.887 -14.989  1.00 41.61           C  
ATOM   2361  HG2 GLN A 155      62.424  -2.685 -15.102  1.00 41.61           H  
ATOM   2362  HG3 GLN A 155      61.623  -1.354 -15.938  1.00 41.61           H  
ATOM   2363  CD  GLN A 155      62.217  -0.922 -13.931  1.00 41.61           C  
ATOM   2364  NE2 GLN A 155      63.165  -0.085 -14.290  1.00 41.61           N  
ATOM   2365 HE21 GLN A 155      63.513  -0.094 -15.238  1.00 41.61           H  
ATOM   2366 HE22 GLN A 155      63.468   0.593 -13.605  1.00 41.61           H  
ATOM   2367  OE1 GLN A 155      61.829  -0.905 -12.772  1.00 41.61           O  
ATOM   2368  N   TYR A 156      61.516  -4.617 -17.045  1.00 34.98           N  
ATOM   2369  H   TYR A 156      61.527  -3.810 -17.653  1.00 34.98           H  
ATOM   2370  CA  TYR A 156      62.574  -5.609 -17.227  1.00 34.98           C  
ATOM   2371  HA  TYR A 156      62.270  -6.554 -16.777  1.00 34.98           H  
ATOM   2372  C   TYR A 156      63.846  -5.122 -16.524  1.00 34.98           C  
ATOM   2373  CB  TYR A 156      62.798  -5.858 -18.723  1.00 34.98           C  
ATOM   2374  HB2 TYR A 156      63.077  -4.921 -19.205  1.00 34.98           H  
ATOM   2375  HB3 TYR A 156      61.860  -6.188 -19.169  1.00 34.98           H  
ATOM   2376  O   TYR A 156      64.358  -4.047 -16.842  1.00 34.98           O  
ATOM   2377  CG  TYR A 156      63.857  -6.906 -19.012  1.00 34.98           C  
ATOM   2378  CD1 TYR A 156      65.113  -6.531 -19.527  1.00 34.98           C  
ATOM   2379  HD1 TYR A 156      65.331  -5.491 -19.721  1.00 34.98           H  
ATOM   2380  CD2 TYR A 156      63.589  -8.262 -18.751  1.00 34.98           C  
ATOM   2381  HD2 TYR A 156      62.641  -8.555 -18.323  1.00 34.98           H  
ATOM   2382  CE1 TYR A 156      66.094  -7.511 -19.774  1.00 34.98           C  
ATOM   2383  HE1 TYR A 156      67.068  -7.229 -20.145  1.00 34.98           H  
ATOM   2384  CE2 TYR A 156      64.554  -9.246 -19.029  1.00 34.98           C  
ATOM   2385  HE2 TYR A 156      64.333 -10.286 -18.839  1.00 34.98           H  
ATOM   2386  OH  TYR A 156      66.784  -9.814 -19.687  1.00 34.98           O  
ATOM   2387  HH  TYR A 156      66.485 -10.678 -19.392  1.00 34.98           H  
ATOM   2388  CZ  TYR A 156      65.819  -8.871 -19.522  1.00 34.98           C  
ATOM   2389  N   LYS A 157      64.350  -5.896 -15.558  1.00 49.60           N  
ATOM   2390  H   LYS A 157      63.880  -6.771 -15.371  1.00 49.60           H  
ATOM   2391  CA  LYS A 157      65.602  -5.614 -14.829  1.00 49.60           C  
ATOM   2392  HA  LYS A 157      65.989  -4.646 -15.148  1.00 49.60           H  
ATOM   2393  C   LYS A 157      66.736  -6.584 -15.170  1.00 49.60           C  
ATOM   2394  CB  LYS A 157      65.346  -5.549 -13.313  1.00 49.60           C  
ATOM   2395  HB2 LYS A 157      66.283  -5.716 -12.781  1.00 49.60           H  
ATOM   2396  HB3 LYS A 157      64.654  -6.338 -13.018  1.00 49.60           H  
ATOM   2397  O   LYS A 157      67.799  -6.503 -14.558  1.00 49.60           O  
ATOM   2398  CG  LYS A 157      64.806  -4.182 -12.878  1.00 49.60           C  
ATOM   2399  HG2 LYS A 157      63.788  -4.054 -13.248  1.00 49.60           H  
ATOM   2400  HG3 LYS A 157      65.437  -3.394 -13.289  1.00 49.60           H  
ATOM   2401  CD  LYS A 157      64.823  -4.087 -11.349  1.00 49.60           C  
ATOM   2402  HD2 LYS A 157      64.161  -4.853 -10.942  1.00 49.60           H  
ATOM   2403  HD3 LYS A 157      65.837  -4.262 -10.989  1.00 49.60           H  
ATOM   2404  CE  LYS A 157      64.351  -2.703 -10.902  1.00 49.60           C  
ATOM   2405  HE2 LYS A 157      63.341  -2.546 -11.278  1.00 49.60           H  
ATOM   2406  HE3 LYS A 157      64.995  -1.949 -11.354  1.00 49.60           H  
ATOM   2407  NZ  LYS A 157      64.374  -2.592  -9.424  1.00 49.60           N  
ATOM   2408  HZ1 LYS A 157      63.767  -3.295  -9.027  1.00 49.60           H  
ATOM   2409  HZ2 LYS A 157      64.036  -1.683  -9.141  1.00 49.60           H  
ATOM   2410  HZ3 LYS A 157      65.310  -2.733  -9.072  1.00 49.60           H  
ATOM   2411  N   GLY A 158      66.534  -7.478 -16.135  1.00 47.31           N  
ATOM   2412  H   GLY A 158      65.633  -7.515 -16.590  1.00 47.31           H  
ATOM   2413  CA  GLY A 158      67.568  -8.421 -16.547  1.00 47.31           C  
ATOM   2414  HA2 GLY A 158      67.892  -8.983 -15.671  1.00 47.31           H  
ATOM   2415  HA3 GLY A 158      67.153  -9.144 -17.250  1.00 47.31           H  
ATOM   2416  C   GLY A 158      68.796  -7.749 -17.177  1.00 47.31           C  
ATOM   2417  O   GLY A 158      68.786  -6.583 -17.585  1.00 47.31           O  
ATOM   2418  N   ASN A 159      69.883  -8.518 -17.267  1.00 49.83           N  
ATOM   2419  H   ASN A 159      69.824  -9.454 -16.892  1.00 49.83           H  
ATOM   2420  CA  ASN A 159      71.178  -8.046 -17.765  1.00 49.83           C  
ATOM   2421  HA  ASN A 159      71.436  -7.130 -17.234  1.00 49.83           H  
ATOM   2422  C   ASN A 159      71.162  -7.705 -19.276  1.00 49.83           C  
ATOM   2423  CB  ASN A 159      72.221  -9.126 -17.417  1.00 49.83           C  
ATOM   2424  HB2 ASN A 159      72.068  -9.994 -18.058  1.00 49.83           H  
ATOM   2425  HB3 ASN A 159      72.093  -9.438 -16.380  1.00 49.83           H  
ATOM   2426  O   ASN A 159      71.971  -6.904 -19.743  1.00 49.83           O  
ATOM   2427  CG  ASN A 159      73.657  -8.645 -17.554  1.00 49.83           C  
ATOM   2428  ND2 ASN A 159      74.567  -9.517 -17.920  1.00 49.83           N  
ATOM   2429 HD21 ASN A 159      75.510  -9.160 -17.991  1.00 49.83           H  
ATOM   2430 HD22 ASN A 159      74.323 -10.479 -18.107  1.00 49.83           H  
ATOM   2431  OD1 ASN A 159      73.990  -7.503 -17.299  1.00 49.83           O  
ATOM   2432  N   LEU A 160      70.229  -8.275 -20.052  1.00 46.01           N  
ATOM   2433  H   LEU A 160      69.529  -8.851 -19.607  1.00 46.01           H  
ATOM   2434  CA  LEU A 160      70.143  -8.095 -21.510  1.00 46.01           C  
ATOM   2435  HA  LEU A 160      71.140  -8.231 -21.928  1.00 46.01           H  
ATOM   2436  C   LEU A 160      69.691  -6.682 -21.899  1.00 46.01           C  
ATOM   2437  CB  LEU A 160      69.207  -9.154 -22.114  1.00 46.01           C  
ATOM   2438  HB2 LEU A 160      69.062  -8.936 -23.173  1.00 46.01           H  
ATOM   2439  HB3 LEU A 160      68.230  -9.065 -21.638  1.00 46.01           H  
ATOM   2440  O   LEU A 160      68.966  -6.025 -21.156  1.00 46.01           O  
ATOM   2441  CG  LEU A 160      69.716 -10.600 -21.988  1.00 46.01           C  
ATOM   2442  HG  LEU A 160      70.015 -10.802 -20.959  1.00 46.01           H  
ATOM   2443  CD1 LEU A 160      68.605 -11.579 -22.361  1.00 46.01           C  
ATOM   2444 HD11 LEU A 160      68.281 -11.412 -23.388  1.00 46.01           H  
ATOM   2445 HD12 LEU A 160      67.755 -11.444 -21.693  1.00 46.01           H  
ATOM   2446 HD13 LEU A 160      68.963 -12.604 -22.258  1.00 46.01           H  
ATOM   2447  CD2 LEU A 160      70.908 -10.851 -22.916  1.00 46.01           C  
ATOM   2448 HD21 LEU A 160      71.757 -10.235 -22.620  1.00 46.01           H  
ATOM   2449 HD22 LEU A 160      70.636 -10.628 -23.948  1.00 46.01           H  
ATOM   2450 HD23 LEU A 160      71.208 -11.897 -22.848  1.00 46.01           H  
ATOM   2451  N   ALA A 161      70.139  -6.184 -23.054  1.00 48.52           N  
ATOM   2452  H   ALA A 161      70.687  -6.775 -23.662  1.00 48.52           H  
ATOM   2453  CA  ALA A 161      69.922  -4.797 -23.475  1.00 48.52           C  
ATOM   2454  HA  ALA A 161      70.194  -4.140 -22.649  1.00 48.52           H  
ATOM   2455  C   ALA A 161      68.459  -4.459 -23.824  1.00 48.52           C  
ATOM   2456  CB  ALA A 161      70.882  -4.483 -24.623  1.00 48.52           C  
ATOM   2457  HB1 ALA A 161      71.916  -4.605 -24.299  1.00 48.52           H  
ATOM   2458  HB2 ALA A 161      70.733  -3.458 -24.963  1.00 48.52           H  
ATOM   2459  HB3 ALA A 161      70.686  -5.161 -25.455  1.00 48.52           H  
ATOM   2460  O   ALA A 161      68.101  -3.288 -23.745  1.00 48.52           O  
ATOM   2461  N   TYR A 162      67.613  -5.452 -24.119  1.00 32.72           N  
ATOM   2462  H   TYR A 162      67.978  -6.390 -24.212  1.00 32.72           H  
ATOM   2463  CA  TYR A 162      66.227  -5.249 -24.537  1.00 32.72           C  
ATOM   2464  HA  TYR A 162      65.924  -4.226 -24.315  1.00 32.72           H  
ATOM   2465  C   TYR A 162      65.250  -6.197 -23.826  1.00 32.72           C  
ATOM   2466  CB  TYR A 162      66.164  -5.441 -26.057  1.00 32.72           C  
ATOM   2467  HB2 TYR A 162      66.893  -4.780 -26.526  1.00 32.72           H  
ATOM   2468  HB3 TYR A 162      66.444  -6.464 -26.307  1.00 32.72           H  
ATOM   2469  O   TYR A 162      65.502  -7.401 -23.736  1.00 32.72           O  
ATOM   2470  CG  TYR A 162      64.808  -5.149 -26.656  1.00 32.72           C  
ATOM   2471  CD1 TYR A 162      63.928  -6.202 -26.977  1.00 32.72           C  
ATOM   2472  HD1 TYR A 162      64.224  -7.224 -26.792  1.00 32.72           H  
ATOM   2473  CD2 TYR A 162      64.429  -3.816 -26.885  1.00 32.72           C  
ATOM   2474  HD2 TYR A 162      65.095  -3.009 -26.617  1.00 32.72           H  
ATOM   2475  CE1 TYR A 162      62.666  -5.919 -27.533  1.00 32.72           C  
ATOM   2476  HE1 TYR A 162      61.978  -6.712 -27.787  1.00 32.72           H  
ATOM   2477  CE2 TYR A 162      63.172  -3.531 -27.442  1.00 32.72           C  
ATOM   2478  HE2 TYR A 162      62.895  -2.503 -27.626  1.00 32.72           H  
ATOM   2479  OH  TYR A 162      61.054  -4.294 -28.251  1.00 32.72           O  
ATOM   2480  HH  TYR A 162      60.857  -3.356 -28.193  1.00 32.72           H  
ATOM   2481  CZ  TYR A 162      62.283  -4.579 -27.752  1.00 32.72           C  
ATOM   2482  N   GLY A 163      64.108  -5.660 -23.387  1.00 43.01           N  
ATOM   2483  H   GLY A 163      63.972  -4.668 -23.521  1.00 43.01           H  
ATOM   2484  CA  GLY A 163      62.958  -6.424 -22.901  1.00 43.01           C  
ATOM   2485  HA2 GLY A 163      63.064  -7.477 -23.163  1.00 43.01           H  
ATOM   2486  HA3 GLY A 163      62.897  -6.344 -21.816  1.00 43.01           H  
ATOM   2487  C   GLY A 163      61.673  -5.864 -23.507  1.00 43.01           C  
ATOM   2488  O   GLY A 163      61.316  -4.728 -23.218  1.00 43.01           O  
ATOM   2489  N   GLY A 164      60.992  -6.632 -24.354  1.00 37.21           N  
ATOM   2490  H   GLY A 164      61.291  -7.592 -24.454  1.00 37.21           H  
ATOM   2491  CA  GLY A 164      59.752  -6.234 -25.021  1.00 37.21           C  
ATOM   2492  HA2 GLY A 164      59.638  -5.151 -24.976  1.00 37.21           H  
ATOM   2493  HA3 GLY A 164      59.799  -6.516 -26.073  1.00 37.21           H  
ATOM   2494  C   GLY A 164      58.527  -6.901 -24.398  1.00 37.21           C  
ATOM   2495  O   GLY A 164      58.547  -8.098 -24.118  1.00 37.21           O  
ATOM   2496  N   VAL A 165      57.444  -6.147 -24.208  1.00 46.86           N  
ATOM   2497  H   VAL A 165      57.507  -5.165 -24.435  1.00 46.86           H  
ATOM   2498  CA  VAL A 165      56.116  -6.685 -23.854  1.00 46.86           C  
ATOM   2499  HA  VAL A 165      56.179  -7.761 -23.694  1.00 46.86           H  
ATOM   2500  C   VAL A 165      55.167  -6.431 -25.023  1.00 46.86           C  
ATOM   2501  CB  VAL A 165      55.557  -6.045 -22.566  1.00 46.86           C  
ATOM   2502  HB  VAL A 165      55.492  -4.968 -22.719  1.00 46.86           H  
ATOM   2503  O   VAL A 165      55.118  -5.316 -25.542  1.00 46.86           O  
ATOM   2504  CG1 VAL A 165      54.153  -6.572 -22.224  1.00 46.86           C  
ATOM   2505 HG11 VAL A 165      54.172  -7.652 -22.076  1.00 46.86           H  
ATOM   2506 HG12 VAL A 165      53.790  -6.085 -21.319  1.00 46.86           H  
ATOM   2507 HG13 VAL A 165      53.449  -6.333 -23.020  1.00 46.86           H  
ATOM   2508  CG2 VAL A 165      56.438  -6.291 -21.334  1.00 46.86           C  
ATOM   2509 HG21 VAL A 165      56.261  -7.287 -20.928  1.00 46.86           H  
ATOM   2510 HG22 VAL A 165      56.172  -5.574 -20.557  1.00 46.86           H  
ATOM   2511 HG23 VAL A 165      57.496  -6.196 -21.578  1.00 46.86           H  
ATOM   2512  N   MET A 166      54.401  -7.447 -25.417  1.00 38.79           N  
ATOM   2513  H   MET A 166      54.542  -8.350 -24.989  1.00 38.79           H  
ATOM   2514  CA  MET A 166      53.369  -7.357 -26.453  1.00 38.79           C  
ATOM   2515  HA  MET A 166      53.196  -6.313 -26.712  1.00 38.79           H  
ATOM   2516  C   MET A 166      52.053  -7.948 -25.941  1.00 38.79           C  
ATOM   2517  CB  MET A 166      53.877  -8.090 -27.702  1.00 38.79           C  
ATOM   2518  HB2 MET A 166      54.847  -7.678 -27.981  1.00 38.79           H  
ATOM   2519  HB3 MET A 166      54.007  -9.147 -27.472  1.00 38.79           H  
ATOM   2520  O   MET A 166      52.067  -9.021 -25.341  1.00 38.79           O  
ATOM   2521  CG  MET A 166      52.939  -7.953 -28.902  1.00 38.79           C  
ATOM   2522  HG2 MET A 166      51.962  -8.365 -28.648  1.00 38.79           H  
ATOM   2523  HG3 MET A 166      52.820  -6.896 -29.141  1.00 38.79           H  
ATOM   2524  SD  MET A 166      53.562  -8.822 -30.363  1.00 38.79           S  
ATOM   2525  CE  MET A 166      52.241  -8.418 -31.536  1.00 38.79           C  
ATOM   2526  HE1 MET A 166      52.367  -7.397 -31.896  1.00 38.79           H  
ATOM   2527  HE2 MET A 166      51.274  -8.508 -31.041  1.00 38.79           H  
ATOM   2528  HE3 MET A 166      52.276  -9.113 -32.375  1.00 38.79           H  
ATOM   2529  N   ILE A 167      50.925  -7.275 -26.187  1.00 47.21           N  
ATOM   2530  H   ILE A 167      50.984  -6.407 -26.701  1.00 47.21           H  
ATOM   2531  CA  ILE A 167      49.577  -7.801 -25.914  1.00 47.21           C  
ATOM   2532  HA  ILE A 167      49.665  -8.822 -25.544  1.00 47.21           H  
ATOM   2533  C   ILE A 167      48.803  -7.850 -27.232  1.00 47.21           C  
ATOM   2534  CB  ILE A 167      48.838  -6.994 -24.819  1.00 47.21           C  
ATOM   2535  HB  ILE A 167      48.756  -5.956 -25.143  1.00 47.21           H  
ATOM   2536  O   ILE A 167      48.501  -6.810 -27.818  1.00 47.21           O  
ATOM   2537  CG1 ILE A 167      49.633  -7.034 -23.494  1.00 47.21           C  
ATOM   2538 HG12 ILE A 167      49.699  -8.067 -23.151  1.00 47.21           H  
ATOM   2539 HG13 ILE A 167      50.647  -6.673 -23.669  1.00 47.21           H  
ATOM   2540  CG2 ILE A 167      47.414  -7.548 -24.609  1.00 47.21           C  
ATOM   2541 HG21 ILE A 167      46.844  -7.514 -25.537  1.00 47.21           H  
ATOM   2542 HG22 ILE A 167      46.869  -6.936 -23.891  1.00 47.21           H  
ATOM   2543 HG23 ILE A 167      47.456  -8.578 -24.254  1.00 47.21           H  
ATOM   2544  CD1 ILE A 167      49.042  -6.170 -22.374  1.00 47.21           C  
ATOM   2545 HD11 ILE A 167      49.736  -6.148 -21.534  1.00 47.21           H  
ATOM   2546 HD12 ILE A 167      48.887  -5.153 -22.734  1.00 47.21           H  
ATOM   2547 HD13 ILE A 167      48.095  -6.584 -22.028  1.00 47.21           H  
ATOM   2548  N   GLU A 168      48.493  -9.060 -27.695  1.00 40.10           N  
ATOM   2549  H   GLU A 168      48.720  -9.855 -27.115  1.00 40.10           H  
ATOM   2550  CA  GLU A 168      47.686  -9.314 -28.886  1.00 40.10           C  
ATOM   2551  HA  GLU A 168      47.823  -8.489 -29.585  1.00 40.10           H  
ATOM   2552  C   GLU A 168      46.202  -9.393 -28.531  1.00 40.10           C  
ATOM   2553  CB  GLU A 168      48.111 -10.603 -29.605  1.00 40.10           C  
ATOM   2554  HB2 GLU A 168      47.377 -10.826 -30.380  1.00 40.10           H  
ATOM   2555  HB3 GLU A 168      48.112 -11.422 -28.886  1.00 40.10           H  
ATOM   2556  O   GLU A 168      45.780 -10.110 -27.617  1.00 40.10           O  
ATOM   2557  CG  GLU A 168      49.487 -10.485 -30.269  1.00 40.10           C  
ATOM   2558  HG2 GLU A 168      50.229 -10.236 -29.512  1.00 40.10           H  
ATOM   2559  HG3 GLU A 168      49.437  -9.666 -30.987  1.00 40.10           H  
ATOM   2560  CD  GLU A 168      49.933 -11.763 -31.004  1.00 40.10           C  
ATOM   2561  OE1 GLU A 168      50.986 -11.686 -31.673  1.00 40.10           O  
ATOM   2562  OE2 GLU A 168      49.264 -12.820 -30.881  1.00 40.10           O  
ATOM   2563  N   VAL A 169      45.406  -8.679 -29.317  1.00 37.39           N  
ATOM   2564  H   VAL A 169      45.826  -8.171 -30.082  1.00 37.39           H  
ATOM   2565  CA  VAL A 169      43.954  -8.601 -29.213  1.00 37.39           C  
ATOM   2566  HA  VAL A 169      43.610  -9.160 -28.343  1.00 37.39           H  
ATOM   2567  C   VAL A 169      43.347  -9.250 -30.459  1.00 37.39           C  
ATOM   2568  CB  VAL A 169      43.557  -7.126 -29.026  1.00 37.39           C  
ATOM   2569  HB  VAL A 169      43.946  -6.536 -29.856  1.00 37.39           H  
ATOM   2570  O   VAL A 169      43.830  -9.023 -31.567  1.00 37.39           O  
ATOM   2571  CG1 VAL A 169      42.057  -6.963 -28.986  1.00 37.39           C  
ATOM   2572 HG11 VAL A 169      41.656  -7.388 -29.906  1.00 37.39           H  
ATOM   2573 HG12 VAL A 169      41.791  -5.908 -28.923  1.00 37.39           H  
ATOM   2574 HG13 VAL A 169      41.673  -7.487 -28.111  1.00 37.39           H  
ATOM   2575  CG2 VAL A 169      44.102  -6.562 -27.709  1.00 37.39           C  
ATOM   2576 HG21 VAL A 169      43.797  -7.188 -26.870  1.00 37.39           H  
ATOM   2577 HG22 VAL A 169      45.191  -6.523 -27.740  1.00 37.39           H  
ATOM   2578 HG23 VAL A 169      43.706  -5.563 -27.530  1.00 37.39           H  
ATOM   2579  N   ASP A 170      42.306 -10.067 -30.288  1.00 37.05           N  
ATOM   2580  H   ASP A 170      41.920 -10.180 -29.362  1.00 37.05           H  
ATOM   2581  CA  ASP A 170      41.607 -10.695 -31.416  1.00 37.05           C  
ATOM   2582  HA  ASP A 170      42.345 -11.203 -32.036  1.00 37.05           H  
ATOM   2583  C   ASP A 170      40.914  -9.639 -32.297  1.00 37.05           C  
ATOM   2584  CB  ASP A 170      40.638 -11.764 -30.895  1.00 37.05           C  
ATOM   2585  HB2 ASP A 170      41.219 -12.589 -30.483  1.00 37.05           H  
ATOM   2586  HB3 ASP A 170      40.040 -11.332 -30.093  1.00 37.05           H  
ATOM   2587  O   ASP A 170      40.247  -8.728 -31.804  1.00 37.05           O  
ATOM   2588  CG  ASP A 170      39.712 -12.333 -31.972  1.00 37.05           C  
ATOM   2589  OD1 ASP A 170      40.137 -12.430 -33.145  1.00 37.05           O  
ATOM   2590  OD2 ASP A 170      38.527 -12.559 -31.639  1.00 37.05           O  
ATOM   2591  N   ALA A 171      41.052  -9.776 -33.617  1.00 39.45           N  
ATOM   2592  H   ALA A 171      41.486 -10.625 -33.949  1.00 39.45           H  
ATOM   2593  CA  ALA A 171      40.544  -8.823 -34.600  1.00 39.45           C  
ATOM   2594  HA  ALA A 171      40.937  -7.836 -34.358  1.00 39.45           H  
ATOM   2595  C   ALA A 171      39.008  -8.718 -34.602  1.00 39.45           C  
ATOM   2596  CB  ALA A 171      41.073  -9.240 -35.978  1.00 39.45           C  
ATOM   2597  HB1 ALA A 171      42.163  -9.258 -35.966  1.00 39.45           H  
ATOM   2598  HB2 ALA A 171      40.739  -8.523 -36.728  1.00 39.45           H  
ATOM   2599  HB3 ALA A 171      40.697 -10.229 -36.238  1.00 39.45           H  
ATOM   2600  O   ALA A 171      38.471  -7.671 -34.966  1.00 39.45           O  
ATOM   2601  N   THR A 172      38.303  -9.779 -34.188  1.00 40.92           N  
ATOM   2602  H   THR A 172      38.815 -10.600 -33.897  1.00 40.92           H  
ATOM   2603  CA  THR A 172      36.832  -9.838 -34.250  1.00 40.92           C  
ATOM   2604  HA  THR A 172      36.487  -9.161 -35.032  1.00 40.92           H  
ATOM   2605  C   THR A 172      36.178  -9.389 -32.945  1.00 40.92           C  
ATOM   2606  CB  THR A 172      36.345 -11.249 -34.618  1.00 40.92           C  
ATOM   2607  HB  THR A 172      36.474 -11.917 -33.767  1.00 40.92           H  
ATOM   2608  O   THR A 172      35.225  -8.609 -32.956  1.00 40.92           O  
ATOM   2609  CG2 THR A 172      34.876 -11.248 -35.042  1.00 40.92           C  
ATOM   2610 HG21 THR A 172      34.735 -10.575 -35.889  1.00 40.92           H  
ATOM   2611 HG22 THR A 172      34.244 -10.928 -34.213  1.00 40.92           H  
ATOM   2612 HG23 THR A 172      34.586 -12.257 -35.335  1.00 40.92           H  
ATOM   2613  OG1 THR A 172      37.083 -11.761 -35.703  1.00 40.92           O  
ATOM   2614  HG1 THR A 172      37.874 -12.167 -35.340  1.00 40.92           H  
ATOM   2615  N   THR A 173      36.681  -9.874 -31.807  1.00 35.45           N  
ATOM   2616  H   THR A 173      37.436 -10.544 -31.857  1.00 35.45           H  
ATOM   2617  CA  THR A 173      36.099  -9.591 -30.483  1.00 35.45           C  
ATOM   2618  HA  THR A 173      35.046  -9.337 -30.602  1.00 35.45           H  
ATOM   2619  C   THR A 173      36.737  -8.400 -29.776  1.00 35.45           C  
ATOM   2620  CB  THR A 173      36.167 -10.830 -29.582  1.00 35.45           C  
ATOM   2621  HB  THR A 173      35.767 -10.570 -28.602  1.00 35.45           H  
ATOM   2622  O   THR A 173      36.164  -7.887 -28.817  1.00 35.45           O  
ATOM   2623  CG2 THR A 173      35.342 -11.988 -30.139  1.00 35.45           C  
ATOM   2624 HG21 THR A 173      34.305 -11.677 -30.264  1.00 35.45           H  
ATOM   2625 HG22 THR A 173      35.380 -12.823 -29.439  1.00 35.45           H  
ATOM   2626 HG23 THR A 173      35.742 -12.317 -31.098  1.00 35.45           H  
ATOM   2627  OG1 THR A 173      37.498 -11.265 -29.431  1.00 35.45           O  
ATOM   2628  HG1 THR A 173      37.737 -11.829 -30.170  1.00 35.45           H  
ATOM   2629  N   LYS A 174      37.911  -7.956 -30.240  1.00 42.75           N  
ATOM   2630  H   LYS A 174      38.320  -8.436 -31.029  1.00 42.75           H  
ATOM   2631  CA  LYS A 174      38.769  -6.983 -29.559  1.00 42.75           C  
ATOM   2632  HA  LYS A 174      39.732  -7.069 -30.061  1.00 42.75           H  
ATOM   2633  C   LYS A 174      39.063  -7.315 -28.089  1.00 42.75           C  
ATOM   2634  CB  LYS A 174      38.319  -5.539 -29.793  1.00 42.75           C  
ATOM   2635  HB2 LYS A 174      37.277  -5.419 -29.498  1.00 42.75           H  
ATOM   2636  HB3 LYS A 174      38.926  -4.879 -29.174  1.00 42.75           H  
ATOM   2637  O   LYS A 174      39.382  -6.428 -27.303  1.00 42.75           O  
ATOM   2638  CG  LYS A 174      38.510  -5.129 -31.257  1.00 42.75           C  
ATOM   2639  HG2 LYS A 174      39.489  -5.448 -31.617  1.00 42.75           H  
ATOM   2640  HG3 LYS A 174      37.732  -5.582 -31.871  1.00 42.75           H  
ATOM   2641  CD  LYS A 174      38.425  -3.608 -31.333  1.00 42.75           C  
ATOM   2642  HD2 LYS A 174      37.468  -3.299 -30.911  1.00 42.75           H  
ATOM   2643  HD3 LYS A 174      39.226  -3.167 -30.738  1.00 42.75           H  
ATOM   2644  CE  LYS A 174      38.528  -3.126 -32.774  1.00 42.75           C  
ATOM   2645  HE2 LYS A 174      39.542  -3.293 -33.137  1.00 42.75           H  
ATOM   2646  HE3 LYS A 174      37.842  -3.714 -33.383  1.00 42.75           H  
ATOM   2647  NZ  LYS A 174      38.158  -1.696 -32.827  1.00 42.75           N  
ATOM   2648  HZ1 LYS A 174      38.765  -1.157 -32.226  1.00 42.75           H  
ATOM   2649  HZ2 LYS A 174      38.191  -1.348 -33.774  1.00 42.75           H  
ATOM   2650  HZ3 LYS A 174      37.215  -1.605 -32.477  1.00 42.75           H  
ATOM   2651  N   LEU A 175      39.007  -8.597 -27.729  1.00 41.76           N  
ATOM   2652  H   LEU A 175      38.767  -9.279 -28.434  1.00 41.76           H  
ATOM   2653  CA  LEU A 175      39.433  -9.092 -26.422  1.00 41.76           C  
ATOM   2654  HA  LEU A 175      39.321  -8.301 -25.681  1.00 41.76           H  
ATOM   2655  C   LEU A 175      40.917  -9.465 -26.466  1.00 41.76           C  
ATOM   2656  CB  LEU A 175      38.553 -10.282 -26.003  1.00 41.76           C  
ATOM   2657  HB2 LEU A 175      38.649 -11.062 -26.759  1.00 41.76           H  
ATOM   2658  HB3 LEU A 175      38.933 -10.680 -25.063  1.00 41.76           H  
ATOM   2659  O   LEU A 175      41.401 -10.008 -27.465  1.00 41.76           O  
ATOM   2660  CG  LEU A 175      37.062  -9.936 -25.828  1.00 41.76           C  
ATOM   2661  HG  LEU A 175      36.674  -9.500 -26.749  1.00 41.76           H  
ATOM   2662  CD1 LEU A 175      36.272 -11.214 -25.546  1.00 41.76           C  
ATOM   2663 HD11 LEU A 175      36.626 -11.676 -24.625  1.00 41.76           H  
ATOM   2664 HD12 LEU A 175      36.408 -11.910 -26.374  1.00 41.76           H  
ATOM   2665 HD13 LEU A 175      35.211 -10.979 -25.457  1.00 41.76           H  
ATOM   2666  CD2 LEU A 175      36.808  -8.955 -24.681  1.00 41.76           C  
ATOM   2667 HD21 LEU A 175      35.737  -8.796 -24.560  1.00 41.76           H  
ATOM   2668 HD22 LEU A 175      37.271  -7.994 -24.908  1.00 41.76           H  
ATOM   2669 HD23 LEU A 175      37.229  -9.341 -23.752  1.00 41.76           H  
ATOM   2670  N   ALA A 176      41.648  -9.183 -25.388  1.00 42.38           N  
ATOM   2671  H   ALA A 176      41.203  -8.734 -24.600  1.00 42.38           H  
ATOM   2672  CA  ALA A 176      43.044  -9.587 -25.272  1.00 42.38           C  
ATOM   2673  HA  ALA A 176      43.582  -9.238 -26.154  1.00 42.38           H  
ATOM   2674  C   ALA A 176      43.148 -11.117 -25.231  1.00 42.38           C  
ATOM   2675  CB  ALA A 176      43.674  -8.918 -24.052  1.00 42.38           C  
ATOM   2676  HB1 ALA A 176      44.740  -9.142 -24.022  1.00 42.38           H  
ATOM   2677  HB2 ALA A 176      43.195  -9.282 -23.143  1.00 42.38           H  
ATOM   2678  HB3 ALA A 176      43.548  -7.838 -24.120  1.00 42.38           H  
ATOM   2679  O   ALA A 176      42.504 -11.772 -24.410  1.00 42.38           O  
ATOM   2680  N   THR A 177      43.960 -11.685 -26.124  1.00 37.39           N  
ATOM   2681  H   THR A 177      44.483 -11.074 -26.735  1.00 37.39           H  
ATOM   2682  CA  THR A 177      44.130 -13.140 -26.270  1.00 37.39           C  
ATOM   2683  HA  THR A 177      43.409 -13.656 -25.637  1.00 37.39           H  
ATOM   2684  C   THR A 177      45.502 -13.620 -25.828  1.00 37.39           C  
ATOM   2685  CB  THR A 177      43.900 -13.617 -27.710  1.00 37.39           C  
ATOM   2686  HB  THR A 177      44.143 -14.678 -27.757  1.00 37.39           H  
ATOM   2687  O   THR A 177      45.601 -14.718 -25.280  1.00 37.39           O  
ATOM   2688  CG2 THR A 177      42.459 -13.448 -28.168  1.00 37.39           C  
ATOM   2689 HG21 THR A 177      42.214 -12.390 -28.261  1.00 37.39           H  
ATOM   2690 HG22 THR A 177      42.344 -13.943 -29.132  1.00 37.39           H  
ATOM   2691 HG23 THR A 177      41.782 -13.912 -27.450  1.00 37.39           H  
ATOM   2692  OG1 THR A 177      44.729 -12.931 -28.620  1.00 37.39           O  
ATOM   2693  HG1 THR A 177      44.480 -12.004 -28.619  1.00 37.39           H  
ATOM   2694  N   LYS A 178      46.570 -12.838 -26.038  1.00 38.43           N  
ATOM   2695  H   LYS A 178      46.438 -11.956 -26.512  1.00 38.43           H  
ATOM   2696  CA  LYS A 178      47.940 -13.258 -25.704  1.00 38.43           C  
ATOM   2697  HA  LYS A 178      47.890 -14.016 -24.922  1.00 38.43           H  
ATOM   2698  C   LYS A 178      48.784 -12.108 -25.165  1.00 38.43           C  
ATOM   2699  CB  LYS A 178      48.633 -13.885 -26.926  1.00 38.43           C  
ATOM   2700  HB2 LYS A 178      48.719 -13.136 -27.713  1.00 38.43           H  
ATOM   2701  HB3 LYS A 178      49.643 -14.177 -26.636  1.00 38.43           H  
ATOM   2702  O   LYS A 178      48.787 -11.033 -25.747  1.00 38.43           O  
ATOM   2703  CG  LYS A 178      47.911 -15.120 -27.485  1.00 38.43           C  
ATOM   2704  HG2 LYS A 178      46.910 -14.844 -27.817  1.00 38.43           H  
ATOM   2705  HG3 LYS A 178      47.840 -15.888 -26.715  1.00 38.43           H  
ATOM   2706  CD  LYS A 178      48.681 -15.661 -28.687  1.00 38.43           C  
ATOM   2707  HD2 LYS A 178      49.660 -16.016 -28.365  1.00 38.43           H  
ATOM   2708  HD3 LYS A 178      48.820 -14.846 -29.398  1.00 38.43           H  
ATOM   2709  CE  LYS A 178      47.905 -16.790 -29.363  1.00 38.43           C  
ATOM   2710  HE2 LYS A 178      46.877 -16.455 -29.505  1.00 38.43           H  
ATOM   2711  HE3 LYS A 178      47.897 -17.665 -28.714  1.00 38.43           H  
ATOM   2712  NZ  LYS A 178      48.519 -17.090 -30.675  1.00 38.43           N  
ATOM   2713  HZ1 LYS A 178      47.980 -17.774 -31.187  1.00 38.43           H  
ATOM   2714  HZ2 LYS A 178      48.554 -16.235 -31.212  1.00 38.43           H  
ATOM   2715  HZ3 LYS A 178      49.471 -17.406 -30.559  1.00 38.43           H  
ATOM   2716  N   LEU A 179      49.542 -12.355 -24.099  1.00 46.38           N  
ATOM   2717  H   LEU A 179      49.453 -13.264 -23.669  1.00 46.38           H  
ATOM   2718  CA  LEU A 179      50.628 -11.490 -23.630  1.00 46.38           C  
ATOM   2719  HA  LEU A 179      50.630 -10.577 -24.224  1.00 46.38           H  
ATOM   2720  C   LEU A 179      51.963 -12.202 -23.856  1.00 46.38           C  
ATOM   2721  CB  LEU A 179      50.378 -11.078 -22.168  1.00 46.38           C  
ATOM   2722  HB2 LEU A 179      50.317 -11.961 -21.532  1.00 46.38           H  
ATOM   2723  HB3 LEU A 179      49.402 -10.593 -22.153  1.00 46.38           H  
ATOM   2724  O   LEU A 179      52.206 -13.260 -23.280  1.00 46.38           O  
ATOM   2725  CG  LEU A 179      51.404 -10.083 -21.584  1.00 46.38           C  
ATOM   2726  HG  LEU A 179      51.760  -9.420 -22.373  1.00 46.38           H  
ATOM   2727  CD1 LEU A 179      50.751  -9.224 -20.497  1.00 46.38           C  
ATOM   2728 HD11 LEU A 179      50.440  -9.851 -19.662  1.00 46.38           H  
ATOM   2729 HD12 LEU A 179      49.878  -8.708 -20.897  1.00 46.38           H  
ATOM   2730 HD13 LEU A 179      51.461  -8.477 -20.142  1.00 46.38           H  
ATOM   2731  CD2 LEU A 179      52.601 -10.775 -20.926  1.00 46.38           C  
ATOM   2732 HD21 LEU A 179      53.267 -10.024 -20.502  1.00 46.38           H  
ATOM   2733 HD22 LEU A 179      53.163 -11.350 -21.662  1.00 46.38           H  
ATOM   2734 HD23 LEU A 179      52.261 -11.438 -20.131  1.00 46.38           H  
ATOM   2735  N   THR A 180      52.832 -11.619 -24.673  1.00 44.39           N  
ATOM   2736  H   THR A 180      52.567 -10.736 -25.084  1.00 44.39           H  
ATOM   2737  CA  THR A 180      54.141 -12.175 -25.034  1.00 44.39           C  
ATOM   2738  HA  THR A 180      54.241 -13.172 -24.605  1.00 44.39           H  
ATOM   2739  C   THR A 180      55.248 -11.292 -24.463  1.00 44.39           C  
ATOM   2740  CB  THR A 180      54.276 -12.326 -26.557  1.00 44.39           C  
ATOM   2741  HB  THR A 180      54.329 -11.340 -27.020  1.00 44.39           H  
ATOM   2742  O   THR A 180      55.339 -10.109 -24.786  1.00 44.39           O  
ATOM   2743  CG2 THR A 180      55.511 -13.140 -26.939  1.00 44.39           C  
ATOM   2744 HG21 THR A 180      56.416 -12.645 -26.586  1.00 44.39           H  
ATOM   2745 HG22 THR A 180      55.434 -14.131 -26.492  1.00 44.39           H  
ATOM   2746 HG23 THR A 180      55.558 -13.241 -28.023  1.00 44.39           H  
ATOM   2747  OG1 THR A 180      53.165 -13.018 -27.081  1.00 44.39           O  
ATOM   2748  HG1 THR A 180      52.919 -12.610 -27.915  1.00 44.39           H  
ATOM   2749  N   LEU A 181      56.103 -11.872 -23.621  1.00 44.61           N  
ATOM   2750  H   LEU A 181      55.961 -12.851 -23.414  1.00 44.61           H  
ATOM   2751  CA  LEU A 181      57.328 -11.257 -23.108  1.00 44.61           C  
ATOM   2752  HA  LEU A 181      57.252 -10.171 -23.166  1.00 44.61           H  
ATOM   2753  C   LEU A 181      58.507 -11.703 -23.975  1.00 44.61           C  
ATOM   2754  CB  LEU A 181      57.559 -11.676 -21.640  1.00 44.61           C  
ATOM   2755  HB2 LEU A 181      58.502 -11.249 -21.300  1.00 44.61           H  
ATOM   2756  HB3 LEU A 181      57.659 -12.761 -21.607  1.00 44.61           H  
ATOM   2757  O   LEU A 181      58.689 -12.902 -24.181  1.00 44.61           O  
ATOM   2758  CG  LEU A 181      56.455 -11.267 -20.652  1.00 44.61           C  
ATOM   2759  HG  LEU A 181      55.501 -11.682 -20.977  1.00 44.61           H  
ATOM   2760  CD1 LEU A 181      56.754 -11.810 -19.258  1.00 44.61           C  
ATOM   2761 HD11 LEU A 181      55.930 -11.566 -18.587  1.00 44.61           H  
ATOM   2762 HD12 LEU A 181      57.674 -11.373 -18.870  1.00 44.61           H  
ATOM   2763 HD13 LEU A 181      56.864 -12.894 -19.298  1.00 44.61           H  
ATOM   2764  CD2 LEU A 181      56.336  -9.755 -20.551  1.00 44.61           C  
ATOM   2765 HD21 LEU A 181      55.980  -9.369 -21.506  1.00 44.61           H  
ATOM   2766 HD22 LEU A 181      55.612  -9.494 -19.778  1.00 44.61           H  
ATOM   2767 HD23 LEU A 181      57.304  -9.319 -20.305  1.00 44.61           H  
ATOM   2768  N   LYS A 182      59.335 -10.770 -24.444  1.00 40.66           N  
ATOM   2769  H   LYS A 182      59.118  -9.806 -24.234  1.00 40.66           H  
ATOM   2770  CA  LYS A 182      60.595 -11.040 -25.150  1.00 40.66           C  
ATOM   2771  HA  LYS A 182      60.784 -12.113 -25.163  1.00 40.66           H  
ATOM   2772  C   LYS A 182      61.769 -10.387 -24.427  1.00 40.66           C  
ATOM   2773  CB  LYS A 182      60.534 -10.543 -26.600  1.00 40.66           C  
ATOM   2774  HB2 LYS A 182      60.328  -9.472 -26.592  1.00 40.66           H  
ATOM   2775  HB3 LYS A 182      61.517 -10.697 -27.045  1.00 40.66           H  
ATOM   2776  O   LYS A 182      61.618  -9.309 -23.864  1.00 40.66           O  
ATOM   2777  CG  LYS A 182      59.503 -11.251 -27.491  1.00 40.66           C  
ATOM   2778  HG2 LYS A 182      59.692 -12.324 -27.501  1.00 40.66           H  
ATOM   2779  HG3 LYS A 182      58.496 -11.047 -27.129  1.00 40.66           H  
ATOM   2780  CD  LYS A 182      59.673 -10.715 -28.912  1.00 40.66           C  
ATOM   2781  HD2 LYS A 182      60.618 -11.066 -29.325  1.00 40.66           H  
ATOM   2782  HD3 LYS A 182      59.723  -9.628 -28.838  1.00 40.66           H  
ATOM   2783  CE  LYS A 182      58.534 -11.080 -29.863  1.00 40.66           C  
ATOM   2784  HE2 LYS A 182      58.617 -12.125 -30.162  1.00 40.66           H  
ATOM   2785  HE3 LYS A 182      57.590 -10.934 -29.338  1.00 40.66           H  
ATOM   2786  NZ  LYS A 182      58.588 -10.171 -31.036  1.00 40.66           N  
ATOM   2787  HZ1 LYS A 182      57.752 -10.207 -31.602  1.00 40.66           H  
ATOM   2788  HZ2 LYS A 182      58.685  -9.216 -30.723  1.00 40.66           H  
ATOM   2789  HZ3 LYS A 182      59.407 -10.334 -31.603  1.00 40.66           H  
ATOM   2790  N   ALA A 183      62.945 -11.002 -24.487  1.00 35.84           N  
ATOM   2791  H   ALA A 183      63.001 -11.880 -24.982  1.00 35.84           H  
ATOM   2792  CA  ALA A 183      64.202 -10.408 -24.038  1.00 35.84           C  
ATOM   2793  HA  ALA A 183      64.097  -9.323 -24.053  1.00 35.84           H  
ATOM   2794  C   ALA A 183      65.328 -10.777 -25.011  1.00 35.84           C  
ATOM   2795  CB  ALA A 183      64.514 -10.833 -22.597  1.00 35.84           C  
ATOM   2796  HB1 ALA A 183      64.677 -11.910 -22.551  1.00 35.84           H  
ATOM   2797  HB2 ALA A 183      63.689 -10.554 -21.941  1.00 35.84           H  
ATOM   2798  HB3 ALA A 183      65.415 -10.322 -22.258  1.00 35.84           H  
ATOM   2799  O   ALA A 183      65.342 -11.881 -25.559  1.00 35.84           O  
ATOM   2800  N   GLY A 184      66.254  -9.851 -25.255  1.00 36.03           N  
ATOM   2801  H   GLY A 184      66.199  -8.968 -24.769  1.00 36.03           H  
ATOM   2802  CA  GLY A 184      67.363 -10.052 -26.190  1.00 36.03           C  
ATOM   2803  HA2 GLY A 184      66.985 -10.059 -27.212  1.00 36.03           H  
ATOM   2804  HA3 GLY A 184      67.837 -11.013 -25.991  1.00 36.03           H  
ATOM   2805  C   GLY A 184      68.426  -8.964 -26.143  1.00 36.03           C  
ATOM   2806  O   GLY A 184      68.311  -7.990 -25.401  1.00 36.03           O  
ATOM   2807  N   ALA A 185      69.477  -9.150 -26.943  1.00 41.28           N  
ATOM   2808  H   ALA A 185      69.505  -9.973 -27.528  1.00 41.28           H  
ATOM   2809  CA  ALA A 185      70.532  -8.154 -27.124  1.00 41.28           C  
ATOM   2810  HA  ALA A 185      70.787  -7.724 -26.155  1.00 41.28           H  
ATOM   2811  C   ALA A 185      70.078  -6.990 -28.025  1.00 41.28           C  
ATOM   2812  CB  ALA A 185      71.777  -8.859 -27.671  1.00 41.28           C  
ATOM   2813  HB1 ALA A 185      71.562  -9.300 -28.644  1.00 41.28           H  
ATOM   2814  HB2 ALA A 185      72.105  -9.636 -26.981  1.00 41.28           H  
ATOM   2815  HB3 ALA A 185      72.579  -8.130 -27.792  1.00 41.28           H  
ATOM   2816  O   ALA A 185      70.425  -5.852 -27.744  1.00 41.28           O  
ATOM   2817  N   ASP A 186      69.245  -7.262 -29.037  1.00 36.20           N  
ATOM   2818  H   ASP A 186      68.999  -8.224 -29.220  1.00 36.20           H  
ATOM   2819  CA  ASP A 186      68.676  -6.263 -29.948  1.00 36.20           C  
ATOM   2820  HA  ASP A 186      68.785  -5.268 -29.516  1.00 36.20           H  
ATOM   2821  C   ASP A 186      67.183  -6.518 -30.198  1.00 36.20           C  
ATOM   2822  CB  ASP A 186      69.416  -6.290 -31.295  1.00 36.20           C  
ATOM   2823  HB2 ASP A 186      69.453  -7.312 -31.674  1.00 36.20           H  
ATOM   2824  HB3 ASP A 186      68.857  -5.697 -32.018  1.00 36.20           H  
ATOM   2825  O   ASP A 186      66.706  -7.653 -30.106  1.00 36.20           O  
ATOM   2826  CG  ASP A 186      70.824  -5.707 -31.211  1.00 36.20           C  
ATOM   2827  OD1 ASP A 186      70.915  -4.532 -30.797  1.00 36.20           O  
ATOM   2828  OD2 ASP A 186      71.761  -6.423 -31.625  1.00 36.20           O  
ATOM   2829  N   LYS A 187      66.453  -5.475 -30.626  1.00 37.36           N  
ATOM   2830  H   LYS A 187      66.914  -4.576 -30.648  1.00 37.36           H  
ATOM   2831  CA  LYS A 187      65.037  -5.557 -31.047  1.00 37.36           C  
ATOM   2832  HA  LYS A 187      64.433  -5.816 -30.178  1.00 37.36           H  
ATOM   2833  C   LYS A 187      64.794  -6.655 -32.095  1.00 37.36           C  
ATOM   2834  CB  LYS A 187      64.598  -4.175 -31.576  1.00 37.36           C  
ATOM   2835  HB2 LYS A 187      65.150  -3.946 -32.487  1.00 37.36           H  
ATOM   2836  HB3 LYS A 187      64.846  -3.424 -30.826  1.00 37.36           H  
ATOM   2837  O   LYS A 187      63.738  -7.275 -32.103  1.00 37.36           O  
ATOM   2838  CG  LYS A 187      63.088  -4.092 -31.861  1.00 37.36           C  
ATOM   2839  HG2 LYS A 187      62.544  -4.319 -30.944  1.00 37.36           H  
ATOM   2840  HG3 LYS A 187      62.816  -4.826 -32.620  1.00 37.36           H  
ATOM   2841  CD  LYS A 187      62.675  -2.700 -32.362  1.00 37.36           C  
ATOM   2842  HD2 LYS A 187      62.962  -1.953 -31.622  1.00 37.36           H  
ATOM   2843  HD3 LYS A 187      63.184  -2.493 -33.304  1.00 37.36           H  
ATOM   2844  CE  LYS A 187      61.155  -2.675 -32.567  1.00 37.36           C  
ATOM   2845  HE2 LYS A 187      60.676  -2.919 -31.619  1.00 37.36           H  
ATOM   2846  HE3 LYS A 187      60.885  -3.463 -33.270  1.00 37.36           H  
ATOM   2847  NZ  LYS A 187      60.677  -1.359 -33.057  1.00 37.36           N  
ATOM   2848  HZ1 LYS A 187      61.080  -1.148 -33.959  1.00 37.36           H  
ATOM   2849  HZ2 LYS A 187      59.671  -1.379 -33.145  1.00 37.36           H  
ATOM   2850  HZ3 LYS A 187      60.922  -0.632 -32.400  1.00 37.36           H  
ATOM   2851  N   ALA A 188      65.771  -6.899 -32.972  1.00 42.45           N  
ATOM   2852  H   ALA A 188      66.629  -6.373 -32.878  1.00 42.45           H  
ATOM   2853  CA  ALA A 188      65.677  -7.886 -34.049  1.00 42.45           C  
ATOM   2854  HA  ALA A 188      64.666  -7.864 -34.457  1.00 42.45           H  
ATOM   2855  C   ALA A 188      65.940  -9.337 -33.596  1.00 42.45           C  
ATOM   2856  CB  ALA A 188      66.648  -7.464 -35.159  1.00 42.45           C  
ATOM   2857  HB1 ALA A 188      66.398  -6.465 -35.515  1.00 42.45           H  
ATOM   2858  HB2 ALA A 188      66.571  -8.163 -35.992  1.00 42.45           H  
ATOM   2859  HB3 ALA A 188      67.672  -7.471 -34.787  1.00 42.45           H  
ATOM   2860  O   ALA A 188      65.503 -10.264 -34.271  1.00 42.45           O  
ATOM   2861  N   THR A 189      66.644  -9.545 -32.477  1.00 39.81           N  
ATOM   2862  H   THR A 189      66.934  -8.751 -31.924  1.00 39.81           H  
ATOM   2863  CA  THR A 189      67.116 -10.869 -32.019  1.00 39.81           C  
ATOM   2864  HA  THR A 189      66.821 -11.623 -32.749  1.00 39.81           H  
ATOM   2865  C   THR A 189      66.484 -11.316 -30.699  1.00 39.81           C  
ATOM   2866  CB  THR A 189      68.651 -10.910 -31.927  1.00 39.81           C  
ATOM   2867  HB  THR A 189      68.969 -11.877 -31.539  1.00 39.81           H  
ATOM   2868  O   THR A 189      66.891 -12.325 -30.125  1.00 39.81           O  
ATOM   2869  CG2 THR A 189      69.310 -10.708 -33.293  1.00 39.81           C  
ATOM   2870 HG21 THR A 189      68.928 -11.448 -33.996  1.00 39.81           H  
ATOM   2871 HG22 THR A 189      69.100  -9.709 -33.675  1.00 39.81           H  
ATOM   2872 HG23 THR A 189      70.388 -10.837 -33.201  1.00 39.81           H  
ATOM   2873  OG1 THR A 189      69.121  -9.889 -31.073  1.00 39.81           O  
ATOM   2874  HG1 THR A 189      69.978  -9.606 -31.400  1.00 39.81           H  
ATOM   2875  N   ALA A 190      65.482 -10.584 -30.203  1.00 43.21           N  
ATOM   2876  H   ALA A 190      65.211  -9.746 -30.698  1.00 43.21           H  
ATOM   2877  CA  ALA A 190      64.823 -10.881 -28.940  1.00 43.21           C  
ATOM   2878  HA  ALA A 190      65.598 -11.013 -28.185  1.00 43.21           H  
ATOM   2879  C   ALA A 190      64.042 -12.203 -28.981  1.00 43.21           C  
ATOM   2880  CB  ALA A 190      63.968  -9.676 -28.531  1.00 43.21           C  
ATOM   2881  HB1 ALA A 190      63.597  -9.818 -27.516  1.00 43.21           H  
ATOM   2882  HB2 ALA A 190      64.574  -8.771 -28.561  1.00 43.21           H  
ATOM   2883  HB3 ALA A 190      63.128  -9.563 -29.216  1.00 43.21           H  
ATOM   2884  O   ALA A 190      63.086 -12.368 -29.741  1.00 43.21           O  
ATOM   2885  N   THR A 191      64.432 -13.143 -28.121  1.00 38.90           N  
ATOM   2886  H   THR A 191      65.210 -12.941 -27.510  1.00 38.90           H  
ATOM   2887  CA  THR A 191      63.737 -14.420 -27.932  1.00 38.90           C  
ATOM   2888  HA  THR A 191      63.402 -14.781 -28.905  1.00 38.90           H  
ATOM   2889  C   THR A 191      62.507 -14.237 -27.048  1.00 38.90           C  
ATOM   2890  CB  THR A 191      64.667 -15.483 -27.331  1.00 38.90           C  
ATOM   2891  HB  THR A 191      64.074 -16.351 -27.040  1.00 38.90           H  
ATOM   2892  O   THR A 191      62.535 -13.467 -26.086  1.00 38.90           O  
ATOM   2893  CG2 THR A 191      65.727 -15.930 -28.337  1.00 38.90           C  
ATOM   2894 HG21 THR A 191      66.363 -16.687 -27.878  1.00 38.90           H  
ATOM   2895 HG22 THR A 191      65.248 -16.357 -29.219  1.00 38.90           H  
ATOM   2896 HG23 THR A 191      66.344 -15.083 -28.637  1.00 38.90           H  
ATOM   2897  OG1 THR A 191      65.346 -14.989 -26.199  1.00 38.90           O  
ATOM   2898  HG1 THR A 191      64.848 -14.260 -25.821  1.00 38.90           H  
ATOM   2899  N   VAL A 192      61.425 -14.957 -27.354  1.00 48.29           N  
ATOM   2900  H   VAL A 192      61.477 -15.587 -28.142  1.00 48.29           H  
ATOM   2901  CA  VAL A 192      60.208 -15.006 -26.528  1.00 48.29           C  
ATOM   2902  HA  VAL A 192      59.883 -13.993 -26.290  1.00 48.29           H  
ATOM   2903  C   VAL A 192      60.531 -15.703 -25.206  1.00 48.29           C  
ATOM   2904  CB  VAL A 192      59.062 -15.714 -27.280  1.00 48.29           C  
ATOM   2905  HB  VAL A 192      59.384 -16.716 -27.565  1.00 48.29           H  
ATOM   2906  O   VAL A 192      60.811 -16.896 -25.191  1.00 48.29           O  
ATOM   2907  CG1 VAL A 192      57.810 -15.834 -26.405  1.00 48.29           C  
ATOM   2908 HG11 VAL A 192      57.569 -14.867 -25.963  1.00 48.29           H  
ATOM   2909 HG12 VAL A 192      57.986 -16.554 -25.605  1.00 48.29           H  
ATOM   2910 HG13 VAL A 192      56.970 -16.185 -27.005  1.00 48.29           H  
ATOM   2911  CG2 VAL A 192      58.678 -14.958 -28.562  1.00 48.29           C  
ATOM   2912 HG21 VAL A 192      58.282 -13.974 -28.308  1.00 48.29           H  
ATOM   2913 HG22 VAL A 192      59.542 -14.848 -29.218  1.00 48.29           H  
ATOM   2914 HG23 VAL A 192      57.911 -15.517 -29.097  1.00 48.29           H  
ATOM   2915  N   VAL A 193      60.496 -14.958 -24.101  1.00 47.82           N  
ATOM   2916  H   VAL A 193      60.198 -13.997 -24.197  1.00 47.82           H  
ATOM   2917  CA  VAL A 193      60.737 -15.472 -22.747  1.00 47.82           C  
ATOM   2918  HA  VAL A 193      61.589 -16.152 -22.780  1.00 47.82           H  
ATOM   2919  C   VAL A 193      59.533 -16.283 -22.276  1.00 47.82           C  
ATOM   2920  CB  VAL A 193      61.071 -14.334 -21.759  1.00 47.82           C  
ATOM   2921  HB  VAL A 193      60.237 -13.632 -21.723  1.00 47.82           H  
ATOM   2922  O   VAL A 193      59.710 -17.397 -21.792  1.00 47.82           O  
ATOM   2923  CG1 VAL A 193      61.323 -14.866 -20.341  1.00 47.82           C  
ATOM   2924 HG11 VAL A 193      61.651 -14.060 -19.685  1.00 47.82           H  
ATOM   2925 HG12 VAL A 193      60.410 -15.292 -19.927  1.00 47.82           H  
ATOM   2926 HG13 VAL A 193      62.097 -15.633 -20.365  1.00 47.82           H  
ATOM   2927  CG2 VAL A 193      62.326 -13.576 -22.199  1.00 47.82           C  
ATOM   2928 HG21 VAL A 193      62.523 -12.757 -21.507  1.00 47.82           H  
ATOM   2929 HG22 VAL A 193      63.184 -14.248 -22.215  1.00 47.82           H  
ATOM   2930 HG23 VAL A 193      62.182 -13.166 -23.199  1.00 47.82           H  
ATOM   2931  N   ARG A 194      58.306 -15.764 -22.446  1.00 46.93           N  
ATOM   2932  H   ARG A 194      58.244 -14.854 -22.881  1.00 46.93           H  
ATOM   2933  CA  ARG A 194      57.042 -16.475 -22.166  1.00 46.93           C  
ATOM   2934  HA  ARG A 194      57.150 -17.507 -22.499  1.00 46.93           H  
ATOM   2935  C   ARG A 194      55.865 -15.871 -22.932  1.00 46.93           C  
ATOM   2936  CB  ARG A 194      56.709 -16.466 -20.658  1.00 46.93           C  
ATOM   2937  HB2 ARG A 194      56.860 -15.470 -20.244  1.00 46.93           H  
ATOM   2938  HB3 ARG A 194      55.653 -16.713 -20.545  1.00 46.93           H  
ATOM   2939  O   ARG A 194      55.826 -14.666 -23.157  1.00 46.93           O  
ATOM   2940  CG  ARG A 194      57.517 -17.495 -19.854  1.00 46.93           C  
ATOM   2941  HG2 ARG A 194      58.504 -17.088 -19.632  1.00 46.93           H  
ATOM   2942  HG3 ARG A 194      57.622 -18.412 -20.434  1.00 46.93           H  
ATOM   2943  CD  ARG A 194      56.827 -17.838 -18.536  1.00 46.93           C  
ATOM   2944  HD2 ARG A 194      55.826 -18.211 -18.750  1.00 46.93           H  
ATOM   2945  HD3 ARG A 194      56.742 -16.930 -17.938  1.00 46.93           H  
ATOM   2946  NE  ARG A 194      57.587 -18.857 -17.789  1.00 46.93           N  
ATOM   2947  HE  ARG A 194      58.508 -19.083 -18.135  1.00 46.93           H  
ATOM   2948  NH1 ARG A 194      56.010 -19.227 -16.164  1.00 46.93           N  
ATOM   2949 HH11 ARG A 194      55.711 -19.666 -15.305  1.00 46.93           H  
ATOM   2950 HH12 ARG A 194      55.408 -18.547 -16.605  1.00 46.93           H  
ATOM   2951  NH2 ARG A 194      57.955 -20.321 -16.081  1.00 46.93           N  
ATOM   2952 HH21 ARG A 194      58.882 -20.509 -16.434  1.00 46.93           H  
ATOM   2953 HH22 ARG A 194      57.641 -20.748 -15.221  1.00 46.93           H  
ATOM   2954  CZ  ARG A 194      57.182 -19.463 -16.686  1.00 46.93           C  
ATOM   2955  N   THR A 195      54.892 -16.714 -23.279  1.00 46.53           N  
ATOM   2956  H   THR A 195      54.974 -17.677 -22.986  1.00 46.53           H  
ATOM   2957  CA  THR A 195      53.582 -16.307 -23.815  1.00 46.53           C  
ATOM   2958  HA  THR A 195      53.540 -15.222 -23.914  1.00 46.53           H  
ATOM   2959  C   THR A 195      52.490 -16.757 -22.847  1.00 46.53           C  
ATOM   2960  CB  THR A 195      53.323 -16.914 -25.204  1.00 46.53           C  
ATOM   2961  HB  THR A 195      53.242 -17.997 -25.114  1.00 46.53           H  
ATOM   2962  O   THR A 195      52.454 -17.928 -22.480  1.00 46.53           O  
ATOM   2963  CG2 THR A 195      52.054 -16.369 -25.858  1.00 46.53           C  
ATOM   2964 HG21 THR A 195      51.973 -16.760 -26.872  1.00 46.53           H  
ATOM   2965 HG22 THR A 195      52.098 -15.281 -25.900  1.00 46.53           H  
ATOM   2966 HG23 THR A 195      51.174 -16.674 -25.291  1.00 46.53           H  
ATOM   2967  OG1 THR A 195      54.393 -16.619 -26.070  1.00 46.53           O  
ATOM   2968  HG1 THR A 195      55.206 -16.888 -25.635  1.00 46.53           H  
ATOM   2969  N   TYR A 196      51.605 -15.849 -22.448  1.00 51.71           N  
ATOM   2970  H   TYR A 196      51.717 -14.901 -22.778  1.00 51.71           H  
ATOM   2971  CA  TYR A 196      50.445 -16.111 -21.598  1.00 51.71           C  
ATOM   2972  HA  TYR A 196      50.493 -17.123 -21.195  1.00 51.71           H  
ATOM   2973  C   TYR A 196      49.170 -15.970 -22.429  1.00 51.71           C  
ATOM   2974  CB  TYR A 196      50.429 -15.125 -20.423  1.00 51.71           C  
ATOM   2975  HB2 TYR A 196      50.404 -14.107 -20.811  1.00 51.71           H  
ATOM   2976  HB3 TYR A 196      49.508 -15.276 -19.859  1.00 51.71           H  
ATOM   2977  O   TYR A 196      48.966 -14.938 -23.065  1.00 51.71           O  
ATOM   2978  CG  TYR A 196      51.600 -15.258 -19.470  1.00 51.71           C  
ATOM   2979  CD1 TYR A 196      51.517 -16.157 -18.393  1.00 51.71           C  
ATOM   2980  HD1 TYR A 196      50.623 -16.747 -18.252  1.00 51.71           H  
ATOM   2981  CD2 TYR A 196      52.758 -14.474 -19.644  1.00 51.71           C  
ATOM   2982  HD2 TYR A 196      52.824 -13.787 -20.475  1.00 51.71           H  
ATOM   2983  CE1 TYR A 196      52.574 -16.265 -17.470  1.00 51.71           C  
ATOM   2984  HE1 TYR A 196      52.480 -16.935 -16.629  1.00 51.71           H  
ATOM   2985  CE2 TYR A 196      53.829 -14.593 -18.736  1.00 51.71           C  
ATOM   2986  HE2 TYR A 196      54.716 -13.988 -18.851  1.00 51.71           H  
ATOM   2987  OH  TYR A 196      54.756 -15.570 -16.751  1.00 51.71           O  
ATOM   2988  HH  TYR A 196      54.465 -15.927 -15.909  1.00 51.71           H  
ATOM   2989  CZ  TYR A 196      53.733 -15.479 -17.641  1.00 51.71           C  
ATOM   2990  N   THR A 197      48.301 -16.979 -22.431  1.00 47.47           N  
ATOM   2991  H   THR A 197      48.504 -17.817 -21.905  1.00 47.47           H  
ATOM   2992  CA  THR A 197      46.964 -16.887 -23.038  1.00 47.47           C  
ATOM   2993  HA  THR A 197      47.020 -16.295 -23.951  1.00 47.47           H  
ATOM   2994  C   THR A 197      46.009 -16.187 -22.072  1.00 47.47           C  
ATOM   2995  CB  THR A 197      46.429 -18.276 -23.413  1.00 47.47           C  
ATOM   2996  HB  THR A 197      45.369 -18.203 -23.656  1.00 47.47           H  
ATOM   2997  O   THR A 197      45.791 -16.674 -20.963  1.00 47.47           O  
ATOM   2998  CG2 THR A 197      47.171 -18.853 -24.620  1.00 47.47           C  
ATOM   2999 HG21 THR A 197      46.755 -19.831 -24.861  1.00 47.47           H  
ATOM   3000 HG22 THR A 197      47.044 -18.191 -25.477  1.00 47.47           H  
ATOM   3001 HG23 THR A 197      48.232 -18.960 -24.394  1.00 47.47           H  
ATOM   3002  OG1 THR A 197      46.604 -19.168 -22.335  1.00 47.47           O  
ATOM   3003  HG1 THR A 197      46.044 -18.847 -21.624  1.00 47.47           H  
ATOM   3004  N   LEU A 198      45.462 -15.043 -22.478  1.00 44.97           N  
ATOM   3005  H   LEU A 198      45.608 -14.777 -23.441  1.00 44.97           H  
ATOM   3006  CA  LEU A 198      44.551 -14.204 -21.694  1.00 44.97           C  
ATOM   3007  HA  LEU A 198      44.738 -14.369 -20.633  1.00 44.97           H  
ATOM   3008  C   LEU A 198      43.084 -14.590 -21.963  1.00 44.97           C  
ATOM   3009  CB  LEU A 198      44.821 -12.720 -22.017  1.00 44.97           C  
ATOM   3010  HB2 LEU A 198      44.608 -12.572 -23.075  1.00 44.97           H  
ATOM   3011  HB3 LEU A 198      44.120 -12.104 -21.454  1.00 44.97           H  
ATOM   3012  O   LEU A 198      42.751 -15.153 -23.006  1.00 44.97           O  
ATOM   3013  CG  LEU A 198      46.254 -12.216 -21.748  1.00 44.97           C  
ATOM   3014  HG  LEU A 198      46.970 -12.850 -22.270  1.00 44.97           H  
ATOM   3015  CD1 LEU A 198      46.382 -10.799 -22.304  1.00 44.97           C  
ATOM   3016 HD11 LEU A 198      45.537 -10.196 -21.971  1.00 44.97           H  
ATOM   3017 HD12 LEU A 198      47.300 -10.324 -21.958  1.00 44.97           H  
ATOM   3018 HD13 LEU A 198      46.383 -10.835 -23.394  1.00 44.97           H  
ATOM   3019  CD2 LEU A 198      46.632 -12.179 -20.267  1.00 44.97           C  
ATOM   3020 HD21 LEU A 198      46.119 -11.358 -19.766  1.00 44.97           H  
ATOM   3021 HD22 LEU A 198      46.391 -13.127 -19.785  1.00 44.97           H  
ATOM   3022 HD23 LEU A 198      47.706 -12.015 -20.184  1.00 44.97           H  
ATOM   3023  N   GLY A 199      42.195 -14.311 -21.007  1.00 43.97           N  
ATOM   3024  H   GLY A 199      42.525 -13.817 -20.190  1.00 43.97           H  
ATOM   3025  CA  GLY A 199      40.742 -14.475 -21.149  1.00 43.97           C  
ATOM   3026  HA2 GLY A 199      40.255 -13.832 -20.416  1.00 43.97           H  
ATOM   3027  HA3 GLY A 199      40.452 -14.128 -22.141  1.00 43.97           H  
ATOM   3028  C   GLY A 199      40.176 -15.894 -20.970  1.00 43.97           C  
ATOM   3029  O   GLY A 199      38.978 -16.032 -20.731  1.00 43.97           O  
ATOM   3030  N   THR A 200      40.995 -16.951 -21.015  1.00 41.20           N  
ATOM   3031  H   THR A 200      41.975 -16.788 -21.195  1.00 41.20           H  
ATOM   3032  CA  THR A 200      40.560 -18.348 -20.803  1.00 41.20           C  
ATOM   3033  HA  THR A 200      39.611 -18.338 -20.265  1.00 41.20           H  
ATOM   3034  C   THR A 200      41.544 -19.130 -19.924  1.00 41.20           C  
ATOM   3035  CB  THR A 200      40.317 -19.089 -22.134  1.00 41.20           C  
ATOM   3036  HB  THR A 200      40.255 -20.159 -21.933  1.00 41.20           H  
ATOM   3037  O   THR A 200      42.757 -18.975 -20.037  1.00 41.20           O  
ATOM   3038  CG2 THR A 200      39.015 -18.664 -22.812  1.00 41.20           C  
ATOM   3039 HG21 THR A 200      38.173 -18.837 -22.141  1.00 41.20           H  
ATOM   3040 HG22 THR A 200      38.871 -19.253 -23.718  1.00 41.20           H  
ATOM   3041 HG23 THR A 200      39.051 -17.607 -23.077  1.00 41.20           H  
ATOM   3042  OG1 THR A 200      41.356 -18.861 -23.055  1.00 41.20           O  
ATOM   3043  HG1 THR A 200      41.418 -17.915 -23.206  1.00 41.20           H  
ATOM   3044  N   GLY A 201      41.021 -19.977 -19.028  1.00 48.24           N  
ATOM   3045  H   GLY A 201      40.017 -20.022 -18.931  1.00 48.24           H  
ATOM   3046  CA  GLY A 201      41.821 -20.812 -18.123  1.00 48.24           C  
ATOM   3047  HA2 GLY A 201      42.683 -21.194 -18.671  1.00 48.24           H  
ATOM   3048  HA3 GLY A 201      41.226 -21.669 -17.807  1.00 48.24           H  
ATOM   3049  C   GLY A 201      42.321 -20.098 -16.859  1.00 48.24           C  
ATOM   3050  O   GLY A 201      41.685 -19.178 -16.352  1.00 48.24           O  
ATOM   3051  N   VAL A 202      43.473 -20.545 -16.347  1.00 48.78           N  
ATOM   3052  H   VAL A 202      43.937 -21.296 -16.838  1.00 48.78           H  
ATOM   3053  CA  VAL A 202      44.081 -20.112 -15.068  1.00 48.78           C  
ATOM   3054  HA  VAL A 202      43.386 -20.331 -14.257  1.00 48.78           H  
ATOM   3055  C   VAL A 202      44.351 -18.596 -15.016  1.00 48.78           C  
ATOM   3056  CB  VAL A 202      45.375 -20.931 -14.831  1.00 48.78           C  
ATOM   3057  HB  VAL A 202      46.045 -20.775 -15.676  1.00 48.78           H  
ATOM   3058  O   VAL A 202      44.309 -17.996 -13.945  1.00 48.78           O  
ATOM   3059  CG1 VAL A 202      46.124 -20.542 -13.557  1.00 48.78           C  
ATOM   3060 HG11 VAL A 202      46.594 -19.572 -13.718  1.00 48.78           H  
ATOM   3061 HG12 VAL A 202      45.442 -20.496 -12.708  1.00 48.78           H  
ATOM   3062 HG13 VAL A 202      46.922 -21.255 -13.347  1.00 48.78           H  
ATOM   3063  CG2 VAL A 202      45.072 -22.436 -14.739  1.00 48.78           C  
ATOM   3064 HG21 VAL A 202      44.623 -22.802 -15.662  1.00 48.78           H  
ATOM   3065 HG22 VAL A 202      45.997 -22.988 -14.576  1.00 48.78           H  
ATOM   3066 HG23 VAL A 202      44.394 -22.627 -13.907  1.00 48.78           H  
ATOM   3067  N   TYR A 203      44.545 -17.956 -16.174  1.00 40.00           N  
ATOM   3068  H   TYR A 203      44.539 -18.508 -17.020  1.00 40.00           H  
ATOM   3069  CA  TYR A 203      44.835 -16.523 -16.314  1.00 40.00           C  
ATOM   3070  HA  TYR A 203      45.260 -16.173 -15.373  1.00 40.00           H  
ATOM   3071  C   TYR A 203      43.595 -15.646 -16.557  1.00 40.00           C  
ATOM   3072  CB  TYR A 203      45.906 -16.327 -17.400  1.00 40.00           C  
ATOM   3073  HB2 TYR A 203      45.490 -16.633 -18.360  1.00 40.00           H  
ATOM   3074  HB3 TYR A 203      46.158 -15.269 -17.471  1.00 40.00           H  
ATOM   3075  O   TYR A 203      43.728 -14.521 -17.039  1.00 40.00           O  
ATOM   3076  CG  TYR A 203      47.186 -17.090 -17.132  1.00 40.00           C  
ATOM   3077  CD1 TYR A 203      47.957 -16.753 -16.006  1.00 40.00           C  
ATOM   3078  HD1 TYR A 203      47.651 -15.946 -15.358  1.00 40.00           H  
ATOM   3079  CD2 TYR A 203      47.586 -18.150 -17.971  1.00 40.00           C  
ATOM   3080  HD2 TYR A 203      46.997 -18.399 -18.841  1.00 40.00           H  
ATOM   3081  CE1 TYR A 203      49.114 -17.486 -15.699  1.00 40.00           C  
ATOM   3082  HE1 TYR A 203      49.686 -17.234 -14.818  1.00 40.00           H  
ATOM   3083  CE2 TYR A 203      48.754 -18.883 -17.667  1.00 40.00           C  
ATOM   3084  HE2 TYR A 203      49.070 -19.704 -18.293  1.00 40.00           H  
ATOM   3085  OH  TYR A 203      50.634 -19.262 -16.201  1.00 40.00           O  
ATOM   3086  HH  TYR A 203      50.954 -19.004 -15.333  1.00 40.00           H  
ATOM   3087  CZ  TYR A 203      49.514 -18.559 -16.519  1.00 40.00           C  
ATOM   3088  N   GLN A 204      42.382 -16.126 -16.246  1.00 41.87           N  
ATOM   3089  H   GLN A 204      42.302 -17.077 -15.916  1.00 41.87           H  
ATOM   3090  CA  GLN A 204      41.170 -15.291 -16.291  1.00 41.87           C  
ATOM   3091  HA  GLN A 204      41.038 -14.902 -17.301  1.00 41.87           H  
ATOM   3092  C   GLN A 204      41.285 -14.073 -15.365  1.00 41.87           C  
ATOM   3093  CB  GLN A 204      39.934 -16.119 -15.905  1.00 41.87           C  
ATOM   3094  HB2 GLN A 204      39.168 -15.446 -15.520  1.00 41.87           H  
ATOM   3095  HB3 GLN A 204      40.189 -16.830 -15.119  1.00 41.87           H  
ATOM   3096  O   GLN A 204      40.994 -12.949 -15.777  1.00 41.87           O  
ATOM   3097  CG  GLN A 204      39.342 -16.854 -17.113  1.00 41.87           C  
ATOM   3098  HG2 GLN A 204      40.079 -17.544 -17.524  1.00 41.87           H  
ATOM   3099  HG3 GLN A 204      39.095 -16.124 -17.884  1.00 41.87           H  
ATOM   3100  CD  GLN A 204      38.073 -17.630 -16.774  1.00 41.87           C  
ATOM   3101  NE2 GLN A 204      37.453 -18.260 -17.747  1.00 41.87           N  
ATOM   3102 HE21 GLN A 204      37.700 -18.072 -18.708  1.00 41.87           H  
ATOM   3103 HE22 GLN A 204      36.591 -18.710 -17.471  1.00 41.87           H  
ATOM   3104  OE1 GLN A 204      37.593 -17.681 -15.657  1.00 41.87           O  
ATOM   3105  N   SER A 205      41.768 -14.290 -14.141  1.00 34.37           N  
ATOM   3106  H   SER A 205      41.981 -15.239 -13.868  1.00 34.37           H  
ATOM   3107  CA  SER A 205      41.934 -13.237 -13.141  1.00 34.37           C  
ATOM   3108  HA  SER A 205      41.202 -12.453 -13.335  1.00 34.37           H  
ATOM   3109  C   SER A 205      43.329 -12.617 -13.207  1.00 34.37           C  
ATOM   3110  CB  SER A 205      41.656 -13.781 -11.739  1.00 34.37           C  
ATOM   3111  HB2 SER A 205      42.431 -14.497 -11.465  1.00 34.37           H  
ATOM   3112  HB3 SER A 205      41.667 -12.958 -11.025  1.00 34.37           H  
ATOM   3113  O   SER A 205      44.341 -13.321 -13.165  1.00 34.37           O  
ATOM   3114  OG  SER A 205      40.399 -14.427 -11.691  1.00 34.37           O  
ATOM   3115  HG  SER A 205      39.732 -13.873 -12.105  1.00 34.37           H  
ATOM   3116  N   LEU A 206      43.383 -11.283 -13.238  1.00 49.21           N  
ATOM   3117  H   LEU A 206      42.515 -10.769 -13.281  1.00 49.21           H  
ATOM   3118  CA  LEU A 206      44.621 -10.502 -13.322  1.00 49.21           C  
ATOM   3119  HA  LEU A 206      45.088 -10.692 -14.288  1.00 49.21           H  
ATOM   3120  C   LEU A 206      45.637 -10.856 -12.221  1.00 49.21           C  
ATOM   3121  CB  LEU A 206      44.226  -9.022 -13.231  1.00 49.21           C  
ATOM   3122  HB2 LEU A 206      43.922  -8.804 -12.207  1.00 49.21           H  
ATOM   3123  HB3 LEU A 206      43.356  -8.851 -13.865  1.00 49.21           H  
ATOM   3124  O   LEU A 206      46.836 -10.909 -12.482  1.00 49.21           O  
ATOM   3125  CG  LEU A 206      45.344  -8.065 -13.674  1.00 49.21           C  
ATOM   3126  HG  LEU A 206      46.299  -8.590 -13.708  1.00 49.21           H  
ATOM   3127  CD1 LEU A 206      45.050  -7.513 -15.069  1.00 49.21           C  
ATOM   3128 HD11 LEU A 206      44.103  -6.973 -15.065  1.00 49.21           H  
ATOM   3129 HD12 LEU A 206      45.847  -6.828 -15.360  1.00 49.21           H  
ATOM   3130 HD13 LEU A 206      44.995  -8.331 -15.786  1.00 49.21           H  
ATOM   3131  CD2 LEU A 206      45.479  -6.911 -12.686  1.00 49.21           C  
ATOM   3132 HD21 LEU A 206      46.341  -6.302 -12.956  1.00 49.21           H  
ATOM   3133 HD22 LEU A 206      44.570  -6.309 -12.679  1.00 49.21           H  
ATOM   3134 HD23 LEU A 206      45.650  -7.304 -11.683  1.00 49.21           H  
ATOM   3135  N   ASN A 207      45.160 -11.170 -11.013  1.00 50.91           N  
ATOM   3136  H   ASN A 207      44.174 -11.025 -10.851  1.00 50.91           H  
ATOM   3137  CA  ASN A 207      46.013 -11.553  -9.883  1.00 50.91           C  
ATOM   3138  HA  ASN A 207      46.688 -10.728  -9.656  1.00 50.91           H  
ATOM   3139  C   ASN A 207      46.901 -12.771 -10.179  1.00 50.91           C  
ATOM   3140  CB  ASN A 207      45.122 -11.830  -8.658  1.00 50.91           C  
ATOM   3141  HB2 ASN A 207      44.289 -12.474  -8.942  1.00 50.91           H  
ATOM   3142  HB3 ASN A 207      45.712 -12.349  -7.903  1.00 50.91           H  
ATOM   3143  O   ASN A 207      48.056 -12.796  -9.761  1.00 50.91           O  
ATOM   3144  CG  ASN A 207      44.592 -10.566  -8.006  1.00 50.91           C  
ATOM   3145  ND2 ASN A 207      43.556 -10.674  -7.210  1.00 50.91           N  
ATOM   3146 HD21 ASN A 207      43.107 -11.564  -7.050  1.00 50.91           H  
ATOM   3147 HD22 ASN A 207      43.216  -9.808  -6.817  1.00 50.91           H  
ATOM   3148  OD1 ASN A 207      45.106  -9.476  -8.174  1.00 50.91           O  
ATOM   3149  N   VAL A 208      46.394 -13.769 -10.911  1.00 52.40           N  
ATOM   3150  H   VAL A 208      45.480 -13.661 -11.326  1.00 52.40           H  
ATOM   3151  CA  VAL A 208      47.172 -14.979 -11.220  1.00 52.40           C  
ATOM   3152  HA  VAL A 208      47.670 -15.315 -10.311  1.00 52.40           H  
ATOM   3153  C   VAL A 208      48.269 -14.665 -12.236  1.00 52.40           C  
ATOM   3154  CB  VAL A 208      46.267 -16.122 -11.713  1.00 52.40           C  
ATOM   3155  HB  VAL A 208      45.815 -15.846 -12.666  1.00 52.40           H  
ATOM   3156  O   VAL A 208      49.406 -15.101 -12.076  1.00 52.40           O  
ATOM   3157  CG1 VAL A 208      47.087 -17.400 -11.896  1.00 52.40           C  
ATOM   3158 HG11 VAL A 208      46.408 -18.242 -12.034  1.00 52.40           H  
ATOM   3159 HG12 VAL A 208      47.700 -17.592 -11.015  1.00 52.40           H  
ATOM   3160 HG13 VAL A 208      47.734 -17.318 -12.770  1.00 52.40           H  
ATOM   3161  CG2 VAL A 208      45.147 -16.427 -10.707  1.00 52.40           C  
ATOM   3162 HG21 VAL A 208      44.539 -17.252 -11.078  1.00 52.40           H  
ATOM   3163 HG22 VAL A 208      44.494 -15.562 -10.587  1.00 52.40           H  
ATOM   3164 HG23 VAL A 208      45.573 -16.701  -9.741  1.00 52.40           H  
ATOM   3165  N   LEU A 209      47.955 -13.830 -13.231  1.00 52.46           N  
ATOM   3166  H   LEU A 209      47.016 -13.458 -13.263  1.00 52.46           H  
ATOM   3167  CA  LEU A 209      48.922 -13.372 -14.226  1.00 52.46           C  
ATOM   3168  HA  LEU A 209      49.388 -14.246 -14.679  1.00 52.46           H  
ATOM   3169  C   LEU A 209      50.041 -12.537 -13.588  1.00 52.46           C  
ATOM   3170  CB  LEU A 209      48.168 -12.576 -15.305  1.00 52.46           C  
ATOM   3171  HB2 LEU A 209      47.367 -13.194 -15.712  1.00 52.46           H  
ATOM   3172  HB3 LEU A 209      47.710 -11.705 -14.836  1.00 52.46           H  
ATOM   3173  O   LEU A 209      51.215 -12.773 -13.864  1.00 52.46           O  
ATOM   3174  CG  LEU A 209      49.063 -12.094 -16.460  1.00 52.46           C  
ATOM   3175  HG  LEU A 209      49.930 -11.563 -16.065  1.00 52.46           H  
ATOM   3176  CD1 LEU A 209      49.541 -13.256 -17.333  1.00 52.46           C  
ATOM   3177 HD11 LEU A 209      50.183 -13.919 -16.753  1.00 52.46           H  
ATOM   3178 HD12 LEU A 209      48.689 -13.819 -17.714  1.00 52.46           H  
ATOM   3179 HD13 LEU A 209      50.124 -12.871 -18.170  1.00 52.46           H  
ATOM   3180  CD2 LEU A 209      48.273 -11.114 -17.323  1.00 52.46           C  
ATOM   3181 HD21 LEU A 209      48.019 -10.232 -16.736  1.00 52.46           H  
ATOM   3182 HD22 LEU A 209      48.874 -10.804 -18.179  1.00 52.46           H  
ATOM   3183 HD23 LEU A 209      47.356 -11.589 -17.671  1.00 52.46           H  
ATOM   3184  N   VAL A 210      49.697 -11.578 -12.724  1.00 53.36           N  
ATOM   3185  H   VAL A 210      48.717 -11.420 -12.539  1.00 53.36           H  
ATOM   3186  CA  VAL A 210      50.693 -10.714 -12.070  1.00 53.36           C  
ATOM   3187  HA  VAL A 210      51.336 -10.286 -12.839  1.00 53.36           H  
ATOM   3188  C   VAL A 210      51.605 -11.523 -11.148  1.00 53.36           C  
ATOM   3189  CB  VAL A 210      50.024  -9.553 -11.314  1.00 53.36           C  
ATOM   3190  HB  VAL A 210      49.274  -9.949 -10.628  1.00 53.36           H  
ATOM   3191  O   VAL A 210      52.820 -11.328 -11.192  1.00 53.36           O  
ATOM   3192  CG1 VAL A 210      51.054  -8.752 -10.510  1.00 53.36           C  
ATOM   3193 HG11 VAL A 210      50.590  -7.849 -10.112  1.00 53.36           H  
ATOM   3194 HG12 VAL A 210      51.897  -8.475 -11.143  1.00 53.36           H  
ATOM   3195 HG13 VAL A 210      51.421  -9.340  -9.669  1.00 53.36           H  
ATOM   3196  CG2 VAL A 210      49.343  -8.584 -12.292  1.00 53.36           C  
ATOM   3197 HG21 VAL A 210      50.087  -8.103 -12.927  1.00 53.36           H  
ATOM   3198 HG22 VAL A 210      48.799  -7.823 -11.733  1.00 53.36           H  
ATOM   3199 HG23 VAL A 210      48.633  -9.115 -12.925  1.00 53.36           H  
ATOM   3200  N   ASN A 211      51.053 -12.462 -10.374  1.00 53.62           N  
ATOM   3201  H   ASN A 211      50.049 -12.569 -10.367  1.00 53.62           H  
ATOM   3202  CA  ASN A 211      51.851 -13.325  -9.503  1.00 53.62           C  
ATOM   3203  HA  ASN A 211      52.436 -12.698  -8.829  1.00 53.62           H  
ATOM   3204  C   ASN A 211      52.855 -14.161 -10.313  1.00 53.62           C  
ATOM   3205  CB  ASN A 211      50.912 -14.200  -8.659  1.00 53.62           C  
ATOM   3206  HB2 ASN A 211      51.498 -14.980  -8.173  1.00 53.62           H  
ATOM   3207  HB3 ASN A 211      50.179 -14.680  -9.307  1.00 53.62           H  
ATOM   3208  O   ASN A 211      54.039 -14.187  -9.978  1.00 53.62           O  
ATOM   3209  CG  ASN A 211      50.193 -13.427  -7.563  1.00 53.62           C  
ATOM   3210  ND2 ASN A 211      49.152 -13.993  -7.000  1.00 53.62           N  
ATOM   3211 HD21 ASN A 211      48.819 -14.885  -7.336  1.00 53.62           H  
ATOM   3212 HD22 ASN A 211      48.697 -13.450  -6.280  1.00 53.62           H  
ATOM   3213  OD1 ASN A 211      50.558 -12.333  -7.165  1.00 53.62           O  
ATOM   3214  N   ASP A 212      52.431 -14.759 -11.428  1.00 52.09           N  
ATOM   3215  H   ASP A 212      51.447 -14.736 -11.657  1.00 52.09           H  
ATOM   3216  CA  ASP A 212      53.320 -15.552 -12.284  1.00 52.09           C  
ATOM   3217  HA  ASP A 212      53.848 -16.277 -11.663  1.00 52.09           H  
ATOM   3218  C   ASP A 212      54.409 -14.722 -12.972  1.00 52.09           C  
ATOM   3219  CB  ASP A 212      52.502 -16.309 -13.342  1.00 52.09           C  
ATOM   3220  HB2 ASP A 212      53.124 -16.444 -14.227  1.00 52.09           H  
ATOM   3221  HB3 ASP A 212      51.640 -15.714 -13.645  1.00 52.09           H  
ATOM   3222  O   ASP A 212      55.537 -15.200 -13.097  1.00 52.09           O  
ATOM   3223  CG  ASP A 212      52.044 -17.702 -12.903  1.00 52.09           C  
ATOM   3224  OD1 ASP A 212      52.299 -18.091 -11.742  1.00 52.09           O  
ATOM   3225  OD2 ASP A 212      51.521 -18.408 -13.799  1.00 52.09           O  
ATOM   3226  N   ILE A 213      54.113 -13.493 -13.414  1.00 56.33           N  
ATOM   3227  H   ILE A 213      53.165 -13.159 -13.323  1.00 56.33           H  
ATOM   3228  CA  ILE A 213      55.142 -12.626 -14.013  1.00 56.33           C  
ATOM   3229  HA  ILE A 213      55.731 -13.229 -14.703  1.00 56.33           H  
ATOM   3230  C   ILE A 213      56.107 -12.128 -12.931  1.00 56.33           C  
ATOM   3231  CB  ILE A 213      54.535 -11.460 -14.824  1.00 56.33           C  
ATOM   3232  HB  ILE A 213      53.955 -10.836 -14.145  1.00 56.33           H  
ATOM   3233  O   ILE A 213      57.306 -12.075 -13.179  1.00 56.33           O  
ATOM   3234  CG1 ILE A 213      53.621 -11.959 -15.967  1.00 56.33           C  
ATOM   3235 HG12 ILE A 213      54.229 -12.422 -16.745  1.00 56.33           H  
ATOM   3236 HG13 ILE A 213      52.943 -12.731 -15.602  1.00 56.33           H  
ATOM   3237  CG2 ILE A 213      55.667 -10.629 -15.472  1.00 56.33           C  
ATOM   3238 HG21 ILE A 213      56.389 -10.282 -14.732  1.00 56.33           H  
ATOM   3239 HG22 ILE A 213      56.212 -11.243 -16.189  1.00 56.33           H  
ATOM   3240 HG23 ILE A 213      55.268  -9.756 -15.989  1.00 56.33           H  
ATOM   3241  CD1 ILE A 213      52.767 -10.848 -16.595  1.00 56.33           C  
ATOM   3242 HD11 ILE A 213      52.087 -11.291 -17.324  1.00 56.33           H  
ATOM   3243 HD12 ILE A 213      52.182 -10.349 -15.822  1.00 56.33           H  
ATOM   3244 HD13 ILE A 213      53.392 -10.120 -17.110  1.00 56.33           H  
ATOM   3245  N   SER A 214      55.623 -11.817 -11.724  1.00 54.45           N  
ATOM   3246  H   SER A 214      54.626 -11.866 -11.573  1.00 54.45           H  
ATOM   3247  CA  SER A 214      56.483 -11.392 -10.608  1.00 54.45           C  
ATOM   3248  HA  SER A 214      57.114 -10.577 -10.961  1.00 54.45           H  
ATOM   3249  C   SER A 214      57.429 -12.492 -10.112  1.00 54.45           C  
ATOM   3250  CB  SER A 214      55.625 -10.858  -9.458  1.00 54.45           C  
ATOM   3251  HB2 SER A 214      54.902 -10.144  -9.853  1.00 54.45           H  
ATOM   3252  HB3 SER A 214      56.270 -10.331  -8.754  1.00 54.45           H  
ATOM   3253  O   SER A 214      58.486 -12.191  -9.562  1.00 54.45           O  
ATOM   3254  OG  SER A 214      54.938 -11.876  -8.754  1.00 54.45           O  
ATOM   3255  HG  SER A 214      54.695 -12.601  -9.335  1.00 54.45           H  
ATOM   3256  N   ASN A 215      57.078 -13.760 -10.352  1.00 53.86           N  
ATOM   3257  H   ASN A 215      56.169 -13.934 -10.756  1.00 53.86           H  
ATOM   3258  CA  ASN A 215      57.936 -14.910 -10.076  1.00 53.86           C  
ATOM   3259  HA  ASN A 215      58.450 -14.744  -9.129  1.00 53.86           H  
ATOM   3260  C   ASN A 215      59.040 -15.107 -11.135  1.00 53.86           C  
ATOM   3261  CB  ASN A 215      57.050 -16.163  -9.941  1.00 53.86           C  
ATOM   3262  HB2 ASN A 215      57.681 -17.052  -9.947  1.00 53.86           H  
ATOM   3263  HB3 ASN A 215      56.373 -16.224 -10.793  1.00 53.86           H  
ATOM   3264  O   ASN A 215      59.919 -15.949 -10.942  1.00 53.86           O  
ATOM   3265  CG  ASN A 215      56.248 -16.207  -8.652  1.00 53.86           C  
ATOM   3266  ND2 ASN A 215      55.103 -16.849  -8.659  1.00 53.86           N  
ATOM   3267 HD21 ASN A 215      54.573 -16.801  -7.801  1.00 53.86           H  
ATOM   3268 HD22 ASN A 215      54.699 -17.177  -9.525  1.00 53.86           H  
ATOM   3269  OD1 ASN A 215      56.651 -15.721  -7.609  1.00 53.86           O  
ATOM   3270  N   LEU A 216      59.021 -14.371 -12.256  1.00 54.05           N  
ATOM   3271  H   LEU A 216      58.330 -13.641 -12.349  1.00 54.05           H  
ATOM   3272  CA  LEU A 216      60.111 -14.409 -13.232  1.00 54.05           C  
ATOM   3273  HA  LEU A 216      60.429 -15.447 -13.323  1.00 54.05           H  
ATOM   3274  C   LEU A 216      61.293 -13.563 -12.721  1.00 54.05           C  
ATOM   3275  CB  LEU A 216      59.644 -13.925 -14.617  1.00 54.05           C  
ATOM   3276  HB2 LEU A 216      59.276 -12.903 -14.516  1.00 54.05           H  
ATOM   3277  HB3 LEU A 216      60.509 -13.892 -15.279  1.00 54.05           H  
ATOM   3278  O   LEU A 216      61.109 -12.381 -12.440  1.00 54.05           O  
ATOM   3279  CG  LEU A 216      58.556 -14.787 -15.277  1.00 54.05           C  
ATOM   3280  HG  LEU A 216      57.693 -14.870 -14.616  1.00 54.05           H  
ATOM   3281  CD1 LEU A 216      58.103 -14.128 -16.582  1.00 54.05           C  
ATOM   3282 HD11 LEU A 216      57.738 -13.124 -16.366  1.00 54.05           H  
ATOM   3283 HD12 LEU A 216      58.935 -14.063 -17.284  1.00 54.05           H  
ATOM   3284 HD13 LEU A 216      57.288 -14.702 -17.024  1.00 54.05           H  
ATOM   3285  CD2 LEU A 216      59.067 -16.192 -15.616  1.00 54.05           C  
ATOM   3286 HD21 LEU A 216      59.951 -16.127 -16.251  1.00 54.05           H  
ATOM   3287 HD22 LEU A 216      59.308 -16.725 -14.697  1.00 54.05           H  
ATOM   3288 HD23 LEU A 216      58.276 -16.739 -16.129  1.00 54.05           H  
ATOM   3289  N   PRO A 217      62.522 -14.111 -12.656  1.00 48.75           N  
ATOM   3290  CA  PRO A 217      63.665 -13.429 -12.037  1.00 48.75           C  
ATOM   3291  HA  PRO A 217      63.426 -13.209 -10.996  1.00 48.75           H  
ATOM   3292  C   PRO A 217      64.047 -12.100 -12.709  1.00 48.75           C  
ATOM   3293  CB  PRO A 217      64.814 -14.446 -12.080  1.00 48.75           C  
ATOM   3294  HB2 PRO A 217      64.859 -14.974 -11.127  1.00 48.75           H  
ATOM   3295  HB3 PRO A 217      65.774 -13.975 -12.291  1.00 48.75           H  
ATOM   3296  O   PRO A 217      64.571 -11.209 -12.045  1.00 48.75           O  
ATOM   3297  CG  PRO A 217      64.418 -15.427 -13.182  1.00 48.75           C  
ATOM   3298  HG2 PRO A 217      64.842 -16.418 -13.016  1.00 48.75           H  
ATOM   3299  HG3 PRO A 217      64.730 -15.032 -14.149  1.00 48.75           H  
ATOM   3300  CD  PRO A 217      62.897 -15.440 -13.104  1.00 48.75           C  
ATOM   3301  HD2 PRO A 217      62.480 -15.668 -14.085  1.00 48.75           H  
ATOM   3302  HD3 PRO A 217      62.568 -16.175 -12.370  1.00 48.75           H  
ATOM   3303  N   ASP A 218      63.756 -11.942 -14.003  1.00 50.49           N  
ATOM   3304  H   ASP A 218      63.353 -12.726 -14.496  1.00 50.49           H  
ATOM   3305  CA  ASP A 218      64.167 -10.764 -14.776  1.00 50.49           C  
ATOM   3306  HA  ASP A 218      64.997 -10.279 -14.263  1.00 50.49           H  
ATOM   3307  C   ASP A 218      63.066  -9.696 -14.945  1.00 50.49           C  
ATOM   3308  CB  ASP A 218      64.686 -11.211 -16.146  1.00 50.49           C  
ATOM   3309  HB2 ASP A 218      64.999 -10.314 -16.682  1.00 50.49           H  
ATOM   3310  HB3 ASP A 218      63.873 -11.680 -16.700  1.00 50.49           H  
ATOM   3311  O   ASP A 218      63.343  -8.608 -15.464  1.00 50.49           O  
ATOM   3312  CG  ASP A 218      65.896 -12.145 -16.109  1.00 50.49           C  
ATOM   3313  OD1 ASP A 218      66.746 -11.986 -15.207  1.00 50.49           O  
ATOM   3314  OD2 ASP A 218      65.996 -12.957 -17.054  1.00 50.49           O  
ATOM   3315  N   PHE A 219      61.824  -9.975 -14.524  1.00 49.48           N  
ATOM   3316  H   PHE A 219      61.678 -10.813 -13.979  1.00 49.48           H  
ATOM   3317  CA  PHE A 219      60.677  -9.076 -14.696  1.00 49.48           C  
ATOM   3318  HA  PHE A 219      61.009  -8.150 -15.166  1.00 49.48           H  
ATOM   3319  C   PHE A 219      60.061  -8.704 -13.349  1.00 49.48           C  
ATOM   3320  CB  PHE A 219      59.619  -9.697 -15.621  1.00 49.48           C  
ATOM   3321  HB2 PHE A 219      58.711  -9.097 -15.557  1.00 49.48           H  
ATOM   3322  HB3 PHE A 219      59.366 -10.694 -15.261  1.00 49.48           H  
ATOM   3323  O   PHE A 219      59.585  -9.550 -12.603  1.00 49.48           O  
ATOM   3324  CG  PHE A 219      60.025  -9.771 -17.080  1.00 49.48           C  
ATOM   3325  CD1 PHE A 219      59.758  -8.691 -17.944  1.00 49.48           C  
ATOM   3326  HD1 PHE A 219      59.270  -7.806 -17.563  1.00 49.48           H  
ATOM   3327  CD2 PHE A 219      60.672 -10.917 -17.579  1.00 49.48           C  
ATOM   3328  HD2 PHE A 219      60.892 -11.741 -16.916  1.00 49.48           H  
ATOM   3329  CE1 PHE A 219      60.121  -8.762 -19.302  1.00 49.48           C  
ATOM   3330  HE1 PHE A 219      59.912  -7.935 -19.964  1.00 49.48           H  
ATOM   3331  CE2 PHE A 219      61.048 -10.981 -18.932  1.00 49.48           C  
ATOM   3332  HE2 PHE A 219      61.568 -11.851 -19.306  1.00 49.48           H  
ATOM   3333  CZ  PHE A 219      60.768  -9.908 -19.796  1.00 49.48           C  
ATOM   3334  HZ  PHE A 219      61.064  -9.954 -20.834  1.00 49.48           H  
ATOM   3335  N   THR A 220      59.999  -7.408 -13.058  1.00 45.34           N  
ATOM   3336  H   THR A 220      60.385  -6.744 -13.713  1.00 45.34           H  
ATOM   3337  CA  THR A 220      59.269  -6.898 -11.894  1.00 45.34           C  
ATOM   3338  HA  THR A 220      59.030  -7.722 -11.221  1.00 45.34           H  
ATOM   3339  C   THR A 220      57.958  -6.283 -12.355  1.00 45.34           C  
ATOM   3340  CB  THR A 220      60.105  -5.903 -11.080  1.00 45.34           C  
ATOM   3341  HB  THR A 220      59.483  -5.497 -10.283  1.00 45.34           H  
ATOM   3342  O   THR A 220      57.971  -5.339 -13.149  1.00 45.34           O  
ATOM   3343  CG2 THR A 220      61.330  -6.569 -10.455  1.00 45.34           C  
ATOM   3344 HG21 THR A 220      62.005  -6.924 -11.235  1.00 45.34           H  
ATOM   3345 HG22 THR A 220      61.853  -5.851  -9.823  1.00 45.34           H  
ATOM   3346 HG23 THR A 220      61.016  -7.417  -9.847  1.00 45.34           H  
ATOM   3347  OG1 THR A 220      60.573  -4.841 -11.881  1.00 45.34           O  
ATOM   3348  HG1 THR A 220      59.888  -4.672 -12.532  1.00 45.34           H  
ATOM   3349  N   VAL A 221      56.836  -6.800 -11.853  1.00 47.06           N  
ATOM   3350  H   VAL A 221      56.903  -7.587 -11.224  1.00 47.06           H  
ATOM   3351  CA  VAL A 221      55.505  -6.220 -12.065  1.00 47.06           C  
ATOM   3352  HA  VAL A 221      55.576  -5.465 -12.848  1.00 47.06           H  
ATOM   3353  C   VAL A 221      55.058  -5.543 -10.786  1.00 47.06           C  
ATOM   3354  CB  VAL A 221      54.462  -7.253 -12.524  1.00 47.06           C  
ATOM   3355  HB  VAL A 221      54.291  -7.987 -11.737  1.00 47.06           H  
ATOM   3356  O   VAL A 221      55.050  -6.165  -9.726  1.00 47.06           O  
ATOM   3357  CG1 VAL A 221      53.126  -6.589 -12.884  1.00 47.06           C  
ATOM   3358 HG11 VAL A 221      53.286  -5.826 -13.646  1.00 47.06           H  
ATOM   3359 HG12 VAL A 221      52.431  -7.335 -13.270  1.00 47.06           H  
ATOM   3360 HG13 VAL A 221      52.680  -6.132 -12.001  1.00 47.06           H  
ATOM   3361  CG2 VAL A 221      54.982  -7.976 -13.759  1.00 47.06           C  
ATOM   3362 HG21 VAL A 221      55.765  -8.666 -13.443  1.00 47.06           H  
ATOM   3363 HG22 VAL A 221      54.174  -8.537 -14.230  1.00 47.06           H  
ATOM   3364 HG23 VAL A 221      55.405  -7.265 -14.469  1.00 47.06           H  
ATOM   3365  N   VAL A 222      54.680  -4.273 -10.878  1.00 48.24           N  
ATOM   3366  H   VAL A 222      54.687  -3.833 -11.787  1.00 48.24           H  
ATOM   3367  CA  VAL A 222      54.098  -3.541  -9.753  1.00 48.24           C  
ATOM   3368  HA  VAL A 222      54.085  -4.178  -8.869  1.00 48.24           H  
ATOM   3369  C   VAL A 222      52.654  -3.219 -10.110  1.00 48.24           C  
ATOM   3370  CB  VAL A 222      54.928  -2.294  -9.389  1.00 48.24           C  
ATOM   3371  HB  VAL A 222      54.911  -1.586 -10.217  1.00 48.24           H  
ATOM   3372  O   VAL A 222      52.387  -2.495 -11.070  1.00 48.24           O  
ATOM   3373  CG1 VAL A 222      54.360  -1.602  -8.144  1.00 48.24           C  
ATOM   3374 HG11 VAL A 222      53.350  -1.243  -8.345  1.00 48.24           H  
ATOM   3375 HG12 VAL A 222      54.978  -0.744  -7.882  1.00 48.24           H  
ATOM   3376 HG13 VAL A 222      54.334  -2.296  -7.304  1.00 48.24           H  
ATOM   3377  CG2 VAL A 222      56.393  -2.657  -9.092  1.00 48.24           C  
ATOM   3378 HG21 VAL A 222      56.439  -3.407  -8.303  1.00 48.24           H  
ATOM   3379 HG22 VAL A 222      56.941  -1.768  -8.781  1.00 48.24           H  
ATOM   3380 HG23 VAL A 222      56.867  -3.054  -9.990  1.00 48.24           H  
ATOM   3381  N   MET A 223      51.703  -3.763  -9.346  1.00 45.04           N  
ATOM   3382  H   MET A 223      51.968  -4.366  -8.580  1.00 45.04           H  
ATOM   3383  CA  MET A 223      50.310  -3.329  -9.456  1.00 45.04           C  
ATOM   3384  HA  MET A 223      50.018  -3.347 -10.506  1.00 45.04           H  
ATOM   3385  C   MET A 223      50.189  -1.894  -8.965  1.00 45.04           C  
ATOM   3386  CB  MET A 223      49.339  -4.226  -8.681  1.00 45.04           C  
ATOM   3387  HB2 MET A 223      48.364  -3.739  -8.675  1.00 45.04           H  
ATOM   3388  HB3 MET A 223      49.667  -4.351  -7.649  1.00 45.04           H  
ATOM   3389  O   MET A 223      50.704  -1.536  -7.905  1.00 45.04           O  
ATOM   3390  CG  MET A 223      49.179  -5.589  -9.350  1.00 45.04           C  
ATOM   3391  HG2 MET A 223      49.353  -5.483 -10.421  1.00 45.04           H  
ATOM   3392  HG3 MET A 223      49.933  -6.260  -8.940  1.00 45.04           H  
ATOM   3393  SD  MET A 223      47.536  -6.326  -9.153  1.00 45.04           S  
ATOM   3394  CE  MET A 223      47.662  -6.997  -7.475  1.00 45.04           C  
ATOM   3395  HE1 MET A 223      47.846  -6.191  -6.765  1.00 45.04           H  
ATOM   3396  HE2 MET A 223      46.728  -7.498  -7.221  1.00 45.04           H  
ATOM   3397  HE3 MET A 223      48.476  -7.721  -7.431  1.00 45.04           H  
ATOM   3398  N   ASN A 224      49.484  -1.065  -9.724  1.00 48.32           N  
ATOM   3399  H   ASN A 224      49.022  -1.413 -10.552  1.00 48.32           H  
ATOM   3400  CA  ASN A 224      49.217   0.291  -9.300  1.00 48.32           C  
ATOM   3401  HA  ASN A 224      50.071   0.669  -8.739  1.00 48.32           H  
ATOM   3402  C   ASN A 224      47.994   0.296  -8.372  1.00 48.32           C  
ATOM   3403  CB  ASN A 224      49.057   1.160 -10.554  1.00 48.32           C  
ATOM   3404  HB2 ASN A 224      49.951   1.070 -11.171  1.00 48.32           H  
ATOM   3405  HB3 ASN A 224      48.207   0.811 -11.140  1.00 48.32           H  
ATOM   3406  O   ASN A 224      46.870   0.158  -8.843  1.00 48.32           O  
ATOM   3407  CG  ASN A 224      48.874   2.618 -10.201  1.00 48.32           C  
ATOM   3408  ND2 ASN A 224      48.571   3.448 -11.169  1.00 48.32           N  
ATOM   3409 HD21 ASN A 224      48.522   3.107 -12.118  1.00 48.32           H  
ATOM   3410 HD22 ASN A 224      48.486   4.425 -10.928  1.00 48.32           H  
ATOM   3411  OD1 ASN A 224      48.963   3.020  -9.054  1.00 48.32           O  
ATOM   3412  N   SER A 225      48.184   0.517  -7.070  1.00 41.74           N  
ATOM   3413  H   SER A 225      49.127   0.585  -6.715  1.00 41.74           H  
ATOM   3414  CA  SER A 225      47.076   0.616  -6.106  1.00 41.74           C  
ATOM   3415  HA  SER A 225      46.351  -0.164  -6.339  1.00 41.74           H  
ATOM   3416  C   SER A 225      46.316   1.953  -6.158  1.00 41.74           C  
ATOM   3417  CB  SER A 225      47.599   0.344  -4.692  1.00 41.74           C  
ATOM   3418  HB2 SER A 225      46.760   0.262  -4.001  1.00 41.74           H  
ATOM   3419  HB3 SER A 225      48.147  -0.598  -4.686  1.00 41.74           H  
ATOM   3420  O   SER A 225      45.340   2.136  -5.432  1.00 41.74           O  
ATOM   3421  OG  SER A 225      48.457   1.391  -4.273  1.00 41.74           O  
ATOM   3422  HG  SER A 225      47.913   2.063  -3.856  1.00 41.74           H  
ATOM   3423  N   LEU A 226      46.754   2.925  -6.972  1.00 35.75           N  
ATOM   3424  H   LEU A 226      47.574   2.750  -7.536  1.00 35.75           H  
ATOM   3425  CA  LEU A 226      46.105   4.238  -7.083  1.00 35.75           C  
ATOM   3426  HA  LEU A 226      45.864   4.604  -6.085  1.00 35.75           H  
ATOM   3427  C   LEU A 226      44.800   4.134  -7.882  1.00 35.75           C  
ATOM   3428  CB  LEU A 226      47.053   5.242  -7.772  1.00 35.75           C  
ATOM   3429  HB2 LEU A 226      46.493   6.146  -8.013  1.00 35.75           H  
ATOM   3430  HB3 LEU A 226      47.368   4.826  -8.729  1.00 35.75           H  
ATOM   3431  O   LEU A 226      44.868   3.980  -9.095  1.00 35.75           O  
ATOM   3432  CG  LEU A 226      48.288   5.635  -6.944  1.00 35.75           C  
ATOM   3433  HG  LEU A 226      48.676   4.770  -6.407  1.00 35.75           H  
ATOM   3434  CD1 LEU A 226      49.397   6.189  -7.837  1.00 35.75           C  
ATOM   3435 HD11 LEU A 226      49.035   7.044  -8.408  1.00 35.75           H  
ATOM   3436 HD12 LEU A 226      50.248   6.490  -7.226  1.00 35.75           H  
ATOM   3437 HD13 LEU A 226      49.734   5.414  -8.527  1.00 35.75           H  
ATOM   3438  CD2 LEU A 226      47.910   6.730  -5.941  1.00 35.75           C  
ATOM   3439 HD21 LEU A 226      47.138   6.355  -5.268  1.00 35.75           H  
ATOM   3440 HD22 LEU A 226      47.555   7.615  -6.469  1.00 35.75           H  
ATOM   3441 HD23 LEU A 226      48.787   6.990  -5.348  1.00 35.75           H  
ATOM   3442  N   GLY A 227      43.642   4.265  -7.236  1.00 40.37           N  
ATOM   3443  H   GLY A 227      43.657   4.338  -6.228  1.00 40.37           H  
ATOM   3444  CA  GLY A 227      42.322   4.236  -7.897  1.00 40.37           C  
ATOM   3445  HA2 GLY A 227      41.818   5.189  -7.734  1.00 40.37           H  
ATOM   3446  HA3 GLY A 227      42.432   4.106  -8.973  1.00 40.37           H  
ATOM   3447  C   GLY A 227      41.383   3.129  -7.403  1.00 40.37           C  
ATOM   3448  O   GLY A 227      40.242   3.072  -7.832  1.00 40.37           O  
ATOM   3449  N   GLY A 228      41.830   2.281  -6.467  1.00 41.67           N  
ATOM   3450  H   GLY A 228      42.806   2.308  -6.208  1.00 41.67           H  
ATOM   3451  CA  GLY A 228      40.996   1.236  -5.863  1.00 41.67           C  
ATOM   3452  HA2 GLY A 228      41.196   1.190  -4.793  1.00 41.67           H  
ATOM   3453  HA3 GLY A 228      39.943   1.488  -5.987  1.00 41.67           H  
ATOM   3454  C   GLY A 228      41.237  -0.158  -6.449  1.00 41.67           C  
ATOM   3455  O   GLY A 228      42.361  -0.494  -6.830  1.00 41.67           O  
ATOM   3456  N   ASN A 229      40.190  -0.989  -6.468  1.00 45.22           N  
ATOM   3457  H   ASN A 229      39.287  -0.627  -6.195  1.00 45.22           H  
ATOM   3458  CA  ASN A 229      40.254  -2.382  -6.917  1.00 45.22           C  
ATOM   3459  HA  ASN A 229      41.161  -2.836  -6.517  1.00 45.22           H  
ATOM   3460  C   ASN A 229      40.347  -2.478  -8.447  1.00 45.22           C  
ATOM   3461  CB  ASN A 229      39.039  -3.173  -6.379  1.00 45.22           C  
ATOM   3462  HB2 ASN A 229      38.848  -4.019  -7.039  1.00 45.22           H  
ATOM   3463  HB3 ASN A 229      38.146  -2.548  -6.393  1.00 45.22           H  
ATOM   3464  O   ASN A 229      39.339  -2.565  -9.140  1.00 45.22           O  
ATOM   3465  CG  ASN A 229      39.232  -3.754  -4.991  1.00 45.22           C  
ATOM   3466  ND2 ASN A 229      38.256  -4.480  -4.503  1.00 45.22           N  
ATOM   3467 HD21 ASN A 229      38.384  -4.842  -3.568  1.00 45.22           H  
ATOM   3468 HD22 ASN A 229      37.391  -4.585  -5.013  1.00 45.22           H  
ATOM   3469  OD1 ASN A 229      40.255  -3.598  -4.345  1.00 45.22           O  
ATOM   3470  N   LYS A 230      41.569  -2.569  -8.974  1.00 44.24           N  
ATOM   3471  H   LYS A 230      42.350  -2.388  -8.361  1.00 44.24           H  
ATOM   3472  CA  LYS A 230      41.833  -2.754 -10.416  1.00 44.24           C  
ATOM   3473  HA  LYS A 230      41.056  -2.228 -10.971  1.00 44.24           H  
ATOM   3474  C   LYS A 230      41.757  -4.205 -10.884  1.00 44.24           C  
ATOM   3475  CB  LYS A 230      43.168  -2.125 -10.801  1.00 44.24           C  
ATOM   3476  HB2 LYS A 230      43.280  -2.188 -11.884  1.00 44.24           H  
ATOM   3477  HB3 LYS A 230      43.991  -2.656 -10.323  1.00 44.24           H  
ATOM   3478  O   LYS A 230      42.415  -4.587 -11.852  1.00 44.24           O  
ATOM   3479  CG  LYS A 230      43.187  -0.659 -10.400  1.00 44.24           C  
ATOM   3480  HG2 LYS A 230      43.271  -0.571  -9.317  1.00 44.24           H  
ATOM   3481  HG3 LYS A 230      42.274  -0.168 -10.738  1.00 44.24           H  
ATOM   3482  CD  LYS A 230      44.382   0.001 -11.052  1.00 44.24           C  
ATOM   3483  HD2 LYS A 230      45.295  -0.517 -10.759  1.00 44.24           H  
ATOM   3484  HD3 LYS A 230      44.261  -0.011 -12.135  1.00 44.24           H  
ATOM   3485  CE  LYS A 230      44.369   1.436 -10.571  1.00 44.24           C  
ATOM   3486  HE2 LYS A 230      43.657   2.005 -11.168  1.00 44.24           H  
ATOM   3487  HE3 LYS A 230      44.039   1.464  -9.533  1.00 44.24           H  
ATOM   3488  NZ  LYS A 230      45.714   1.996 -10.672  1.00 44.24           N  
ATOM   3489  HZ1 LYS A 230      46.006   1.957 -11.638  1.00 44.24           H  
ATOM   3490  HZ2 LYS A 230      45.677   2.949 -10.337  1.00 44.24           H  
ATOM   3491  HZ3 LYS A 230      46.322   1.430 -10.098  1.00 44.24           H  
ATOM   3492  N   ASN A 231      41.001  -5.038 -10.173  1.00 48.34           N  
ATOM   3493  H   ASN A 231      40.388  -4.638  -9.477  1.00 48.34           H  
ATOM   3494  CA  ASN A 231      40.848  -6.441 -10.531  1.00 48.34           C  
ATOM   3495  HA  ASN A 231      41.808  -6.807 -10.896  1.00 48.34           H  
ATOM   3496  C   ASN A 231      39.851  -6.553 -11.689  1.00 48.34           C  
ATOM   3497  CB  ASN A 231      40.480  -7.267  -9.288  1.00 48.34           C  
ATOM   3498  HB2 ASN A 231      39.440  -7.082  -9.019  1.00 48.34           H  
ATOM   3499  HB3 ASN A 231      41.114  -6.973  -8.452  1.00 48.34           H  
ATOM   3500  O   ASN A 231      38.668  -6.812 -11.490  1.00 48.34           O  
ATOM   3501  CG  ASN A 231      40.698  -8.756  -9.514  1.00 48.34           C  
ATOM   3502  ND2 ASN A 231      39.949  -9.590  -8.834  1.00 48.34           N  
ATOM   3503 HD21 ASN A 231      40.032 -10.565  -9.085  1.00 48.34           H  
ATOM   3504 HD22 ASN A 231      39.159  -9.238  -8.313  1.00 48.34           H  
ATOM   3505  OD1 ASN A 231      41.565  -9.196 -10.255  1.00 48.34           O  
ATOM   3506  N   VAL A 232      40.334  -6.275 -12.895  1.00 51.93           N  
ATOM   3507  H   VAL A 232      41.301  -5.991 -12.963  1.00 51.93           H  
ATOM   3508  CA  VAL A 232      39.603  -6.503 -14.140  1.00 51.93           C  
ATOM   3509  HA  VAL A 232      38.534  -6.519 -13.929  1.00 51.93           H  
ATOM   3510  C   VAL A 232      39.977  -7.871 -14.701  1.00 51.93           C  
ATOM   3511  CB  VAL A 232      39.846  -5.382 -15.167  1.00 51.93           C  
ATOM   3512  HB  VAL A 232      39.290  -5.630 -16.071  1.00 51.93           H  
ATOM   3513  O   VAL A 232      41.109  -8.331 -14.542  1.00 51.93           O  
ATOM   3514  CG1 VAL A 232      39.333  -4.029 -14.658  1.00 51.93           C  
ATOM   3515 HG11 VAL A 232      38.257  -4.081 -14.490  1.00 51.93           H  
ATOM   3516 HG12 VAL A 232      39.531  -3.255 -15.399  1.00 51.93           H  
ATOM   3517 HG13 VAL A 232      39.829  -3.751 -13.728  1.00 51.93           H  
ATOM   3518  CG2 VAL A 232      41.318  -5.223 -15.551  1.00 51.93           C  
ATOM   3519 HG21 VAL A 232      41.732  -6.175 -15.882  1.00 51.93           H  
ATOM   3520 HG22 VAL A 232      41.897  -4.841 -14.711  1.00 51.93           H  
ATOM   3521 HG23 VAL A 232      41.373  -4.532 -16.392  1.00 51.93           H  
ATOM   3522  N   ASP A 233      39.047  -8.526 -15.386  1.00 48.70           N  
ATOM   3523  H   ASP A 233      38.103  -8.169 -15.415  1.00 48.70           H  
ATOM   3524  CA  ASP A 233      39.372  -9.741 -16.133  1.00 48.70           C  
ATOM   3525  HA  ASP A 233      39.801 -10.476 -15.452  1.00 48.70           H  
ATOM   3526  C   ASP A 233      40.399  -9.429 -17.231  1.00 48.70           C  
ATOM   3527  CB  ASP A 233      38.117 -10.341 -16.774  1.00 48.70           C  
ATOM   3528  HB2 ASP A 233      37.598  -9.561 -17.332  1.00 48.70           H  
ATOM   3529  HB3 ASP A 233      38.429 -11.106 -17.484  1.00 48.70           H  
ATOM   3530  O   ASP A 233      40.288  -8.422 -17.938  1.00 48.70           O  
ATOM   3531  CG  ASP A 233      37.141 -10.995 -15.800  1.00 48.70           C  
ATOM   3532  OD1 ASP A 233      37.560 -11.368 -14.686  1.00 48.70           O  
ATOM   3533  OD2 ASP A 233      35.983 -11.170 -16.259  1.00 48.70           O  
ATOM   3534  N   THR A 234      41.362 -10.332 -17.442  1.00 46.95           N  
ATOM   3535  H   THR A 234      41.372 -11.166 -16.871  1.00 46.95           H  
ATOM   3536  CA  THR A 234      42.441 -10.144 -18.432  1.00 46.95           C  
ATOM   3537  HA  THR A 234      42.979  -9.231 -18.179  1.00 46.95           H  
ATOM   3538  C   THR A 234      41.941  -9.973 -19.868  1.00 46.95           C  
ATOM   3539  CB  THR A 234      43.437 -11.308 -18.410  1.00 46.95           C  
ATOM   3540  HB  THR A 234      44.144 -11.156 -19.226  1.00 46.95           H  
ATOM   3541  O   THR A 234      42.659  -9.429 -20.703  1.00 46.95           O  
ATOM   3542  CG2 THR A 234      44.220 -11.374 -17.100  1.00 46.95           C  
ATOM   3543 HG21 THR A 234      44.970 -12.162 -17.161  1.00 46.95           H  
ATOM   3544 HG22 THR A 234      43.547 -11.581 -16.268  1.00 46.95           H  
ATOM   3545 HG23 THR A 234      44.725 -10.423 -16.929  1.00 46.95           H  
ATOM   3546  OG1 THR A 234      42.787 -12.545 -18.607  1.00 46.95           O  
ATOM   3547  HG1 THR A 234      43.151 -13.157 -17.963  1.00 46.95           H  
ATOM   3548  N   LYS A 235      40.695 -10.378 -20.151  1.00 47.21           N  
ATOM   3549  H   LYS A 235      40.180 -10.796 -19.389  1.00 47.21           H  
ATOM   3550  CA  LYS A 235      40.025 -10.209 -21.449  1.00 47.21           C  
ATOM   3551  HA  LYS A 235      40.662 -10.648 -22.216  1.00 47.21           H  
ATOM   3552  C   LYS A 235      39.836  -8.742 -21.856  1.00 47.21           C  
ATOM   3553  CB  LYS A 235      38.689 -10.982 -21.433  1.00 47.21           C  
ATOM   3554  HB2 LYS A 235      38.879 -11.987 -21.056  1.00 47.21           H  
ATOM   3555  HB3 LYS A 235      38.328 -11.080 -22.456  1.00 47.21           H  
ATOM   3556  O   LYS A 235      39.722  -8.469 -23.046  1.00 47.21           O  
ATOM   3557  CG  LYS A 235      37.586 -10.321 -20.583  1.00 47.21           C  
ATOM   3558  HG2 LYS A 235      37.180  -9.470 -21.131  1.00 47.21           H  
ATOM   3559  HG3 LYS A 235      38.019  -9.952 -19.653  1.00 47.21           H  
ATOM   3560  CD  LYS A 235      36.450 -11.300 -20.241  1.00 47.21           C  
ATOM   3561  HD2 LYS A 235      36.044 -11.741 -21.151  1.00 47.21           H  
ATOM   3562  HD3 LYS A 235      36.850 -12.086 -19.601  1.00 47.21           H  
ATOM   3563  CE  LYS A 235      35.355 -10.532 -19.500  1.00 47.21           C  
ATOM   3564  HE2 LYS A 235      35.856  -9.778 -18.894  1.00 47.21           H  
ATOM   3565  HE3 LYS A 235      34.728 -10.022 -20.232  1.00 47.21           H  
ATOM   3566  NZ  LYS A 235      34.530 -11.348 -18.583  1.00 47.21           N  
ATOM   3567  HZ1 LYS A 235      34.270 -12.245 -18.968  1.00 47.21           H  
ATOM   3568  HZ2 LYS A 235      33.714 -10.832 -18.288  1.00 47.21           H  
ATOM   3569  HZ3 LYS A 235      35.048 -11.495 -17.728  1.00 47.21           H  
ATOM   3570  N   TYR A 236      39.812  -7.819 -20.891  1.00 45.67           N  
ATOM   3571  H   TYR A 236      39.934  -8.117 -19.934  1.00 45.67           H  
ATOM   3572  CA  TYR A 236      39.563  -6.395 -21.132  1.00 45.67           C  
ATOM   3573  HA  TYR A 236      39.048  -6.288 -22.087  1.00 45.67           H  
ATOM   3574  C   TYR A 236      40.830  -5.539 -21.254  1.00 45.67           C  
ATOM   3575  CB  TYR A 236      38.641  -5.841 -20.040  1.00 45.67           C  
ATOM   3576  HB2 TYR A 236      38.509  -4.774 -20.220  1.00 45.67           H  
ATOM   3577  HB3 TYR A 236      39.134  -5.952 -19.074  1.00 45.67           H  
ATOM   3578  O   TYR A 236      40.707  -4.322 -21.367  1.00 45.67           O  
ATOM   3579  CG  TYR A 236      37.256  -6.452 -19.985  1.00 45.67           C  
ATOM   3580  CD1 TYR A 236      36.391  -6.332 -21.092  1.00 45.67           C  
ATOM   3581  HD1 TYR A 236      36.730  -5.833 -21.988  1.00 45.67           H  
ATOM   3582  CD2 TYR A 236      36.807  -7.072 -18.805  1.00 45.67           C  
ATOM   3583  HD2 TYR A 236      37.460  -7.135 -17.947  1.00 45.67           H  
ATOM   3584  CE1 TYR A 236      35.086  -6.853 -21.031  1.00 45.67           C  
ATOM   3585  HE1 TYR A 236      34.430  -6.763 -21.885  1.00 45.67           H  
ATOM   3586  CE2 TYR A 236      35.492  -7.566 -18.729  1.00 45.67           C  
ATOM   3587  HE2 TYR A 236      35.129  -8.005 -17.812  1.00 45.67           H  
ATOM   3588  OH  TYR A 236      33.402  -8.041 -19.803  1.00 45.67           O  
ATOM   3589  HH  TYR A 236      32.855  -7.743 -20.533  1.00 45.67           H  
ATOM   3590  CZ  TYR A 236      34.638  -7.479 -19.849  1.00 45.67           C  
ATOM   3591  N   LEU A 237      42.030  -6.133 -21.213  1.00 44.89           N  
ATOM   3592  H   LEU A 237      42.075  -7.141 -21.169  1.00 44.89           H  
ATOM   3593  CA  LEU A 237      43.280  -5.386 -21.387  1.00 44.89           C  
ATOM   3594  HA  LEU A 237      43.299  -4.563 -20.672  1.00 44.89           H  
ATOM   3595  C   LEU A 237      43.347  -4.747 -22.786  1.00 44.89           C  
ATOM   3596  CB  LEU A 237      44.492  -6.300 -21.117  1.00 44.89           C  
ATOM   3597  HB2 LEU A 237      44.439  -7.148 -21.801  1.00 44.89           H  
ATOM   3598  HB3 LEU A 237      45.400  -5.745 -21.352  1.00 44.89           H  
ATOM   3599  O   LEU A 237      43.020  -5.394 -23.782  1.00 44.89           O  
ATOM   3600  CG  LEU A 237      44.601  -6.833 -19.675  1.00 44.89           C  
ATOM   3601  HG  LEU A 237      43.685  -7.361 -19.408  1.00 44.89           H  
ATOM   3602  CD1 LEU A 237      45.769  -7.814 -19.557  1.00 44.89           C  
ATOM   3603 HD11 LEU A 237      45.824  -8.206 -18.541  1.00 44.89           H  
ATOM   3604 HD12 LEU A 237      46.703  -7.313 -19.810  1.00 44.89           H  
ATOM   3605 HD13 LEU A 237      45.606  -8.645 -20.243  1.00 44.89           H  
ATOM   3606  CD2 LEU A 237      44.826  -5.724 -18.650  1.00 44.89           C  
ATOM   3607 HD21 LEU A 237      45.668  -5.099 -18.947  1.00 44.89           H  
ATOM   3608 HD22 LEU A 237      43.923  -5.117 -18.582  1.00 44.89           H  
ATOM   3609 HD23 LEU A 237      45.010  -6.155 -17.666  1.00 44.89           H  
ATOM   3610  N   ASP A 238      43.790  -3.490 -22.860  1.00 44.35           N  
ATOM   3611  H   ASP A 238      44.062  -3.006 -22.017  1.00 44.35           H  
ATOM   3612  CA  ASP A 238      43.964  -2.784 -24.131  1.00 44.35           C  
ATOM   3613  HA  ASP A 238      43.059  -2.927 -24.722  1.00 44.35           H  
ATOM   3614  C   ASP A 238      45.149  -3.373 -24.927  1.00 44.35           C  
ATOM   3615  CB  ASP A 238      44.142  -1.268 -23.906  1.00 44.35           C  
ATOM   3616  HB2 ASP A 238      44.334  -0.800 -24.872  1.00 44.35           H  
ATOM   3617  HB3 ASP A 238      45.024  -1.103 -23.287  1.00 44.35           H  
ATOM   3618  O   ASP A 238      46.127  -3.873 -24.359  1.00 44.35           O  
ATOM   3619  CG  ASP A 238      42.928  -0.559 -23.279  1.00 44.35           C  
ATOM   3620  OD1 ASP A 238      41.786  -0.855 -23.694  1.00 44.35           O  
ATOM   3621  OD2 ASP A 238      43.143   0.327 -22.411  1.00 44.35           O  
ATOM   3622  N   ALA A 239      45.088  -3.294 -26.262  1.00 40.90           N  
ATOM   3623  H   ALA A 239      44.275  -2.863 -26.679  1.00 40.90           H  
ATOM   3624  CA  ALA A 239      46.179  -3.734 -27.132  1.00 40.90           C  
ATOM   3625  HA  ALA A 239      46.388  -4.782 -26.915  1.00 40.90           H  
ATOM   3626  C   ALA A 239      47.456  -2.922 -26.866  1.00 40.90           C  
ATOM   3627  CB  ALA A 239      45.759  -3.605 -28.606  1.00 40.90           C  
ATOM   3628  HB1 ALA A 239      46.533  -4.035 -29.241  1.00 40.90           H  
ATOM   3629  HB2 ALA A 239      44.818  -4.122 -28.793  1.00 40.90           H  
ATOM   3630  HB3 ALA A 239      45.634  -2.552 -28.860  1.00 40.90           H  
ATOM   3631  O   ALA A 239      47.445  -1.692 -26.945  1.00 40.90           O  
ATOM   3632  N   LEU A 240      48.578  -3.608 -26.628  1.00 42.59           N  
ATOM   3633  H   LEU A 240      48.525  -4.617 -26.623  1.00 42.59           H  
ATOM   3634  CA  LEU A 240      49.888  -2.980 -26.466  1.00 42.59           C  
ATOM   3635  HA  LEU A 240      49.773  -1.902 -26.579  1.00 42.59           H  
ATOM   3636  C   LEU A 240      50.830  -3.466 -27.570  1.00 42.59           C  
ATOM   3637  CB  LEU A 240      50.434  -3.243 -25.048  1.00 42.59           C  
ATOM   3638  HB2 LEU A 240      49.660  -3.010 -24.317  1.00 42.59           H  
ATOM   3639  HB3 LEU A 240      50.667  -4.304 -24.962  1.00 42.59           H  
ATOM   3640  O   LEU A 240      51.202  -4.641 -27.613  1.00 42.59           O  
ATOM   3641  CG  LEU A 240      51.697  -2.421 -24.719  1.00 42.59           C  
ATOM   3642  HG  LEU A 240      52.416  -2.518 -25.533  1.00 42.59           H  
ATOM   3643  CD1 LEU A 240      51.393  -0.934 -24.503  1.00 42.59           C  
ATOM   3644 HD11 LEU A 240      52.314  -0.408 -24.254  1.00 42.59           H  
ATOM   3645 HD12 LEU A 240      50.980  -0.499 -25.413  1.00 42.59           H  
ATOM   3646 HD13 LEU A 240      50.672  -0.817 -23.693  1.00 42.59           H  
ATOM   3647  CD2 LEU A 240      52.360  -2.948 -23.447  1.00 42.59           C  
ATOM   3648 HD21 LEU A 240      52.622  -3.997 -23.586  1.00 42.59           H  
ATOM   3649 HD22 LEU A 240      51.675  -2.853 -22.605  1.00 42.59           H  
ATOM   3650 HD23 LEU A 240      53.274  -2.389 -23.246  1.00 42.59           H  
ATOM   3651  N   ALA A 241      51.232  -2.545 -28.450  1.00 37.52           N  
ATOM   3652  H   ALA A 241      50.871  -1.606 -28.361  1.00 37.52           H  
ATOM   3653  CA  ALA A 241      52.288  -2.793 -29.425  1.00 37.52           C  
ATOM   3654  HA  ALA A 241      52.043  -3.705 -29.970  1.00 37.52           H  
ATOM   3655  C   ALA A 241      53.644  -3.008 -28.725  1.00 37.52           C  
ATOM   3656  CB  ALA A 241      52.336  -1.629 -30.424  1.00 37.52           C  
ATOM   3657  HB1 ALA A 241      51.368  -1.523 -30.914  1.00 37.52           H  
ATOM   3658  HB2 ALA A 241      53.096  -1.825 -31.180  1.00 37.52           H  
ATOM   3659  HB3 ALA A 241      52.583  -0.704 -29.904  1.00 37.52           H  
ATOM   3660  O   ALA A 241      53.902  -2.422 -27.672  1.00 37.52           O  
ATOM   3661  N   GLU A 242      54.512  -3.823 -29.334  1.00 36.57           N  
ATOM   3662  H   GLU A 242      54.229  -4.252 -30.204  1.00 36.57           H  
ATOM   3663  CA  GLU A 242      55.837  -4.192 -28.817  1.00 36.57           C  
ATOM   3664  HA  GLU A 242      55.699  -4.807 -27.927  1.00 36.57           H  
ATOM   3665  C   GLU A 242      56.653  -2.949 -28.416  1.00 36.57           C  
ATOM   3666  CB  GLU A 242      56.548  -5.057 -29.876  1.00 36.57           C  
ATOM   3667  HB2 GLU A 242      56.674  -4.472 -30.787  1.00 36.57           H  
ATOM   3668  HB3 GLU A 242      55.895  -5.900 -30.104  1.00 36.57           H  
ATOM   3669  O   GLU A 242      57.152  -2.200 -29.259  1.00 36.57           O  
ATOM   3670  CG  GLU A 242      57.914  -5.617 -29.441  1.00 36.57           C  
ATOM   3671  HG2 GLU A 242      57.804  -6.081 -28.462  1.00 36.57           H  
ATOM   3672  HG3 GLU A 242      58.620  -4.791 -29.352  1.00 36.57           H  
ATOM   3673  CD  GLU A 242      58.463  -6.655 -30.444  1.00 36.57           C  
ATOM   3674  OE1 GLU A 242      59.196  -7.582 -30.030  1.00 36.57           O  
ATOM   3675  OE2 GLU A 242      58.107  -6.606 -31.639  1.00 36.57           O  
ATOM   3676  N   THR A 243      56.758  -2.721 -27.105  1.00 47.63           N  
ATOM   3677  H   THR A 243      56.307  -3.371 -26.477  1.00 47.63           H  
ATOM   3678  CA  THR A 243      57.425  -1.554 -26.511  1.00 47.63           C  
ATOM   3679  HA  THR A 243      57.843  -0.935 -27.306  1.00 47.63           H  
ATOM   3680  C   THR A 243      58.572  -2.021 -25.618  1.00 47.63           C  
ATOM   3681  CB  THR A 243      56.430  -0.685 -25.723  1.00 47.63           C  
ATOM   3682  HB  THR A 243      56.057  -1.247 -24.867  1.00 47.63           H  
ATOM   3683  O   THR A 243      58.428  -3.013 -24.905  1.00 47.63           O  
ATOM   3684  CG2 THR A 243      57.054   0.627 -25.239  1.00 47.63           C  
ATOM   3685 HG21 THR A 243      56.284   1.245 -24.776  1.00 47.63           H  
ATOM   3686 HG22 THR A 243      57.824   0.425 -24.495  1.00 47.63           H  
ATOM   3687 HG23 THR A 243      57.489   1.165 -26.081  1.00 47.63           H  
ATOM   3688  OG1 THR A 243      55.336  -0.300 -26.527  1.00 47.63           O  
ATOM   3689  HG1 THR A 243      54.939  -1.094 -26.893  1.00 47.63           H  
ATOM   3690  N   ASP A 244      59.703  -1.310 -25.663  1.00 36.54           N  
ATOM   3691  H   ASP A 244      59.731  -0.473 -26.228  1.00 36.54           H  
ATOM   3692  CA  ASP A 244      60.861  -1.563 -24.798  1.00 36.54           C  
ATOM   3693  HA  ASP A 244      61.094  -2.628 -24.825  1.00 36.54           H  
ATOM   3694  C   ASP A 244      60.557  -1.158 -23.350  1.00 36.54           C  
ATOM   3695  CB  ASP A 244      62.081  -0.790 -25.318  1.00 36.54           C  
ATOM   3696  HB2 ASP A 244      62.143  -0.915 -26.399  1.00 36.54           H  
ATOM   3697  HB3 ASP A 244      61.937   0.274 -25.132  1.00 36.54           H  
ATOM   3698  O   ASP A 244      60.139  -0.030 -23.081  1.00 36.54           O  
ATOM   3699  CG  ASP A 244      63.410  -1.232 -24.687  1.00 36.54           C  
ATOM   3700  OD1 ASP A 244      63.400  -1.968 -23.670  1.00 36.54           O  
ATOM   3701  OD2 ASP A 244      64.445  -0.802 -25.234  1.00 36.54           O  
ATOM   3702  N   VAL A 245      60.772  -2.084 -22.421  1.00 49.95           N  
ATOM   3703  H   VAL A 245      61.127  -2.973 -22.742  1.00 49.95           H  
ATOM   3704  CA  VAL A 245      60.445  -1.953 -20.998  1.00 49.95           C  
ATOM   3705  HA  VAL A 245      59.936  -0.999 -20.861  1.00 49.95           H  
ATOM   3706  C   VAL A 245      61.704  -1.887 -20.121  1.00 49.95           C  
ATOM   3707  CB  VAL A 245      59.468  -3.062 -20.561  1.00 49.95           C  
ATOM   3708  HB  VAL A 245      60.022  -3.946 -20.245  1.00 49.95           H  
ATOM   3709  O   VAL A 245      61.611  -1.912 -18.890  1.00 49.95           O  
ATOM   3710  CG1 VAL A 245      58.590  -2.573 -19.416  1.00 49.95           C  
ATOM   3711 HG11 VAL A 245      59.202  -2.140 -18.625  1.00 49.95           H  
ATOM   3712 HG12 VAL A 245      58.017  -3.411 -19.019  1.00 49.95           H  
ATOM   3713 HG13 VAL A 245      57.907  -1.802 -19.773  1.00 49.95           H  
ATOM   3714  CG2 VAL A 245      58.472  -3.459 -21.659  1.00 49.95           C  
ATOM   3715 HG21 VAL A 245      58.089  -2.568 -22.157  1.00 49.95           H  
ATOM   3716 HG22 VAL A 245      58.956  -4.100 -22.395  1.00 49.95           H  
ATOM   3717 HG23 VAL A 245      57.624  -3.989 -21.224  1.00 49.95           H  
ATOM   3718  N   LYS A 246      62.899  -1.788 -20.729  1.00 34.21           N  
ATOM   3719  H   LYS A 246      62.934  -1.852 -21.736  1.00 34.21           H  
ATOM   3720  CA  LYS A 246      64.146  -1.529 -19.992  1.00 34.21           C  
ATOM   3721  HA  LYS A 246      64.076  -2.013 -19.018  1.00 34.21           H  
ATOM   3722  C   LYS A 246      64.350  -0.038 -19.719  1.00 34.21           C  
ATOM   3723  CB  LYS A 246      65.337  -2.151 -20.741  1.00 34.21           C  
ATOM   3724  HB2 LYS A 246      65.556  -1.581 -21.644  1.00 34.21           H  
ATOM   3725  HB3 LYS A 246      65.081  -3.171 -21.030  1.00 34.21           H  
ATOM   3726  O   LYS A 246      64.719   0.334 -18.607  1.00 34.21           O  
ATOM   3727  CG  LYS A 246      66.569  -2.191 -19.824  1.00 34.21           C  
ATOM   3728  HG2 LYS A 246      66.302  -2.715 -18.907  1.00 34.21           H  
ATOM   3729  HG3 LYS A 246      66.869  -1.174 -19.569  1.00 34.21           H  
ATOM   3730  CD  LYS A 246      67.760  -2.907 -20.467  1.00 34.21           C  
ATOM   3731  HD2 LYS A 246      68.109  -2.336 -21.327  1.00 34.21           H  
ATOM   3732  HD3 LYS A 246      67.445  -3.899 -20.793  1.00 34.21           H  
ATOM   3733  CE  LYS A 246      68.876  -3.028 -19.420  1.00 34.21           C  
ATOM   3734  HE2 LYS A 246      68.444  -3.476 -18.524  1.00 34.21           H  
ATOM   3735  HE3 LYS A 246      69.232  -2.031 -19.162  1.00 34.21           H  
ATOM   3736  NZ  LYS A 246      69.993  -3.879 -19.885  1.00 34.21           N  
ATOM   3737  HZ1 LYS A 246      69.621  -4.782 -20.145  1.00 34.21           H  
ATOM   3738  HZ2 LYS A 246      70.448  -3.487 -20.696  1.00 34.21           H  
ATOM   3739  HZ3 LYS A 246      70.666  -4.052 -19.152  1.00 34.21           H  
ATOM   3740  N   ALA A 247      64.088   0.816 -20.713  1.00 41.10           N  
ATOM   3741  H   ALA A 247      63.819   0.428 -21.606  1.00 41.10           H  
ATOM   3742  CA  ALA A 247      64.316   2.261 -20.611  1.00 41.10           C  
ATOM   3743  HA  ALA A 247      65.333   2.428 -20.254  1.00 41.10           H  
ATOM   3744  C   ALA A 247      63.369   2.951 -19.609  1.00 41.10           C  
ATOM   3745  CB  ALA A 247      64.196   2.869 -22.014  1.00 41.10           C  
ATOM   3746  HB1 ALA A 247      64.405   3.938 -21.967  1.00 41.10           H  
ATOM   3747  HB2 ALA A 247      64.914   2.399 -22.685  1.00 41.10           H  
ATOM   3748  HB3 ALA A 247      63.190   2.718 -22.405  1.00 41.10           H  
ATOM   3749  O   ALA A 247      63.774   3.876 -18.909  1.00 41.10           O  
ATOM   3750  N   ALA A 248      62.119   2.487 -19.518  1.00 37.84           N  
ATOM   3751  H   ALA A 248      61.841   1.728 -20.124  1.00 37.84           H  
ATOM   3752  CA  ALA A 248      61.130   2.957 -18.554  1.00 37.84           C  
ATOM   3753  HA  ALA A 248      61.631   3.180 -17.612  1.00 37.84           H  
ATOM   3754  C   ALA A 248      60.076   1.870 -18.304  1.00 37.84           C  
ATOM   3755  CB  ALA A 248      60.479   4.241 -19.086  1.00 37.84           C  
ATOM   3756  HB1 ALA A 248      61.236   5.012 -19.224  1.00 37.84           H  
ATOM   3757  HB2 ALA A 248      59.734   4.599 -18.375  1.00 37.84           H  
ATOM   3758  HB3 ALA A 248      59.992   4.041 -20.041  1.00 37.84           H  
ATOM   3759  O   ALA A 248      59.681   1.159 -19.228  1.00 37.84           O  
ATOM   3760  N   ALA A 249      59.589   1.762 -17.065  1.00 41.03           N  
ATOM   3761  H   ALA A 249      59.922   2.392 -16.349  1.00 41.03           H  
ATOM   3762  CA  ALA A 249      58.470   0.882 -16.751  1.00 41.03           C  
ATOM   3763  HA  ALA A 249      58.737  -0.132 -17.050  1.00 41.03           H  
ATOM   3764  C   ALA A 249      57.229   1.325 -17.544  1.00 41.03           C  
ATOM   3765  CB  ALA A 249      58.231   0.901 -15.236  1.00 41.03           C  
ATOM   3766  HB1 ALA A 249      59.160   0.681 -14.710  1.00 41.03           H  
ATOM   3767  HB2 ALA A 249      57.864   1.879 -14.925  1.00 41.03           H  
ATOM   3768  HB3 ALA A 249      57.499   0.136 -14.979  1.00 41.03           H  
ATOM   3769  O   ALA A 249      56.826   2.490 -17.466  1.00 41.03           O  
ATOM   3770  N   LYS A 250      56.619   0.416 -18.312  1.00 45.99           N  
ATOM   3771  H   LYS A 250      56.964  -0.533 -18.290  1.00 45.99           H  
ATOM   3772  CA  LYS A 250      55.422   0.723 -19.108  1.00 45.99           C  
ATOM   3773  HA  LYS A 250      55.341   1.808 -19.175  1.00 45.99           H  
ATOM   3774  C   LYS A 250      54.178   0.215 -18.386  1.00 45.99           C  
ATOM   3775  CB  LYS A 250      55.565   0.182 -20.542  1.00 45.99           C  
ATOM   3776  HB2 LYS A 250      56.545   0.455 -20.934  1.00 45.99           H  
ATOM   3777  HB3 LYS A 250      55.515  -0.907 -20.511  1.00 45.99           H  
ATOM   3778  O   LYS A 250      54.134  -0.935 -17.954  1.00 45.99           O  
ATOM   3779  CG  LYS A 250      54.484   0.696 -21.514  1.00 45.99           C  
ATOM   3780  HG2 LYS A 250      53.496   0.499 -21.098  1.00 45.99           H  
ATOM   3781  HG3 LYS A 250      54.572   0.129 -22.440  1.00 45.99           H  
ATOM   3782  CD  LYS A 250      54.615   2.192 -21.851  1.00 45.99           C  
ATOM   3783  HD2 LYS A 250      55.596   2.368 -22.291  1.00 45.99           H  
ATOM   3784  HD3 LYS A 250      54.515   2.790 -20.945  1.00 45.99           H  
ATOM   3785  CE  LYS A 250      53.517   2.592 -22.845  1.00 45.99           C  
ATOM   3786  HE2 LYS A 250      52.547   2.434 -22.373  1.00 45.99           H  
ATOM   3787  HE3 LYS A 250      53.572   1.925 -23.705  1.00 45.99           H  
ATOM   3788  NZ  LYS A 250      53.653   4.002 -23.290  1.00 45.99           N  
ATOM   3789  HZ1 LYS A 250      52.912   4.229 -23.937  1.00 45.99           H  
ATOM   3790  HZ2 LYS A 250      53.589   4.631 -22.502  1.00 45.99           H  
ATOM   3791  HZ3 LYS A 250      54.538   4.139 -23.756  1.00 45.99           H  
ATOM   3792  N   MET A 251      53.185   1.093 -18.250  1.00 41.93           N  
ATOM   3793  H   MET A 251      53.313   2.018 -18.635  1.00 41.93           H  
ATOM   3794  CA  MET A 251      51.874   0.782 -17.676  1.00 41.93           C  
ATOM   3795  HA  MET A 251      51.997   0.119 -16.820  1.00 41.93           H  
ATOM   3796  C   MET A 251      51.011   0.072 -18.725  1.00 41.93           C  
ATOM   3797  CB  MET A 251      51.186   2.074 -17.196  1.00 41.93           C  
ATOM   3798  HB2 MET A 251      50.170   1.842 -16.877  1.00 41.93           H  
ATOM   3799  HB3 MET A 251      51.121   2.771 -18.031  1.00 41.93           H  
ATOM   3800  O   MET A 251      50.844   0.596 -19.827  1.00 41.93           O  
ATOM   3801  CG  MET A 251      51.916   2.767 -16.037  1.00 41.93           C  
ATOM   3802  HG2 MET A 251      51.514   3.776 -15.945  1.00 41.93           H  
ATOM   3803  HG3 MET A 251      52.977   2.851 -16.273  1.00 41.93           H  
ATOM   3804  SD  MET A 251      51.727   1.955 -14.426  1.00 41.93           S  
ATOM   3805  CE  MET A 251      52.851   2.974 -13.431  1.00 41.93           C  
ATOM   3806  HE1 MET A 251      53.855   2.937 -13.855  1.00 41.93           H  
ATOM   3807  HE2 MET A 251      52.500   4.006 -13.424  1.00 41.93           H  
ATOM   3808  HE3 MET A 251      52.876   2.594 -12.410  1.00 41.93           H  
ATOM   3809  N   VAL A 252      50.470  -1.098 -18.388  1.00 46.13           N  
ATOM   3810  H   VAL A 252      50.663  -1.465 -17.467  1.00 46.13           H  
ATOM   3811  CA  VAL A 252      49.406  -1.751 -19.160  1.00 46.13           C  
ATOM   3812  HA  VAL A 252      49.558  -1.555 -20.221  1.00 46.13           H  
ATOM   3813  C   VAL A 252      48.076  -1.136 -18.746  1.00 46.13           C  
ATOM   3814  CB  VAL A 252      49.400  -3.276 -18.955  1.00 46.13           C  
ATOM   3815  HB  VAL A 252      49.301  -3.493 -17.892  1.00 46.13           H  
ATOM   3816  O   VAL A 252      47.796  -1.018 -17.546  1.00 46.13           O  
ATOM   3817  CG1 VAL A 252      48.239  -3.940 -19.708  1.00 46.13           C  
ATOM   3818 HG11 VAL A 252      48.289  -3.702 -20.770  1.00 46.13           H  
ATOM   3819 HG12 VAL A 252      47.286  -3.589 -19.313  1.00 46.13           H  
ATOM   3820 HG13 VAL A 252      48.279  -5.022 -19.581  1.00 46.13           H  
ATOM   3821  CG2 VAL A 252      50.714  -3.876 -19.475  1.00 46.13           C  
ATOM   3822 HG21 VAL A 252      50.881  -3.565 -20.506  1.00 46.13           H  
ATOM   3823 HG22 VAL A 252      51.546  -3.542 -18.855  1.00 46.13           H  
ATOM   3824 HG23 VAL A 252      50.669  -4.965 -19.445  1.00 46.13           H  
ATOM   3825  N   THR A 253      47.275  -0.739 -19.737  1.00 44.61           N  
ATOM   3826  H   THR A 253      47.542  -0.880 -20.701  1.00 44.61           H  
ATOM   3827  CA  THR A 253      45.991  -0.084 -19.499  1.00 44.61           C  
ATOM   3828  HA  THR A 253      45.970   0.097 -18.424  1.00 44.61           H  
ATOM   3829  C   THR A 253      44.793  -0.983 -19.799  1.00 44.61           C  
ATOM   3830  CB  THR A 253      45.876   1.290 -20.186  1.00 44.61           C  
ATOM   3831  HB  THR A 253      44.922   1.740 -19.911  1.00 44.61           H  
ATOM   3832  O   THR A 253      44.844  -1.796 -20.717  1.00 44.61           O  
ATOM   3833  CG2 THR A 253      46.998   2.242 -19.753  1.00 44.61           C  
ATOM   3834 HG21 THR A 253      46.822   3.225 -20.189  1.00 44.61           H  
ATOM   3835 HG22 THR A 253      47.003   2.336 -18.667  1.00 44.61           H  
ATOM   3836 HG23 THR A 253      47.965   1.870 -20.090  1.00 44.61           H  
ATOM   3837  OG1 THR A 253      45.933   1.169 -21.588  1.00 44.61           O  
ATOM   3838  HG1 THR A 253      45.085   0.835 -21.890  1.00 44.61           H  
ATOM   3839  N   ALA A 254      43.716  -0.849 -19.021  1.00 48.45           N  
ATOM   3840  H   ALA A 254      43.785  -0.230 -18.227  1.00 48.45           H  
ATOM   3841  CA  ALA A 254      42.368  -1.250 -19.443  1.00 48.45           C  
ATOM   3842  HA  ALA A 254      42.351  -1.339 -20.530  1.00 48.45           H  
ATOM   3843  C   ALA A 254      41.391  -0.151 -19.047  1.00 48.45           C  
ATOM   3844  CB  ALA A 254      41.929  -2.597 -18.871  1.00 48.45           C  
ATOM   3845  HB1 ALA A 254      41.581  -2.487 -17.844  1.00 48.45           H  
ATOM   3846  HB2 ALA A 254      41.062  -2.944 -19.434  1.00 48.45           H  
ATOM   3847  HB3 ALA A 254      42.733  -3.327 -18.952  1.00 48.45           H  
ATOM   3848  O   ALA A 254      40.811  -0.150 -17.960  1.00 48.45           O  
ATOM   3849  N   ILE A 255      41.258   0.835 -19.922  1.00 47.92           N  
ATOM   3850  H   ILE A 255      41.761   0.767 -20.795  1.00 47.92           H  
ATOM   3851  CA  ILE A 255      40.521   2.059 -19.603  1.00 47.92           C  
ATOM   3852  HA  ILE A 255      40.882   2.456 -18.654  1.00 47.92           H  
ATOM   3853  C   ILE A 255      39.030   1.764 -19.406  1.00 47.92           C  
ATOM   3854  CB  ILE A 255      40.801   3.104 -20.697  1.00 47.92           C  
ATOM   3855  HB  ILE A 255      40.505   2.685 -21.659  1.00 47.92           H  
ATOM   3856  O   ILE A 255      38.425   2.271 -18.466  1.00 47.92           O  
ATOM   3857  CG1 ILE A 255      42.319   3.408 -20.737  1.00 47.92           C  
ATOM   3858 HG12 ILE A 255      42.867   2.489 -20.942  1.00 47.92           H  
ATOM   3859 HG13 ILE A 255      42.643   3.779 -19.764  1.00 47.92           H  
ATOM   3860  CG2 ILE A 255      39.984   4.381 -20.466  1.00 47.92           C  
ATOM   3861 HG21 ILE A 255      40.118   5.032 -21.330  1.00 47.92           H  
ATOM   3862 HG22 ILE A 255      40.313   4.876 -19.552  1.00 47.92           H  
ATOM   3863 HG23 ILE A 255      38.920   4.160 -20.390  1.00 47.92           H  
ATOM   3864  CD1 ILE A 255      42.760   4.412 -21.799  1.00 47.92           C  
ATOM   3865 HD11 ILE A 255      42.217   4.249 -22.729  1.00 47.92           H  
ATOM   3866 HD12 ILE A 255      43.828   4.293 -21.982  1.00 47.92           H  
ATOM   3867 HD13 ILE A 255      42.594   5.419 -21.416  1.00 47.92           H  
ATOM   3868  N   GLY A 256      38.441   0.922 -20.261  1.00 48.08           N  
ATOM   3869  H   GLY A 256      39.003   0.519 -20.998  1.00 48.08           H  
ATOM   3870  CA  GLY A 256      37.005   0.641 -20.231  1.00 48.08           C  
ATOM   3871  HA2 GLY A 256      36.452   1.580 -20.236  1.00 48.08           H  
ATOM   3872  HA3 GLY A 256      36.739   0.078 -21.126  1.00 48.08           H  
ATOM   3873  C   GLY A 256      36.550  -0.160 -19.013  1.00 48.08           C  
ATOM   3874  O   GLY A 256      35.573   0.212 -18.371  1.00 48.08           O  
ATOM   3875  N   ALA A 257      37.263  -1.233 -18.662  1.00 48.75           N  
ATOM   3876  H   ALA A 257      38.084  -1.475 -19.198  1.00 48.75           H  
ATOM   3877  CA  ALA A 257      36.866  -2.096 -17.548  1.00 48.75           C  
ATOM   3878  HA  ALA A 257      35.789  -2.252 -17.595  1.00 48.75           H  
ATOM   3879  C   ALA A 257      37.154  -1.477 -16.172  1.00 48.75           C  
ATOM   3880  CB  ALA A 257      37.536  -3.459 -17.718  1.00 48.75           C  
ATOM   3881  HB1 ALA A 257      37.269  -4.101 -16.878  1.00 48.75           H  
ATOM   3882  HB2 ALA A 257      38.620  -3.353 -17.766  1.00 48.75           H  
ATOM   3883  HB3 ALA A 257      37.161  -3.918 -18.633  1.00 48.75           H  
ATOM   3884  O   ALA A 257      36.340  -1.623 -15.266  1.00 48.75           O  
ATOM   3885  N   ASP A 258      38.265  -0.746 -16.020  1.00 48.26           N  
ATOM   3886  H   ASP A 258      38.912  -0.646 -16.789  1.00 48.26           H  
ATOM   3887  CA  ASP A 258      38.565  -0.028 -14.772  1.00 48.26           C  
ATOM   3888  HA  ASP A 258      38.505  -0.725 -13.936  1.00 48.26           H  
ATOM   3889  C   ASP A 258      37.538   1.087 -14.522  1.00 48.26           C  
ATOM   3890  CB  ASP A 258      40.002   0.512 -14.851  1.00 48.26           C  
ATOM   3891  HB2 ASP A 258      40.049   1.277 -15.625  1.00 48.26           H  
ATOM   3892  HB3 ASP A 258      40.662  -0.304 -15.147  1.00 48.26           H  
ATOM   3893  O   ASP A 258      37.074   1.271 -13.401  1.00 48.26           O  
ATOM   3894  CG  ASP A 258      40.547   1.089 -13.539  1.00 48.26           C  
ATOM   3895  OD1 ASP A 258      40.159   0.626 -12.444  1.00 48.26           O  
ATOM   3896  OD2 ASP A 258      41.434   1.972 -13.633  1.00 48.26           O  
ATOM   3897  N   LEU A 259      37.094   1.769 -15.585  1.00 54.03           N  
ATOM   3898  H   LEU A 259      37.508   1.586 -16.488  1.00 54.03           H  
ATOM   3899  CA  LEU A 259      36.033   2.767 -15.497  1.00 54.03           C  
ATOM   3900  HA  LEU A 259      36.325   3.491 -14.736  1.00 54.03           H  
ATOM   3901  C   LEU A 259      34.696   2.150 -15.052  1.00 54.03           C  
ATOM   3902  CB  LEU A 259      35.925   3.470 -16.861  1.00 54.03           C  
ATOM   3903  HB2 LEU A 259      35.627   2.734 -17.608  1.00 54.03           H  
ATOM   3904  HB3 LEU A 259      36.900   3.862 -17.151  1.00 54.03           H  
ATOM   3905  O   LEU A 259      34.034   2.698 -14.173  1.00 54.03           O  
ATOM   3906  CG  LEU A 259      34.914   4.618 -16.885  1.00 54.03           C  
ATOM   3907  HG  LEU A 259      33.955   4.206 -16.571  1.00 54.03           H  
ATOM   3908  CD1 LEU A 259      35.281   5.791 -15.986  1.00 54.03           C  
ATOM   3909 HD11 LEU A 259      36.155   6.297 -16.398  1.00 54.03           H  
ATOM   3910 HD12 LEU A 259      34.439   6.482 -15.957  1.00 54.03           H  
ATOM   3911 HD13 LEU A 259      35.473   5.460 -14.966  1.00 54.03           H  
ATOM   3912  CD2 LEU A 259      34.764   5.168 -18.301  1.00 54.03           C  
ATOM   3913 HD21 LEU A 259      34.440   4.366 -18.964  1.00 54.03           H  
ATOM   3914 HD22 LEU A 259      34.021   5.966 -18.303  1.00 54.03           H  
ATOM   3915 HD23 LEU A 259      35.719   5.560 -18.652  1.00 54.03           H  
ATOM   3916  N   VAL A 260      34.304   1.006 -15.623  1.00 54.85           N  
ATOM   3917  H   VAL A 260      34.886   0.599 -16.341  1.00 54.85           H  
ATOM   3918  CA  VAL A 260      33.076   0.297 -15.216  1.00 54.85           C  
ATOM   3919  HA  VAL A 260      32.237   0.991 -15.271  1.00 54.85           H  
ATOM   3920  C   VAL A 260      33.162  -0.147 -13.754  1.00 54.85           C  
ATOM   3921  CB  VAL A 260      32.770  -0.883 -16.160  1.00 54.85           C  
ATOM   3922  HB  VAL A 260      33.658  -1.508 -16.255  1.00 54.85           H  
ATOM   3923  O   VAL A 260      32.239   0.127 -12.996  1.00 54.85           O  
ATOM   3924  CG1 VAL A 260      31.609  -1.754 -15.666  1.00 54.85           C  
ATOM   3925 HG11 VAL A 260      31.364  -2.514 -16.409  1.00 54.85           H  
ATOM   3926 HG12 VAL A 260      30.729  -1.139 -15.476  1.00 54.85           H  
ATOM   3927 HG13 VAL A 260      31.887  -2.264 -14.744  1.00 54.85           H  
ATOM   3928  CG2 VAL A 260      32.377  -0.371 -17.554  1.00 54.85           C  
ATOM   3929 HG21 VAL A 260      33.139   0.302 -17.948  1.00 54.85           H  
ATOM   3930 HG22 VAL A 260      32.263  -1.216 -18.233  1.00 54.85           H  
ATOM   3931 HG23 VAL A 260      31.434   0.173 -17.494  1.00 54.85           H  
ATOM   3932  N   ASN A 261      34.284  -0.733 -13.326  1.00 52.89           N  
ATOM   3933  H   ASN A 261      35.009  -0.947 -13.996  1.00 52.89           H  
ATOM   3934  CA  ASN A 261      34.461  -1.187 -11.943  1.00 52.89           C  
ATOM   3935  HA  ASN A 261      33.626  -1.831 -11.667  1.00 52.89           H  
ATOM   3936  C   ASN A 261      34.474  -0.029 -10.932  1.00 52.89           C  
ATOM   3937  CB  ASN A 261      35.770  -1.988 -11.838  1.00 52.89           C  
ATOM   3938  HB2 ASN A 261      36.571  -1.463 -12.358  1.00 52.89           H  
ATOM   3939  HB3 ASN A 261      36.044  -2.060 -10.786  1.00 52.89           H  
ATOM   3940  O   ASN A 261      33.878  -0.134  -9.863  1.00 52.89           O  
ATOM   3941  CG  ASN A 261      35.679  -3.410 -12.363  1.00 52.89           C  
ATOM   3942  ND2 ASN A 261      36.750  -4.157 -12.224  1.00 52.89           N  
ATOM   3943 HD21 ASN A 261      36.634  -5.139 -12.431  1.00 52.89           H  
ATOM   3944 HD22 ASN A 261      37.557  -3.783 -11.746  1.00 52.89           H  
ATOM   3945  OD1 ASN A 261      34.682  -3.887 -12.870  1.00 52.89           O  
ATOM   3946  N   GLN A 262      35.146   1.084 -11.242  1.00 53.11           N  
ATOM   3947  H   GLN A 262      35.667   1.121 -12.107  1.00 53.11           H  
ATOM   3948  CA  GLN A 262      35.218   2.228 -10.324  1.00 53.11           C  
ATOM   3949  HA  GLN A 262      35.441   1.861  -9.322  1.00 53.11           H  
ATOM   3950  C   GLN A 262      33.890   2.986 -10.216  1.00 53.11           C  
ATOM   3951  CB  GLN A 262      36.340   3.187 -10.745  1.00 53.11           C  
ATOM   3952  HB2 GLN A 262      36.224   4.116 -10.186  1.00 53.11           H  
ATOM   3953  HB3 GLN A 262      36.253   3.415 -11.807  1.00 53.11           H  
ATOM   3954  O   GLN A 262      33.600   3.555  -9.166  1.00 53.11           O  
ATOM   3955  CG  GLN A 262      37.733   2.617 -10.441  1.00 53.11           C  
ATOM   3956  HG2 GLN A 262      37.808   2.391  -9.377  1.00 53.11           H  
ATOM   3957  HG3 GLN A 262      37.879   1.688 -10.991  1.00 53.11           H  
ATOM   3958  CD  GLN A 262      38.858   3.586 -10.797  1.00 53.11           C  
ATOM   3959  NE2 GLN A 262      40.048   3.091 -11.046  1.00 53.11           N  
ATOM   3960 HE21 GLN A 262      40.706   3.735 -11.461  1.00 53.11           H  
ATOM   3961 HE22 GLN A 262      40.103   2.112 -11.291  1.00 53.11           H  
ATOM   3962  OE1 GLN A 262      38.701   4.796 -10.878  1.00 53.11           O  
ATOM   3963  N   THR A 263      33.081   2.988 -11.277  1.00 56.33           N  
ATOM   3964  H   THR A 263      33.377   2.494 -12.107  1.00 56.33           H  
ATOM   3965  CA  THR A 263      31.768   3.657 -11.289  1.00 56.33           C  
ATOM   3966  HA  THR A 263      31.771   4.452 -10.544  1.00 56.33           H  
ATOM   3967  C   THR A 263      30.605   2.745 -10.909  1.00 56.33           C  
ATOM   3968  CB  THR A 263      31.472   4.315 -12.634  1.00 56.33           C  
ATOM   3969  HB  THR A 263      30.487   4.779 -12.585  1.00 56.33           H  
ATOM   3970  O   THR A 263      29.485   3.225 -10.763  1.00 56.33           O  
ATOM   3971  CG2 THR A 263      32.494   5.405 -12.978  1.00 56.33           C  
ATOM   3972 HG21 THR A 263      33.353   4.995 -13.509  1.00 56.33           H  
ATOM   3973 HG22 THR A 263      32.012   6.165 -13.593  1.00 56.33           H  
ATOM   3974 HG23 THR A 263      32.843   5.888 -12.065  1.00 56.33           H  
ATOM   3975  OG1 THR A 263      31.467   3.315 -13.624  1.00 56.33           O  
ATOM   3976  HG1 THR A 263      32.378   3.042 -13.749  1.00 56.33           H  
ATOM   3977  N   GLU A 264      30.830   1.447 -10.689  1.00 56.39           N  
ATOM   3978  H   GLU A 264      31.739   1.063 -10.905  1.00 56.39           H  
ATOM   3979  CA  GLU A 264      29.776   0.514 -10.269  1.00 56.39           C  
ATOM   3980  HA  GLU A 264      29.014   0.479 -11.048  1.00 56.39           H  
ATOM   3981  C   GLU A 264      29.093   0.970  -8.964  1.00 56.39           C  
ATOM   3982  CB  GLU A 264      30.392  -0.888 -10.129  1.00 56.39           C  
ATOM   3983  HB2 GLU A 264      30.937  -1.123 -11.044  1.00 56.39           H  
ATOM   3984  HB3 GLU A 264      31.091  -0.895  -9.292  1.00 56.39           H  
ATOM   3985  O   GLU A 264      27.864   0.897  -8.821  1.00 56.39           O  
ATOM   3986  CG  GLU A 264      29.319  -1.965  -9.917  1.00 56.39           C  
ATOM   3987  HG2 GLU A 264      28.799  -1.767  -8.980  1.00 56.39           H  
ATOM   3988  HG3 GLU A 264      28.591  -1.889 -10.725  1.00 56.39           H  
ATOM   3989  CD  GLU A 264      29.876  -3.398  -9.879  1.00 56.39           C  
ATOM   3990  OE1 GLU A 264      29.034  -4.319  -9.779  1.00 56.39           O  
ATOM   3991  OE2 GLU A 264      31.114  -3.574  -9.931  1.00 56.39           O  
ATOM   3992  N   THR A 265      29.890   1.530  -8.047  1.00 52.97           N  
ATOM   3993  H   THR A 265      30.874   1.605  -8.264  1.00 52.97           H  
ATOM   3994  CA  THR A 265      29.452   2.075  -6.756  1.00 52.97           C  
ATOM   3995  HA  THR A 265      28.663   1.434  -6.363  1.00 52.97           H  
ATOM   3996  C   THR A 265      28.856   3.483  -6.839  1.00 52.97           C  
ATOM   3997  CB  THR A 265      30.608   2.072  -5.744  1.00 52.97           C  
ATOM   3998  HB  THR A 265      30.287   2.557  -4.822  1.00 52.97           H  
ATOM   3999  O   THR A 265      28.338   3.963  -5.831  1.00 52.97           O  
ATOM   4000  CG2 THR A 265      31.076   0.656  -5.404  1.00 52.97           C  
ATOM   4001 HG21 THR A 265      31.842   0.697  -4.630  1.00 52.97           H  
ATOM   4002 HG22 THR A 265      30.232   0.072  -5.035  1.00 52.97           H  
ATOM   4003 HG23 THR A 265      31.484   0.168  -6.290  1.00 52.97           H  
ATOM   4004  OG1 THR A 265      31.717   2.763  -6.271  1.00 52.97           O  
ATOM   4005  HG1 THR A 265      32.463   2.630  -5.681  1.00 52.97           H  
ATOM   4006  N   ASP A 266      28.878   4.146  -8.002  1.00 57.48           N  
ATOM   4007  H   ASP A 266      29.237   3.690  -8.829  1.00 57.48           H  
ATOM   4008  CA  ASP A 266      28.307   5.488  -8.160  1.00 57.48           C  
ATOM   4009  HA  ASP A 266      28.761   6.126  -7.402  1.00 57.48           H  
ATOM   4010  C   ASP A 266      26.777   5.432  -7.968  1.00 57.48           C  
ATOM   4011  CB  ASP A 266      28.676   6.084  -9.532  1.00 57.48           C  
ATOM   4012  HB2 ASP A 266      29.738   5.924  -9.716  1.00 57.48           H  
ATOM   4013  HB3 ASP A 266      28.126   5.555 -10.310  1.00 57.48           H  
ATOM   4014  O   ASP A 266      26.103   4.633  -8.628  1.00 57.48           O  
ATOM   4015  CG  ASP A 266      28.367   7.586  -9.657  1.00 57.48           C  
ATOM   4016  OD1 ASP A 266      27.335   8.027  -9.097  1.00 57.48           O  
ATOM   4017  OD2 ASP A 266      29.096   8.276 -10.401  1.00 57.48           O  
ATOM   4018  N   PRO A 267      26.175   6.241  -7.079  1.00 59.51           N  
ATOM   4019  CA  PRO A 267      24.727   6.249  -6.880  1.00 59.51           C  
ATOM   4020  HA  PRO A 267      24.400   5.242  -6.618  1.00 59.51           H  
ATOM   4021  C   PRO A 267      23.921   6.691  -8.115  1.00 59.51           C  
ATOM   4022  CB  PRO A 267      24.491   7.166  -5.674  1.00 59.51           C  
ATOM   4023  HB2 PRO A 267      23.597   7.778  -5.789  1.00 59.51           H  
ATOM   4024  HB3 PRO A 267      24.412   6.557  -4.773  1.00 59.51           H  
ATOM   4025  O   PRO A 267      22.747   6.330  -8.221  1.00 59.51           O  
ATOM   4026  CG  PRO A 267      25.749   8.028  -5.586  1.00 59.51           C  
ATOM   4027  HG2 PRO A 267      25.965   8.329  -4.561  1.00 59.51           H  
ATOM   4028  HG3 PRO A 267      25.645   8.904  -6.225  1.00 59.51           H  
ATOM   4029  CD  PRO A 267      26.844   7.142  -6.154  1.00 59.51           C  
ATOM   4030  HD2 PRO A 267      27.303   6.560  -5.355  1.00 59.51           H  
ATOM   4031  HD3 PRO A 267      27.595   7.758  -6.648  1.00 59.51           H  
ATOM   4032  N   TYR A 268      24.513   7.424  -9.064  1.00 57.39           N  
ATOM   4033  H   TYR A 268      25.485   7.672  -8.941  1.00 57.39           H  
ATOM   4034  CA  TYR A 268      23.769   8.073 -10.153  1.00 57.39           C  
ATOM   4035  HA  TYR A 268      22.705   8.069  -9.915  1.00 57.39           H  
ATOM   4036  C   TYR A 268      23.911   7.409 -11.516  1.00 57.39           C  
ATOM   4037  CB  TYR A 268      24.207   9.535 -10.250  1.00 57.39           C  
ATOM   4038  HB2 TYR A 268      25.283   9.584 -10.415  1.00 57.39           H  
ATOM   4039  HB3 TYR A 268      23.718  10.003 -11.104  1.00 57.39           H  
ATOM   4040  O   TYR A 268      22.999   7.514 -12.343  1.00 57.39           O  
ATOM   4041  CG  TYR A 268      23.844  10.309  -9.011  1.00 57.39           C  
ATOM   4042  CD1 TYR A 268      22.521  10.736  -8.823  1.00 57.39           C  
ATOM   4043  HD1 TYR A 268      21.783  10.568  -9.594  1.00 57.39           H  
ATOM   4044  CD2 TYR A 268      24.813  10.556  -8.027  1.00 57.39           C  
ATOM   4045  HD2 TYR A 268      25.825  10.208  -8.181  1.00 57.39           H  
ATOM   4046  CE1 TYR A 268      22.176  11.406  -7.642  1.00 57.39           C  
ATOM   4047  HE1 TYR A 268      21.181  11.811  -7.525  1.00 57.39           H  
ATOM   4048  CE2 TYR A 268      24.458  11.201  -6.829  1.00 57.39           C  
ATOM   4049  HE2 TYR A 268      25.203  11.362  -6.064  1.00 57.39           H  
ATOM   4050  OH  TYR A 268      22.771  12.193  -5.452  1.00 57.39           O  
ATOM   4051  HH  TYR A 268      23.523  12.303  -4.865  1.00 57.39           H  
ATOM   4052  CZ  TYR A 268      23.128  11.613  -6.625  1.00 57.39           C  
ATOM   4053  N   VAL A 269      25.029   6.735 -11.773  1.00 58.02           N  
ATOM   4054  H   VAL A 269      25.724   6.664 -11.043  1.00 58.02           H  
ATOM   4055  CA  VAL A 269      25.394   6.273 -13.115  1.00 58.02           C  
ATOM   4056  HA  VAL A 269      24.537   6.375 -13.780  1.00 58.02           H  
ATOM   4057  C   VAL A 269      25.763   4.793 -13.100  1.00 58.02           C  
ATOM   4058  CB  VAL A 269      26.518   7.159 -13.691  1.00 58.02           C  
ATOM   4059  HB  VAL A 269      27.376   7.142 -13.020  1.00 58.02           H  
ATOM   4060  O   VAL A 269      26.386   4.290 -12.172  1.00 58.02           O  
ATOM   4061  CG1 VAL A 269      26.969   6.679 -15.071  1.00 58.02           C  
ATOM   4062 HG11 VAL A 269      26.112   6.615 -15.742  1.00 58.02           H  
ATOM   4063 HG12 VAL A 269      27.711   7.377 -15.458  1.00 58.02           H  
ATOM   4064 HG13 VAL A 269      27.450   5.705 -14.988  1.00 58.02           H  
ATOM   4065  CG2 VAL A 269      26.043   8.612 -13.859  1.00 58.02           C  
ATOM   4066 HG21 VAL A 269      25.151   8.650 -14.484  1.00 58.02           H  
ATOM   4067 HG22 VAL A 269      26.833   9.212 -14.311  1.00 58.02           H  
ATOM   4068 HG23 VAL A 269      25.823   9.046 -12.883  1.00 58.02           H  
ATOM   4069  N   THR A 270      25.375   4.085 -14.158  1.00 56.33           N  
ATOM   4070  H   THR A 270      24.803   4.544 -14.853  1.00 56.33           H  
ATOM   4071  CA  THR A 270      25.905   2.767 -14.501  1.00 56.33           C  
ATOM   4072  HA  THR A 270      26.672   2.487 -13.778  1.00 56.33           H  
ATOM   4073  C   THR A 270      26.558   2.848 -15.870  1.00 56.33           C  
ATOM   4074  CB  THR A 270      24.817   1.687 -14.474  1.00 56.33           C  
ATOM   4075  HB  THR A 270      24.030   1.931 -15.188  1.00 56.33           H  
ATOM   4076  O   THR A 270      25.943   3.283 -16.848  1.00 56.33           O  
ATOM   4077  CG2 THR A 270      25.373   0.294 -14.771  1.00 56.33           C  
ATOM   4078 HG21 THR A 270      24.586  -0.449 -14.640  1.00 56.33           H  
ATOM   4079 HG22 THR A 270      26.201   0.062 -14.102  1.00 56.33           H  
ATOM   4080 HG23 THR A 270      25.723   0.241 -15.802  1.00 56.33           H  
ATOM   4081  OG1 THR A 270      24.269   1.602 -13.182  1.00 56.33           O  
ATOM   4082  HG1 THR A 270      24.997   1.332 -12.617  1.00 56.33           H  
ATOM   4083  N   LEU A 271      27.816   2.424 -15.939  1.00 55.71           N  
ATOM   4084  H   LEU A 271      28.267   2.085 -15.101  1.00 55.71           H  
ATOM   4085  CA  LEU A 271      28.580   2.359 -17.175  1.00 55.71           C  
ATOM   4086  HA  LEU A 271      28.107   2.989 -17.929  1.00 55.71           H  
ATOM   4087  C   LEU A 271      28.562   0.936 -17.720  1.00 55.71           C  
ATOM   4088  CB  LEU A 271      30.007   2.881 -16.932  1.00 55.71           C  
ATOM   4089  HB2 LEU A 271      30.602   2.724 -17.832  1.00 55.71           H  
ATOM   4090  HB3 LEU A 271      30.459   2.300 -16.128  1.00 55.71           H  
ATOM   4091  O   LEU A 271      28.763  -0.032 -16.994  1.00 55.71           O  
ATOM   4092  CG  LEU A 271      30.057   4.373 -16.550  1.00 55.71           C  
ATOM   4093  HG  LEU A 271      29.469   4.551 -15.650  1.00 55.71           H  
ATOM   4094  CD1 LEU A 271      31.470   4.868 -16.319  1.00 55.71           C  
ATOM   4095 HD11 LEU A 271      31.442   5.803 -15.761  1.00 55.71           H  
ATOM   4096 HD12 LEU A 271      31.982   5.032 -17.267  1.00 55.71           H  
ATOM   4097 HD13 LEU A 271      32.029   4.123 -15.753  1.00 55.71           H  
ATOM   4098  CD2 LEU A 271      29.553   5.248 -17.683  1.00 55.71           C  
ATOM   4099 HD21 LEU A 271      29.737   6.297 -17.451  1.00 55.71           H  
ATOM   4100 HD22 LEU A 271      30.054   4.976 -18.611  1.00 55.71           H  
ATOM   4101 HD23 LEU A 271      28.477   5.096 -17.775  1.00 55.71           H  
ATOM   4102  N   THR A 272      28.351   0.821 -19.025  1.00 56.79           N  
ATOM   4103  H   THR A 272      28.178   1.662 -19.557  1.00 56.79           H  
ATOM   4104  CA  THR A 272      28.582  -0.418 -19.769  1.00 56.79           C  
ATOM   4105  HA  THR A 272      29.014  -1.162 -19.100  1.00 56.79           H  
ATOM   4106  C   THR A 272      29.610  -0.138 -20.856  1.00 56.79           C  
ATOM   4107  CB  THR A 272      27.285  -1.022 -20.325  1.00 56.79           C  
ATOM   4108  HB  THR A 272      27.528  -1.873 -20.961  1.00 56.79           H  
ATOM   4109  O   THR A 272      29.532   0.877 -21.554  1.00 56.79           O  
ATOM   4110  CG2 THR A 272      26.348  -1.490 -19.213  1.00 56.79           C  
ATOM   4111 HG21 THR A 272      26.857  -2.226 -18.591  1.00 56.79           H  
ATOM   4112 HG22 THR A 272      26.042  -0.650 -18.589  1.00 56.79           H  
ATOM   4113 HG23 THR A 272      25.463  -1.950 -19.653  1.00 56.79           H  
ATOM   4114  OG1 THR A 272      26.570  -0.074 -21.071  1.00 56.79           O  
ATOM   4115  HG1 THR A 272      26.552   0.732 -20.549  1.00 56.79           H  
ATOM   4116  N   TYR A 273      30.610  -1.012 -20.955  1.00 49.38           N  
ATOM   4117  H   TYR A 273      30.612  -1.825 -20.356  1.00 49.38           H  
ATOM   4118  CA  TYR A 273      31.702  -0.896 -21.915  1.00 49.38           C  
ATOM   4119  HA  TYR A 273      31.637   0.064 -22.427  1.00 49.38           H  
ATOM   4120  C   TYR A 273      31.595  -1.997 -22.971  1.00 49.38           C  
ATOM   4121  CB  TYR A 273      33.049  -0.936 -21.177  1.00 49.38           C  
ATOM   4122  HB2 TYR A 273      33.072  -1.816 -20.535  1.00 49.38           H  
ATOM   4123  HB3 TYR A 273      33.128  -0.055 -20.540  1.00 49.38           H  
ATOM   4124  O   TYR A 273      31.592  -3.181 -22.631  1.00 49.38           O  
ATOM   4125  CG  TYR A 273      34.253  -0.970 -22.100  1.00 49.38           C  
ATOM   4126  CD1 TYR A 273      35.173  -2.037 -22.039  1.00 49.38           C  
ATOM   4127  HD1 TYR A 273      35.029  -2.830 -21.320  1.00 49.38           H  
ATOM   4128  CD2 TYR A 273      34.425   0.047 -23.056  1.00 49.38           C  
ATOM   4129  HD2 TYR A 273      33.705   0.848 -23.135  1.00 49.38           H  
ATOM   4130  CE1 TYR A 273      36.289  -2.063 -22.901  1.00 49.38           C  
ATOM   4131  HE1 TYR A 273      37.011  -2.863 -22.836  1.00 49.38           H  
ATOM   4132  CE2 TYR A 273      35.505  -0.009 -23.954  1.00 49.38           C  
ATOM   4133  HE2 TYR A 273      35.601   0.721 -24.744  1.00 49.38           H  
ATOM   4134  OH  TYR A 273      37.544  -1.016 -24.676  1.00 49.38           O  
ATOM   4135  HH  TYR A 273      38.185  -1.704 -24.482  1.00 49.38           H  
ATOM   4136  CZ  TYR A 273      36.461  -1.037 -23.856  1.00 49.38           C  
ATOM   4137  N   ASP A 274      31.530  -1.604 -24.243  1.00 48.17           N  
ATOM   4138  H   ASP A 274      31.557  -0.614 -24.441  1.00 48.17           H  
ATOM   4139  CA  ASP A 274      31.689  -2.509 -25.380  1.00 48.17           C  
ATOM   4140  HA  ASP A 274      31.520  -3.528 -25.033  1.00 48.17           H  
ATOM   4141  C   ASP A 274      33.118  -2.372 -25.944  1.00 48.17           C  
ATOM   4142  CB  ASP A 274      30.614  -2.250 -26.453  1.00 48.17           C  
ATOM   4143  HB2 ASP A 274      30.759  -1.259 -26.883  1.00 48.17           H  
ATOM   4144  HB3 ASP A 274      29.635  -2.269 -25.973  1.00 48.17           H  
ATOM   4145  O   ASP A 274      33.469  -1.304 -26.456  1.00 48.17           O  
ATOM   4146  CG  ASP A 274      30.621  -3.299 -27.583  1.00 48.17           C  
ATOM   4147  OD1 ASP A 274      31.588  -4.093 -27.686  1.00 48.17           O  
ATOM   4148  OD2 ASP A 274      29.657  -3.323 -28.379  1.00 48.17           O  
ATOM   4149  N   PRO A 275      33.956  -3.428 -25.892  1.00 47.07           N  
ATOM   4150  CA  PRO A 275      35.322  -3.389 -26.415  1.00 47.07           C  
ATOM   4151  HA  PRO A 275      35.846  -2.532 -25.991  1.00 47.07           H  
ATOM   4152  C   PRO A 275      35.409  -3.256 -27.945  1.00 47.07           C  
ATOM   4153  CB  PRO A 275      35.977  -4.683 -25.916  1.00 47.07           C  
ATOM   4154  HB2 PRO A 275      36.727  -5.065 -26.609  1.00 47.07           H  
ATOM   4155  HB3 PRO A 275      36.427  -4.508 -24.939  1.00 47.07           H  
ATOM   4156  O   PRO A 275      36.486  -2.973 -28.476  1.00 47.07           O  
ATOM   4157  CG  PRO A 275      34.802  -5.646 -25.767  1.00 47.07           C  
ATOM   4158  HG2 PRO A 275      34.555  -6.077 -26.737  1.00 47.07           H  
ATOM   4159  HG3 PRO A 275      35.009  -6.428 -25.036  1.00 47.07           H  
ATOM   4160  CD  PRO A 275      33.670  -4.733 -25.309  1.00 47.07           C  
ATOM   4161  HD2 PRO A 275      33.671  -4.649 -24.223  1.00 47.07           H  
ATOM   4162  HD3 PRO A 275      32.719  -5.136 -25.656  1.00 47.07           H  
ATOM   4163  N   LYS A 276      34.315  -3.447 -28.697  1.00 43.22           N  
ATOM   4164  H   LYS A 276      33.443  -3.664 -28.234  1.00 43.22           H  
ATOM   4165  CA  LYS A 276      34.344  -3.365 -30.170  1.00 43.22           C  
ATOM   4166  HA  LYS A 276      35.136  -4.018 -30.539  1.00 43.22           H  
ATOM   4167  C   LYS A 276      34.669  -1.957 -30.674  1.00 43.22           C  
ATOM   4168  CB  LYS A 276      33.003  -3.847 -30.733  1.00 43.22           C  
ATOM   4169  HB2 LYS A 276      32.189  -3.322 -30.232  1.00 43.22           H  
ATOM   4170  HB3 LYS A 276      32.958  -3.617 -31.797  1.00 43.22           H  
ATOM   4171  O   LYS A 276      35.352  -1.798 -31.699  1.00 43.22           O  
ATOM   4172  CG  LYS A 276      32.846  -5.362 -30.554  1.00 43.22           C  
ATOM   4173  HG2 LYS A 276      33.613  -5.877 -31.132  1.00 43.22           H  
ATOM   4174  HG3 LYS A 276      32.959  -5.628 -29.503  1.00 43.22           H  
ATOM   4175  CD  LYS A 276      31.462  -5.799 -31.030  1.00 43.22           C  
ATOM   4176  HD2 LYS A 276      30.714  -5.275 -30.436  1.00 43.22           H  
ATOM   4177  HD3 LYS A 276      31.338  -5.540 -32.082  1.00 43.22           H  
ATOM   4178  CE  LYS A 276      31.314  -7.306 -30.835  1.00 43.22           C  
ATOM   4179  HE2 LYS A 276      32.045  -7.819 -31.461  1.00 43.22           H  
ATOM   4180  HE3 LYS A 276      31.541  -7.532 -29.793  1.00 43.22           H  
ATOM   4181  NZ  LYS A 276      29.936  -7.737 -31.161  1.00 43.22           N  
ATOM   4182  HZ1 LYS A 276      29.720  -7.530 -32.126  1.00 43.22           H  
ATOM   4183  HZ2 LYS A 276      29.291  -7.229 -30.573  1.00 43.22           H  
ATOM   4184  HZ3 LYS A 276      29.821  -8.725 -30.988  1.00 43.22           H  
ATOM   4185  N   THR A 277      34.223  -0.934 -29.954  1.00 46.22           N  
ATOM   4186  H   THR A 277      33.726  -1.130 -29.097  1.00 46.22           H  
ATOM   4187  CA  THR A 277      34.362   0.476 -30.323  1.00 46.22           C  
ATOM   4188  HA  THR A 277      34.782   0.538 -31.328  1.00 46.22           H  
ATOM   4189  C   THR A 277      35.344   1.184 -29.391  1.00 46.22           C  
ATOM   4190  CB  THR A 277      32.989   1.169 -30.379  1.00 46.22           C  
ATOM   4191  HB  THR A 277      33.114   2.252 -30.362  1.00 46.22           H  
ATOM   4192  O   THR A 277      35.308   1.038 -28.175  1.00 46.22           O  
ATOM   4193  CG2 THR A 277      32.210   0.765 -31.628  1.00 46.22           C  
ATOM   4194 HG21 THR A 277      32.037  -0.311 -31.630  1.00 46.22           H  
ATOM   4195 HG22 THR A 277      32.770   1.041 -32.522  1.00 46.22           H  
ATOM   4196 HG23 THR A 277      31.250   1.279 -31.643  1.00 46.22           H  
ATOM   4197  OG1 THR A 277      32.182   0.756 -29.321  1.00 46.22           O  
ATOM   4198  HG1 THR A 277      31.393   1.300 -29.272  1.00 46.22           H  
ATOM   4199  N   ALA A 278      36.266   1.962 -29.968  1.00 49.19           N  
ATOM   4200  H   ALA A 278      36.239   2.113 -30.966  1.00 49.19           H  
ATOM   4201  CA  ALA A 278      37.241   2.707 -29.178  1.00 49.19           C  
ATOM   4202  HA  ALA A 278      37.764   2.005 -28.528  1.00 49.19           H  
ATOM   4203  C   ALA A 278      36.530   3.739 -28.287  1.00 49.19           C  
ATOM   4204  CB  ALA A 278      38.269   3.358 -30.113  1.00 49.19           C  
ATOM   4205  HB1 ALA A 278      37.774   4.066 -30.778  1.00 49.19           H  
ATOM   4206  HB2 ALA A 278      39.008   3.895 -29.518  1.00 49.19           H  
ATOM   4207  HB3 ALA A 278      38.777   2.594 -30.700  1.00 49.19           H  
ATOM   4208  O   ALA A 278      35.613   4.436 -28.737  1.00 49.19           O  
ATOM   4209  N   ILE A 279      36.967   3.855 -27.033  1.00 52.72           N  
ATOM   4210  H   ILE A 279      37.694   3.233 -26.708  1.00 52.72           H  
ATOM   4211  CA  ILE A 279      36.571   4.966 -26.165  1.00 52.72           C  
ATOM   4212  HA  ILE A 279      35.485   5.056 -26.207  1.00 52.72           H  
ATOM   4213  C   ILE A 279      37.243   6.235 -26.717  1.00 52.72           C  
ATOM   4214  CB  ILE A 279      36.954   4.720 -24.688  1.00 52.72           C  
ATOM   4215  HB  ILE A 279      38.041   4.692 -24.610  1.00 52.72           H  
ATOM   4216  O   ILE A 279      38.460   6.224 -26.925  1.00 52.72           O  
ATOM   4217  CG1 ILE A 279      36.395   3.368 -24.197  1.00 52.72           C  
ATOM   4218 HG12 ILE A 279      36.809   2.575 -24.818  1.00 52.72           H  
ATOM   4219 HG13 ILE A 279      35.310   3.357 -24.296  1.00 52.72           H  
ATOM   4220  CG2 ILE A 279      36.428   5.869 -23.807  1.00 52.72           C  
ATOM   4221 HG21 ILE A 279      35.338   5.890 -23.823  1.00 52.72           H  
ATOM   4222 HG22 ILE A 279      36.767   5.749 -22.778  1.00 52.72           H  
ATOM   4223 HG23 ILE A 279      36.808   6.830 -24.154  1.00 52.72           H  
ATOM   4224  CD1 ILE A 279      36.769   3.032 -22.750  1.00 52.72           C  
ATOM   4225 HD11 ILE A 279      37.846   3.125 -22.610  1.00 52.72           H  
ATOM   4226 HD12 ILE A 279      36.246   3.686 -22.052  1.00 52.72           H  
ATOM   4227 HD13 ILE A 279      36.474   2.005 -22.538  1.00 52.72           H  
ATOM   4228  N   PRO A 280      36.501   7.327 -26.974  1.00 50.51           N  
ATOM   4229  CA  PRO A 280      37.096   8.599 -27.373  1.00 50.51           C  
ATOM   4230  HA  PRO A 280      37.567   8.472 -28.348  1.00 50.51           H  
ATOM   4231  C   PRO A 280      38.139   9.073 -26.349  1.00 50.51           C  
ATOM   4232  CB  PRO A 280      35.929   9.585 -27.493  1.00 50.51           C  
ATOM   4233  HB2 PRO A 280      36.068  10.275 -28.325  1.00 50.51           H  
ATOM   4234  HB3 PRO A 280      35.813  10.140 -26.561  1.00 50.51           H  
ATOM   4235  O   PRO A 280      37.944   8.917 -25.144  1.00 50.51           O  
ATOM   4236  CG  PRO A 280      34.706   8.690 -27.699  1.00 50.51           C  
ATOM   4237  HG2 PRO A 280      34.610   8.441 -28.756  1.00 50.51           H  
ATOM   4238  HG3 PRO A 280      33.794   9.156 -27.328  1.00 50.51           H  
ATOM   4239  CD  PRO A 280      35.054   7.431 -26.913  1.00 50.51           C  
ATOM   4240  HD2 PRO A 280      34.740   7.540 -25.875  1.00 50.51           H  
ATOM   4241  HD3 PRO A 280      34.566   6.569 -27.368  1.00 50.51           H  
ATOM   4242  N   ALA A 281      39.243   9.668 -26.817  1.00 51.07           N  
ATOM   4243  H   ALA A 281      39.373   9.742 -27.816  1.00 51.07           H  
ATOM   4244  CA  ALA A 281      40.319  10.131 -25.937  1.00 51.07           C  
ATOM   4245  HA  ALA A 281      40.676   9.274 -25.366  1.00 51.07           H  
ATOM   4246  C   ALA A 281      39.827  11.187 -24.930  1.00 51.07           C  
ATOM   4247  CB  ALA A 281      41.484  10.651 -26.788  1.00 51.07           C  
ATOM   4248  HB1 ALA A 281      41.849   9.862 -27.446  1.00 51.07           H  
ATOM   4249  HB2 ALA A 281      41.166  11.506 -27.384  1.00 51.07           H  
ATOM   4250  HB3 ALA A 281      42.295  10.967 -26.132  1.00 51.07           H  
ATOM   4251  O   ALA A 281      40.097  11.063 -23.737  1.00 51.07           O  
ATOM   4252  N   THR A 282      39.008  12.128 -25.402  1.00 49.41           N  
ATOM   4253  H   THR A 282      38.798  12.127 -26.390  1.00 49.41           H  
ATOM   4254  CA  THR A 282      38.373  13.168 -24.591  1.00 49.41           C  
ATOM   4255  HA  THR A 282      38.476  12.918 -23.535  1.00 49.41           H  
ATOM   4256  C   THR A 282      36.896  13.234 -24.952  1.00 49.41           C  
ATOM   4257  CB  THR A 282      39.047  14.529 -24.827  1.00 49.41           C  
ATOM   4258  HB  THR A 282      38.905  14.826 -25.866  1.00 49.41           H  
ATOM   4259  O   THR A 282      36.549  13.327 -26.131  1.00 49.41           O  
ATOM   4260  CG2 THR A 282      38.524  15.638 -23.915  1.00 49.41           C  
ATOM   4261 HG21 THR A 282      37.461  15.802 -24.092  1.00 49.41           H  
ATOM   4262 HG22 THR A 282      39.057  16.566 -24.120  1.00 49.41           H  
ATOM   4263 HG23 THR A 282      38.673  15.362 -22.871  1.00 49.41           H  
ATOM   4264  OG1 THR A 282      40.425  14.415 -24.572  1.00 49.41           O  
ATOM   4265  HG1 THR A 282      40.857  15.249 -24.770  1.00 49.41           H  
ATOM   4266  N   ILE A 283      36.026  13.200 -23.946  1.00 56.02           N  
ATOM   4267  H   ILE A 283      36.399  13.184 -23.007  1.00 56.02           H  
ATOM   4268  CA  ILE A 283      34.598  13.475 -24.088  1.00 56.02           C  
ATOM   4269  HA  ILE A 283      34.367  13.579 -25.149  1.00 56.02           H  
ATOM   4270  C   ILE A 283      34.348  14.801 -23.362  1.00 56.02           C  
ATOM   4271  CB  ILE A 283      33.716  12.318 -23.559  1.00 56.02           C  
ATOM   4272  HB  ILE A 283      33.856  12.226 -22.482  1.00 56.02           H  
ATOM   4273  O   ILE A 283      34.541  14.853 -22.142  1.00 56.02           O  
ATOM   4274  CG1 ILE A 283      34.093  10.975 -24.229  1.00 56.02           C  
ATOM   4275 HG12 ILE A 283      33.869  11.027 -25.295  1.00 56.02           H  
ATOM   4276 HG13 ILE A 283      35.164  10.801 -24.120  1.00 56.02           H  
ATOM   4277  CG2 ILE A 283      32.238  12.649 -23.832  1.00 56.02           C  
ATOM   4278 HG21 ILE A 283      31.939  13.532 -23.266  1.00 56.02           H  
ATOM   4279 HG22 ILE A 283      32.072  12.828 -24.894  1.00 56.02           H  
ATOM   4280 HG23 ILE A 283      31.584  11.840 -23.507  1.00 56.02           H  
ATOM   4281  CD1 ILE A 283      33.391   9.750 -23.630  1.00 56.02           C  
ATOM   4282 HD11 ILE A 283      33.827   8.844 -24.052  1.00 56.02           H  
ATOM   4283 HD12 ILE A 283      33.525   9.735 -22.549  1.00 56.02           H  
ATOM   4284 HD13 ILE A 283      32.328   9.763 -23.870  1.00 56.02           H  
ATOM   4285  N   PRO A 284      33.967  15.884 -24.071  1.00 59.39           N  
ATOM   4286  CA  PRO A 284      33.583  17.129 -23.411  1.00 59.39           C  
ATOM   4287  HA  PRO A 284      34.412  17.509 -22.814  1.00 59.39           H  
ATOM   4288  C   PRO A 284      32.383  16.888 -22.487  1.00 59.39           C  
ATOM   4289  CB  PRO A 284      33.271  18.113 -24.545  1.00 59.39           C  
ATOM   4290  HB2 PRO A 284      34.184  18.635 -24.831  1.00 59.39           H  
ATOM   4291  HB3 PRO A 284      32.496  18.830 -24.273  1.00 59.39           H  
ATOM   4292  O   PRO A 284      31.728  15.852 -22.581  1.00 59.39           O  
ATOM   4293  CG  PRO A 284      32.826  17.208 -25.693  1.00 59.39           C  
ATOM   4294  HG2 PRO A 284      31.772  16.958 -25.573  1.00 59.39           H  
ATOM   4295  HG3 PRO A 284      33.003  17.669 -26.664  1.00 59.39           H  
ATOM   4296  CD  PRO A 284      33.674  15.953 -25.499  1.00 59.39           C  
ATOM   4297  HD2 PRO A 284      34.607  16.041 -26.056  1.00 59.39           H  
ATOM   4298  HD3 PRO A 284      33.108  15.085 -25.839  1.00 59.39           H  
ATOM   4299  N   VAL A 285      32.075  17.839 -21.601  1.00 58.71           N  
ATOM   4300  H   VAL A 285      32.634  18.679 -21.562  1.00 58.71           H  
ATOM   4301  CA  VAL A 285      30.884  17.751 -20.741  1.00 58.71           C  
ATOM   4302  HA  VAL A 285      30.990  16.889 -20.083  1.00 58.71           H  
ATOM   4303  C   VAL A 285      29.654  17.533 -21.627  1.00 58.71           C  
ATOM   4304  CB  VAL A 285      30.715  19.006 -19.862  1.00 58.71           C  
ATOM   4305  HB  VAL A 285      30.566  19.877 -20.500  1.00 58.71           H  
ATOM   4306  O   VAL A 285      29.281  18.406 -22.412  1.00 58.71           O  
ATOM   4307  CG1 VAL A 285      29.510  18.856 -18.931  1.00 58.71           C  
ATOM   4308 HG11 VAL A 285      29.644  17.982 -18.294  1.00 58.71           H  
ATOM   4309 HG12 VAL A 285      29.415  19.738 -18.298  1.00 58.71           H  
ATOM   4310 HG13 VAL A 285      28.589  18.755 -19.506  1.00 58.71           H  
ATOM   4311  CG2 VAL A 285      31.944  19.261 -18.978  1.00 58.71           C  
ATOM   4312 HG21 VAL A 285      31.793  20.176 -18.406  1.00 58.71           H  
ATOM   4313 HG22 VAL A 285      32.844  19.382 -19.582  1.00 58.71           H  
ATOM   4314 HG23 VAL A 285      32.083  18.442 -18.273  1.00 58.71           H  
ATOM   4315  N   THR A 286      29.066  16.342 -21.546  1.00 57.51           N  
ATOM   4316  H   THR A 286      29.441  15.667 -20.894  1.00 57.51           H  
ATOM   4317  CA  THR A 286      27.915  15.939 -22.360  1.00 57.51           C  
ATOM   4318  HA  THR A 286      27.558  16.807 -22.915  1.00 57.51           H  
ATOM   4319  C   THR A 286      26.775  15.495 -21.461  1.00 57.51           C  
ATOM   4320  CB  THR A 286      28.250  14.851 -23.397  1.00 57.51           C  
ATOM   4321  HB  THR A 286      27.315  14.448 -23.784  1.00 57.51           H  
ATOM   4322  O   THR A 286      26.983  14.787 -20.478  1.00 57.51           O  
ATOM   4323  CG2 THR A 286      29.037  15.395 -24.589  1.00 57.51           C  
ATOM   4324 HG21 THR A 286      29.931  15.918 -24.251  1.00 57.51           H  
ATOM   4325 HG22 THR A 286      29.325  14.572 -25.244  1.00 57.51           H  
ATOM   4326 HG23 THR A 286      28.414  16.096 -25.145  1.00 57.51           H  
ATOM   4327  OG1 THR A 286      28.987  13.784 -22.857  1.00 57.51           O  
ATOM   4328  HG1 THR A 286      29.695  14.155 -22.325  1.00 57.51           H  
ATOM   4329  N   ASN A 287      25.565  15.934 -21.807  1.00 62.35           N  
ATOM   4330  H   ASN A 287      25.481  16.559 -22.596  1.00 62.35           H  
ATOM   4331  CA  ASN A 287      24.337  15.559 -21.113  1.00 62.35           C  
ATOM   4332  HA  ASN A 287      24.514  15.543 -20.038  1.00 62.35           H  
ATOM   4333  C   ASN A 287      23.892  14.156 -21.547  1.00 62.35           C  
ATOM   4334  CB  ASN A 287      23.233  16.591 -21.413  1.00 62.35           C  
ATOM   4335  HB2 ASN A 287      23.055  16.629 -22.488  1.00 62.35           H  
ATOM   4336  HB3 ASN A 287      22.309  16.253 -20.945  1.00 62.35           H  
ATOM   4337  O   ASN A 287      24.044  13.776 -22.718  1.00 62.35           O  
ATOM   4338  CG  ASN A 287      23.502  18.001 -20.918  1.00 62.35           C  
ATOM   4339  ND2 ASN A 287      22.616  18.925 -21.186  1.00 62.35           N  
ATOM   4340 HD21 ASN A 287      21.708  18.640 -21.524  1.00 62.35           H  
ATOM   4341 HD22 ASN A 287      22.763  19.829 -20.759  1.00 62.35           H  
ATOM   4342  OD1 ASN A 287      24.515  18.333 -20.337  1.00 62.35           O  
ATOM   4343  N   LEU A 288      23.280  13.409 -20.628  1.00 59.16           N  
ATOM   4344  H   LEU A 288      23.204  13.767 -19.687  1.00 59.16           H  
ATOM   4345  CA  LEU A 288      22.476  12.246 -20.995  1.00 59.16           C  
ATOM   4346  HA  LEU A 288      23.060  11.627 -21.675  1.00 59.16           H  
ATOM   4347  C   LEU A 288      21.225  12.686 -21.774  1.00 59.16           C  
ATOM   4348  CB  LEU A 288      22.130  11.413 -19.748  1.00 59.16           C  
ATOM   4349  HB2 LEU A 288      21.449  10.612 -20.037  1.00 59.16           H  
ATOM   4350  HB3 LEU A 288      21.608  12.057 -19.041  1.00 59.16           H  
ATOM   4351  O   LEU A 288      20.754  13.816 -21.664  1.00 59.16           O  
ATOM   4352  CG  LEU A 288      23.343  10.786 -19.034  1.00 59.16           C  
ATOM   4353  HG  LEU A 288      24.007  11.571 -18.673  1.00 59.16           H  
ATOM   4354  CD1 LEU A 288      22.882   9.952 -17.842  1.00 59.16           C  
ATOM   4355 HD11 LEU A 288      22.375   9.051 -18.186  1.00 59.16           H  
ATOM   4356 HD12 LEU A 288      22.182  10.531 -17.240  1.00 59.16           H  
ATOM   4357 HD13 LEU A 288      23.740   9.676 -17.228  1.00 59.16           H  
ATOM   4358  CD2 LEU A 288      24.136   9.850 -19.947  1.00 59.16           C  
ATOM   4359 HD21 LEU A 288      23.487   9.077 -20.356  1.00 59.16           H  
ATOM   4360 HD22 LEU A 288      24.930   9.384 -19.363  1.00 59.16           H  
ATOM   4361 HD23 LEU A 288      24.601  10.426 -20.747  1.00 59.16           H  
ATOM   4362  N   ALA A 289      20.702  11.786 -22.605  1.00 55.48           N  
ATOM   4363  H   ALA A 289      21.070  10.846 -22.605  1.00 55.48           H  
ATOM   4364  CA  ALA A 289      19.497  12.027 -23.392  1.00 55.48           C  
ATOM   4365  HA  ALA A 289      18.966  12.887 -22.985  1.00 55.48           H  
ATOM   4366  C   ALA A 289      18.546  10.827 -23.302  1.00 55.48           C  
ATOM   4367  CB  ALA A 289      19.901  12.349 -24.839  1.00 55.48           C  
ATOM   4368  HB1 ALA A 289      19.012  12.577 -25.426  1.00 55.48           H  
ATOM   4369  HB2 ALA A 289      20.563  13.214 -24.846  1.00 55.48           H  
ATOM   4370  HB3 ALA A 289      20.413  11.492 -25.276  1.00 55.48           H  
ATOM   4371  O   ALA A 289      18.969   9.706 -23.027  1.00 55.48           O  
ATOM   4372  N   GLY A 290      17.260  11.062 -23.566  1.00 57.33           N  
ATOM   4373  H   GLY A 290      16.971  12.021 -23.697  1.00 57.33           H  
ATOM   4374  CA  GLY A 290      16.229  10.017 -23.612  1.00 57.33           C  
ATOM   4375  HA2 GLY A 290      16.685   9.070 -23.899  1.00 57.33           H  
ATOM   4376  HA3 GLY A 290      15.494  10.281 -24.372  1.00 57.33           H  
ATOM   4377  C   GLY A 290      15.476   9.785 -22.300  1.00 57.33           C  
ATOM   4378  O   GLY A 290      14.469   9.080 -22.310  1.00 57.33           O  
ATOM   4379  N   GLY A 291      15.894  10.420 -21.201  1.00 56.33           N  
ATOM   4380  H   GLY A 291      16.699  11.028 -21.257  1.00 56.33           H  
ATOM   4381  CA  GLY A 291      15.124  10.463 -19.966  1.00 56.33           C  
ATOM   4382  HA2 GLY A 291      14.926   9.448 -19.623  1.00 56.33           H  
ATOM   4383  HA3 GLY A 291      15.685  10.990 -19.194  1.00 56.33           H  
ATOM   4384  C   GLY A 291      13.812  11.201 -20.209  1.00 56.33           C  
ATOM   4385  O   GLY A 291      13.795  12.393 -20.509  1.00 56.33           O  
ATOM   4386  N   SER A 292      12.695  10.497 -20.129  1.00 59.91           N  
ATOM   4387  H   SER A 292      12.763   9.507 -19.941  1.00 59.91           H  
ATOM   4388  CA  SER A 292      11.368  11.083 -20.295  1.00 59.91           C  
ATOM   4389  HA  SER A 292      11.425  12.164 -20.167  1.00 59.91           H  
ATOM   4390  C   SER A 292      10.452  10.535 -19.221  1.00 59.91           C  
ATOM   4391  CB  SER A 292      10.800  10.807 -21.695  1.00 59.91           C  
ATOM   4392  HB2 SER A 292      11.487  11.199 -22.445  1.00 59.91           H  
ATOM   4393  HB3 SER A 292       9.844  11.321 -21.797  1.00 59.91           H  
ATOM   4394  O   SER A 292      10.488   9.336 -18.947  1.00 59.91           O  
ATOM   4395  OG  SER A 292      10.603   9.420 -21.919  1.00 59.91           O  
ATOM   4396  HG  SER A 292      10.183   9.051 -21.139  1.00 59.91           H  
ATOM   4397  N   THR A 293       9.612  11.395 -18.660  1.00 57.39           N  
ATOM   4398  H   THR A 293       9.644  12.368 -18.928  1.00 57.39           H  
ATOM   4399  CA  THR A 293       8.476  10.979 -17.839  1.00 57.39           C  
ATOM   4400  HA  THR A 293       8.563   9.928 -17.563  1.00 57.39           H  
ATOM   4401  C   THR A 293       7.231  11.156 -18.696  1.00 57.39           C  
ATOM   4402  CB  THR A 293       8.389  11.803 -16.544  1.00 57.39           C  
ATOM   4403  HB  THR A 293       8.052  12.814 -16.772  1.00 57.39           H  
ATOM   4404  O   THR A 293       6.882  12.285 -19.037  1.00 57.39           O  
ATOM   4405  CG2 THR A 293       7.425  11.165 -15.547  1.00 57.39           C  
ATOM   4406 HG21 THR A 293       6.426  11.106 -15.980  1.00 57.39           H  
ATOM   4407 HG22 THR A 293       7.754  10.158 -15.292  1.00 57.39           H  
ATOM   4408 HG23 THR A 293       7.366  11.769 -14.642  1.00 57.39           H  
ATOM   4409  OG1 THR A 293       9.646  11.889 -15.899  1.00 57.39           O  
ATOM   4410  HG1 THR A 293       9.449  12.175 -15.004  1.00 57.39           H  
ATOM   4411  N   SER A 294       6.607  10.059 -19.115  1.00 63.62           N  
ATOM   4412  H   SER A 294       6.938   9.156 -18.805  1.00 63.62           H  
ATOM   4413  CA  SER A 294       5.269  10.099 -19.713  1.00 63.62           C  
ATOM   4414  HA  SER A 294       5.151  11.042 -20.248  1.00 63.62           H  
ATOM   4415  C   SER A 294       4.207  10.081 -18.621  1.00 63.62           C  
ATOM   4416  CB  SER A 294       5.034   8.982 -20.743  1.00 63.62           C  
ATOM   4417  HB2 SER A 294       5.333   9.353 -21.723  1.00 63.62           H  
ATOM   4418  HB3 SER A 294       3.973   8.738 -20.787  1.00 63.62           H  
ATOM   4419  O   SER A 294       4.448   9.592 -17.517  1.00 63.62           O  
ATOM   4420  OG  SER A 294       5.775   7.811 -20.485  1.00 63.62           O  
ATOM   4421  HG  SER A 294       5.650   7.550 -19.570  1.00 63.62           H  
ATOM   4422  N   THR A 295       3.031  10.618 -18.942  1.00 65.29           N  
ATOM   4423  H   THR A 295       2.871  10.950 -19.883  1.00 65.29           H  
ATOM   4424  CA  THR A 295       1.847  10.515 -18.085  1.00 65.29           C  
ATOM   4425  HA  THR A 295       2.054  11.045 -17.155  1.00 65.29           H  
ATOM   4426  C   THR A 295       1.539   9.048 -17.768  1.00 65.29           C  
ATOM   4427  CB  THR A 295       0.627  11.154 -18.767  1.00 65.29           C  
ATOM   4428  HB  THR A 295      -0.278  10.902 -18.213  1.00 65.29           H  
ATOM   4429  O   THR A 295       1.795   8.196 -18.626  1.00 65.29           O  
ATOM   4430  CG2 THR A 295       0.761  12.676 -18.826  1.00 65.29           C  
ATOM   4431 HG21 THR A 295      -0.132  13.095 -19.288  1.00 65.29           H  
ATOM   4432 HG22 THR A 295       1.634  12.959 -19.414  1.00 65.29           H  
ATOM   4433 HG23 THR A 295       0.857  13.076 -17.817  1.00 65.29           H  
ATOM   4434  OG1 THR A 295       0.509  10.700 -20.099  1.00 65.29           O  
ATOM   4435  HG1 THR A 295       0.235   9.780 -20.059  1.00 65.29           H  
ATOM   4436  N   PRO A 296       0.981   8.742 -16.581  1.00 63.48           N  
ATOM   4437  CA  PRO A 296       0.526   7.397 -16.244  1.00 63.48           C  
ATOM   4438  HA  PRO A 296       1.395   6.762 -16.074  1.00 63.48           H  
ATOM   4439  C   PRO A 296      -0.349   6.798 -17.344  1.00 63.48           C  
ATOM   4440  CB  PRO A 296      -0.274   7.531 -14.945  1.00 63.48           C  
ATOM   4441  HB2 PRO A 296      -0.161   6.651 -14.311  1.00 63.48           H  
ATOM   4442  HB3 PRO A 296      -1.327   7.707 -15.166  1.00 63.48           H  
ATOM   4443  O   PRO A 296      -1.108   7.519 -18.000  1.00 63.48           O  
ATOM   4444  CG  PRO A 296       0.312   8.775 -14.292  1.00 63.48           C  
ATOM   4445  HG2 PRO A 296      -0.410   9.274 -13.646  1.00 63.48           H  
ATOM   4446  HG3 PRO A 296       1.188   8.474 -13.719  1.00 63.48           H  
ATOM   4447  CD  PRO A 296       0.718   9.654 -15.476  1.00 63.48           C  
ATOM   4448  HD2 PRO A 296      -0.105  10.319 -15.738  1.00 63.48           H  
ATOM   4449  HD3 PRO A 296       1.606  10.229 -15.211  1.00 63.48           H  
ATOM   4450  N   ALA A 297      -0.265   5.479 -17.515  1.00 66.36           N  
ATOM   4451  H   ALA A 297       0.373   4.949 -16.939  1.00 66.36           H  
ATOM   4452  CA  ALA A 297      -1.157   4.755 -18.408  1.00 66.36           C  
ATOM   4453  HA  ALA A 297      -1.007   5.133 -19.419  1.00 66.36           H  
ATOM   4454  C   ALA A 297      -2.629   4.994 -18.022  1.00 66.36           C  
ATOM   4455  CB  ALA A 297      -0.786   3.267 -18.385  1.00 66.36           C  
ATOM   4456  HB1 ALA A 297      -0.918   2.868 -17.379  1.00 66.36           H  
ATOM   4457  HB2 ALA A 297      -1.431   2.713 -19.067  1.00 66.36           H  
ATOM   4458  HB3 ALA A 297       0.251   3.139 -18.693  1.00 66.36           H  
ATOM   4459  O   ALA A 297      -2.956   5.187 -16.849  1.00 66.36           O  
ATOM   4460  N   GLU A 298      -3.518   4.974 -19.020  1.00 67.34           N  
ATOM   4461  H   GLU A 298      -3.183   4.868 -19.967  1.00 67.34           H  
ATOM   4462  CA  GLU A 298      -4.962   5.156 -18.810  1.00 67.34           C  
ATOM   4463  HA  GLU A 298      -5.126   6.054 -18.214  1.00 67.34           H  
ATOM   4464  C   GLU A 298      -5.600   4.010 -18.010  1.00 67.34           C  
ATOM   4465  CB  GLU A 298      -5.670   5.325 -20.168  1.00 67.34           C  
ATOM   4466  HB2 GLU A 298      -5.360   4.520 -20.835  1.00 67.34           H  
ATOM   4467  HB3 GLU A 298      -6.747   5.231 -20.023  1.00 67.34           H  
ATOM   4468  O   GLU A 298      -6.611   4.232 -17.351  1.00 67.34           O  
ATOM   4469  CG  GLU A 298      -5.389   6.677 -20.851  1.00 67.34           C  
ATOM   4470  HG2 GLU A 298      -5.909   6.696 -21.809  1.00 67.34           H  
ATOM   4471  HG3 GLU A 298      -4.321   6.754 -21.056  1.00 67.34           H  
ATOM   4472  CD  GLU A 298      -5.849   7.880 -20.004  1.00 67.34           C  
ATOM   4473  OE1 GLU A 298      -5.111   8.884 -19.896  1.00 67.34           O  
ATOM   4474  OE2 GLU A 298      -6.910   7.813 -19.343  1.00 67.34           O  
ATOM   4475  N   SER A 299      -4.988   2.820 -18.031  1.00 74.77           N  
ATOM   4476  H   SER A 299      -4.106   2.752 -18.517  1.00 74.77           H  
ATOM   4477  CA  SER A 299      -5.394   1.649 -17.247  1.00 74.77           C  
ATOM   4478  HA  SER A 299      -6.280   1.888 -16.658  1.00 74.77           H  
ATOM   4479  C   SER A 299      -4.281   1.234 -16.291  1.00 74.77           C  
ATOM   4480  CB  SER A 299      -5.754   0.488 -18.172  1.00 74.77           C  
ATOM   4481  HB2 SER A 299      -4.881   0.208 -18.762  1.00 74.77           H  
ATOM   4482  HB3 SER A 299      -6.558   0.793 -18.843  1.00 74.77           H  
ATOM   4483  O   SER A 299      -3.101   1.245 -16.661  1.00 74.77           O  
ATOM   4484  OG  SER A 299      -6.179  -0.620 -17.414  1.00 74.77           O  
ATOM   4485  HG  SER A 299      -7.031  -0.386 -17.037  1.00 74.77           H  
ATOM   4486  N   TRP A 300      -4.652   0.885 -15.059  1.00 80.13           N  
ATOM   4487  H   TRP A 300      -5.643   0.829 -14.870  1.00 80.13           H  
ATOM   4488  CA  TRP A 300      -3.739   0.465 -13.989  1.00 80.13           C  
ATOM   4489  HA  TRP A 300      -2.711   0.577 -14.334  1.00 80.13           H  
ATOM   4490  C   TRP A 300      -3.892  -1.026 -13.656  1.00 80.13           C  
ATOM   4491  CB  TRP A 300      -3.906   1.374 -12.758  1.00 80.13           C  
ATOM   4492  HB2 TRP A 300      -4.960   1.384 -12.479  1.00 80.13           H  
ATOM   4493  HB3 TRP A 300      -3.360   0.937 -11.923  1.00 80.13           H  
ATOM   4494  O   TRP A 300      -3.320  -1.490 -12.672  1.00 80.13           O  
ATOM   4495  CG  TRP A 300      -3.436   2.799 -12.877  1.00 80.13           C  
ATOM   4496  CD1 TRP A 300      -3.023   3.431 -14.001  1.00 80.13           C  
ATOM   4497  HD1 TRP A 300      -2.974   2.997 -14.989  1.00 80.13           H  
ATOM   4498  CD2 TRP A 300      -3.326   3.800 -11.818  1.00 80.13           C  
ATOM   4499  CE2 TRP A 300      -2.878   5.029 -12.393  1.00 80.13           C  
ATOM   4500  CE3 TRP A 300      -3.566   3.793 -10.426  1.00 80.13           C  
ATOM   4501  HE3 TRP A 300      -3.890   2.875  -9.959  1.00 80.13           H  
ATOM   4502  NE1 TRP A 300      -2.719   4.744 -13.731  1.00 80.13           N  
ATOM   4503  HE1 TRP A 300      -2.502   5.399 -14.469  1.00 80.13           H  
ATOM   4504  CH2 TRP A 300      -2.965   6.159 -10.257  1.00 80.13           C  
ATOM   4505  HH2 TRP A 300      -2.829   7.044  -9.653  1.00 80.13           H  
ATOM   4506  CZ2 TRP A 300      -2.710   6.198 -11.637  1.00 80.13           C  
ATOM   4507  HZ2 TRP A 300      -2.384   7.113 -12.110  1.00 80.13           H  
ATOM   4508  CZ3 TRP A 300      -3.379   4.958  -9.656  1.00 80.13           C  
ATOM   4509  HZ3 TRP A 300      -3.535   4.932  -8.588  1.00 80.13           H  
ATOM   4510  N   ALA A 301      -4.604  -1.796 -14.485  1.00 78.19           N  
ATOM   4511  H   ALA A 301      -5.104  -1.346 -15.239  1.00 78.19           H  
ATOM   4512  CA  ALA A 301      -4.832  -3.229 -14.283  1.00 78.19           C  
ATOM   4513  HA  ALA A 301      -5.471  -3.357 -13.409  1.00 78.19           H  
ATOM   4514  C   ALA A 301      -3.535  -4.024 -14.017  1.00 78.19           C  
ATOM   4515  CB  ALA A 301      -5.587  -3.763 -15.505  1.00 78.19           C  
ATOM   4516  HB1 ALA A 301      -5.809  -4.820 -15.361  1.00 78.19           H  
ATOM   4517  HB2 ALA A 301      -4.981  -3.646 -16.404  1.00 78.19           H  
ATOM   4518  HB3 ALA A 301      -6.522  -3.217 -15.629  1.00 78.19           H  
ATOM   4519  O   ALA A 301      -3.466  -4.776 -13.046  1.00 78.19           O  
ATOM   4520  N   ASP A 302      -2.478  -3.794 -14.805  1.00 79.19           N  
ATOM   4521  H   ASP A 302      -2.619  -3.247 -15.642  1.00 79.19           H  
ATOM   4522  CA  ASP A 302      -1.179  -4.463 -14.617  1.00 79.19           C  
ATOM   4523  HA  ASP A 302      -1.327  -5.543 -14.615  1.00 79.19           H  
ATOM   4524  C   ASP A 302      -0.500  -4.073 -13.294  1.00 79.19           C  
ATOM   4525  CB  ASP A 302      -0.227  -4.098 -15.768  1.00 79.19           C  
ATOM   4526  HB2 ASP A 302      -0.110  -3.015 -15.796  1.00 79.19           H  
ATOM   4527  HB3 ASP A 302       0.752  -4.529 -15.556  1.00 79.19           H  
ATOM   4528  O   ASP A 302       0.186  -4.882 -12.668  1.00 79.19           O  
ATOM   4529  CG  ASP A 302      -0.662  -4.591 -17.151  1.00 79.19           C  
ATOM   4530  OD1 ASP A 302      -1.437  -5.568 -17.227  1.00 79.19           O  
ATOM   4531  OD2 ASP A 302      -0.187  -3.972 -18.132  1.00 79.19           O  
ATOM   4532  N   LEU A 303      -0.697  -2.825 -12.848  1.00 78.87           N  
ATOM   4533  H   LEU A 303      -1.385  -2.262 -13.326  1.00 78.87           H  
ATOM   4534  CA  LEU A 303      -0.176  -2.360 -11.563  1.00 78.87           C  
ATOM   4535  HA  LEU A 303       0.875  -2.637 -11.487  1.00 78.87           H  
ATOM   4536  C   LEU A 303      -0.897  -3.062 -10.419  1.00 78.87           C  
ATOM   4537  CB  LEU A 303      -0.311  -0.833 -11.418  1.00 78.87           C  
ATOM   4538  HB2 LEU A 303      -0.026  -0.562 -10.401  1.00 78.87           H  
ATOM   4539  HB3 LEU A 303      -1.356  -0.548 -11.539  1.00 78.87           H  
ATOM   4540  O   LEU A 303      -0.232  -3.528  -9.499  1.00 78.87           O  
ATOM   4541  CG  LEU A 303       0.546  -0.020 -12.396  1.00 78.87           C  
ATOM   4542  HG  LEU A 303       0.324  -0.313 -13.422  1.00 78.87           H  
ATOM   4543  CD1 LEU A 303       0.242   1.471 -12.245  1.00 78.87           C  
ATOM   4544 HD11 LEU A 303       0.504   1.811 -11.244  1.00 78.87           H  
ATOM   4545 HD12 LEU A 303      -0.821   1.645 -12.413  1.00 78.87           H  
ATOM   4546 HD13 LEU A 303       0.801   2.042 -12.987  1.00 78.87           H  
ATOM   4547  CD2 LEU A 303       2.035  -0.223 -12.122  1.00 78.87           C  
ATOM   4548 HD21 LEU A 303       2.597   0.537 -12.666  1.00 78.87           H  
ATOM   4549 HD22 LEU A 303       2.344  -1.215 -12.451  1.00 78.87           H  
ATOM   4550 HD23 LEU A 303       2.236  -0.114 -11.057  1.00 78.87           H  
ATOM   4551  N   PHE A 304      -2.224  -3.185 -10.491  1.00 82.82           N  
ATOM   4552  H   PHE A 304      -2.708  -2.791 -11.285  1.00 82.82           H  
ATOM   4553  CA  PHE A 304      -3.001  -3.899  -9.481  1.00 82.82           C  
ATOM   4554  HA  PHE A 304      -2.758  -3.487  -8.501  1.00 82.82           H  
ATOM   4555  C   PHE A 304      -2.618  -5.379  -9.414  1.00 82.82           C  
ATOM   4556  CB  PHE A 304      -4.500  -3.702  -9.733  1.00 82.82           C  
ATOM   4557  HB2 PHE A 304      -4.755  -4.121 -10.707  1.00 82.82           H  
ATOM   4558  HB3 PHE A 304      -5.044  -4.274  -8.981  1.00 82.82           H  
ATOM   4559  O   PHE A 304      -2.369  -5.878  -8.321  1.00 82.82           O  
ATOM   4560  CG  PHE A 304      -4.990  -2.265  -9.655  1.00 82.82           C  
ATOM   4561  CD1 PHE A 304      -4.599  -1.429  -8.590  1.00 82.82           C  
ATOM   4562  HD1 PHE A 304      -3.950  -1.805  -7.812  1.00 82.82           H  
ATOM   4563  CD2 PHE A 304      -5.871  -1.769 -10.634  1.00 82.82           C  
ATOM   4564  HD2 PHE A 304      -6.190  -2.404 -11.448  1.00 82.82           H  
ATOM   4565  CE1 PHE A 304      -5.068  -0.105  -8.518  1.00 82.82           C  
ATOM   4566  HE1 PHE A 304      -4.782   0.526  -7.690  1.00 82.82           H  
ATOM   4567  CE2 PHE A 304      -6.338  -0.445 -10.564  1.00 82.82           C  
ATOM   4568  HE2 PHE A 304      -7.006  -0.071 -11.327  1.00 82.82           H  
ATOM   4569  CZ  PHE A 304      -5.934   0.388  -9.508  1.00 82.82           C  
ATOM   4570  HZ  PHE A 304      -6.305   1.401  -9.451  1.00 82.82           H  
ATOM   4571  N   ALA A 305      -2.431  -6.046 -10.556  1.00 81.83           N  
ATOM   4572  H   ALA A 305      -2.670  -5.600 -11.430  1.00 81.83           H  
ATOM   4573  CA  ALA A 305      -1.966  -7.433 -10.584  1.00 81.83           C  
ATOM   4574  HA  ALA A 305      -2.693  -8.053 -10.060  1.00 81.83           H  
ATOM   4575  C   ALA A 305      -0.611  -7.615  -9.871  1.00 81.83           C  
ATOM   4576  CB  ALA A 305      -1.905  -7.894 -12.044  1.00 81.83           C  
ATOM   4577  HB1 ALA A 305      -1.178  -7.301 -12.598  1.00 81.83           H  
ATOM   4578  HB2 ALA A 305      -1.614  -8.944 -12.079  1.00 81.83           H  
ATOM   4579  HB3 ALA A 305      -2.886  -7.784 -12.508  1.00 81.83           H  
ATOM   4580  O   ALA A 305      -0.435  -8.567  -9.119  1.00 81.83           O  
ATOM   4581  N   SER A 306       0.322  -6.664 -10.024  1.00 79.88           N  
ATOM   4582  H   SER A 306       0.139  -5.919 -10.681  1.00 79.88           H  
ATOM   4583  CA  SER A 306       1.619  -6.709  -9.326  1.00 79.88           C  
ATOM   4584  HA  SER A 306       2.047  -7.699  -9.484  1.00 79.88           H  
ATOM   4585  C   SER A 306       1.529  -6.519  -7.806  1.00 79.88           C  
ATOM   4586  CB  SER A 306       2.587  -5.687  -9.934  1.00 79.88           C  
ATOM   4587  HB2 SER A 306       2.540  -5.756 -11.021  1.00 79.88           H  
ATOM   4588  HB3 SER A 306       3.599  -5.945  -9.622  1.00 79.88           H  
ATOM   4589  O   SER A 306       2.480  -6.824  -7.089  1.00 79.88           O  
ATOM   4590  OG  SER A 306       2.325  -4.350  -9.536  1.00 79.88           O  
ATOM   4591  HG  SER A 306       1.378  -4.194  -9.531  1.00 79.88           H  
ATOM   4592  N   VAL A 307       0.401  -6.004  -7.304  1.00 80.75           N  
ATOM   4593  H   VAL A 307      -0.371  -5.839  -7.934  1.00 80.75           H  
ATOM   4594  CA  VAL A 307       0.182  -5.762  -5.872  1.00 80.75           C  
ATOM   4595  HA  VAL A 307       1.135  -5.471  -5.429  1.00 80.75           H  
ATOM   4596  C   VAL A 307      -0.256  -7.024  -5.136  1.00 80.75           C  
ATOM   4597  CB  VAL A 307      -0.816  -4.609  -5.651  1.00 80.75           C  
ATOM   4598  HB  VAL A 307      -1.737  -4.787  -6.207  1.00 80.75           H  
ATOM   4599  O   VAL A 307       0.033  -7.140  -3.945  1.00 80.75           O  
ATOM   4600  CG1 VAL A 307      -1.188  -4.402  -4.181  1.00 80.75           C  
ATOM   4601 HG11 VAL A 307      -1.816  -5.226  -3.840  1.00 80.75           H  
ATOM   4602 HG12 VAL A 307      -0.281  -4.377  -3.577  1.00 80.75           H  
ATOM   4603 HG13 VAL A 307      -1.749  -3.476  -4.057  1.00 80.75           H  
ATOM   4604  CG2 VAL A 307      -0.199  -3.292  -6.118  1.00 80.75           C  
ATOM   4605 HG21 VAL A 307       0.160  -3.375  -7.144  1.00 80.75           H  
ATOM   4606 HG22 VAL A 307      -0.946  -2.500  -6.065  1.00 80.75           H  
ATOM   4607 HG23 VAL A 307       0.648  -3.058  -5.473  1.00 80.75           H  
ATOM   4608  N   ALA A 308      -0.902  -7.971  -5.824  1.00 76.00           N  
ATOM   4609  H   ALA A 308      -1.056  -7.842  -6.814  1.00 76.00           H  
ATOM   4610  CA  ALA A 308      -1.402  -9.206  -5.216  1.00 76.00           C  
ATOM   4611  HA  ALA A 308      -2.160  -8.957  -4.473  1.00 76.00           H  
ATOM   4612  C   ALA A 308      -0.291  -9.999  -4.499  1.00 76.00           C  
ATOM   4613  CB  ALA A 308      -2.061 -10.052  -6.313  1.00 76.00           C  
ATOM   4614  HB1 ALA A 308      -2.874  -9.506  -6.792  1.00 76.00           H  
ATOM   4615  HB2 ALA A 308      -2.475 -10.959  -5.872  1.00 76.00           H  
ATOM   4616  HB3 ALA A 308      -1.326 -10.337  -7.066  1.00 76.00           H  
ATOM   4617  O   ALA A 308      -0.503 -10.522  -3.407  1.00 76.00           O  
ATOM   4618  N   ASP A 309       0.922  -9.999  -5.059  1.00 76.31           N  
ATOM   4619  H   ASP A 309       1.010  -9.600  -5.982  1.00 76.31           H  
ATOM   4620  CA  ASP A 309       2.066 -10.749  -4.528  1.00 76.31           C  
ATOM   4621  HA  ASP A 309       1.711 -11.716  -4.169  1.00 76.31           H  
ATOM   4622  C   ASP A 309       2.772 -10.062  -3.341  1.00 76.31           C  
ATOM   4623  CB  ASP A 309       3.063 -11.008  -5.670  1.00 76.31           C  
ATOM   4624  HB2 ASP A 309       3.375 -10.050  -6.086  1.00 76.31           H  
ATOM   4625  HB3 ASP A 309       3.948 -11.496  -5.262  1.00 76.31           H  
ATOM   4626  O   ASP A 309       3.666 -10.644  -2.725  1.00 76.31           O  
ATOM   4627  CG  ASP A 309       2.518 -11.900  -6.793  1.00 76.31           C  
ATOM   4628  OD1 ASP A 309       1.680 -12.781  -6.502  1.00 76.31           O  
ATOM   4629  OD2 ASP A 309       2.999 -11.721  -7.935  1.00 76.31           O  
ATOM   4630  N   LEU A 310       2.407  -8.819  -2.998  1.00 77.89           N  
ATOM   4631  H   LEU A 310       1.631  -8.404  -3.494  1.00 77.89           H  
ATOM   4632  CA  LEU A 310       3.103  -8.027  -1.970  1.00 77.89           C  
ATOM   4633  HA  LEU A 310       4.157  -8.307  -1.978  1.00 77.89           H  
ATOM   4634  C   LEU A 310       2.627  -8.311  -0.538  1.00 77.89           C  
ATOM   4635  CB  LEU A 310       2.996  -6.527  -2.298  1.00 77.89           C  
ATOM   4636  HB2 LEU A 310       3.458  -5.952  -1.496  1.00 77.89           H  
ATOM   4637  HB3 LEU A 310       1.939  -6.263  -2.326  1.00 77.89           H  
ATOM   4638  O   LEU A 310       3.199  -7.764   0.407  1.00 77.89           O  
ATOM   4639  CG  LEU A 310       3.658  -6.124  -3.625  1.00 77.89           C  
ATOM   4640  HG  LEU A 310       3.273  -6.747  -4.433  1.00 77.89           H  
ATOM   4641  CD1 LEU A 310       3.306  -4.669  -3.936  1.00 77.89           C  
ATOM   4642 HD11 LEU A 310       3.832  -4.001  -3.255  1.00 77.89           H  
ATOM   4643 HD12 LEU A 310       3.564  -4.461  -4.975  1.00 77.89           H  
ATOM   4644 HD13 LEU A 310       2.234  -4.516  -3.813  1.00 77.89           H  
ATOM   4645  CD2 LEU A 310       5.185  -6.247  -3.574  1.00 77.89           C  
ATOM   4646 HD21 LEU A 310       5.591  -5.628  -2.774  1.00 77.89           H  
ATOM   4647 HD22 LEU A 310       5.462  -7.288  -3.404  1.00 77.89           H  
ATOM   4648 HD23 LEU A 310       5.599  -5.949  -4.537  1.00 77.89           H  
ATOM   4649  N   GLY A 311       1.580  -9.124  -0.358  1.00 76.20           N  
ATOM   4650  H   GLY A 311       1.180  -9.572  -1.170  1.00 76.20           H  
ATOM   4651  CA  GLY A 311       1.004  -9.407   0.964  1.00 76.20           C  
ATOM   4652  HA2 GLY A 311       1.762  -9.862   1.601  1.00 76.20           H  
ATOM   4653  HA3 GLY A 311       0.179 -10.110   0.845  1.00 76.20           H  
ATOM   4654  C   GLY A 311       0.462  -8.156   1.668  1.00 76.20           C  
ATOM   4655  O   GLY A 311       0.508  -8.052   2.894  1.00 76.20           O  
ATOM   4656  N   ALA A 312       0.018  -7.163   0.898  1.00 81.11           N  
ATOM   4657  H   ALA A 312      -0.032  -7.328  -0.097  1.00 81.11           H  
ATOM   4658  CA  ALA A 312      -0.612  -5.966   1.435  1.00 81.11           C  
ATOM   4659  HA  ALA A 312      -0.130  -5.706   2.377  1.00 81.11           H  
ATOM   4660  C   ALA A 312      -2.095  -6.198   1.730  1.00 81.11           C  
ATOM   4661  CB  ALA A 312      -0.403  -4.834   0.443  1.00 81.11           C  
ATOM   4662  HB1 ALA A 312      -0.895  -5.090  -0.496  1.00 81.11           H  
ATOM   4663  HB2 ALA A 312       0.665  -4.698   0.270  1.00 81.11           H  
ATOM   4664  HB3 ALA A 312      -0.836  -3.917   0.842  1.00 81.11           H  
ATOM   4665  O   ALA A 312      -2.675  -7.140   1.214  1.00 81.11           O  
ATOM   4666  N   TYR A 313      -2.714  -5.323   2.528  1.00 85.48           N  
ATOM   4667  H   TYR A 313      -2.181  -4.556   2.913  1.00 85.48           H  
ATOM   4668  CA  TYR A 313      -4.142  -5.425   2.851  1.00 85.48           C  
ATOM   4669  HA  TYR A 313      -4.557  -6.332   2.412  1.00 85.48           H  
ATOM   4670  C   TYR A 313      -4.953  -4.260   2.279  1.00 85.48           C  
ATOM   4671  CB  TYR A 313      -4.307  -5.540   4.369  1.00 85.48           C  
ATOM   4672  HB2 TYR A 313      -3.717  -6.385   4.725  1.00 85.48           H  
ATOM   4673  HB3 TYR A 313      -3.921  -4.639   4.846  1.00 85.48           H  
ATOM   4674  O   TYR A 313      -6.003  -4.464   1.670  1.00 85.48           O  
ATOM   4675  CG  TYR A 313      -5.745  -5.762   4.781  1.00 85.48           C  
ATOM   4676  CD1 TYR A 313      -6.454  -4.754   5.459  1.00 85.48           C  
ATOM   4677  HD1 TYR A 313      -5.962  -3.827   5.714  1.00 85.48           H  
ATOM   4678  CD2 TYR A 313      -6.380  -6.978   4.463  1.00 85.48           C  
ATOM   4679  HD2 TYR A 313      -5.843  -7.758   3.946  1.00 85.48           H  
ATOM   4680  CE1 TYR A 313      -7.792  -4.967   5.831  1.00 85.48           C  
ATOM   4681  HE1 TYR A 313      -8.328  -4.215   6.392  1.00 85.48           H  
ATOM   4682  CE2 TYR A 313      -7.727  -7.184   4.810  1.00 85.48           C  
ATOM   4683  HE2 TYR A 313      -8.216  -8.116   4.569  1.00 85.48           H  
ATOM   4684  OH  TYR A 313      -9.717  -6.364   5.853  1.00 85.48           O  
ATOM   4685  HH  TYR A 313      -9.975  -5.693   6.489  1.00 85.48           H  
ATOM   4686  CZ  TYR A 313      -8.427  -6.179   5.498  1.00 85.48           C  
ATOM   4687  N   TYR A 314      -4.448  -3.032   2.429  1.00 89.06           N  
ATOM   4688  H   TYR A 314      -3.545  -2.932   2.870  1.00 89.06           H  
ATOM   4689  CA  TYR A 314      -5.099  -1.837   1.897  1.00 89.06           C  
ATOM   4690  HA  TYR A 314      -6.134  -2.083   1.661  1.00 89.06           H  
ATOM   4691  C   TYR A 314      -4.434  -1.367   0.606  1.00 89.06           C  
ATOM   4692  CB  TYR A 314      -5.136  -0.729   2.955  1.00 89.06           C  
ATOM   4693  HB2 TYR A 314      -5.454   0.196   2.474  1.00 89.06           H  
ATOM   4694  HB3 TYR A 314      -4.130  -0.577   3.347  1.00 89.06           H  
ATOM   4695  O   TYR A 314      -3.213  -1.276   0.545  1.00 89.06           O  
ATOM   4696  CG  TYR A 314      -6.095  -1.001   4.096  1.00 89.06           C  
ATOM   4697  CD1 TYR A 314      -7.470  -1.142   3.825  1.00 89.06           C  
ATOM   4698  HD1 TYR A 314      -7.831  -1.067   2.810  1.00 89.06           H  
ATOM   4699  CD2 TYR A 314      -5.626  -1.094   5.421  1.00 89.06           C  
ATOM   4700  HD2 TYR A 314      -4.573  -0.987   5.634  1.00 89.06           H  
ATOM   4701  CE1 TYR A 314      -8.375  -1.384   4.874  1.00 89.06           C  
ATOM   4702  HE1 TYR A 314      -9.430  -1.501   4.677  1.00 89.06           H  
ATOM   4703  CE2 TYR A 314      -6.533  -1.344   6.471  1.00 89.06           C  
ATOM   4704  HE2 TYR A 314      -6.187  -1.401   7.493  1.00 89.06           H  
ATOM   4705  OH  TYR A 314      -8.806  -1.792   7.176  1.00 89.06           O  
ATOM   4706  HH  TYR A 314      -8.433  -2.250   7.933  1.00 89.06           H  
ATOM   4707  CZ  TYR A 314      -7.908  -1.507   6.197  1.00 89.06           C  
ATOM   4708  N   ILE A 315      -5.226  -1.002  -0.400  1.00 90.25           N  
ATOM   4709  H   ILE A 315      -6.214  -1.191  -0.303  1.00 90.25           H  
ATOM   4710  CA  ILE A 315      -4.765  -0.419  -1.665  1.00 90.25           C  
ATOM   4711  HA  ILE A 315      -3.681  -0.310  -1.631  1.00 90.25           H  
ATOM   4712  C   ILE A 315      -5.365   0.974  -1.829  1.00 90.25           C  
ATOM   4713  CB  ILE A 315      -5.099  -1.328  -2.872  1.00 90.25           C  
ATOM   4714  HB  ILE A 315      -6.182  -1.413  -2.951  1.00 90.25           H  
ATOM   4715  O   ILE A 315      -6.570   1.172  -1.684  1.00 90.25           O  
ATOM   4716  CG1 ILE A 315      -4.514  -2.742  -2.662  1.00 90.25           C  
ATOM   4717 HG12 ILE A 315      -4.946  -3.183  -1.763  1.00 90.25           H  
ATOM   4718 HG13 ILE A 315      -3.436  -2.672  -2.515  1.00 90.25           H  
ATOM   4719  CG2 ILE A 315      -4.561  -0.698  -4.177  1.00 90.25           C  
ATOM   4720 HG21 ILE A 315      -4.841  -1.306  -5.037  1.00 90.25           H  
ATOM   4721 HG22 ILE A 315      -3.475  -0.618  -4.135  1.00 90.25           H  
ATOM   4722 HG23 ILE A 315      -4.994   0.290  -4.341  1.00 90.25           H  
ATOM   4723  CD1 ILE A 315      -4.794  -3.717  -3.809  1.00 90.25           C  
ATOM   4724 HD11 ILE A 315      -5.864  -3.772  -4.007  1.00 90.25           H  
ATOM   4725 HD12 ILE A 315      -4.266  -3.417  -4.714  1.00 90.25           H  
ATOM   4726 HD13 ILE A 315      -4.427  -4.702  -3.523  1.00 90.25           H  
ATOM   4727  N   LEU A 316      -4.522   1.941  -2.171  1.00 89.72           N  
ATOM   4728  H   LEU A 316      -3.534   1.728  -2.169  1.00 89.72           H  
ATOM   4729  CA  LEU A 316      -4.908   3.318  -2.433  1.00 89.72           C  
ATOM   4730  HA  LEU A 316      -5.994   3.398  -2.458  1.00 89.72           H  
ATOM   4731  C   LEU A 316      -4.336   3.786  -3.780  1.00 89.72           C  
ATOM   4732  CB  LEU A 316      -4.415   4.175  -1.263  1.00 89.72           C  
ATOM   4733  HB2 LEU A 316      -4.922   3.852  -0.354  1.00 89.72           H  
ATOM   4734  HB3 LEU A 316      -3.345   4.006  -1.135  1.00 89.72           H  
ATOM   4735  O   LEU A 316      -3.139   4.078  -3.870  1.00 89.72           O  
ATOM   4736  CG  LEU A 316      -4.649   5.679  -1.471  1.00 89.72           C  
ATOM   4737  HG  LEU A 316      -4.162   6.021  -2.384  1.00 89.72           H  
ATOM   4738  CD1 LEU A 316      -6.125   6.062  -1.527  1.00 89.72           C  
ATOM   4739 HD11 LEU A 316      -6.652   5.694  -0.647  1.00 89.72           H  
ATOM   4740 HD12 LEU A 316      -6.571   5.648  -2.432  1.00 89.72           H  
ATOM   4741 HD13 LEU A 316      -6.211   7.147  -1.589  1.00 89.72           H  
ATOM   4742  CD2 LEU A 316      -4.017   6.414  -0.307  1.00 89.72           C  
ATOM   4743 HD21 LEU A 316      -4.209   7.480  -0.426  1.00 89.72           H  
ATOM   4744 HD22 LEU A 316      -4.458   6.041   0.618  1.00 89.72           H  
ATOM   4745 HD23 LEU A 316      -2.941   6.243  -0.296  1.00 89.72           H  
ATOM   4746  N   PRO A 317      -5.164   3.903  -4.829  1.00 90.10           N  
ATOM   4747  CA  PRO A 317      -4.789   4.612  -6.040  1.00 90.10           C  
ATOM   4748  HA  PRO A 317      -3.754   4.394  -6.302  1.00 90.10           H  
ATOM   4749  C   PRO A 317      -4.950   6.127  -5.841  1.00 90.10           C  
ATOM   4750  CB  PRO A 317      -5.710   4.045  -7.121  1.00 90.10           C  
ATOM   4751  HB2 PRO A 317      -5.293   3.115  -7.507  1.00 90.10           H  
ATOM   4752  HB3 PRO A 317      -5.876   4.748  -7.938  1.00 90.10           H  
ATOM   4753  O   PRO A 317      -6.031   6.626  -5.525  1.00 90.10           O  
ATOM   4754  CG  PRO A 317      -6.994   3.742  -6.358  1.00 90.10           C  
ATOM   4755  HG2 PRO A 317      -7.592   4.649  -6.262  1.00 90.10           H  
ATOM   4756  HG3 PRO A 317      -7.573   2.968  -6.862  1.00 90.10           H  
ATOM   4757  CD  PRO A 317      -6.486   3.312  -4.978  1.00 90.10           C  
ATOM   4758  HD2 PRO A 317      -7.175   3.676  -4.215  1.00 90.10           H  
ATOM   4759  HD3 PRO A 317      -6.394   2.227  -4.922  1.00 90.10           H  
ATOM   4760  N   LEU A 318      -3.874   6.876  -6.069  1.00 85.59           N  
ATOM   4761  H   LEU A 318      -3.009   6.410  -6.299  1.00 85.59           H  
ATOM   4762  CA  LEU A 318      -3.857   8.338  -6.043  1.00 85.59           C  
ATOM   4763  HA  LEU A 318      -4.556   8.692  -5.285  1.00 85.59           H  
ATOM   4764  C   LEU A 318      -4.338   8.888  -7.387  1.00 85.59           C  
ATOM   4765  CB  LEU A 318      -2.452   8.848  -5.684  1.00 85.59           C  
ATOM   4766  HB2 LEU A 318      -2.474   9.938  -5.677  1.00 85.59           H  
ATOM   4767  HB3 LEU A 318      -1.765   8.538  -6.471  1.00 85.59           H  
ATOM   4768  O   LEU A 318      -3.557   9.336  -8.222  1.00 85.59           O  
ATOM   4769  CG  LEU A 318      -1.906   8.357  -4.338  1.00 85.59           C  
ATOM   4770  HG  LEU A 318      -1.839   7.269  -4.340  1.00 85.59           H  
ATOM   4771  CD1 LEU A 318      -0.500   8.924  -4.161  1.00 85.59           C  
ATOM   4772 HD11 LEU A 318       0.136   8.625  -4.994  1.00 85.59           H  
ATOM   4773 HD12 LEU A 318      -0.064   8.530  -3.244  1.00 85.59           H  
ATOM   4774 HD13 LEU A 318      -0.537  10.012  -4.110  1.00 85.59           H  
ATOM   4775  CD2 LEU A 318      -2.770   8.794  -3.152  1.00 85.59           C  
ATOM   4776 HD21 LEU A 318      -3.764   8.353  -3.229  1.00 85.59           H  
ATOM   4777 HD22 LEU A 318      -2.856   9.880  -3.132  1.00 85.59           H  
ATOM   4778 HD23 LEU A 318      -2.318   8.447  -2.223  1.00 85.59           H  
ATOM   4779  N   THR A 319      -5.640   8.779  -7.629  1.00 85.22           N  
ATOM   4780  H   THR A 319      -6.224   8.346  -6.928  1.00 85.22           H  
ATOM   4781  CA  THR A 319      -6.281   9.321  -8.829  1.00 85.22           C  
ATOM   4782  HA  THR A 319      -5.782  10.255  -9.087  1.00 85.22           H  
ATOM   4783  C   THR A 319      -7.745   9.635  -8.564  1.00 85.22           C  
ATOM   4784  CB  THR A 319      -6.132   8.355 -10.016  1.00 85.22           C  
ATOM   4785  HB  THR A 319      -5.075   8.120 -10.145  1.00 85.22           H  
ATOM   4786  O   THR A 319      -8.398   8.978  -7.753  1.00 85.22           O  
ATOM   4787  CG2 THR A 319      -6.900   7.049  -9.824  1.00 85.22           C  
ATOM   4788 HG21 THR A 319      -6.743   6.659  -8.818  1.00 85.22           H  
ATOM   4789 HG22 THR A 319      -6.519   6.322 -10.541  1.00 85.22           H  
ATOM   4790 HG23 THR A 319      -7.967   7.203  -9.989  1.00 85.22           H  
ATOM   4791  OG1 THR A 319      -6.600   8.963 -11.202  1.00 85.22           O  
ATOM   4792  HG1 THR A 319      -5.998   9.683 -11.406  1.00 85.22           H  
ATOM   4793  N   ASP A 320      -8.271  10.625  -9.275  1.00 81.62           N  
ATOM   4794  H   ASP A 320      -7.689  11.121  -9.935  1.00 81.62           H  
ATOM   4795  CA  ASP A 320      -9.680  11.009  -9.301  1.00 81.62           C  
ATOM   4796  HA  ASP A 320     -10.141  10.726  -8.355  1.00 81.62           H  
ATOM   4797  C   ASP A 320     -10.474  10.320 -10.428  1.00 81.62           C  
ATOM   4798  CB  ASP A 320      -9.759  12.539  -9.426  1.00 81.62           C  
ATOM   4799  HB2 ASP A 320      -9.213  12.994  -8.600  1.00 81.62           H  
ATOM   4800  HB3 ASP A 320     -10.805  12.828  -9.326  1.00 81.62           H  
ATOM   4801  O   ASP A 320     -11.705  10.444 -10.481  1.00 81.62           O  
ATOM   4802  CG  ASP A 320      -9.211  13.096 -10.752  1.00 81.62           C  
ATOM   4803  OD1 ASP A 320      -8.365  12.421 -11.387  1.00 81.62           O  
ATOM   4804  OD2 ASP A 320      -9.651  14.210 -11.110  1.00 81.62           O  
ATOM   4805  N   LYS A 321      -9.802   9.583 -11.326  1.00 84.49           N  
ATOM   4806  H   LYS A 321      -8.798   9.541 -11.232  1.00 84.49           H  
ATOM   4807  CA  LYS A 321     -10.430   8.912 -12.471  1.00 84.49           C  
ATOM   4808  HA  LYS A 321     -11.050   9.642 -12.991  1.00 84.49           H  
ATOM   4809  C   LYS A 321     -11.331   7.760 -12.016  1.00 84.49           C  
ATOM   4810  CB  LYS A 321      -9.362   8.401 -13.455  1.00 84.49           C  
ATOM   4811  HB2 LYS A 321      -8.664   7.767 -12.909  1.00 84.49           H  
ATOM   4812  HB3 LYS A 321      -9.861   7.781 -14.200  1.00 84.49           H  
ATOM   4813  O   LYS A 321     -10.862   6.748 -11.500  1.00 84.49           O  
ATOM   4814  CG  LYS A 321      -8.578   9.503 -14.194  1.00 84.49           C  
ATOM   4815  HG2 LYS A 321      -9.281  10.161 -14.706  1.00 84.49           H  
ATOM   4816  HG3 LYS A 321      -7.999  10.089 -13.480  1.00 84.49           H  
ATOM   4817  CD  LYS A 321      -7.631   8.867 -15.231  1.00 84.49           C  
ATOM   4818  HD2 LYS A 321      -6.913   8.236 -14.707  1.00 84.49           H  
ATOM   4819  HD3 LYS A 321      -8.218   8.233 -15.897  1.00 84.49           H  
ATOM   4820  CE  LYS A 321      -6.861   9.887 -16.084  1.00 84.49           C  
ATOM   4821  HE2 LYS A 321      -7.578  10.568 -16.543  1.00 84.49           H  
ATOM   4822  HE3 LYS A 321      -6.206  10.467 -15.433  1.00 84.49           H  
ATOM   4823  NZ  LYS A 321      -6.068   9.208 -17.149  1.00 84.49           N  
ATOM   4824  HZ1 LYS A 321      -5.395   8.550 -16.782  1.00 84.49           H  
ATOM   4825  HZ2 LYS A 321      -5.584   9.828 -17.783  1.00 84.49           H  
ATOM   4826  HZ3 LYS A 321      -6.643   8.677 -17.787  1.00 84.49           H  
ATOM   4827  N   GLU A 322     -12.625   7.874 -12.311  1.00 81.91           N  
ATOM   4828  H   GLU A 322     -12.954   8.755 -12.679  1.00 81.91           H  
ATOM   4829  CA  GLU A 322     -13.629   6.843 -11.997  1.00 81.91           C  
ATOM   4830  HA  GLU A 322     -13.636   6.659 -10.923  1.00 81.91           H  
ATOM   4831  C   GLU A 322     -13.339   5.497 -12.678  1.00 81.91           C  
ATOM   4832  CB  GLU A 322     -15.023   7.330 -12.423  1.00 81.91           C  
ATOM   4833  HB2 GLU A 322     -15.728   6.505 -12.311  1.00 81.91           H  
ATOM   4834  HB3 GLU A 322     -14.992   7.622 -13.472  1.00 81.91           H  
ATOM   4835  O   GLU A 322     -13.617   4.450 -12.101  1.00 81.91           O  
ATOM   4836  CG  GLU A 322     -15.515   8.509 -11.571  1.00 81.91           C  
ATOM   4837  HG2 GLU A 322     -15.561   8.178 -10.533  1.00 81.91           H  
ATOM   4838  HG3 GLU A 322     -14.793   9.323 -11.641  1.00 81.91           H  
ATOM   4839  CD  GLU A 322     -16.897   9.039 -11.980  1.00 81.91           C  
ATOM   4840  OE1 GLU A 322     -17.311  10.051 -11.370  1.00 81.91           O  
ATOM   4841  OE2 GLU A 322     -17.518   8.463 -12.900  1.00 81.91           O  
ATOM   4842  N   ALA A 323     -12.726   5.512 -13.869  1.00 84.85           N  
ATOM   4843  H   ALA A 323     -12.530   6.404 -14.299  1.00 84.85           H  
ATOM   4844  CA  ALA A 323     -12.342   4.292 -14.582  1.00 84.85           C  
ATOM   4845  HA  ALA A 323     -13.234   3.686 -14.743  1.00 84.85           H  
ATOM   4846  C   ALA A 323     -11.352   3.442 -13.768  1.00 84.85           C  
ATOM   4847  CB  ALA A 323     -11.764   4.681 -15.949  1.00 84.85           C  
ATOM   4848  HB1 ALA A 323     -12.485   5.280 -16.505  1.00 84.85           H  
ATOM   4849  HB2 ALA A 323     -10.839   5.243 -15.825  1.00 84.85           H  
ATOM   4850  HB3 ALA A 323     -11.547   3.776 -16.517  1.00 84.85           H  
ATOM   4851  O   ALA A 323     -11.558   2.242 -13.613  1.00 84.85           O  
ATOM   4852  N   ILE A 324     -10.341   4.076 -13.164  1.00 84.47           N  
ATOM   4853  H   ILE A 324     -10.272   5.079 -13.260  1.00 84.47           H  
ATOM   4854  CA  ILE A 324      -9.337   3.391 -12.338  1.00 84.47           C  
ATOM   4855  HA  ILE A 324      -8.976   2.517 -12.882  1.00 84.47           H  
ATOM   4856  C   ILE A 324      -9.968   2.883 -11.036  1.00 84.47           C  
ATOM   4857  CB  ILE A 324      -8.130   4.319 -12.070  1.00 84.47           C  
ATOM   4858  HB  ILE A 324      -8.487   5.228 -11.586  1.00 84.47           H  
ATOM   4859  O   ILE A 324      -9.635   1.800 -10.561  1.00 84.47           O  
ATOM   4860  CG1 ILE A 324      -7.442   4.701 -13.404  1.00 84.47           C  
ATOM   4861 HG12 ILE A 324      -7.020   3.804 -13.856  1.00 84.47           H  
ATOM   4862 HG13 ILE A 324      -8.182   5.102 -14.097  1.00 84.47           H  
ATOM   4863  CG2 ILE A 324      -7.139   3.611 -11.125  1.00 84.47           C  
ATOM   4864 HG21 ILE A 324      -6.222   4.188 -11.002  1.00 84.47           H  
ATOM   4865 HG22 ILE A 324      -7.576   3.479 -10.135  1.00 84.47           H  
ATOM   4866 HG23 ILE A 324      -6.876   2.637 -11.537  1.00 84.47           H  
ATOM   4867  CD1 ILE A 324      -6.336   5.755 -13.284  1.00 84.47           C  
ATOM   4868 HD11 ILE A 324      -5.513   5.381 -12.676  1.00 84.47           H  
ATOM   4869 HD12 ILE A 324      -6.727   6.669 -12.838  1.00 84.47           H  
ATOM   4870 HD13 ILE A 324      -5.950   5.980 -14.279  1.00 84.47           H  
ATOM   4871  N   HIS A 325     -10.921   3.627 -10.463  1.00 86.86           N  
ATOM   4872  H   HIS A 325     -11.155   4.520 -10.872  1.00 86.86           H  
ATOM   4873  CA  HIS A 325     -11.674   3.145  -9.300  1.00 86.86           C  
ATOM   4874  HA  HIS A 325     -10.971   2.821  -8.533  1.00 86.86           H  
ATOM   4875  C   HIS A 325     -12.528   1.918  -9.651  1.00 86.86           C  
ATOM   4876  CB  HIS A 325     -12.551   4.263  -8.717  1.00 86.86           C  
ATOM   4877  HB2 HIS A 325     -13.045   3.865  -7.831  1.00 86.86           H  
ATOM   4878  HB3 HIS A 325     -13.313   4.538  -9.446  1.00 86.86           H  
ATOM   4879  O   HIS A 325     -12.623   0.991  -8.848  1.00 86.86           O  
ATOM   4880  CG  HIS A 325     -11.856   5.523  -8.274  1.00 86.86           C  
ATOM   4881  CD2 HIS A 325     -10.518   5.685  -8.058  1.00 86.86           C  
ATOM   4882  HD2 HIS A 325      -9.744   4.947  -8.208  1.00 86.86           H  
ATOM   4883  ND1 HIS A 325     -12.517   6.723  -7.986  1.00 86.86           N  
ATOM   4884  CE1 HIS A 325     -11.550   7.578  -7.618  1.00 86.86           C  
ATOM   4885  HE1 HIS A 325     -11.704   8.617  -7.370  1.00 86.86           H  
ATOM   4886  NE2 HIS A 325     -10.349   6.987  -7.653  1.00 86.86           N  
ATOM   4887  HE2 HIS A 325      -9.477   7.478  -7.513  1.00 86.86           H  
ATOM   4888  N   GLY A 326     -13.116   1.887 -10.851  1.00 85.66           N  
ATOM   4889  H   GLY A 326     -13.031   2.700 -11.444  1.00 85.66           H  
ATOM   4890  CA  GLY A 326     -13.837   0.729 -11.381  1.00 85.66           C  
ATOM   4891  HA2 GLY A 326     -14.268   0.998 -12.346  1.00 85.66           H  
ATOM   4892  HA3 GLY A 326     -14.643   0.456 -10.699  1.00 85.66           H  
ATOM   4893  C   GLY A 326     -12.933  -0.489 -11.589  1.00 85.66           C  
ATOM   4894  O   GLY A 326     -13.294  -1.587 -11.169  1.00 85.66           O  
ATOM   4895  N   GLU A 327     -11.738  -0.290 -12.152  1.00 87.03           N  
ATOM   4896  H   GLU A 327     -11.525   0.624 -12.524  1.00 87.03           H  
ATOM   4897  CA  GLU A 327     -10.717  -1.340 -12.290  1.00 87.03           C  
ATOM   4898  HA  GLU A 327     -11.125  -2.172 -12.863  1.00 87.03           H  
ATOM   4899  C   GLU A 327     -10.295  -1.902 -10.927  1.00 87.03           C  
ATOM   4900  CB  GLU A 327      -9.479  -0.801 -13.026  1.00 87.03           C  
ATOM   4901  HB2 GLU A 327      -8.675  -1.531 -12.923  1.00 87.03           H  
ATOM   4902  HB3 GLU A 327      -9.158   0.129 -12.556  1.00 87.03           H  
ATOM   4903  O   GLU A 327     -10.288  -3.118 -10.744  1.00 87.03           O  
ATOM   4904  CG  GLU A 327      -9.713  -0.562 -14.525  1.00 87.03           C  
ATOM   4905  HG2 GLU A 327     -10.005  -1.507 -14.981  1.00 87.03           H  
ATOM   4906  HG3 GLU A 327     -10.538   0.138 -14.658  1.00 87.03           H  
ATOM   4907  CD  GLU A 327      -8.466  -0.020 -15.248  1.00 87.03           C  
ATOM   4908  OE1 GLU A 327      -8.534   0.162 -16.485  1.00 87.03           O  
ATOM   4909  OE2 GLU A 327      -7.404   0.188 -14.615  1.00 87.03           O  
ATOM   4910  N   LEU A 328     -10.037  -1.034  -9.939  1.00 87.00           N  
ATOM   4911  H   LEU A 328     -10.011  -0.049 -10.160  1.00 87.00           H  
ATOM   4912  CA  LEU A 328      -9.744  -1.466  -8.571  1.00 87.00           C  
ATOM   4913  HA  LEU A 328      -8.883  -2.133  -8.608  1.00 87.00           H  
ATOM   4914  C   LEU A 328     -10.919  -2.251  -7.970  1.00 87.00           C  
ATOM   4915  CB  LEU A 328      -9.399  -0.241  -7.704  1.00 87.00           C  
ATOM   4916  HB2 LEU A 328     -10.247   0.444  -7.717  1.00 87.00           H  
ATOM   4917  HB3 LEU A 328      -8.541   0.273  -8.137  1.00 87.00           H  
ATOM   4918  O   LEU A 328     -10.711  -3.255  -7.296  1.00 87.00           O  
ATOM   4919  CG  LEU A 328      -9.086  -0.613  -6.240  1.00 87.00           C  
ATOM   4920  HG  LEU A 328      -9.910  -1.190  -5.819  1.00 87.00           H  
ATOM   4921  CD1 LEU A 328      -7.791  -1.415  -6.106  1.00 87.00           C  
ATOM   4922 HD11 LEU A 328      -6.957  -0.862  -6.538  1.00 87.00           H  
ATOM   4923 HD12 LEU A 328      -7.889  -2.369  -6.625  1.00 87.00           H  
ATOM   4924 HD13 LEU A 328      -7.588  -1.622  -5.056  1.00 87.00           H  
ATOM   4925  CD2 LEU A 328      -8.954   0.643  -5.389  1.00 87.00           C  
ATOM   4926 HD21 LEU A 328      -9.864   1.237  -5.463  1.00 87.00           H  
ATOM   4927 HD22 LEU A 328      -8.782   0.371  -4.348  1.00 87.00           H  
ATOM   4928 HD23 LEU A 328      -8.100   1.215  -5.752  1.00 87.00           H  
ATOM   4929  N   SER A 329     -12.159  -1.814  -8.209  1.00 86.67           N  
ATOM   4930  H   SER A 329     -12.266  -0.971  -8.754  1.00 86.67           H  
ATOM   4931  CA  SER A 329     -13.358  -2.505  -7.715  1.00 86.67           C  
ATOM   4932  HA  SER A 329     -13.304  -2.590  -6.629  1.00 86.67           H  
ATOM   4933  C   SER A 329     -13.452  -3.926  -8.243  1.00 86.67           C  
ATOM   4934  CB  SER A 329     -14.619  -1.721  -8.094  1.00 86.67           C  
ATOM   4935  HB2 SER A 329     -14.793  -1.798  -9.167  1.00 86.67           H  
ATOM   4936  HB3 SER A 329     -14.481  -0.669  -7.842  1.00 86.67           H  
ATOM   4937  O   SER A 329     -13.750  -4.843  -7.475  1.00 86.67           O  
ATOM   4938  OG  SER A 329     -15.750  -2.222  -7.397  1.00 86.67           O
[truncated: 299,709 more chars]
