# Supplementary material for: Evolution of Phage Tail Sheath Protein
Source: Viruses. 2022 May 26;14(6):1148. doi: 10.3390/v14061148 (PMC9230969; doi:10.3390/v14061148)
Supplement: Supplementary file 1 [file viruses-14-01148-s001.zip › Supplementary_File_S2/AF_models/Bacillus__phage__CampHawk.pdb]

ATOM      1  N   MET A   1      -9.674   9.320  53.133  1.00 35.04           N  
ATOM      2  H   MET A   1      -9.593   8.441  52.642  1.00 35.04           H  
ATOM      3  H2  MET A   1      -9.976   9.143  54.080  1.00 35.04           H  
ATOM      4  H3  MET A   1     -10.369   9.880  52.662  1.00 35.04           H  
ATOM      5  CA  MET A   1      -8.361  10.006  53.122  1.00 35.04           C  
ATOM      6  HA  MET A   1      -8.446  10.986  53.592  1.00 35.04           H  
ATOM      7  C   MET A   1      -7.952  10.218  51.674  1.00 35.04           C  
ATOM      8  CB  MET A   1      -7.278   9.198  53.861  1.00 35.04           C  
ATOM      9  HB2 MET A   1      -7.426   8.132  53.688  1.00 35.04           H  
ATOM     10  HB3 MET A   1      -6.301   9.470  53.462  1.00 35.04           H  
ATOM     11  O   MET A   1      -7.600   9.253  51.009  1.00 35.04           O  
ATOM     12  CG  MET A   1      -7.238   9.478  55.365  1.00 35.04           C  
ATOM     13  HG2 MET A   1      -7.039  10.537  55.524  1.00 35.04           H  
ATOM     14  HG3 MET A   1      -8.206   9.233  55.804  1.00 35.04           H  
ATOM     15  SD  MET A   1      -5.960   8.515  56.211  1.00 35.04           S  
ATOM     16  CE  MET A   1      -6.163   9.111  57.911  1.00 35.04           C  
ATOM     17  HE1 MET A   1      -5.448   8.605  58.559  1.00 35.04           H  
ATOM     18  HE2 MET A   1      -7.174   8.899  58.260  1.00 35.04           H  
ATOM     19  HE3 MET A   1      -5.981  10.185  57.949  1.00 35.04           H  
ATOM     20  N   ALA A   2      -8.073  11.444  51.165  1.00 33.97           N  
ATOM     21  H   ALA A   2      -8.353  12.221  51.746  1.00 33.97           H  
ATOM     22  CA  ALA A   2      -7.691  11.789  49.798  1.00 33.97           C  
ATOM     23  HA  ALA A   2      -7.982  10.987  49.120  1.00 33.97           H  
ATOM     24  C   ALA A   2      -6.164  11.968  49.720  1.00 33.97           C  
ATOM     25  CB  ALA A   2      -8.462  13.053  49.390  1.00 33.97           C  
ATOM     26  HB1 ALA A   2      -8.216  13.884  50.052  1.00 33.97           H  
ATOM     27  HB2 ALA A   2      -8.196  13.335  48.371  1.00 33.97           H  
ATOM     28  HB3 ALA A   2      -9.536  12.870  49.428  1.00 33.97           H  
ATOM     29  O   ALA A   2      -5.641  13.016  50.076  1.00 33.97           O  
ATOM     30  N   ILE A   3      -5.444  10.921  49.305  1.00 43.21           N  
ATOM     31  H   ILE A   3      -5.924  10.052  49.123  1.00 43.21           H  
ATOM     32  CA  ILE A   3      -3.969  10.937  49.189  1.00 43.21           C  
ATOM     33  HA  ILE A   3      -3.585  11.727  49.835  1.00 43.21           H  
ATOM     34  C   ILE A   3      -3.504  11.350  47.774  1.00 43.21           C  
ATOM     35  CB  ILE A   3      -3.379   9.607  49.748  1.00 43.21           C  
ATOM     36  HB  ILE A   3      -3.882   8.775  49.256  1.00 43.21           H  
ATOM     37  O   ILE A   3      -2.316  11.499  47.526  1.00 43.21           O  
ATOM     38  CG1 ILE A   3      -3.674   9.534  51.270  1.00 43.21           C  
ATOM     39 HG12 ILE A   3      -4.746   9.646  51.432  1.00 43.21           H  
ATOM     40 HG13 ILE A   3      -3.176  10.363  51.773  1.00 43.21           H  
ATOM     41  CG2 ILE A   3      -1.864   9.445  49.513  1.00 43.21           C  
ATOM     42 HG21 ILE A   3      -1.658   9.341  48.448  1.00 43.21           H  
ATOM     43 HG22 ILE A   3      -1.323  10.306  49.904  1.00 43.21           H  
ATOM     44 HG23 ILE A   3      -1.486   8.535  49.980  1.00 43.21           H  
ATOM     45  CD1 ILE A   3      -3.261   8.229  51.965  1.00 43.21           C  
ATOM     46 HD11 ILE A   3      -2.176   8.157  52.042  1.00 43.21           H  
ATOM     47 HD12 ILE A   3      -3.651   7.373  51.412  1.00 43.21           H  
ATOM     48 HD13 ILE A   3      -3.674   8.215  52.973  1.00 43.21           H  
ATOM     49  N   ASN A   4      -4.414  11.638  46.837  1.00 46.99           N  
ATOM     50  H   ASN A   4      -5.391  11.606  47.093  1.00 46.99           H  
ATOM     51  CA  ASN A   4      -4.067  11.718  45.413  1.00 46.99           C  
ATOM     52  HA  ASN A   4      -2.984  11.629  45.319  1.00 46.99           H  
ATOM     53  C   ASN A   4      -4.312  13.071  44.717  1.00 46.99           C  
ATOM     54  CB  ASN A   4      -4.675  10.487  44.693  1.00 46.99           C  
ATOM     55  HB2 ASN A   4      -4.934  10.719  43.660  1.00 46.99           H  
ATOM     56  HB3 ASN A   4      -5.601  10.187  45.184  1.00 46.99           H  
ATOM     57  O   ASN A   4      -4.515  13.066  43.507  1.00 46.99           O  
ATOM     58  CG  ASN A   4      -3.736   9.290  44.641  1.00 46.99           C  
ATOM     59  ND2 ASN A   4      -4.200   8.178  44.128  1.00 46.99           N  
ATOM     60 HD21 ASN A   4      -3.553   7.404  44.083  1.00 46.99           H  
ATOM     61 HD22 ASN A   4      -5.145   8.112  43.779  1.00 46.99           H  
ATOM     62  OD1 ASN A   4      -2.581   9.333  45.020  1.00 46.99           O  
ATOM     63  N   GLN A   5      -4.196  14.229  45.383  1.00 54.11           N  
ATOM     64  H   GLN A   5      -4.038  14.207  46.380  1.00 54.11           H  
ATOM     65  CA  GLN A   5      -4.371  15.549  44.725  1.00 54.11           C  
ATOM     66  HA  GLN A   5      -4.730  15.389  43.708  1.00 54.11           H  
ATOM     67  C   GLN A   5      -3.092  16.390  44.499  1.00 54.11           C  
ATOM     68  CB  GLN A   5      -5.489  16.348  45.417  1.00 54.11           C  
ATOM     69  HB2 GLN A   5      -5.342  16.337  46.497  1.00 54.11           H  
ATOM     70  HB3 GLN A   5      -5.447  17.385  45.082  1.00 54.11           H  
ATOM     71  O   GLN A   5      -3.184  17.478  43.947  1.00 54.11           O  
ATOM     72  CG  GLN A   5      -6.888  15.805  45.065  1.00 54.11           C  
ATOM     73  HG2 GLN A   5      -6.983  15.738  43.981  1.00 54.11           H  
ATOM     74  HG3 GLN A   5      -7.014  14.807  45.484  1.00 54.11           H  
ATOM     75  CD  GLN A   5      -8.018  16.699  45.579  1.00 54.11           C  
ATOM     76  NE2 GLN A   5      -9.247  16.455  45.175  1.00 54.11           N  
ATOM     77 HE21 GLN A   5      -9.450  15.755  44.476  1.00 54.11           H  
ATOM     78 HE22 GLN A   5      -9.969  17.089  45.486  1.00 54.11           H  
ATOM     79  OE1 GLN A   5      -7.811  17.605  46.366  1.00 54.11           O  
ATOM     80  N   TYR A   6      -1.890  15.904  44.836  1.00 47.73           N  
ATOM     81  H   TYR A   6      -1.829  15.008  45.298  1.00 47.73           H  
ATOM     82  CA  TYR A   6      -0.646  16.666  44.608  1.00 47.73           C  
ATOM     83  HA  TYR A   6      -0.900  17.703  44.389  1.00 47.73           H  
ATOM     84  C   TYR A   6       0.145  16.156  43.386  1.00 47.73           C  
ATOM     85  CB  TYR A   6       0.175  16.712  45.906  1.00 47.73           C  
ATOM     86  HB2 TYR A   6       1.155  17.135  45.684  1.00 47.73           H  
ATOM     87  HB3 TYR A   6       0.331  15.698  46.275  1.00 47.73           H  
ATOM     88  O   TYR A   6       0.375  14.950  43.262  1.00 47.73           O  
ATOM     89  CG  TYR A   6      -0.477  17.564  46.987  1.00 47.73           C  
ATOM     90  CD1 TYR A   6      -0.332  18.966  46.948  1.00 47.73           C  
ATOM     91  HD1 TYR A   6       0.254  19.427  46.167  1.00 47.73           H  
ATOM     92  CD2 TYR A   6      -1.258  16.971  47.999  1.00 47.73           C  
ATOM     93  HD2 TYR A   6      -1.376  15.898  48.035  1.00 47.73           H  
ATOM     94  CE1 TYR A   6      -0.968  19.775  47.910  1.00 47.73           C  
ATOM     95  HE1 TYR A   6      -0.864  20.849  47.866  1.00 47.73           H  
ATOM     96  CE2 TYR A   6      -1.894  17.778  48.965  1.00 47.73           C  
ATOM     97  HE2 TYR A   6      -2.503  17.336  49.740  1.00 47.73           H  
ATOM     98  OH  TYR A   6      -2.373  19.953  49.850  1.00 47.73           O  
ATOM     99  HH  TYR A   6      -2.268  20.890  49.667  1.00 47.73           H  
ATOM    100  CZ  TYR A   6      -1.754  19.181  48.920  1.00 47.73           C  
ATOM    101  N   GLY A   7       0.538  17.059  42.479  1.00 63.51           N  
ATOM    102  H   GLY A   7       0.192  18.003  42.579  1.00 63.51           H  
ATOM    103  CA  GLY A   7       1.384  16.796  41.301  1.00 63.51           C  
ATOM    104  HA2 GLY A   7       1.731  15.762  41.307  1.00 63.51           H  
ATOM    105  HA3 GLY A   7       2.263  17.437  41.372  1.00 63.51           H  
ATOM    106  C   GLY A   7       0.726  17.062  39.936  1.00 63.51           C  
ATOM    107  O   GLY A   7      -0.492  17.151  39.847  1.00 63.51           O  
ATOM    108  N   VAL A   8       1.538  17.176  38.880  1.00 64.49           N  
ATOM    109  H   VAL A   8       2.523  17.023  39.041  1.00 64.49           H  
ATOM    110  CA  VAL A   8       1.129  17.369  37.471  1.00 64.49           C  
ATOM    111  HA  VAL A   8       0.044  17.464  37.427  1.00 64.49           H  
ATOM    112  C   VAL A   8       1.505  16.140  36.632  1.00 64.49           C  
ATOM    113  CB  VAL A   8       1.728  18.660  36.866  1.00 64.49           C  
ATOM    114  HB  VAL A   8       1.447  18.700  35.813  1.00 64.49           H  
ATOM    115  O   VAL A   8       2.524  15.509  36.902  1.00 64.49           O  
ATOM    116  CG1 VAL A   8       1.147  19.906  37.547  1.00 64.49           C  
ATOM    117 HG11 VAL A   8       1.508  20.802  37.042  1.00 64.49           H  
ATOM    118 HG12 VAL A   8       0.059  19.886  37.480  1.00 64.49           H  
ATOM    119 HG13 VAL A   8       1.441  19.940  38.596  1.00 64.49           H  
ATOM    120  CG2 VAL A   8       3.260  18.732  36.954  1.00 64.49           C  
ATOM    121 HG21 VAL A   8       3.701  17.896  36.411  1.00 64.49           H  
ATOM    122 HG22 VAL A   8       3.609  19.655  36.491  1.00 64.49           H  
ATOM    123 HG23 VAL A   8       3.592  18.706  37.992  1.00 64.49           H  
ATOM    124  N   ASN A   9       0.696  15.764  35.638  1.00 60.09           N  
ATOM    125  H   ASN A   9      -0.104  16.337  35.410  1.00 60.09           H  
ATOM    126  CA  ASN A   9       1.016  14.659  34.723  1.00 60.09           C  
ATOM    127  HA  ASN A   9       1.623  13.917  35.242  1.00 60.09           H  
ATOM    128  C   ASN A   9       1.854  15.170  33.542  1.00 60.09           C  
ATOM    129  CB  ASN A   9      -0.276  13.968  34.246  1.00 60.09           C  
ATOM    130  HB2 ASN A   9      -1.008  14.721  33.955  1.00 60.09           H  
ATOM    131  HB3 ASN A   9      -0.055  13.373  33.360  1.00 60.09           H  
ATOM    132  O   ASN A   9       1.490  16.159  32.913  1.00 60.09           O  
ATOM    133  CG  ASN A   9      -0.887  13.024  35.268  1.00 60.09           C  
ATOM    134  ND2 ASN A   9      -2.156  12.719  35.123  1.00 60.09           N  
ATOM    135 HD21 ASN A   9      -2.687  13.087  34.347  1.00 60.09           H  
ATOM    136 HD22 ASN A   9      -2.567  12.046  35.754  1.00 60.09           H  
ATOM    137  OD1 ASN A   9      -0.242  12.539  36.190  1.00 60.09           O  
ATOM    138  N   PHE A  10       2.962  14.492  33.241  1.00 68.32           N  
ATOM    139  H   PHE A  10       3.230  13.708  33.819  1.00 68.32           H  
ATOM    140  CA  PHE A  10       3.841  14.813  32.116  1.00 68.32           C  
ATOM    141  HA  PHE A  10       3.260  15.277  31.319  1.00 68.32           H  
ATOM    142  C   PHE A  10       4.486  13.527  31.577  1.00 68.32           C  
ATOM    143  CB  PHE A  10       4.893  15.814  32.599  1.00 68.32           C  
ATOM    144  HB2 PHE A  10       5.454  15.332  33.399  1.00 68.32           H  
ATOM    145  HB3 PHE A  10       4.391  16.685  33.022  1.00 68.32           H  
ATOM    146  O   PHE A  10       5.110  12.780  32.332  1.00 68.32           O  
ATOM    147  CG  PHE A  10       5.853  16.288  31.534  1.00 68.32           C  
ATOM    148  CD1 PHE A  10       7.143  15.733  31.441  1.00 68.32           C  
ATOM    149  HD1 PHE A  10       7.450  14.954  32.123  1.00 68.32           H  
ATOM    150  CD2 PHE A  10       5.444  17.278  30.624  1.00 68.32           C  
ATOM    151  HD2 PHE A  10       4.450  17.695  30.684  1.00 68.32           H  
ATOM    152  CE1 PHE A  10       8.025  16.179  30.444  1.00 68.32           C  
ATOM    153  HE1 PHE A  10       9.007  15.736  30.367  1.00 68.32           H  
ATOM    154  CE2 PHE A  10       6.324  17.720  29.625  1.00 68.32           C  
ATOM    155  HE2 PHE A  10       6.007  18.469  28.914  1.00 68.32           H  
ATOM    156  CZ  PHE A  10       7.614  17.178  29.542  1.00 68.32           C  
ATOM    157  HZ  PHE A  10       8.269  17.536  28.761  1.00 68.32           H  
ATOM    158  N   ASN A  11       4.304  13.255  30.280  1.00 69.45           N  
ATOM    159  H   ASN A  11       3.820  13.941  29.717  1.00 69.45           H  
ATOM    160  CA  ASN A  11       4.760  12.042  29.585  1.00 69.45           C  
ATOM    161  HA  ASN A  11       4.245  12.033  28.624  1.00 69.45           H  
ATOM    162  C   ASN A  11       4.358  10.720  30.281  1.00 69.45           C  
ATOM    163  CB  ASN A  11       6.269  12.158  29.288  1.00 69.45           C  
ATOM    164  HB2 ASN A  11       6.496  13.165  28.937  1.00 69.45           H  
ATOM    165  HB3 ASN A  11       6.839  11.964  30.196  1.00 69.45           H  
ATOM    166  O   ASN A  11       5.201   9.905  30.654  1.00 69.45           O  
ATOM    167  CG  ASN A  11       6.695  11.190  28.199  1.00 69.45           C  
ATOM    168  ND2 ASN A  11       7.958  10.848  28.113  1.00 69.45           N  
ATOM    169 HD21 ASN A  11       8.172  10.243  27.333  1.00 69.45           H  
ATOM    170 HD22 ASN A  11       8.650  11.198  28.760  1.00 69.45           H  
ATOM    171  OD1 ASN A  11       5.904  10.754  27.390  1.00 69.45           O  
ATOM    172  N   GLY A  12       3.061  10.552  30.565  1.00 67.25           N  
ATOM    173  H   GLY A  12       2.406  11.227  30.198  1.00 67.25           H  
ATOM    174  CA  GLY A  12       2.517   9.340  31.198  1.00 67.25           C  
ATOM    175  HA2 GLY A  12       1.429   9.372  31.147  1.00 67.25           H  
ATOM    176  HA3 GLY A  12       2.853   8.471  30.630  1.00 67.25           H  
ATOM    177  C   GLY A  12       2.918   9.122  32.664  1.00 67.25           C  
ATOM    178  O   GLY A  12       2.508   8.137  33.277  1.00 67.25           O  
ATOM    179  N   ARG A  13       3.695  10.033  33.266  1.00 58.36           N  
ATOM    180  H   ARG A  13       4.054  10.791  32.703  1.00 58.36           H  
ATOM    181  CA  ARG A  13       4.139   9.931  34.658  1.00 58.36           C  
ATOM    182  HA  ARG A  13       3.673   9.045  35.089  1.00 58.36           H  
ATOM    183  C   ARG A  13       3.675  11.129  35.475  1.00 58.36           C  
ATOM    184  CB  ARG A  13       5.657   9.716  34.683  1.00 58.36           C  
ATOM    185  HB2 ARG A  13       5.913   8.967  33.934  1.00 58.36           H  
ATOM    186  HB3 ARG A  13       6.163  10.646  34.423  1.00 58.36           H  
ATOM    187  O   ARG A  13       3.754  12.280  35.055  1.00 58.36           O  
ATOM    188  CG  ARG A  13       6.139   9.217  36.050  1.00 58.36           C  
ATOM    189  HG2 ARG A  13       5.998  10.003  36.791  1.00 58.36           H  
ATOM    190  HG3 ARG A  13       5.567   8.336  36.343  1.00 58.36           H  
ATOM    191  CD  ARG A  13       7.623   8.848  35.978  1.00 58.36           C  
ATOM    192  HD2 ARG A  13       7.735   8.003  35.299  1.00 58.36           H  
ATOM    193  HD3 ARG A  13       8.175   9.697  35.574  1.00 58.36           H  
ATOM    194  NE  ARG A  13       8.156   8.506  37.312  1.00 58.36           N  
ATOM    195  HE  ARG A  13       7.550   8.698  38.097  1.00 58.36           H  
ATOM    196  NH1 ARG A  13      10.190   7.716  36.605  1.00 58.36           N  
ATOM    197 HH11 ARG A  13      11.093   7.304  36.791  1.00 58.36           H  
ATOM    198 HH12 ARG A  13       9.904   7.880  35.651  1.00 58.36           H  
ATOM    199  NH2 ARG A  13       9.718   7.759  38.789  1.00 58.36           N  
ATOM    200 HH21 ARG A  13      10.626   7.353  38.966  1.00 58.36           H  
ATOM    201 HH22 ARG A  13       9.080   7.941  39.550  1.00 58.36           H  
ATOM    202  CZ  ARG A  13       9.348   7.997  37.561  1.00 58.36           C  
ATOM    203  N   ARG A  14       3.220  10.845  36.693  1.00 67.90           N  
ATOM    204  H   ARG A  14       3.134   9.872  36.948  1.00 67.90           H  
ATOM    205  CA  ARG A  14       2.797  11.866  37.646  1.00 67.90           C  
ATOM    206  HA  ARG A  14       2.333  12.676  37.084  1.00 67.90           H  
ATOM    207  C   ARG A  14       3.993  12.442  38.397  1.00 67.90           C  
ATOM    208  CB  ARG A  14       1.725  11.271  38.551  1.00 67.90           C  
ATOM    209  HB2 ARG A  14       0.953  10.824  37.924  1.00 67.90           H  
ATOM    210  HB3 ARG A  14       2.155  10.494  39.184  1.00 67.90           H  
ATOM    211  O   ARG A  14       4.743  11.715  39.051  1.00 67.90           O  
ATOM    212  CG  ARG A  14       1.094  12.355  39.420  1.00 67.90           C  
ATOM    213  HG2 ARG A  14       0.834  13.225  38.817  1.00 67.90           H  
ATOM    214  HG3 ARG A  14       1.798  12.649  40.198  1.00 67.90           H  
ATOM    215  CD  ARG A  14      -0.171  11.784  40.044  1.00 67.90           C  
ATOM    216  HD2 ARG A  14      -0.947  11.733  39.281  1.00 67.90           H  
ATOM    217  HD3 ARG A  14       0.032  10.780  40.417  1.00 67.90           H  
ATOM    218  NE  ARG A  14      -0.597  12.632  41.153  1.00 67.90           N  
ATOM    219  HE  ARG A  14      -0.071  13.477  41.323  1.00 67.90           H  
ATOM    220  NH1 ARG A  14      -2.469  11.445  41.773  1.00 67.90           N  
ATOM    221 HH11 ARG A  14      -2.284  10.752  41.063  1.00 67.90           H  
ATOM    222 HH12 ARG A  14      -3.328  11.446  42.305  1.00 67.90           H  
ATOM    223  NH2 ARG A  14      -1.926  13.364  42.769  1.00 67.90           N  
ATOM    224 HH21 ARG A  14      -2.891  13.456  43.052  1.00 67.90           H  
ATOM    225 HH22 ARG A  14      -1.256  14.107  42.909  1.00 67.90           H  
ATOM    226  CZ  ARG A  14      -1.660  12.459  41.893  1.00 67.90           C  
ATOM    227  N   ILE A  15       4.151  13.754  38.315  1.00 72.09           N  
ATOM    228  H   ILE A  15       3.500  14.266  37.737  1.00 72.09           H  
ATOM    229  CA  ILE A  15       5.265  14.521  38.862  1.00 72.09           C  
ATOM    230  HA  ILE A  15       6.068  13.842  39.150  1.00 72.09           H  
ATOM    231  C   ILE A  15       4.792  15.281  40.094  1.00 72.09           C  
ATOM    232  CB  ILE A  15       5.817  15.477  37.789  1.00 72.09           C  
ATOM    233  HB  ILE A  15       5.034  16.177  37.498  1.00 72.09           H  
ATOM    234  O   ILE A  15       3.941  16.157  40.005  1.00 72.09           O  
ATOM    235  CG1 ILE A  15       6.238  14.674  36.536  1.00 72.09           C  
ATOM    236 HG12 ILE A  15       5.349  14.270  36.051  1.00 72.09           H  
ATOM    237 HG13 ILE A  15       6.875  13.842  36.835  1.00 72.09           H  
ATOM    238  CG2 ILE A  15       6.974  16.290  38.384  1.00 72.09           C  
ATOM    239 HG21 ILE A  15       7.252  17.064  37.669  1.00 72.09           H  
ATOM    240 HG22 ILE A  15       6.678  16.818  39.290  1.00 72.09           H  
ATOM    241 HG23 ILE A  15       7.827  15.644  38.591  1.00 72.09           H  
ATOM    242  CD1 ILE A  15       6.989  15.497  35.495  1.00 72.09           C  
ATOM    243 HD11 ILE A  15       7.944  15.803  35.922  1.00 72.09           H  
ATOM    244 HD12 ILE A  15       7.202  14.875  34.625  1.00 72.09           H  
ATOM    245 HD13 ILE A  15       6.410  16.376  35.210  1.00 72.09           H  
ATOM    246  N   VAL A  16       5.357  14.953  41.254  1.00 72.43           N  
ATOM    247  H   VAL A  16       6.001  14.175  41.253  1.00 72.43           H  
ATOM    248  CA  VAL A  16       4.993  15.569  42.546  1.00 72.43           C  
ATOM    249  HA  VAL A  16       4.102  16.182  42.414  1.00 72.43           H  
ATOM    250  C   VAL A  16       6.088  16.512  43.060  1.00 72.43           C  
ATOM    251  CB  VAL A  16       4.643  14.472  43.577  1.00 72.43           C  
ATOM    252  HB  VAL A  16       5.555  13.943  43.853  1.00 72.43           H  
ATOM    253  O   VAL A  16       5.825  17.381  43.885  1.00 72.43           O  
ATOM    254  CG1 VAL A  16       4.007  15.045  44.850  1.00 72.43           C  
ATOM    255 HG11 VAL A  16       4.716  15.683  45.379  1.00 72.43           H  
ATOM    256 HG12 VAL A  16       3.123  15.629  44.594  1.00 72.43           H  
ATOM    257 HG13 VAL A  16       3.718  14.237  45.521  1.00 72.43           H  
ATOM    258  CG2 VAL A  16       3.651  13.445  43.003  1.00 72.43           C  
ATOM    259 HG21 VAL A  16       2.760  13.955  42.634  1.00 72.43           H  
ATOM    260 HG22 VAL A  16       4.104  12.881  42.187  1.00 72.43           H  
ATOM    261 HG23 VAL A  16       3.357  12.735  43.776  1.00 72.43           H  
ATOM    262  N   HIS A  17       7.321  16.366  42.568  1.00 70.18           N  
ATOM    263  H   HIS A  17       7.452  15.757  41.773  1.00 70.18           H  
ATOM    264  CA  HIS A  17       8.444  17.223  42.942  1.00 70.18           C  
ATOM    265  HA  HIS A  17       8.287  17.551  43.970  1.00 70.18           H  
ATOM    266  C   HIS A  17       8.517  18.462  42.032  1.00 70.18           C  
ATOM    267  CB  HIS A  17       9.758  16.424  42.923  1.00 70.18           C  
ATOM    268  HB2 HIS A  17       9.620  15.468  42.419  1.00 70.18           H  
ATOM    269  HB3 HIS A  17      10.509  16.978  42.361  1.00 70.18           H  
ATOM    270  O   HIS A  17       8.435  18.310  40.815  1.00 70.18           O  
ATOM    271  CG  HIS A  17      10.299  16.184  44.309  1.00 70.18           C  
ATOM    272  CD2 HIS A  17      11.410  16.766  44.858  1.00 70.18           C  
ATOM    273  HD2 HIS A  17      12.070  17.465  44.366  1.00 70.18           H  
ATOM    274  ND1 HIS A  17       9.730  15.394  45.283  1.00 70.18           N  
ATOM    275  HD1 HIS A  17       8.874  14.865  45.195  1.00 70.18           H  
ATOM    276  CE1 HIS A  17      10.487  15.491  46.389  1.00 70.18           C  
ATOM    277  HE1 HIS A  17      10.287  14.991  47.326  1.00 70.18           H  
ATOM    278  NE2 HIS A  17      11.523  16.314  46.177  1.00 70.18           N  
ATOM    279  N   PRO A  18       8.697  19.678  42.579  1.00 59.92           N  
ATOM    280  CA  PRO A  18       9.005  20.857  41.777  1.00 59.92           C  
ATOM    281  HA  PRO A  18       8.231  20.982  41.020  1.00 59.92           H  
ATOM    282  C   PRO A  18      10.376  20.708  41.102  1.00 59.92           C  
ATOM    283  CB  PRO A  18       8.966  22.049  42.744  1.00 59.92           C  
ATOM    284  HB2 PRO A  18       9.973  22.306  43.072  1.00 59.92           H  
ATOM    285  HB3 PRO A  18       8.486  22.916  42.291  1.00 59.92           H  
ATOM    286  O   PRO A  18      11.373  20.434  41.768  1.00 59.92           O  
ATOM    287  CG  PRO A  18       8.171  21.531  43.942  1.00 59.92           C  
ATOM    288  HG2 PRO A  18       7.104  21.654  43.753  1.00 59.92           H  
ATOM    289  HG3 PRO A  18       8.457  22.031  44.868  1.00 59.92           H  
ATOM    290  CD  PRO A  18       8.514  20.046  43.972  1.00 59.92           C  
ATOM    291  HD2 PRO A  18       9.445  19.887  44.516  1.00 59.92           H  
ATOM    292  HD3 PRO A  18       7.696  19.497  44.437  1.00 59.92           H  
ATOM    293  N   GLY A  19      10.429  20.898  39.785  1.00 71.42           N  
ATOM    294  H   GLY A  19       9.575  21.088  39.281  1.00 71.42           H  
ATOM    295  CA  GLY A  19      11.640  20.760  38.977  1.00 71.42           C  
ATOM    296  HA2 GLY A  19      12.405  21.444  39.346  1.00 71.42           H  
ATOM    297  HA3 GLY A  19      12.016  19.740  39.058  1.00 71.42           H  
ATOM    298  C   GLY A  19      11.373  21.063  37.502  1.00 71.42           C  
ATOM    299  O   GLY A  19      10.226  21.275  37.111  1.00 71.42           O  
ATOM    300  N   ALA A  20      12.428  21.099  36.688  1.00 55.79           N  
ATOM    301  H   ALA A  20      13.339  20.869  37.059  1.00 55.79           H  
ATOM    302  CA  ALA A  20      12.305  21.168  35.234  1.00 55.79           C  
ATOM    303  HA  ALA A  20      11.384  21.690  34.972  1.00 55.79           H  
ATOM    304  C   ALA A  20      12.234  19.745  34.661  1.00 55.79           C  
ATOM    305  CB  ALA A  20      13.476  21.975  34.659  1.00 55.79           C  
ATOM    306  HB1 ALA A  20      13.476  22.980  35.080  1.00 55.79           H  
ATOM    307  HB2 ALA A  20      13.374  22.044  33.576  1.00 55.79           H  
ATOM    308  HB3 ALA A  20      14.420  21.482  34.894  1.00 55.79           H  
ATOM    309  O   ALA A  20      13.106  18.923  34.942  1.00 55.79           O  
ATOM    310  N   TYR A  21      11.205  19.469  33.863  1.00 72.13           N  
ATOM    311  H   TYR A  21      10.545  20.201  33.641  1.00 72.13           H  
ATOM    312  CA  TYR A  21      10.965  18.173  33.232  1.00 72.13           C  
ATOM    313  HA  TYR A  21      11.832  17.527  33.373  1.00 72.13           H  
ATOM    314  C   TYR A  21      10.768  18.391  31.732  1.00 72.13           C  
ATOM    315  CB  TYR A  21       9.754  17.495  33.888  1.00 72.13           C  
ATOM    316  HB2 TYR A  21       9.578  16.538  33.396  1.00 72.13           H  
ATOM    317  HB3 TYR A  21       8.868  18.110  33.726  1.00 72.13           H  
ATOM    318  O   TYR A  21      10.029  19.288  31.338  1.00 72.13           O  
ATOM    319  CG  TYR A  21       9.932  17.259  35.377  1.00 72.13           C  
ATOM    320  CD1 TYR A  21      10.559  16.081  35.830  1.00 72.13           C  
ATOM    321  HD1 TYR A  21      10.918  15.359  35.111  1.00 72.13           H  
ATOM    322  CD2 TYR A  21       9.466  18.207  36.310  1.00 72.13           C  
ATOM    323  HD2 TYR A  21       8.982  19.110  35.967  1.00 72.13           H  
ATOM    324  CE1 TYR A  21      10.715  15.846  37.209  1.00 72.13           C  
ATOM    325  HE1 TYR A  21      11.197  14.941  37.546  1.00 72.13           H  
ATOM    326  CE2 TYR A  21       9.641  17.985  37.690  1.00 72.13           C  
ATOM    327  HE2 TYR A  21       9.279  18.704  38.410  1.00 72.13           H  
ATOM    328  OH  TYR A  21      10.422  16.562  39.468  1.00 72.13           O  
ATOM    329  HH  TYR A  21      10.935  15.764  39.614  1.00 72.13           H  
ATOM    330  CZ  TYR A  21      10.259  16.802  38.141  1.00 72.13           C  
ATOM    331  N   GLY A  22      11.466  17.609  30.909  1.00 49.30           N  
ATOM    332  H   GLY A  22      12.027  16.865  31.299  1.00 49.30           H  
ATOM    333  CA  GLY A  22      11.397  17.674  29.450  1.00 49.30           C  
ATOM    334  HA2 GLY A  22      10.634  18.386  29.134  1.00 49.30           H  
ATOM    335  HA3 GLY A  22      12.355  17.999  29.045  1.00 49.30           H  
ATOM    336  C   GLY A  22      11.066  16.303  28.871  1.00 49.30           C  
ATOM    337  O   GLY A  22      11.522  15.287  29.395  1.00 49.30           O  
ATOM    338  N   SER A  23      10.242  16.279  27.828  1.00 63.95           N  
ATOM    339  H   SER A  23       9.903  17.151  27.447  1.00 63.95           H  
ATOM    340  CA  SER A  23       9.942  15.101  27.019  1.00 63.95           C  
ATOM    341  HA  SER A  23      10.403  14.220  27.464  1.00 63.95           H  
ATOM    342  C   SER A  23      10.562  15.330  25.653  1.00 63.95           C  
ATOM    343  CB  SER A  23       8.433  14.832  26.912  1.00 63.95           C  
ATOM    344  HB2 SER A  23       8.264  13.942  26.307  1.00 63.95           H  
ATOM    345  HB3 SER A  23       8.037  14.652  27.911  1.00 63.95           H  
ATOM    346  O   SER A  23      10.478  16.430  25.108  1.00 63.95           O  
ATOM    347  OG  SER A  23       7.743  15.923  26.339  1.00 63.95           O  
ATOM    348  HG  SER A  23       7.873  15.923  25.388  1.00 63.95           H  
ATOM    349  N   ILE A  24      11.219  14.305  25.130  1.00 60.79           N  
ATOM    350  H   ILE A  24      11.191  13.407  25.592  1.00 60.79           H  
ATOM    351  CA  ILE A  24      11.710  14.307  23.759  1.00 60.79           C  
ATOM    352  HA  ILE A  24      11.820  15.327  23.392  1.00 60.79           H  
ATOM    353  C   ILE A  24      10.612  13.624  22.957  1.00 60.79           C  
ATOM    354  CB  ILE A  24      13.087  13.619  23.668  1.00 60.79           C  
ATOM    355  HB  ILE A  24      12.995  12.598  24.039  1.00 60.79           H  
ATOM    356  O   ILE A  24      10.370  12.437  23.149  1.00 60.79           O  
ATOM    357  CG1 ILE A  24      14.111  14.383  24.545  1.00 60.79           C  
ATOM    358 HG12 ILE A  24      13.728  14.473  25.561  1.00 60.79           H  
ATOM    359 HG13 ILE A  24      14.247  15.389  24.149  1.00 60.79           H  
ATOM    360  CG2 ILE A  24      13.548  13.565  22.201  1.00 60.79           C  
ATOM    361 HG21 ILE A  24      12.821  13.022  21.597  1.00 60.79           H  
ATOM    362 HG22 ILE A  24      13.657  14.570  21.794  1.00 60.79           H  
ATOM    363 HG23 ILE A  24      14.494  13.030  22.113  1.00 60.79           H  
ATOM    364  CD1 ILE A  24      15.480  13.703  24.653  1.00 60.79           C  
ATOM    365 HD11 ILE A  24      15.358  12.673  24.990  1.00 60.79           H  
ATOM    366 HD12 ILE A  24      15.989  13.713  23.689  1.00 60.79           H  
ATOM    367 HD13 ILE A  24      16.095  14.242  25.374  1.00 60.79           H  
ATOM    368  N   ASP A  25       9.898  14.421  22.172  1.00 55.95           N  
ATOM    369  H   ASP A  25      10.163  15.392  22.084  1.00 55.95           H  
ATOM    370  CA  ASP A  25       8.920  13.944  21.208  1.00 55.95           C  
ATOM    371  HA  ASP A  25       8.460  13.020  21.559  1.00 55.95           H  
ATOM    372  C   ASP A  25       9.661  13.655  19.899  1.00 55.95           C  
ATOM    373  CB  ASP A  25       7.818  15.003  21.062  1.00 55.95           C  
ATOM    374  HB2 ASP A  25       8.250  15.931  20.689  1.00 55.95           H  
ATOM    375  HB3 ASP A  25       7.396  15.203  22.047  1.00 55.95           H  
ATOM    376  O   ASP A  25      10.136  14.574  19.228  1.00 55.95           O  
ATOM    377  CG  ASP A  25       6.688  14.566  20.131  1.00 55.95           C  
ATOM    378  OD1 ASP A  25       6.759  13.436  19.597  1.00 55.95           O  
ATOM    379  OD2 ASP A  25       5.745  15.369  19.980  1.00 55.95           O  
ATOM    380  N   ASP A  26       9.841  12.372  19.597  1.00 56.96           N  
ATOM    381  H   ASP A  26       9.427  11.658  20.180  1.00 56.96           H  
ATOM    382  CA  ASP A  26      10.466  11.880  18.373  1.00 56.96           C  
ATOM    383  HA  ASP A  26      11.048  12.695  17.945  1.00 56.96           H  
ATOM    384  C   ASP A  26       9.435  11.483  17.307  1.00 56.96           C  
ATOM    385  CB  ASP A  26      11.449  10.741  18.694  1.00 56.96           C  
ATOM    386  HB2 ASP A  26      12.018  10.504  17.795  1.00 56.96           H  
ATOM    387  HB3 ASP A  26      12.158  11.095  19.443  1.00 56.96           H  
ATOM    388  O   ASP A  26       9.825  10.998  16.244  1.00 56.96           O  
ATOM    389  CG  ASP A  26      10.791   9.454  19.209  1.00 56.96           C  
ATOM    390  OD1 ASP A  26       9.614   9.513  19.634  1.00 56.96           O  
ATOM    391  OD2 ASP A  26      11.513   8.433  19.252  1.00 56.96           O  
ATOM    392  N   SER A  27       8.139  11.750  17.524  1.00 56.11           N  
ATOM    393  H   SER A  27       7.864  12.169  18.401  1.00 56.11           H  
ATOM    394  CA  SER A  27       7.090  11.440  16.541  1.00 56.11           C  
ATOM    395  HA  SER A  27       7.145  10.374  16.318  1.00 56.11           H  
ATOM    396  C   SER A  27       7.287  12.183  15.212  1.00 56.11           C  
ATOM    397  CB  SER A  27       5.700  11.718  17.121  1.00 56.11           C  
ATOM    398  HB2 SER A  27       4.949  11.392  16.402  1.00 56.11           H  
ATOM    399  HB3 SER A  27       5.571  11.153  18.044  1.00 56.11           H  
ATOM    400  O   SER A  27       6.895  11.684  14.159  1.00 56.11           O  
ATOM    401  OG  SER A  27       5.513  13.091  17.386  1.00 56.11           O  
ATOM    402  HG  SER A  27       5.902  13.280  18.244  1.00 56.11           H  
ATOM    403  N   ALA A  28       7.989  13.322  15.241  1.00 47.42           N  
ATOM    404  H   ALA A  28       8.211  13.684  16.157  1.00 47.42           H  
ATOM    405  CA  ALA A  28       8.442  14.070  14.066  1.00 47.42           C  
ATOM    406  HA  ALA A  28       7.826  13.786  13.213  1.00 47.42           H  
ATOM    407  C   ALA A  28       9.908  13.787  13.657  1.00 47.42           C  
ATOM    408  CB  ALA A  28       8.201  15.559  14.337  1.00 47.42           C  
ATOM    409  HB1 ALA A  28       8.455  16.138  13.449  1.00 47.42           H  
ATOM    410  HB2 ALA A  28       8.820  15.890  15.172  1.00 47.42           H  
ATOM    411  HB3 ALA A  28       7.151  15.724  14.578  1.00 47.42           H  
ATOM    412  O   ALA A  28      10.407  14.387  12.709  1.00 47.42           O  
ATOM    413  N   MET A  29      10.620  12.907  14.371  1.00 38.87           N  
ATOM    414  H   MET A  29      10.141  12.406  15.105  1.00 38.87           H  
ATOM    415  CA  MET A  29      11.977  12.444  14.032  1.00 38.87           C  
ATOM    416  HA  MET A  29      12.422  13.186  13.369  1.00 38.87           H  
ATOM    417  C   MET A  29      11.986  11.156  13.203  1.00 38.87           C  
ATOM    418  CB  MET A  29      12.871  12.314  15.280  1.00 38.87           C  
ATOM    419  HB2 MET A  29      12.259  12.259  16.181  1.00 38.87           H  
ATOM    420  HB3 MET A  29      13.440  11.386  15.238  1.00 38.87           H  
ATOM    421  O   MET A  29      13.054  10.602  12.928  1.00 38.87           O  
ATOM    422  CG  MET A  29      13.858  13.479  15.421  1.00 38.87           C  
ATOM    423  HG2 MET A  29      14.066  13.907  14.440  1.00 38.87           H  
ATOM    424  HG3 MET A  29      13.384  14.252  16.026  1.00 38.87           H  
ATOM    425  SD  MET A  29      15.453  13.034  16.171  1.00 38.87           S  
ATOM    426  CE  MET A  29      16.230  12.220  14.748  1.00 38.87           C  
ATOM    427  HE1 MET A  29      15.631  11.362  14.442  1.00 38.87           H  
ATOM    428  HE2 MET A  29      17.229  11.880  15.022  1.00 38.87           H  
ATOM    429  HE3 MET A  29      16.297  12.921  13.916  1.00 38.87           H  
ATOM    430  N   VAL A  30      10.830  10.721  12.703  1.00 42.62           N  
ATOM    431  H   VAL A  30       9.981  11.191  12.983  1.00 42.62           H  
ATOM    432  CA  VAL A  30      10.838  10.039  11.412  1.00 42.62           C  
ATOM    433  HA  VAL A  30      11.534   9.201  11.455  1.00 42.62           H  
ATOM    434  C   VAL A  30      11.341  11.078  10.425  1.00 42.62           C  
ATOM    435  CB  VAL A  30       9.453   9.507  11.006  1.00 42.62           C  
ATOM    436  HB  VAL A  30       8.779  10.340  10.806  1.00 42.62           H  
ATOM    437  O   VAL A  30      10.774  12.162  10.329  1.00 42.62           O  
ATOM    438  CG1 VAL A  30       9.565   8.638   9.744  1.00 42.62           C  
ATOM    439 HG11 VAL A  30       9.930   9.233   8.907  1.00 42.62           H  
ATOM    440 HG12 VAL A  30      10.239   7.799   9.919  1.00 42.62           H  
ATOM    441 HG13 VAL A  30       8.580   8.254   9.479  1.00 42.62           H  
ATOM    442  CG2 VAL A  30       8.846   8.649  12.122  1.00 42.62           C  
ATOM    443 HG21 VAL A  30       7.897   8.226  11.789  1.00 42.62           H  
ATOM    444 HG22 VAL A  30       8.644   9.262  13.001  1.00 42.62           H  
ATOM    445 HG23 VAL A  30       9.526   7.842  12.395  1.00 42.62           H  
ATOM    446  N   VAL A  31      12.420  10.778   9.707  1.00 37.45           N  
ATOM    447  H   VAL A  31      12.889   9.901   9.885  1.00 37.45           H  
ATOM    448  CA  VAL A  31      12.764  11.542   8.512  1.00 37.45           C  
ATOM    449  HA  VAL A  31      12.806  12.602   8.762  1.00 37.45           H  
ATOM    450  C   VAL A  31      11.605  11.331   7.536  1.00 37.45           C  
ATOM    451  CB  VAL A  31      14.136  11.118   7.939  1.00 37.45           C  
ATOM    452  HB  VAL A  31      14.113  10.058   7.687  1.00 37.45           H  
ATOM    453  O   VAL A  31      11.653  10.457   6.677  1.00 37.45           O  
ATOM    454  CG1 VAL A  31      14.521  11.913   6.683  1.00 37.45           C  
ATOM    455 HG11 VAL A  31      13.852  11.648   5.864  1.00 37.45           H  
ATOM    456 HG12 VAL A  31      14.450  12.983   6.878  1.00 37.45           H  
ATOM    457 HG13 VAL A  31      15.537  11.664   6.377  1.00 37.45           H  
ATOM    458  CG2 VAL A  31      15.254  11.334   8.970  1.00 37.45           C  
ATOM    459 HG21 VAL A  31      15.295  12.385   9.256  1.00 37.45           H  
ATOM    460 HG22 VAL A  31      16.214  11.034   8.547  1.00 37.45           H  
ATOM    461 HG23 VAL A  31      15.069  10.732   9.859  1.00 37.45           H  
ATOM    462  N   THR A  32      10.535  12.115   7.668  1.00 35.13           N  
ATOM    463  H   THR A  32      10.453  12.676   8.504  1.00 35.13           H  
ATOM    464  CA  THR A  32       9.780  12.556   6.511  1.00 35.13           C  
ATOM    465  HA  THR A  32       9.483  11.703   5.900  1.00 35.13           H  
ATOM    466  C   THR A  32      10.798  13.385   5.763  1.00 35.13           C  
ATOM    467  CB  THR A  32       8.524  13.370   6.877  1.00 35.13           C  
ATOM    468  HB  THR A  32       8.085  13.768   5.963  1.00 35.13           H  
ATOM    469  O   THR A  32      11.016  14.554   6.073  1.00 35.13           O  
ATOM    470  CG2 THR A  32       7.487  12.498   7.583  1.00 35.13           C  
ATOM    471 HG21 THR A  32       6.592  13.091   7.774  1.00 35.13           H  
ATOM    472 HG22 THR A  32       7.884  12.142   8.533  1.00 35.13           H  
ATOM    473 HG23 THR A  32       7.225  11.648   6.954  1.00 35.13           H  
ATOM    474  OG1 THR A  32       8.817  14.436   7.746  1.00 35.13           O  
ATOM    475  HG1 THR A  32       9.431  15.015   7.288  1.00 35.13           H  
ATOM    476  N   SER A  33      11.564  12.747   4.879  1.00 34.10           N  
ATOM    477  H   SER A  33      11.441  11.756   4.728  1.00 34.10           H  
ATOM    478  CA  SER A  33      12.321  13.521   3.918  1.00 34.10           C  
ATOM    479  HA  SER A  33      13.013  14.188   4.433  1.00 34.10           H  
ATOM    480  C   SER A  33      11.265  14.338   3.198  1.00 34.10           C  
ATOM    481  CB  SER A  33      13.110  12.637   2.953  1.00 34.10           C  
ATOM    482  HB2 SER A  33      13.904  12.118   3.489  1.00 34.10           H  
ATOM    483  HB3 SER A  33      13.552  13.260   2.175  1.00 34.10           H  
ATOM    484  O   SER A  33      10.445  13.773   2.469  1.00 34.10           O  
ATOM    485  OG  SER A  33      12.250  11.698   2.367  1.00 34.10           O  
ATOM    486  HG  SER A  33      11.445  12.167   2.138  1.00 34.10           H  
ATOM    487  N   ASP A  34      11.238  15.636   3.476  1.00 32.54           N  
ATOM    488  H   ASP A  34      11.773  15.982   4.260  1.00 32.54           H  
ATOM    489  CA  ASP A  34      10.586  16.611   2.627  1.00 32.54           C  
ATOM    490  HA  ASP A  34       9.509  16.447   2.624  1.00 32.54           H  
ATOM    491  C   ASP A  34      11.145  16.351   1.222  1.00 32.54           C  
ATOM    492  CB  ASP A  34      10.882  18.030   3.146  1.00 32.54           C  
ATOM    493  HB2 ASP A  34      10.651  18.736   2.348  1.00 32.54           H  
ATOM    494  HB3 ASP A  34      11.944  18.122   3.373  1.00 32.54           H  
ATOM    495  O   ASP A  34      12.303  16.640   0.927  1.00 32.54           O  
ATOM    496  CG  ASP A  34      10.049  18.430   4.373  1.00 32.54           C  
ATOM    497  OD1 ASP A  34       8.926  17.897   4.519  1.00 32.54           O  
ATOM    498  OD2 ASP A  34      10.530  19.304   5.130  1.00 32.54           O  
ATOM    499  N   GLY A  35      10.367  15.627   0.413  1.00 36.46           N  
ATOM    500  H   GLY A  35       9.480  15.326   0.790  1.00 36.46           H  
ATOM    501  CA  GLY A  35      10.798  15.082  -0.869  1.00 36.46           C  
ATOM    502  HA2 GLY A  35      11.392  15.835  -1.387  1.00 36.46           H  
ATOM    503  HA3 GLY A  35       9.912  14.884  -1.472  1.00 36.46           H  
ATOM    504  C   GLY A  35      11.622  13.788  -0.814  1.00 36.46           C  
ATOM    505  O   GLY A  35      12.705  13.752  -1.403  1.00 36.46           O  
ATOM    506  N   SER A  36      11.103  12.675  -0.258  1.00 46.47           N  
ATOM    507  H   SER A  36      10.240  12.731   0.263  1.00 46.47           H  
ATOM    508  CA  SER A  36      11.521  11.369  -0.809  1.00 46.47           C  
ATOM    509  HA  SER A  36      12.610  11.329  -0.826  1.00 46.47           H  
ATOM    510  C   SER A  36      11.025  11.333  -2.249  1.00 46.47           C  
ATOM    511  CB  SER A  36      11.059  10.103  -0.060  1.00 46.47           C  
ATOM    512  HB2 SER A  36      11.490  10.041   0.939  1.00 46.47           H  
ATOM    513  HB3 SER A  36      11.421   9.237  -0.615  1.00 46.47           H  
ATOM    514  O   SER A  36       9.909  10.908  -2.536  1.00 46.47           O  
ATOM    515  OG  SER A  36       9.660  10.007   0.031  1.00 46.47           O  
ATOM    516  HG  SER A  36       9.314  10.156  -0.852  1.00 46.47           H  
ATOM    517  N   SER A  37      11.844  11.844  -3.161  1.00 59.36           N  
ATOM    518  H   SER A  37      12.647  12.354  -2.824  1.00 59.36           H  
ATOM    519  CA  SER A  37      11.767  11.464  -4.558  1.00 59.36           C  
ATOM    520  HA  SER A  37      10.803  11.775  -4.961  1.00 59.36           H  
ATOM    521  C   SER A  37      11.846   9.937  -4.611  1.00 59.36           C  
ATOM    522  CB  SER A  37      12.877  12.162  -5.356  1.00 59.36           C  
ATOM    523  HB2 SER A  37      12.777  11.892  -6.408  1.00 59.36           H  
ATOM    524  HB3 SER A  37      12.749  13.241  -5.271  1.00 59.36           H  
ATOM    525  O   SER A  37      12.594   9.334  -3.838  1.00 59.36           O  
ATOM    526  OG  SER A  37      14.180  11.817  -4.918  1.00 59.36           O  
ATOM    527  HG  SER A  37      14.255  12.030  -3.985  1.00 59.36           H  
ATOM    528  N   ASN A  38      11.068   9.317  -5.496  1.00 81.92           N  
ATOM    529  H   ASN A  38      10.457   9.898  -6.051  1.00 81.92           H  
ATOM    530  CA  ASN A  38      11.009   7.871  -5.746  1.00 81.92           C  
ATOM    531  HA  ASN A  38      10.641   7.784  -6.768  1.00 81.92           H  
ATOM    532  C   ASN A  38      10.008   7.070  -4.916  1.00 81.92           C  
ATOM    533  CB  ASN A  38      12.401   7.219  -5.730  1.00 81.92           C  
ATOM    534  HB2 ASN A  38      12.740   7.060  -4.707  1.00 81.92           H  
ATOM    535  HB3 ASN A  38      12.312   6.242  -6.205  1.00 81.92           H  
ATOM    536  O   ASN A  38      10.313   5.950  -4.516  1.00 81.92           O  
ATOM    537  CG  ASN A  38      13.425   7.994  -6.493  1.00 81.92           C  
ATOM    538  ND2 ASN A  38      14.684   7.804  -6.208  1.00 81.92           N  
ATOM    539 HD21 ASN A  38      14.932   7.167  -5.465  1.00 81.92           H  
ATOM    540 HD22 ASN A  38      15.388   8.336  -6.699  1.00 81.92           H  
ATOM    541  OD1 ASN A  38      13.095   8.683  -7.442  1.00 81.92           O  
ATOM    542  N   ILE A  39       8.800   7.593  -4.712  1.00 87.67           N  
ATOM    543  H   ILE A  39       8.622   8.539  -5.017  1.00 87.67           H  
ATOM    544  CA  ILE A  39       7.725   6.839  -4.054  1.00 87.67           C  
ATOM    545  HA  ILE A  39       8.169   6.200  -3.291  1.00 87.67           H  
ATOM    546  C   ILE A  39       6.985   5.962  -5.080  1.00 87.67           C  
ATOM    547  CB  ILE A  39       6.763   7.784  -3.310  1.00 87.67           C  
ATOM    548  HB  ILE A  39       6.321   8.477  -4.025  1.00 87.67           H  
ATOM    549  O   ILE A  39       6.256   6.501  -5.929  1.00 87.67           O  
ATOM    550  CG1 ILE A  39       7.505   8.588  -2.222  1.00 87.67           C  
ATOM    551 HG12 ILE A  39       7.813   7.925  -1.414  1.00 87.67           H  
ATOM    552 HG13 ILE A  39       8.405   9.023  -2.656  1.00 87.67           H  
ATOM    553  CG2 ILE A  39       5.647   6.960  -2.656  1.00 87.67           C  
ATOM    554 HG21 ILE A  39       4.974   7.620  -2.110  1.00 87.67           H  
ATOM    555 HG22 ILE A  39       6.078   6.234  -1.965  1.00 87.67           H  
ATOM    556 HG23 ILE A  39       5.050   6.440  -3.405  1.00 87.67           H  
ATOM    557  CD1 ILE A  39       6.669   9.739  -1.646  1.00 87.67           C  
ATOM    558 HD11 ILE A  39       7.288  10.360  -1.000  1.00 87.67           H  
ATOM    559 HD12 ILE A  39       6.284  10.358  -2.456  1.00 87.67           H  
ATOM    560 HD13 ILE A  39       5.838   9.355  -1.054  1.00 87.67           H  
ATOM    561  N   PRO A  40       7.124   4.623  -5.028  1.00 94.51           N  
ATOM    562  CA  PRO A  40       6.316   3.730  -5.835  1.00 94.51           C  
ATOM    563  HA  PRO A  40       6.223   4.135  -6.843  1.00 94.51           H  
ATOM    564  C   PRO A  40       4.911   3.540  -5.262  1.00 94.51           C  
ATOM    565  CB  PRO A  40       7.088   2.415  -5.893  1.00 94.51           C  
ATOM    566  HB2 PRO A  40       7.840   2.457  -6.681  1.00 94.51           H  
ATOM    567  HB3 PRO A  40       6.416   1.570  -6.042  1.00 94.51           H  
ATOM    568  O   PRO A  40       4.736   3.338  -4.060  1.00 94.51           O  
ATOM    569  CG  PRO A  40       7.772   2.379  -4.530  1.00 94.51           C  
ATOM    570  HG2 PRO A  40       7.063   2.052  -3.769  1.00 94.51           H  
ATOM    571  HG3 PRO A  40       8.658   1.743  -4.539  1.00 94.51           H  
ATOM    572  CD  PRO A  40       8.123   3.845  -4.305  1.00 94.51           C  
ATOM    573  HD2 PRO A  40       9.101   4.013  -4.755  1.00 94.51           H  
ATOM    574  HD3 PRO A  40       8.140   4.086  -3.242  1.00 94.51           H  
ATOM    575  N   ILE A  41       3.920   3.525  -6.152  1.00 96.11           N  
ATOM    576  H   ILE A  41       4.141   3.749  -7.112  1.00 96.11           H  
ATOM    577  CA  ILE A  41       2.591   2.977  -5.888  1.00 96.11           C  
ATOM    578  HA  ILE A  41       2.553   2.683  -4.839  1.00 96.11           H  
ATOM    579  C   ILE A  41       2.399   1.712  -6.724  1.00 96.11           C  
ATOM    580  CB  ILE A  41       1.470   4.019  -6.089  1.00 96.11           C  
ATOM    581  HB  ILE A  41       1.558   4.450  -7.086  1.00 96.11           H  
ATOM    582  O   ILE A  41       2.680   1.687  -7.923  1.00 96.11           O  
ATOM    583  CG1 ILE A  41       1.619   5.142  -5.036  1.00 96.11           C  
ATOM    584 HG12 ILE A  41       1.526   4.716  -4.037  1.00 96.11           H  
ATOM    585 HG13 ILE A  41       2.615   5.576  -5.116  1.00 96.11           H  
ATOM    586  CG2 ILE A  41       0.091   3.337  -5.963  1.00 96.11           C  
ATOM    587 HG21 ILE A  41      -0.060   2.623  -6.772  1.00 96.11           H  
ATOM    588 HG22 ILE A  41       0.014   2.820  -5.007  1.00 96.11           H  
ATOM    589 HG23 ILE A  41      -0.715   4.068  -6.028  1.00 96.11           H  
ATOM    590  CD1 ILE A  41       0.603   6.284  -5.168  1.00 96.11           C  
ATOM    591 HD11 ILE A  41       0.889   7.095  -4.499  1.00 96.11           H  
ATOM    592 HD12 ILE A  41       0.594   6.653  -6.194  1.00 96.11           H  
ATOM    593 HD13 ILE A  41      -0.395   5.949  -4.887  1.00 96.11           H  
ATOM    594  N   VAL A  42       1.901   0.659  -6.083  1.00 96.94           N  
ATOM    595  H   VAL A  42       1.719   0.759  -5.095  1.00 96.94           H  
ATOM    596  CA  VAL A  42       1.660  -0.657  -6.673  1.00 96.94           C  
ATOM    597  HA  VAL A  42       1.990  -0.652  -7.712  1.00 96.94           H  
ATOM    598  C   VAL A  42       0.171  -0.960  -6.629  1.00 96.94           C  
ATOM    599  CB  VAL A  42       2.437  -1.755  -5.930  1.00 96.94           C  
ATOM    600  HB  VAL A  42       1.993  -1.900  -4.945  1.00 96.94           H  
ATOM    601  O   VAL A  42      -0.452  -0.885  -5.572  1.00 96.94           O  
ATOM    602  CG1 VAL A  42       2.382  -3.086  -6.690  1.00 96.94           C  
ATOM    603 HG11 VAL A  42       2.806  -2.979  -7.688  1.00 96.94           H  
ATOM    604 HG12 VAL A  42       1.350  -3.424  -6.777  1.00 96.94           H  
ATOM    605 HG13 VAL A  42       2.949  -3.836  -6.139  1.00 96.94           H  
ATOM    606  CG2 VAL A  42       3.907  -1.396  -5.723  1.00 96.94           C  
ATOM    607 HG21 VAL A  42       4.424  -1.315  -6.679  1.00 96.94           H  
ATOM    608 HG22 VAL A  42       4.001  -0.456  -5.178  1.00 96.94           H  
ATOM    609 HG23 VAL A  42       4.361  -2.173  -5.108  1.00 96.94           H  
ATOM    610  N   ILE A  43      -0.398  -1.344  -7.768  1.00 96.76           N  
ATOM    611  H   ILE A  43       0.172  -1.371  -8.601  1.00 96.76           H  
ATOM    612  CA  ILE A  43      -1.781  -1.814  -7.860  1.00 96.76           C  
ATOM    613  HA  ILE A  43      -2.271  -1.672  -6.897  1.00 96.76           H  
ATOM    614  C   ILE A  43      -1.769  -3.308  -8.167  1.00 96.76           C  
ATOM    615  CB  ILE A  43      -2.594  -1.026  -8.908  1.00 96.76           C  
ATOM    616  HB  ILE A  43      -2.256  -1.331  -9.898  1.00 96.76           H  
ATOM    617  O   ILE A  43      -1.091  -3.751  -9.099  1.00 96.76           O  
ATOM    618  CG1 ILE A  43      -2.388   0.500  -8.811  1.00 96.76           C  
ATOM    619 HG12 ILE A  43      -2.603   0.852  -7.802  1.00 96.76           H  
ATOM    620 HG13 ILE A  43      -1.346   0.730  -9.033  1.00 96.76           H  
ATOM    621  CG2 ILE A  43      -4.077  -1.412  -8.763  1.00 96.76           C  
ATOM    622 HG21 ILE A  43      -4.441  -1.170  -7.764  1.00 96.76           H  
ATOM    623 HG22 ILE A  43      -4.696  -0.904  -9.503  1.00 96.76           H  
ATOM    624 HG23 ILE A  43      -4.189  -2.481  -8.944  1.00 96.76           H  
ATOM    625  CD1 ILE A  43      -3.251   1.270  -9.818  1.00 96.76           C  
ATOM    626 HD11 ILE A  43      -2.860   2.278  -9.954  1.00 96.76           H  
ATOM    627 HD12 ILE A  43      -3.231   0.771 -10.787  1.00 96.76           H  
ATOM    628 HD13 ILE A  43      -4.279   1.342  -9.462  1.00 96.76           H  
ATOM    629  N   GLY A  44      -2.525  -4.091  -7.405  1.00 95.82           N  
ATOM    630  H   GLY A  44      -3.073  -3.674  -6.666  1.00 95.82           H  
ATOM    631  CA  GLY A  44      -2.576  -5.539  -7.575  1.00 95.82           C  
ATOM    632  HA2 GLY A  44      -1.605  -5.957  -7.313  1.00 95.82           H  
ATOM    633  HA3 GLY A  44      -2.786  -5.780  -8.617  1.00 95.82           H  
ATOM    634  C   GLY A  44      -3.631  -6.202  -6.707  1.00 95.82           C  
ATOM    635  O   GLY A  44      -4.522  -5.539  -6.184  1.00 95.82           O  
ATOM    636  N   THR A  45      -3.536  -7.521  -6.556  1.00 94.76           N  
ATOM    637  H   THR A  45      -2.740  -8.007  -6.944  1.00 94.76           H  
ATOM    638  CA  THR A  45      -4.484  -8.290  -5.743  1.00 94.76           C  
ATOM    639  HA  THR A  45      -5.328  -7.641  -5.509  1.00 94.76           H  
ATOM    640  C   THR A  45      -3.890  -8.718  -4.405  1.00 94.76           C  
ATOM    641  CB  THR A  45      -5.061  -9.495  -6.495  1.00 94.76           C  
ATOM    642  HB  THR A  45      -5.802  -9.971  -5.854  1.00 94.76           H  
ATOM    643  O   THR A  45      -2.694  -9.001  -4.318  1.00 94.76           O  
ATOM    644  CG2 THR A  45      -5.745  -9.086  -7.799  1.00 94.76           C  
ATOM    645 HG21 THR A  45      -5.019  -8.684  -8.506  1.00 94.76           H  
ATOM    646 HG22 THR A  45      -6.227  -9.959  -8.240  1.00 94.76           H  
ATOM    647 HG23 THR A  45      -6.495  -8.325  -7.584  1.00 94.76           H  
ATOM    648  OG1 THR A  45      -4.066 -10.446  -6.804  1.00 94.76           O  
ATOM    649  HG1 THR A  45      -3.631 -10.196  -7.622  1.00 94.76           H  
ATOM    650  N   ALA A  46      -4.730  -8.792  -3.377  1.00 95.15           N  
ATOM    651  H   ALA A  46      -5.692  -8.520  -3.520  1.00 95.15           H  
ATOM    652  CA  ALA A  46      -4.393  -9.275  -2.038  1.00 95.15           C  
ATOM    653  HA  ALA A  46      -3.518  -9.923  -2.090  1.00 95.15           H  
ATOM    654  C   ALA A  46      -5.556 -10.090  -1.449  1.00 95.15           C  
ATOM    655  CB  ALA A  46      -4.047  -8.081  -1.149  1.00 95.15           C  
ATOM    656  HB1 ALA A  46      -3.893  -8.426  -0.126  1.00 95.15           H  
ATOM    657  HB2 ALA A  46      -3.135  -7.597  -1.497  1.00 95.15           H  
ATOM    658  HB3 ALA A  46      -4.865  -7.361  -1.145  1.00 95.15           H  
ATOM    659  O   ALA A  46      -6.681  -9.986  -1.932  1.00 95.15           O  
ATOM    660  N   ASP A  47      -5.317 -10.924  -0.442  1.00 93.06           N  
ATOM    661  H   ASP A  47      -4.378 -10.975  -0.072  1.00 93.06           H  
ATOM    662  CA  ASP A  47      -6.390 -11.660   0.247  1.00 93.06           C  
ATOM    663  HA  ASP A  47      -7.112 -12.014  -0.489  1.00 93.06           H  
ATOM    664  C   ASP A  47      -7.175 -10.762   1.223  1.00 93.06           C  
ATOM    665  CB  ASP A  47      -5.814 -12.896   0.957  1.00 93.06           C  
ATOM    666  HB2 ASP A  47      -6.604 -13.347   1.557  1.00 93.06           H  
ATOM    667  HB3 ASP A  47      -5.022 -12.578   1.635  1.00 93.06           H  
ATOM    668  O   ASP A  47      -8.360 -11.002   1.462  1.00 93.06           O  
ATOM    669  CG  ASP A  47      -5.276 -13.976   0.006  1.00 93.06           C  
ATOM    670  OD1 ASP A  47      -5.646 -13.995  -1.194  1.00 93.06           O  
ATOM    671  OD2 ASP A  47      -4.475 -14.816   0.465  1.00 93.06           O  
ATOM    672  N   SER A  48      -6.518  -9.717   1.732  1.00 94.15           N  
ATOM    673  H   SER A  48      -5.546  -9.620   1.475  1.00 94.15           H  
ATOM    674  CA  SER A  48      -7.011  -8.728   2.695  1.00 94.15           C  
ATOM    675  HA  SER A  48      -8.101  -8.724   2.696  1.00 94.15           H  
ATOM    676  C   SER A  48      -6.535  -7.309   2.310  1.00 94.15           C  
ATOM    677  CB  SER A  48      -6.544  -9.171   4.093  1.00 94.15           C  
ATOM    678  HB2 SER A  48      -5.472  -9.366   4.068  1.00 94.15           H  
ATOM    679  HB3 SER A  48      -7.048 -10.100   4.356  1.00 94.15           H  
ATOM    680  O   SER A  48      -5.908  -7.108   1.267  1.00 94.15           O  
ATOM    681  OG  SER A  48      -6.805  -8.215   5.101  1.00 94.15           O  
ATOM    682  HG  SER A  48      -5.947  -7.963   5.450  1.00 94.15           H  
ATOM    683  N   GLY A  49      -6.863  -6.315   3.135  1.00 93.43           N  
ATOM    684  H   GLY A  49      -7.266  -6.604   4.015  1.00 93.43           H  
ATOM    685  CA  GLY A  49      -6.542  -4.898   2.965  1.00 93.43           C  
ATOM    686  HA2 GLY A  49      -6.297  -4.473   3.939  1.00 93.43           H  
ATOM    687  HA3 GLY A  49      -5.670  -4.779   2.322  1.00 93.43           H  
ATOM    688  C   GLY A  49      -7.699  -4.120   2.350  1.00 93.43           C  
ATOM    689  O   GLY A  49      -8.393  -4.619   1.464  1.00 93.43           O  
ATOM    690  N   LYS A  50      -7.935  -2.897   2.826  1.00 92.43           N  
ATOM    691  H   LYS A  50      -7.311  -2.527   3.528  1.00 92.43           H  
ATOM    692  CA  LYS A  50      -9.075  -2.077   2.405  1.00 92.43           C  
ATOM    693  HA  LYS A  50      -9.973  -2.692   2.469  1.00 92.43           H  
ATOM    694  C   LYS A  50      -8.925  -1.607   0.955  1.00 92.43           C  
ATOM    695  CB  LYS A  50      -9.231  -0.929   3.406  1.00 92.43           C  
ATOM    696  HB2 LYS A  50      -9.356  -1.367   4.396  1.00 92.43           H  
ATOM    697  HB3 LYS A  50      -8.319  -0.331   3.417  1.00 92.43           H  
ATOM    698  O   LYS A  50      -7.976  -0.916   0.592  1.00 92.43           O  
ATOM    699  CG  LYS A  50     -10.423  -0.009   3.113  1.00 92.43           C  
ATOM    700  HG2 LYS A  50     -10.161   0.651   2.285  1.00 92.43           H  
ATOM    701  HG3 LYS A  50     -11.303  -0.593   2.844  1.00 92.43           H  
ATOM    702  CD  LYS A  50     -10.726   0.814   4.370  1.00 92.43           C  
ATOM    703  HD2 LYS A  50     -11.312   0.221   5.072  1.00 92.43           H  
ATOM    704  HD3 LYS A  50      -9.796   1.015   4.903  1.00 92.43           H  
ATOM    705  CE  LYS A  50     -11.471   2.112   4.062  1.00 92.43           C  
ATOM    706  HE2 LYS A  50     -12.519   2.011   4.343  1.00 92.43           H  
ATOM    707  HE3 LYS A  50     -11.401   2.299   2.990  1.00 92.43           H  
ATOM    708  NZ  LYS A  50     -10.814   3.222   4.787  1.00 92.43           N  
ATOM    709  HZ1 LYS A  50     -11.131   4.138   4.503  1.00 92.43           H  
ATOM    710  HZ2 LYS A  50      -9.840   3.221   4.519  1.00 92.43           H  
ATOM    711  HZ3 LYS A  50     -10.818   3.098   5.789  1.00 92.43           H  
ATOM    712  N   SER A  51      -9.887  -1.974   0.109  1.00 91.63           N  
ATOM    713  H   SER A  51     -10.608  -2.592   0.452  1.00 91.63           H  
ATOM    714  CA  SER A  51      -9.951  -1.483  -1.271  1.00 91.63           C  
ATOM    715  HA  SER A  51      -8.939  -1.480  -1.676  1.00 91.63           H  
ATOM    716  C   SER A  51     -10.493  -0.050  -1.327  1.00 91.63           C  
ATOM    717  CB  SER A  51     -10.794  -2.428  -2.134  1.00 91.63           C  
ATOM    718  HB2 SER A  51     -11.842  -2.341  -1.848  1.00 91.63           H  
ATOM    719  HB3 SER A  51     -10.467  -3.453  -1.957  1.00 91.63           H  
ATOM    720  O   SER A  51     -11.329   0.345  -0.514  1.00 91.63           O  
ATOM    721  OG  SER A  51     -10.646  -2.129  -3.515  1.00 91.63           O  
ATOM    722  HG  SER A  51      -9.768  -2.426  -3.764  1.00 91.63           H  
ATOM    723  N   GLY A  52     -10.062   0.725  -2.325  1.00 88.65           N  
ATOM    724  H   GLY A  52      -9.371   0.344  -2.956  1.00 88.65           H  
ATOM    725  CA  GLY A  52     -10.554   2.090  -2.554  1.00 88.65           C  
ATOM    726  HA2 GLY A  52     -11.579   2.174  -2.191  1.00 88.65           H  
ATOM    727  HA3 GLY A  52     -10.565   2.280  -3.627  1.00 88.65           H  
ATOM    728  C   GLY A  52      -9.738   3.199  -1.883  1.00 88.65           C  
ATOM    729  O   GLY A  52     -10.123   4.364  -1.965  1.00 88.65           O  
ATOM    730  N   GLU A  53      -8.602   2.870  -1.271  1.00 92.11           N  
ATOM    731  H   GLU A  53      -8.341   1.897  -1.200  1.00 92.11           H  
ATOM    732  CA  GLU A  53      -7.624   3.838  -0.772  1.00 92.11           C  
ATOM    733  HA  GLU A  53      -7.746   4.769  -1.326  1.00 92.11           H  
ATOM    734  C   GLU A  53      -6.185   3.372  -1.028  1.00 92.11           C  
ATOM    735  CB  GLU A  53      -7.908   4.163   0.701  1.00 92.11           C  
ATOM    736  HB2 GLU A  53      -8.955   4.457   0.771  1.00 92.11           H  
ATOM    737  HB3 GLU A  53      -7.304   5.024   0.990  1.00 92.11           H  
ATOM    738  O   GLU A  53      -5.965   2.282  -1.559  1.00 92.11           O  
ATOM    739  CG  GLU A  53      -7.633   3.016   1.684  1.00 92.11           C  
ATOM    740  HG2 GLU A  53      -8.106   2.107   1.313  1.00 92.11           H  
ATOM    741  HG3 GLU A  53      -6.558   2.848   1.743  1.00 92.11           H  
ATOM    742  CD  GLU A  53      -8.189   3.328   3.081  1.00 92.11           C  
ATOM    743  OE1 GLU A  53      -8.212   2.428   3.937  1.00 92.11           O  
ATOM    744  OE2 GLU A  53      -8.789   4.405   3.308  1.00 92.11           O  
ATOM    745  N   VAL A  54      -5.214   4.233  -0.709  1.00 94.57           N  
ATOM    746  H   VAL A  54      -5.462   5.053  -0.174  1.00 94.57           H  
ATOM    747  CA  VAL A  54      -3.786   3.906  -0.795  1.00 94.57           C  
ATOM    748  HA  VAL A  54      -3.657   3.035  -1.437  1.00 94.57           H  
ATOM    749  C   VAL A  54      -3.292   3.541   0.600  1.00 94.57           C  
ATOM    750  CB  VAL A  54      -2.952   5.053  -1.402  1.00 94.57           C  
ATOM    751  HB  VAL A  54      -2.947   5.908  -0.726  1.00 94.57           H  
ATOM    752  O   VAL A  54      -3.306   4.387   1.493  1.00 94.57           O  
ATOM    753  CG1 VAL A  54      -1.502   4.607  -1.638  1.00 94.57           C  
ATOM    754 HG11 VAL A  54      -0.924   5.423  -2.072  1.00 94.57           H  
ATOM    755 HG12 VAL A  54      -1.477   3.747  -2.307  1.00 94.57           H  
ATOM    756 HG13 VAL A  54      -1.036   4.334  -0.691  1.00 94.57           H  
ATOM    757  CG2 VAL A  54      -3.549   5.511  -2.742  1.00 94.57           C  
ATOM    758 HG21 VAL A  54      -2.830   6.113  -3.298  1.00 94.57           H  
ATOM    759 HG22 VAL A  54      -3.806   4.641  -3.346  1.00 94.57           H  
ATOM    760 HG23 VAL A  54      -4.451   6.097  -2.565  1.00 94.57           H  
ATOM    761  N   LEU A  55      -2.859   2.295   0.763  1.00 94.61           N  
ATOM    762  H   LEU A  55      -2.884   1.677  -0.036  1.00 94.61           H  
ATOM    763  CA  LEU A  55      -2.251   1.768   1.983  1.00 94.61           C  
ATOM    764  HA  LEU A  55      -2.618   2.327   2.844  1.00 94.61           H  
ATOM    765  C   LEU A  55      -0.735   1.954   1.902  1.00 94.61           C  
ATOM    766  CB  LEU A  55      -2.635   0.287   2.159  1.00 94.61           C  
ATOM    767  HB2 LEU A  55      -2.177  -0.284   1.352  1.00 94.61           H  
ATOM    768  HB3 LEU A  55      -2.218  -0.071   3.100  1.00 94.61           H  
ATOM    769  O   LEU A  55      -0.140   1.692   0.859  1.00 94.61           O  
ATOM    770  CG  LEU A  55      -4.150   0.001   2.148  1.00 94.61           C  
ATOM    771  HG  LEU A  55      -4.579   0.361   1.213  1.00 94.61           H  
ATOM    772  CD1 LEU A  55      -4.403  -1.503   2.217  1.00 94.61           C  
ATOM    773 HD11 LEU A  55      -5.471  -1.692   2.105  1.00 94.61           H  
ATOM    774 HD12 LEU A  55      -4.070  -1.888   3.182  1.00 94.61           H  
ATOM    775 HD13 LEU A  55      -3.861  -2.012   1.420  1.00 94.61           H  
ATOM    776  CD2 LEU A  55      -4.877   0.675   3.311  1.00 94.61           C  
ATOM    777 HD21 LEU A  55      -4.767   1.758   3.260  1.00 94.61           H  
ATOM    778 HD22 LEU A  55      -5.941   0.440   3.267  1.00 94.61           H  
ATOM    779 HD23 LEU A  55      -4.480   0.312   4.258  1.00 94.61           H  
ATOM    780  N   TRP A  56      -0.102   2.423   2.971  1.00 94.98           N  
ATOM    781  H   TRP A  56      -0.610   2.523   3.839  1.00 94.98           H  
ATOM    782  CA  TRP A  56       1.320   2.769   2.967  1.00 94.98           C  
ATOM    783  HA  TRP A  56       1.722   2.687   1.958  1.00 94.98           H  
ATOM    784  C   TRP A  56       2.115   1.824   3.852  1.00 94.98           C  
ATOM    785  CB  TRP A  56       1.500   4.220   3.413  1.00 94.98           C  
ATOM    786  HB2 TRP A  56       1.004   4.365   4.373  1.00 94.98           H  
ATOM    787  HB3 TRP A  56       2.563   4.406   3.568  1.00 94.98           H  
ATOM    788  O   TRP A  56       1.802   1.666   5.028  1.00 94.98           O  
ATOM    789  CG  TRP A  56       0.995   5.235   2.439  1.00 94.98           C  
ATOM    790  CD1 TRP A  56      -0.173   5.907   2.526  1.00 94.98           C  
ATOM    791  HD1 TRP A  56      -0.895   5.782   3.319  1.00 94.98           H  
ATOM    792  CD2 TRP A  56       1.617   5.680   1.199  1.00 94.98           C  
ATOM    793  CE2 TRP A  56       0.782   6.668   0.599  1.00 94.98           C  
ATOM    794  CE3 TRP A  56       2.794   5.326   0.513  1.00 94.98           C  
ATOM    795  HE3 TRP A  56       3.428   4.556   0.926  1.00 94.98           H  
ATOM    796  NE1 TRP A  56      -0.297   6.765   1.450  1.00 94.98           N  
ATOM    797  HE1 TRP A  56      -1.094   7.370   1.319  1.00 94.98           H  
ATOM    798  CH2 TRP A  56       2.296   6.929  -1.267  1.00 94.98           C  
ATOM    799  HH2 TRP A  56       2.566   7.396  -2.203  1.00 94.98           H  
ATOM    800  CZ2 TRP A  56       1.114   7.304  -0.607  1.00 94.98           C  
ATOM    801  HZ2 TRP A  56       0.467   8.066  -1.016  1.00 94.98           H  
ATOM    802  CZ3 TRP A  56       3.119   5.931  -0.712  1.00 94.98           C  
ATOM    803  HZ3 TRP A  56       4.006   5.598  -1.232  1.00 94.98           H  
ATOM    804  N   TYR A  57       3.184   1.256   3.298  1.00 94.21           N  
ATOM    805  H   TYR A  57       3.358   1.405   2.314  1.00 94.21           H  
ATOM    806  CA  TYR A  57       4.050   0.323   4.008  1.00 94.21           C  
ATOM    807  HA  TYR A  57       3.769   0.295   5.061  1.00 94.21           H  
ATOM    808  C   TYR A  57       5.509   0.755   3.926  1.00 94.21           C  
ATOM    809  CB  TYR A  57       3.861  -1.089   3.443  1.00 94.21           C  
ATOM    810  HB2 TYR A  57       4.170  -1.100   2.398  1.00 94.21           H  
ATOM    811  HB3 TYR A  57       4.508  -1.776   3.988  1.00 94.21           H  
ATOM    812  O   TYR A  57       5.994   1.140   2.861  1.00 94.21           O  
ATOM    813  CG  TYR A  57       2.435  -1.583   3.551  1.00 94.21           C  
ATOM    814  CD1 TYR A  57       1.927  -1.973   4.804  1.00 94.21           C  
ATOM    815  HD1 TYR A  57       2.547  -1.933   5.687  1.00 94.21           H  
ATOM    816  CD2 TYR A  57       1.605  -1.601   2.413  1.00 94.21           C  
ATOM    817  HD2 TYR A  57       1.986  -1.256   1.464  1.00 94.21           H  
ATOM    818  CE1 TYR A  57       0.584  -2.369   4.924  1.00 94.21           C  
ATOM    819  HE1 TYR A  57       0.178  -2.633   5.889  1.00 94.21           H  
ATOM    820  CE2 TYR A  57       0.270  -2.030   2.528  1.00 94.21           C  
ATOM    821  HE2 TYR A  57      -0.396  -2.040   1.677  1.00 94.21           H  
ATOM    822  OH  TYR A  57      -1.548  -2.738   3.894  1.00 94.21           O  
ATOM    823  HH  TYR A  57      -1.809  -2.669   4.815  1.00 94.21           H  
ATOM    824  CZ  TYR A  57      -0.245  -2.398   3.785  1.00 94.21           C  
ATOM    825  N   THR A  58       6.224   0.638   5.040  1.00 92.69           N  
ATOM    826  H   THR A  58       5.749   0.418   5.903  1.00 92.69           H  
ATOM    827  CA  THR A  58       7.683   0.836   5.135  1.00 92.69           C  
ATOM    828  HA  THR A  58       8.057   1.304   4.224  1.00 92.69           H  
ATOM    829  C   THR A  58       8.442  -0.481   5.300  1.00 92.69           C  
ATOM    830  CB  THR A  58       8.017   1.760   6.311  1.00 92.69           C  
ATOM    831  HB  THR A  58       9.097   1.810   6.446  1.00 92.69           H  
ATOM    832  O   THR A  58       9.671  -0.507   5.259  1.00 92.69           O  
ATOM    833  CG2 THR A  58       7.480   3.174   6.096  1.00 92.69           C  
ATOM    834 HG21 THR A  58       7.774   3.808   6.932  1.00 92.69           H  
ATOM    835 HG22 THR A  58       7.905   3.582   5.179  1.00 92.69           H  
ATOM    836 HG23 THR A  58       6.393   3.164   6.019  1.00 92.69           H  
ATOM    837  OG1 THR A  58       7.415   1.244   7.474  1.00 92.69           O  
ATOM    838  HG1 THR A  58       7.592   1.835   8.209  1.00 92.69           H  
ATOM    839  N   GLY A  59       7.718  -1.590   5.465  1.00 88.91           N  
ATOM    840  H   GLY A  59       6.713  -1.505   5.512  1.00 88.91           H  
ATOM    841  CA  GLY A  59       8.283  -2.910   5.681  1.00 88.91           C  
ATOM    842  HA2 GLY A  59       8.432  -3.064   6.750  1.00 88.91           H  
ATOM    843  HA3 GLY A  59       9.250  -2.974   5.183  1.00 88.91           H  
ATOM    844  C   GLY A  59       7.386  -4.021   5.151  1.00 88.91           C  
ATOM    845  O   GLY A  59       6.174  -3.878   4.999  1.00 88.91           O  
ATOM    846  N   VAL A  60       8.015  -5.158   4.867  1.00 89.04           N  
ATOM    847  H   VAL A  60       9.016  -5.186   4.999  1.00 89.04           H  
ATOM    848  CA  VAL A  60       7.343  -6.342   4.321  1.00 89.04           C  
ATOM    849  HA  VAL A  60       6.706  -6.042   3.490  1.00 89.04           H  
ATOM    850  C   VAL A  60       6.449  -7.019   5.364  1.00 89.04           C  
ATOM    851  CB  VAL A  60       8.397  -7.336   3.811  1.00 89.04           C  
ATOM    852  HB  VAL A  60       9.050  -7.603   4.643  1.00 89.04           H  
ATOM    853  O   VAL A  60       5.417  -7.571   5.001  1.00 89.04           O  
ATOM    854  CG1 VAL A  60       7.784  -8.617   3.258  1.00 89.04           C  
ATOM    855 HG11 VAL A  60       7.136  -8.399   2.409  1.00 89.04           H  
ATOM    856 HG12 VAL A  60       7.207  -9.125   4.030  1.00 89.04           H  
ATOM    857 HG13 VAL A  60       8.605  -9.270   2.963  1.00 89.04           H  
ATOM    858  CG2 VAL A  60       9.269  -6.767   2.687  1.00 89.04           C  
ATOM    859 HG21 VAL A  60       9.696  -5.806   2.973  1.00 89.04           H  
ATOM    860 HG22 VAL A  60       8.663  -6.650   1.788  1.00 89.04           H  
ATOM    861 HG23 VAL A  60      10.088  -7.453   2.470  1.00 89.04           H  
ATOM    862  N   GLU A  61       6.840  -7.019   6.642  1.00 90.55           N  
ATOM    863  H   GLU A  61       7.658  -6.493   6.914  1.00 90.55           H  
ATOM    864  CA  GLU A  61       6.106  -7.739   7.694  1.00 90.55           C  
ATOM    865  HA  GLU A  61       5.928  -8.763   7.363  1.00 90.55           H  
ATOM    866  C   GLU A  61       4.720  -7.140   7.937  1.00 90.55           C  
ATOM    867  CB  GLU A  61       6.929  -7.806   8.991  1.00 90.55           C  
ATOM    868  HB2 GLU A  61       7.222  -6.800   9.292  1.00 90.55           H  
ATOM    869  HB3 GLU A  61       6.309  -8.245   9.772  1.00 90.55           H  
ATOM    870  O   GLU A  61       3.738  -7.880   7.917  1.00 90.55           O  
ATOM    871  CG  GLU A  61       8.177  -8.684   8.803  1.00 90.55           C  
ATOM    872  HG2 GLU A  61       8.850  -8.199   8.095  1.00 90.55           H  
ATOM    873  HG3 GLU A  61       7.867  -9.631   8.361  1.00 90.55           H  
ATOM    874  CD  GLU A  61       8.943  -8.967  10.105  1.00 90.55           C  
ATOM    875  OE1 GLU A  61       9.601 -10.035  10.137  1.00 90.55           O  
ATOM    876  OE2 GLU A  61       8.915  -8.121  11.022  1.00 90.55           O  
ATOM    877  N   ASP A  62       4.621  -5.815   8.044  1.00 90.82           N  
ATOM    878  H   ASP A  62       5.460  -5.264   8.157  1.00 90.82           H  
ATOM    879  CA  ASP A  62       3.337  -5.123   8.206  1.00 90.82           C  
ATOM    880  HA  ASP A  62       2.827  -5.516   9.085  1.00 90.82           H  
ATOM    881  C   ASP A  62       2.427  -5.354   6.994  1.00 90.82           C  
ATOM    882  CB  ASP A  62       3.578  -3.622   8.423  1.00 90.82           C  
ATOM    883  HB2 ASP A  62       2.616  -3.123   8.537  1.00 90.82           H  
ATOM    884  HB3 ASP A  62       4.070  -3.210   7.541  1.00 90.82           H  
ATOM    885  O   ASP A  62       1.268  -5.741   7.144  1.00 90.82           O  
ATOM    886  CG  ASP A  62       4.430  -3.332   9.662  1.00 90.82           C  
ATOM    887  OD1 ASP A  62       4.336  -4.112  10.635  1.00 90.82           O  
ATOM    888  OD2 ASP A  62       5.223  -2.369   9.585  1.00 90.82           O  
ATOM    889  N   ALA A  63       2.984  -5.236   5.783  1.00 92.54           N  
ATOM    890  H   ALA A  63       3.939  -4.912   5.726  1.00 92.54           H  
ATOM    891  CA  ALA A  63       2.256  -5.513   4.549  1.00 92.54           C  
ATOM    892  HA  ALA A  63       1.386  -4.859   4.500  1.00 92.54           H  
ATOM    893  C   ALA A  63       1.741  -6.959   4.487  1.00 92.54           C  
ATOM    894  CB  ALA A  63       3.172  -5.208   3.360  1.00 92.54           C  
ATOM    895  HB1 ALA A  63       3.483  -4.164   3.390  1.00 92.54           H  
ATOM    896  HB2 ALA A  63       2.620  -5.395   2.439  1.00 92.54           H  
ATOM    897  HB3 ALA A  63       4.054  -5.847   3.389  1.00 92.54           H  
ATOM    898  O   ALA A  63       0.612  -7.196   4.067  1.00 92.54           O  
ATOM    899  N   ARG A  64       2.543  -7.943   4.910  1.00 90.79           N  
ATOM    900  H   ARG A  64       3.454  -7.684   5.261  1.00 90.79           H  
ATOM    901  CA  ARG A  64       2.131  -9.355   4.973  1.00 90.79           C  
ATOM    902  HA  ARG A  64       1.730  -9.675   4.012  1.00 90.79           H  
ATOM    903  C   ARG A  64       1.016  -9.593   5.982  1.00 90.79           C  
ATOM    904  CB  ARG A  64       3.323 -10.227   5.368  1.00 90.79           C  
ATOM    905  HB2 ARG A  64       2.945 -11.143   5.822  1.00 90.79           H  
ATOM    906  HB3 ARG A  64       3.917  -9.724   6.131  1.00 90.79           H  
ATOM    907  O   ARG A  64       0.108 -10.373   5.700  1.00 90.79           O  
ATOM    908  CG  ARG A  64       4.221 -10.596   4.187  1.00 90.79           C  
ATOM    909  HG2 ARG A  64       3.622 -10.912   3.333  1.00 90.79           H  
ATOM    910  HG3 ARG A  64       4.818  -9.732   3.895  1.00 90.79           H  
ATOM    911  CD  ARG A  64       5.123 -11.744   4.656  1.00 90.79           C  
ATOM    912  HD2 ARG A  64       4.593 -12.687   4.526  1.00 90.79           H  
ATOM    913  HD3 ARG A  64       5.308 -11.618   5.723  1.00 90.79           H  
ATOM    914  NE  ARG A  64       6.400 -11.789   3.932  1.00 90.79           N  
ATOM    915  HE  ARG A  64       6.364 -11.890   2.927  1.00 90.79           H  
ATOM    916  NH1 ARG A  64       7.818 -11.918   5.736  1.00 90.79           N  
ATOM    917 HH11 ARG A  64       8.747 -11.846   6.127  1.00 90.79           H  
ATOM    918 HH12 ARG A  64       7.018 -11.878   6.351  1.00 90.79           H  
ATOM    919  NH2 ARG A  64       8.635 -11.860   3.669  1.00 90.79           N  
ATOM    920 HH21 ARG A  64       9.579 -11.885   4.026  1.00 90.79           H  
ATOM    921 HH22 ARG A  64       8.407 -12.004   2.695  1.00 90.79           H  
ATOM    922  CZ  ARG A  64       7.606 -11.847   4.455  1.00 90.79           C  
ATOM    923  N   ASN A  65       1.108  -8.960   7.147  1.00 88.33           N  
ATOM    924  H   ASN A  65       1.902  -8.356   7.310  1.00 88.33           H  
ATOM    925  CA  ASN A  65       0.127  -9.118   8.213  1.00 88.33           C  
ATOM    926  HA  ASN A  65      -0.042 -10.180   8.392  1.00 88.33           H  
ATOM    927  C   ASN A  65      -1.227  -8.522   7.810  1.00 88.33           C  
ATOM    928  CB  ASN A  65       0.681  -8.484   9.498  1.00 88.33           C  
ATOM    929  HB2 ASN A  65      -0.110  -8.448  10.247  1.00 88.33           H  
ATOM    930  HB3 ASN A  65       0.995  -7.461   9.292  1.00 88.33           H  
ATOM    931  O   ASN A  65      -2.254  -9.143   8.066  1.00 88.33           O  
ATOM    932  CG  ASN A  65       1.844  -9.257  10.099  1.00 88.33           C  
ATOM    933  ND2 ASN A  65       2.642  -8.608  10.914  1.00 88.33           N  
ATOM    934 HD21 ASN A  65       3.447  -9.107  11.265  1.00 88.33           H  
ATOM    935 HD22 ASN A  65       2.538  -7.611  11.033  1.00 88.33           H  
ATOM    936  OD1 ASN A  65       2.041 -10.444   9.874  1.00 88.33           O  
ATOM    937  N   GLU A  66      -1.232  -7.367   7.139  1.00 92.22           N  
ATOM    938  H   GLU A  66      -0.364  -6.865   7.026  1.00 92.22           H  
ATOM    939  CA  GLU A  66      -2.472  -6.701   6.733  1.00 92.22           C  
ATOM    940  HA  GLU A  66      -3.220  -6.861   7.510  1.00 92.22           H  
ATOM    941  C   GLU A  66      -3.060  -7.255   5.426  1.00 92.22           C  
ATOM    942  CB  GLU A  66      -2.227  -5.191   6.635  1.00 92.22           C  
ATOM    943  HB2 GLU A  66      -1.718  -4.857   7.540  1.00 92.22           H  
ATOM    944  HB3 GLU A  66      -1.590  -4.985   5.775  1.00 92.22           H  
ATOM    945  O   GLU A  66      -4.265  -7.486   5.348  1.00 92.22           O  
ATOM    946  CG  GLU A  66      -3.555  -4.426   6.505  1.00 92.22           C  
ATOM    947  HG2 GLU A  66      -4.172  -4.642   7.377  1.00 92.22           H  
ATOM    948  HG3 GLU A  66      -4.085  -4.780   5.621  1.00 92.22           H  
ATOM    949  CD  GLU A  66      -3.376  -2.910   6.377  1.00 92.22           C  
ATOM    950  OE1 GLU A  66      -4.393  -2.237   6.104  1.00 92.22           O  
ATOM    951  OE2 GLU A  66      -2.217  -2.441   6.424  1.00 92.22           O  
ATOM    952  N   LEU A  67      -2.241  -7.491   4.394  1.00 94.49           N  
ATOM    953  H   LEU A  67      -1.260  -7.279   4.508  1.00 94.49           H  
ATOM    954  CA  LEU A  67      -2.711  -7.918   3.066  1.00 94.49           C  
ATOM    955  HA  LEU A  67      -3.679  -7.455   2.872  1.00 94.49           H  
ATOM    956  C   LEU A  67      -2.923  -9.435   2.960  1.00 94.49           C  
ATOM    957  CB  LEU A  67      -1.720  -7.445   1.986  1.00 94.49           C  
ATOM    958  HB2 LEU A  67      -0.768  -7.951   2.148  1.00 94.49           H  
ATOM    959  HB3 LEU A  67      -2.084  -7.772   1.012  1.00 94.49           H  
ATOM    960  O   LEU A  67      -3.620  -9.902   2.055  1.00 94.49           O  
ATOM    961  CG  LEU A  67      -1.487  -5.924   1.929  1.00 94.49           C  
ATOM    962  HG  LEU A  67      -1.148  -5.555   2.897  1.00 94.49           H  
ATOM    963  CD1 LEU A  67      -0.399  -5.626   0.897  1.00 94.49           C  
ATOM    964 HD11 LEU A  67      -0.744  -5.914  -0.096  1.00 94.49           H  
ATOM    965 HD12 LEU A  67      -0.168  -4.561   0.923  1.00 94.49           H  
ATOM    966 HD13 LEU A  67       0.504  -6.180   1.156  1.00 94.49           H  
ATOM    967  CD2 LEU A  67      -2.753  -5.170   1.523  1.00 94.49           C  
ATOM    968 HD21 LEU A  67      -2.525  -4.110   1.411  1.00 94.49           H  
ATOM    969 HD22 LEU A  67      -3.163  -5.569   0.595  1.00 94.49           H  
ATOM    970 HD23 LEU A  67      -3.491  -5.267   2.319  1.00 94.49           H  
ATOM    971  N   GLY A  68      -2.321 -10.215   3.860  1.00 89.12           N  
ATOM    972  H   GLY A  68      -1.759  -9.776   4.576  1.00 89.12           H  
ATOM    973  CA  GLY A  68      -2.354 -11.672   3.819  1.00 89.12           C  
ATOM    974  HA2 GLY A  68      -3.391 -12.004   3.771  1.00 89.12           H  
ATOM    975  HA3 GLY A  68      -1.908 -12.063   4.733  1.00 89.12           H  
ATOM    976  C   GLY A  68      -1.576 -12.226   2.623  1.00 89.12           C  
ATOM    977  O   GLY A  68      -0.377 -11.994   2.484  1.00 89.12           O  
ATOM    978  N   GLY A  69      -2.240 -13.009   1.772  1.00 88.61           N  
ATOM    979  H   GLY A  69      -3.227 -13.162   1.923  1.00 88.61           H  
ATOM    980  CA  GLY A  69      -1.671 -13.527   0.527  1.00 88.61           C  
ATOM    981  HA2 GLY A  69      -2.035 -14.542   0.374  1.00 88.61           H  
ATOM    982  HA3 GLY A  69      -0.585 -13.573   0.603  1.00 88.61           H  
ATOM    983  C   GLY A  69      -2.029 -12.688  -0.705  1.00 88.61           C  
ATOM    984  O   GLY A  69      -2.544 -11.578  -0.614  1.00 88.61           O  
ATOM    985  N   GLY A  70      -1.743 -13.232  -1.889  1.00 89.97           N  
ATOM    986  H   GLY A  70      -1.295 -14.137  -1.887  1.00 89.97           H  
ATOM    987  CA  GLY A  70      -1.946 -12.562  -3.178  1.00 89.97           C  
ATOM    988  HA2 GLY A  70      -2.371 -13.272  -3.888  1.00 89.97           H  
ATOM    989  HA3 GLY A  70      -2.657 -11.743  -3.067  1.00 89.97           H  
ATOM    990  C   GLY A  70      -0.663 -11.998  -3.789  1.00 89.97           C  
ATOM    991  O   GLY A  70       0.448 -12.299  -3.343  1.00 89.97           O  
ATOM    992  N   ASP A  71      -0.825 -11.209  -4.848  1.00 93.23           N  
ATOM    993  H   ASP A  71      -1.760 -10.950  -5.129  1.00 93.23           H  
ATOM    994  CA  ASP A  71       0.294 -10.701  -5.643  1.00 93.23           C  
ATOM    995  HA  ASP A  71       1.050 -11.483  -5.716  1.00 93.23           H  
ATOM    996  C   ASP A  71       0.976  -9.499  -4.982  1.00 93.23           C  
ATOM    997  CB  ASP A  71      -0.185 -10.352  -7.064  1.00 93.23           C  
ATOM    998  HB2 ASP A  71      -1.089  -9.746  -7.005  1.00 93.23           H  
ATOM    999  HB3 ASP A  71       0.586  -9.751  -7.547  1.00 93.23           H  
ATOM   1000  O   ASP A  71       2.197  -9.376  -5.046  1.00 93.23           O  
ATOM   1001  CG  ASP A  71      -0.442 -11.573  -7.958  1.00 93.23           C  
ATOM   1002  OD1 ASP A  71      -0.262 -12.724  -7.500  1.00 93.23           O  
ATOM   1003  OD2 ASP A  71      -0.778 -11.353  -9.142  1.00 93.23           O  
ATOM   1004  N   LEU A  72       0.212  -8.640  -4.303  1.00 95.45           N  
ATOM   1005  H   LEU A  72      -0.780  -8.825  -4.255  1.00 95.45           H  
ATOM   1006  CA  LEU A  72       0.730  -7.456  -3.615  1.00 95.45           C  
ATOM   1007  HA  LEU A  72       1.249  -6.844  -4.353  1.00 95.45           H  
ATOM   1008  C   LEU A  72       1.785  -7.780  -2.544  1.00 95.45           C  
ATOM   1009  CB  LEU A  72      -0.433  -6.640  -3.029  1.00 95.45           C  
ATOM   1010  HB2 LEU A  72      -1.138  -7.319  -2.549  1.00 95.45           H  
ATOM   1011  HB3 LEU A  72      -0.041  -5.969  -2.265  1.00 95.45           H  
ATOM   1012  O   LEU A  72       2.911  -7.303  -2.700  1.00 95.45           O  
ATOM   1013  CG  LEU A  72      -1.185  -5.793  -4.064  1.00 95.45           C  
ATOM   1014  HG  LEU A  72      -1.446  -6.413  -4.922  1.00 95.45           H  
ATOM   1015  CD1 LEU A  72      -2.476  -5.263  -3.446  1.00 95.45           C  
ATOM   1016 HD11 LEU A  72      -3.179  -6.083  -3.301  1.00 95.45           H  
ATOM   1017 HD12 LEU A  72      -2.276  -4.802  -2.479  1.00 95.45           H  
ATOM   1018 HD13 LEU A  72      -2.933  -4.528  -4.109  1.00 95.45           H  
ATOM   1019  CD2 LEU A  72      -0.321  -4.626  -4.549  1.00 95.45           C  
ATOM   1020 HD21 LEU A  72       0.478  -4.990  -5.195  1.00 95.45           H  
ATOM   1021 HD22 LEU A  72      -0.924  -3.910  -5.108  1.00 95.45           H  
ATOM   1022 HD23 LEU A  72       0.140  -4.118  -3.702  1.00 95.45           H  
ATOM   1023  N   PRO A  73       1.505  -8.593  -1.501  1.00 93.55           N  
ATOM   1024  CA  PRO A  73       2.498  -8.893  -0.464  1.00 93.55           C  
ATOM   1025  HA  PRO A  73       2.792  -7.981   0.056  1.00 93.55           H  
ATOM   1026  C   PRO A  73       3.767  -9.530  -1.047  1.00 93.55           C  
ATOM   1027  CB  PRO A  73       1.788  -9.804   0.546  1.00 93.55           C  
ATOM   1028  HB2 PRO A  73       1.404  -9.198   1.367  1.00 93.55           H  
ATOM   1029  HB3 PRO A  73       2.441 -10.585   0.935  1.00 93.55           H  
ATOM   1030  O   PRO A  73       4.876  -9.225  -0.613  1.00 93.55           O  
ATOM   1031  CG  PRO A  73       0.615 -10.389  -0.235  1.00 93.55           C  
ATOM   1032  HG2 PRO A  73       0.937 -11.275  -0.783  1.00 93.55           H  
ATOM   1033  HG3 PRO A  73      -0.229 -10.616   0.416  1.00 93.55           H  
ATOM   1034  CD  PRO A  73       0.252  -9.278  -1.208  1.00 93.55           C  
ATOM   1035  HD2 PRO A  73      -0.216  -9.711  -2.092  1.00 93.55           H  
ATOM   1036  HD3 PRO A  73      -0.435  -8.585  -0.722  1.00 93.55           H  
ATOM   1037  N   GLN A  74       3.629 -10.351  -2.090  1.00 92.23           N  
ATOM   1038  H   GLN A  74       2.699 -10.529  -2.441  1.00 92.23           H  
ATOM   1039  CA  GLN A  74       4.767 -10.961  -2.774  1.00 92.23           C  
ATOM   1040  HA  GLN A  74       5.448 -11.356  -2.020  1.00 92.23           H  
ATOM   1041  C   GLN A  74       5.572  -9.962  -3.621  1.00 92.23           C  
ATOM   1042  CB  GLN A  74       4.240 -12.134  -3.603  1.00 92.23           C  
ATOM   1043  HB2 GLN A  74       3.750 -12.833  -2.924  1.00 92.23           H  
ATOM   1044  HB3 GLN A  74       3.499 -11.786  -4.322  1.00 92.23           H  
ATOM   1045  O   GLN A  74       6.795 -10.061  -3.684  1.00 92.23           O  
ATOM   1046  CG  GLN A  74       5.363 -12.869  -4.338  1.00 92.23           C  
ATOM   1047  HG2 GLN A  74       5.688 -12.293  -5.205  1.00 92.23           H  
ATOM   1048  HG3 GLN A  74       6.215 -12.990  -3.669  1.00 92.23           H  
ATOM   1049  CD  GLN A  74       4.887 -14.233  -4.795  1.00 92.23           C  
ATOM   1050  NE2 GLN A  74       5.367 -15.291  -4.186  1.00 92.23           N  
ATOM   1051 HE21 GLN A  74       5.858 -15.114  -3.321  1.00 92.23           H  
ATOM   1052 HE22 GLN A  74       4.955 -16.198  -4.349  1.00 92.23           H  
ATOM   1053  OE1 GLN A  74       4.021 -14.400  -5.634  1.00 92.23           O  
ATOM   1054  N   ALA A  75       4.922  -8.991  -4.261  1.00 94.75           N  
ATOM   1055  H   ALA A  75       3.914  -8.956  -4.219  1.00 94.75           H  
ATOM   1056  CA  ALA A  75       5.617  -7.926  -4.975  1.00 94.75           C  
ATOM   1057  HA  ALA A  75       6.357  -8.366  -5.643  1.00 94.75           H  
ATOM   1058  C   ALA A  75       6.365  -7.004  -4.001  1.00 94.75           C  
ATOM   1059  CB  ALA A  75       4.599  -7.159  -5.819  1.00 94.75           C  
ATOM   1060  HB1 ALA A  75       4.140  -7.833  -6.542  1.00 94.75           H  
ATOM   1061  HB2 ALA A  75       3.826  -6.739  -5.175  1.00 94.75           H  
ATOM   1062  HB3 ALA A  75       5.096  -6.347  -6.350  1.00 94.75           H  
ATOM   1063  O   ALA A  75       7.510  -6.640  -4.266  1.00 94.75           O  
ATOM   1064  N   LEU A  76       5.762  -6.694  -2.849  1.00 94.71           N  
ATOM   1065  H   LEU A  76       4.814  -7.014  -2.711  1.00 94.71           H  
ATOM   1066  CA  LEU A  76       6.375  -5.888  -1.789  1.00 94.71           C  
ATOM   1067  HA  LEU A  76       6.654  -4.919  -2.204  1.00 94.71           H  
ATOM   1068  C   LEU A  76       7.670  -6.532  -1.271  1.00 94.71           C  
ATOM   1069  CB  LEU A  76       5.338  -5.645  -0.674  1.00 94.71           C  
ATOM   1070  HB2 LEU A  76       4.846  -6.590  -0.441  1.00 94.71           H  
ATOM   1071  HB3 LEU A  76       5.843  -5.314   0.233  1.00 94.71           H  
ATOM   1072  O   LEU A  76       8.678  -5.835  -1.171  1.00 94.71           O  
ATOM   1073  CG  LEU A  76       4.293  -4.587  -1.093  1.00 94.71           C  
ATOM   1074  HG  LEU A  76       4.252  -4.536  -2.181  1.00 94.71           H  
ATOM   1075  CD1 LEU A  76       2.880  -4.895  -0.604  1.00 94.71           C  
ATOM   1076 HD11 LEU A  76       2.690  -5.968  -0.598  1.00 94.71           H  
ATOM   1077 HD12 LEU A  76       2.159  -4.432  -1.279  1.00 94.71           H  
ATOM   1078 HD13 LEU A  76       2.722  -4.512   0.404  1.00 94.71           H  
ATOM   1079  CD2 LEU A  76       4.663  -3.205  -0.557  1.00 94.71           C  
ATOM   1080 HD21 LEU A  76       4.577  -3.181   0.529  1.00 94.71           H  
ATOM   1081 HD22 LEU A  76       5.681  -2.952  -0.852  1.00 94.71           H  
ATOM   1082 HD23 LEU A  76       3.978  -2.464  -0.969  1.00 94.71           H  
ATOM   1083  N   GLU A  77       7.701  -7.855  -1.055  1.00 91.54           N  
ATOM   1084  H   GLU A  77       6.832  -8.366  -1.120  1.00 91.54           H  
ATOM   1085  CA  GLU A  77       8.936  -8.594  -0.714  1.00 91.54           C  
ATOM   1086  HA  GLU A  77       9.251  -8.331   0.296  1.00 91.54           H  
ATOM   1087  C   GLU A  77      10.104  -8.248  -1.651  1.00 91.54           C  
ATOM   1088  CB  GLU A  77       8.708 -10.120  -0.788  1.00 91.54           C  
ATOM   1089  HB2 GLU A  77       8.209 -10.378  -1.722  1.00 91.54           H  
ATOM   1090  HB3 GLU A  77       9.676 -10.620  -0.779  1.00 91.54           H  
ATOM   1091  O   GLU A  77      11.218  -7.965  -1.203  1.00 91.54           O  
ATOM   1092  CG  GLU A  77       7.901 -10.661   0.391  1.00 91.54           C  
ATOM   1093  HG2 GLU A  77       8.508 -10.476   1.277  1.00 91.54           H  
ATOM   1094  HG3 GLU A  77       6.966 -10.111   0.492  1.00 91.54           H  
ATOM   1095  CD  GLU A  77       7.610 -12.170   0.366  1.00 91.54           C  
ATOM   1096  OE1 GLU A  77       7.184 -12.653   1.437  1.00 91.54           O  
ATOM   1097  OE2 GLU A  77       7.877 -12.907  -0.615  1.00 91.54           O  
ATOM   1098  N   MET A  78       9.835  -8.237  -2.956  1.00 92.15           N  
ATOM   1099  H   MET A  78       8.885  -8.419  -3.245  1.00 92.15           H  
ATOM   1100  CA  MET A  78      10.838  -7.958  -3.984  1.00 92.15           C  
ATOM   1101  HA  MET A  78      11.760  -8.487  -3.744  1.00 92.15           H  
ATOM   1102  C   MET A  78      11.164  -6.475  -4.095  1.00 92.15           C  
ATOM   1103  CB  MET A  78      10.327  -8.436  -5.341  1.00 92.15           C  
ATOM   1104  HB2 MET A  78       9.425  -7.888  -5.615  1.00 92.15           H  
ATOM   1105  HB3 MET A  78      11.089  -8.243  -6.096  1.00 92.15           H  
ATOM   1106  O   MET A  78      12.290  -6.116  -4.432  1.00 92.15           O  
ATOM   1107  CG  MET A  78      10.021  -9.923  -5.334  1.00 92.15           C  
ATOM   1108  HG2 MET A  78      10.920 -10.479  -5.064  1.00 92.15           H  
ATOM   1109  HG3 MET A  78       9.248 -10.128  -4.594  1.00 92.15           H  
ATOM   1110  SD  MET A  78       9.434 -10.487  -6.936  1.00 92.15           S  
ATOM   1111  CE  MET A  78       8.910 -12.108  -6.387  1.00 92.15           C  
ATOM   1112  HE1 MET A  78       7.820 -12.141  -6.376  1.00 92.15           H  
ATOM   1113  HE2 MET A  78       9.282 -12.305  -5.382  1.00 92.15           H  
ATOM   1114  HE3 MET A  78       9.327 -12.839  -7.080  1.00 92.15           H  
ATOM   1115  N   MET A  79      10.183  -5.612  -3.838  1.00 94.91           N  
ATOM   1116  H   MET A  79       9.273  -5.977  -3.599  1.00 94.91           H  
ATOM   1117  CA  MET A  79      10.343  -4.171  -3.968  1.00 94.91           C  
ATOM   1118  HA  MET A  79      10.896  -3.989  -4.890  1.00 94.91           H  
ATOM   1119  C   MET A  79      11.161  -3.560  -2.840  1.00 94.91           C  
ATOM   1120  CB  MET A  79       8.980  -3.487  -4.065  1.00 94.91           C  
ATOM   1121  HB2 MET A  79       9.101  -2.419  -3.882  1.00 94.91           H  
ATOM   1122  HB3 MET A  79       8.289  -3.895  -3.328  1.00 94.91           H  
ATOM   1123  O   MET A  79      11.949  -2.654  -3.107  1.00 94.91           O  
ATOM   1124  CG  MET A  79       8.439  -3.686  -5.475  1.00 94.91           C  
ATOM   1125  HG2 MET A  79       8.339  -4.751  -5.683  1.00 94.91           H  
ATOM   1126  HG3 MET A  79       9.177  -3.267  -6.159  1.00 94.91           H  
ATOM   1127  SD  MET A  79       6.869  -2.886  -5.824  1.00 94.91           S  
ATOM   1128  CE  MET A  79       7.390  -1.153  -5.790  1.00 94.91           C  
ATOM   1129  HE1 MET A  79       8.249  -1.010  -6.446  1.00 94.91           H  
ATOM   1130  HE2 MET A  79       6.563  -0.538  -6.144  1.00 94.91           H  
ATOM   1131  HE3 MET A  79       7.646  -0.859  -4.772  1.00 94.91           H  
ATOM   1132  N   PHE A  80      11.013  -4.065  -1.616  1.00 93.23           N  
ATOM   1133  H   PHE A  80      10.293  -4.756  -1.462  1.00 93.23           H  
ATOM   1134  CA  PHE A  80      11.813  -3.631  -0.469  1.00 93.23           C  
ATOM   1135  HA  PHE A  80      11.899  -2.545  -0.480  1.00 93.23           H  
ATOM   1136  C   PHE A  80      13.245  -4.191  -0.514  1.00 93.23           C  
ATOM   1137  CB  PHE A  80      11.095  -4.041   0.827  1.00 93.23           C  
ATOM   1138  HB2 PHE A  80      10.804  -5.089   0.762  1.00 93.23           H  
ATOM   1139  HB3 PHE A  80      11.800  -3.950   1.654  1.00 93.23           H  
ATOM   1140  O   PHE A  80      14.187  -3.513  -0.103  1.00 93.23           O  
ATOM   1141  CG  PHE A  80       9.887  -3.186   1.170  1.00 93.23           C  
ATOM   1142  CD1 PHE A  80      10.069  -1.845   1.549  1.00 93.23           C  
ATOM   1143  HD1 PHE A  80      11.068  -1.445   1.640  1.00 93.23           H  
ATOM   1144  CD2 PHE A  80       8.588  -3.722   1.175  1.00 93.23           C  
ATOM   1145  HD2 PHE A  80       8.420  -4.758   0.921  1.00 93.23           H  
ATOM   1146  CE1 PHE A  80       8.967  -1.031   1.857  1.00 93.23           C  
ATOM   1147  HE1 PHE A  80       9.117  -0.002   2.147  1.00 93.23           H  
ATOM   1148  CE2 PHE A  80       7.489  -2.931   1.536  1.00 93.23           C  
ATOM   1149  HE2 PHE A  80       6.501  -3.363   1.591  1.00 93.23           H  
ATOM   1150  CZ  PHE A  80       7.674  -1.578   1.845  1.00 93.23           C  
ATOM   1151  HZ  PHE A  80       6.819  -0.972   2.104  1.00 93.23           H  
ATOM   1152  N   SER A  81      13.442  -5.409  -1.037  1.00 91.89           N  
ATOM   1153  H   SER A  81      12.637  -5.934  -1.348  1.00 91.89           H  
ATOM   1154  CA  SER A  81      14.758  -6.068  -1.050  1.00 91.89           C  
ATOM   1155  HA  SER A  81      15.530  -5.316  -0.891  1.00 91.89           H  
ATOM   1156  C   SER A  81      15.109  -6.749  -2.387  1.00 91.89           C  
ATOM   1157  CB  SER A  81      14.846  -7.029   0.138  1.00 91.89           C  
ATOM   1158  HB2 SER A  81      14.132  -7.843   0.012  1.00 91.89           H  
ATOM   1159  HB3 SER A  81      14.612  -6.490   1.056  1.00 91.89           H  
ATOM   1160  O   SER A  81      15.291  -7.970  -2.433  1.00 91.89           O  
ATOM   1161  OG  SER A  81      16.160  -7.545   0.227  1.00 91.89           O  
ATOM   1162  HG  SER A  81      16.271  -8.099  -0.549  1.00 91.89           H  
ATOM   1163  N   PRO A  82      15.280  -5.985  -3.481  1.00 92.41           N  
ATOM   1164  CA  PRO A  82      15.631  -6.535  -4.787  1.00 92.41           C  
ATOM   1165  HA  PRO A  82      14.965  -7.366  -5.019  1.00 92.41           H  
ATOM   1166  C   PRO A  82      17.085  -7.035  -4.870  1.00 92.41           C  
ATOM   1167  CB  PRO A  82      15.370  -5.392  -5.775  1.00 92.41           C  
ATOM   1168  HB2 PRO A  82      14.328  -5.416  -6.094  1.00 92.41           H  
ATOM   1169  HB3 PRO A  82      16.029  -5.434  -6.642  1.00 92.41           H  
ATOM   1170  O   PRO A  82      17.388  -7.877  -5.713  1.00 92.41           O  
ATOM   1171  CG  PRO A  82      15.613  -4.138  -4.937  1.00 92.41           C  
ATOM   1172  HG2 PRO A  82      15.068  -3.278  -5.325  1.00 92.41           H  
ATOM   1173  HG3 PRO A  82      16.682  -3.929  -4.879  1.00 92.41           H  
ATOM   1174  CD  PRO A  82      15.093  -4.548  -3.565  1.00 92.41           C  
ATOM   1175  HD2 PRO A  82      14.030  -4.317  -3.497  1.00 92.41           H  
ATOM   1176  HD3 PRO A  82      15.643  -4.035  -2.777  1.00 92.41           H  
ATOM   1177  N   SER A  83      18.010  -6.537  -4.042  1.00 89.64           N  
ATOM   1178  H   SER A  83      17.720  -5.895  -3.317  1.00 89.64           H  
ATOM   1179  CA  SER A  83      19.433  -6.904  -4.122  1.00 89.64           C  
ATOM   1180  HA  SER A  83      19.719  -6.898  -5.174  1.00 89.64           H  
ATOM   1181  C   SER A  83      19.726  -8.280  -3.502  1.00 89.64           C  
ATOM   1182  CB  SER A  83      20.292  -5.858  -3.408  1.00 89.64           C  
ATOM   1183  HB2 SER A  83      20.109  -4.875  -3.840  1.00 89.64           H  
ATOM   1184  HB3 SER A  83      20.025  -5.837  -2.351  1.00 89.64           H  
ATOM   1185  O   SER A  83      19.203  -8.573  -2.425  1.00 89.64           O  
ATOM   1186  OG  SER A  83      21.666  -6.186  -3.531  1.00 89.64           O  
ATOM   1187  HG  SER A  83      22.154  -5.656  -2.896  1.00 89.64           H  
ATOM   1188  N   PRO A  84      20.631  -9.099  -4.084  1.00 85.79           N  
ATOM   1189  CA  PRO A  84      21.144 -10.319  -3.447  1.00 85.79           C  
ATOM   1190  HA  PRO A  84      20.331 -11.034  -3.325  1.00 85.79           H  
ATOM   1191  C   PRO A  84      21.807 -10.088  -2.083  1.00 85.79           C  
ATOM   1192  CB  PRO A  84      22.184 -10.887  -4.419  1.00 85.79           C  
ATOM   1193  HB2 PRO A  84      23.181 -10.538  -4.149  1.00 85.79           H  
ATOM   1194  HB3 PRO A  84      22.158 -11.977  -4.435  1.00 85.79           H  
ATOM   1195  O   PRO A  84      21.883 -11.009  -1.278  1.00 85.79           O  
ATOM   1196  CG  PRO A  84      21.804 -10.296  -5.769  1.00 85.79           C  
ATOM   1197  HG2 PRO A  84      22.671 -10.196  -6.421  1.00 85.79           H  
ATOM   1198  HG3 PRO A  84      21.045 -10.928  -6.230  1.00 85.79           H  
ATOM   1199  CD  PRO A  84      21.204  -8.940  -5.409  1.00 85.79           C  
ATOM   1200  HD2 PRO A  84      20.431  -8.679  -6.132  1.00 85.79           H  
ATOM   1201  HD3 PRO A  84      21.983  -8.178  -5.385  1.00 85.79           H  
ATOM   1202  N   GLU A  85      22.313  -8.878  -1.831  1.00 81.95           N  
ATOM   1203  H   GLU A  85      22.214  -8.159  -2.533  1.00 81.95           H  
ATOM   1204  CA  GLU A  85      22.970  -8.504  -0.567  1.00 81.95           C  
ATOM   1205  HA  GLU A  85      23.505  -9.367  -0.172  1.00 81.95           H  
ATOM   1206  C   GLU A  85      21.966  -8.093   0.526  1.00 81.95           C  
ATOM   1207  CB  GLU A  85      24.003  -7.394  -0.841  1.00 81.95           C  
ATOM   1208  HB2 GLU A  85      23.499  -6.553  -1.317  1.00 81.95           H  
ATOM   1209  HB3 GLU A  85      24.430  -7.058   0.104  1.00 81.95           H  
ATOM   1210  O   GLU A  85      22.360  -7.826   1.658  1.00 81.95           O  
ATOM   1211  CG  GLU A  85      25.148  -7.892  -1.745  1.00 81.95           C  
ATOM   1212  HG2 GLU A  85      24.726  -8.325  -2.652  1.00 81.95           H  
ATOM   1213  HG3 GLU A  85      25.684  -8.684  -1.222  1.00 81.95           H  
ATOM   1214  CD  GLU A  85      26.146  -6.801  -2.168  1.00 81.95           C  
ATOM   1215  OE1 GLU A  85      26.987  -7.123  -3.043  1.00 81.95           O  
ATOM   1216  OE2 GLU A  85      26.048  -5.658  -1.671  1.00 81.95           O  
ATOM   1217  N   GLY A  86      20.670  -8.069   0.200  1.00 76.31           N  
ATOM   1218  H   GLY A  86      20.406  -8.360  -0.731  1.00 76.31           H  
ATOM   1219  CA  GLY A  86      19.622  -7.509   1.044  1.00 76.31           C  
ATOM   1220  HA2 GLY A  86      18.683  -8.012   0.812  1.00 76.31           H  
ATOM   1221  HA3 GLY A  86      19.851  -7.685   2.095  1.00 76.31           H  
ATOM   1222  C   GLY A  86      19.453  -6.003   0.831  1.00 76.31           C  
ATOM   1223  O   GLY A  86      20.414  -5.264   0.609  1.00 76.31           O  
ATOM   1224  N   GLY A  87      18.205  -5.541   0.871  1.00 80.44           N  
ATOM   1225  H   GLY A  87      17.453  -6.209   0.967  1.00 80.44           H  
ATOM   1226  CA  GLY A  87      17.853  -4.134   0.695  1.00 80.44           C  
ATOM   1227  HA2 GLY A  87      18.437  -3.539   1.397  1.00 80.44           H  
ATOM   1228  HA3 GLY A  87      16.798  -3.993   0.932  1.00 80.44           H  
ATOM   1229  C   GLY A  87      18.096  -3.610  -0.724  1.00 80.44           C  
ATOM   1230  O   GLY A  87      17.959  -4.328  -1.721  1.00 80.44           O  
ATOM   1231  N   GLY A  88      18.417  -2.316  -0.816  1.00 82.63           N  
ATOM   1232  H   GLY A  88      18.515  -1.789   0.040  1.00 82.63           H  
ATOM   1233  CA  GLY A  88      18.581  -1.607  -2.089  1.00 82.63           C  
ATOM   1234  HA2 GLY A  88      19.005  -0.624  -1.886  1.00 82.63           H  
ATOM   1235  HA3 GLY A  88      19.270  -2.169  -2.720  1.00 82.63           H  
ATOM   1236  C   GLY A  88      17.273  -1.401  -2.860  1.00 82.63           C  
ATOM   1237  O   GLY A  88      17.324  -1.160  -4.068  1.00 82.63           O  
ATOM   1238  N   GLY A  89      16.136  -1.549  -2.182  1.00 91.18           N  
ATOM   1239  H   GLY A  89      16.190  -1.731  -1.190  1.00 91.18           H  
ATOM   1240  CA  GLY A  89      14.795  -1.347  -2.710  1.00 91.18           C  
ATOM   1241  HA2 GLY A  89      14.806  -1.328  -3.799  1.00 91.18           H  
ATOM   1242  HA3 GLY A  89      14.177  -2.184  -2.384  1.00 91.18           H  
ATOM   1243  C   GLY A  89      14.146  -0.066  -2.197  1.00 91.18           C  
ATOM   1244  O   GLY A  89      14.812   0.786  -1.609  1.00 91.18           O  
ATOM   1245  N   ALA A  90      12.841   0.052  -2.417  1.00 92.07           N  
ATOM   1246  H   ALA A  90      12.359  -0.734  -2.830  1.00 92.07           H  
ATOM   1247  CA  ALA A  90      12.040   1.158  -1.909  1.00 92.07           C  
ATOM   1248  HA  ALA A  90      12.449   2.094  -2.289  1.00 92.07           H  
ATOM   1249  C   ALA A  90      12.062   1.199  -0.371  1.00 92.07           C  
ATOM   1250  CB  ALA A  90      10.611   0.989  -2.433  1.00 92.07           C  
ATOM   1251  HB1 ALA A  90      10.007   1.849  -2.143  1.00 92.07           H  
ATOM   1252  HB2 ALA A  90      10.615   0.900  -3.519  1.00 92.07           H  
ATOM   1253  HB3 ALA A  90      10.173   0.087  -2.006  1.00 92.07           H  
ATOM   1254  O   ALA A  90      12.089   0.153   0.269  1.00 92.07           O  
ATOM   1255  N   SER A  91      12.021   2.394   0.222  1.00 90.49           N  
ATOM   1256  H   SER A  91      12.070   3.231  -0.341  1.00 90.49           H  
ATOM   1257  CA  SER A  91      11.864   2.587   1.676  1.00 90.49           C  
ATOM   1258  HA  SER A  91      12.263   1.725   2.210  1.00 90.49           H  
ATOM   1259  C   SER A  91      10.404   2.754   2.108  1.00 90.49           C  
ATOM   1260  CB  SER A  91      12.652   3.824   2.110  1.00 90.49           C  
ATOM   1261  HB2 SER A  91      12.443   4.037   3.159  1.00 90.49           H  
ATOM   1262  HB3 SER A  91      13.719   3.634   1.993  1.00 90.49           H  
ATOM   1263  O   SER A  91      10.066   2.509   3.261  1.00 90.49           O  
ATOM   1264  OG  SER A  91      12.285   4.935   1.309  1.00 90.49           O  
ATOM   1265  HG  SER A  91      12.481   5.745   1.786  1.00 90.49           H  
ATOM   1266  N   LEU A  92       9.546   3.172   1.179  1.00 93.02           N  
ATOM   1267  H   LEU A  92       9.914   3.377   0.261  1.00 93.02           H  
ATOM   1268  CA  LEU A  92       8.113   3.366   1.352  1.00 93.02           C  
ATOM   1269  HA  LEU A  92       7.761   2.765   2.191  1.00 93.02           H  
ATOM   1270  C   LEU A  92       7.426   2.904   0.068  1.00 93.02           C  
ATOM   1271  CB  LEU A  92       7.847   4.857   1.635  1.00 93.02           C  
ATOM   1272  HB2 LEU A  92       8.251   5.436   0.805  1.00 93.02           H  
ATOM   1273  HB3 LEU A  92       8.387   5.148   2.536  1.00 93.02           H  
ATOM   1274  O   LEU A  92       7.866   3.258  -1.026  1.00 93.02           O  
ATOM   1275  CG  LEU A  92       6.362   5.226   1.805  1.00 93.02           C  
ATOM   1276  HG  LEU A  92       5.791   4.850   0.955  1.00 93.02           H  
ATOM   1277  CD1 LEU A  92       5.770   4.665   3.096  1.00 93.02           C  
ATOM   1278 HD11 LEU A  92       6.338   5.022   3.955  1.00 93.02           H  
ATOM   1279 HD12 LEU A  92       5.784   3.575   3.079  1.00 93.02           H  
ATOM   1280 HD13 LEU A  92       4.736   4.996   3.198  1.00 93.02           H  
ATOM   1281  CD2 LEU A  92       6.201   6.744   1.844  1.00 93.02           C  
ATOM   1282 HD21 LEU A  92       5.145   7.001   1.932  1.00 93.02           H  
ATOM   1283 HD22 LEU A  92       6.745   7.160   2.692  1.00 93.02           H  
ATOM   1284 HD23 LEU A  92       6.586   7.180   0.922  1.00 93.02           H  
ATOM   1285  N   VAL A  93       6.357   2.126   0.192  1.00 94.96           N  
ATOM   1286  H   VAL A  93       6.073   1.840   1.118  1.00 94.96           H  
ATOM   1287  CA  VAL A  93       5.559   1.660  -0.945  1.00 94.96           C  
ATOM   1288  HA  VAL A  93       5.827   2.235  -1.831  1.00 94.96           H  
ATOM   1289  C   VAL A  93       4.088   1.918  -0.656  1.00 94.96           C  
ATOM   1290  CB  VAL A  93       5.820   0.172  -1.252  1.00 94.96           C  
ATOM   1291  HB  VAL A  93       5.471  -0.432  -0.415  1.00 94.96           H  
ATOM   1292  O   VAL A  93       3.566   1.486   0.372  1.00 94.96           O  
ATOM   1293  CG1 VAL A  93       5.073  -0.256  -2.523  1.00 94.96           C  
ATOM   1294 HG11 VAL A  93       3.997  -0.214  -2.354  1.00 94.96           H  
ATOM   1295 HG12 VAL A  93       5.331   0.406  -3.350  1.00 94.96           H  
ATOM   1296 HG13 VAL A  93       5.334  -1.281  -2.786  1.00 94.96           H  
ATOM   1297  CG2 VAL A  93       7.307  -0.138  -1.478  1.00 94.96           C  
ATOM   1298 HG21 VAL A  93       7.698   0.463  -2.300  1.00 94.96           H  
ATOM   1299 HG22 VAL A  93       7.437  -1.196  -1.702  1.00 94.96           H  
ATOM   1300 HG23 VAL A  93       7.876   0.084  -0.575  1.00 94.96           H  
ATOM   1301  N   GLY A  94       3.424   2.620  -1.571  1.00 95.47           N  
ATOM   1302  H   GLY A  94       3.924   2.932  -2.392  1.00 95.47           H  
ATOM   1303  CA  GLY A  94       1.972   2.744  -1.581  1.00 95.47           C  
ATOM   1304  HA2 GLY A  94       1.600   2.799  -0.558  1.00 95.47           H  
ATOM   1305  HA3 GLY A  94       1.677   3.661  -2.092  1.00 95.47           H  
ATOM   1306  C   GLY A  94       1.344   1.549  -2.292  1.00 95.47           C  
ATOM   1307  O   GLY A  94       1.844   1.084  -3.314  1.00 95.47           O  
ATOM   1308  N   VAL A  95       0.240   1.044  -1.769  1.00 96.43           N  
ATOM   1309  H   VAL A  95      -0.081   1.430  -0.892  1.00 96.43           H  
ATOM   1310  CA  VAL A  95      -0.446  -0.152  -2.251  1.00 96.43           C  
ATOM   1311  HA  VAL A  95      -0.016  -0.470  -3.201  1.00 96.43           H  
ATOM   1312  C   VAL A  95      -1.912   0.167  -2.474  1.00 96.43           C  
ATOM   1313  CB  VAL A  95      -0.274  -1.303  -1.249  1.00 96.43           C  
ATOM   1314  HB  VAL A  95      -0.539  -0.946  -0.253  1.00 96.43           H  
ATOM   1315  O   VAL A  95      -2.559   0.778  -1.628  1.00 96.43           O  
ATOM   1316  CG1 VAL A  95      -1.173  -2.495  -1.587  1.00 96.43           C  
ATOM   1317 HG11 VAL A  95      -0.859  -3.376  -1.027  1.00 96.43           H  
ATOM   1318 HG12 VAL A  95      -1.134  -2.696  -2.658  1.00 96.43           H  
ATOM   1319 HG13 VAL A  95      -2.201  -2.270  -1.305  1.00 96.43           H  
ATOM   1320  CG2 VAL A  95       1.181  -1.778  -1.226  1.00 96.43           C  
ATOM   1321 HG21 VAL A  95       1.466  -2.180  -2.198  1.00 96.43           H  
ATOM   1322 HG22 VAL A  95       1.289  -2.541  -0.455  1.00 96.43           H  
ATOM   1323 HG23 VAL A  95       1.842  -0.950  -0.969  1.00 96.43           H  
ATOM   1324  N   ILE A  96      -2.451  -0.276  -3.608  1.00 96.28           N  
ATOM   1325  H   ILE A  96      -1.842  -0.716  -4.283  1.00 96.28           H  
ATOM   1326  CA  ILE A  96      -3.883  -0.227  -3.895  1.00 96.28           C  
ATOM   1327  HA  ILE A  96      -4.410   0.147  -3.017  1.00 96.28           H  
ATOM   1328  C   ILE A  96      -4.376  -1.644  -4.165  1.00 96.28           C  
ATOM   1329  CB  ILE A  96      -4.201   0.734  -5.056  1.00 96.28           C  
ATOM   1330  HB  ILE A  96      -3.706   0.370  -5.956  1.00 96.28           H  
ATOM   1331  O   ILE A  96      -3.962  -2.295  -5.130  1.00 96.28           O  
ATOM   1332  CG1 ILE A  96      -3.682   2.154  -4.739  1.00 96.28           C  
ATOM   1333 HG12 ILE A  96      -4.173   2.508  -3.833  1.00 96.28           H  
ATOM   1334 HG13 ILE A  96      -2.609   2.114  -4.549  1.00 96.28           H  
ATOM   1335  CG2 ILE A  96      -5.723   0.747  -5.294  1.00 96.28           C  
ATOM   1336 HG21 ILE A  96      -6.237   1.016  -4.371  1.00 96.28           H  
ATOM   1337 HG22 ILE A  96      -5.982   1.477  -6.060  1.00 96.28           H  
ATOM   1338 HG23 ILE A  96      -6.069  -0.230  -5.631  1.00 96.28           H  
ATOM   1339  CD1 ILE A  96      -3.891   3.178  -5.859  1.00 96.28           C  
ATOM   1340 HD11 ILE A  96      -4.947   3.427  -5.958  1.00 96.28           H  
ATOM   1341 HD12 ILE A  96      -3.516   2.783  -6.804  1.00 96.28           H  
ATOM   1342 HD13 ILE A  96      -3.345   4.088  -5.613  1.00 96.28           H  
ATOM   1343  N   VAL A  97      -5.296  -2.103  -3.317  1.00 96.51           N  
ATOM   1344  H   VAL A  97      -5.556  -1.521  -2.533  1.00 96.51           H  
ATOM   1345  CA  VAL A  97      -5.937  -3.414  -3.444  1.00 96.51           C  
ATOM   1346  HA  VAL A  97      -5.185  -4.131  -3.772  1.00 96.51           H  
ATOM   1347  C   VAL A  97      -7.026  -3.343  -4.517  1.00 96.51           C  
ATOM   1348  CB  VAL A  97      -6.473  -3.916  -2.088  1.00 96.51           C  
ATOM   1349  HB  VAL A  97      -7.305  -3.290  -1.764  1.00 96.51           H  
ATOM   1350  O   VAL A  97      -8.087  -2.739  -4.325  1.00 96.51           O  
ATOM   1351  CG1 VAL A  97      -6.957  -5.362  -2.223  1.00 96.51           C  
ATOM   1352 HG11 VAL A  97      -6.145  -6.003  -2.568  1.00 96.51           H  
ATOM   1353 HG12 VAL A  97      -7.305  -5.722  -1.255  1.00 96.51           H  
ATOM   1354 HG13 VAL A  97      -7.787  -5.421  -2.927  1.00 96.51           H  
ATOM   1355  CG2 VAL A  97      -5.388  -3.887  -1.004  1.00 96.51           C  
ATOM   1356 HG21 VAL A  97      -5.100  -2.861  -0.774  1.00 96.51           H  
ATOM   1357 HG22 VAL A  97      -5.773  -4.336  -0.088  1.00 96.51           H  
ATOM   1358 HG23 VAL A  97      -4.512  -4.450  -1.326  1.00 96.51           H  
ATOM   1359  N   ALA A  98      -6.750  -3.952  -5.670  1.00 94.40           N  
ATOM   1360  H   ALA A  98      -5.843  -4.388  -5.761  1.00 94.40           H  
ATOM   1361  CA  ALA A  98      -7.601  -3.917  -6.857  1.00 94.40           C  
ATOM   1362  HA  ALA A  98      -8.025  -2.916  -6.935  1.00 94.40           H  
ATOM   1363  C   ALA A  98      -8.767  -4.911  -6.807  1.00 94.40           C  
ATOM   1364  CB  ALA A  98      -6.737  -4.162  -8.096  1.00 94.40           C  
ATOM   1365  HB1 ALA A  98      -6.366  -5.187  -8.105  1.00 94.40           H  
ATOM   1366  HB2 ALA A  98      -5.892  -3.473  -8.083  1.00 94.40           H  
ATOM   1367  HB3 ALA A  98      -7.326  -3.983  -8.996  1.00 94.40           H  
ATOM   1368  O   ALA A  98      -9.679  -4.829  -7.622  1.00 94.40           O  
ATOM   1369  N   ASN A  99      -8.765  -5.875  -5.889  1.00 92.81           N  
ATOM   1370  H   ASN A  99      -7.994  -5.921  -5.239  1.00 92.81           H  
ATOM   1371  CA  ASN A  99      -9.950  -6.677  -5.591  1.00 92.81           C  
ATOM   1372  HA  ASN A  99     -10.592  -6.702  -6.471  1.00 92.81           H  
ATOM   1373  C   ASN A  99     -10.762  -6.004  -4.477  1.00 92.81           C  
ATOM   1374  CB  ASN A  99      -9.555  -8.131  -5.302  1.00 92.81           C  
ATOM   1375  HB2 ASN A  99      -9.155  -8.582  -6.210  1.00 92.81           H  
ATOM   1376  HB3 ASN A  99     -10.442  -8.695  -5.013  1.00 92.81           H  
ATOM   1377  O   ASN A  99     -10.204  -5.526  -3.495  1.00 92.81           O  
ATOM   1378  CG  ASN A  99      -8.501  -8.271  -4.222  1.00 92.81           C  
ATOM   1379  ND2 ASN A  99      -8.839  -8.834  -3.101  1.00 92.81           N  
ATOM   1380 HD21 ASN A  99      -8.110  -8.990  -2.419  1.00 92.81           H  
ATOM   1381 HD22 ASN A  99      -9.800  -9.052  -2.882  1.00 92.81           H  
ATOM   1382  OD1 ASN A  99      -7.348  -7.923  -4.409  1.00 92.81           O  
ATOM   1383  N   LYS A 100     -12.089  -5.939  -4.641  1.00 90.30           N  
ATOM   1384  H   LYS A 100     -12.481  -6.351  -5.476  1.00 90.30           H  
ATOM   1385  CA  LYS A 100     -13.000  -5.288  -3.683  1.00 90.30           C  
ATOM   1386  HA  LYS A 100     -12.541  -4.365  -3.328  1.00 90.30           H  
ATOM   1387  C   LYS A 100     -13.210  -6.158  -2.442  1.00 90.30           C  
ATOM   1388  CB  LYS A 100     -14.338  -4.935  -4.354  1.00 90.30           C  
ATOM   1389  HB2 LYS A 100     -15.018  -4.564  -3.587  1.00 90.30           H  
ATOM   1390  HB3 LYS A 100     -14.774  -5.832  -4.794  1.00 90.30           H  
ATOM   1391  O   LYS A 100     -14.247  -6.805  -2.318  1.00 90.30           O  
ATOM   1392  CG  LYS A 100     -14.185  -3.855  -5.429  1.00 90.30           C  
ATOM   1393  HG2 LYS A 100     -13.706  -2.980  -4.990  1.00 90.30           H  
ATOM   1394  HG3 LYS A 100     -13.561  -4.231  -6.239  1.00 90.30           H  
ATOM   1395  CD  LYS A 100     -15.556  -3.454  -5.988  1.00 90.30           C  
ATOM   1396  HD2 LYS A 100     -16.031  -4.323  -6.442  1.00 90.30           H  
ATOM   1397  HD3 LYS A 100     -16.178  -3.079  -5.175  1.00 90.30           H  
ATOM   1398  CE  LYS A 100     -15.346  -2.357  -7.036  1.00 90.30           C  
ATOM   1399  HE2 LYS A 100     -14.716  -2.752  -7.833  1.00 90.30           H  
ATOM   1400  HE3 LYS A 100     -14.795  -1.540  -6.570  1.00 90.30           H  
ATOM   1401  NZ  LYS A 100     -16.626  -1.850  -7.587  1.00 90.30           N  
ATOM   1402  HZ1 LYS A 100     -17.132  -2.591  -8.052  1.00 90.30           H  
ATOM   1403  HZ2 LYS A 100     -16.432  -1.114  -8.250  1.00 90.30           H  
ATOM   1404  HZ3 LYS A 100     -17.191  -1.462  -6.846  1.00 90.30           H  
ATOM   1405  N   THR A 101     -12.214  -6.198  -1.569  1.00 93.14           N  
ATOM   1406  H   THR A 101     -11.373  -5.674  -1.765  1.00 93.14           H  
ATOM   1407  CA  THR A 101     -12.275  -6.896  -0.283  1.00 93.14           C  
ATOM   1408  HA  THR A 101     -12.457  -7.955  -0.466  1.00 93.14           H  
ATOM   1409  C   THR A 101     -13.412  -6.350   0.587  1.00 93.14           C  
ATOM   1410  CB  THR A 101     -10.948  -6.757   0.471  1.00 93.14           C  
ATOM   1411  HB  THR A 101     -11.054  -7.181   1.469  1.00 93.14           H  
ATOM   1412  O   THR A 101     -13.698  -5.150   0.598  1.00 93.14           O  
ATOM   1413  CG2 THR A 101      -9.780  -7.445  -0.233  1.00 93.14           C  
ATOM   1414 HG21 THR A 101      -9.989  -8.510  -0.337  1.00 93.14           H  
ATOM   1415 HG22 THR A 101      -9.613  -6.998  -1.213  1.00 93.14           H  
ATOM   1416 HG23 THR A 101      -8.877  -7.327   0.365  1.00 93.14           H  
ATOM   1417  OG1 THR A 101     -10.662  -5.383   0.548  1.00 93.14           O  
ATOM   1418  HG1 THR A 101      -9.777  -5.266   0.903  1.00 93.14           H  
ATOM   1419  N   VAL A 102     -14.074  -7.241   1.322  1.00 94.70           N  
ATOM   1420  H   VAL A 102     -13.810  -8.212   1.240  1.00 94.70           H  
ATOM   1421  CA  VAL A 102     -15.212  -6.925   2.197  1.00 94.70           C  
ATOM   1422  HA  VAL A 102     -15.368  -5.846   2.203  1.00 94.70           H  
ATOM   1423  C   VAL A 102     -14.882  -7.402   3.612  1.00 94.70           C  
ATOM   1424  CB  VAL A 102     -16.508  -7.582   1.678  1.00 94.70           C  
ATOM   1425  HB  VAL A 102     -16.394  -8.666   1.701  1.00 94.70           H  
ATOM   1426  O   VAL A 102     -14.438  -8.544   3.752  1.00 94.70           O  
ATOM   1427  CG1 VAL A 102     -17.722  -7.201   2.534  1.00 94.70           C  
ATOM   1428 HG11 VAL A 102     -18.615  -7.681   2.132  1.00 94.70           H  
ATOM   1429 HG12 VAL A 102     -17.591  -7.566   3.553  1.00 94.70           H  
ATOM   1430 HG13 VAL A 102     -17.861  -6.120   2.543  1.00 94.70           H  
ATOM   1431  CG2 VAL A 102     -16.816  -7.155   0.236  1.00 94.70           C  
ATOM   1432 HG21 VAL A 102     -16.040  -7.526  -0.434  1.00 94.70           H  
ATOM   1433 HG22 VAL A 102     -16.863  -6.069   0.166  1.00 94.70           H  
ATOM   1434 HG23 VAL A 102     -17.763  -7.590  -0.083  1.00 94.70           H  
ATOM   1435  N   PRO A 103     -15.059  -6.577   4.659  1.00 96.22           N  
ATOM   1436  CA  PRO A 103     -14.861  -7.010   6.035  1.00 96.22           C  
ATOM   1437  HA  PRO A 103     -13.959  -7.616   6.123  1.00 96.22           H  
ATOM   1438  C   PRO A 103     -16.063  -7.830   6.511  1.00 96.22           C  
ATOM   1439  CB  PRO A 103     -14.675  -5.725   6.841  1.00 96.22           C  
ATOM   1440  HB2 PRO A 103     -14.985  -5.841   7.880  1.00 96.22           H  
ATOM   1441  HB3 PRO A 103     -13.632  -5.412   6.792  1.00 96.22           H  
ATOM   1442  O   PRO A 103     -17.211  -7.564   6.146  1.00 96.22           O  
ATOM   1443  CG  PRO A 103     -15.548  -4.720   6.091  1.00 96.22           C  
ATOM   1444  HG2 PRO A 103     -15.176  -3.702   6.208  1.00 96.22           H  
ATOM   1445  HG3 PRO A 103     -16.575  -4.792   6.449  1.00 96.22           H  
ATOM   1446  CD  PRO A 103     -15.483  -5.183   4.633  1.00 96.22           C  
ATOM   1447  HD2 PRO A 103     -14.752  -4.590   4.082  1.00 96.22           H  
ATOM   1448  HD3 PRO A 103     -16.465  -5.083   4.170  1.00 96.22           H  
ATOM   1449  N   ALA A 104     -15.806  -8.823   7.358  1.00 97.75           N  
ATOM   1450  H   ALA A 104     -14.852  -8.975   7.652  1.00 97.75           H  
ATOM   1451  CA  ALA A 104     -16.873  -9.601   7.971  1.00 97.75           C  
ATOM   1452  HA  ALA A 104     -17.562  -9.911   7.186  1.00 97.75           H  
ATOM   1453  C   ALA A 104     -17.662  -8.747   8.976  1.00 97.75           C  
ATOM   1454  CB  ALA A 104     -16.270 -10.856   8.603  1.00 97.75           C  
ATOM   1455  HB1 ALA A 104     -15.677 -10.578   9.474  1.00 97.75           H  
ATOM   1456  HB2 ALA A 104     -15.635 -11.367   7.879  1.00 97.75           H  
ATOM   1457  HB3 ALA A 104     -17.065 -11.539   8.902  1.00 97.75           H  
ATOM   1458  O   ALA A 104     -17.114  -7.843   9.607  1.00 97.75           O  
ATOM   1459  N   THR A 105     -18.950  -9.035   9.154  1.00 97.98           N  
ATOM   1460  H   THR A 105     -19.348  -9.800   8.629  1.00 97.98           H  
ATOM   1461  CA  THR A 105     -19.808  -8.317  10.106  1.00 97.98           C  
ATOM   1462  HA  THR A 105     -19.168  -7.810  10.829  1.00 97.98           H  
ATOM   1463  C   THR A 105     -20.696  -9.265  10.904  1.00 97.98           C  
ATOM   1464  CB  THR A 105     -20.671  -7.237   9.425  1.00 97.98           C  
ATOM   1465  HB  THR A 105     -21.262  -6.735  10.190  1.00 97.98           H  
ATOM   1466  O   THR A 105     -20.971 -10.393  10.485  1.00 97.98           O  
ATOM   1467  CG2 THR A 105     -19.866  -6.172   8.685  1.00 97.98           C  
ATOM   1468 HG21 THR A 105     -19.264  -6.618   7.894  1.00 97.98           H  
ATOM   1469 HG22 THR A 105     -19.212  -5.667   9.395  1.00 97.98           H  
ATOM   1470 HG23 THR A 105     -20.543  -5.438   8.248  1.00 97.98           H  
ATOM   1471  OG1 THR A 105     -21.554  -7.805   8.489  1.00 97.98           O  
ATOM   1472  HG1 THR A 105     -21.019  -8.322   7.882  1.00 97.98           H  
ATOM   1473  N   ALA A 106     -21.160  -8.800  12.061  1.00 97.24           N  
ATOM   1474  H   ALA A 106     -20.821  -7.904  12.381  1.00 97.24           H  
ATOM   1475  CA  ALA A 106     -22.227  -9.429  12.828  1.00 97.24           C  
ATOM   1476  HA  ALA A 106     -22.836 -10.038  12.159  1.00 97.24           H  
ATOM   1477  C   ALA A 106     -23.119  -8.351  13.449  1.00 97.24           C  
ATOM   1478  CB  ALA A 106     -21.629 -10.347  13.901  1.00 97.24           C  
ATOM   1479  HB1 ALA A 106     -20.999  -9.773  14.580  1.00 97.24           H  
ATOM   1480  HB2 ALA A 106     -22.433 -10.820  14.465  1.00 97.24           H  
ATOM   1481  HB3 ALA A 106     -21.034 -11.131  13.434  1.00 97.24           H  
ATOM   1482  O   ALA A 106     -22.628  -7.438  14.111  1.00 97.24           O  
ATOM   1483  N   THR A 107     -24.433  -8.461  13.263  1.00 96.64           N  
ATOM   1484  H   THR A 107     -24.786  -9.227  12.708  1.00 96.64           H  
ATOM   1485  CA  THR A 107     -25.409  -7.591  13.930  1.00 96.64           C  
ATOM   1486  HA  THR A 107     -24.885  -6.812  14.483  1.00 96.64           H  
ATOM   1487  C   THR A 107     -26.200  -8.412  14.934  1.00 96.64           C  
ATOM   1488  CB  THR A 107     -26.331  -6.883  12.928  1.00 96.64           C  
ATOM   1489  HB  THR A 107     -26.924  -7.618  12.386  1.00 96.64           H  
ATOM   1490  O   THR A 107     -26.935  -9.321  14.548  1.00 96.64           O  
ATOM   1491  CG2 THR A 107     -27.263  -5.883  13.613  1.00 96.64           C  
ATOM   1492 HG21 THR A 107     -27.834  -5.342  12.858  1.00 96.64           H  
ATOM   1493 HG22 THR A 107     -26.686  -5.171  14.205  1.00 96.64           H  
ATOM   1494 HG23 THR A 107     -27.961  -6.405  14.266  1.00 96.64           H  
ATOM   1495  OG1 THR A 107     -25.558  -6.146  12.007  1.00 96.64           O  
ATOM   1496  HG1 THR A 107     -24.948  -5.608  12.517  1.00 96.64           H  
ATOM   1497  N   ILE A 108     -26.049  -8.095  16.221  1.00 95.53           N  
ATOM   1498  H   ILE A 108     -25.463  -7.306  16.454  1.00 95.53           H  
ATOM   1499  CA  ILE A 108     -26.776  -8.742  17.315  1.00 95.53           C  
ATOM   1500  HA  ILE A 108     -27.531  -9.401  16.887  1.00 95.53           H  
ATOM   1501  C   ILE A 108     -27.499  -7.668  18.127  1.00 95.53           C  
ATOM   1502  CB  ILE A 108     -25.860  -9.614  18.204  1.00 95.53           C  
ATOM   1503  HB  ILE A 108     -25.189  -8.970  18.773  1.00 95.53           H  
ATOM   1504  O   ILE A 108     -26.883  -6.754  18.673  1.00 95.53           O  
ATOM   1505  CG1 ILE A 108     -25.018 -10.655  17.421  1.00 95.53           C  
ATOM   1506 HG12 ILE A 108     -24.966 -11.589  17.981  1.00 95.53           H  
ATOM   1507 HG13 ILE A 108     -25.486 -10.879  16.463  1.00 95.53           H  
ATOM   1508  CG2 ILE A 108     -26.754 -10.366  19.204  1.00 95.53           C  
ATOM   1509 HG21 ILE A 108     -27.249  -9.669  19.879  1.00 95.53           H  
ATOM   1510 HG22 ILE A 108     -26.138 -11.031  19.809  1.00 95.53           H  
ATOM   1511 HG23 ILE A 108     -27.496 -10.967  18.676  1.00 95.53           H  
ATOM   1512  CD1 ILE A 108     -23.571 -10.203  17.200  1.00 95.53           C  
ATOM   1513 HD11 ILE A 108     -23.544  -9.318  16.564  1.00 95.53           H  
ATOM   1514 HD12 ILE A 108     -23.011 -11.007  16.723  1.00 95.53           H  
ATOM   1515 HD13 ILE A 108     -23.101  -9.974  18.156  1.00 95.53           H  
ATOM   1516  N   GLY A 109     -28.828  -7.771  18.200  1.00 90.93           N  
ATOM   1517  H   GLY A 109     -29.281  -8.516  17.691  1.00 90.93           H  
ATOM   1518  CA  GLY A 109     -29.654  -6.720  18.791  1.00 90.93           C  
ATOM   1519  HA2 GLY A 109     -29.377  -6.586  19.837  1.00 90.93           H  
ATOM   1520  HA3 GLY A 109     -30.707  -6.999  18.742  1.00 90.93           H  
ATOM   1521  C   GLY A 109     -29.468  -5.396  18.047  1.00 90.93           C  
ATOM   1522  O   GLY A 109     -29.613  -5.340  16.828  1.00 90.93           O  
ATOM   1523  N   GLY A 110     -29.144  -4.337  18.784  1.00 93.24           N  
ATOM   1524  H   GLY A 110     -29.051  -4.453  19.783  1.00 93.24           H  
ATOM   1525  CA  GLY A 110     -28.849  -3.011  18.247  1.00 93.24           C  
ATOM   1526  HA2 GLY A 110     -29.236  -2.280  18.957  1.00 93.24           H  
ATOM   1527  HA3 GLY A 110     -29.352  -2.874  17.290  1.00 93.24           H  
ATOM   1528  C   GLY A 110     -27.367  -2.706  18.051  1.00 93.24           C  
ATOM   1529  O   GLY A 110     -27.022  -1.528  17.992  1.00 93.24           O  
ATOM   1530  N   VAL A 111     -26.497  -3.719  18.016  1.00 96.44           N  
ATOM   1531  H   VAL A 111     -26.842  -4.665  18.090  1.00 96.44           H  
ATOM   1532  CA  VAL A 111     -25.042  -3.550  17.907  1.00 96.44           C  
ATOM   1533  HA  VAL A 111     -24.806  -2.489  17.819  1.00 96.44           H  
ATOM   1534  C   VAL A 111     -24.532  -4.250  16.653  1.00 96.44           C  
ATOM   1535  CB  VAL A 111     -24.318  -4.082  19.158  1.00 96.44           C  
ATOM   1536  HB  VAL A 111     -24.398  -5.168  19.197  1.00 96.44           H  
ATOM   1537  O   VAL A 111     -24.810  -5.433  16.441  1.00 96.44           O  
ATOM   1538  CG1 VAL A 111     -22.842  -3.693  19.112  1.00 96.44           C  
ATOM   1539 HG11 VAL A 111     -22.345  -4.193  18.281  1.00 96.44           H  
ATOM   1540 HG12 VAL A 111     -22.747  -2.614  18.989  1.00 96.44           H  
ATOM   1541 HG13 VAL A 111     -22.342  -3.990  20.034  1.00 96.44           H  
ATOM   1542  CG2 VAL A 111     -24.902  -3.508  20.454  1.00 96.44           C  
ATOM   1543 HG21 VAL A 111     -24.872  -2.419  20.420  1.00 96.44           H  
ATOM   1544 HG22 VAL A 111     -25.931  -3.843  20.586  1.00 96.44           H  
ATOM   1545 HG23 VAL A 111     -24.317  -3.860  21.303  1.00 96.44           H  
ATOM   1546  N   LYS A 112     -23.783  -3.527  15.822  1.00 97.23           N  
ATOM   1547  H   LYS A 112     -23.594  -2.565  16.066  1.00 97.23           H  
ATOM   1548  CA  LYS A 112     -23.106  -4.060  14.640  1.00 97.23           C  
ATOM   1549  HA  LYS A 112     -23.415  -5.091  14.469  1.00 97.23           H  
ATOM   1550  C   LYS A 112     -21.603  -4.061  14.880  1.00 97.23           C  
ATOM   1551  CB  LYS A 112     -23.500  -3.222  13.419  1.00 97.23           C  
ATOM   1552  HB2 LYS A 112     -23.228  -2.183  13.607  1.00 97.23           H  
ATOM   1553  HB3 LYS A 112     -24.580  -3.272  13.284  1.00 97.23           H  
ATOM   1554  O   LYS A 112     -21.011  -3.004  15.048  1.00 97.23           O  
ATOM   1555  CG  LYS A 112     -22.806  -3.700  12.135  1.00 97.23           C  
ATOM   1556  HG2 LYS A 112     -23.124  -4.714  11.891  1.00 97.23           H  
ATOM   1557  HG3 LYS A 112     -21.725  -3.690  12.272  1.00 97.23           H  
ATOM   1558  CD  LYS A 112     -23.158  -2.750  10.992  1.00 97.23           C  
ATOM   1559  HD2 LYS A 112     -22.925  -1.733  11.308  1.00 97.23           H  
ATOM   1560  HD3 LYS A 112     -24.223  -2.814  10.768  1.00 97.23           H  
ATOM   1561  CE  LYS A 112     -22.334  -3.089   9.750  1.00 97.23           C  
ATOM   1562  HE2 LYS A 112     -22.697  -4.015   9.306  1.00 97.23           H  
ATOM   1563  HE3 LYS A 112     -21.300  -3.242  10.061  1.00 97.23           H  
ATOM   1564  NZ  LYS A 112     -22.396  -1.960   8.795  1.00 97.23           N  
ATOM   1565  HZ1 LYS A 112     -23.339  -1.812   8.465  1.00 97.23           H  
ATOM   1566  HZ2 LYS A 112     -22.112  -1.119   9.277  1.00 97.23           H  
ATOM   1567  HZ3 LYS A 112     -21.759  -2.107   8.026  1.00 97.23           H  
ATOM   1568  N   PHE A 113     -21.001  -5.240  14.841  1.00 97.73           N  
ATOM   1569  H   PHE A 113     -21.569  -6.060  14.682  1.00 97.73           H  
ATOM   1570  CA  PHE A 113     -19.555  -5.424  14.851  1.00 97.73           C  
ATOM   1571  HA  PHE A 113     -19.080  -4.542  15.281  1.00 97.73           H  
ATOM   1572  C   PHE A 113     -19.057  -5.598  13.418  1.00 97.73           C  
ATOM   1573  CB  PHE A 113     -19.188  -6.627  15.726  1.00 97.73           C  
ATOM   1574  HB2 PHE A 113     -19.601  -7.533  15.283  1.00 97.73           H  
ATOM   1575  HB3 PHE A 113     -18.103  -6.732  15.738  1.00 97.73           H  
ATOM   1576  O   PHE A 113     -19.667  -6.337  12.637  1.00 97.73           O  
ATOM   1577  CG  PHE A 113     -19.682  -6.500  17.153  1.00 97.73           C  
ATOM   1578  CD1 PHE A 113     -18.929  -5.778  18.097  1.00 97.73           C  
ATOM   1579  HD1 PHE A 113     -17.997  -5.315  17.809  1.00 97.73           H  
ATOM   1580  CD2 PHE A 113     -20.917  -7.064  17.525  1.00 97.73           C  
ATOM   1581  HD2 PHE A 113     -21.510  -7.596  16.796  1.00 97.73           H  
ATOM   1582  CE1 PHE A 113     -19.401  -5.642  19.414  1.00 97.73           C  
ATOM   1583  HE1 PHE A 113     -18.821  -5.086  20.135  1.00 97.73           H  
ATOM   1584  CE2 PHE A 113     -21.392  -6.918  18.840  1.00 97.73           C  
ATOM   1585  HE2 PHE A 113     -22.350  -7.335  19.113  1.00 97.73           H  
ATOM   1586  CZ  PHE A 113     -20.626  -6.218  19.789  1.00 97.73           C  
ATOM   1587  HZ  PHE A 113     -20.986  -6.102  20.800  1.00 97.73           H  
ATOM   1588  N   THR A 114     -17.953  -4.941  13.082  1.00 97.95           N  
ATOM   1589  H   THR A 114     -17.509  -4.364  13.783  1.00 97.95           H  
ATOM   1590  CA  THR A 114     -17.267  -5.057  11.788  1.00 97.95           C  
ATOM   1591  HA  THR A 114     -17.740  -5.828  11.180  1.00 97.95           H  
ATOM   1592  C   THR A 114     -15.828  -5.471  12.046  1.00 97.95           C  
ATOM   1593  CB  THR A 114     -17.320  -3.731  11.011  1.00 97.95           C  
ATOM   1594  HB  THR A 114     -16.769  -2.969  11.562  1.00 97.95           H  
ATOM   1595  O   THR A 114     -15.170  -4.875  12.889  1.00 97.95           O  
ATOM   1596  CG2 THR A 114     -16.726  -3.847   9.608  1.00 97.95           C  
ATOM   1597 HG21 THR A 114     -17.161  -4.692   9.074  1.00 97.95           H  
ATOM   1598 HG22 THR A 114     -15.647  -3.985   9.677  1.00 97.95           H  
ATOM   1599 HG23 THR A 114     -16.915  -2.926   9.055  1.00 97.95           H  
ATOM   1600  OG1 THR A 114     -18.663  -3.300  10.879  1.00 97.95           O  
ATOM   1601  HG1 THR A 114     -18.822  -2.776  11.667  1.00 97.95           H  
ATOM   1602  N   ALA A 115     -15.333  -6.495  11.355  1.00 97.36           N  
ATOM   1603  H   ALA A 115     -15.905  -6.939  10.651  1.00 97.36           H  
ATOM   1604  CA  ALA A 115     -13.938  -6.903  11.461  1.00 97.36           C  
ATOM   1605  HA  ALA A 115     -13.709  -7.136  12.501  1.00 97.36           H  
ATOM   1606  C   ALA A 115     -13.020  -5.758  11.010  1.00 97.36           C  
ATOM   1607  CB  ALA A 115     -13.718  -8.164  10.617  1.00 97.36           C  
ATOM   1608  HB1 ALA A 115     -13.975  -7.960   9.578  1.00 97.36           H  
ATOM   1609  HB2 ALA A 115     -12.667  -8.449  10.661  1.00 97.36           H  
ATOM   1610  HB3 ALA A 115     -14.330  -8.984  10.993  1.00 97.36           H  
ATOM   1611  O   ALA A 115     -13.275  -5.137   9.977  1.00 97.36           O  
ATOM   1612  N   ALA A 116     -11.953  -5.503  11.768  1.00 93.79           N  
ATOM   1613  H   ALA A 116     -11.818  -6.014  12.628  1.00 93.79           H  
ATOM   1614  CA  ALA A 116     -10.906  -4.570  11.353  1.00 93.79           C  
ATOM   1615  HA  ALA A 116     -11.360  -3.621  11.067  1.00 93.79           H  
ATOM   1616  C   ALA A 116     -10.141  -5.115  10.132  1.00 93.79           C  
ATOM   1617  CB  ALA A 116      -9.981  -4.331  12.551  1.00 93.79           C  
ATOM   1618  HB1 ALA A 116      -9.509  -5.265  12.855  1.00 93.79           H  
ATOM   1619  HB2 ALA A 116      -9.204  -3.617  12.278  1.00 93.79           H  
ATOM   1620  HB3 ALA A 116     -10.548  -3.926  13.390  1.00 93.79           H  
ATOM   1621  O   ALA A 116      -9.795  -4.373   9.215  1.00 93.79           O  
ATOM   1622  N   GLU A 117      -9.938  -6.436  10.089  1.00 93.13           N  
ATOM   1623  H   GLU A 117     -10.245  -6.984  10.880  1.00 93.13           H  
ATOM   1624  CA  GLU A 117      -9.370  -7.140   8.941  1.00 93.13           C  
ATOM   1625  HA  GLU A 117      -8.516  -6.569   8.578  1.00 93.13           H  
ATOM   1626  C   GLU A 117     -10.395  -7.263   7.801  1.00 93.13           C  
ATOM   1627  CB  GLU A 117      -8.854  -8.515   9.391  1.00 93.13           C  
ATOM   1628  HB2 GLU A 117      -9.700  -9.112   9.732  1.00 93.13           H  
ATOM   1629  HB3 GLU A 117      -8.173  -8.371  10.230  1.00 93.13           H  
ATOM   1630  O   GLU A 117     -11.514  -7.759   7.979  1.00 93.13           O  
ATOM   1631  CG  GLU A 117      -8.109  -9.281   8.281  1.00 93.13           C  
ATOM   1632  HG2 GLU A 117      -7.243  -8.698   7.970  1.00 93.13           H  
ATOM   1633  HG3 GLU A 117      -8.777  -9.398   7.427  1.00 93.13           H  
ATOM   1634  CD  GLU A 117      -7.656 -10.682   8.726  1.00 93.13           C  
ATOM   1635  OE1 GLU A 117      -7.208 -11.492   7.885  1.00 93.13           O  
ATOM   1636  OE2 GLU A 117      -7.795 -11.027   9.922  1.00 93.13           O  
ATOM   1637  N   TYR A 118      -9.981  -6.852   6.603  1.00 94.70           N  
ATOM   1638  H   TYR A 118      -9.024  -6.543   6.517  1.00 94.70           H  
ATOM   1639  CA  TYR A 118     -10.756  -7.016   5.377  1.00 94.70           C  
ATOM   1640  HA  TYR A 118     -11.814  -6.896   5.613  1.00 94.70           H  
ATOM   1641  C   TYR A 118     -10.571  -8.424   4.801  1.00 94.70           C  
ATOM   1642  CB  TYR A 118     -10.371  -5.923   4.368  1.00 94.70           C  
ATOM   1643  HB2 TYR A 118      -9.291  -5.779   4.380  1.00 94.70           H  
ATOM   1644  HB3 TYR A 118     -10.641  -6.259   3.367  1.00 94.70           H  
ATOM   1645  O   TYR A 118      -9.530  -9.049   4.947  1.00 94.70           O  
ATOM   1646  CG  TYR A 118     -11.054  -4.593   4.623  1.00 94.70           C  
ATOM   1647  CD1 TYR A 118     -12.078  -4.146   3.762  1.00 94.70           C  
ATOM   1648  HD1 TYR A 118     -12.333  -4.716   2.882  1.00 94.70           H  
ATOM   1649  CD2 TYR A 118     -10.702  -3.824   5.748  1.00 94.70           C  
ATOM   1650  HD2 TYR A 118      -9.920  -4.154   6.417  1.00 94.70           H  
ATOM   1651  CE1 TYR A 118     -12.777  -2.961   4.057  1.00 94.70           C  
ATOM   1652  HE1 TYR A 118     -13.575  -2.620   3.413  1.00 94.70           H  
ATOM   1653  CE2 TYR A 118     -11.416  -2.655   6.060  1.00 94.70           C  
ATOM   1654  HE2 TYR A 118     -11.171  -2.114   6.962  1.00 94.70           H  
ATOM   1655  OH  TYR A 118     -13.233  -1.165   5.574  1.00 94.70           O  
ATOM   1656  HH  TYR A 118     -13.006  -0.880   6.463  1.00 94.70           H  
ATOM   1657  CZ  TYR A 118     -12.476  -2.239   5.229  1.00 94.70           C  
ATOM   1658  N   GLY A 119     -11.567  -8.932   4.083  1.00 94.50           N  
ATOM   1659  H   GLY A 119     -12.460  -8.461   4.059  1.00 94.50           H  
ATOM   1660  CA  GLY A 119     -11.468 -10.244   3.453  1.00 94.50           C  
ATOM   1661  HA2 GLY A 119     -12.100 -10.251   2.565  1.00 94.50           H  
ATOM   1662  HA3 GLY A 119     -10.444 -10.423   3.126  1.00 94.50           H  
ATOM   1663  C   GLY A 119     -11.906 -11.400   4.349  1.00 94.50           C  
ATOM   1664  O   GLY A 119     -12.543 -11.233   5.391  1.00 94.50           O  
ATOM   1665  N   GLU A 120     -11.602 -12.620   3.905  1.00 94.15           N  
ATOM   1666  H   GLU A 120     -11.048 -12.698   3.064  1.00 94.15           H  
ATOM   1667  CA  GLU A 120     -12.128 -13.849   4.515  1.00 94.15           C  
ATOM   1668  HA  GLU A 120     -13.211 -13.759   4.593  1.00 94.15           H  
ATOM   1669  C   GLU A 120     -11.597 -14.109   5.931  1.00 94.15           C  
ATOM   1670  CB  GLU A 120     -11.802 -15.059   3.629  1.00 94.15           C  
ATOM   1671  HB2 GLU A 120     -12.120 -15.963   4.149  1.00 94.15           H  
ATOM   1672  HB3 GLU A 120     -10.723 -15.105   3.480  1.00 94.15           H  
ATOM   1673  O   GLU A 120     -12.239 -14.826   6.705  1.00 94.15           O  
ATOM   1674  CG  GLU A 120     -12.509 -15.014   2.267  1.00 94.15           C  
ATOM   1675  HG2 GLU A 120     -13.584 -14.957   2.436  1.00 94.15           H  
ATOM   1676  HG3 GLU A 120     -12.202 -14.114   1.734  1.00 94.15           H  
ATOM   1677  CD  GLU A 120     -12.203 -16.238   1.388  1.00 94.15           C  
ATOM   1678  OE1 GLU A 120     -12.813 -16.311   0.298  1.00 94.15           O  
ATOM   1679  OE2 GLU A 120     -11.360 -17.077   1.783  1.00 94.15           O  
ATOM   1680  N   GLY A 121     -10.448 -13.525   6.289  1.00 93.37           N  
ATOM   1681  H   GLY A 121      -9.995 -12.907   5.631  1.00 93.37           H  
ATOM   1682  CA  GLY A 121      -9.861 -13.641   7.624  1.00 93.37           C  
ATOM   1683  HA2 GLY A 121      -9.650 -14.689   7.841  1.00 93.37           H  
ATOM   1684  HA3 GLY A 121      -8.924 -13.085   7.646  1.00 93.37           H  
ATOM   1685  C   GLY A 121     -10.769 -13.092   8.724  1.00 93.37           C  
ATOM   1686  O   GLY A 121     -10.856 -13.695   9.796  1.00 93.37           O  
ATOM   1687  N   GLY A 122     -11.568 -12.062   8.418  1.00 95.26           N  
ATOM   1688  H   GLY A 122     -11.455 -11.616   7.519  1.00 95.26           H  
ATOM   1689  CA  GLY A 122     -12.559 -11.510   9.342  1.00 95.26           C  
ATOM   1690  HA2 GLY A 122     -12.046 -11.138  10.229  1.00 95.26           H  
ATOM   1691  HA3 GLY A 122     -13.055 -10.670   8.855  1.00 95.26           H  
ATOM   1692  C   GLY A 122     -13.629 -12.520   9.780  1.00 95.26           C  
ATOM   1693  O   GLY A 122     -14.140 -12.429  10.894  1.00 95.26           O  
ATOM   1694  N   ASN A 123     -13.925 -13.544   8.965  1.00 96.94           N  
ATOM   1695  H   ASN A 123     -13.424 -13.619   8.091  1.00 96.94           H  
ATOM   1696  CA  ASN A 123     -14.904 -14.588   9.311  1.00 96.94           C  
ATOM   1697  HA  ASN A 123     -15.818 -14.101   9.651  1.00 96.94           H  
ATOM   1698  C   ASN A 123     -14.431 -15.512  10.446  1.00 96.94           C  
ATOM   1699  CB  ASN A 123     -15.223 -15.440   8.075  1.00 96.94           C  
ATOM   1700  HB2 ASN A 123     -15.966 -16.190   8.347  1.00 96.94           H  
ATOM   1701  HB3 ASN A 123     -14.320 -15.962   7.759  1.00 96.94           H  
ATOM   1702  O   ASN A 123     -15.187 -16.339  10.955  1.00 96.94           O  
ATOM   1703  CG  ASN A 123     -15.791 -14.653   6.915  1.00 96.94           C  
ATOM   1704  ND2 ASN A 123     -15.314 -14.926   5.727  1.00 96.94           N  
ATOM   1705 HD21 ASN A 123     -14.509 -15.530   5.641  1.00 96.94           H  
ATOM   1706 HD22 ASN A 123     -15.618 -14.367   4.943  1.00 96.94           H  
ATOM   1707  OD1 ASN A 123     -16.681 -13.829   7.057  1.00 96.94           O  
ATOM   1708  N   LYS A 124     -13.152 -15.421  10.818  1.00 96.33           N  
ATOM   1709  H   LYS A 124     -12.573 -14.738  10.351  1.00 96.33           H  
ATOM   1710  CA  LYS A 124     -12.548 -16.199  11.903  1.00 96.33           C  
ATOM   1711  HA  LYS A 124     -13.085 -17.142  12.004  1.00 96.33           H  
ATOM   1712  C   LYS A 124     -12.660 -15.500  13.256  1.00 96.33           C  
ATOM   1713  CB  LYS A 124     -11.085 -16.478  11.560  1.00 96.33           C  
ATOM   1714  HB2 LYS A 124     -10.550 -15.529  11.531  1.00 96.33           H  
ATOM   1715  HB3 LYS A 124     -10.631 -17.069  12.356  1.00 96.33           H  
ATOM   1716  O   LYS A 124     -12.247 -16.071  14.266  1.00 96.33           O  
ATOM   1717  CG  LYS A 124     -10.909 -17.212  10.220  1.00 96.33           C  
ATOM   1718  HG2 LYS A 124     -11.333 -16.629   9.402  1.00 96.33           H  
ATOM   1719  HG3 LYS A 124     -11.382 -18.194  10.254  1.00 96.33           H  
ATOM   1720  CD  LYS A 124      -9.411 -17.353   9.996  1.00 96.33           C  
ATOM   1721  HD2 LYS A 124      -8.970 -16.358  10.062  1.00 96.33           H  
ATOM   1722  HD3 LYS A 124      -8.994 -17.968  10.794  1.00 96.33           H  
ATOM   1723  CE  LYS A 124      -9.034 -17.967   8.651  1.00 96.33           C  
ATOM   1724  HE2 LYS A 124      -9.208 -19.042   8.697  1.00 96.33           H  
ATOM   1725  HE3 LYS A 124      -9.656 -17.534   7.867  1.00 96.33           H  
ATOM   1726  NZ  LYS A 124      -7.604 -17.668   8.396  1.00 96.33           N  
ATOM   1727  HZ1 LYS A 124      -7.082 -17.712   9.259  1.00 96.33           H  
ATOM   1728  HZ2 LYS A 124      -7.493 -16.698   8.135  1.00 96.33           H  
ATOM   1729  HZ3 LYS A 124      -7.183 -18.258   7.692  1.00 96.33           H  
ATOM   1730  N   ILE A 125     -13.204 -14.287  13.290  1.00 97.96           N  
ATOM   1731  H   ILE A 125     -13.525 -13.869  12.428  1.00 97.96           H  
ATOM   1732  CA  ILE A 125     -13.434 -13.550  14.525  1.00 97.96           C  
ATOM   1733  HA  ILE A 125     -12.669 -13.836  15.247  1.00 97.96           H  
ATOM   1734  C   ILE A 125     -14.797 -13.951  15.087  1.00 97.96           C  
ATOM   1735  CB  ILE A 125     -13.291 -12.030  14.306  1.00 97.96           C  
ATOM   1736  HB  ILE A 125     -14.039 -11.706  13.582  1.00 97.96           H  
ATOM   1737  O   ILE A 125     -15.804 -13.958  14.377  1.00 97.96           O  
ATOM   1738  CG1 ILE A 125     -11.880 -11.685  13.768  1.00 97.96           C  
ATOM   1739 HG12 ILE A 125     -11.588 -12.373  12.975  1.00 97.96           H  
ATOM   1740 HG13 ILE A 125     -11.155 -11.778  14.577  1.00 97.96           H  
ATOM   1741  CG2 ILE A 125     -13.528 -11.298  15.642  1.00 97.96           C  
ATOM   1742 HG21 ILE A 125     -14.541 -11.464  16.007  1.00 97.96           H  
ATOM   1743 HG22 ILE A 125     -12.817 -11.641  16.393  1.00 97.96           H  
ATOM   1744 HG23 ILE A 125     -13.404 -10.223  15.511  1.00 97.96           H  
ATOM   1745  CD1 ILE A 125     -11.785 -10.277  13.177  1.00 97.96           C  
ATOM   1746 HD11 ILE A 125     -12.421 -10.209  12.294  1.00 97.96           H  
ATOM   1747 HD12 ILE A 125     -10.753 -10.070  12.893  1.00 97.96           H  
ATOM   1748 HD13 ILE A 125     -12.103  -9.530  13.904  1.00 97.96           H  
ATOM   1749  N   GLN A 126     -14.827 -14.268  16.377  1.00 97.40           N  
ATOM   1750  H   GLN A 126     -13.953 -14.253  16.882  1.00 97.40           H  
ATOM   1751  CA  GLN A 126     -16.051 -14.385  17.158  1.00 97.40           C  
ATOM   1752  HA  GLN A 126     -16.899 -14.269  16.484  1.00 97.40           H  
ATOM   1753  C   GLN A 126     -16.127 -13.250  18.173  1.00 97.40           C  
ATOM   1754  CB  GLN A 126     -16.179 -15.773  17.806  1.00 97.40           C  
ATOM   1755  HB2 GLN A 126     -16.140 -16.528  17.020  1.00 97.40           H  
ATOM   1756  HB3 GLN A 126     -17.151 -15.840  18.293  1.00 97.40           H  
ATOM   1757  O   GLN A 126     -15.123 -12.875  18.780  1.00 97.40           O  
ATOM   1758  CG  GLN A 126     -15.083 -16.068  18.844  1.00 97.40           C  
ATOM   1759  HG2 GLN A 126     -14.108 -16.007  18.361  1.00 97.40           H  
ATOM   1760  HG3 GLN A 126     -15.129 -15.327  19.641  1.00 97.40           H  
ATOM   1761  CD  GLN A 126     -15.196 -17.444  19.486  1.00 97.40           C  
ATOM   1762  NE2 GLN A 126     -14.384 -17.741  20.475  1.00 97.40           N  
ATOM   1763 HE21 GLN A 126     -13.736 -17.051  20.828  1.00 97.40           H  
ATOM   1764 HE22 GLN A 126     -14.505 -18.655  20.887  1.00 97.40           H  
ATOM   1765  OE1 GLN A 126     -15.998 -18.291  19.136  1.00 97.40           O  
ATOM   1766  N   VAL A 127     -17.331 -12.734  18.376  1.00 98.04           N  
ATOM   1767  H   VAL A 127     -18.100 -13.092  17.828  1.00 98.04           H  
ATOM   1768  CA  VAL A 127     -17.638 -11.736  19.397  1.00 98.04           C  
ATOM   1769  HA  VAL A 127     -16.718 -11.458  19.910  1.00 98.04           H  
ATOM   1770  C   VAL A 127     -18.562 -12.329  20.447  1.00 98.04           C  
ATOM   1771  CB  VAL A 127     -18.220 -10.448  18.791  1.00 98.04           C  
ATOM   1772  HB  VAL A 127     -18.604  -9.833  19.604  1.00 98.04           H  
ATOM   1773  O   VAL A 127     -19.385 -13.198  20.152  1.00 98.04           O  
ATOM   1774  CG1 VAL A 127     -17.102  -9.670  18.089  1.00 98.04           C  
ATOM   1775 HG11 VAL A 127     -16.645 -10.278  17.309  1.00 98.04           H  
ATOM   1776 HG12 VAL A 127     -16.329  -9.414  18.814  1.00 98.04           H  
ATOM   1777 HG13 VAL A 127     -17.499  -8.752  17.657  1.00 98.04           H  
ATOM   1778  CG2 VAL A 127     -19.372 -10.686  17.806  1.00 98.04           C  
ATOM   1779 HG21 VAL A 127     -20.144 -11.316  18.249  1.00 98.04           H  
ATOM   1780 HG22 VAL A 127     -19.005 -11.184  16.909  1.00 98.04           H  
ATOM   1781 HG23 VAL A 127     -19.812  -9.730  17.523  1.00 98.04           H  
ATOM   1782  N   LYS A 128     -18.441 -11.837  21.675  1.00 97.49           N  
ATOM   1783  H   LYS A 128     -17.679 -11.198  21.849  1.00 97.49           H  
ATOM   1784  CA  LYS A 128     -19.286 -12.203  22.810  1.00 97.49           C  
ATOM   1785  HA  LYS A 128     -20.245 -12.572  22.446  1.00 97.49           H  
ATOM   1786  C   LYS A 128     -19.542 -10.978  23.680  1.00 97.49           C  
ATOM   1787  CB  LYS A 128     -18.587 -13.326  23.587  1.00 97.49           C  
ATOM   1788  HB2 LYS A 128     -18.376 -14.144  22.899  1.00 97.49           H  
ATOM   1789  HB3 LYS A 128     -17.642 -12.953  23.984  1.00 97.49           H  
ATOM   1790  O   LYS A 128     -18.630 -10.180  23.910  1.00 97.49           O  
ATOM   1791  CG  LYS A 128     -19.453 -13.857  24.731  1.00 97.49           C  
ATOM   1792  HG2 LYS A 128     -19.715 -13.038  25.401  1.00 97.49           H  
ATOM   1793  HG3 LYS A 128     -20.363 -14.286  24.314  1.00 97.49           H  
ATOM   1794  CD  LYS A 128     -18.729 -14.925  25.547  1.00 97.49           C  
ATOM   1795  HD2 LYS A 128     -18.553 -15.811  24.937  1.00 97.49           H  
ATOM   1796  HD3 LYS A 128     -17.780 -14.519  25.898  1.00 97.49           H  
ATOM   1797  CE  LYS A 128     -19.630 -15.267  26.735  1.00 97.49           C  
ATOM   1798  HE2 LYS A 128     -20.471 -15.867  26.388  1.00 97.49           H  
ATOM   1799  HE3 LYS A 128     -20.023 -14.333  27.135  1.00 97.49           H  
ATOM   1800  NZ  LYS A 128     -18.887 -15.960  27.806  1.00 97.49           N  
ATOM   1801  HZ1 LYS A 128     -17.957 -15.573  27.881  1.00 97.49           H  
ATOM   1802  HZ2 LYS A 128     -19.302 -15.713  28.693  1.00 97.49           H  
ATOM   1803  HZ3 LYS A 128     -18.874 -16.959  27.662  1.00 97.49           H  
ATOM   1804  N   LEU A 129     -20.760 -10.870  24.206  1.00 97.16           N  
ATOM   1805  H   LEU A 129     -21.445 -11.578  23.982  1.00 97.16           H  
ATOM   1806  CA  LEU A 129     -21.117  -9.872  25.209  1.00 97.16           C  
ATOM   1807  HA  LEU A 129     -20.203  -9.410  25.581  1.00 97.16           H  
ATOM   1808  C   LEU A 129     -21.817 -10.546  26.393  1.00 97.16           C  
ATOM   1809  CB  LEU A 129     -21.979  -8.775  24.567  1.00 97.16           C  
ATOM   1810  HB2 LEU A 129     -21.618  -8.575  23.558  1.00 97.16           H  
ATOM   1811  HB3 LEU A 129     -23.005  -9.134  24.491  1.00 97.16           H  
ATOM   1812  O   LEU A 129     -22.860 -11.183  26.236  1.00 97.16           O  
ATOM   1813  CG  LEU A 129     -21.932  -7.463  25.366  1.00 97.16           C  
ATOM   1814  HG  LEU A 129     -21.858  -7.677  26.432  1.00 97.16           H  
ATOM   1815  CD1 LEU A 129     -20.737  -6.607  24.939  1.00 97.16           C  
ATOM   1816 HD11 LEU A 129     -20.702  -5.693  25.531  1.00 97.16           H  
ATOM   1817 HD12 LEU A 129     -20.813  -6.346  23.883  1.00 97.16           H  
ATOM   1818 HD13 LEU A 129     -19.816  -7.166  25.105  1.00 97.16           H  
ATOM   1819  CD2 LEU A 129     -23.198  -6.650  25.136  1.00 97.16           C  
ATOM   1820 HD21 LEU A 129     -23.123  -5.709  25.681  1.00 97.16           H  
ATOM   1821 HD22 LEU A 129     -24.060  -7.209  25.501  1.00 97.16           H  
ATOM   1822 HD23 LEU A 129     -23.323  -6.453  24.071  1.00 97.16           H  
ATOM   1823  N   GLU A 130     -21.245 -10.395  27.581  1.00 97.19           N  
ATOM   1824  H   GLU A 130     -20.407  -9.833  27.638  1.00 97.19           H  
ATOM   1825  CA  GLU A 130     -21.778 -10.930  28.836  1.00 97.19           C  
ATOM   1826  HA  GLU A 130     -22.802 -11.264  28.665  1.00 97.19           H  
ATOM   1827  C   GLU A 130     -21.879  -9.840  29.911  1.00 97.19           C  
ATOM   1828  CB  GLU A 130     -20.976 -12.179  29.267  1.00 97.19           C  
ATOM   1829  HB2 GLU A 130     -21.036 -12.901  28.453  1.00 97.19           H  
ATOM   1830  HB3 GLU A 130     -21.465 -12.623  30.134  1.00 97.19           H  
ATOM   1831  O   GLU A 130     -21.443  -8.704  29.708  1.00 97.19           O  
ATOM   1832  CG  GLU A 130     -19.487 -11.950  29.605  1.00 97.19           C  
ATOM   1833  HG2 GLU A 130     -19.022 -11.383  28.799  1.00 97.19           H  
ATOM   1834  HG3 GLU A 130     -19.423 -11.359  30.518  1.00 97.19           H  
ATOM   1835  CD  GLU A 130     -18.687 -13.258  29.801  1.00 97.19           C  
ATOM   1836  OE1 GLU A 130     -17.428 -13.218  29.774  1.00 97.19           O  
ATOM   1837  OE2 GLU A 130     -19.295 -14.351  29.920  1.00 97.19           O  
ATOM   1838  N   ASP A 131     -22.489 -10.161  31.052  1.00 96.72           N  
ATOM   1839  H   ASP A 131     -22.780 -11.114  31.212  1.00 96.72           H  
ATOM   1840  CA  ASP A 131     -22.524  -9.230  32.181  1.00 96.72           C  
ATOM   1841  HA  ASP A 131     -22.843  -8.255  31.812  1.00 96.72           H  
ATOM   1842  C   ASP A 131     -21.117  -9.050  32.765  1.00 96.72           C  
ATOM   1843  CB  ASP A 131     -23.542  -9.674  33.240  1.00 96.72           C  
ATOM   1844  HB2 ASP A 131     -23.303 -10.686  33.566  1.00 96.72           H  
ATOM   1845  HB3 ASP A 131     -23.464  -9.010  34.101  1.00 96.72           H  
ATOM   1846  O   ASP A 131     -20.358 -10.012  32.912  1.00 96.72           O  
ATOM   1847  CG  ASP A 131     -24.986  -9.621  32.726  1.00 96.72           C  
ATOM   1848  OD1 ASP A 131     -25.302  -8.756  31.866  1.00 96.72           O  
ATOM   1849  OD2 ASP A 131     -25.786 -10.482  33.145  1.00 96.72           O  
ATOM   1850  N   GLY A 132     -20.768  -7.799  33.064  1.00 94.68           N  
ATOM   1851  H   GLY A 132     -21.455  -7.067  32.958  1.00 94.68           H  
ATOM   1852  CA  GLY A 132     -19.465  -7.437  33.610  1.00 94.68           C  
ATOM   1853  HA2 GLY A 132     -18.693  -8.027  33.117  1.00 94.68           H  
ATOM   1854  HA3 GLY A 132     -19.260  -6.386  33.408  1.00 94.68           H  
ATOM   1855  C   GLY A 132     -19.348  -7.681  35.113  1.00 94.68           C  
ATOM   1856  O   GLY A 132     -20.314  -8.031  35.797  1.00 94.68           O  
ATOM   1857  N   SER A 133     -18.147  -7.456  35.647  1.00 94.28           N  
ATOM   1858  H   SER A 133     -17.391  -7.219  35.021  1.00 94.28           H  
ATOM   1859  CA  SER A 133     -17.871  -7.630  37.082  1.00 94.28           C  
ATOM   1860  HA  SER A 133     -18.196  -8.628  37.376  1.00 94.28           H  
ATOM   1861  C   SER A 133     -18.616  -6.625  37.974  1.00 94.28           C  
ATOM   1862  CB  SER A 133     -16.367  -7.526  37.350  1.00 94.28           C  
ATOM   1863  HB2 SER A 133     -16.198  -7.601  38.424  1.00 94.28           H  
ATOM   1864  HB3 SER A 133     -15.990  -6.564  37.003  1.00 94.28           H  
ATOM   1865  O   SER A 133     -18.917  -6.925  39.133  1.00 94.28           O  
ATOM   1866  OG  SER A 133     -15.658  -8.569  36.713  1.00 94.28           O  
ATOM   1867  HG  SER A 133     -15.352  -8.249  35.862  1.00 94.28           H  
ATOM   1868  N   ILE A 134     -18.922  -5.429  37.461  1.00 90.80           N  
ATOM   1869  H   ILE A 134     -18.574  -5.221  36.536  1.00 90.80           H  
ATOM   1870  CA  ILE A 134     -19.774  -4.434  38.124  1.00 90.80           C  
ATOM   1871  HA  ILE A 134     -19.677  -4.581  39.200  1.00 90.80           H  
ATOM   1872  C   ILE A 134     -21.239  -4.667  37.713  1.00 90.80           C  
ATOM   1873  CB  ILE A 134     -19.288  -2.995  37.833  1.00 90.80           C  
ATOM   1874  HB  ILE A 134     -19.182  -2.871  36.755  1.00 90.80           H  
ATOM   1875  O   ILE A 134     -21.526  -4.740  36.515  1.00 90.80           O  
ATOM   1876  CG1 ILE A 134     -17.909  -2.771  38.498  1.00 90.80           C  
ATOM   1877 HG12 ILE A 134     -18.016  -2.821  39.582  1.00 90.80           H  
ATOM   1878 HG13 ILE A 134     -17.226  -3.566  38.200  1.00 90.80           H  
ATOM   1879  CG2 ILE A 134     -20.291  -1.941  38.345  1.00 90.80           C  
ATOM   1880 HG21 ILE A 134     -19.944  -0.935  38.106  1.00 90.80           H  
ATOM   1881 HG22 ILE A 134     -20.432  -2.031  39.422  1.00 90.80           H  
ATOM   1882 HG23 ILE A 134     -21.251  -2.051  37.841  1.00 90.80           H  
ATOM   1883  CD1 ILE A 134     -17.249  -1.439  38.127  1.00 90.80           C  
ATOM   1884 HD11 ILE A 134     -16.218  -1.438  38.482  1.00 90.80           H  
ATOM   1885 HD12 ILE A 134     -17.776  -0.605  38.590  1.00 90.80           H  
ATOM   1886 HD13 ILE A 134     -17.256  -1.314  37.044  1.00 90.80           H  
ATOM   1887  N   PRO A 135     -22.193  -4.728  38.663  1.00 88.66           N  
ATOM   1888  CA  PRO A 135     -23.610  -4.869  38.337  1.00 88.66           C  
ATOM   1889  HA  PRO A 135     -23.764  -5.860  37.911  1.00 88.66           H  
ATOM   1890  C   PRO A 135     -24.091  -3.799  37.346  1.00 88.66           C  
ATOM   1891  CB  PRO A 135     -24.351  -4.772  39.675  1.00 88.66           C  
ATOM   1892  HB2 PRO A 135     -25.249  -5.389  39.684  1.00 88.66           H  
ATOM   1893  HB3 PRO A 135     -24.599  -3.734  39.895  1.00 88.66           H  
ATOM   1894  O   PRO A 135     -23.861  -2.611  37.554  1.00 88.66           O  
ATOM   1895  CG  PRO A 135     -23.317  -5.264  40.685  1.00 88.66           C  
ATOM   1896  HG2 PRO A 135     -23.308  -6.354  40.698  1.00 88.66           H  
ATOM   1897  HG3 PRO A 135     -23.504  -4.869  41.683  1.00 88.66           H  
ATOM   1898  CD  PRO A 135     -22.001  -4.751  40.106  1.00 88.66           C  
ATOM   1899  HD2 PRO A 135     -21.808  -3.740  40.464  1.00 88.66           H  
ATOM   1900  HD3 PRO A 135     -21.193  -5.424  40.392  1.00 88.66           H  
ATOM   1901  N   GLY A 136     -24.760  -4.227  36.273  1.00 87.24           N  
ATOM   1902  H   GLY A 136     -24.858  -5.223  36.136  1.00 87.24           H  
ATOM   1903  CA  GLY A 136     -25.259  -3.346  35.208  1.00 87.24           C  
ATOM   1904  HA2 GLY A 136     -26.112  -3.823  34.725  1.00 87.24           H  
ATOM   1905  HA3 GLY A 136     -25.600  -2.408  35.646  1.00 87.24           H  
ATOM   1906  C   GLY A 136     -24.238  -3.003  34.116  1.00 87.24           C  
ATOM   1907  O   GLY A 136     -24.623  -2.454  33.088  1.00 87.24           O  
ATOM   1908  N   SER A 137     -22.963  -3.356  34.297  1.00 94.15           N  
ATOM   1909  H   SER A 137     -22.712  -3.839  35.148  1.00 94.15           H  
ATOM   1910  CA  SER A 137     -21.935  -3.224  33.260  1.00 94.15           C  
ATOM   1911  HA  SER A 137     -22.184  -2.365  32.636  1.00 94.15           H  
ATOM   1912  C   SER A 137     -21.883  -4.449  32.339  1.00 94.15           C  
ATOM   1913  CB  SER A 137     -20.576  -2.929  33.899  1.00 94.15           C  
ATOM   1914  HB2 SER A 137     -20.689  -2.153  34.656  1.00 94.15           H  
ATOM   1915  HB3 SER A 137     -19.893  -2.562  33.133  1.00 94.15           H  
ATOM   1916  O   SER A 137     -22.464  -5.497  32.637  1.00 94.15           O  
ATOM   1917  OG  SER A 137     -20.015  -4.084  34.483  1.00 94.15           O  
ATOM   1918  HG  SER A 137     -20.608  -4.404  35.166  1.00 94.15           H  
ATOM   1919  N   LYS A 138     -21.177  -4.325  31.215  1.00 95.49           N  
ATOM   1920  H   LYS A 138     -20.746  -3.430  31.032  1.00 95.49           H  
ATOM   1921  CA  LYS A 138     -20.941  -5.404  30.249  1.00 95.49           C  
ATOM   1922  HA  LYS A 138     -21.428  -6.314  30.600  1.00 95.49           H  
ATOM   1923  C   LYS A 138     -19.470  -5.766  30.156  1.00 95.49           C  
ATOM   1924  CB  LYS A 138     -21.517  -5.032  28.869  1.00 95.49           C  
ATOM   1925  HB2 LYS A 138     -21.279  -5.819  28.154  1.00 95.49           H  
ATOM   1926  HB3 LYS A 138     -21.048  -4.111  28.523  1.00 95.49           H  
ATOM   1927  O   LYS A 138     -18.592  -4.954  30.441  1.00 95.49           O  
ATOM   1928  CG  LYS A 138     -23.038  -4.828  28.879  1.00 95.49           C  
ATOM   1929  HG2 LYS A 138     -23.296  -4.055  29.602  1.00 95.49           H  
ATOM   1930  HG3 LYS A 138     -23.352  -4.495  27.890  1.00 95.49           H  
ATOM   1931  CD  LYS A 138     -23.803  -6.106  29.229  1.00 95.49           C  
ATOM   1932  HD2 LYS A 138     -23.461  -6.501  30.186  1.00 95.49           H  
ATOM   1933  HD3 LYS A 138     -23.631  -6.856  28.457  1.00 95.49           H  
ATOM   1934  CE  LYS A 138     -25.295  -5.804  29.355  1.00 95.49           C  
ATOM   1935  HE2 LYS A 138     -25.686  -5.517  28.379  1.00 95.49           H  
ATOM   1936  HE3 LYS A 138     -25.423  -4.969  30.044  1.00 95.49           H  
ATOM   1937  NZ  LYS A 138     -26.004  -6.996  29.872  1.00 95.49           N  
ATOM   1938  HZ1 LYS A 138     -25.619  -7.330  30.744  1.00 95.49           H  
ATOM   1939  HZ2 LYS A 138     -26.995  -6.841  29.991  1.00 95.49           H  
ATOM   1940  HZ3 LYS A 138     -25.848  -7.767  29.238  1.00 95.49           H  
ATOM   1941  N   LYS A 139     -19.220  -6.983  29.698  1.00 96.48           N  
ATOM   1942  H   LYS A 139     -20.008  -7.596  29.546  1.00 96.48           H  
ATOM   1943  CA  LYS A 139     -17.908  -7.469  29.307  1.00 96.48           C  
ATOM   1944  HA  LYS A 139     -17.181  -6.664  29.408  1.00 96.48           H  
ATOM   1945  C   LYS A 139     -17.957  -7.894  27.848  1.00 96.48           C  
ATOM   1946  CB  LYS A 139     -17.509  -8.594  30.253  1.00 96.48           C  
ATOM   1947  HB2 LYS A 139     -17.495  -8.205  31.271  1.00 96.48           H  
ATOM   1948  HB3 LYS A 139     -18.259  -9.383  30.197  1.00 96.48           H  
ATOM   1949  O   LYS A 139     -18.757  -8.751  27.474  1.00 96.48           O  
ATOM   1950  CG  LYS A 139     -16.130  -9.164  29.919  1.00 96.48           C  
ATOM   1951  HG2 LYS A 139     -16.147  -9.589  28.915  1.00 96.48           H  
ATOM   1952  HG3 LYS A 139     -15.370  -8.385  29.971  1.00 96.48           H  
ATOM   1953  CD  LYS A 139     -15.822 -10.261  30.931  1.00 96.48           C  
ATOM   1954  HD2 LYS A 139     -16.708 -10.887  31.034  1.00 96.48           H  
ATOM   1955  HD3 LYS A 139     -15.593  -9.823  31.903  1.00 96.48           H  
ATOM   1956  CE  LYS A 139     -14.649 -11.104  30.437  1.00 96.48           C  
ATOM   1957  HE2 LYS A 139     -13.718 -10.727  30.861  1.00 96.48           H  
ATOM   1958  HE3 LYS A 139     -14.598 -11.019  29.351  1.00 96.48           H  
ATOM   1959  NZ  LYS A 139     -14.894 -12.515  30.796  1.00 96.48           N  
ATOM   1960  HZ1 LYS A 139     -15.782 -12.786  30.398  1.00 96.48           H  
ATOM   1961  HZ2 LYS A 139     -14.980 -12.629  31.796  1.00 96.48           H  
ATOM   1962  HZ3 LYS A 139     -14.192 -13.123  30.401  1.00 96.48           H  
ATOM   1963  N   PHE A 140     -17.106  -7.274  27.043  1.00 97.24           N  
ATOM   1964  H   PHE A 140     -16.452  -6.625  27.457  1.00 97.24           H  
ATOM   1965  CA  PHE A 140     -16.933  -7.594  25.635  1.00 97.24           C  
ATOM   1966  HA  PHE A 140     -17.792  -8.163  25.280  1.00 97.24           H  
ATOM   1967  C   PHE A 140     -15.692  -8.459  25.442  1.00 97.24           C  
ATOM   1968  CB  PHE A 140     -16.850  -6.300  24.820  1.00 97.24           C  
ATOM   1969  HB2 PHE A 140     -17.783  -5.745  24.918  1.00 97.24           H  
ATOM   1970  HB3 PHE A 140     -16.045  -5.688  25.227  1.00 97.24           H  
ATOM   1971  O   PHE A 140     -14.647  -8.192  26.042  1.00 97.24           O  
ATOM   1972  CG  PHE A 140     -16.575  -6.538  23.353  1.00 97.24           C  
ATOM   1973  CD1 PHE A 140     -15.361  -6.113  22.787  1.00 97.24           C  
ATOM   1974  HD1 PHE A 140     -14.660  -5.535  23.370  1.00 97.24           H  
ATOM   1975  CD2 PHE A 140     -17.516  -7.215  22.559  1.00 97.24           C  
ATOM   1976  HD2 PHE A 140     -18.458  -7.538  22.978  1.00 97.24           H  
ATOM   1977  CE1 PHE A 140     -15.058  -6.396  21.449  1.00 97.24           C  
ATOM   1978  HE1 PHE A 140     -14.126  -6.066  21.014  1.00 97.24           H  
ATOM   1979  CE2 PHE A 140     -17.227  -7.479  21.214  1.00 97.24           C  
ATOM   1980  HE2 PHE A 140     -17.954  -7.979  20.592  1.00 97.24           H  
ATOM   1981  CZ  PHE A 140     -15.996  -7.086  20.669  1.00 97.24           C  
ATOM   1982  HZ  PHE A 140     -15.777  -7.314  19.637  1.00 97.24           H  
ATOM   1983  N   THR A 141     -15.809  -9.467  24.584  1.00 97.66           N  
ATOM   1984  H   THR A 141     -16.706  -9.627  24.148  1.00 97.66           H  
ATOM   1985  CA  THR A 141     -14.688 -10.287  24.133  1.00 97.66           C  
ATOM   1986  HA  THR A 141     -13.756  -9.771  24.367  1.00 97.66           H  
ATOM   1987  C   THR A 141     -14.761 -10.460  22.619  1.00 97.66           C  
ATOM   1988  CB  THR A 141     -14.674 -11.645  24.855  1.00 97.66           C  
ATOM   1989  HB  THR A 141     -15.635 -12.143  24.722  1.00 97.66           H  
ATOM   1990  O   THR A 141     -15.780 -10.923  22.107  1.00 97.66           O  
ATOM   1991  CG2 THR A 141     -13.563 -12.559  24.349  1.00 97.66           C  
ATOM   1992 HG21 THR A 141     -13.810 -12.925  23.352  1.00 97.66           H  
ATOM   1993 HG22 THR A 141     -12.630 -11.998  24.297  1.00 97.66           H  
ATOM   1994 HG23 THR A 141     -13.448 -13.415  25.014  1.00 97.66           H  
ATOM   1995  OG1 THR A 141     -14.433 -11.475  26.237  1.00 97.66           O  
ATOM   1996  HG1 THR A 141     -13.563 -11.074  26.300  1.00 97.66           H  
ATOM   1997  N   ALA A 142     -13.672 -10.140  21.922  1.00 97.56           N  
ATOM   1998  H   ALA A 142     -12.877  -9.763  22.418  1.00 97.56           H  
ATOM   1999  CA  ALA A 142     -13.431 -10.549  20.543  1.00 97.56           C  
ATOM   2000  HA  ALA A 142     -14.318 -11.048  20.153  1.00 97.56           H  
ATOM   2001  C   ALA A 142     -12.266 -11.538  20.522  1.00 97.56           C  
ATOM   2002  CB  ALA A 142     -13.156  -9.335  19.654  1.00 97.56           C  
ATOM   2003  HB1 ALA A 142     -12.253  -8.820  19.984  1.00 97.56           H  
ATOM   2004  HB2 ALA A 142     -13.997  -8.644  19.693  1.00 97.56           H  
ATOM   2005  HB3 ALA A 142     -13.015  -9.660  18.622  1.00 97.56           H  
ATOM   2006  O   ALA A 142     -11.243 -11.310  21.165  1.00 97.56           O  
ATOM   2007  N   TYR A 143     -12.426 -12.642  19.801  1.00 97.47           N  
ATOM   2008  H   TYR A 143     -13.291 -12.763  19.293  1.00 97.47           H  
ATOM   2009  CA  TYR A 143     -11.407 -13.678  19.687  1.00 97.47           C  
ATOM   2010  HA  TYR A 143     -10.445 -13.284  20.016  1.00 97.47           H  
ATOM   2011  C   TYR A 143     -11.260 -14.120  18.241  1.00 97.47           C  
ATOM   2012  CB  TYR A 143     -11.774 -14.863  20.583  1.00 97.47           C  
ATOM   2013  HB2 TYR A 143     -11.753 -14.535  21.623  1.00 97.47           H  
ATOM   2014  HB3 TYR A 143     -12.795 -15.173  20.358  1.00 97.47           H  
ATOM   2015  O   TYR A 143     -12.256 -14.450  17.592  1.00 97.47           O  
ATOM   2016  CG  TYR A 143     -10.849 -16.056  20.434  1.00 97.47           C  
ATOM   2017  CD1 TYR A 143     -11.281 -17.224  19.776  1.00 97.47           C  
ATOM   2018  HD1 TYR A 143     -12.247 -17.252  19.293  1.00 97.47           H  
ATOM   2019  CD2 TYR A 143      -9.531 -15.977  20.918  1.00 97.47           C  
ATOM   2020  HD2 TYR A 143      -9.168 -15.059  21.357  1.00 97.47           H  
ATOM   2021  CE1 TYR A 143     -10.435 -18.343  19.688  1.00 97.47           C  
ATOM   2022  HE1 TYR A 143     -10.761 -19.246  19.194  1.00 97.47           H  
ATOM   2023  CE2 TYR A 143      -8.662 -17.075  20.788  1.00 97.47           C  
ATOM   2024  HE2 TYR A 143      -7.645 -16.987  21.142  1.00 97.47           H  
ATOM   2025  OH  TYR A 143      -8.286 -19.328  20.051  1.00 97.47           O  
ATOM   2026  HH  TYR A 143      -7.397 -19.094  20.327  1.00 97.47           H  
ATOM   2027  CZ  TYR A 143      -9.119 -18.265  20.185  1.00 97.47           C  
ATOM   2028  N   LYS A 144     -10.023 -14.184  17.756  1.00 96.56           N  
ATOM   2029  H   LYS A 144      -9.259 -13.902  18.354  1.00 96.56           H  
ATOM   2030  CA  LYS A 144      -9.696 -14.712  16.432  1.00 96.56           C  
ATOM   2031  HA  LYS A 144     -10.612 -14.843  15.858  1.00 96.56           H  
ATOM   2032  C   LYS A 144      -9.025 -16.076  16.581  1.00 96.56           C  
ATOM   2033  CB  LYS A 144      -8.826 -13.685  15.702  1.00 96.56           C  
ATOM   2034  HB2 LYS A 144      -9.232 -12.684  15.851  1.00 96.56           H  
ATOM   2035  HB3 LYS A 144      -7.814 -13.710  16.107  1.00 96.56           H  
ATOM   2036  O   LYS A 144      -7.973 -16.198  17.202  1.00 96.56           O  
ATOM   2037  CG  LYS A 144      -8.804 -13.983  14.203  1.00 96.56           C  
ATOM   2038  HG2 LYS A 144      -8.533 -15.029  14.059  1.00 96.56           H  
ATOM   2039  HG3 LYS A 144      -9.797 -13.825  13.781  1.00 96.56           H  
ATOM   2040  CD  LYS A 144      -7.795 -13.075  13.498  1.00 96.56           C  
ATOM   2041  HD2 LYS A 144      -8.097 -12.033  13.610  1.00 96.56           H  
ATOM   2042  HD3 LYS A 144      -6.818 -13.201  13.964  1.00 96.56           H  
ATOM   2043  CE  LYS A 144      -7.681 -13.413  12.013  1.00 96.56           C  
ATOM   2044  HE2 LYS A 144      -7.609 -14.493  11.884  1.00 96.56           H  
ATOM   2045  HE3 LYS A 144      -8.579 -13.059  11.507  1.00 96.56           H  
ATOM   2046  NZ  LYS A 144      -6.497 -12.755  11.421  1.00 96.56           N  
ATOM   2047  HZ1 LYS A 144      -6.774 -12.327  10.549  1.00 96.56           H  
ATOM   2048  HZ2 LYS A 144      -5.722 -13.389  11.292  1.00 96.56           H  
ATOM   2049  HZ3 LYS A 144      -6.220 -11.960  11.980  1.00 96.56           H  
ATOM   2050  N   TRP A 145      -9.647 -17.131  16.054  1.00 93.79           N  
ATOM   2051  H   TRP A 145     -10.494 -16.978  15.526  1.00 93.79           H  
ATOM   2052  CA  TRP A 145      -9.252 -18.499  16.424  1.00 93.79           C  
ATOM   2053  HA  TRP A 145      -9.060 -18.509  17.497  1.00 93.79           H  
ATOM   2054  C   TRP A 145      -7.948 -18.999  15.795  1.00 93.79           C  
ATOM   2055  CB  TRP A 145     -10.400 -19.477  16.153  1.00 93.79           C  
ATOM   2056  HB2 TRP A 145     -11.288 -19.125  16.679  1.00 93.79           H  
ATOM   2057  HB3 TRP A 145     -10.135 -20.444  16.579  1.00 93.79           H  
ATOM   2058  O   TRP A 145      -7.339 -19.919  16.340  1.00 93.79           O  
ATOM   2059  CG  TRP A 145     -10.745 -19.684  14.710  1.00 93.79           C  
ATOM   2060  CD1 TRP A 145     -11.759 -19.078  14.063  1.00 93.79           C  
ATOM   2061  HD1 TRP A 145     -12.432 -18.372  14.527  1.00 93.79           H  
ATOM   2062  CD2 TRP A 145     -10.091 -20.529  13.712  1.00 93.79           C  
ATOM   2063  CE2 TRP A 145     -10.759 -20.348  12.462  1.00 93.79           C  
ATOM   2064  CE3 TRP A 145      -9.001 -21.425  13.729  1.00 93.79           C  
ATOM   2065  HE3 TRP A 145      -8.464 -21.580  14.653  1.00 93.79           H  
ATOM   2066  NE1 TRP A 145     -11.786 -19.477  12.744  1.00 93.79           N  
ATOM   2067  HE1 TRP A 145     -12.460 -19.132  12.076  1.00 93.79           H  
ATOM   2068  CH2 TRP A 145      -9.258 -21.875  11.340  1.00 93.79           C  
ATOM   2069  HH2 TRP A 145      -8.928 -22.385  10.447  1.00 93.79           H  
ATOM   2070  CZ2 TRP A 145     -10.355 -20.999  11.288  1.00 93.79           C  
ATOM   2071  HZ2 TRP A 145     -10.891 -20.835  10.365  1.00 93.79           H  
ATOM   2072  CZ3 TRP A 145      -8.588 -22.089  12.558  1.00 93.79           C  
ATOM   2073  HZ3 TRP A 145      -7.737 -22.752  12.594  1.00 93.79           H  
ATOM   2074  N   ASP A 146      -7.519 -18.444  14.663  1.00 92.25           N  
ATOM   2075  H   ASP A 146      -7.984 -17.628  14.293  1.00 92.25           H  
ATOM   2076  CA  ASP A 146      -6.319 -18.902  13.957  1.00 92.25           C  
ATOM   2077  HA  ASP A 146      -6.223 -19.977  14.112  1.00 92.25           H  
ATOM   2078  C   ASP A 146      -5.033 -18.282  14.512  1.00 92.25           C  
ATOM   2079  CB  ASP A 146      -6.466 -18.693  12.442  1.00 92.25           C  
ATOM   2080  HB2 ASP A 146      -5.587 -19.116  11.954  1.00 92.25           H  
ATOM   2081  HB3 ASP A 146      -7.331 -19.260  12.099  1.00 92.25           H  
ATOM   2082  O   ASP A 146      -4.044 -18.995  14.674  1.00 92.25           O  
ATOM   2083  CG  ASP A 146      -6.630 -17.242  11.982  1.00 92.25           C  
ATOM   2084  OD1 ASP A 146      -7.074 -16.404  12.790  1.00 92.25           O  
ATOM   2085  OD2 ASP A 146      -6.438 -17.010  10.765  1.00 92.25           O  
ATOM   2086  N   THR A 147      -5.052 -16.993  14.849  1.00 91.41           N  
ATOM   2087  H   THR A 147      -5.855 -16.437  14.591  1.00 91.41           H  
ATOM   2088  CA  THR A 147      -3.921 -16.295  15.488  1.00 91.41           C  
ATOM   2089  HA  THR A 147      -2.987 -16.767  15.185  1.00 91.41           H  
ATOM   2090  C   THR A 147      -3.965 -16.352  17.013  1.00 91.41           C  
ATOM   2091  CB  THR A 147      -3.861 -14.832  15.047  1.00 91.41           C  
ATOM   2092  HB  THR A 147      -3.037 -14.336  15.560  1.00 91.41           H  
ATOM   2093  O   THR A 147      -2.945 -16.140  17.660  1.00 91.41           O  
ATOM   2094  CG2 THR A 147      -3.670 -14.690  13.536  1.00 91.41           C  
ATOM   2095 HG21 THR A 147      -2.771 -15.224  13.228  1.00 91.41           H  
ATOM   2096 HG22 THR A 147      -3.552 -13.633  13.296  1.00 91.41           H  
ATOM   2097 HG23 THR A 147      -4.535 -15.086  13.004  1.00 91.41           H  
ATOM   2098  OG1 THR A 147      -5.070 -14.208  15.387  1.00 91.41           O  
ATOM   2099  HG1 THR A 147      -4.820 -13.306  15.598  1.00 91.41           H  
ATOM   2100  N   GLN A 148      -5.118 -16.710  17.588  1.00 93.41           N  
ATOM   2101  H   GLN A 148      -5.919 -16.796  16.978  1.00 93.41           H  
ATOM   2102  CA  GLN A 148      -5.398 -16.688  19.028  1.00 93.41           C  
ATOM   2103  HA  GLN A 148      -6.428 -17.028  19.126  1.00 93.41           H  
ATOM   2104  C   GLN A 148      -5.391 -15.284  19.648  1.00 93.41           C  
ATOM   2105  CB  GLN A 148      -4.521 -17.683  19.812  1.00 93.41           C  
ATOM   2106  HB2 GLN A 148      -4.902 -17.754  20.831  1.00 93.41           H  
ATOM   2107  HB3 GLN A 148      -3.498 -17.310  19.864  1.00 93.41           H  
ATOM   2108  O   GLN A 148      -5.308 -15.159  20.872  1.00 93.41           O  
ATOM   2109  CG  GLN A 148      -4.515 -19.089  19.203  1.00 93.41           C  
ATOM   2110  HG2 GLN A 148      -4.092 -19.053  18.198  1.00 93.41           H  
ATOM   2111  HG3 GLN A 148      -5.540 -19.450  19.125  1.00 93.41           H  
ATOM   2112  CD  GLN A 148      -3.695 -20.087  20.010  1.00 93.41           C  
ATOM   2113  NE2 GLN A 148      -3.808 -21.356  19.689  1.00 93.41           N  
ATOM   2114 HE21 GLN A 148      -4.361 -21.609  18.883  1.00 93.41           H  
ATOM   2115 HE22 GLN A 148      -3.209 -21.989  20.200  1.00 93.41           H  
ATOM   2116  OE1 GLN A 148      -2.958 -19.794  20.936  1.00 93.41           O  
ATOM   2117  N   ASP A 149      -5.529 -14.245  18.823  1.00 93.91           N  
ATOM   2118  H   ASP A 149      -5.565 -14.409  17.828  1.00 93.91           H  
ATOM   2119  CA  ASP A 149      -5.657 -12.872  19.298  1.00 93.91           C  
ATOM   2120  HA  ASP A 149      -4.823 -12.664  19.967  1.00 93.91           H  
ATOM   2121  C   ASP A 149      -6.961 -12.698  20.082  1.00 93.91           C  
ATOM   2122  CB  ASP A 149      -5.581 -11.878  18.135  1.00 93.91           C  
ATOM   2123  HB2 ASP A 149      -6.383 -12.107  17.433  1.00 93.91           H  
ATOM   2124  HB3 ASP A 149      -5.736 -10.869  18.519  1.00 93.91           H  
ATOM   2125  O   ASP A 149      -8.013 -13.247  19.727  1.00 93.91           O  
ATOM   2126  CG  ASP A 149      -4.237 -11.924  17.408  1.00 93.91           C  
ATOM   2127  OD1 ASP A 149      -3.201 -12.077  18.090  1.00 93.91           O  
ATOM   2128  OD2 ASP A 149      -4.275 -11.885  16.157  1.00 93.91           O  
ATOM   2129  N   LEU A 150      -6.879 -11.939  21.172  1.00 96.19           N  
ATOM   2130  H   LEU A 150      -6.005 -11.471  21.364  1.00 96.19           H  
ATOM   2131  CA  LEU A 150      -7.964 -11.754  22.124  1.00 96.19           C  
ATOM   2132  HA  LEU A 150      -8.910 -12.001  21.644  1.00 96.19           H  
ATOM   2133  C   LEU A 150      -8.013 -10.298  22.582  1.00 96.19           C  
ATOM   2134  CB  LEU A 150      -7.737 -12.705  23.317  1.00 96.19           C  
ATOM   2135  HB2 LEU A 150      -7.665 -13.729  22.950  1.00 96.19           H  
ATOM   2136  HB3 LEU A 150      -6.780 -12.451  23.771  1.00 96.19           H  
ATOM   2137  O   LEU A 150      -7.127  -9.845  23.303  1.00 96.19           O  
ATOM   2138  CG  LEU A 150      -8.834 -12.624  24.396  1.00 96.19           C  
ATOM   2139  HG  LEU A 150      -9.049 -11.585  24.647  1.00 96.19           H  
ATOM   2140  CD1 LEU A 150     -10.123 -13.305  23.942  1.00 96.19           C  
ATOM   2141 HD11 LEU A 150     -10.837 -13.316  24.766  1.00 96.19           H  
ATOM   2142 HD12 LEU A 150      -9.917 -14.328  23.628  1.00 96.19           H  
ATOM   2143 HD13 LEU A 150     -10.551 -12.752  23.106  1.00 96.19           H  
ATOM   2144  CD2 LEU A 150      -8.373 -13.326  25.674  1.00 96.19           C  
ATOM   2145 HD21 LEU A 150      -7.466 -12.842  26.037  1.00 96.19           H  
ATOM   2146 HD22 LEU A 150      -8.163 -14.375  25.465  1.00 96.19           H  
ATOM   2147 HD23 LEU A 150      -9.146 -13.242  26.437  1.00 96.19           H  
ATOM   2148  N   ASP A 151      -9.113  -9.625  22.269  1.00 95.67           N  
ATOM   2149  H   ASP A 151      -9.805 -10.077  21.689  1.00 95.67           H  
ATOM   2150  CA  ASP A 151      -9.472  -8.357  22.893  1.00 95.67           C  
ATOM   2151  HA  ASP A 151      -8.597  -7.917  23.371  1.00 95.67           H  
ATOM   2152  C   ASP A 151     -10.536  -8.630  23.960  1.00 95.67           C  
ATOM   2153  CB  ASP A 151      -9.969  -7.353  21.852  1.00 95.67           C  
ATOM   2154  HB2 ASP A 151     -10.330  -6.476  22.388  1.00 95.67           H  
ATOM   2155  HB3 ASP A 151     -10.813  -7.785  21.313  1.00 95.67           H  
ATOM   2156  O   ASP A 151     -11.535  -9.311  23.713  1.00 95.67           O  
ATOM   2157  CG  ASP A 151      -8.903  -6.881  20.859  1.00 95.67           C  
ATOM   2158  OD1 ASP A 151      -7.746  -6.641  21.268  1.00 95.67           O  
ATOM   2159  OD2 ASP A 151      -9.283  -6.672  19.686  1.00 95.67           O  
ATOM   2160  N   THR A 152     -10.336  -8.145  25.184  1.00 96.08           N  
ATOM   2161  H   THR A 152      -9.519  -7.574  25.349  1.00 96.08           H  
ATOM   2162  CA  THR A 152     -11.332  -8.274  26.256  1.00 96.08           C  
ATOM   2163  HA  THR A 152     -12.312  -8.404  25.795  1.00 96.08           H  
ATOM   2164  C   THR A 152     -11.391  -7.009  27.088  1.00 96.08           C  
ATOM   2165  CB  THR A 152     -11.077  -9.501  27.143  1.00 96.08           C  
ATOM   2166  HB  THR A 152     -10.051  -9.485  27.508  1.00 96.08           H  
ATOM   2167  O   THR A 152     -10.387  -6.567  27.642  1.00 96.08           O  
ATOM   2168  CG2 THR A 152     -12.042  -9.614  28.329  1.00 96.08           C  
ATOM   2169 HG21 THR A 152     -11.893 -10.575  28.822  1.00 96.08           H  
ATOM   2170 HG22 THR A 152     -13.071  -9.538  27.978  1.00 96.08           H  
ATOM   2171 HG23 THR A 152     -11.843  -8.819  29.047  1.00 96.08           H  
ATOM   2172  OG1 THR A 152     -11.289 -10.667  26.383  1.00 96.08           O  
ATOM   2173  HG1 THR A 152     -11.018 -10.455  25.487  1.00 96.08           H  
ATOM   2174  N   PHE A 153     -12.600  -6.478  27.240  1.00 95.12           N  
ATOM   2175  H   PHE A 153     -13.379  -6.923  26.774  1.00 95.12           H  
ATOM   2176  CA  PHE A 153     -12.869  -5.266  28.000  1.00 95.12           C  
ATOM   2177  HA  PHE A 153     -11.983  -4.980  28.566  1.00 95.12           H  
ATOM   2178  C   PHE A 153     -14.010  -5.540  28.972  1.00 95.12           C  
ATOM   2179  CB  PHE A 153     -13.201  -4.118  27.044  1.00 95.12           C  
ATOM   2180  HB2 PHE A 153     -13.350  -3.203  27.616  1.00 95.12           H  
ATOM   2181  HB3 PHE A 153     -14.136  -4.357  26.537  1.00 95.12           H  
ATOM   2182  O   PHE A 153     -15.135  -5.817  28.563  1.00 95.12           O  
ATOM   2183  CG  PHE A 153     -12.165  -3.876  25.971  1.00 95.12           C  
ATOM   2184  CD1 PHE A 153     -11.062  -3.036  26.200  1.00 95.12           C  
ATOM   2185  HD1 PHE A 153     -10.933  -2.544  27.152  1.00 95.12           H  
ATOM   2186  CD2 PHE A 153     -12.311  -4.515  24.731  1.00 95.12           C  
ATOM   2187  HD2 PHE A 153     -13.125  -5.210  24.585  1.00 95.12           H  
ATOM   2188  CE1 PHE A 153     -10.116  -2.839  25.179  1.00 95.12           C  
ATOM   2189  HE1 PHE A 153      -9.260  -2.200  25.342  1.00 95.12           H  
ATOM   2190  CE2 PHE A 153     -11.396  -4.282  23.696  1.00 95.12           C  
ATOM   2191  HE2 PHE A 153     -11.536  -4.736  22.727  1.00 95.12           H  
ATOM   2192  CZ  PHE A 153     -10.286  -3.458  23.929  1.00 95.12           C  
ATOM   2193  HZ  PHE A 153      -9.557  -3.305  23.147  1.00 95.12           H  
ATOM   2194  N   ASP A 154     -13.710  -5.481  30.265  1.00 94.86           N  
ATOM   2195  H   ASP A 154     -12.770  -5.220  30.527  1.00 94.86           H  
ATOM   2196  CA  ASP A 154     -14.691  -5.654  31.335  1.00 94.86           C  
ATOM   2197  HA  ASP A 154     -15.567  -6.165  30.935  1.00 94.86           H  
ATOM   2198  C   ASP A 154     -15.172  -4.293  31.865  1.00 94.86           C  
ATOM   2199  CB  ASP A 154     -14.094  -6.563  32.426  1.00 94.86           C  
ATOM   2200  HB2 ASP A 154     -13.314  -6.013  32.953  1.00 94.86           H  
ATOM   2201  HB3 ASP A 154     -13.632  -7.425  31.945  1.00 94.86           H  
ATOM   2202  O   ASP A 154     -14.525  -3.255  31.684  1.00 94.86           O  
ATOM   2203  CG  ASP A 154     -15.115  -7.094  33.444  1.00 94.86           C  
ATOM   2204  OD1 ASP A 154     -16.336  -7.000  33.200  1.00 94.86           O  
ATOM   2205  OD2 ASP A 154     -14.677  -7.597  34.500  1.00 94.86           O  
ATOM   2206  N   ASN A 155     -16.307  -4.302  32.557  1.00 93.68           N  
ATOM   2207  H   ASN A 155     -16.741  -5.202  32.706  1.00 93.68           H  
ATOM   2208  CA  ASN A 155     -16.932  -3.135  33.173  1.00 93.68           C  
ATOM   2209  HA  ASN A 155     -17.895  -3.484  33.545  1.00 93.68           H  
ATOM   2210  C   ASN A 155     -17.252  -2.006  32.180  1.00 93.68           C  
ATOM   2211  CB  ASN A 155     -16.120  -2.682  34.396  1.00 93.68           C  
ATOM   2212  HB2 ASN A 155     -15.174  -2.251  34.065  1.00 93.68           H  
ATOM   2213  HB3 ASN A 155     -16.678  -1.911  34.926  1.00 93.68           H  
ATOM   2214  O   ASN A 155     -17.085  -0.824  32.492  1.00 93.68           O  
ATOM   2215  CG  ASN A 155     -15.862  -3.827  35.349  1.00 93.68           C  
ATOM   2216  ND2 ASN A 155     -14.619  -4.129  35.635  1.00 93.68           N  
ATOM   2217 HD21 ASN A 155     -14.491  -5.035  36.064  1.00 93.68           H  
ATOM   2218 HD22 ASN A 155     -13.874  -3.670  35.130  1.00 93.68           H  
ATOM   2219  OD1 ASN A 155     -16.768  -4.478  35.833  1.00 93.68           O  
ATOM   2220  N   ILE A 156     -17.685  -2.363  30.973  1.00 94.83           N  
ATOM   2221  H   ILE A 156     -17.797  -3.349  30.784  1.00 94.83           H  
ATOM   2222  CA  ILE A 156     -18.198  -1.423  29.976  1.00 94.83           C  
ATOM   2223  HA  ILE A 156     -17.502  -0.589  29.887  1.00 94.83           H  
ATOM   2224  C   ILE A 156     -19.541  -0.877  30.448  1.00 94.83           C  
ATOM   2225  CB  ILE A 156     -18.333  -2.073  28.585  1.00 94.83           C  
ATOM   2226  HB  ILE A 156     -19.057  -2.885  28.651  1.00 94.83           H  
ATOM   2227  O   ILE A 156     -20.412  -1.615  30.911  1.00 94.83           O  
ATOM   2228  CG1 ILE A 156     -16.984  -2.666  28.132  1.00 94.83           C  
ATOM   2229 HG12 ILE A 156     -16.691  -3.456  28.824  1.00 94.83           H  
ATOM   2230 HG13 ILE A 156     -16.213  -1.896  28.148  1.00 94.83           H  
ATOM   2231  CG2 ILE A 156     -18.863  -1.045  27.567  1.00 94.83           C  
ATOM   2232 HG21 ILE A 156     -19.842  -0.662  27.852  1.00 94.83           H  
ATOM   2233 HG22 ILE A 156     -18.992  -1.513  26.591  1.00 94.83           H  
ATOM   2234 HG23 ILE A 156     -18.165  -0.213  27.470  1.00 94.83           H  
ATOM   2235  CD1 ILE A 156     -17.042  -3.283  26.735  1.00 94.83           C  
ATOM   2236 HD11 ILE A 156     -17.947  -3.880  26.624  1.00 94.83           H  
ATOM   2237 HD12 ILE A 156     -17.009  -2.502  25.976  1.00 94.83           H  
ATOM   2238 HD13 ILE A 156     -16.179  -3.935  26.598  1.00 94.83           H  
ATOM   2239  N   GLY A 157     -19.708   0.428  30.324  1.00 93.72           N  
ATOM   2240  H   GLY A 157     -18.938   0.962  29.947  1.00 93.72           H  
ATOM   2241  CA  GLY A 157     -20.923   1.156  30.626  1.00 93.72           C  
ATOM   2242  HA2 GLY A 157     -21.787   0.494  30.558  1.00 93.72           H  
ATOM   2243  HA3 GLY A 157     -21.022   1.955  29.891  1.00 93.72           H  
ATOM   2244  C   GLY A 157     -20.925   1.804  31.994  1.00 93.72           C  
ATOM   2245  O   GLY A 157     -21.599   2.805  32.139  1.00 93.72           O  
ATOM   2246  N   SER A 158     -20.157   1.332  32.978  1.00 93.71           N  
ATOM   2247  H   SER A 158     -19.535   0.568  32.758  1.00 93.71           H  
ATOM   2248  CA  SER A 158     -19.920   2.092  34.215  1.00 93.71           C  
ATOM   2249  HA  SER A 158     -20.754   2.764  34.420  1.00 93.71           H  
ATOM   2250  C   SER A 158     -18.658   2.932  34.041  1.00 93.71           C  
ATOM   2251  CB  SER A 158     -19.782   1.146  35.410  1.00 93.71           C  
ATOM   2252  HB2 SER A 158     -18.995   0.418  35.213  1.00 93.71           H  
ATOM   2253  HB3 SER A 158     -19.526   1.719  36.301  1.00 93.71           H  
ATOM   2254  O   SER A 158     -17.565   2.374  33.993  1.00 93.71           O  
ATOM   2255  OG  SER A 158     -21.001   0.474  35.641  1.00 93.71           O  
ATOM   2256  HG  SER A 158     -21.446   0.357  34.799  1.00 93.71           H  
ATOM   2257  N   VAL A 159     -18.791   4.256  33.944  1.00 94.19           N  
ATOM   2258  H   VAL A 159     -19.719   4.652  33.989  1.00 94.19           H  
ATOM   2259  CA  VAL A 159     -17.670   5.134  33.540  1.00 94.19           C  
ATOM   2260  HA  VAL A 159     -16.879   4.523  33.103  1.00 94.19           H  
ATOM   2261  C   VAL A 159     -17.027   5.851  34.717  1.00 94.19           C  
ATOM   2262  CB  VAL A 159     -18.098   6.120  32.440  1.00 94.19           C  
ATOM   2263  HB  VAL A 159     -17.248   6.759  32.202  1.00 94.19           H  
ATOM   2264  O   VAL A 159     -15.802   5.936  34.830  1.00 94.19           O  
ATOM   2265  CG1 VAL A 159     -18.453   5.319  31.189  1.00 94.19           C  
ATOM   2266 HG11 VAL A 159     -18.661   6.008  30.371  1.00 94.19           H  
ATOM   2267 HG12 VAL A 159     -19.332   4.695  31.352  1.00 94.19           H  
ATOM   2268 HG13 VAL A 159     -17.612   4.691  30.898  1.00 94.19           H  
ATOM   2269  CG2 VAL A 159     -19.289   7.019  32.801  1.00 94.19           C  
ATOM   2270 HG21 VAL A 159     -19.058   7.640  33.667  1.00 94.19           H  
ATOM   2271 HG22 VAL A 159     -19.495   7.681  31.961  1.00 94.19           H  
ATOM   2272 HG23 VAL A 159     -20.184   6.425  32.990  1.00 94.19           H  
ATOM   2273  N   MET A 160     -17.842   6.288  35.670  1.00 93.78           N  
ATOM   2274  H   MET A 160     -18.836   6.150  35.552  1.00 93.78           H  
ATOM   2275  CA  MET A 160     -17.369   6.897  36.903  1.00 93.78           C  
ATOM   2276  HA  MET A 160     -16.393   6.476  37.143  1.00 93.78           H  
ATOM   2277  C   MET A 160     -18.288   6.553  38.062  1.00 93.78           C  
ATOM   2278  CB  MET A 160     -17.191   8.412  36.725  1.00 93.78           C  
ATOM   2279  HB2 MET A 160     -16.675   8.798  37.604  1.00 93.78           H  
ATOM   2280  HB3 MET A 160     -16.561   8.601  35.856  1.00 93.78           H  
ATOM   2281  O   MET A 160     -19.435   6.160  37.888  1.00 93.78           O  
ATOM   2282  CG  MET A 160     -18.518   9.154  36.552  1.00 93.78           C  
ATOM   2283  HG2 MET A 160     -19.128   8.996  37.442  1.00 93.78           H  
ATOM   2284  HG3 MET A 160     -19.041   8.733  35.694  1.00 93.78           H  
ATOM   2285  SD  MET A 160     -18.357  10.934  36.268  1.00 93.78           S  
ATOM   2286  CE  MET A 160     -17.658  11.464  37.842  1.00 93.78           C  
ATOM   2287  HE1 MET A 160     -16.722  10.939  38.032  1.00 93.78           H  
ATOM   2288  HE2 MET A 160     -17.452  12.532  37.771  1.00 93.78           H  
ATOM   2289  HE3 MET A 160     -18.370  11.272  38.645  1.00 93.78           H  
ATOM   2290  N   SER A 161     -17.771   6.713  39.266  1.00 94.08           N  
ATOM   2291  H   SER A 161     -16.838   7.096  39.318  1.00 94.08           H  
ATOM   2292  CA  SER A 161     -18.523   6.598  40.501  1.00 94.08           C  
ATOM   2293  HA  SER A 161     -19.556   6.353  40.252  1.00 94.08           H  
ATOM   2294  C   SER A 161     -18.530   7.916  41.237  1.00 94.08           C  
ATOM   2295  CB  SER A 161     -17.973   5.493  41.387  1.00 94.08           C  
ATOM   2296  HB2 SER A 161     -18.153   4.534  40.899  1.00 94.08           H  
ATOM   2297  HB3 SER A 161     -18.501   5.506  42.340  1.00 94.08           H  
ATOM   2298  O   SER A 161     -17.538   8.643  41.194  1.00 94.08           O  
ATOM   2299  OG  SER A 161     -16.582   5.661  41.597  1.00 94.08           O  
ATOM   2300  HG  SER A 161     -16.193   5.859  40.741  1.00 94.08           H  
ATOM   2301  N   VAL A 162     -19.633   8.189  41.920  1.00 95.35           N  
ATOM   2302  H   VAL A 162     -20.392   7.524  41.880  1.00 95.35           H  
ATOM   2303  CA  VAL A 162     -19.867   9.393  42.708  1.00 95.35           C  
ATOM   2304  HA  VAL A 162     -18.927   9.934  42.825  1.00 95.35           H  
ATOM   2305  C   VAL A 162     -20.355   8.975  44.090  1.00 95.35           C  
ATOM   2306  CB  VAL A 162     -20.865  10.332  42.001  1.00 95.35           C  
ATOM   2307  HB  VAL A 162     -21.829   9.832  41.902  1.00 95.35           H  
ATOM   2308  O   VAL A 162     -21.136   8.033  44.232  1.00 95.35           O  
ATOM   2309  CG1 VAL A 162     -21.065  11.637  42.783  1.00 95.35           C  
ATOM   2310 HG11 VAL A 162     -20.107  12.131  42.947  1.00 95.35           H  
ATOM   2311 HG12 VAL A 162     -21.542  11.435  43.741  1.00 95.35           H  
ATOM   2312 HG13 VAL A 162     -21.719  12.305  42.223  1.00 95.35           H  
ATOM   2313  CG2 VAL A 162     -20.359  10.707  40.602  1.00 95.35           C  
ATOM   2314 HG21 VAL A 162     -19.361  11.139  40.675  1.00 95.35           H  
ATOM   2315 HG22 VAL A 162     -21.033  11.432  40.146  1.00 95.35           H  
ATOM   2316 HG23 VAL A 162     -20.331   9.826  39.961  1.00 95.35           H  
ATOM   2317  N   ALA A 163     -19.862   9.663  45.112  1.00 96.27           N  
ATOM   2318  H   ALA A 163     -19.150  10.354  44.924  1.00 96.27           H  
ATOM   2319  CA  ALA A 163     -20.339   9.561  46.479  1.00 96.27           C  
ATOM   2320  HA  ALA A 163     -21.332   9.112  46.479  1.00 96.27           H  
ATOM   2321  C   ALA A 163     -20.434  10.961  47.092  1.00 96.27           C  
ATOM   2322  CB  ALA A 163     -19.399   8.655  47.282  1.00 96.27           C  
ATOM   2323  HB1 ALA A 163     -19.776   8.556  48.300  1.00 96.27           H  
ATOM   2324  HB2 ALA A 163     -18.399   9.089  47.307  1.00 96.27           H  
ATOM   2325  HB3 ALA A 163     -19.355   7.669  46.820  1.00 96.27           H  
ATOM   2326  O   ALA A 163     -19.497  11.755  46.999  1.00 96.27           O  
ATOM   2327  N   TYR A 164     -21.550  11.235  47.754  1.00 96.20           N  
ATOM   2328  H   TYR A 164     -22.269  10.527  47.778  1.00 96.20           H  
ATOM   2329  CA  TYR A 164     -21.750  12.402  48.593  1.00 96.20           C  
ATOM   2330  HA  TYR A 164     -21.216  13.248  48.158  1.00 96.20           H  
ATOM   2331  C   TYR A 164     -21.193  12.125  49.992  1.00 96.20           C  
ATOM   2332  CB  TYR A 164     -23.234  12.762  48.628  1.00 96.20           C  
ATOM   2333  HB2 TYR A 164     -23.568  12.970  47.611  1.00 96.20           H  
ATOM   2334  HB3 TYR A 164     -23.805  11.911  48.999  1.00 96.20           H  
ATOM   2335  O   TYR A 164     -21.680  11.263  50.728  1.00 96.20           O  
ATOM   2336  CG  TYR A 164     -23.521  13.977  49.480  1.00 96.20           C  
ATOM   2337  CD1 TYR A 164     -24.016  13.821  50.786  1.00 96.20           C  
ATOM   2338  HD1 TYR A 164     -24.181  12.827  51.174  1.00 96.20           H  
ATOM   2339  CD2 TYR A 164     -23.271  15.265  48.976  1.00 96.20           C  
ATOM   2340  HD2 TYR A 164     -22.859  15.392  47.985  1.00 96.20           H  
ATOM   2341  CE1 TYR A 164     -24.300  14.951  51.572  1.00 96.20           C  
ATOM   2342  HE1 TYR A 164     -24.702  14.842  52.568  1.00 96.20           H  
ATOM   2343  CE2 TYR A 164     -23.539  16.401  49.760  1.00 96.20           C  
ATOM   2344  HE2 TYR A 164     -23.348  17.386  49.362  1.00 96.20           H  
ATOM   2345  OH  TYR A 164     -24.301  17.325  51.847  1.00 96.20           O  
ATOM   2346  HH  TYR A 164     -24.073  18.137  51.387  1.00 96.20           H  
ATOM   2347  CZ  TYR A 164     -24.063  16.245  51.060  1.00 96.20           C  
ATOM   2348  N   THR A 165     -20.161  12.870  50.368  1.00 94.27           N  
ATOM   2349  H   THR A 165     -19.852  13.584  49.723  1.00 94.27           H  
ATOM   2350  CA  THR A 165     -19.457  12.771  51.650  1.00 94.27           C  
ATOM   2351  HA  THR A 165     -19.690  11.805  52.096  1.00 94.27           H  
ATOM   2352  C   THR A 165     -19.902  13.821  52.666  1.00 94.27           C  
ATOM   2353  CB  THR A 165     -17.934  12.819  51.451  1.00 94.27           C  
ATOM   2354  HB  THR A 165     -17.450  12.688  52.418  1.00 94.27           H  
ATOM   2355  O   THR A 165     -19.344  13.865  53.762  1.00 94.27           O  
ATOM   2356  CG2 THR A 165     -17.437  11.715  50.516  1.00 94.27           C  
ATOM   2357 HG21 THR A 165     -17.820  11.876  49.508  1.00 94.27           H  
ATOM   2358 HG22 THR A 165     -17.773  10.744  50.878  1.00 94.27           H  
ATOM   2359 HG23 THR A 165     -16.348  11.734  50.483  1.00 94.27           H  
ATOM   2360  OG1 THR A 165     -17.515  14.044  50.901  1.00 94.27           O  
ATOM   2361  HG1 THR A 165     -17.805  14.749  51.485  1.00 94.27           H  
ATOM   2362  N   GLY A 166     -20.879  14.663  52.321  1.00 92.58           N  
ATOM   2363  H   GLY A 166     -21.249  14.620  51.382  1.00 92.58           H  
ATOM   2364  CA  GLY A 166     -21.430  15.672  53.222  1.00 92.58           C  
ATOM   2365  HA2 GLY A 166     -21.949  16.435  52.642  1.00 92.58           H  
ATOM   2366  HA3 GLY A 166     -20.613  16.176  53.739  1.00 92.58           H  
ATOM   2367  C   GLY A 166     -22.397  15.113  54.269  1.00 92.58           C  
ATOM   2368  O   GLY A 166     -22.633  13.902  54.392  1.00 92.58           O  
ATOM   2369  N   THR A 167     -22.978  16.024  55.046  1.00 92.98           N  
ATOM   2370  H   THR A 167     -22.801  17.000  54.854  1.00 92.98           H  
ATOM   2371  CA  THR A 167     -23.741  15.705  56.263  1.00 92.98           C  
ATOM   2372  HA  THR A 167     -23.315  14.808  56.713  1.00 92.98           H  
ATOM   2373  C   THR A 167     -25.220  15.402  56.030  1.00 92.98           C  
ATOM   2374  CB  THR A 167     -23.619  16.839  57.287  1.00 92.98           C  
ATOM   2375  HB  THR A 167     -24.267  16.633  58.139  1.00 92.98           H  
ATOM   2376  O   THR A 167     -25.822  14.751  56.884  1.00 92.98           O  
ATOM   2377  CG2 THR A 167     -22.185  17.008  57.791  1.00 92.98           C  
ATOM   2378 HG21 THR A 167     -21.831  16.067  58.212  1.00 92.98           H  
ATOM   2379 HG22 THR A 167     -22.157  17.776  58.564  1.00 92.98           H  
ATOM   2380 HG23 THR A 167     -21.528  17.303  56.972  1.00 92.98           H  
ATOM   2381  OG1 THR A 167     -24.004  18.050  56.686  1.00 92.98           O  
ATOM   2382  HG1 THR A 167     -23.892  18.766  57.315  1.00 92.98           H  
ATOM   2383  N   ALA A 168     -25.803  15.814  54.898  1.00 92.68           N  
ATOM   2384  H   ALA A 168     -25.266  16.373  54.251  1.00 92.68           H  
ATOM   2385  CA  ALA A 168     -27.214  15.568  54.586  1.00 92.68           C  
ATOM   2386  HA  ALA A 168     -27.821  16.073  55.338  1.00 92.68           H  
ATOM   2387  C   ALA A 168     -27.561  14.068  54.622  1.00 92.68           C  
ATOM   2388  CB  ALA A 168     -27.542  16.179  53.222  1.00 92.68           C  
ATOM   2389  HB1 ALA A 168     -28.608  16.073  53.019  1.00 92.68           H  
ATOM   2390  HB2 ALA A 168     -26.985  15.668  52.437  1.00 92.68           H  
ATOM   2391  HB3 ALA A 168     -27.287  17.238  53.213  1.00 92.68           H  
ATOM   2392  O   ALA A 168     -26.733  13.226  54.258  1.00 92.68           O  
ATOM   2393  N   LYS A 169     -28.772  13.713  55.065  1.00 92.94           N  
ATOM   2394  H   LYS A 169     -29.440  14.444  55.267  1.00 92.94           H  
ATOM   2395  CA  LYS A 169     -29.182  12.307  55.240  1.00 92.94           C  
ATOM   2396  HA  LYS A 169     -28.367  11.746  55.696  1.00 92.94           H  
ATOM   2397  C   LYS A 169     -29.488  11.609  53.924  1.00 92.94           C  
ATOM   2398  CB  LYS A 169     -30.411  12.218  56.141  1.00 92.94           C  
ATOM   2399  HB2 LYS A 169     -30.839  11.219  56.059  1.00 92.94           H  
ATOM   2400  HB3 LYS A 169     -31.156  12.937  55.801  1.00 92.94           H  
ATOM   2401  O   LYS A 169     -29.145  10.439  53.784  1.00 92.94           O  
ATOM   2402  CG  LYS A 169     -30.060  12.475  57.607  1.00 92.94           C  
ATOM   2403  HG2 LYS A 169     -29.323  11.749  57.948  1.00 92.94           H  
ATOM   2404  HG3 LYS A 169     -29.661  13.483  57.718  1.00 92.94           H  
ATOM   2405  CD  LYS A 169     -31.340  12.336  58.426  1.00 92.94           C  
ATOM   2406  HD2 LYS A 169     -32.071  13.030  58.011  1.00 92.94           H  
ATOM   2407  HD3 LYS A 169     -31.737  11.324  58.346  1.00 92.94           H  
ATOM   2408  CE  LYS A 169     -31.076  12.682  59.889  1.00 92.94           C  
ATOM   2409  HE2 LYS A 169     -30.252  13.394  59.926  1.00 92.94           H  
ATOM   2410  HE3 LYS A 169     -30.802  11.781  60.437  1.00 92.94           H  
ATOM   2411  NZ  LYS A 169     -32.282  13.327  60.445  1.00 92.94           N  
ATOM   2412  HZ1 LYS A 169     -33.115  12.780  60.283  1.00 92.94           H  
ATOM   2413  HZ2 LYS A 169     -32.412  14.180  59.920  1.00 92.94           H  
ATOM   2414  HZ3 LYS A 169     -32.172  13.605  61.409  1.00 92.94           H  
ATOM   2415  N   VAL A 170     -30.089  12.325  52.981  1.00 95.24           N  
ATOM   2416  H   VAL A 170     -30.346  13.278  53.194  1.00 95.24           H  
ATOM   2417  CA  VAL A 170     -30.399  11.841  51.635  1.00 95.24           C  
ATOM   2418  HA  VAL A 170     -30.074  10.805  51.537  1.00 95.24           H  
ATOM   2419  C   VAL A 170     -29.617  12.683  50.636  1.00 95.24           C  
ATOM   2420  CB  VAL A 170     -31.916  11.883  51.363  1.00 95.24           C  
ATOM   2421  HB  VAL A 170     -32.258  12.918  51.357  1.00 95.24           H  
ATOM   2422  O   VAL A 170     -29.567  13.906  50.762  1.00 95.24           O  
ATOM   2423  CG1 VAL A 170     -32.250  11.241  50.011  1.00 95.24           C  
ATOM   2424 HG11 VAL A 170     -31.756  11.777  49.200  1.00 95.24           H  
ATOM   2425 HG12 VAL A 170     -33.325  11.287  49.838  1.00 95.24           H  
ATOM   2426 HG13 VAL A 170     -31.932  10.198  49.996  1.00 95.24           H  
ATOM   2427  CG2 VAL A 170     -32.692  11.115  52.444  1.00 95.24           C  
ATOM   2428 HG21 VAL A 170     -32.292  10.107  52.548  1.00 95.24           H  
ATOM   2429 HG22 VAL A 170     -33.744  11.055  52.166  1.00 95.24           H  
ATOM   2430 HG23 VAL A 170     -32.623  11.638  53.398  1.00 95.24           H  
ATOM   2431  N   ALA A 171     -28.991  12.023  49.666  1.00 95.99           N  
ATOM   2432  H   ALA A 171     -29.084  11.019  49.615  1.00 95.99           H  
ATOM   2433  CA  ALA A 171     -28.318  12.661  48.545  1.00 95.99           C  
ATOM   2434  HA  ALA A 171     -28.726  13.661  48.400  1.00 95.99           H  
ATOM   2435  C   ALA A 171     -28.582  11.834  47.288  1.00 95.99           C  
ATOM   2436  CB  ALA A 171     -26.822  12.789  48.844  1.00 95.99           C  
ATOM   2437  HB1 ALA A 171     -26.329  13.300  48.016  1.00 95.99           H  
ATOM   2438  HB2 ALA A 171     -26.680  13.377  49.750  1.00 95.99           H  
ATOM   2439  HB3 ALA A 171     -26.380  11.801  48.972  1.00 95.99           H  
ATOM   2440  O   ALA A 171     -28.345  10.624  47.294  1.00 95.99           O  
ATOM   2441  N   VAL A 172     -29.071  12.477  46.232  1.00 96.52           N  
ATOM   2442  H   VAL A 172     -29.213  13.474  46.298  1.00 96.52           H  
ATOM   2443  CA  VAL A 172     -29.389  11.836  44.954  1.00 96.52           C  
ATOM   2444  HA  VAL A 172     -28.947  10.840  44.967  1.00 96.52           H  
ATOM   2445  C   VAL A 172     -28.755  12.582  43.787  1.00 96.52           C  
ATOM   2446  CB  VAL A 172     -30.904  11.658  44.733  1.00 96.52           C  
ATOM   2447  HB  VAL A 172     -31.043  11.168  43.770  1.00 96.52           H  
ATOM   2448  O   VAL A 172     -28.484  13.780  43.891  1.00 96.52           O  
ATOM   2449  CG1 VAL A 172     -31.534  10.761  45.803  1.00 96.52           C  
ATOM   2450 HG11 VAL A 172     -31.012   9.804  45.829  1.00 96.52           H  
ATOM   2451 HG12 VAL A 172     -31.477  11.233  46.784  1.00 96.52           H  
ATOM   2452 HG13 VAL A 172     -32.579  10.573  45.554  1.00 96.52           H  
ATOM   2453  CG2 VAL A 172     -31.666  12.985  44.700  1.00 96.52           C  
ATOM   2454 HG21 VAL A 172     -32.721  12.792  44.501  1.00 96.52           H  
ATOM   2455 HG22 VAL A 172     -31.565  13.495  45.659  1.00 96.52           H  
ATOM   2456 HG23 VAL A 172     -31.277  13.617  43.902  1.00 96.52           H  
ATOM   2457  N   ILE A 173     -28.537  11.878  42.679  1.00 96.40           N  
ATOM   2458  H   ILE A 173     -28.750  10.891  42.695  1.00 96.40           H  
ATOM   2459  CA  ILE A 173     -28.046  12.432  41.416  1.00 96.40           C  
ATOM   2460  HA  ILE A 173     -27.994  13.516  41.524  1.00 96.40           H  
ATOM   2461  C   ILE A 173     -29.025  12.150  40.274  1.00 96.40           C  
ATOM   2462  CB  ILE A 173     -26.611  11.938  41.129  1.00 96.40           C  
ATOM   2463  HB  ILE A 173     -26.046  12.079  42.050  1.00 96.40           H  
ATOM   2464  O   ILE A 173     -29.619  11.071  40.191  1.00 96.40           O  
ATOM   2465  CG1 ILE A 173     -25.913  12.770  40.033  1.00 96.40           C  
ATOM   2466 HG12 ILE A 173     -26.280  12.472  39.051  1.00 96.40           H  
ATOM   2467 HG13 ILE A 173     -26.146  13.825  40.171  1.00 96.40           H  
ATOM   2468  CG2 ILE A 173     -26.571  10.439  40.777  1.00 96.40           C  
ATOM   2469 HG21 ILE A 173     -27.109   9.866  41.532  1.00 96.40           H  
ATOM   2470 HG22 ILE A 173     -25.545  10.073  40.744  1.00 96.40           H  
ATOM   2471 HG23 ILE A 173     -27.036  10.261  39.807  1.00 96.40           H  
ATOM   2472  CD1 ILE A 173     -24.384  12.616  40.073  1.00 96.40           C  
ATOM   2473 HD11 ILE A 173     -24.093  11.574  39.948  1.00 96.40           H  
ATOM   2474 HD12 ILE A 173     -24.002  12.980  41.027  1.00 96.40           H  
ATOM   2475 HD13 ILE A 173     -23.933  13.198  39.269  1.00 96.40           H  
ATOM   2476  N   ASP A 174     -29.154  13.131  39.390  1.00 96.47           N  
ATOM   2477  H   ASP A 174     -28.672  13.998  39.581  1.00 96.47           H  
ATOM   2478  CA  ASP A 174     -29.874  13.080  38.129  1.00 96.47           C  
ATOM   2479  HA  ASP A 174     -30.296  12.084  37.994  1.00 96.47           H  
ATOM   2480  C   ASP A 174     -28.896  13.380  36.981  1.00 96.47           C  
ATOM   2481  CB  ASP A 174     -31.023  14.105  38.123  1.00 96.47           C  
ATOM   2482  HB2 ASP A 174     -31.490  14.095  37.138  1.00 96.47           H  
ATOM   2483  HB3 ASP A 174     -30.607  15.100  38.279  1.00 96.47           H  
ATOM   2484  O   ASP A 174     -28.123  14.340  37.048  1.00 96.47           O  
ATOM   2485  CG  ASP A 174     -32.115  13.849  39.167  1.00 96.47           C  
ATOM   2486  OD1 ASP A 174     -32.617  12.713  39.230  1.00 96.47           O  
ATOM   2487  OD2 ASP A 174     -32.546  14.804  39.858  1.00 96.47           O  
ATOM   2488  N   VAL A 175     -28.964  12.597  35.904  1.00 96.51           N  
ATOM   2489  H   VAL A 175     -29.660  11.865  35.911  1.00 96.51           H  
ATOM   2490  CA  VAL A 175     -28.346  12.920  34.610  1.00 96.51           C  
ATOM   2491  HA  VAL A 175     -27.780  13.847  34.700  1.00 96.51           H  
ATOM   2492  C   VAL A 175     -29.470  13.136  33.611  1.00 96.51           C  
ATOM   2493  CB  VAL A 175     -27.370  11.843  34.110  1.00 96.51           C  
ATOM   2494  HB  VAL A 175     -27.910  10.908  33.958  1.00 96.51           H  
ATOM   2495  O   VAL A 175     -30.228  12.217  33.299  1.00 96.51           O  
ATOM   2496  CG1 VAL A 175     -26.732  12.276  32.782  1.00 96.51           C  
ATOM   2497 HG11 VAL A 175     -27.490  12.385  32.008  1.00 96.51           H  
ATOM   2498 HG12 VAL A 175     -26.042  11.501  32.446  1.00 96.51           H  
ATOM   2499 HG13 VAL A 175     -26.192  13.215  32.902  1.00 96.51           H  
ATOM   2500  CG2 VAL A 175     -26.242  11.596  35.112  1.00 96.51           C  
ATOM   2501 HG21 VAL A 175     -25.720  12.526  35.336  1.00 96.51           H  
ATOM   2502 HG22 VAL A 175     -26.641  11.184  36.039  1.00 96.51           H  
ATOM   2503 HG23 VAL A 175     -25.545  10.880  34.676  1.00 96.51           H  
ATOM   2504  N   VAL A 176     -29.593  14.368  33.127  1.00 96.14           N  
ATOM   2505  H   VAL A 176     -28.879  15.039  33.371  1.00 96.14           H  
ATOM   2506  CA  VAL A 176     -30.634  14.765  32.179  1.00 96.14           C  
ATOM   2507  HA  VAL A 176     -31.496  14.112  32.315  1.00 96.14           H  
ATOM   2508  C   VAL A 176     -30.107  14.588  30.765  1.00 96.14           C  
ATOM   2509  CB  VAL A 176     -31.106  16.210  32.410  1.00 96.14           C  
ATOM   2510  HB  VAL A 176     -30.289  16.893  32.178  1.00 96.14           H  
ATOM   2511  O   VAL A 176     -29.109  15.207  30.393  1.00 96.14           O  
ATOM   2512  CG1 VAL A 176     -32.288  16.557  31.497  1.00 96.14           C  
ATOM   2513 HG11 VAL A 176     -33.117  15.872  31.675  1.00 96.14           H  
ATOM   2514 HG12 VAL A 176     -31.992  16.491  30.450  1.00 96.14           H  
ATOM   2515 HG13 VAL A 176     -32.619  17.578  31.687  1.00 96.14           H  
ATOM   2516  CG2 VAL A 176     -31.542  16.443  33.865  1.00 96.14           C  
ATOM   2517 HG21 VAL A 176     -30.693  16.316  34.536  1.00 96.14           H  
ATOM   2518 HG22 VAL A 176     -32.316  15.727  34.138  1.00 96.14           H  
ATOM   2519 HG23 VAL A 176     -31.929  17.455  33.981  1.00 96.14           H  
ATOM   2520  N   VAL A 177     -30.817  13.783  29.979  1.00 95.07           N  
ATOM   2521  H   VAL A 177     -31.625  13.322  30.372  1.00 95.07           H  
ATOM   2522  CA  VAL A 177     -30.540  13.533  28.563  1.00 95.07           C  
ATOM   2523  HA  VAL A 177     -29.599  14.013  28.292  1.00 95.07           H  
ATOM   2524  C   VAL A 177     -31.652  14.156  27.722  1.00 95.07           C  
ATOM   2525  CB  VAL A 177     -30.389  12.023  28.297  1.00 95.07           C  
ATOM   2526  HB  VAL A 177     -31.294  11.519  28.635  1.00 95.07           H  
ATOM   2527  O   VAL A 177     -32.830  13.893  27.962  1.00 95.07           O  
ATOM   2528  CG1 VAL A 177     -30.186  11.688  26.817  1.00 95.07           C  
ATOM   2529 HG11 VAL A 177     -30.113  10.607  26.694  1.00 95.07           H  
ATOM   2530 HG12 VAL A 177     -31.022  12.050  26.219  1.00 95.07           H  
ATOM   2531 HG13 VAL A 177     -29.256  12.136  26.467  1.00 95.07           H  
ATOM   2532  CG2 VAL A 177     -29.191  11.447  29.064  1.00 95.07           C  
ATOM   2533 HG21 VAL A 177     -29.302  11.601  30.137  1.00 95.07           H  
ATOM   2534 HG22 VAL A 177     -29.108  10.377  28.874  1.00 95.07           H  
ATOM   2535 HG23 VAL A 177     -28.265  11.915  28.731  1.00 95.07           H  
ATOM   2536  N   THR A 178     -31.277  14.962  26.730  1.00 92.99           N  
ATOM   2537  H   THR A 178     -30.288  15.070  26.559  1.00 92.99           H  
ATOM   2538  CA  THR A 178     -32.186  15.581  25.754  1.00 92.99           C  
ATOM   2539  HA  THR A 178     -33.203  15.226  25.922  1.00 92.99           H  
ATOM   2540  C   THR A 178     -31.741  15.163  24.359  1.00 92.99           C  
ATOM   2541  CB  THR A 178     -32.191  17.113  25.875  1.00 92.99           C  
ATOM   2542  HB  THR A 178     -31.231  17.507  25.542  1.00 92.99           H  
ATOM   2543  O   THR A 178     -30.559  15.257  24.047  1.00 92.99           O  
ATOM   2544  CG2 THR A 178     -33.306  17.746  25.045  1.00 92.99           C  
ATOM   2545 HG21 THR A 178     -33.305  18.825  25.201  1.00 92.99           H  
ATOM   2546 HG22 THR A 178     -34.273  17.341  25.343  1.00 92.99           H  
ATOM   2547 HG23 THR A 178     -33.142  17.553  23.985  1.00 92.99           H  
ATOM   2548  OG1 THR A 178     -32.399  17.509  27.216  1.00 92.99           O  
ATOM   2549  HG1 THR A 178     -31.561  17.389  27.669  1.00 92.99           H  
ATOM   2550  N   ASP A 179     -32.660  14.649  23.537  1.00 89.49           N  
ATOM   2551  H   ASP A 179     -33.635  14.714  23.794  1.00 89.49           H  
ATOM   2552  CA  ASP A 179     -32.374  14.173  22.172  1.00 89.49           C  
ATOM   2553  HA  ASP A 179     -33.238  13.585  21.861  1.00 89.49           H  
ATOM   2554  C   ASP A 179     -31.187  13.189  22.076  1.00 89.49           C  
ATOM   2555  CB  ASP A 179     -32.299  15.362  21.197  1.00 89.49           C  
ATOM   2556  HB2 ASP A 179     -31.477  16.017  21.485  1.00 89.49           H  
ATOM   2557  HB3 ASP A 179     -32.103  14.988  20.192  1.00 89.49           H  
ATOM   2558  O   ASP A 179     -30.417  13.191  21.120  1.00 89.49           O  
ATOM   2559  CG  ASP A 179     -33.609  16.156  21.155  1.00 89.49           C  
ATOM   2560  OD1 ASP A 179     -34.683  15.522  21.297  1.00 89.49           O  
ATOM   2561  OD2 ASP A 179     -33.541  17.394  20.995  1.00 89.49           O  
ATOM   2562  N   GLY A 180     -31.039  12.323  23.086  1.00 86.95           N  
ATOM   2563  H   GLY A 180     -31.675  12.407  23.867  1.00 86.95           H  
ATOM   2564  CA  GLY A 180     -29.978  11.312  23.144  1.00 86.95           C  
ATOM   2565  HA2 GLY A 180     -29.840  10.881  22.152  1.00 86.95           H  
ATOM   2566  HA3 GLY A 180     -30.283  10.517  23.824  1.00 86.95           H  
ATOM   2567  C   GLY A 180     -28.615  11.826  23.615  1.00 86.95           C  
ATOM   2568  O   GLY A 180     -27.664  11.051  23.623  1.00 86.95           O  
ATOM   2569  N   VAL A 181     -28.523  13.092  24.034  1.00 92.68           N  
ATOM   2570  H   VAL A 181     -29.329  13.693  23.940  1.00 92.68           H  
ATOM   2571  CA  VAL A 181     -27.295  13.712  24.544  1.00 92.68           C  
ATOM   2572  HA  VAL A 181     -26.478  12.993  24.489  1.00 92.68           H  
ATOM   2573  C   VAL A 181     -27.469  14.114  26.005  1.00 92.68           C  
ATOM   2574  CB  VAL A 181     -26.909  14.928  23.684  1.00 92.68           C  
ATOM   2575  HB  VAL A 181     -27.671  15.703  23.771  1.00 92.68           H  
ATOM   2576  O   VAL A 181     -28.449  14.770  26.363  1.00 92.68           O  
ATOM   2577  CG1 VAL A 181     -25.570  15.499  24.149  1.00 92.68           C  
ATOM   2578 HG11 VAL A 181     -25.234  16.283  23.470  1.00 92.68           H  
ATOM   2579 HG12 VAL A 181     -24.845  14.685  24.161  1.00 92.68           H  
ATOM   2580 HG13 VAL A 181     -25.657  15.925  25.149  1.00 92.68           H  
ATOM   2581  CG2 VAL A 181     -26.766  14.544  22.204  1.00 92.68           C  
ATOM   2582 HG21 VAL A 181     -26.415  15.401  21.629  1.00 92.68           H  
ATOM   2583 HG22 VAL A 181     -26.057  13.723  22.098  1.00 92.68           H  
ATOM   2584 HG23 VAL A 181     -27.731  14.240  21.799  1.00 92.68           H  
ATOM   2585  N   ALA A 182     -26.524  13.744  26.864  1.00 95.30           N  
ATOM   2586  H   ALA A 182     -25.746  13.195  26.527  1.00 95.30           H  
ATOM   2587  CA  ALA A 182     -26.496  14.207  28.244  1.00 95.30           C  
ATOM   2588  HA  ALA A 182     -27.475  14.037  28.693  1.00 95.30           H  
ATOM   2589  C   ALA A 182     -26.195  15.709  28.293  1.00 95.30           C  
ATOM   2590  CB  ALA A 182     -25.484  13.383  29.033  1.00 95.30           C  
ATOM   2591  HB1 ALA A 182     -25.718  12.323  28.934  1.00 95.30           H  
ATOM   2592  HB2 ALA A 182     -24.484  13.568  28.640  1.00 95.30           H  
ATOM   2593  HB3 ALA A 182     -25.518  13.657  30.087  1.00 95.30           H  
ATOM   2594  O   ALA A 182     -25.130  16.166  27.886  1.00 95.30           O  
ATOM   2595  N   THR A 183     -27.147  16.488  28.800  1.00 96.52           N  
ATOM   2596  H   THR A 183     -28.015  16.049  29.072  1.00 96.52           H  
ATOM   2597  CA  THR A 183     -27.066  17.954  28.841  1.00 96.52           C  
ATOM   2598  HA  THR A 183     -26.262  18.297  28.191  1.00 96.52           H  
ATOM   2599  C   THR A 183     -26.753  18.486  30.233  1.00 96.52           C  
ATOM   2600  CB  THR A 183     -28.372  18.590  28.335  1.00 96.52           C  
ATOM   2601  HB  THR A 183     -28.323  19.666  28.497  1.00 96.52           H  
ATOM   2602  O   THR A 183     -26.236  19.592  30.368  1.00 96.52           O  
ATOM   2603  CG2 THR A 183     -28.587  18.340  26.845  1.00 96.52           C  
ATOM   2604 HG21 THR A 183     -27.712  18.667  26.284  1.00 96.52           H  
ATOM   2605 HG22 THR A 183     -28.754  17.279  26.656  1.00 96.52           H  
ATOM   2606 HG23 THR A 183     -29.456  18.904  26.504  1.00 96.52           H  
ATOM   2607  OG1 THR A 183     -29.507  18.071  29.008  1.00 96.52           O  
ATOM   2608  HG1 THR A 183     -29.331  18.095  29.952  1.00 96.52           H  
ATOM   2609  N   LYS A 184     -27.091  17.739  31.292  1.00 95.65           N  
ATOM   2610  H   LYS A 184     -27.452  16.809  31.137  1.00 95.65           H  
ATOM   2611  CA  LYS A 184     -26.998  18.247  32.667  1.00 95.65           C  
ATOM   2612  HA  LYS A 184     -26.155  18.936  32.716  1.00 95.65           H  
ATOM   2613  C   LYS A 184     -26.755  17.138  33.682  1.00 95.65           C  
ATOM   2614  CB  LYS A 184     -28.294  19.009  33.002  1.00 95.65           C  
ATOM   2615  HB2 LYS A 184     -28.654  19.516  32.107  1.00 95.65           H  
ATOM   2616  HB3 LYS A 184     -29.057  18.302  33.327  1.00 95.65           H  
ATOM   2617  O   LYS A 184     -27.386  16.090  33.588  1.00 95.65           O  
ATOM   2618  CG  LYS A 184     -28.103  20.067  34.090  1.00 95.65           C  
ATOM   2619  HG2 LYS A 184     -27.389  20.802  33.718  1.00 95.65           H  
ATOM   2620  HG3 LYS A 184     -27.702  19.621  35.000  1.00 95.65           H  
ATOM   2621  CD  LYS A 184     -29.412  20.807  34.399  1.00 95.65           C  
ATOM   2622  HD2 LYS A 184     -30.023  20.893  33.500  1.00 95.65           H  
ATOM   2623  HD3 LYS A 184     -29.149  21.817  34.714  1.00 95.65           H  
ATOM   2624  CE  LYS A 184     -30.205  20.123  35.516  1.00 95.65           C  
ATOM   2625  HE2 LYS A 184     -29.498  19.867  36.306  1.00 95.65           H  
ATOM   2626  HE3 LYS A 184     -30.642  19.195  35.147  1.00 95.65           H  
ATOM   2627  NZ  LYS A 184     -31.245  21.012  36.090  1.00 95.65           N  
ATOM   2628  HZ1 LYS A 184     -30.845  21.855  36.477  1.00 95.65           H  
ATOM   2629  HZ2 LYS A 184     -32.005  21.218  35.458  1.00 95.65           H  
ATOM   2630  HZ3 LYS A 184     -31.609  20.599  36.937  1.00 95.65           H  
ATOM   2631  N   ILE A 185     -25.943  17.420  34.697  1.00 96.21           N  
ATOM   2632  H   ILE A 185     -25.496  18.326  34.693  1.00 96.21           H  
ATOM   2633  CA  ILE A 185     -25.900  16.650  35.950  1.00 96.21           C  
ATOM   2634  HA  ILE A 185     -26.548  15.778  35.859  1.00 96.21           H  
ATOM   2635  C   ILE A 185     -26.458  17.532  37.063  1.00 96.21           C  
ATOM   2636  CB  ILE A 185     -24.479  16.134  36.270  1.00 96.21           C  
ATOM   2637  HB  ILE A 185     -23.806  16.989  36.336  1.00 96.21           H  
ATOM   2638  O   ILE A 185     -26.053  18.685  37.197  1.00 96.21           O  
ATOM   2639  CG1 ILE A 185     -23.988  15.223  35.126  1.00 96.21           C  
ATOM   2640 HG12 ILE A 185     -23.912  15.841  34.231  1.00 96.21           H  
ATOM   2641 HG13 ILE A 185     -24.724  14.443  34.933  1.00 96.21           H  
ATOM   2642  CG2 ILE A 185     -24.447  15.409  37.626  1.00 96.21           C  
ATOM   2643 HG21 ILE A 185     -24.764  16.072  38.431  1.00 96.21           H  
ATOM   2644 HG22 ILE A 185     -23.434  15.084  37.860  1.00 96.21           H  
ATOM   2645 HG23 ILE A 185     -25.111  14.545  37.594  1.00 96.21           H  
ATOM   2646  CD1 ILE A 185     -22.618  14.572  35.346  1.00 96.21           C  
ATOM   2647 HD11 ILE A 185     -21.895  15.331  35.644  1.00 96.21           H  
ATOM   2648 HD12 ILE A 185     -22.681  13.799  36.111  1.00 96.21           H  
ATOM   2649 HD13 ILE A 185     -22.285  14.111  34.416  1.00 96.21           H  
ATOM   2650  N   GLU A 186     -27.381  17.012  37.862  1.00 95.90           N  
ATOM   2651  H   GLU A 186     -27.663  16.054  37.711  1.00 95.90           H  
ATOM   2652  CA  GLU A 186     -27.949  17.699  39.024  1.00 95.90           C  
ATOM   2653  HA  GLU A 186     -27.371  18.598  39.237  1.00 95.90           H  
ATOM   2654  C   GLU A 186     -27.872  16.790  40.246  1.00 95.90           C  
ATOM   2655  CB  GLU A 186     -29.393  18.124  38.719  1.00 95.90           C  
ATOM   2656  HB2 GLU A 186     -29.377  18.709  37.799  1.00 95.90           H  
ATOM   2657  HB3 GLU A 186     -30.007  17.241  38.542  1.00 95.90           H  
ATOM   2658  O   GLU A 186     -28.243  15.624  40.171  1.00 95.90           O  
ATOM   2659  CG  GLU A 186     -30.047  18.975  39.815  1.00 95.90           C  
ATOM   2660  HG2 GLU A 186     -29.395  19.820  40.035  1.00 95.90           H  
ATOM   2661  HG3 GLU A 186     -30.167  18.382  40.722  1.00 95.90           H  
ATOM   2662  CD  GLU A 186     -31.413  19.495  39.344  1.00 95.90           C  
ATOM   2663  OE1 GLU A 186     -32.455  18.850  39.598  1.00 95.90           O  
ATOM   2664  OE2 GLU A 186     -31.438  20.529  38.642  1.00 95.90           O  
ATOM   2665  N   THR A 187     -27.410  17.306  41.378  1.00 96.14           N  
ATOM   2666  H   THR A 187     -27.119  18.273  41.402  1.00 96.14           H  
ATOM   2667  CA  THR A 187     -27.492  16.602  42.659  1.00 96.14           C  
ATOM   2668  HA  THR A 187     -27.879  15.598  42.485  1.00 96.14           H  
ATOM   2669  C   THR A 187     -28.477  17.311  43.573  1.00 96.14           C  
ATOM   2670  CB  THR A 187     -26.138  16.433  43.350  1.00 96.14           C  
ATOM   2671  HB  THR A 187     -26.279  15.853  44.263  1.00 96.14           H  
ATOM   2672  O   THR A 187     -28.601  18.540  43.560  1.00 96.14           O  
ATOM   2673  CG2 THR A 187     -25.104  15.725  42.473  1.00 96.14           C  
ATOM   2674 HG21 THR A 187     -24.143  15.691  42.985  1.00 96.14           H  
ATOM   2675 HG22 THR A 187     -24.976  16.256  41.530  1.00 96.14           H  
ATOM   2676 HG23 THR A 187     -25.443  14.708  42.277  1.00 96.14           H  
ATOM   2677  OG1 THR A 187     -25.640  17.691  43.696  1.00 96.14           O  
ATOM   2678  HG1 THR A 187     -25.078  17.581  44.467  1.00 96.14           H  
ATOM   2679  N   LYS A 188     -29.195  16.533  44.380  1.00 96.20           N  
ATOM   2680  H   LYS A 188     -29.036  15.536  44.336  1.00 96.20           H  
ATOM   2681  CA  LYS A 188     -30.134  17.042  45.381  1.00 96.20           C  
ATOM   2682  HA  LYS A 188     -29.992  18.118  45.484  1.00 96.20           H  
ATOM   2683  C   LYS A 188     -29.841  16.414  46.727  1.00 96.20           C  
ATOM   2684  CB  LYS A 188     -31.587  16.773  44.979  1.00 96.20           C  
ATOM   2685  HB2 LYS A 188     -32.223  17.200  45.755  1.00 96.20           H  
ATOM   2686  HB3 LYS A 188     -31.752  15.696  44.939  1.00 96.20           H  
ATOM   2687  O   LYS A 188     -29.583  15.214  46.803  1.00 96.20           O  
ATOM   2688  CG  LYS A 188     -31.993  17.401  43.648  1.00 96.20           C  
ATOM   2689  HG2 LYS A 188     -32.081  18.479  43.782  1.00 96.20           H  
ATOM   2690  HG3 LYS A 188     -31.235  17.200  42.891  1.00 96.20           H  
ATOM   2691  CD  LYS A 188     -33.323  16.829  43.148  1.00 96.20           C  
ATOM   2692  HD2 LYS A 188     -33.194  15.768  42.930  1.00 96.20           H  
ATOM   2693  HD3 LYS A 188     -34.113  16.971  43.886  1.00 96.20           H  
ATOM   2694  CE  LYS A 188     -33.643  17.605  41.875  1.00 96.20           C  
ATOM   2695  HE2 LYS A 188     -34.324  18.429  42.090  1.00 96.20           H  
ATOM   2696  HE3 LYS A 188     -32.705  18.048  41.541  1.00 96.20           H  
ATOM   2697  NZ  LYS A 188     -34.138  16.769  40.766  1.00 96.20           N  
ATOM   2698  HZ1 LYS A 188     -33.507  15.998  40.603  1.00 96.20           H  
ATOM   2699  HZ2 LYS A 188     -34.040  17.310  39.918  1.00 96.20           H  
ATOM   2700  HZ3 LYS A 188     -35.071  16.406  40.901  1.00 96.20           H  
ATOM   2701  N   VAL A 189     -29.925  17.207  47.786  1.00 96.08           N  
ATOM   2702  H   VAL A 189     -30.186  18.172  47.638  1.00 96.08           H  
ATOM   2703  CA  VAL A 189     -29.676  16.767  49.163  1.00 96.08           C  
ATOM   2704  HA  VAL A 189     -29.670  15.677  49.176  1.00 96.08           H  
ATOM   2705  C   VAL A 189     -30.808  17.210  50.085  1.00 96.08           C  
ATOM   2706  CB  VAL A 189     -28.299  17.232  49.676  1.00 96.08           C  
ATOM   2707  HB  VAL A 189     -28.137  16.764  50.647  1.00 96.08           H  
ATOM   2708  O   VAL A 189     -31.487  18.199  49.809  1.00 96.08           O  
ATOM   2709  CG1 VAL A 189     -27.160  16.762  48.763  1.00 96.08           C  
ATOM   2710 HG11 VAL A 189     -27.219  17.250  47.790  1.00 96.08           H  
ATOM   2711 HG12 VAL A 189     -26.201  17.021  49.212  1.00 96.08           H  
ATOM   2712 HG13 VAL A 189     -27.210  15.682  48.629  1.00 96.08           H  
ATOM   2713  CG2 VAL A 189     -28.227  18.750  49.877  1.00 96.08           C  
ATOM   2714 HG21 VAL A 189     -27.195  19.063  50.036  1.00 96.08           H  
ATOM   2715 HG22 VAL A 189     -28.813  19.037  50.750  1.00 96.08           H  
ATOM   2716 HG23 VAL A 189     -28.629  19.274  49.011  1.00 96.08           H  
ATOM   2717  N   GLY A 190     -31.031  16.476  51.175  1.00 94.01           N  
ATOM   2718  H   GLY A 190     -30.488  15.636  51.312  1.00 94.01           H  
ATOM   2719  CA  GLY A 190     -32.099  16.776  52.130  1.00 94.01           C  
ATOM   2720  HA2 GLY A 190     -33.065  16.646  51.642  1.00 94.01           H  
ATOM   2721  HA3 GLY A 190     -32.024  17.819  52.436  1.00 94.01           H  
ATOM   2722  C   GLY A 190     -32.078  15.901  53.384  1.00 94.01           C  
ATOM   2723  O   GLY A 190     -31.268  14.977  53.522  1.00 94.01           O  
ATOM   2724  N   GLU A 191     -32.974  16.207  54.324  1.00 90.69           N  
ATOM   2725  H   GLU A 191     -33.603  16.977  54.144  1.00 90.69           H  
ATOM   2726  CA  GLU A 191     -33.190  15.407  55.542  1.00 90.69           C  
ATOM   2727  HA  GLU A 191     -32.228  15.110  55.961  1.00 90.69           H  
ATOM   2728  C   GLU A 191     -33.968  14.112  55.262  1.00 90.69           C  
ATOM   2729  CB  GLU A 191     -33.950  16.243  56.586  1.00 90.69           C  
ATOM   2730  HB2 GLU A 191     -34.403  15.579  57.322  1.00 90.69           H  
ATOM   2731  HB3 GLU A 191     -34.760  16.779  56.092  1.00 90.69           H  
ATOM   2732  O   GLU A 191     -33.764  13.106  55.944  1.00 90.69           O  
ATOM   2733  CG  GLU A 191     -33.060  17.255  57.327  1.00 90.69           C  
ATOM   2734  HG2 GLU A 191     -32.565  17.894  56.597  1.00 90.69           H  
ATOM   2735  HG3 GLU A 191     -33.703  17.889  57.939  1.00 90.69           H  
ATOM   2736  CD  GLU A 191     -32.017  16.588  58.245  1.00 90.69           C  
ATOM   2737  OE1 GLU A 191     -30.874  17.084  58.297  1.00 90.69           O  
ATOM   2738  OE2 GLU A 191     -32.345  15.581  58.929  1.00 90.69           O  
ATOM   2739  N   ASP A 192     -34.834  14.133  54.250  1.00 90.83           N  
ATOM   2740  H   ASP A 192     -34.917  14.978  53.704  1.00 90.83           H  
ATOM   2741  CA  ASP A 192     -35.651  13.015  53.786  1.00 90.83           C  
ATOM   2742  HA  ASP A 192     -35.116  12.086  53.981  1.00 90.83           H  
ATOM   2743  C   ASP A 192     -35.865  13.107  52.260  1.00 90.83           C  
ATOM   2744  CB  ASP A 192     -36.971  12.969  54.581  1.00 90.83           C  
ATOM   2745  HB2 ASP A 192     -37.573  12.132  54.228  1.00 90.83           H  
ATOM   2746  HB3 ASP A 192     -36.737  12.783  55.630  1.00 90.83           H  
ATOM   2747  O   ASP A 192     -35.439  14.065  51.613  1.00 90.83           O  
ATOM   2748  CG  ASP A 192     -37.793  14.253  54.469  1.00 90.83           C  
ATOM   2749  OD1 ASP A 192     -37.977  14.727  53.331  1.00 90.83           O  
ATOM   2750  OD2 ASP A 192     -38.238  14.779  55.511  1.00 90.83           O  
ATOM   2751  N   ALA A 193     -36.486  12.080  51.674  1.00 86.79           N  
ATOM   2752  H   ALA A 193     -36.855  11.342  52.255  1.00 86.79           H  
ATOM   2753  CA  ALA A 193     -36.703  11.988  50.228  1.00 86.79           C  
ATOM   2754  HA  ALA A 193     -35.773  12.246  49.722  1.00 86.79           H  
ATOM   2755  C   ALA A 193     -37.779  12.956  49.691  1.00 86.79           C  
ATOM   2756  CB  ALA A 193     -37.046  10.529  49.896  1.00 86.79           C  
ATOM   2757  HB1 ALA A 193     -37.985  10.249  50.374  1.00 86.79           H  
ATOM   2758  HB2 ALA A 193     -36.247   9.871  50.236  1.00 86.79           H  
ATOM   2759  HB3 ALA A 193     -37.155  10.422  48.816  1.00 86.79           H  
ATOM   2760  O   ALA A 193     -37.880  13.129  48.478  1.00 86.79           O  
ATOM   2761  N   GLU A 194     -38.579  13.575  50.564  1.00 87.49           N  
ATOM   2762  H   GLU A 194     -38.381  13.498  51.552  1.00 87.49           H  
ATOM   2763  CA  GLU A 194     -39.655  14.501  50.182  1.00 87.49           C  
ATOM   2764  HA  GLU A 194     -39.972  14.289  49.161  1.00 87.49           H  
ATOM   2765  C   GLU A 194     -39.179  15.965  50.193  1.00 87.49           C  
ATOM   2766  CB  GLU A 194     -40.875  14.293  51.101  1.00 87.49           C  
ATOM   2767  HB2 GLU A 194     -41.628  15.037  50.844  1.00 87.49           H  
ATOM   2768  HB3 GLU A 194     -40.574  14.449  52.138  1.00 87.49           H  
ATOM   2769  O   GLU A 194     -39.693  16.788  49.437  1.00 87.49           O  
ATOM   2770  CG  GLU A 194     -41.500  12.891  50.950  1.00 87.49           C  
ATOM   2771  HG2 GLU A 194     -41.733  12.733  49.898  1.00 87.49           H  
ATOM   2772  HG3 GLU A 194     -40.766  12.141  51.245  1.00 87.49           H  
ATOM   2773  CD  GLU A 194     -42.780  12.674  51.782  1.00 87.49           C  
ATOM   2774  OE1 GLU A 194     -43.437  11.630  51.557  1.00 87.49           O  
ATOM   2775  OE2 GLU A 194     -43.109  13.525  52.641  1.00 87.49           O  
ATOM   2776  N   ASN A 195     -38.158  16.282  50.995  1.00 89.32           N  
ATOM   2777  H   ASN A 195     -37.851  15.567  51.639  1.00 89.32           H  
ATOM   2778  CA  ASN A 195     -37.607  17.623  51.197  1.00 89.32           C  
ATOM   2779  HA  ASN A 195     -38.240  18.341  50.676  1.00 89.32           H  
ATOM   2780  C   ASN A 195     -36.198  17.772  50.593  1.00 89.32           C  
ATOM   2781  CB  ASN A 195     -37.664  17.960  52.695  1.00 89.32           C  
ATOM   2782  HB2 ASN A 195     -37.237  18.949  52.862  1.00 89.32           H  
ATOM   2783  HB3 ASN A 195     -37.074  17.234  53.255  1.00 89.32           H  
ATOM   2784  O   ASN A 195     -35.261  18.220  51.257  1.00 89.32           O  
ATOM   2785  CG  ASN A 195     -39.085  17.980  53.223  1.00 89.32           C  
ATOM   2786  ND2 ASN A 195     -39.438  17.089  54.115  1.00 89.32           N  
ATOM   2787 HD21 ASN A 195     -40.424  17.017  54.320  1.00 89.32           H  
ATOM   2788 HD22 ASN A 195     -38.844  16.291  54.287  1.00 89.32           H  
ATOM   2789  OD1 ASN A 195     -39.891  18.821  52.856  1.00 89.32           O  
ATOM   2790  N   LEU A 196     -36.043  17.380  49.327  1.00 92.16           N  
ATOM   2791  H   LEU A 196     -36.855  17.015  48.851  1.00 92.16           H  
ATOM   2792  CA  LEU A 196     -34.790  17.508  48.582  1.00 92.16           C  
ATOM   2793  HA  LEU A 196     -33.955  17.381  49.270  1.00 92.16           H  
ATOM   2794  C   LEU A 196     -34.646  18.902  47.951  1.00 92.16           C  
ATOM   2795  CB  LEU A 196     -34.730  16.398  47.517  1.00 92.16           C  
ATOM   2796  HB2 LEU A 196     -33.932  16.633  46.813  1.00 92.16           H  
ATOM   2797  HB3 LEU A 196     -35.665  16.408  46.958  1.00 92.16           H  
ATOM   2798  O   LEU A 196     -35.540  19.376  47.248  1.00 92.16           O  
ATOM   2799  CG  LEU A 196     -34.488  14.979  48.062  1.00 92.16           C  
ATOM   2800  HG  LEU A 196     -35.247  14.732  48.804  1.00 92.16           H  
ATOM   2801  CD1 LEU A 196     -34.589  13.981  46.910  1.00 92.16           C  
ATOM   2802 HD11 LEU A 196     -35.601  14.001  46.504  1.00 92.16           H  
ATOM   2803 HD12 LEU A 196     -34.389  12.973  47.273  1.00 92.16           H  
ATOM   2804 HD13 LEU A 196     -33.876  14.236  46.126  1.00 92.16           H  
ATOM   2805  CD2 LEU A 196     -33.101  14.829  48.691  1.00 92.16           C  
ATOM   2806 HD21 LEU A 196     -32.943  13.788  48.972  1.00 92.16           H  
ATOM   2807 HD22 LEU A 196     -33.052  15.427  49.601  1.00 92.16           H  
ATOM   2808 HD23 LEU A 196     -32.326  15.140  47.991  1.00 92.16           H  
ATOM   2809  N   THR A 197     -33.487  19.534  48.134  1.00 93.73           N  
ATOM   2810  H   THR A 197     -32.807  19.115  48.753  1.00 93.73           H  
ATOM   2811  CA  THR A 197     -33.100  20.780  47.450  1.00 93.73           C  
ATOM   2812  HA  THR A 197     -33.926  21.119  46.825  1.00 93.73           H  
ATOM   2813  C   THR A 197     -31.907  20.541  46.536  1.00 93.73           C  
ATOM   2814  CB  THR A 197     -32.781  21.912  48.437  1.00 93.73           C  
ATOM   2815  HB  THR A 197     -32.404  22.767  47.877  1.00 93.73           H  
ATOM   2816  O   THR A 197     -31.026  19.755  46.878  1.00 93.73           O  
ATOM   2817  CG2 THR A 197     -34.023  22.349  49.213  1.00 93.73           C  
ATOM   2818 HG21 THR A 197     -34.805  22.655  48.518  1.00 93.73           H  
ATOM   2819 HG22 THR A 197     -34.388  21.526  49.827  1.00 93.73           H  
ATOM   2820 HG23 THR A 197     -33.766  23.188  49.860  1.00 93.73           H  
ATOM   2821  OG1 THR A 197     -31.813  21.528  49.384  1.00 93.73           O  
ATOM   2822  HG1 THR A 197     -31.159  20.972  48.954  1.00 93.73           H  
ATOM   2823  N   VAL A 198     -31.863  21.222  45.387  1.00 95.06           N  
ATOM   2824  H   VAL A 198     -32.602  21.879  45.178  1.00 95.06           H  
ATOM   2825  CA  VAL A 198     -30.713  21.172  44.469  1.00 95.06           C  
ATOM   2826  HA  VAL A 198     -30.528  20.134  44.190  1.00 95.06           H  
ATOM   2827  C   VAL A 198     -29.465  21.696  45.180  1.00 95.06           C  
ATOM   2828  CB  VAL A 198     -30.978  21.971  43.178  1.00 95.06           C  
ATOM   2829  HB  VAL A 198     -31.217  23.003  43.435  1.00 95.06           H  
ATOM   2830  O   VAL A 198     -29.492  22.794  45.732  1.00 95.06           O  
ATOM   2831  CG1 VAL A 198     -29.760  21.970  42.244  1.00 95.06           C  
ATOM   2832 HG11 VAL A 198     -30.018  22.421  41.285  1.00 95.06           H  
ATOM   2833 HG12 VAL A 198     -29.419  20.949  42.077  1.00 95.06           H  
ATOM   2834 HG13 VAL A 198     -28.945  22.544  42.685  1.00 95.06           H  
ATOM   2835  CG2 VAL A 198     -32.169  21.381  42.409  1.00 95.06           C  
ATOM   2836 HG21 VAL A 198     -32.330  21.943  41.489  1.00 95.06           H  
ATOM   2837 HG22 VAL A 198     -33.078  21.427  43.009  1.00 95.06           H  
ATOM   2838 HG23 VAL A 198     -31.959  20.344  42.145  1.00 95.06           H  
ATOM   2839  N   ASP A 199     -28.396  20.906  45.151  1.00 94.13           N  
ATOM   2840  H   ASP A 199     -28.467  20.033  44.648  1.00 94.13           H  
ATOM   2841  CA  ASP A 199     -27.105  21.213  45.776  1.00 94.13           C  
ATOM   2842  HA  ASP A 199     -27.210  22.056  46.458  1.00 94.13           H  
ATOM   2843  C   ASP A 199     -26.053  21.591  44.725  1.00 94.13           C  
ATOM   2844  CB  ASP A 199     -26.667  19.993  46.592  1.00 94.13           C  
ATOM   2845  HB2 ASP A 199     -26.484  19.152  45.922  1.00 94.13           H  
ATOM   2846  HB3 ASP A 199     -27.485  19.709  47.255  1.00 94.13           H  
ATOM   2847  O   ASP A 199     -25.402  22.629  44.830  1.00 94.13           O  
ATOM   2848  CG  ASP A 199     -25.423  20.269  47.436  1.00 94.13           C  
ATOM   2849  OD1 ASP A 199     -25.470  21.208  48.257  1.00 94.13           O  
ATOM   2850  OD2 ASP A 199     -24.452  19.494  47.288  1.00 94.13           O  
ATOM   2851  N   LEU A 200     -25.944  20.793  43.657  1.00 94.55           N  
ATOM   2852  H   LEU A 200     -26.492  19.945  43.630  1.00 94.55           H  
ATOM   2853  CA  LEU A 200     -25.029  21.033  42.544  1.00 94.55           C  
ATOM   2854  HA  LEU A 200     -24.652  22.053  42.623  1.00 94.55           H  
ATOM   2855  C   LEU A 200     -25.750  20.890  41.206  1.00 94.55           C  
ATOM   2856  CB  LEU A 200     -23.847  20.053  42.645  1.00 94.55           C  
ATOM   2857  HB2 LEU A 200     -24.203  19.067  42.345  1.00 94.55           H  
ATOM   2858  HB3 LEU A 200     -23.514  19.997  43.682  1.00 94.55           H  
ATOM   2859  O   LEU A 200     -26.585  20.007  41.023  1.00 94.55           O  
ATOM   2860  CG  LEU A 200     -22.641  20.368  41.753  1.00 94.55           C  
ATOM   2861  HG  LEU A 200     -22.960  20.474  40.716  1.00 94.55           H  
ATOM   2862  CD1 LEU A 200     -21.931  21.650  42.186  1.00 94.55           C  
ATOM   2863 HD11 LEU A 200     -22.584  22.511  42.046  1.00 94.55           H  
ATOM   2864 HD12 LEU A 200     -21.660  21.582  43.240  1.00 94.55           H  
ATOM   2865 HD13 LEU A 200     -21.028  21.805  41.595  1.00 94.55           H  
ATOM   2866  CD2 LEU A 200     -21.659  19.203  41.842  1.00 94.55           C  
ATOM   2867 HD21 LEU A 200     -20.766  19.423  41.256  1.00 94.55           H  
ATOM   2868 HD22 LEU A 200     -22.130  18.297  41.459  1.00 94.55           H  
ATOM   2869 HD23 LEU A 200     -21.370  19.038  42.880  1.00 94.55           H  
ATOM   2870  N   GLN A 201     -25.379  21.728  40.239  1.00 94.74           N  
ATOM   2871  H   GLN A 201     -24.687  22.433  40.447  1.00 94.74           H  
ATOM   2872  CA  GLN A 201     -25.830  21.607  38.858  1.00 94.74           C  
ATOM   2873  HA  GLN A 201     -26.192  20.592  38.695  1.00 94.74           H  
ATOM   2874  C   GLN A 201     -24.657  21.859  37.902  1.00 94.74           C  
ATOM   2875  CB  GLN A 201     -27.004  22.574  38.618  1.00 94.74           C  
ATOM   2876  HB2 GLN A 201     -27.714  22.490  39.441  1.00 94.74           H  
ATOM   2877  HB3 GLN A 201     -26.637  23.599  38.580  1.00 94.74           H  
ATOM   2878  O   GLN A 201     -24.066  22.939  37.922  1.00 94.74           O  
ATOM   2879  CG  GLN A 201     -27.736  22.231  37.318  1.00 94.74           C  
ATOM   2880  HG2 GLN A 201     -27.024  22.195  36.494  1.00 94.74           H  
ATOM   2881  HG3 GLN A 201     -28.187  21.244  37.421  1.00 94.74           H  
ATOM   2882  CD  GLN A 201     -28.832  23.236  36.984  1.00 94.74           C  
ATOM   2883  NE2 GLN A 201     -28.641  24.083  35.999  1.00 94.74           N  
ATOM   2884 HE21 GLN A 201     -27.749  24.122  35.527  1.00 94.74           H  
ATOM   2885 HE22 GLN A 201     -29.371  24.763  35.838  1.00 94.74           H  
ATOM   2886  OE1 GLN A 201     -29.925  23.232  37.517  1.00 94.74           O  
ATOM   2887  N   LEU A 202     -24.335  20.882  37.054  1.00 94.71           N  
ATOM   2888  H   LEU A 202     -24.876  20.030  37.088  1.00 94.71           H  
ATOM   2889  CA  LEU A 202     -23.374  21.010  35.959  1.00 94.71           C  
ATOM   2890  HA  LEU A 202     -22.814  21.939  36.071  1.00 94.71           H  
ATOM   2891  C   LEU A 202     -24.109  21.051  34.621  1.00 94.71           C  
ATOM   2892  CB  LEU A 202     -22.368  19.851  35.920  1.00 94.71           C  
ATOM   2893  HB2 LEU A 202     -21.767  20.013  35.025  1.00 94.71           H  
ATOM   2894  HB3 LEU A 202     -22.903  18.914  35.765  1.00 94.71           H  
ATOM   2895  O   LEU A 202     -24.961  20.207  34.355  1.00 94.71           O  
ATOM   2896  CG  LEU A 202     -21.406  19.706  37.111  1.00 94.71           C  
ATOM   2897  HG  LEU A 202     -21.144  20.687  37.507  1.00 94.71           H  
ATOM   2898  CD1 LEU A 202     -21.978  18.834  38.231  1.00 94.71           C  
ATOM   2899 HD11 LEU A 202     -21.250  18.757  39.039  1.00 94.71           H  
ATOM   2900 HD12 LEU A 202     -22.194  17.834  37.856  1.00 94.71           H  
ATOM   2901 HD13 LEU A 202     -22.895  19.275  38.623  1.00 94.71           H  
ATOM   2902  CD2 LEU A 202     -20.138  19.025  36.590  1.00 94.71           C  
ATOM   2903 HD21 LEU A 202     -19.557  19.731  35.997  1.00 94.71           H  
ATOM   2904 HD22 LEU A 202     -19.526  18.652  37.412  1.00 94.71           H  
ATOM   2905 HD23 LEU A 202     -20.403  18.172  35.965  1.00 94.71           H  
ATOM   2906  N   ASP A 203     -23.727  21.997  33.771  1.00 94.74           N  
ATOM   2907  H   ASP A 203     -22.981  22.619  34.049  1.00 94.74           H  
ATOM   2908  CA  ASP A 203     -24.140  22.067  32.371  1.00 94.74           C  
ATOM   2909  HA  ASP A 203     -25.105  21.581  32.229  1.00 94.74           H  
ATOM   2910  C   ASP A 203     -23.102  21.346  31.499  1.00 94.74           C  
ATOM   2911  CB  ASP A 203     -24.296  23.547  31.997  1.00 94.74           C  
ATOM   2912  HB2 ASP A 203     -25.039  23.994  32.657  1.00 94.74           H  
ATOM   2913  HB3 ASP A 203     -23.351  24.066  32.162  1.00 94.74           H  
ATOM   2914  O   ASP A 203     -22.002  21.861  31.298  1.00 94.74           O  
ATOM   2915  CG  ASP A 203     -24.737  23.770  30.550  1.00 94.74           C  
ATOM   2916  OD1 ASP A 203     -24.880  22.779  29.796  1.00 94.74           O  
ATOM   2917  OD2 ASP A 203     -24.935  24.957  30.218  1.00 94.74           O  
ATOM   2918  N   LEU A 204     -23.438  20.151  31.009  1.00 93.85           N  
ATOM   2919  H   LEU A 204     -24.404  19.865  31.077  1.00 93.85           H  
ATOM   2920  CA  LEU A 204     -22.530  19.316  30.214  1.00 93.85           C  
ATOM   2921  HA  LEU A 204     -21.539  19.337  30.668  1.00 93.85           H  
ATOM   2922  C   LEU A 204     -22.334  19.838  28.783  1.00 93.85           C  
ATOM   2923  CB  LEU A 204     -23.027  17.860  30.190  1.00 93.85           C  
ATOM   2924  HB2 LEU A 204     -22.358  17.290  29.545  1.00 93.85           H  
ATOM   2925  HB3 LEU A 204     -24.013  17.838  29.725  1.00 93.85           H  
ATOM   2926  O   LEU A 204     -21.442  19.368  28.086  1.00 93.85           O  
ATOM   2927  CG  LEU A 204     -23.101  17.144  31.549  1.00 93.85           C  
ATOM   2928  HG  LEU A 204     -23.833  17.639  32.187  1.00 93.85           H  
ATOM   2929  CD1 LEU A 204     -23.571  15.710  31.299  1.00 93.85           C  
ATOM   2930 HD11 LEU A 204     -22.907  15.224  30.584  1.00 93.85           H  
ATOM   2931 HD12 LEU A 204     -24.576  15.727  30.878  1.00 93.85           H  
ATOM   2932 HD13 LEU A 204     -23.577  15.122  32.216  1.00 93.85           H  
ATOM   2933  CD2 LEU A 204     -21.754  17.122  32.278  1.00 93.85           C  
ATOM   2934 HD21 LEU A 204     -21.814  16.485  33.160  1.00 93.85           H  
ATOM   2935 HD22 LEU A 204     -21.485  18.131  32.589  1.00 93.85           H  
ATOM   2936 HD23 LEU A 204     -20.985  16.738  31.608  1.00 93.85           H  
ATOM   2937  N   THR A 205     -23.117  20.831  28.347  1.00 92.18           N  
ATOM   2938  H   THR A 205     -23.814  21.218  28.968  1.00 92.18           H  
ATOM   2939  CA  THR A 205     -22.928  21.468  27.032  1.00 92.18           C  
ATOM   2940  HA  THR A 205     -22.686  20.689  26.308  1.00 92.18           H  
ATOM   2941  C   THR A 205     -21.752  22.446  27.012  1.00 92.18           C  
ATOM   2942  CB  THR A 205     -24.206  22.163  26.541  1.00 92.18           C  
ATOM   2943  HB  THR A 205     -24.054  22.438  25.497  1.00 92.18           H  
ATOM   2944  O   THR A 205     -21.315  22.888  25.951  1.00 92.18           O  
ATOM   2945  CG2 THR A 205     -25.439  21.258  26.616  1.00 92.18           C  
ATOM   2946 HG21 THR A 205     -26.279  21.759  26.134  1.00 92.18           H  
ATOM   2947 HG22 THR A 205     -25.700  21.053  27.654  1.00 92.18           H  
ATOM   2948 HG23 THR A 205     -25.235  20.320  26.100  1.00 92.18           H  
ATOM   2949  OG1 THR A 205     -24.490  23.340  27.259  1.00 92.18           O  
ATOM   2950  HG1 THR A 205     -24.694  23.119  28.171  1.00 92.18           H  
ATOM   2951  N   ASN A 206     -21.208  22.781  28.185  1.00 91.72           N  
ATOM   2952  H   ASN A 206     -21.585  22.352  29.018  1.00 91.72           H  
ATOM   2953  CA  ASN A 206     -20.036  23.629  28.311  1.00 91.72           C  
ATOM   2954  HA  ASN A 206     -20.115  24.433  27.579  1.00 91.72           H  
ATOM   2955  C   ASN A 206     -18.751  22.834  28.024  1.00 91.72           C  
ATOM   2956  CB  ASN A 206     -20.050  24.234  29.722  1.00 91.72           C  
ATOM   2957  HB2 ASN A 206     -19.822  23.458  30.452  1.00 91.72           H  
ATOM   2958  HB3 ASN A 206     -21.054  24.603  29.931  1.00 91.72           H  
ATOM   2959  O   ASN A 206     -18.510  21.804  28.653  1.00 91.72           O  
ATOM   2960  CG  ASN A 206     -19.056  25.365  29.887  1.00 91.72           C  
ATOM   2961  ND2 ASN A 206     -19.499  26.495  30.384  1.00 91.72           N  
ATOM   2962 HD21 ASN A 206     -20.492  26.596  30.543  1.00 91.72           H  
ATOM   2963 HD22 ASN A 206     -18.851  27.269  30.366  1.00 91.72           H  
ATOM   2964  OD1 ASN A 206     -17.878  25.271  29.589  1.00 91.72           O  
ATOM   2965  N   GLU A 207     -17.870  23.364  27.169  1.00 89.74           N  
ATOM   2966  H   GLU A 207     -18.141  24.182  26.641  1.00 89.74           H  
ATOM   2967  CA  GLU A 207     -16.580  22.740  26.822  1.00 89.74           C  
ATOM   2968  HA  GLU A 207     -16.764  21.821  26.266  1.00 89.74           H  
ATOM   2969  C   GLU A 207     -15.723  22.370  28.044  1.00 89.74           C  
ATOM   2970  CB  GLU A 207     -15.759  23.692  25.940  1.00 89.74           C  
ATOM   2971  HB2 GLU A 207     -14.758  23.274  25.831  1.00 89.74           H  
ATOM   2972  HB3 GLU A 207     -15.678  24.656  26.441  1.00 89.74           H  
ATOM   2973  O   GLU A 207     -14.967  21.396  28.001  1.00 89.74           O  
ATOM   2974  CG  GLU A 207     -16.348  23.886  24.535  1.00 89.74           C  
ATOM   2975  HG2 GLU A 207     -17.324  24.364  24.626  1.00 89.74           H  
ATOM   2976  HG3 GLU A 207     -16.489  22.907  24.079  1.00 89.74           H  
ATOM   2977  CD  GLU A 207     -15.446  24.746  23.631  1.00 89.74           C  
ATOM   2978  OE1 GLU A 207     -15.746  24.815  22.419  1.00 89.74           O  
ATOM   2979  OE2 GLU A 207     -14.497  25.376  24.157  1.00 89.74           O  
ATOM   2980  N   ARG A 208     -15.876  23.090  29.167  1.00 90.65           N  
ATOM   2981  H   ARG A 208     -16.542  23.849  29.135  1.00 90.65           H  
ATOM   2982  CA  ARG A 208     -15.188  22.796  30.433  1.00 90.65           C  
ATOM   2983  HA  ARG A 208     -14.115  22.811  30.245  1.00 90.65           H  
ATOM   2984  C   ARG A 208     -15.497  21.400  30.984  1.00 90.65           C  
ATOM   2985  CB  ARG A 208     -15.553  23.879  31.459  1.00 90.65           C  
ATOM   2986  HB2 ARG A 208     -15.321  24.856  31.035  1.00 90.65           H  
ATOM   2987  HB3 ARG A 208     -16.622  23.834  31.667  1.00 90.65           H  
ATOM   2988  O   ARG A 208     -14.691  20.882  31.748  1.00 90.65           O  
ATOM   2989  CG  ARG A 208     -14.775  23.705  32.770  1.00 90.65           C  
ATOM   2990  HG2 ARG A 208     -13.708  23.669  32.554  1.00 90.65           H  
ATOM   2991  HG3 ARG A 208     -15.076  22.778  33.258  1.00 90.65           H  
ATOM   2992  CD  ARG A 208     -15.058  24.838  33.750  1.00 90.65           C  
ATOM   2993  HD2 ARG A 208     -14.757  25.781  33.294  1.00 90.65           H  
ATOM   2994  HD3 ARG A 208     -16.128  24.856  33.956  1.00 90.65           H  
ATOM   2995  NE  ARG A 208     -14.310  24.614  35.000  1.00 90.65           N  
ATOM   2996  HE  ARG A 208     -13.749  23.775  35.026  1.00 90.65           H  
ATOM   2997  NH1 ARG A 208     -15.087  26.439  36.136  1.00 90.65           N  
ATOM   2998 HH11 ARG A 208     -15.141  26.994  36.978  1.00 90.65           H  
ATOM   2999 HH12 ARG A 208     -15.660  26.648  35.331  1.00 90.65           H  
ATOM   3000  NH2 ARG A 208     -13.645  25.046  37.129  1.00 90.65           N  
ATOM   3001 HH21 ARG A 208     -13.085  24.206  37.107  1.00 90.65           H  
ATOM   3002 HH22 ARG A 208     -13.697  25.595  37.975  1.00 90.65           H  
ATOM   3003  CZ  ARG A 208     -14.351  25.365  36.081  1.00 90.65           C  
ATOM   3004  N   TYR A 209     -16.642  20.819  30.640  1.00 92.41           N  
ATOM   3005  H   TYR A 209     -17.237  21.295  29.977  1.00 92.41           H  
ATOM   3006  CA  TYR A 209     -17.084  19.501  31.104  1.00 92.41           C  
ATOM   3007  HA  TYR A 209     -16.312  19.070  31.741  1.00 92.41           H  
ATOM   3008  C   TYR A 209     -17.264  18.521  29.942  1.00 92.41           C  
ATOM   3009  CB  TYR A 209     -18.358  19.639  31.947  1.00 92.41           C  
ATOM   3010  HB2 TYR A 209     -18.589  18.674  32.398  1.00 92.41           H  
ATOM   3011  HB3 TYR A 209     -19.182  19.892  31.281  1.00 92.41           H  
ATOM   3012  O   TYR A 209     -18.061  17.594  30.048  1.00 92.41           O  
ATOM   3013  CG  TYR A 209     -18.276  20.670  33.054  1.00 92.41           C  
ATOM   3014  CD1 TYR A 209     -17.318  20.557  34.080  1.00 92.41           C  
ATOM   3015  HD1 TYR A 209     -16.632  19.723  34.086  1.00 92.41           H  
ATOM   3016  CD2 TYR A 209     -19.152  21.767  33.035  1.00 92.41           C  
ATOM   3017  HD2 TYR A 209     -19.863  21.856  32.226  1.00 92.41           H  
ATOM   3018  CE1 TYR A 209     -17.244  21.549  35.076  1.00 92.41           C  
ATOM   3019  HE1 TYR A 209     -16.501  21.480  35.858  1.00 92.41           H  
ATOM   3020  CE2 TYR A 209     -19.106  22.742  34.044  1.00 92.41           C  
ATOM   3021  HE2 TYR A 209     -19.796  23.572  34.014  1.00 92.41           H  
ATOM   3022  OH  TYR A 209     -18.079  23.593  36.027  1.00 92.41           O  
ATOM   3023  HH  TYR A 209     -18.871  24.135  35.998  1.00 92.41           H  
ATOM   3024  CZ  TYR A 209     -18.145  22.633  35.068  1.00 92.41           C  
ATOM   3025  N   SER A 210     -16.537  18.724  28.841  1.00 92.75           N  
ATOM   3026  H   SER A 210     -15.901  19.508  28.818  1.00 92.75           H  
ATOM   3027  CA  SER A 210     -16.642  17.921  27.615  1.00 92.75           C  
ATOM   3028  HA  SER A 210     -17.663  17.991  27.240  1.00 92.75           H  
ATOM   3029  C   SER A 210     -16.347  16.432  27.815  1.00 92.75           C  
ATOM   3030  CB  SER A 210     -15.707  18.488  26.539  1.00 92.75           C  
ATOM   3031  HB2 SER A 210     -16.134  19.411  26.145  1.00 92.75           H  
ATOM   3032  HB3 SER A 210     -15.616  17.774  25.721  1.00 92.75           H  
ATOM   3033  O   SER A 210     -16.926  15.612  27.110  1.00 92.75           O  
ATOM   3034  OG  SER A 210     -14.426  18.768  27.076  1.00 92.75           O  
ATOM   3035  HG  SER A 210     -14.385  19.710  27.261  1.00 92.75           H  
ATOM   3036  N   THR A 211     -15.517  16.060  28.795  1.00 94.45           N  
ATOM   3037  H   THR A 211     -15.042  16.782  29.318  1.00 94.45           H  
ATOM   3038  CA  THR A 211     -15.124  14.665  29.057  1.00 94.45           C  
ATOM   3039  HA  THR A 211     -15.640  14.012  28.353  1.00 94.45           H  
ATOM   3040  C   THR A 211     -15.498  14.187  30.460  1.00 94.45           C  
ATOM   3041  CB  THR A 211     -13.622  14.445  28.825  1.00 94.45           C  
ATOM   3042  HB  THR A 211     -13.414  13.379  28.916  1.00 94.45           H  
ATOM   3043  O   THR A 211     -15.672  14.981  31.394  1.00 94.45           O  
ATOM   3044  CG2 THR A 211     -13.161  14.896  27.439  1.00 94.45           C  
ATOM   3045 HG21 THR A 211     -13.771  14.410  26.678  1.00 94.45           H  
ATOM   3046 HG22 THR A 211     -12.123  14.601  27.285  1.00 94.45           H  
ATOM   3047 HG23 THR A 211     -13.247  15.977  27.334  1.00 94.45           H  
ATOM   3048  OG1 THR A 211     -12.859  15.141  29.791  1.00 94.45           O  
ATOM   3049  HG1 THR A 211     -11.942  14.967  29.567  1.00 94.45           H  
ATOM   3050  N   ILE A 212     -15.575  12.865  30.639  1.00 94.28           N  
ATOM   3051  H   ILE A 212     -15.471  12.271  29.829  1.00 94.28           H  
ATOM   3052  CA  ILE A 212     -15.778  12.234  31.953  1.00 94.28           C  
ATOM   3053  HA  ILE A 212     -16.708  12.611  32.380  1.00 94.28           H  
ATOM   3054  C   ILE A 212     -14.665  12.614  32.939  1.00 94.28           C  
ATOM   3055  CB  ILE A 212     -15.883  10.701  31.795  1.00 94.28           C  
ATOM   3056  HB  ILE A 212     -14.985  10.371  31.271  1.00 94.28           H  
ATOM   3057  O   ILE A 212     -14.948  12.835  34.121  1.00 94.28           O  
ATOM   3058  CG1 ILE A 212     -17.101  10.259  30.953  1.00 94.28           C  
ATOM   3059 HG12 ILE A 212     -17.098   9.171  30.883  1.00 94.28           H  
ATOM   3060 HG13 ILE A 212     -17.000  10.639  29.937  1.00 94.28           H  
ATOM   3061  CG2 ILE A 212     -15.915   9.971  33.153  1.00 94.28           C  
ATOM   3062 HG21 ILE A 212     -14.955  10.079  33.659  1.00 94.28           H  
ATOM   3063 HG22 ILE A 212     -16.703  10.382  33.784  1.00 94.28           H  
ATOM   3064 HG23 ILE A 212     -16.088   8.907  32.994  1.00 94.28           H  
ATOM   3065  CD1 ILE A 212     -18.470  10.706  31.475  1.00 94.28           C  
ATOM   3066 HD11 ILE A 212     -18.545  11.794  31.474  1.00 94.28           H  
ATOM   3067 HD12 ILE A 212     -19.241  10.305  30.817  1.00 94.28           H  
ATOM   3068 HD13 ILE A 212     -18.637  10.328  32.483  1.00 94.28           H  
ATOM   3069  N   GLU A 213     -13.413  12.745  32.483  1.00 94.46           N  
ATOM   3070  H   GLU A 213     -13.214  12.526  31.517  1.00 94.46           H  
ATOM   3071  CA  GLU A 213     -12.323  13.231  33.332  1.00 94.46           C  
ATOM   3072  HA  GLU A 213     -12.220  12.555  34.181  1.00 94.46           H  
ATOM   3073  C   GLU A 213     -12.628  14.626  33.893  1.00 94.46           C  
ATOM   3074  CB  GLU A 213     -10.989  13.241  32.567  1.00 94.46           C  
ATOM   3075  HB2 GLU A 213     -11.061  13.909  31.708  1.00 94.46           H  
ATOM   3076  HB3 GLU A 213     -10.771  12.231  32.219  1.00 94.46           H  
ATOM   3077  O   GLU A 213     -12.527  14.839  35.106  1.00 94.46           O  
ATOM   3078  CG  GLU A 213      -9.865  13.710  33.505  1.00 94.46           C  
ATOM   3079  HG2 GLU A 213      -9.872  13.078  34.393  1.00 94.46           H  
ATOM   3080  HG3 GLU A 213     -10.071  14.731  33.829  1.00 94.46           H  
ATOM   3081  CD  GLU A 213      -8.463  13.705  32.895  1.00 94.46           C  
ATOM   3082  OE1 GLU A 213      -7.518  13.597  33.717  1.00 94.46           O  
ATOM   3083  OE2 GLU A 213      -8.340  13.893  31.670  1.00 94.46           O  
ATOM   3084  N   ALA A 214     -13.043  15.561  33.038  1.00 93.73           N  
ATOM   3085  H   ALA A 214     -13.138  15.322  32.061  1.00 93.73           H  
ATOM   3086  CA  ALA A 214     -13.312  16.934  33.443  1.00 93.73           C  
ATOM   3087  HA  ALA A 214     -12.417  17.335  33.920  1.00 93.73           H  
ATOM   3088  C   ALA A 214     -14.465  17.021  34.460  1.00 93.73           C  
ATOM   3089  CB  ALA A 214     -13.592  17.750  32.182  1.00 93.73           C  
ATOM   3090  HB1 ALA A 214     -12.765  17.648  31.480  1.00 93.73           H  
ATOM   3091  HB2 ALA A 214     -14.510  17.413  31.702  1.00 93.73           H  
ATOM   3092  HB3 ALA A 214     -13.684  18.800  32.463  1.00 93.73           H  
ATOM   3093  O   ALA A 214     -14.374  17.750  35.455  1.00 93.73           O  
ATOM   3094  N   VAL A 215     -15.519  16.219  34.267  1.00 94.32           N  
ATOM   3095  H   VAL A 215     -15.535  15.664  33.424  1.00 94.32           H  
ATOM   3096  CA  VAL A 215     -16.631  16.091  35.225  1.00 94.32           C  
ATOM   3097  HA  VAL A 215     -17.047  17.081  35.413  1.00 94.32           H  
ATOM   3098  C   VAL A 215     -16.138  15.538  36.566  1.00 94.32           C  
ATOM   3099  CB  VAL A 215     -17.751  15.203  34.645  1.00 94.32           C  
ATOM   3100  HB  VAL A 215     -17.332  14.239  34.353  1.00 94.32           H  
ATOM   3101  O   VAL A 215     -16.434  16.107  37.620  1.00 94.32           O  
ATOM   3102  CG1 VAL A 215     -18.875  14.956  35.661  1.00 94.32           C  
ATOM   3103 HG11 VAL A 215     -18.504  14.385  36.513  1.00 94.32           H  
ATOM   3104 HG12 VAL A 215     -19.287  15.903  36.007  1.00 94.32           H  
ATOM   3105 HG13 VAL A 215     -19.662  14.367  35.189  1.00 94.32           H  
ATOM   3106  CG2 VAL A 215     -18.394  15.852  33.414  1.00 94.32           C  
ATOM   3107 HG21 VAL A 215     -17.647  16.061  32.648  1.00 94.32           H  
ATOM   3108 HG22 VAL A 215     -18.886  16.783  33.695  1.00 94.32           H  
ATOM   3109 HG23 VAL A 215     -19.133  15.176  32.984  1.00 94.32           H  
ATOM   3110  N   ALA A 216     -15.350  14.460  36.556  1.00 93.84           N  
ATOM   3111  H   ALA A 216     -15.120  14.039  35.668  1.00 93.84           H  
ATOM   3112  CA  ALA A 216     -14.830  13.845  37.776  1.00 93.84           C  
ATOM   3113  HA  ALA A 216     -15.668  13.630  38.439  1.00 93.84           H  
ATOM   3114  C   ALA A 216     -13.873  14.770  38.543  1.00 93.84           C  
ATOM   3115  CB  ALA A 216     -14.150  12.522  37.405  1.00 93.84           C  
ATOM   3116  HB1 ALA A 216     -13.288  12.714  36.765  1.00 93.84           H  
ATOM   3117  HB2 ALA A 216     -13.821  12.007  38.308  1.00 93.84           H  
ATOM   3118  HB3 ALA A 216     -14.847  11.886  36.860  1.00 93.84           H  
ATOM   3119  O   ALA A 216     -13.921  14.829  39.776  1.00 93.84           O  
ATOM   3120  N   GLN A 217     -13.013  15.510  37.841  1.00 93.69           N  
ATOM   3121  H   GLN A 217     -12.990  15.398  36.838  1.00 93.69           H  
ATOM   3122  CA  GLN A 217     -12.128  16.503  38.451  1.00 93.69           C  
ATOM   3123  HA  GLN A 217     -11.539  16.029  39.236  1.00 93.69           H  
ATOM   3124  C   GLN A 217     -12.927  17.637  39.097  1.00 93.69           C  
ATOM   3125  CB  GLN A 217     -11.171  17.075  37.399  1.00 93.69           C  
ATOM   3126  HB2 GLN A 217     -10.694  17.959  37.822  1.00 93.69           H  
ATOM   3127  HB3 GLN A 217     -11.739  17.384  36.521  1.00 93.69           H  
ATOM   3128  O   GLN A 217     -12.626  18.024  40.228  1.00 93.69           O  
ATOM   3129  CG  GLN A 217     -10.061  16.097  36.973  1.00 93.69           C  
ATOM   3130  HG2 GLN A 217     -10.493  15.199  36.531  1.00 93.69           H  
ATOM   3131  HG3 GLN A 217      -9.485  15.799  37.849  1.00 93.69           H  
ATOM   3132  CD  GLN A 217      -9.104  16.732  35.963  1.00 93.69           C  
ATOM   3133  NE2 GLN A 217      -8.135  16.013  35.442  1.00 93.69           N  
ATOM   3134 HE21 GLN A 217      -8.153  15.003  35.437  1.00 93.69           H  
ATOM   3135 HE22 GLN A 217      -7.639  16.447  34.677  1.00 93.69           H  
ATOM   3136  OE1 GLN A 217      -9.179  17.912  35.659  1.00 93.69           O  
ATOM   3137  N   TYR A 218     -13.974  18.127  38.426  1.00 94.56           N  
ATOM   3138  H   TYR A 218     -14.164  17.794  37.492  1.00 94.56           H  
ATOM   3139  CA  TYR A 218     -14.841  19.152  38.995  1.00 94.56           C  
ATOM   3140  HA  TYR A 218     -14.221  19.997  39.294  1.00 94.56           H  
ATOM   3141  C   TYR A 218     -15.567  18.657  40.246  1.00 94.56           C  
ATOM   3142  CB  TYR A 218     -15.837  19.649  37.952  1.00 94.56           C  
ATOM   3143  HB2 TYR A 218     -16.428  18.813  37.579  1.00 94.56           H  
ATOM   3144  HB3 TYR A 218     -15.280  20.062  37.111  1.00 94.56           H  
ATOM   3145  O   TYR A 218     -15.502  19.328  41.274  1.00 94.56           O  
ATOM   3146  CG  TYR A 218     -16.766  20.708  38.514  1.00 94.56           C  
ATOM   3147  CD1 TYR A 218     -18.033  20.341  38.998  1.00 94.56           C  
ATOM   3148  HD1 TYR A 218     -18.328  19.302  39.003  1.00 94.56           H  
ATOM   3149  CD2 TYR A 218     -16.344  22.048  38.602  1.00 94.56           C  
ATOM   3150  HD2 TYR A 218     -15.355  22.319  38.265  1.00 94.56           H  
ATOM   3151  CE1 TYR A 218     -18.913  21.318  39.492  1.00 94.56           C  
ATOM   3152  HE1 TYR A 218     -19.903  21.045  39.826  1.00 94.56           H  
ATOM   3153  CE2 TYR A 218     -17.207  23.027  39.135  1.00 94.56           C  
ATOM   3154  HE2 TYR A 218     -16.886  24.055  39.204  1.00 94.56           H  
ATOM   3155  OH  TYR A 218     -19.349  23.600  40.062  1.00 94.56           O  
ATOM   3156  HH  TYR A 218     -18.946  24.469  40.120  1.00 94.56           H  
ATOM   3157  CZ  TYR A 218     -18.502  22.662  39.565  1.00 94.56           C  
ATOM   3158  N   LEU A 219     -16.182  17.471  40.210  1.00 93.90           N  
ATOM   3159  H   LEU A 219     -16.213  16.969  39.334  1.00 93.90           H  
ATOM   3160  CA  LEU A 219     -16.852  16.900  41.384  1.00 93.90           C  
ATOM   3161  HA  LEU A 219     -17.628  17.589  41.717  1.00 93.90           H  
ATOM   3162  C   LEU A 219     -15.891  16.746  42.570  1.00 93.90           C  
ATOM   3163  CB  LEU A 219     -17.485  15.547  41.020  1.00 93.90           C  
ATOM   3164  HB2 LEU A 219     -16.737  14.943  40.507  1.00 93.90           H  
ATOM   3165  HB3 LEU A 219     -17.756  15.031  41.940  1.00 93.90           H  
ATOM   3166  O   LEU A 219     -16.245  17.093  43.687  1.00 93.90           O  
ATOM   3167  CG  LEU A 219     -18.744  15.648  40.140  1.00 93.90           C  
ATOM   3168  HG  LEU A 219     -18.526  16.222  39.239  1.00 93.90           H  
ATOM   3169  CD1 LEU A 219     -19.181  14.244  39.735  1.00 93.90           C  
ATOM   3170 HD11 LEU A 219     -20.025  14.304  39.047  1.00 93.90           H  
ATOM   3171 HD12 LEU A 219     -18.351  13.750  39.230  1.00 93.90           H  
ATOM   3172 HD13 LEU A 219     -19.472  13.671  40.616  1.00 93.90           H  
ATOM   3173  CD2 LEU A 219     -19.916  16.300  40.872  1.00 93.90           C  
ATOM   3174 HD21 LEU A 219     -20.801  16.287  40.236  1.00 93.90           H  
ATOM   3175 HD22 LEU A 219     -20.133  15.768  41.798  1.00 93.90           H  
ATOM   3176 HD23 LEU A 219     -19.677  17.338  41.103  1.00 93.90           H  
ATOM   3177  N   ASN A 220     -14.649  16.320  42.332  1.00 94.60           N  
ATOM   3178  H   ASN A 220     -14.408  16.057  41.387  1.00 94.60           H  
ATOM   3179  CA  ASN A 220     -13.624  16.235  43.378  1.00 94.60           C  
ATOM   3180  HA  ASN A 220     -14.055  15.746  44.253  1.00 94.60           H  
ATOM   3181  C   ASN A 220     -13.103  17.599  43.877  1.00 94.60           C  
ATOM   3182  CB  ASN A 220     -12.461  15.388  42.846  1.00 94.60           C  
ATOM   3183  HB2 ASN A 220     -12.192  15.725  41.845  1.00 94.60           H  
ATOM   3184  HB3 ASN A 220     -11.592  15.525  43.489  1.00 94.60           H  
ATOM   3185  O   ASN A 220     -12.363  17.635  44.863  1.00 94.60           O  
ATOM   3186  CG  ASN A 220     -12.761  13.905  42.841  1.00 94.60           C  
ATOM   3187  ND2 ASN A 220     -12.478  13.232  41.757  1.00 94.60           N  
ATOM   3188 HD21 ASN A 220     -12.689  12.245  41.783  1.00 94.60           H  
ATOM   3189 HD22 ASN A 220     -12.392  13.736  40.886  1.00 94.60           H  
ATOM   3190  OD1 ASN A 220     -13.197  13.321  43.822  1.00 94.60           O  
ATOM   3191  N   SER A 221     -13.430  18.700  43.193  1.00 93.27           N  
ATOM   3192  H   SER A 221     -14.004  18.593  42.369  1.00 93.27           H  
ATOM   3193  CA  SER A 221     -13.103  20.065  43.629  1.00 93.27           C  
ATOM   3194  HA  SER A 221     -12.188  20.025  44.221  1.00 93.27           H  
ATOM   3195  C   SER A 221     -14.179  20.681  44.529  1.00 93.27           C  
ATOM   3196  CB  SER A 221     -12.815  20.966  42.420  1.00 93.27           C  
ATOM   3197  HB2 SER A 221     -12.252  21.833  42.765  1.00 93.27           H  
ATOM   3198  HB3 SER A 221     -12.199  20.420  41.705  1.00 93.27           H  
ATOM   3199  O   SER A 221     -13.889  21.623  45.267  1.00 93.27           O  
ATOM   3200  OG  SER A 221     -13.985  21.432  41.774  1.00 93.27           O  
ATOM   3201  HG  SER A 221     -14.574  20.689  41.625  1.00 93.27           H  
ATOM   3202  N   VAL A 222     -15.405  20.148  44.490  1.00 92.41           N  
ATOM   3203  H   VAL A 222     -15.558  19.327  43.922  1.00 92.41           H  
ATOM   3204  CA  VAL A 222     -16.521  20.588  45.333  1.00 92.41           C  
ATOM   3205  HA  VAL A 222     -16.416  21.657  45.516  1.00 92.41           H  
ATOM   3206  C   VAL A 222     -16.438  19.860  46.674  1.00 92.41           C  
ATOM   3207  CB  VAL A 222     -17.880  20.369  44.632  1.00 92.41           C  
ATOM   3208  HB  VAL A 222     -18.047  19.302  44.483  1.00 92.41           H  
ATOM   3209  O   VAL A 222     -16.342  18.634  46.731  1.00 92.41           O  
ATOM   3210  CG1 VAL A 222     -19.039  20.947  45.451  1.00 92.41           C  
ATOM   3211 HG11 VAL A 222     -18.899  22.016  45.617  1.00 92.41           H  
ATOM   3212 HG12 VAL A 222     -19.980  20.785  44.927  1.00 92.41           H  
ATOM   3213 HG13 VAL A 222     -19.113  20.441  46.413  1.00 92.41           H  
ATOM   3214  CG2 VAL A 222     -17.932  21.071  43.266  1.00 92.41           C  
ATOM   3215 HG21 VAL A 222     -17.748  22.139  43.381  1.00 92.41           H  
ATOM   3216 HG22 VAL A 222     -17.185  20.650  42.593  1.00 92.41           H  
ATOM   3217 HG23 VAL A 222     -18.911  20.920  42.811  1.00 92.41           H  
ATOM   3218  N   SER A 223     -16.466  20.613  47.776  1.00 82.91           N  
ATOM   3219  H   SER A 223     -16.606  21.610  47.691  1.00 82.91           H  
ATOM   3220  CA  SER A 223     -16.566  20.026  49.114  1.00 82.91           C  
ATOM   3221  HA  SER A 223     -15.718  19.358  49.268  1.00 82.91           H  
ATOM   3222  C   SER A 223     -17.850  19.204  49.218  1.00 82.91           C  
ATOM   3223  CB  SER A 223     -16.533  21.116  50.191  1.00 82.91           C  
ATOM   3224  HB2 SER A 223     -16.750  20.673  51.162  1.00 82.91           H  
ATOM   3225  HB3 SER A 223     -15.536  21.557  50.219  1.00 82.91           H  
ATOM   3226  O   SER A 223     -18.876  19.636  48.716  1.00 82.91           O  
ATOM   3227  OG  SER A 223     -17.473  22.136  49.917  1.00 82.91           O  
ATOM   3228  HG  SER A 223     -18.336  21.724  49.828  1.00 82.91           H  
ATOM   3229  N   ASP A 224     -17.788  18.049  49.878  1.00 94.33           N  
ATOM   3230  H   ASP A 224     -16.907  17.805  50.308  1.00 94.33           H  
ATOM   3231  CA  ASP A 224     -18.889  17.083  50.044  1.00 94.33           C  
ATOM   3232  HA  ASP A 224     -18.584  16.459  50.884  1.00 94.33           H  
ATOM   3233  C   ASP A 224     -19.107  16.082  48.902  1.00 94.33           C  
ATOM   3234  CB  ASP A 224     -20.204  17.736  50.514  1.00 94.33           C  
ATOM   3235  HB2 ASP A 224     -20.916  16.945  50.751  1.00 94.33           H  
ATOM   3236  HB3 ASP A 224     -20.657  18.319  49.712  1.00 94.33           H  
ATOM   3237  O   ASP A 224     -19.988  15.232  49.020  1.00 94.33           O  
ATOM   3238  CG  ASP A 224     -20.023  18.597  51.764  1.00 94.33           C  
ATOM   3239  OD1 ASP A 224     -19.142  18.247  52.589  1.00 94.33           O  
ATOM   3240  OD2 ASP A 224     -20.803  19.554  51.942  1.00 94.33           O  
ATOM   3241  N   TYR A 225     -18.268  16.077  47.863  1.00 95.39           N  
ATOM   3242  H   TYR A 225     -17.578  16.810  47.781  1.00 95.39           H  
ATOM   3243  CA  TYR A 225     -18.314  15.068  46.803  1.00 95.39           C  
ATOM   3244  HA  TYR A 225     -19.056  14.311  47.060  1.00 95.39           H  
ATOM   3245  C   TYR A 225     -16.984  14.333  46.643  1.00 95.39           C  
ATOM   3246  CB  TYR A 225     -18.780  15.704  45.489  1.00 95.39           C  
ATOM   3247  HB2 TYR A 225     -18.673  14.982  44.679  1.00 95.39           H  
ATOM   3248  HB3 TYR A 225     -18.140  16.557  45.264  1.00 95.39           H  
ATOM   3249  O   TYR A 225     -15.896  14.872  46.842  1.00 95.39           O  
ATOM   3250  CG  TYR A 225     -20.217  16.169  45.539  1.00 95.39           C  
ATOM   3251  CD1 TYR A 225     -21.259  15.289  45.183  1.00 95.39           C  
ATOM   3252  HD1 TYR A 225     -21.034  14.290  44.841  1.00 95.39           H  
ATOM   3253  CD2 TYR A 225     -20.512  17.464  46.007  1.00 95.39           C  
ATOM   3254  HD2 TYR A 225     -19.715  18.125  46.315  1.00 95.39           H  
ATOM   3255  CE1 TYR A 225     -22.595  15.710  45.298  1.00 95.39           C  
ATOM   3256  HE1 TYR A 225     -23.409  15.043  45.058  1.00 95.39           H  
ATOM   3257  CE2 TYR A 225     -21.847  17.883  46.133  1.00 95.39           C  
ATOM   3258  HE2 TYR A 225     -22.082  18.860  46.528  1.00 95.39           H  
ATOM   3259  OH  TYR A 225     -24.183  17.356  45.952  1.00 95.39           O  
ATOM   3260  HH  TYR A 225     -24.243  18.176  46.447  1.00 95.39           H  
ATOM   3261  CZ  TYR A 225     -22.889  17.002  45.779  1.00 95.39           C  
ATOM   3262  N   SER A 226     -17.073  13.066  46.253  1.00 95.09           N  
ATOM   3263  H   SER A 226     -17.993  12.652  46.201  1.00 95.09           H  
ATOM   3264  CA  SER A 226     -15.938  12.267  45.812  1.00 95.09           C  
ATOM   3265  HA  SER A 226     -15.104  12.931  45.583  1.00 95.09           H  
ATOM   3266  C   SER A 226     -16.321  11.517  44.547  1.00 95.09           C  
ATOM   3267  CB  SER A 226     -15.504  11.307  46.918  1.00 95.09           C  
ATOM   3268  HB2 SER A 226     -16.313  10.611  47.140  1.00 95.09           H  
ATOM   3269  HB3 SER A 226     -15.278  11.883  47.816  1.00 95.09           H  
ATOM   3270  O   SER A 226     -17.342  10.831  44.515  1.00 95.09           O  
ATOM   3271  OG  SER A 226     -14.349  10.590  46.521  1.00 95.09           O  
ATOM   3272  HG  SER A 226     -13.774  11.206  46.060  1.00 95.09           H  
ATOM   3273  N   ALA A 227     -15.493  11.642  43.514  1.00 94.48           N  
ATOM   3274  H   ALA A 227     -14.682  12.237  43.612  1.00 94.48           H  
ATOM   3275  CA  ALA A 227     -15.670  10.957  42.247  1.00 94.48           C  
ATOM   3276  HA  ALA A 227     -16.504  10.264  42.364  1.00 94.48           H  
ATOM   3277  C   ALA A 227     -14.430  10.136  41.875  1.00 94.48           C  
ATOM   3278  CB  ALA A 227     -16.059  11.971  41.167  1.00 94.48           C  
ATOM   3279  HB1 ALA A 227     -16.995  12.459  41.441  1.00 94.48           H  
ATOM   3280  HB2 ALA A 227     -15.279  12.724  41.059  1.00 94.48           H  
ATOM   3281  HB3 ALA A 227     -16.194  11.454  40.217  1.00 94.48           H  
ATOM   3282  O   ALA A 227     -13.294  10.560  42.097  1.00 94.48           O  
ATOM   3283  N   SER A 228     -14.628   8.959  41.286  1.00 92.00           N  
ATOM   3284  H   SER A 228     -15.582   8.677  41.109  1.00 92.00           H  
ATOM   3285  CA  SER A 228     -13.531   8.149  40.742  1.00 92.00           C  
ATOM   3286  HA  SER A 228     -12.716   8.817  40.465  1.00 92.00           H  
ATOM   3287  C   SER A 228     -13.951   7.420  39.474  1.00 92.00           C  
ATOM   3288  CB  SER A 228     -12.976   7.178  41.795  1.00 92.00           C  
ATOM   3289  HB2 SER A 228     -12.688   7.752  42.676  1.00 92.00           H  
ATOM   3290  HB3 SER A 228     -12.081   6.702  41.395  1.00 92.00           H  
ATOM   3291  O   SER A 228     -15.054   6.880  39.414  1.00 92.00           O  
ATOM   3292  OG  SER A 228     -13.889   6.167  42.187  1.00 92.00           O  
ATOM   3293  HG  SER A 228     -14.780   6.524  42.169  1.00 92.00           H  
ATOM   3294  N   TYR A 229     -13.081   7.401  38.472  1.00 89.06           N  
ATOM   3295  H   TYR A 229     -12.193   7.871  38.576  1.00 89.06           H  
ATOM   3296  CA  TYR A 229     -13.273   6.662  37.223  1.00 89.06           C  
ATOM   3297  HA  TYR A 229     -14.273   6.867  36.843  1.00 89.06           H  
ATOM   3298  C   TYR A 229     -13.173   5.151  37.465  1.00 89.06           C  
ATOM   3299  CB  TYR A 229     -12.279   7.150  36.152  1.00 89.06           C  
ATOM   3300  HB2 TYR A 229     -12.812   7.817  35.475  1.00 89.06           H  
ATOM   3301  HB3 TYR A 229     -11.941   6.306  35.550  1.00 89.06           H  
ATOM   3302  O   TYR A 229     -12.404   4.696  38.315  1.00 89.06           O  
ATOM   3303  CG  TYR A 229     -11.073   7.900  36.693  1.00 89.06           C  
ATOM   3304  CD1 TYR A 229     -11.168   9.287  36.926  1.00 89.06           C  
ATOM   3305  HD1 TYR A 229     -12.070   9.818  36.661  1.00 89.06           H  
ATOM   3306  CD2 TYR A 229      -9.884   7.212  37.000  1.00 89.06           C  
ATOM   3307  HD2 TYR A 229      -9.821   6.150  36.817  1.00 89.06           H  
ATOM   3308  CE1 TYR A 229     -10.072   9.990  37.459  1.00 89.06           C  
ATOM   3309  HE1 TYR A 229     -10.123  11.060  37.602  1.00 89.06           H  
ATOM   3310  CE2 TYR A 229      -8.777   7.917  37.511  1.00 89.06           C  
ATOM   3311  HE2 TYR A 229      -7.856   7.391  37.714  1.00 89.06           H  
ATOM   3312  OH  TYR A 229      -7.799   9.988  38.223  1.00 89.06           O  
ATOM   3313  HH  TYR A 229      -7.001   9.461  38.142  1.00 89.06           H  
ATOM   3314  CZ  TYR A 229      -8.871   9.309  37.738  1.00 89.06           C  
ATOM   3315  N   VAL A 230     -13.968   4.376  36.726  1.00 88.89           N  
ATOM   3316  H   VAL A 230     -14.561   4.814  36.035  1.00 88.89           H  
ATOM   3317  CA  VAL A 230     -13.957   2.905  36.813  1.00 88.89           C  
ATOM   3318  HA  VAL A 230     -13.914   2.605  37.860  1.00 88.89           H  
ATOM   3319  C   VAL A 230     -12.716   2.329  36.136  1.00 88.89           C  
ATOM   3320  CB  VAL A 230     -15.240   2.326  36.191  1.00 88.89           C  
ATOM   3321  HB  VAL A 230     -15.327   2.691  35.167  1.00 88.89           H  
ATOM   3322  O   VAL A 230     -12.095   1.406  36.658  1.00 88.89           O  
ATOM   3323  CG1 VAL A 230     -15.248   0.794  36.172  1.00 88.89           C  
ATOM   3324 HG11 VAL A 230     -14.460   0.418  35.519  1.00 88.89           H  
ATOM   3325 HG12 VAL A 230     -15.105   0.400  37.178  1.00 88.89           H  
ATOM   3326 HG13 VAL A 230     -16.198   0.445  35.768  1.00 88.89           H  
ATOM   3327  CG2 VAL A 230     -16.450   2.797  37.007  1.00 88.89           C  
ATOM   3328 HG21 VAL A 230     -17.354   2.307  36.645  1.00 88.89           H  
ATOM   3329 HG22 VAL A 230     -16.581   3.875  36.902  1.00 88.89           H  
ATOM   3330 HG23 VAL A 230     -16.297   2.543  38.055  1.00 88.89           H  
ATOM   3331  N   THR A 231     -12.332   2.909  35.001  1.00 86.22           N  
ATOM   3332  H   THR A 231     -12.885   3.674  34.642  1.00 86.22           H  
ATOM   3333  CA  THR A 231     -11.137   2.564  34.230  1.00 86.22           C  
ATOM   3334  HA  THR A 231     -10.400   2.109  34.891  1.00 86.22           H  
ATOM   3335  C   THR A 231     -10.523   3.829  33.637  1.00 86.22           C  
ATOM   3336  CB  THR A 231     -11.469   1.543  33.131  1.00 86.22           C  
ATOM   3337  HB  THR A 231     -11.825   0.625  33.598  1.00 86.22           H  
ATOM   3338  O   THR A 231     -11.228   4.809  33.392  1.00 86.22           O  
ATOM   3339  CG2 THR A 231     -12.523   2.025  32.142  1.00 86.22           C  
ATOM   3340 HG21 THR A 231     -13.474   2.177  32.651  1.00 86.22           H  
ATOM   3341 HG22 THR A 231     -12.650   1.273  31.363  1.00 86.22           H  
ATOM   3342 HG23 THR A 231     -12.223   2.963  31.672  1.00 86.22           H  
ATOM   3343  OG1 THR A 231     -10.311   1.249  32.387  1.00 86.22           O  
ATOM   3344  HG1 THR A 231     -10.552   0.612  31.711  1.00 86.22           H  
ATOM   3345  N   SER A 232      -9.214   3.816  33.382  1.00 86.39           N  
ATOM   3346  H   SER A 232      -8.700   2.955  33.502  1.00 86.39           H  
ATOM   3347  CA  SER A 232      -8.537   4.906  32.669  1.00 86.39           C  
ATOM   3348  HA  SER A 232      -8.759   5.847  33.172  1.00 86.39           H  
ATOM   3349  C   SER A 232      -9.013   5.048  31.220  1.00 86.39           C  
ATOM   3350  CB  SER A 232      -7.021   4.696  32.704  1.00 86.39           C  
ATOM   3351  HB2 SER A 232      -6.529   5.452  32.093  1.00 86.39           H  
ATOM   3352  HB3 SER A 232      -6.678   4.803  33.733  1.00 86.39           H  
ATOM   3353  O   SER A 232      -8.911   6.131  30.662  1.00 86.39           O  
ATOM   3354  OG  SER A 232      -6.679   3.401  32.243  1.00 86.39           O  
ATOM   3355  HG  SER A 232      -6.526   3.444  31.296  1.00 86.39           H  
ATOM   3356  N   MET A 233      -9.574   3.986  30.630  1.00 85.54           N  
ATOM   3357  H   MET A 233      -9.633   3.126  31.156  1.00 85.54           H  
ATOM   3358  CA  MET A 233     -10.089   3.982  29.253  1.00 85.54           C  
ATOM   3359  HA  MET A 233      -9.327   4.367  28.576  1.00 85.54           H  
ATOM   3360  C   MET A 233     -11.335   4.855  29.052  1.00 85.54           C  
ATOM   3361  CB  MET A 233     -10.431   2.544  28.839  1.00 85.54           C  
ATOM   3362  HB2 MET A 233     -10.938   2.553  27.874  1.00 85.54           H  
ATOM   3363  HB3 MET A 233     -11.117   2.115  29.570  1.00 85.54           H  
ATOM   3364  O   MET A 233     -11.679   5.142  27.919  1.00 85.54           O  
ATOM   3365  CG  MET A 233      -9.201   1.644  28.712  1.00 85.54           C  
ATOM   3366  HG2 MET A 233      -8.573   1.746  29.597  1.00 85.54           H  
ATOM   3367  HG3 MET A 233      -8.629   1.963  27.841  1.00 85.54           H  
ATOM   3368  SD  MET A 233      -9.642  -0.103  28.523  1.00 85.54           S  
ATOM   3369  CE  MET A 233      -8.010  -0.783  28.128  1.00 85.54           C  
ATOM   3370  HE1 MET A 233      -7.640  -0.322  27.211  1.00 85.54           H  
ATOM   3371  HE2 MET A 233      -7.314  -0.582  28.942  1.00 85.54           H  
ATOM   3372  HE3 MET A 233      -8.091  -1.859  27.972  1.00 85.54           H  
ATOM   3373  N   SER A 234     -12.029   5.272  30.115  1.00 84.40           N  
ATOM   3374  H   SER A 234     -11.729   4.995  31.039  1.00 84.40           H  
ATOM   3375  CA  SER A 234     -13.231   6.114  29.995  1.00 84.40           C  
ATOM   3376  HA  SER A 234     -13.610   6.059  28.974  1.00 84.40           H  
ATOM   3377  C   SER A 234     -12.949   7.595  30.260  1.00 84.40           C  
ATOM   3378  CB  SER A 234     -14.357   5.607  30.906  1.00 84.40           C  
ATOM   3379  HB2 SER A 234     -15.242   6.229  30.769  1.00 84.40           H  
ATOM   3380  HB3 SER A 234     -14.036   5.680  31.945  1.00 84.40           H  
ATOM   3381  O   SER A 234     -13.888   8.380  30.309  1.00 84.40           O  
ATOM   3382  OG  SER A 234     -14.701   4.261  30.622  1.00 84.40           O  
ATOM   3383  HG  SER A 234     -15.205   4.235  29.805  1.00 84.40           H  
ATOM   3384  N   LEU A 235     -11.689   7.994  30.476  1.00 87.27           N  
ATOM   3385  H   LEU A 235     -10.942   7.324  30.364  1.00 87.27           H  
ATOM   3386  CA  LEU A 235     -11.337   9.382  30.816  1.00 87.27           C  
ATOM   3387  HA  LEU A 235     -11.922   9.700  31.679  1.00 87.27           H  
ATOM   3388  C   LEU A 235     -11.680  10.361  29.687  1.00 87.27           C  
ATOM   3389  CB  LEU A 235      -9.835   9.459  31.146  1.00 87.27           C  
ATOM   3390  HB2 LEU A 235      -9.280   8.972  30.344  1.00 87.27           H  
ATOM   3391  HB3 LEU A 235      -9.525  10.504  31.159  1.00 87.27           H  
ATOM   3392  O   LEU A 235     -12.227  11.432  29.950  1.00 87.27           O  
ATOM   3393  CG  LEU A 235      -9.449   8.819  32.489  1.00 87.27           C  
ATOM   3394  HG  LEU A 235      -9.862   7.812  32.551  1.00 87.27           H  
ATOM   3395  CD1 LEU A 235      -7.927   8.729  32.615  1.00 87.27           C  
ATOM   3396 HD11 LEU A 235      -7.529   8.150  31.782  1.00 87.27           H  
ATOM   3397 HD12 LEU A 235      -7.654   8.248  33.554  1.00 87.27           H  
ATOM   3398 HD13 LEU A 235      -7.499   9.731  32.574  1.00 87.27           H  
ATOM   3399  CD2 LEU A 235      -9.958   9.624  33.686  1.00 87.27           C  
ATOM   3400 HD21 LEU A 235     -11.048   9.646  33.689  1.00 87.27           H  
ATOM   3401 HD22 LEU A 235      -9.609   9.159  34.608  1.00 87.27           H  
ATOM   3402 HD23 LEU A 235      -9.573  10.642  33.632  1.00 87.27           H  
ATOM   3403  N   GLU A 236     -11.393   9.955  28.451  1.00 90.97           N  
ATOM   3404  H   GLU A 236     -10.921   9.070  28.334  1.00 90.97           H  
ATOM   3405  CA  GLU A 236     -11.606  10.741  27.231  1.00 90.97           C  
ATOM   3406  HA  GLU A 236     -11.496  11.802  27.454  1.00 90.97           H  
ATOM   3407  C   GLU A 236     -13.008  10.568  26.636  1.00 90.97           C  
ATOM   3408  CB  GLU A 236     -10.534  10.360  26.203  1.00 90.97           C  
ATOM   3409  HB2 GLU A 236     -10.536   9.276  26.089  1.00 90.97           H  
ATOM   3410  HB3 GLU A 236     -10.772  10.826  25.246  1.00 90.97           H  
ATOM   3411  O   GLU A 236     -13.354  11.263  25.683  1.00 90.97           O  
ATOM   3412  CG  GLU A 236      -9.132  10.811  26.634  1.00 90.97           C  
ATOM   3413  HG2 GLU A 236      -8.881  10.335  27.582  1.00 90.97           H  
ATOM   3414  HG3 GLU A 236      -9.148  11.889  26.794  1.00 90.97           H  
ATOM   3415  CD  GLU A 236      -8.043  10.467  25.607  1.00 90.97           C  
ATOM   3416  OE1 GLU A 236      -6.876  10.819  25.893  1.00 90.97           O  
ATOM   3417  OE2 GLU A 236      -8.364   9.830  24.581  1.00 90.97           O  
ATOM   3418  N   LEU A 237     -13.839   9.689  27.212  1.00 93.63           N  
ATOM   3419  H   LEU A 237     -13.529   9.193  28.035  1.00 93.63           H  
ATOM   3420  CA  LEU A 237     -15.229   9.567  26.791  1.00 93.63           C  
ATOM   3421  HA  LEU A 237     -15.229   9.308  25.733  1.00 93.63           H  
ATOM   3422  C   LEU A 237     -15.926  10.921  26.966  1.00 93.63           C  
ATOM   3423  CB  LEU A 237     -15.936   8.453  27.583  1.00 93.63           C  
ATOM   3424  HB2 LEU A 237     -15.893   8.708  28.641  1.00 93.63           H  
ATOM   3425  HB3 LEU A 237     -15.400   7.515  27.434  1.00 93.63           H  
ATOM   3426  O   LEU A 237     -15.833  11.554  28.025  1.00 93.63           O  
ATOM   3427  CG  LEU A 237     -17.413   8.261  27.184  1.00 93.63           C  
ATOM   3428  HG  LEU A 237     -17.943   9.211  27.242  1.00 93.63           H  
ATOM   3429  CD1 LEU A 237     -17.576   7.687  25.780  1.00 93.63           C  
ATOM   3430 HD11 LEU A 237     -18.635   7.571  25.546  1.00 93.63           H  
ATOM   3431 HD12 LEU A 237     -17.091   6.713  25.726  1.00 93.63           H  
ATOM   3432 HD13 LEU A 237     -17.131   8.352  25.040  1.00 93.63           H  
ATOM   3433  CD2 LEU A 237     -18.086   7.304  28.158  1.00 93.63           C  
ATOM   3434 HD21 LEU A 237     -19.119   7.137  27.851  1.00 93.63           H  
ATOM   3435 HD22 LEU A 237     -17.552   6.354  28.174  1.00 93.63           H  
ATOM   3436 HD23 LEU A 237     -18.078   7.759  29.148  1.00 93.63           H  
ATOM   3437  N   GLU A 238     -16.650  11.350  25.937  1.00 94.45           N  
ATOM   3438  H   GLU A 238     -16.612  10.847  25.062  1.00 94.45           H  
ATOM   3439  CA  GLU A 238     -17.440  12.571  26.011  1.00 94.45           C  
ATOM   3440  HA  GLU A 238     -16.771  13.389  26.282  1.00 94.45           H  
ATOM   3441  C   GLU A 238     -18.536  12.444  27.077  1.00 94.45           C  
ATOM   3442  CB  GLU A 238     -18.083  12.909  24.668  1.00 94.45           C  
ATOM   3443  HB2 GLU A 238     -18.722  13.776  24.834  1.00 94.45           H  
ATOM   3444  HB3 GLU A 238     -18.700  12.068  24.352  1.00 94.45           H  
ATOM   3445  O   GLU A 238     -19.293  11.469  27.110  1.00 94.45           O  
ATOM   3446  CG  GLU A 238     -17.093  13.253  23.548  1.00 94.45           C  
ATOM   3447  HG2 GLU A 238     -16.469  14.085  23.874  1.00 94.45           H  
ATOM   3448  HG3 GLU A 238     -16.454  12.389  23.362  1.00 94.45           H  
ATOM   3449  CD  GLU A 238     -17.825  13.637  22.250  1.00 94.45           C  
ATOM   3450  OE1 GLU A 238     -17.133  13.786  21.220  1.00 94.45           O  
ATOM   3451  OE2 GLU A 238     -19.079  13.769  22.284  1.00 94.45           O  
ATOM   3452  N   SER A 239     -18.680  13.459  27.928  1.00 94.45           N  
ATOM   3453  H   SER A 239     -18.100  14.276  27.804  1.00 94.45           H  
ATOM   3454  CA  SER A 239     -19.742  13.493  28.945  1.00 94.45           C  
ATOM   3455  HA  SER A 239     -19.665  12.596  29.559  1.00 94.45           H  
ATOM   3456  C   SER A 239     -21.145  13.506  28.325  1.00 94.45           C  
ATOM   3457  CB  SER A 239     -19.556  14.715  29.839  1.00 94.45           C  
ATOM   3458  HB2 SER A 239     -18.546  14.716  30.249  1.00 94.45           H  
ATOM   3459  HB3 SER A 239     -20.275  14.681  30.658  1.00 94.45           H  
ATOM   3460  O   SER A 239     -22.097  13.041  28.949  1.00 94.45           O  
ATOM   3461  OG  SER A 239     -19.763  15.880  29.074  1.00 94.45           O  
ATOM   3462  HG  SER A 239     -19.187  16.572  29.409  1.00 94.45           H  
ATOM   3463  N   SER A 240     -21.240  13.954  27.068  1.00 94.84           N  
ATOM   3464  H   SER A 240     -20.385  14.310  26.665  1.00 94.84           H  
ATOM   3465  CA  SER A 240     -22.418  13.938  26.196  1.00 94.84           C  
ATOM   3466  HA  SER A 240     -23.173  14.603  26.613  1.00 94.84           H  
ATOM   3467  C   SER A 240     -23.037  12.536  26.042  1.00 94.84           C  
ATOM   3468  CB  SER A 240     -21.972  14.488  24.824  1.00 94.84           C  
ATOM   3469  HB2 SER A 240     -21.333  15.358  24.973  1.00 94.84           H  
ATOM   3470  HB3 SER A 240     -22.831  14.803  24.232  1.00 94.84           H  
ATOM   3471  O   SER A 240     -24.229  12.414  25.757  1.00 94.84           O  
ATOM   3472  OG  SER A 240     -21.264  13.499  24.098  1.00 94.84           O  
ATOM   3473  HG  SER A 240     -20.626  13.870  23.484  1.00 94.84           H  
ATOM   3474  N   LYS A 241     -22.246  11.477  26.267  1.00 94.87           N  
ATOM   3475  H   LYS A 241     -21.277  11.672  26.476  1.00 94.87           H  
ATOM   3476  CA  LYS A 241     -22.620  10.067  26.091  1.00 94.87           C  
ATOM   3477  HA  LYS A 241     -23.423  10.008  25.356  1.00 94.87           H  
ATOM   3478  C   LYS A 241     -23.174   9.392  27.352  1.00 94.87           C  
ATOM   3479  CB  LYS A 241     -21.396   9.301  25.565  1.00 94.87           C  
ATOM   3480  HB2 LYS A 241     -20.598   9.368  26.304  1.00 94.87           H  
ATOM   3481  HB3 LYS A 241     -21.666   8.248  25.481  1.00 94.87           H  
ATOM   3482  O   LYS A 241     -23.477   8.200  27.298  1.00 94.87           O  
ATOM   3483  CG  LYS A 241     -20.845   9.777  24.210  1.00 94.87           C  
ATOM   3484  HG2 LYS A 241     -20.656  10.850  24.242  1.00 94.87           H  
ATOM   3485  HG3 LYS A 241     -19.890   9.278  24.046  1.00 94.87           H  
ATOM   3486  CD  LYS A 241     -21.767   9.456  23.024  1.00 94.87           C  
ATOM   3487  HD2 LYS A 241     -22.712   9.988  23.131  1.00 94.87           H  
ATOM   3488  HD3 LYS A 241     -21.951   8.382  23.005  1.00 94.87           H  
ATOM   3489  CE  LYS A 241     -21.077   9.887  21.721  1.00 94.87           C  
ATOM   3490  HE2 LYS A 241     -20.027   9.601  21.777  1.00 94.87           H  
ATOM   3491  HE3 LYS A 241     -21.107  10.974  21.651  1.00 94.87           H  
ATOM   3492  NZ  LYS A 241     -21.687   9.256  20.518  1.00 94.87           N  
ATOM   3493  HZ1 LYS A 241     -22.673   9.461  20.449  1.00 94.87           H  
ATOM   3494  HZ2 LYS A 241     -21.219   9.581  19.684  1.00 94.87           H  
ATOM   3495  HZ3 LYS A 241     -21.557   8.255  20.526  1.00 94.87           H  
ATOM   3496  N   LEU A 242     -23.276  10.105  28.478  1.00 95.33           N  
ATOM   3497  H   LEU A 242     -23.015  11.080  28.451  1.00 95.33           H  
ATOM   3498  CA  LEU A 242     -23.853   9.560  29.711  1.00 95.33           C  
ATOM   3499  HA  LEU A 242     -23.310   8.652  29.974  1.00 95.33           H  
ATOM   3500  C   LEU A 242     -25.322   9.149  29.518  1.00 95.33           C  
ATOM   3501  CB  LEU A 242     -23.714  10.568  30.867  1.00 95.33           C  
ATOM   3502  HB2 LEU A 242     -24.067  11.539  30.520  1.00 95.33           H  
ATOM   3503  HB3 LEU A 242     -24.367  10.247  31.678  1.00 95.33           H  
ATOM   3504  O   LEU A 242     -26.100   9.825  28.845  1.00 95.33           O  
ATOM   3505  CG  LEU A 242     -22.294  10.721  31.436  1.00 95.33           C  
ATOM   3506  HG  LEU A 242     -21.575  10.835  30.624  1.00 95.33           H  
ATOM   3507  CD1 LEU A 242     -22.224  11.959  32.333  1.00 95.33           C  
ATOM   3508 HD11 LEU A 242     -22.455  12.841  31.735  1.00 95.33           H  
ATOM   3509 HD12 LEU A 242     -22.945  11.874  33.146  1.00 95.33           H  
ATOM   3510 HD13 LEU A 242     -21.218  12.068  32.736  1.00 95.33           H  
ATOM   3511  CD2 LEU A 242     -21.906   9.518  32.299  1.00 95.33           C  
ATOM   3512 HD21 LEU A 242     -22.660   9.357  33.069  1.00 95.33           H  
ATOM   3513 HD22 LEU A 242     -20.936   9.688  32.767  1.00 95.33           H  
ATOM   3514 HD23 LEU A 242     -21.845   8.623  31.681  1.00 95.33           H  
ATOM   3515  N   ASP A 243     -25.708   8.049  30.158  1.00 94.96           N  
ATOM   3516  H   ASP A 243     -25.036   7.577  30.745  1.00 94.96           H  
ATOM   3517  CA  ASP A 243     -27.087   7.579  30.187  1.00 94.96           C  
ATOM   3518  HA  ASP A 243     -27.499   7.663  29.182  1.00 94.96           H  
ATOM   3519  C   ASP A 243     -27.932   8.435  31.141  1.00 94.96           C  
ATOM   3520  CB  ASP A 243     -27.172   6.108  30.616  1.00 94.96           C  
ATOM   3521  HB2 ASP A 243     -26.815   6.041  31.644  1.00 94.96           H  
ATOM   3522  HB3 ASP A 243     -28.219   5.807  30.614  1.00 94.96           H  
ATOM   3523  O   ASP A 243     -27.440   9.017  32.112  1.00 94.96           O  
ATOM   3524  CG  ASP A 243     -26.397   5.120  29.740  1.00 94.96           C  
ATOM   3525  OD1 ASP A 243     -26.467   5.203  28.494  1.00 94.96           O  
ATOM   3526  OD2 ASP A 243     -25.764   4.215  30.337  1.00 94.96           O  
ATOM   3527  N   ALA A 244     -29.241   8.468  30.889  1.00 95.06           N  
ATOM   3528  H   ALA A 244     -29.598   7.934  30.110  1.00 95.06           H  
ATOM   3529  CA  ALA A 244     -30.181   9.143  31.770  1.00 95.06           C  
ATOM   3530  HA  ALA A 244     -29.816  10.157  31.936  1.00 95.06           H  
ATOM   3531  C   ALA A 244     -30.260   8.433  33.128  1.00 95.06           C  
ATOM   3532  CB  ALA A 244     -31.553   9.228  31.095  1.00 95.06           C  
ATOM   3533  HB1 ALA A 244     -31.954   8.225  30.947  1.00 95.06           H  
ATOM   3534  HB2 ALA A 244     -32.234   9.796  31.729  1.00 95.06           H  
ATOM   3535  HB3 ALA A 244     -31.463   9.727  30.130  1.00 95.06           H  
ATOM   3536  O   ALA A 244     -30.458   7.219  33.204  1.00 95.06           O  
ATOM   3537  N   ILE A 245     -30.164   9.211  34.202  1.00 94.42           N  
ATOM   3538  H   ILE A 245     -30.049  10.203  34.051  1.00 94.42           H  
ATOM   3539  CA  ILE A 245     -30.254   8.734  35.585  1.00 94.42           C  
ATOM   3540  HA  ILE A 245     -30.657   7.721  35.593  1.00 94.42           H  
ATOM   3541  C   ILE A 245     -31.241   9.632  36.318  1.00 94.42           C  
ATOM   3542  CB  ILE A 245     -28.852   8.694  36.235  1.00 94.42           C  
ATOM   3543  HB  ILE A 245     -28.377   9.664  36.089  1.00 94.42           H  
ATOM   3544  O   ILE A 245     -31.226  10.849  36.137  1.00 94.42           O  
ATOM   3545  CG1 ILE A 245     -27.998   7.602  35.548  1.00 94.42           C  
ATOM   3546 HG12 ILE A 245     -28.416   6.621  35.773  1.00 94.42           H  
ATOM   3547 HG13 ILE A 245     -28.030   7.733  34.466  1.00 94.42           H  
ATOM   3548  CG2 ILE A 245     -28.944   8.429  37.746  1.00 94.42           C  
ATOM   3549 HG21 ILE A 245     -29.376   7.444  37.923  1.00 94.42           H  
ATOM   3550 HG22 ILE A 245     -29.535   9.196  38.246  1.00 94.42           H  
ATOM   3551 HG23 ILE A 245     -27.947   8.469  38.185  1.00 94.42           H  
ATOM   3552  CD1 ILE A 245     -26.519   7.604  35.923  1.00 94.42           C  
ATOM   3553 HD11 ILE A 245     -26.386   7.392  36.984  1.00 94.42           H  
ATOM   3554 HD12 ILE A 245     -26.088   8.571  35.663  1.00 94.42           H  
ATOM   3555 HD13 ILE A 245     -26.012   6.828  35.349  1.00 94.42           H  
ATOM   3556  N   THR A 246     -32.120   9.047  37.130  1.00 94.56           N  
ATOM   3557  H   THR A 246     -32.089   8.044  37.247  1.00 94.56           H  
ATOM   3558  CA  THR A 246     -33.107   9.803  37.907  1.00 94.56           C  
ATOM   3559  HA  THR A 246     -32.819  10.855  37.908  1.00 94.56           H  
ATOM   3560  C   THR A 246     -33.131   9.328  39.353  1.00 94.56           C  
ATOM   3561  CB  THR A 246     -34.507   9.726  37.284  1.00 94.56           C  
ATOM   3562  HB  THR A 246     -34.882   8.704  37.341  1.00 94.56           H  
ATOM   3563  O   THR A 246     -33.419   8.163  39.621  1.00 94.56           O  
ATOM   3564  CG2 THR A 246     -35.500  10.666  37.969  1.00 94.56           C  
ATOM   3565 HG21 THR A 246     -35.105  11.682  37.974  1.00 94.56           H  
ATOM   3566 HG22 THR A 246     -35.671  10.342  38.996  1.00 94.56           H  
ATOM   3567 HG23 THR A 246     -36.447  10.647  37.431  1.00 94.56           H  
ATOM   3568  OG1 THR A 246     -34.454  10.113  35.929  1.00 94.56           O  
ATOM   3569  HG1 THR A 246     -33.651  10.627  35.819  1.00 94.56           H  
ATOM   3570  N   GLY A 247     -32.849  10.236  40.283  1.00 92.59           N  
ATOM   3571  H   GLY A 247     -32.614  11.164  39.963  1.00 92.59           H  
ATOM   3572  CA  GLY A 247     -32.970  10.042  41.722  1.00 92.59           C  
ATOM   3573  HA2 GLY A 247     -32.735  10.986  42.213  1.00 92.59           H  
ATOM   3574  HA3 GLY A 247     -33.999   9.773  41.960  1.00 92.59           H  
ATOM   3575  C   GLY A 247     -32.051   8.965  42.294  1.00 92.59           C  
ATOM   3576  O   GLY A 247     -32.411   8.343  43.292  1.00 92.59           O  
ATOM   3577  N   GLN A 248     -30.897   8.699  41.677  1.00 94.65           N  
ATOM   3578  H   GLN A 248     -30.605   9.289  40.912  1.00 94.65           H  
ATOM   3579  CA  GLN A 248     -30.004   7.638  42.145  1.00 94.65           C  
ATOM   3580  HA  GLN A 248     -30.608   6.753  42.346  1.00 94.65           H  
ATOM   3581  C   GLN A 248     -29.322   8.058  43.448  1.00 94.65           C  
ATOM   3582  CB  GLN A 248     -29.001   7.276  41.043  1.00 94.65           C  
ATOM   3583  HB2 GLN A 248     -28.404   8.155  40.799  1.00 94.65           H  
ATOM   3584  HB3 GLN A 248     -29.568   6.987  40.158  1.00 94.65           H  
ATOM   3585  O   GLN A 248     -28.687   9.107  43.500  1.00 94.65           O  
ATOM   3586  CG  GLN A 248     -28.072   6.106  41.416  1.00 94.65           C  
ATOM   3587  HG2 GLN A 248     -28.677   5.228  41.641  1.00 94.65           H  
ATOM   3588  HG3 GLN A 248     -27.488   6.363  42.300  1.00 94.65           H  
ATOM   3589  CD  GLN A 248     -27.097   5.762  40.292  1.00 94.65           C  
ATOM   3590  NE2 GLN A 248     -26.502   4.590  40.277  1.00 94.65           N  
ATOM   3591 HE21 GLN A 248     -25.880   4.468  39.491  1.00 94.65           H  
ATOM   3592 HE22 GLN A 248     -26.710   3.883  40.968  1.00 94.65           H  
ATOM   3593  OE1 GLN A 248     -26.821   6.543  39.406  1.00 94.65           O  
ATOM   3594  N   ASP A 249     -29.436   7.235  44.492  1.00 95.48           N  
ATOM   3595  H   ASP A 249     -30.012   6.411  44.396  1.00 95.48           H  
ATOM   3596  CA  ASP A 249     -28.796   7.473  45.789  1.00 95.48           C  
ATOM   3597  HA  ASP A 249     -29.132   8.437  46.172  1.00 95.48           H  
ATOM   3598  C   ASP A 249     -27.267   7.517  45.638  1.00 95.48           C  
ATOM   3599  CB  ASP A 249     -29.247   6.385  46.783  1.00 95.48           C  
ATOM   3600  HB2 ASP A 249     -28.875   5.417  46.447  1.00 95.48           H  
ATOM   3601  HB3 ASP A 249     -30.336   6.344  46.772  1.00 95.48           H  
ATOM   3602  O   ASP A 249     -26.665   6.598  45.080  1.00 95.48           O  
ATOM   3603  CG  ASP A 249     -28.786   6.613  48.233  1.00 95.48           C  
ATOM   3604  OD1 ASP A 249     -27.680   7.156  48.444  1.00 95.48           O  
ATOM   3605  OD2 ASP A 249     -29.528   6.210  49.153  1.00 95.48           O  
ATOM   3606  N   ILE A 250     -26.641   8.582  46.140  1.00 95.80           N  
ATOM   3607  H   ILE A 250     -27.222   9.285  46.573  1.00 95.80           H  
ATOM   3608  CA  ILE A 250     -25.185   8.776  46.159  1.00 95.80           C  
ATOM   3609  HA  ILE A 250     -24.716   7.876  45.760  1.00 95.80           H  
ATOM   3610  C   ILE A 250     -24.620   8.909  47.583  1.00 95.80           C  
ATOM   3611  CB  ILE A 250     -24.753   9.946  45.242  1.00 95.80           C  
ATOM   3612  HB  ILE A 250     -23.676  10.074  45.343  1.00 95.80           H  
ATOM   3613  O   ILE A 250     -23.456   9.264  47.741  1.00 95.80           O  
ATOM   3614  CG1 ILE A 250     -25.441  11.264  45.649  1.00 95.80           C  
ATOM   3615 HG12 ILE A 250     -26.493  11.225  45.368  1.00 95.80           H  
ATOM   3616 HG13 ILE A 250     -25.379  11.377  46.731  1.00 95.80           H  
ATOM   3617  CG2 ILE A 250     -25.024   9.611  43.769  1.00 95.80           C  
ATOM   3618 HG21 ILE A 250     -26.097   9.519  43.598  1.00 95.80           H  
ATOM   3619 HG22 ILE A 250     -24.619  10.389  43.121  1.00 95.80           H  
ATOM   3620 HG23 ILE A 250     -24.542   8.669  43.509  1.00 95.80           H  
ATOM   3621  CD1 ILE A 250     -24.817  12.512  45.018  1.00 95.80           C  
ATOM   3622 HD11 ILE A 250     -25.308  13.399  45.418  1.00 95.80           H  
ATOM   3623 HD12 ILE A 250     -23.753  12.554  45.251  1.00 95.80           H  
ATOM   3624 HD13 ILE A 250     -24.946  12.504  43.935  1.00 95.80           H  
ATOM   3625  N   LYS A 251     -25.378   8.620  48.652  1.00 94.35           N  
ATOM   3626  H   LYS A 251     -26.313   8.277  48.486  1.00 94.35           H  
ATOM   3627  CA  LYS A 251     -24.834   8.546  50.031  1.00 94.35           C  
ATOM   3628  HA  LYS A 251     -24.316   9.477  50.261  1.00 94.35           H  
ATOM   3629  C   LYS A 251     -23.780   7.456  50.173  1.00 94.35           C  
ATOM   3630  CB  LYS A 251     -25.956   8.265  51.047  1.00 94.35           C  
ATOM   3631  HB2 LYS A 251     -25.515   7.936  51.988  1.00 94.35           H  
ATOM   3632  HB3 LYS A 251     -26.570   7.438  50.691  1.00 94.35           H  
ATOM   3633  O   LYS A 251     -22.911   7.539  51.041  1.00 94.35           O  
ATOM   3634  CG  LYS A 251     -26.865   9.466  51.334  1.00 94.35           C  
ATOM   3635  HG2 LYS A 251     -27.343   9.774  50.405  1.00 94.35           H  
ATOM   3636  HG3 LYS A 251     -27.649   9.144  52.020  1.00 94.35           H  
ATOM   3637  CD  LYS A 251     -26.138  10.676  51.942  1.00 94.35           C  
ATOM   3638  HD2 LYS A 251     -25.404  11.038  51.222  1.00 94.35           H  
ATOM   3639  HD3 LYS A 251     -26.870  11.469  52.094  1.00 94.35           H  
ATOM   3640  CE  LYS A 251     -25.454  10.365  53.283  1.00 94.35           C  
ATOM   3641  HE2 LYS A 251     -24.791   9.511  53.147  1.00 94.35           H  
ATOM   3642  HE3 LYS A 251     -26.230  10.096  54.000  1.00 94.35           H  
ATOM   3643  NZ  LYS A 251     -24.676  11.531  53.776  1.00 94.35           N  
ATOM   3644  HZ1 LYS A 251     -25.297  12.320  53.891  1.00 94.35           H  
ATOM   3645  HZ2 LYS A 251     -24.246  11.359  54.674  1.00 94.35           H  
ATOM   3646  HZ3 LYS A 251     -23.953  11.808  53.128  1.00 94.35           H  
ATOM   3647  N   THR A 252     -23.864   6.439  49.327  1.00 89.71           N  
ATOM   3648  H   THR A 252     -24.585   6.504  48.623  1.00 89.71           H  
ATOM   3649  CA  THR A 252     -22.803   5.458  49.120  1.00 89.71           C  
ATOM   3650  HA  THR A 252     -21.956   5.710  49.758  1.00 89.71           H  
ATOM   3651  C   THR A 252     -22.296   5.543  47.684  1.00 89.71           C  
ATOM   3652  CB  THR A 252     -23.253   4.043  49.507  1.00 89.71           C  
ATOM   3653  HB  THR A 252     -22.411   3.365  49.366  1.00 89.71           H  
ATOM   3654  O   THR A 252     -22.865   6.247  46.856  1.00 89.71           O  
ATOM   3655  CG2 THR A 252     -23.685   3.954  50.970  1.00 89.71           C  
ATOM   3656 HG21 THR A 252     -22.886   4.319  51.615  1.00 89.71           H  
ATOM   3657 HG22 THR A 252     -24.583   4.549  51.138  1.00 89.71           H  
ATOM   3658 HG23 THR A 252     -23.901   2.914  51.217  1.00 89.71           H  
ATOM   3659  OG1 THR A 252     -24.315   3.590  48.712  1.00 89.71           O  
ATOM   3660  HG1 THR A 252     -25.010   4.252  48.693  1.00 89.71           H  
ATOM   3661  N   LYS A 253     -21.178   4.871  47.397  1.00 90.79           N  
ATOM   3662  H   LYS A 253     -20.790   4.261  48.103  1.00 90.79           H  
ATOM   3663  CA  LYS A 253     -20.573   4.872  46.064  1.00 90.79           C  
ATOM   3664  HA  LYS A 253     -20.343   5.899  45.781  1.00 90.79           H  
ATOM   3665  C   LYS A 253     -21.567   4.321  45.032  1.00 90.79           C  
ATOM   3666  CB  LYS A 253     -19.278   4.041  46.107  1.00 90.79           C  
ATOM   3667  HB2 LYS A 253     -19.530   3.003  46.324  1.00 90.79           H  
ATOM   3668  HB3 LYS A 253     -18.637   4.414  46.905  1.00 90.79           H  
ATOM   3669  O   LYS A 253     -21.855   3.126  45.058  1.00 90.79           O  
ATOM   3670  CG  LYS A 253     -18.507   4.112  44.783  1.00 90.79           C  
ATOM   3671  HG2 LYS A 253     -19.181   3.902  43.952  1.00 90.79           H  
ATOM   3672  HG3 LYS A 253     -18.109   5.119  44.664  1.00 90.79           H  
ATOM   3673  CD  LYS A 253     -17.358   3.095  44.732  1.00 90.79           C  
ATOM   3674  HD2 LYS A 253     -17.776   2.089  44.769  1.00 90.79           H  
ATOM   3675  HD3 LYS A 253     -16.684   3.248  45.574  1.00 90.79           H  
ATOM   3676  CE  LYS A 253     -16.607   3.301  43.413  1.00 90.79           C  
ATOM   3677  HE2 LYS A 253     -17.341   3.351  42.608  1.00 90.79           H  
ATOM   3678  HE3 LYS A 253     -16.104   4.267  43.449  1.00 90.79           H  
ATOM   3679  NZ  LYS A 253     -15.630   2.233  43.101  1.00 90.79           N  
ATOM   3680  HZ1 LYS A 253     -14.965   2.106  43.850  1.00 90.79           H  
ATOM   3681  HZ2 LYS A 253     -16.121   1.372  42.902  1.00 90.79           H  
ATOM   3682  HZ3 LYS A 253     -15.129   2.483  42.261  1.00 90.79           H  
ATOM   3683  N   SER A 254     -21.977   5.166  44.091  1.00 93.16           N  
ATOM   3684  H   SER A 254     -21.749   6.144  44.199  1.00 93.16           H  
ATOM   3685  CA  SER A 254     -22.874   4.815  42.983  1.00 93.16           C  
ATOM   3686  HA  SER A 254     -23.097   3.749  43.013  1.00 93.16           H  
ATOM   3687  C   SER A 254     -22.223   5.115  41.642  1.00 93.16           C  
ATOM   3688  CB  SER A 254     -24.193   5.565  43.136  1.00 93.16           C  
ATOM   3689  HB2 SER A 254     -23.996   6.612  43.367  1.00 93.16           H  
ATOM   3690  HB3 SER A 254     -24.783   5.494  42.222  1.00 93.16           H  
ATOM   3691  O   SER A 254     -21.413   6.034  41.545  1.00 93.16           O  
ATOM   3692  OG  SER A 254     -24.884   4.950  44.195  1.00 93.16           O  
ATOM   3693  HG  SER A 254     -25.546   5.561  44.527  1.00 93.16           H  
ATOM   3694  N   TYR A 255     -22.533   4.321  40.617  1.00 93.59           N  
ATOM   3695  H   TYR A 255     -23.259   3.628  40.736  1.00 93.59           H  
ATOM   3696  CA  TYR A 255     -21.944   4.456  39.283  1.00 93.59           C  
ATOM   3697  HA  TYR A 255     -21.001   4.996  39.370  1.00 93.59           H  
ATOM   3698  C   TYR A 255     -22.851   5.263  38.358  1.00 93.59           C  
ATOM   3699  CB  TYR A 255     -21.608   3.081  38.686  1.00 93.59           C  
ATOM   3700  HB2 TYR A 255     -21.240   3.225  37.671  1.00 93.59           H  
ATOM   3701  HB3 TYR A 255     -22.519   2.486  38.618  1.00 93.59           H  
ATOM   3702  O   TYR A 255     -24.041   4.974  38.256  1.00 93.59           O  
ATOM   3703  CG  TYR A 255     -20.555   2.319  39.471  1.00 93.59           C  
ATOM   3704  CD1 TYR A 255     -19.196   2.658  39.335  1.00 93.59           C  
ATOM   3705  HD1 TYR A 255     -18.912   3.437  38.643  1.00 93.59           H  
ATOM   3706  CD2 TYR A 255     -20.934   1.289  40.353  1.00 93.59           C  
ATOM   3707  HD2 TYR A 255     -21.976   1.017  40.437  1.00 93.59           H  
ATOM   3708  CE1 TYR A 255     -18.220   1.988  40.101  1.00 93.59           C  
ATOM   3709  HE1 TYR A 255     -17.176   2.246  40.004  1.00 93.59           H  
ATOM   3710  CE2 TYR A 255     -19.961   0.603  41.105  1.00 93.59           C  
ATOM   3711  HE2 TYR A 255     -20.269  -0.189  41.771  1.00 93.59           H  
ATOM   3712  OH  TYR A 255     -17.659   0.321  41.734  1.00 93.59           O  
ATOM   3713  HH  TYR A 255     -18.052  -0.474  42.103  1.00 93.59           H  
ATOM   3714  CZ  TYR A 255     -18.601   0.958  40.983  1.00 93.59           C  
ATOM   3715  N   LEU A 256     -22.252   6.234  37.673  1.00 94.03           N  
ATOM   3716  H   LEU A 256     -21.255   6.337  37.798  1.00 94.03           H  
ATOM   3717  CA  LEU A 256     -22.812   6.882  36.495  1.00 94.03           C  
ATOM   3718  HA  LEU A 256     -23.894   6.969  36.603  1.00 94.03           H  
ATOM   3719  C   LEU A 256     -22.513   6.003  35.277  1.00 94.03           C  
ATOM   3720  CB  LEU A 256     -22.195   8.283  36.335  1.00 94.03           C  
ATOM   3721  HB2 LEU A 256     -22.466   8.673  35.353  1.00 94.03           H  
ATOM   3722  HB3 LEU A 256     -21.110   8.176  36.354  1.00 94.03           H  
ATOM   3723  O   LEU A 256     -21.382   5.510  35.134  1.00 94.03           O  
ATOM   3724  CG  LEU A 256     -22.619   9.307  37.405  1.00 94.03           C  
ATOM   3725  HG  LEU A 256     -22.460   8.899  38.403  1.00 94.03           H  
ATOM   3726  CD1 LEU A 256     -21.801  10.590  37.281  1.00 94.03           C  
ATOM   3727 HD11 LEU A 256     -22.201  11.359  37.942  1.00 94.03           H  
ATOM   3728 HD12 LEU A 256     -21.830  10.956  36.255  1.00 94.03           H  
ATOM   3729 HD13 LEU A 256     -20.769  10.397  37.575  1.00 94.03           H  
ATOM   3730  CD2 LEU A 256     -24.082   9.697  37.251  1.00 94.03           C  
ATOM   3731 HD21 LEU A 256     -24.711   8.866  37.572  1.00 94.03           H  
ATOM   3732 HD22 LEU A 256     -24.283   9.944  36.209  1.00 94.03           H  
ATOM   3733 HD23 LEU A 256     -24.329  10.555  37.876  1.00 94.03           H  
ATOM   3734  N   THR A 257     -23.514   5.804  34.420  1.00 94.27           N  
ATOM   3735  H   THR A 257     -24.406   6.255  34.563  1.00 94.27           H  
ATOM   3736  CA  THR A 257     -23.410   4.903  33.270  1.00 94.27           C  
ATOM   3737  HA  THR A 257     -22.431   4.433  33.357  1.00 94.27           H  
ATOM   3738  C   THR A 257     -23.403   5.639  31.933  1.00 94.27           C  
ATOM   3739  CB  THR A 257     -24.448   3.765  33.299  1.00 94.27           C  
ATOM   3740  HB  THR A 257     -24.240   3.078  32.478  1.00 94.27           H  
ATOM   3741  O   THR A 257     -23.894   6.758  31.837  1.00 94.27           O  
ATOM   3742  CG2 THR A 257     -24.407   2.971  34.607  1.00 94.27           C  
ATOM   3743 HG21 THR A 257     -23.396   2.606  34.785  1.00 94.27           H  
ATOM   3744 HG22 THR A 257     -24.722   3.601  35.438  1.00 94.27           H  
ATOM   3745 HG23 THR A 257     -25.087   2.122  34.529  1.00 94.27           H  
ATOM   3746  OG1 THR A 257     -25.751   4.255  33.150  1.00 94.27           O  
ATOM   3747  HG1 THR A 257     -25.900   4.320  32.204  1.00 94.27           H  
ATOM   3748  N   ALA A 258     -22.800   5.026  30.917  1.00 94.68           N  
ATOM   3749  H   ALA A 258     -22.388   4.125  31.117  1.00 94.68           H  
ATOM   3750  CA  ALA A 258     -22.777   5.463  29.521  1.00 94.68           C  
ATOM   3751  HA  ALA A 258     -23.693   6.007  29.290  1.00 94.68           H  
ATOM   3752  C   ALA A 258     -22.713   4.233  28.600  1.00 94.68           C  
ATOM   3753  CB  ALA A 258     -21.575   6.392  29.305  1.00 94.68           C  
ATOM   3754  HB1 ALA A 258     -20.652   5.836  29.470  1.00 94.68           H  
ATOM   3755  HB2 ALA A 258     -21.614   7.239  29.989  1.00 94.68           H  
ATOM   3756  HB3 ALA A 258     -21.576   6.762  28.280  1.00 94.68           H  
ATOM   3757  O   ALA A 258     -21.778   4.081  27.819  1.00 94.68           O  
ATOM   3758  N   LEU A 259     -23.637   3.279  28.744  1.00 93.87           N  
ATOM   3759  H   LEU A 259     -24.435   3.486  29.327  1.00 93.87           H  
ATOM   3760  CA  LEU A 259     -23.478   1.929  28.189  1.00 93.87           C  
ATOM   3761  HA  LEU A 259     -22.581   1.495  28.631  1.00 93.87           H  
ATOM   3762  C   LEU A 259     -23.235   1.919  26.675  1.00 93.87           C  
ATOM   3763  CB  LEU A 259     -24.685   1.064  28.593  1.00 93.87           C  
ATOM   3764  HB2 LEU A 259     -25.585   1.504  28.165  1.00 93.87           H  
ATOM   3765  HB3 LEU A 259     -24.787   1.082  29.678  1.00 93.87           H  
ATOM   3766  O   LEU A 259     -22.349   1.205  26.211  1.00 93.87           O  
ATOM   3767  CG  LEU A 259     -24.567  -0.398  28.123  1.00 93.87           C  
ATOM   3768  HG  LEU A 259     -24.417  -0.413  27.043  1.00 93.87           H  
ATOM   3769  CD1 LEU A 259     -23.400  -1.146  28.764  1.00 93.87           C  
ATOM   3770 HD11 LEU A 259     -23.520  -1.189  29.847  1.00 93.87           H  
ATOM   3771 HD12 LEU A 259     -22.455  -0.662  28.515  1.00 93.87           H  
ATOM   3772 HD13 LEU A 259     -23.361  -2.153  28.351  1.00 93.87           H  
ATOM   3773  CD2 LEU A 259     -25.856  -1.163  28.421  1.00 93.87           C  
ATOM   3774 HD21 LEU A 259     -26.028  -1.192  29.497  1.00 93.87           H  
ATOM   3775 HD22 LEU A 259     -26.696  -0.665  27.937  1.00 93.87           H  
ATOM   3776 HD23 LEU A 259     -25.779  -2.179  28.035  1.00 93.87           H  
ATOM   3777  N   LYS A 260     -23.993   2.715  25.911  1.00 94.09           N  
ATOM   3778  H   LYS A 260     -24.655   3.318  26.378  1.00 94.09           H  
ATOM   3779  CA  LYS A 260     -23.836   2.784  24.450  1.00 94.09           C  
ATOM   3780  HA  LYS A 260     -23.753   1.773  24.051  1.00 94.09           H  
ATOM   3781  C   LYS A 260     -22.536   3.472  24.050  1.00 94.09           C  
ATOM   3782  CB  LYS A 260     -25.033   3.480  23.794  1.00 94.09           C  
ATOM   3783  HB2 LYS A 260     -25.133   4.490  24.190  1.00 94.09           H  
ATOM   3784  HB3 LYS A 260     -24.838   3.550  22.724  1.00 94.09           H  
ATOM   3785  O   LYS A 260     -21.770   2.913  23.274  1.00 94.09           O  
ATOM   3786  CG  LYS A 260     -26.345   2.718  24.011  1.00 94.09           C  
ATOM   3787  HG2 LYS A 260     -26.620   2.751  25.065  1.00 94.09           H  
ATOM   3788  HG3 LYS A 260     -26.223   1.679  23.706  1.00 94.09           H  
ATOM   3789  CD  LYS A 260     -27.451   3.360  23.173  1.00 94.09           C  
ATOM   3790  HD2 LYS A 260     -27.570   4.404  23.464  1.00 94.09           H  
ATOM   3791  HD3 LYS A 260     -27.168   3.310  22.122  1.00 94.09           H  
ATOM   3792  CE  LYS A 260     -28.762   2.607  23.392  1.00 94.09           C  
ATOM   3793  HE2 LYS A 260     -29.090   2.764  24.420  1.00 94.09           H  
ATOM   3794  HE3 LYS A 260     -28.576   1.543  23.248  1.00 94.09           H  
ATOM   3795  NZ  LYS A 260     -29.790   3.066  22.431  1.00 94.09           N  
ATOM   3796  HZ1 LYS A 260     -30.664   2.587  22.596  1.00 94.09           H  
ATOM   3797  HZ2 LYS A 260     -29.917   4.065  22.494  1.00 94.09           H  
ATOM   3798  HZ3 LYS A 260     -29.483   2.834  21.497  1.00 94.09           H  
ATOM   3799  N   GLY A 261     -22.291   4.661  24.599  1.00 93.36           N  
ATOM   3800  H   GLY A 261     -22.937   5.026  25.285  1.00 93.36           H  
ATOM   3801  CA  GLY A 261     -21.128   5.460  24.231  1.00 93.36           C  
ATOM   3802  HA2 GLY A 261     -21.083   5.561  23.147  1.00 93.36           H  
ATOM   3803  HA3 GLY A 261     -21.218   6.452  24.673  1.00 93.36           H  
ATOM   3804  C   GLY A 261     -19.808   4.866  24.706  1.00 93.36           C  
ATOM   3805  O   GLY A 261     -18.829   4.945  23.984  1.00 93.36           O  
ATOM   3806  N   ASP A 262     -19.772   4.233  25.878  1.00 94.96           N  
ATOM   3807  H   ASP A 262     -20.602   4.215  26.453  1.00 94.96           H  
ATOM   3808  CA  ASP A 262     -18.567   3.583  26.402  1.00 94.96           C  
ATOM   3809  HA  ASP A 262     -17.716   4.249  26.257  1.00 94.96           H  
ATOM   3810  C   ASP A 262     -18.261   2.273  25.660  1.00 94.96           C  
ATOM   3811  CB  ASP A 262     -18.750   3.367  27.910  1.00 94.96           C  
ATOM   3812  HB2 ASP A 262     -19.529   2.619  28.061  1.00 94.96           H  
ATOM   3813  HB3 ASP A 262     -19.093   4.301  28.356  1.00 94.96           H  
ATOM   3814  O   ASP A 262     -17.093   1.951  25.468  1.00 94.96           O  
ATOM   3815  CG  ASP A 262     -17.491   2.937  28.667  1.00 94.96           C  
ATOM   3816  OD1 ASP A 262     -16.402   3.544  28.546  1.00 94.96           O  
ATOM   3817  OD2 ASP A 262     -17.617   2.026  29.513  1.00 94.96           O  
ATOM   3818  N   LEU A 263     -19.280   1.533  25.195  1.00 95.07           N  
ATOM   3819  H   LEU A 263     -20.226   1.842  25.367  1.00 95.07           H  
ATOM   3820  CA  LEU A 263     -19.068   0.373  24.319  1.00 95.07           C  
ATOM   3821  HA  LEU A 263     -18.345  -0.289  24.796  1.00 95.07           H  
ATOM   3822  C   LEU A 263     -18.453   0.804  22.984  1.00 95.07           C  
ATOM   3823  CB  LEU A 263     -20.397  -0.383  24.112  1.00 95.07           C  
ATOM   3824  HB2 LEU A 263     -20.815  -0.642  25.085  1.00 95.07           H  
ATOM   3825  HB3 LEU A 263     -21.100   0.288  23.618  1.00 95.07           H  
ATOM   3826  O   LEU A 263     -17.439   0.243  22.581  1.00 95.07           O  
ATOM   3827  CG  LEU A 263     -20.269  -1.669  23.269  1.00 95.07           C  
ATOM   3828  HG  LEU A 263     -19.755  -1.453  22.332  1.00 95.07           H  
ATOM   3829  CD1 LEU A 263     -19.517  -2.770  24.021  1.00 95.07           C  
ATOM   3830 HD11 LEU A 263     -18.484  -2.457  24.174  1.00 95.07           H  
ATOM   3831 HD12 LEU A 263     -19.995  -2.969  24.980  1.00 95.07           H  
ATOM   3832 HD13 LEU A 263     -19.511  -3.682  23.424  1.00 95.07           H  
ATOM   3833  CD2 LEU A 263     -21.652  -2.224  22.927  1.00 95.07           C  
ATOM   3834 HD21 LEU A 263     -22.184  -2.493  23.840  1.00 95.07           H  
ATOM   3835 HD22 LEU A 263     -21.545  -3.101  22.290  1.00 95.07           H  
ATOM   3836 HD23 LEU A 263     -22.220  -1.469  22.384  1.00 95.07           H  
ATOM   3837  N   GLU A 264     -19.052   1.808  22.339  1.00 95.00           N  
ATOM   3838  H   GLU A 264     -19.882   2.218  22.743  1.00 95.00           H  
ATOM   3839  CA  GLU A 264     -18.566   2.377  21.079  1.00 95.00           C  
ATOM   3840  HA  GLU A 264     -18.492   1.590  20.330  1.00 95.00           H  
ATOM   3841  C   GLU A 264     -17.149   2.938  21.237  1.00 95.00           C  
ATOM   3842  CB  GLU A 264     -19.597   3.407  20.586  1.00 95.00           C  
ATOM   3843  HB2 GLU A 264     -19.610   4.252  21.274  1.00 95.00           H  
ATOM   3844  HB3 GLU A 264     -20.581   2.938  20.611  1.00 95.00           H  
ATOM   3845  O   GLU A 264     -16.225   2.486  20.571  1.00 95.00           O  
ATOM   3846  CG  GLU A 264     -19.362   3.914  19.156  1.00 95.00           C  
ATOM   3847  HG2 GLU A 264     -19.276   3.051  18.496  1.00 95.00           H  
ATOM   3848  HG3 GLU A 264     -18.425   4.471  19.126  1.00 95.00           H  
ATOM   3849  CD  GLU A 264     -20.515   4.821  18.678  1.00 95.00           C  
ATOM   3850  OE1 GLU A 264     -20.911   4.708  17.498  1.00 95.00           O  
ATOM   3851  OE2 GLU A 264     -21.037   5.628  19.497  1.00 95.00           O  
ATOM   3852  N   PHE A 265     -16.936   3.819  22.215  1.00 94.01           N  
ATOM   3853  H   PHE A 265     -17.725   4.133  22.761  1.00 94.01           H  
ATOM   3854  CA  PHE A 265     -15.639   4.441  22.462  1.00 94.01           C  
ATOM   3855  HA  PHE A 265     -15.339   4.984  21.566  1.00 94.01           H  
ATOM   3856  C   PHE A 265     -14.542   3.417  22.757  1.00 94.01           C  
ATOM   3857  CB  PHE A 265     -15.774   5.434  23.621  1.00 94.01           C  
ATOM   3858  HB2 PHE A 265     -16.069   4.898  24.523  1.00 94.01           H  
ATOM   3859  HB3 PHE A 265     -16.564   6.145  23.376  1.00 94.01           H  
ATOM   3860  O   PHE A 265     -13.482   3.460  22.138  1.00 94.01           O  
ATOM   3861  CG  PHE A 265     -14.510   6.217  23.898  1.00 94.01           C  
ATOM   3862  CD1 PHE A 265     -13.613   5.811  24.906  1.00 94.01           C  
ATOM   3863  HD1 PHE A 265     -13.827   4.945  25.514  1.00 94.01           H  
ATOM   3864  CD2 PHE A 265     -14.206   7.334  23.098  1.00 94.01           C  
ATOM   3865  HD2 PHE A 265     -14.886   7.645  22.319  1.00 94.01           H  
ATOM   3866  CE1 PHE A 265     -12.401   6.505  25.078  1.00 94.01           C  
ATOM   3867  HE1 PHE A 265     -11.667   6.172  25.796  1.00 94.01           H  
ATOM   3868  CE2 PHE A 265     -13.005   8.035  23.290  1.00 94.01           C  
ATOM   3869  HE2 PHE A 265     -12.761   8.883  22.667  1.00 94.01           H  
ATOM   3870  CZ  PHE A 265     -12.096   7.609  24.268  1.00 94.01           C  
ATOM   3871  HZ  PHE A 265     -11.143   8.109  24.362  1.00 94.01           H  
ATOM   3872  N   ARG A 266     -14.771   2.478  23.685  1.00 92.11           N  
ATOM   3873  H   ARG A 266     -15.675   2.435  24.135  1.00 92.11           H  
ATOM   3874  CA  ARG A 266     -13.709   1.544  24.078  1.00 92.11           C  
ATOM   3875  HA  ARG A 266     -12.810   2.128  24.275  1.00 92.11           H  
ATOM   3876  C   ARG A 266     -13.339   0.584  22.959  1.00 92.11           C  
ATOM   3877  CB  ARG A 266     -14.082   0.742  25.324  1.00 92.11           C  
ATOM   3878  HB2 ARG A 266     -15.057   0.277  25.175  1.00 92.11           H  
ATOM   3879  HB3 ARG A 266     -13.346  -0.053  25.444  1.00 92.11           H  
ATOM   3880  O   ARG A 266     -12.158   0.290  22.806  1.00 92.11           O  
ATOM   3881  CG  ARG A 266     -14.087   1.579  26.607  1.00 92.11           C  
ATOM   3882  HG2 ARG A 266     -14.876   2.331  26.568  1.00 92.11           H  
ATOM   3883  HG3 ARG A 266     -13.127   2.077  26.739  1.00 92.11           H  
ATOM   3884  CD  ARG A 266     -14.327   0.608  27.765  1.00 92.11           C  
ATOM   3885  HD2 ARG A 266     -13.421   0.022  27.916  1.00 92.11           H  
ATOM   3886  HD3 ARG A 266     -15.141  -0.059  27.479  1.00 92.11           H  
ATOM   3887  NE  ARG A 266     -14.714   1.285  29.009  1.00 92.11           N  
ATOM   3888  HE  ARG A 266     -15.132   2.199  28.902  1.00 92.11           H  
ATOM   3889  NH1 ARG A 266     -14.612  -0.567  30.352  1.00 92.11           N  
ATOM   3890 HH11 ARG A 266     -14.199  -1.073  29.582  1.00 92.11           H  
ATOM   3891 HH12 ARG A 266     -14.870  -1.057  31.196  1.00 92.11           H  
ATOM   3892  NH2 ARG A 266     -15.535   1.298  31.131  1.00 92.11           N  
ATOM   3893 HH21 ARG A 266     -16.031   2.122  30.822  1.00 92.11           H  
ATOM   3894 HH22 ARG A 266     -15.974   0.751  31.858  1.00 92.11           H  
ATOM   3895  CZ  ARG A 266     -14.941   0.681  30.159  1.00 92.11           C  
ATOM   3896  N   ILE A 267     -14.321   0.080  22.212  1.00 93.94           N  
ATOM   3897  H   ILE A 267     -15.266   0.410  22.344  1.00 93.94           H  
ATOM   3898  CA  ILE A 267     -14.039  -0.850  21.119  1.00 93.94           C  
ATOM   3899  HA  ILE A 267     -13.316  -1.585  21.471  1.00 93.94           H  
ATOM   3900  C   ILE A 267     -13.350  -0.099  19.978  1.00 93.94           C  
ATOM   3901  CB  ILE A 267     -15.304  -1.619  20.693  1.00 93.94           C  
ATOM   3902  HB  ILE A 267     -16.084  -0.891  20.469  1.00 93.94           H  
ATOM   3903  O   ILE A 267     -12.255  -0.494  19.601  1.00 93.94           O  
ATOM   3904  CG1 ILE A 267     -15.770  -2.525  21.859  1.00 93.94           C  
ATOM   3905 HG12 ILE A 267     -14.976  -3.235  22.091  1.00 93.94           H  
ATOM   3906 HG13 ILE A 267     -15.939  -1.917  22.748  1.00 93.94           H  
ATOM   3907  CG2 ILE A 267     -15.029  -2.458  19.432  1.00 93.94           C  
ATOM   3908 HG21 ILE A 267     -14.224  -3.170  19.615  1.00 93.94           H  
ATOM   3909 HG22 ILE A 267     -14.738  -1.814  18.602  1.00 93.94           H  
ATOM   3910 HG23 ILE A 267     -15.919  -2.999  19.112  1.00 93.94           H  
ATOM   3911  CD1 ILE A 267     -17.058  -3.310  21.590  1.00 93.94           C  
ATOM   3912 HD11 ILE A 267     -17.869  -2.630  21.330  1.00 93.94           H  
ATOM   3913 HD12 ILE A 267     -16.902  -4.030  20.786  1.00 93.94           H  
ATOM   3914 HD13 ILE A 267     -17.328  -3.863  22.489  1.00 93.94           H  
ATOM   3915  N   SER A 268     -13.899   1.021  19.507  1.00 92.55           N  
ATOM   3916  H   SER A 268     -14.800   1.335  19.840  1.00 92.55           H  
ATOM   3917  CA  SER A 268     -13.319   1.756  18.376  1.00 92.55           C  
ATOM   3918  HA  SER A 268     -13.213   1.073  17.534  1.00 92.55           H  
ATOM   3919  C   SER A 268     -11.932   2.347  18.660  1.00 92.55           C  
ATOM   3920  CB  SER A 268     -14.261   2.885  17.951  1.00 92.55           C  
ATOM   3921  HB2 SER A 268     -13.849   3.388  17.076  1.00 92.55           H  
ATOM   3922  HB3 SER A 268     -14.356   3.603  18.765  1.00 92.55           H  
ATOM   3923  O   SER A 268     -11.159   2.541  17.728  1.00 92.55           O  
ATOM   3924  OG  SER A 268     -15.541   2.383  17.632  1.00 92.55           O  
ATOM   3925  HG  SER A 268     -15.467   1.862  16.829  1.00 92.55           H  
ATOM   3926  N   GLN A 269     -11.602   2.654  19.922  1.00 91.21           N  
ATOM   3927  H   GLN A 269     -12.304   2.557  20.641  1.00 91.21           H  
ATOM   3928  CA  GLN A 269     -10.295   3.226  20.285  1.00 91.21           C  
ATOM   3929  HA  GLN A 269      -9.878   3.746  19.423  1.00 91.21           H  
ATOM   3930  C   GLN A 269      -9.245   2.189  20.691  1.00 91.21           C  
ATOM   3931  CB  GLN A 269     -10.461   4.249  21.422  1.00 91.21           C  
ATOM   3932  HB2 GLN A 269     -10.933   3.768  22.278  1.00 91.21           H  
ATOM   3933  HB3 GLN A 269      -9.474   4.584  21.743  1.00 91.21           H  
ATOM   3934  O   GLN A 269      -8.054   2.439  20.515  1.00 91.21           O  
ATOM   3935  CG  GLN A 269     -11.278   5.482  21.008  1.00 91.21           C  
ATOM   3936  HG2 GLN A 269     -12.275   5.176  20.693  1.00 91.21           H  
ATOM   3937  HG3 GLN A 269     -11.386   6.136  21.873  1.00 91.21           H  
ATOM   3938  CD  GLN A 269     -10.626   6.282  19.886  1.00 91.21           C  
ATOM   3939  NE2 GLN A 269     -11.400   6.838  18.981  1.00 91.21           N  
ATOM   3940 HE21 GLN A 269     -10.911   7.297  18.226  1.00 91.21           H  
ATOM   3941 HE22 GLN A 269     -12.397   6.671  18.989  1.00 91.21           H  
ATOM   3942  OE1 GLN A 269      -9.422   6.432  19.790  1.00 91.21           O  
ATOM   3943  N   TYR A 270      -9.650   1.060  21.283  1.00 91.93           N  
ATOM   3944  H   TYR A 270     -10.640   0.901  21.406  1.00 91.93           H  
ATOM   3945  CA  TYR A 270      -8.702   0.134  21.916  1.00 91.93           C  
ATOM   3946  HA  TYR A 270      -7.684   0.452  21.691  1.00 91.93           H  
ATOM   3947  C   TYR A 270      -8.783  -1.310  21.416  1.00 91.93           C  
ATOM   3948  CB  TYR A 270      -8.864   0.175  23.445  1.00 91.93           C  
ATOM   3949  HB2 TYR A 270      -9.815  -0.289  23.705  1.00 91.93           H  
ATOM   3950  HB3 TYR A 270      -8.079  -0.438  23.888  1.00 91.93           H  
ATOM   3951  O   TYR A 270      -7.874  -2.082  21.726  1.00 91.93           O  
ATOM   3952  CG  TYR A 270      -8.787   1.551  24.085  1.00 91.93           C  
ATOM   3953  CD1 TYR A 270      -7.589   2.289  24.045  1.00 91.93           C  
ATOM   3954  HD1 TYR A 270      -6.734   1.892  23.519  1.00 91.93           H  
ATOM   3955  CD2 TYR A 270      -9.921   2.095  24.715  1.00 91.93           C  
ATOM   3956  HD2 TYR A 270     -10.837   1.524  24.729  1.00 91.93           H  
ATOM   3957  CE1 TYR A 270      -7.528   3.574  24.623  1.00 91.93           C  
ATOM   3958  HE1 TYR A 270      -6.621   4.155  24.550  1.00 91.93           H  
ATOM   3959  CE2 TYR A 270      -9.867   3.377  25.294  1.00 91.93           C  
ATOM   3960  HE2 TYR A 270     -10.745   3.821  25.741  1.00 91.93           H  
ATOM   3961  OH  TYR A 270      -8.630   5.355  25.812  1.00 91.93           O  
ATOM   3962  HH  TYR A 270      -7.915   5.893  25.462  1.00 91.93           H  
ATOM   3963  CZ  TYR A 270      -8.671   4.120  25.247  1.00 91.93           C  
ATOM   3964  N   ALA A 271      -9.840  -1.713  20.704  1.00 92.58           N  
ATOM   3965  H   ALA A 271     -10.516  -1.035  20.381  1.00 92.58           H  
ATOM   3966  CA  ALA A 271      -9.905  -3.050  20.120  1.00 92.58           C  
ATOM   3967  HA  ALA A 271      -9.445  -3.755  20.812  1.00 92.58           H  
ATOM   3968  C   ALA A 271      -9.107  -3.105  18.812  1.00 92.58           C  
ATOM   3969  CB  ALA A 271     -11.360  -3.488  19.926  1.00 92.58           C  
ATOM   3970  HB1 ALA A 271     -11.807  -2.913  19.115  1.00 92.58           H  
ATOM   3971  HB2 ALA A 271     -11.927  -3.329  20.844  1.00 92.58           H  
ATOM   3972  HB3 ALA A 271     -11.389  -4.543  19.657  1.00 92.58           H  
ATOM   3973  O   ALA A 271      -9.118  -2.168  18.019  1.00 92.58           O  
ATOM   3974  N   ASN A 272      -8.438  -4.232  18.577  1.00 93.04           N  
ATOM   3975  H   ASN A 272      -8.522  -4.990  19.239  1.00 93.04           H  
ATOM   3976  CA  ASN A 272      -7.657  -4.475  17.366  1.00 93.04           C  
ATOM   3977  HA  ASN A 272      -7.421  -3.528  16.879  1.00 93.04           H  
ATOM   3978  C   ASN A 272      -8.431  -5.331  16.356  1.00 93.04           C  
ATOM   3979  CB  ASN A 272      -6.340  -5.158  17.761  1.00 93.04           C  
ATOM   3980  HB2 ASN A 272      -6.551  -6.139  18.185  1.00 93.04           H  
ATOM   3981  HB3 ASN A 272      -5.727  -5.294  16.870  1.00 93.04           H  
ATOM   3982  O   ASN A 272      -8.165  -5.275  15.159  1.00 93.04           O  
ATOM   3983  CG  ASN A 272      -5.544  -4.338  18.755  1.00 93.04           C  
ATOM   3984  ND2 ASN A 272      -5.489  -4.763  19.996  1.00 93.04           N  
ATOM   3985 HD21 ASN A 272      -6.101  -5.509  20.294  1.00 93.04           H  
ATOM   3986 HD22 ASN A 272      -5.096  -4.107  20.656  1.00 93.04           H  
ATOM   3987  OD1 ASN A 272      -4.982  -3.303  18.444  1.00 93.04           O  
ATOM   3988  N   LEU A 273      -9.369  -6.158  16.830  1.00 95.06           N  
ATOM   3989  H   LEU A 273      -9.460  -6.223  17.834  1.00 95.06           H  
ATOM   3990  CA  LEU A 273     -10.048  -7.153  15.999  1.00 95.06           C  
ATOM   3991  HA  LEU A 273      -9.389  -7.441  15.180  1.00 95.06           H  
ATOM   3992  C   LEU A 273     -11.323  -6.638  15.333  1.00 95.06           C  
ATOM   3993  CB  LEU A 273     -10.348  -8.392  16.859  1.00 95.06           C  
ATOM   3994  HB2 LEU A 273     -10.929  -8.081  17.727  1.00 95.06           H  
ATOM   3995  HB3 LEU A 273     -10.959  -9.078  16.273  1.00 95.06           H  
ATOM   3996  O   LEU A 273     -11.647  -7.063  14.221  1.00 95.06           O  
ATOM   3997  CG  LEU A 273      -9.097  -9.147  17.344  1.00 95.06           C  
ATOM   3998  HG  LEU A 273      -8.478  -8.502  17.968  1.00 95.06           H  
ATOM   3999  CD1 LEU A 273      -9.542 -10.349  18.178  1.00 95.06           C  
ATOM   4000 HD11 LEU A 273     -10.093  -9.993  19.048  1.00 95.06           H  
ATOM   4001 HD12 LEU A 273     -10.167 -11.015  17.584  1.00 95.06           H  
ATOM   4002 HD13 LEU A 273      -8.662 -10.889  18.529  1.00 95.06           H  
ATOM   4003  CD2 LEU A 273      -8.250  -9.653  16.174  1.00 95.06           C  
ATOM   4004 HD21 LEU A 273      -7.782  -8.810  15.665  1.00 95.06           H  
ATOM   4005 HD22 LEU A 273      -8.866 -10.211  15.469  1.00 95.06           H  
ATOM   4006 HD23 LEU A 273      -7.446 -10.289  16.545  1.00 95.06           H  
ATOM   4007  N   VAL A 274     -12.077  -5.768  16.004  1.00 96.88           N  
ATOM   4008  H   VAL A 274     -11.712  -5.355  16.851  1.00 96.88           H  
ATOM   4009  CA  VAL A 274     -13.363  -5.278  15.499  1.00 96.88           C  
ATOM   4010  HA  VAL A 274     -13.349  -5.353  14.411  1.00 96.88           H  
ATOM   4011  C   VAL A 274     -13.577  -3.809  15.822  1.00 96.88           C  
ATOM   4012  CB  VAL A 274     -14.568  -6.097  16.009  1.00 96.88           C  
ATOM   4013  HB  VAL A 274     -15.463  -5.718  15.515  1.00 96.88           H  
ATOM   4014  O   VAL A 274     -13.131  -3.325  16.855  1.00 96.88           O  
ATOM   4015  CG1 VAL A 274     -14.474  -7.591  15.677  1.00 96.88           C  
ATOM   4016 HG11 VAL A 274     -13.649  -8.042  16.228  1.00 96.88           H  
ATOM   4017 HG12 VAL A 274     -14.303  -7.715  14.607  1.00 96.88           H  
ATOM   4018 HG13 VAL A 274     -15.404  -8.092  15.945  1.00 96.88           H  
ATOM   4019  CG2 VAL A 274     -14.805  -5.991  17.516  1.00 96.88           C  
ATOM   4020 HG21 VAL A 274     -13.975  -6.434  18.067  1.00 96.88           H  
ATOM   4021 HG22 VAL A 274     -14.918  -4.948  17.812  1.00 96.88           H  
ATOM   4022 HG23 VAL A 274     -15.742  -6.501  17.737  1.00 96.88           H  
ATOM   4023  N   ASP A 275     -14.351  -3.156  14.968  1.00 96.52           N  
ATOM   4024  H   ASP A 275     -14.654  -3.651  14.140  1.00 96.52           H  
ATOM   4025  CA  ASP A 275     -15.010  -1.886  15.239  1.00 96.52           C  
ATOM   4026  HA  ASP A 275     -14.561  -1.436  16.124  1.00 96.52           H  
ATOM   4027  C   ASP A 275     -16.504  -2.124  15.526  1.00 96.52           C  
ATOM   4028  CB  ASP A 275     -14.769  -0.944  14.052  1.00 96.52           C  
ATOM   4029  HB2 ASP A 275     -13.717  -0.992  13.771  1.00 96.52           H  
ATOM   4030  HB3 ASP A 275     -15.362  -1.282  13.201  1.00 96.52           H  
ATOM   4031  O   ASP A 275     -17.056  -3.185  15.190  1.00 96.52           O  
ATOM   4032  CG  ASP A 275     -15.101   0.517  14.364  1.00 96.52           C  
ATOM   4033  OD1 ASP A 275     -15.257   0.845  15.563  1.00 96.52           O  
ATOM   4034  OD2 ASP A 275     -15.221   1.286  13.386  1.00 96.52           O  
ATOM   4035  N   VAL A 276     -17.174  -1.161  16.156  1.00 96.37           N  
ATOM   4036  H   VAL A 276     -16.710  -0.275  16.296  1.00 96.37           H  
ATOM   4037  CA  VAL A 276     -18.569  -1.298  16.585  1.00 96.37           C  
ATOM   4038  HA  VAL A 276     -19.006  -2.120  16.018  1.00 96.37           H  
ATOM   4039  C   VAL A 276     -19.402  -0.058  16.270  1.00 96.37           C  
ATOM   4040  CB  VAL A 276     -18.643  -1.689  18.071  1.00 96.37           C  
ATOM   4041  HB  VAL A 276     -17.914  -2.478  18.257  1.00 96.37           H  
ATOM   4042  O   VAL A 276     -18.962   1.071  16.424  1.00 96.37           O  
ATOM   4043  CG1 VAL A 276     -18.354  -0.519  19.005  1.00 96.37           C  
ATOM   4044 HG11 VAL A 276     -17.402  -0.059  18.743  1.00 96.37           H  
ATOM   4045 HG12 VAL A 276     -19.141   0.228  18.898  1.00 96.37           H  
ATOM   4046 HG13 VAL A 276     -18.328  -0.851  20.043  1.00 96.37           H  
ATOM   4047  CG2 VAL A 276     -20.013  -2.253  18.448  1.00 96.37           C  
ATOM   4048 HG21 VAL A 276     -19.989  -2.604  19.479  1.00 96.37           H  
ATOM   4049 HG22 VAL A 276     -20.777  -1.482  18.348  1.00 96.37           H  
ATOM   4050 HG23 VAL A 276     -20.247  -3.090  17.790  1.00 96.37           H  
ATOM   4051  N   GLU A 277     -20.657  -0.285  15.897  1.00 95.71           N  
ATOM   4052  H   GLU A 277     -20.926  -1.243  15.725  1.00 95.71           H  
ATOM   4053  CA  GLU A 277     -21.680   0.747  15.746  1.00 95.71           C  
ATOM   4054  HA  GLU A 277     -21.295   1.704  16.100  1.00 95.71           H  
ATOM   4055  C   GLU A 277     -22.907   0.359  16.585  1.00 95.71           C  
ATOM   4056  CB  GLU A 277     -22.016   0.890  14.253  1.00 95.71           C  
ATOM   4057  HB2 GLU A 277     -22.471  -0.041  13.914  1.00 95.71           H  
ATOM   4058  HB3 GLU A 277     -21.093   1.043  13.694  1.00 95.71           H  
ATOM   4059  O   GLU A 277     -23.433  -0.757  16.466  1.00 95.71           O  
ATOM   4060  CG  GLU A 277     -22.968   2.056  13.947  1.00 95.71           C  
ATOM   4061  HG2 GLU A 277     -22.456   2.995  14.162  1.00 95.71           H  
ATOM   4062  HG3 GLU A 277     -23.832   1.986  14.608  1.00 95.71           H  
ATOM   4063  CD  GLU A 277     -23.470   2.061  12.489  1.00 95.71           C  
ATOM   4064  OE1 GLU A 277     -24.401   2.853  12.211  1.00 95.71           O  
ATOM   4065  OE2 GLU A 277     -23.015   1.227  11.662  1.00 95.71           O  
ATOM   4066  N   VAL A 278     -23.381   1.266  17.445  1.00 94.99           N  
ATOM   4067  H   VAL A 278     -22.921   2.164  17.490  1.00 94.99           H  
ATOM   4068  CA  VAL A 278     -24.519   1.016  18.348  1.00 94.99           C  
ATOM   4069  HA  VAL A 278     -24.804  -0.033  18.275  1.00 94.99           H  
ATOM   4070  C   VAL A 278     -25.725   1.854  17.926  1.00 94.99           C  
ATOM   4071  CB  VAL A 278     -24.150   1.268  19.823  1.00 94.99           C  
ATOM   4072  HB  VAL A 278     -23.933   2.326  19.971  1.00 94.99           H  
ATOM   4073  O   VAL A 278     -25.777   3.060  18.146  1.00 94.99           O  
ATOM   4074  CG1 VAL A 278     -25.320   0.871  20.739  1.00 94.99           C  
ATOM   4075 HG11 VAL A 278     -25.588  -0.173  20.578  1.00 94.99           H  
ATOM   4076 HG12 VAL A 278     -26.185   1.504  20.540  1.00 94.99           H  
ATOM   4077 HG13 VAL A 278     -25.020   1.012  21.778  1.00 94.99           H  
ATOM   4078  CG2 VAL A 278     -22.923   0.462  20.267  1.00 94.99           C  
ATOM   4079 HG21 VAL A 278     -22.053   0.749  19.676  1.00 94.99           H  
ATOM   4080 HG22 VAL A 278     -23.103  -0.606  20.143  1.00 94.99           H  
ATOM   4081 HG23 VAL A 278     -22.695   0.682  21.310  1.00 94.99           H  
ATOM   4082  N   THR A 279     -26.753   1.205  17.383  1.00 91.83           N  
ATOM   4083  H   THR A 279     -26.662   0.207  17.256  1.00 91.83           H  
ATOM   4084  CA  THR A 279     -27.987   1.862  16.909  1.00 91.83           C  
ATOM   4085  HA  THR A 279     -27.848   2.943  16.920  1.00 91.83           H  
ATOM   4086  C   THR A 279     -29.207   1.577  17.786  1.00 91.83           C  
ATOM   4087  CB  THR A 279     -28.295   1.469  15.458  1.00 91.83           C  
ATOM   4088  HB  THR A 279     -29.252   1.903  15.168  1.00 91.83           H  
ATOM   4089  O   THR A 279     -30.182   2.328  17.760  1.00 91.83           O  
ATOM   4090  CG2 THR A 279     -27.222   1.957  14.488  1.00 91.83           C  
ATOM   4091 HG21 THR A 279     -27.120   3.040  14.561  1.00 91.83           H  
ATOM   4092 HG22 THR A 279     -26.256   1.506  14.711  1.00 91.83           H  
ATOM   4093 HG23 THR A 279     -27.502   1.706  13.465  1.00 91.83           H  
ATOM   4094  OG1 THR A 279     -28.367   0.067  15.332  1.00 91.83           O  
ATOM   4095  HG1 THR A 279     -27.493  -0.216  15.052  1.00 91.83           H  
ATOM   4096  N   GLY A 280     -29.173   0.520  18.600  1.00 89.16           N  
ATOM   4097  H   GLY A 280     -28.340  -0.050  18.584  1.00 89.16           H  
ATOM   4098  CA  GLY A 280     -30.342   0.052  19.349  1.00 89.16           C  
ATOM   4099  HA2 GLY A 280     -30.813  -0.750  18.781  1.00 89.16           H  
ATOM   4100  HA3 GLY A 280     -31.078   0.850  19.445  1.00 89.16           H  
ATOM   4101  C   GLY A 280     -30.025  -0.446  20.756  1.00 89.16           C  
ATOM   4102  O   GLY A 280     -29.205   0.132  21.469  1.00 89.16           O  
ATOM   4103  N   GLU A 281     -30.752  -1.475  21.182  1.00 90.95           N  
ATOM   4104  H   GLU A 281     -31.399  -1.916  20.543  1.00 90.95           H  
ATOM   4105  CA  GLU A 281     -30.601  -2.097  22.498  1.00 90.95           C  
ATOM   4106  HA  GLU A 281     -30.429  -1.313  23.235  1.00 90.95           H  
ATOM   4107  C   GLU A 281     -29.400  -3.053  22.534  1.00 90.95           C  
ATOM   4108  CB  GLU A 281     -31.911  -2.805  22.869  1.00 90.95           C  
ATOM   4109  HB2 GLU A 281     -32.063  -3.649  22.197  1.00 90.95           H  
ATOM   4110  HB3 GLU A 281     -32.729  -2.098  22.733  1.00 90.95           H  
ATOM   4111  O   GLU A 281     -29.167  -3.818  21.595  1.00 90.95           O  
ATOM   4112  CG  GLU A 281     -31.926  -3.297  24.326  1.00 90.95           C  
ATOM   4113  HG2 GLU A 281     -31.751  -2.444  24.981  1.00 90.95           H  
ATOM   4114  HG3 GLU A 281     -31.112  -4.007  24.468  1.00 90.95           H  
ATOM   4115  CD  GLU A 281     -33.248  -3.979  24.717  1.00 90.95           C  
ATOM   4116  OE1 GLU A 281     -33.305  -4.499  25.853  1.00 90.95           O  
ATOM   4117  OE2 GLU A 281     -34.191  -3.974  23.892  1.00 90.95           O  
ATOM   4118  N   ILE A 282     -28.649  -3.013  23.636  1.00 94.04           N  
ATOM   4119  H   ILE A 282     -28.948  -2.424  24.401  1.00 94.04           H  
ATOM   4120  CA  ILE A 282     -27.491  -3.874  23.878  1.00 94.04           C  
ATOM   4121  HA  ILE A 282     -27.088  -4.214  22.924  1.00 94.04           H  
ATOM   4122  C   ILE A 282     -27.957  -5.099  24.668  1.00 94.04           C  
ATOM   4123  CB  ILE A 282     -26.375  -3.087  24.602  1.00 94.04           C  
ATOM   4124  HB  ILE A 282     -26.781  -2.668  25.523  1.00 94.04           H  
ATOM   4125  O   ILE A 282     -28.373  -4.982  25.820  1.00 94.04           O  
ATOM   4126  CG1 ILE A 282     -25.862  -1.935  23.709  1.00 94.04           C  
ATOM   4127 HG12 ILE A 282     -26.700  -1.377  23.291  1.00 94.04           H  
ATOM   4128 HG13 ILE A 282     -25.298  -2.355  22.876  1.00 94.04           H  
ATOM   4129  CG2 ILE A 282     -25.209  -4.026  24.958  1.00 94.04           C  
ATOM   4130 HG21 ILE A 282     -25.546  -4.834  25.607  1.00 94.04           H  
ATOM   4131 HG22 ILE A 282     -24.784  -4.449  24.048  1.00 94.04           H  
ATOM   4132 HG23 ILE A 282     -24.429  -3.486  25.495  1.00 94.04           H  
ATOM   4133  CD1 ILE A 282     -24.969  -0.923  24.427  1.00 94.04           C  
ATOM   4134 HD11 ILE A 282     -24.573  -0.224  23.691  1.00 94.04           H  
ATOM   4135 HD12 ILE A 282     -25.564  -0.372  25.156  1.00 94.04           H  
ATOM   4136 HD13 ILE A 282     -24.124  -1.408  24.915  1.00 94.04           H  
ATOM   4137  N   VAL A 283     -27.856  -6.276  24.055  1.00 93.79           N  
ATOM   4138  H   VAL A 283     -27.456  -6.300  23.128  1.00 93.79           H  
ATOM   4139  CA  VAL A 283     -28.241  -7.562  24.653  1.00 93.79           C  
ATOM   4140  HA  VAL A 283     -28.647  -7.381  25.648  1.00 93.79           H  
ATOM   4141  C   VAL A 283     -27.021  -8.458  24.828  1.00 93.79           C  
ATOM   4142  CB  VAL A 283     -29.345  -8.267  23.840  1.00 93.79           C  
ATOM   4143  HB  VAL A 283     -29.560  -9.222  24.318  1.00 93.79           H  
ATOM   4144  O   VAL A 283     -26.072  -8.370  24.053  1.00 93.79           O  
ATOM   4145  CG1 VAL A 283     -30.638  -7.441  23.858  1.00 93.79           C  
ATOM   4146 HG11 VAL A 283     -30.933  -7.227  24.885  1.00 93.79           H  
ATOM   4147 HG12 VAL A 283     -30.496  -6.497  23.333  1.00 93.79           H  
ATOM   4148 HG13 VAL A 283     -31.441  -7.997  23.373  1.00 93.79           H  
ATOM   4149  CG2 VAL A 283     -28.950  -8.542  22.382  1.00 93.79           C  
ATOM   4150 HG21 VAL A 283     -29.765  -9.054  21.871  1.00 93.79           H  
ATOM   4151 HG22 VAL A 283     -28.733  -7.609  21.862  1.00 93.79           H  
ATOM   4152 HG23 VAL A 283     -28.068  -9.182  22.351  1.00 93.79           H  
ATOM   4153  N   ASN A 284     -27.045  -9.333  25.835  1.00 95.93           N  
ATOM   4154  H   ASN A 284     -27.871  -9.396  26.412  1.00 95.93           H  
ATOM   4155  CA  ASN A 284     -26.015 -10.362  25.966  1.00 95.93           C  
ATOM   4156  HA  ASN A 284     -25.038  -9.899  25.828  1.00 95.93           H  
ATOM   4157  C   ASN A 284     -26.183 -11.409  24.867  1.00 95.93           C  
ATOM   4158  CB  ASN A 284     -26.051 -11.023  27.355  1.00 95.93           C  
ATOM   4159  HB2 ASN A 284     -27.062 -11.369  27.572  1.00 95.93           H  
ATOM   4160  HB3 ASN A 284     -25.387 -11.887  27.350  1.00 95.93           H  
ATOM   4161  O   ASN A 284     -27.305 -11.776  24.510  1.00 95.93           O  
ATOM   4162  CG  ASN A 284     -25.582 -10.108  28.464  1.00 95.93           C  
ATOM   4163  ND2 ASN A 284     -25.746 -10.511  29.701  1.00 95.93           N  
ATOM   4164 HD21 ASN A 284     -26.131 -11.419  29.917  1.00 95.93           H  
ATOM   4165 HD22 ASN A 284     -25.483  -9.897  30.458  1.00 95.93           H  
ATOM   4166  OD1 ASN A 284     -25.124  -9.000  28.246  1.00 95.93           O  
ATOM   4167  N   PHE A 285     -25.064 -11.927  24.385  1.00 96.98           N  
ATOM   4168  H   PHE A 285     -24.180 -11.617  24.761  1.00 96.98           H  
ATOM   4169  CA  PHE A 285     -25.024 -13.014  23.421  1.00 96.98           C  
ATOM   4170  HA  PHE A 285     -25.875 -13.671  23.598  1.00 96.98           H  
ATOM   4171  C   PHE A 285     -23.756 -13.837  23.624  1.00 96.98           C  
ATOM   4172  CB  PHE A 285     -25.142 -12.469  21.991  1.00 96.98           C  
ATOM   4173  HB2 PHE A 285     -25.106 -13.305  21.292  1.00 96.98           H  
ATOM   4174  HB3 PHE A 285     -26.122 -12.004  21.888  1.00 96.98           H  
ATOM   4175  O   PHE A 285     -22.716 -13.322  24.040  1.00 96.98           O  
ATOM   4176  CG  PHE A 285     -24.078 -11.460  21.602  1.00 96.98           C  
ATOM   4177  CD1 PHE A 285     -24.285 -10.086  21.821  1.00 96.98           C  
ATOM   4178  HD1 PHE A 285     -25.217  -9.745  22.246  1.00 96.98           H  
ATOM   4179  CD2 PHE A 285     -22.881 -11.888  21.009  1.00 96.98           C  
ATOM   4180  HD2 PHE A 285     -22.719 -12.935  20.797  1.00 96.98           H  
ATOM   4181  CE1 PHE A 285     -23.289  -9.153  21.484  1.00 96.98           C  
ATOM   4182  HE1 PHE A 285     -23.454  -8.101  21.663  1.00 96.98           H  
ATOM   4183  CE2 PHE A 285     -21.884 -10.960  20.685  1.00 96.98           C  
ATOM   4184  HE2 PHE A 285     -20.962 -11.299  20.236  1.00 96.98           H  
ATOM   4185  CZ  PHE A 285     -22.075  -9.595  20.934  1.00 96.98           C  
ATOM   4186  HZ  PHE A 285     -21.291  -8.892  20.695  1.00 96.98           H  
ATOM   4187  N   ASP A 286     -23.868 -15.134  23.351  1.00 96.77           N  
ATOM   4188  H   ASP A 286     -24.725 -15.475  22.940  1.00 96.77           H  
ATOM   4189  CA  ASP A 286     -22.726 -16.043  23.385  1.00 96.77           C  
ATOM   4190  HA  ASP A 286     -22.098 -15.759  24.229  1.00 96.77           H  
ATOM   4191  C   ASP A 286     -21.882 -15.904  22.107  1.00 96.77           C  
ATOM   4192  CB  ASP A 286     -23.218 -17.481  23.625  1.00 96.77           C  
ATOM   4193  HB2 ASP A 286     -23.493 -17.937  22.674  1.00 96.77           H  
ATOM   4194  HB3 ASP A 286     -24.112 -17.448  24.249  1.00 96.77           H  
ATOM   4195  O   ASP A 286     -22.279 -15.213  21.167  1.00 96.77           O  
ATOM   4196  CG  ASP A 286     -22.189 -18.363  24.348  1.00 96.77           C  
ATOM   4197  OD1 ASP A 286     -21.021 -17.927  24.510  1.00 96.77           O  
ATOM   4198  OD2 ASP A 286     -22.588 -19.465  24.776  1.00 96.77           O  
ATOM   4199  N   ASN A 287     -20.727 -16.567  22.068  1.00 96.37           N  
ATOM   4200  H   ASN A 287     -20.497 -17.129  22.875  1.00 96.37           H  
ATOM   4201  CA  ASN A 287     -19.783 -16.519  20.952  1.00 96.37           C  
ATOM   4202  HA  ASN A 287     -19.246 -15.571  20.989  1.00 96.37           H  
ATOM   4203  C   ASN A 287     -20.484 -16.621  19.586  1.00 96.37           C  
ATOM   4204  CB  ASN A 287     -18.773 -17.660  21.104  1.00 96.37           C  
ATOM   4205  HB2 ASN A 287     -18.176 -17.721  20.195  1.00 96.37           H  
ATOM   4206  HB3 ASN A 287     -19.313 -18.601  21.208  1.00 96.37           H  
ATOM   4207  O   ASN A 287     -21.055 -17.655  19.233  1.00 96.37           O  
ATOM   4208  CG  ASN A 287     -17.823 -17.475  22.268  1.00 96.37           C  
ATOM   4209  ND2 ASN A 287     -17.535 -18.529  22.992  1.00 96.37           N  
ATOM   4210 HD21 ASN A 287     -16.919 -18.374  23.778  1.00 96.37           H  
ATOM   4211 HD22 ASN A 287     -18.021 -19.396  22.814  1.00 96.37           H  
ATOM   4212  OD1 ASN A 287     -17.320 -16.404  22.557  1.00 96.37           O  
ATOM   4213  N   THR A 288     -20.419 -15.535  18.821  1.00 97.56           N  
ATOM   4214  H   THR A 288     -19.979 -14.713  19.209  1.00 97.56           H  
ATOM   4215  CA  THR A 288     -21.041 -15.405  17.503  1.00 97.56           C  
ATOM   4216  HA  THR A 288     -21.470 -16.360  17.201  1.00 97.56           H  
ATOM   4217  C   THR A 288     -19.980 -15.004  16.492  1.00 97.56           C  
ATOM   4218  CB  THR A 288     -22.177 -14.374  17.543  1.00 97.56           C  
ATOM   4219  HB  THR A 288     -21.784 -13.403  17.846  1.00 97.56           H  
ATOM   4220  O   THR A 288     -19.282 -14.011  16.688  1.00 97.56           O  
ATOM   4221  CG2 THR A 288     -22.883 -14.240  16.192  1.00 97.56           C  
ATOM   4222 HG21 THR A 288     -23.228 -15.216  15.852  1.00 97.56           H  
ATOM   4223 HG22 THR A 288     -23.739 -13.574  16.300  1.00 97.56           H  
ATOM   4224 HG23 THR A 288     -22.205 -13.811  15.454  1.00 97.56           H  
ATOM   4225  OG1 THR A 288     -23.161 -14.783  18.468  1.00 97.56           O  
ATOM   4226  HG1 THR A 288     -22.736 -14.909  19.320  1.00 97.56           H  
ATOM   4227  N   TYR A 289     -19.856 -15.773  15.412  1.00 97.63           N  
ATOM   4228  H   TYR A 289     -20.466 -16.571  15.302  1.00 97.63           H  
ATOM   4229  CA  TYR A 289     -18.921 -15.467  14.333  1.00 97.63           C  
ATOM   4230  HA  TYR A 289     -17.951 -15.231  14.770  1.00 97.63           H  
ATOM   4231  C   TYR A 289     -19.368 -14.253  13.524  1.00 97.63           C  
ATOM   4232  CB  TYR A 289     -18.736 -16.682  13.417  1.00 97.63           C  
ATOM   4233  HB2 TYR A 289     -19.708 -17.099  13.156  1.00 97.63           H  
ATOM   4234  HB3 TYR A 289     -18.264 -16.354  12.491  1.00 97.63           H  
ATOM   4235  O   TYR A 289     -20.552 -14.098  13.215  1.00 97.63           O  
ATOM   4236  CG  TYR A 289     -17.853 -17.747  14.027  1.00 97.63           C  
ATOM   4237  CD1 TYR A 289     -16.459 -17.558  14.025  1.00 97.63           C  
ATOM   4238  HD1 TYR A 289     -16.039 -16.670  13.576  1.00 97.63           H  
ATOM   4239  CD2 TYR A 289     -18.410 -18.900  14.613  1.00 97.63           C  
ATOM   4240  HD2 TYR A 289     -19.482 -19.036  14.625  1.00 97.63           H  
ATOM   4241  CE1 TYR A 289     -15.618 -18.520  14.610  1.00 97.63           C  
ATOM   4242  HE1 TYR A 289     -14.551 -18.354  14.620  1.00 97.63           H  
ATOM   4243  CE2 TYR A 289     -17.568 -19.871  15.189  1.00 97.63           C  
ATOM   4244  HE2 TYR A 289     -17.980 -20.757  15.649  1.00 97.63           H  
ATOM   4245  OH  TYR A 289     -15.357 -20.626  15.730  1.00 97.63           O  
ATOM   4246  HH  TYR A 289     -14.440 -20.343  15.710  1.00 97.63           H  
ATOM   4247  CZ  TYR A 289     -16.170 -19.682  15.187  1.00 97.63           C  
ATOM   4248  N   LEU A 290     -18.396 -13.436  13.127  1.00 98.20           N  
ATOM   4249  H   LEU A 290     -17.451 -13.626  13.428  1.00 98.20           H  
ATOM   4250  CA  LEU A 290     -18.578 -12.489  12.037  1.00 98.20           C  
ATOM   4251  HA  LEU A 290     -19.535 -11.983  12.158  1.00 98.20           H  
ATOM   4252  C   LEU A 290     -18.647 -13.269  10.719  1.00 98.20           C  
ATOM   4253  CB  LEU A 290     -17.468 -11.424  12.042  1.00 98.20           C  
ATOM   4254  HB2 LEU A 290     -16.494 -11.904  12.128  1.00 98.20           H  
ATOM   4255  HB3 LEU A 290     -17.508 -10.912  11.081  1.00 98.20           H  
ATOM   4256  O   LEU A 290     -18.028 -14.321  10.565  1.00 98.20           O  
ATOM   4257  CG  LEU A 290     -17.621 -10.343  13.126  1.00 98.20           C  
ATOM   4258  HG  LEU A 290     -18.624  -9.921  13.068  1.00 98.20           H  
ATOM   4259  CD1 LEU A 290     -17.382 -10.846  14.545  1.00 98.20           C  
ATOM   4260 HD11 LEU A 290     -17.421  -9.999  15.230  1.00 98.20           H  
ATOM   4261 HD12 LEU A 290     -16.405 -11.327  14.608  1.00 98.20           H  
ATOM   4262 HD13 LEU A 290     -18.159 -11.554  14.832  1.00 98.20           H  
ATOM   4263  CD2 LEU A 290     -16.621  -9.219  12.883  1.00 98.20           C  
ATOM   4264 HD21 LEU A 290     -15.602  -9.595  12.978  1.00 98.20           H  
ATOM   4265 HD22 LEU A 290     -16.761  -8.815  11.881  1.00 98.20           H  
ATOM   4266 HD23 LEU A 290     -16.775  -8.415  13.602  1.00 98.20           H  
ATOM   4267  N   THR A 291     -19.436 -12.772   9.771  1.00 97.64           N  
ATOM   4268  H   THR A 291     -19.901 -11.891   9.940  1.00 97.64           H  
ATOM   4269  CA  THR A 291     -19.659 -13.435   8.478  1.00 97.64           C  
ATOM   4270  HA  THR A 291     -18.836 -14.124   8.286  1.00 97.64           H  
ATOM   4271  C   THR A 291     -19.672 -12.432   7.327  1.00 97.64           C  
ATOM   4272  CB  THR A 291     -20.957 -14.260   8.480  1.00 97.64           C  
ATOM   4273  HB  THR A 291     -21.057 -14.751   7.512  1.00 97.64           H  
ATOM   4274  O   THR A 291     -19.802 -11.227   7.545  1.00 97.64           O  
ATOM   4275  CG2 THR A 291     -20.993 -15.345   9.558  1.00 97.64           C  
ATOM   4276 HG21 THR A 291     -21.884 -15.959   9.424  1.00 97.64           H  
ATOM   4277 HG22 THR A 291     -21.019 -14.896  10.551  1.00 97.64           H  
ATOM   4278 HG23 THR A 291     -20.107 -15.974   9.475  1.00 97.64           H  
ATOM   4279  OG1 THR A 291     -22.080 -13.435   8.676  1.00 97.64           O  
ATOM   4280  HG1 THR A 291     -21.863 -12.820   9.380  1.00 97.64           H  
ATOM   4281  N   GLY A 292     -19.546 -12.924   6.092  1.00 96.12           N  
ATOM   4282  H   GLY A 292     -19.353 -13.909   5.981  1.00 96.12           H  
ATOM   4283  CA  GLY A 292     -19.596 -12.096   4.881  1.00 96.12           C  
ATOM   4284  HA2 GLY A 292     -20.362 -11.329   4.995  1.00 96.12           H  
ATOM   4285  HA3 GLY A 292     -19.867 -12.725   4.033  1.00 96.12           H  
ATOM   4286  C   GLY A 292     -18.282 -11.396   4.527  1.00 96.12           C  
ATOM   4287  O   GLY A 292     -18.265 -10.584   3.608  1.00 96.12           O  
ATOM   4288  N   GLY A 293     -17.189 -11.706   5.229  1.00 96.48           N  
ATOM   4289  H   GLY A 293     -17.254 -12.395   5.964  1.00 96.48           H  
ATOM   4290  CA  GLY A 293     -15.856 -11.282   4.822  1.00 96.48           C  
ATOM   4291  HA2 GLY A 293     -15.871 -10.207   4.644  1.00 96.48           H  
ATOM   4292  HA3 GLY A 293     -15.131 -11.499   5.606  1.00 96.48           H  
ATOM   4293  C   GLY A 293     -15.443 -12.017   3.553  1.00 96.48           C  
ATOM   4294  O   GLY A 293     -15.491 -13.247   3.509  1.00 96.48           O  
ATOM   4295  N   GLU A 294     -15.050 -11.284   2.518  1.00 95.13           N  
ATOM   4296  H   GLU A 294     -15.003 -10.282   2.637  1.00 95.13           H  
ATOM   4297  CA  GLU A 294     -14.758 -11.845   1.197  1.00 95.13           C  
ATOM   4298  HA  GLU A 294     -14.537 -12.909   1.289  1.00 95.13           H  
ATOM   4299  C   GLU A 294     -13.544 -11.160   0.578  1.00 95.13           C  
ATOM   4300  CB  GLU A 294     -15.956 -11.688   0.243  1.00 95.13           C  
ATOM   4301  HB2 GLU A 294     -16.248 -10.638   0.204  1.00 95.13           H  
ATOM   4302  HB3 GLU A 294     -15.628 -11.987  -0.752  1.00 95.13           H  
ATOM   4303  O   GLU A 294     -13.411  -9.937   0.636  1.00 95.13           O  
ATOM   4304  CG  GLU A 294     -17.176 -12.545   0.622  1.00 95.13           C  
ATOM   4305  HG2 GLU A 294     -17.545 -12.234   1.600  1.00 95.13           H  
ATOM   4306  HG3 GLU A 294     -16.855 -13.584   0.698  1.00 95.13           H  
ATOM   4307  CD  GLU A 294     -18.329 -12.453  -0.396  1.00 95.13           C  
ATOM   4308  OE1 GLU A 294     -19.356 -13.135  -0.168  1.00 95.13           O  
ATOM   4309  OE2 GLU A 294     -18.180 -11.742  -1.420  1.00 95.13           O  
ATOM   4310  N   LYS A 295     -12.682 -11.933  -0.093  1.00 91.43           N  
ATOM   4311  H   LYS A 295     -12.809 -12.934  -0.065  1.00 91.43           H  
ATOM   4312  CA  LYS A 295     -11.577 -11.380  -0.895  1.00 91.43           C  
ATOM   4313  HA  LYS A 295     -10.949 -10.763  -0.253  1.00 91.43           H  
ATOM   4314  C   LYS A 295     -12.091 -10.477  -2.027  1.00 91.43           C  
ATOM   4315  CB  LYS A 295     -10.738 -12.555  -1.421  1.00 91.43           C  
ATOM   4316  HB2 LYS A 295     -10.374 -13.129  -0.569  1.00 91.43           H  
ATOM   4317  HB3 LYS A 295     -11.362 -13.205  -2.035  1.00 91.43           H  
ATOM   4318  O   LYS A 295     -11.408  -9.549  -2.454  1.00 91.43           O  
ATOM   4319  CG  LYS A 295      -9.537 -12.082  -2.248  1.00 91.43           C  
ATOM   4320  HG2 LYS A 295      -8.970 -11.358  -1.663  1.00 91.43           H  
ATOM   4321  HG3 LYS A 295      -9.889 -11.607  -3.163  1.00 91.43           H  
ATOM   4322  CD  LYS A 295      -8.630 -13.252  -2.630  1.00 91.43           C  
ATOM   4323  HD2 LYS A 295      -8.235 -13.705  -1.720  1.00 91.43           H  
ATOM   4324  HD3 LYS A 295      -9.202 -13.997  -3.184  1.00 91.43           H  
ATOM   4325  CE  LYS A 295      -7.486 -12.718  -3.494  1.00 91.43           C  
ATOM   4326  HE2 LYS A 295      -7.037 -11.875  -2.969  1.00 91.43           H  
ATOM   4327  HE3 LYS A 295      -7.888 -12.355  -4.440  1.00 91.43           H  
ATOM   4328  NZ  LYS A 295      -6.454 -13.752  -3.707  1.00 91.43           N  
ATOM   4329  HZ1 LYS A 295      -5.681 -13.391  -4.248  1.00 91.43           H  
ATOM   4330  HZ2 LYS A 295      -6.840 -14.599  -4.099  1.00 91.43           H  
ATOM   4331  HZ3 LYS A 295      -6.082 -13.980  -2.796  1.00 91.43           H  
ATOM   4332  N   GLY A 296     -13.304 -10.730  -2.512  1.00 89.43           N  
ATOM   4333  H   GLY A 296     -13.837 -11.471  -2.079  1.00 89.43           H  
ATOM   4334  CA  GLY A 296     -13.899 -10.002  -3.625  1.00 89.43           C  
ATOM   4335  HA2 GLY A 296     -13.800  -8.931  -3.446  1.00 89.43           H  
ATOM   4336  HA3 GLY A 296     -14.962 -10.238  -3.674  1.00 89.43           H  
ATOM   4337  C   GLY A 296     -13.254 -10.326  -4.974  1.00 89.43           C  
ATOM   4338  O   GLY A 296     -12.316 -11.115  -5.092  1.00 89.43           O  
ATOM   4339  N   THR A 297     -13.788  -9.713  -6.028  1.00 89.65           N  
ATOM   4340  H   THR A 297     -14.578  -9.103  -5.877  1.00 89.65           H  
ATOM   4341  CA  THR A 297     -13.353  -9.942  -7.413  1.00 89.65           C  
ATOM   4342  HA  THR A 297     -12.713 -10.824  -7.452  1.00 89.65           H  
ATOM   4343  C   THR A 297     -12.555  -8.763  -7.951  1.00 89.65           C  
ATOM   4344  CB  THR A 297     -14.550 -10.205  -8.336  1.00 89.65           C  
ATOM   4345  HB  THR A 297     -14.189 -10.305  -9.360  1.00 89.65           H  
ATOM   4346  O   THR A 297     -12.910  -7.608  -7.700  1.00 89.65           O  
ATOM   4347  CG2 THR A 297     -15.302 -11.480  -7.957  1.00 89.65           C  
ATOM   4348 HG21 THR A 297     -16.100 -11.656  -8.678  1.00 89.65           H  
ATOM   4349 HG22 THR A 297     -14.619 -12.330  -7.965  1.00 89.65           H  
ATOM   4350 HG23 THR A 297     -15.740 -11.382  -6.964  1.00 89.65           H  
ATOM   4351  OG1 THR A 297     -15.454  -9.124  -8.271  1.00 89.65           O  
ATOM   4352  HG1 THR A 297     -14.935  -8.316  -8.285  1.00 89.65           H  
ATOM   4353  N   THR A 298     -11.530  -9.043  -8.753  1.00 89.40           N  
ATOM   4354  H   THR A 298     -11.233 -10.001  -8.870  1.00 89.40           H  
ATOM   4355  CA  THR A 298     -10.791  -8.019  -9.502  1.00 89.40           C  
ATOM   4356  HA  THR A 298     -10.564  -7.198  -8.822  1.00 89.40           H  
ATOM   4357  C   THR A 298     -11.639  -7.519 -10.681  1.00 89.40           C  
ATOM   4358  CB  THR A 298      -9.458  -8.577 -10.016  1.00 89.40           C  
ATOM   4359  HB  THR A 298      -9.646  -9.304 -10.806  1.00 89.40           H  
ATOM   4360  O   THR A 298     -12.070  -8.335 -11.499  1.00 89.40           O  
ATOM   4361  CG2 THR A 298      -8.524  -7.487 -10.538  1.00 89.40           C  
ATOM   4362 HG21 THR A 298      -8.367  -6.723  -9.777  1.00 89.40           H  
ATOM   4363 HG22 THR A 298      -7.566  -7.928 -10.813  1.00 89.40           H  
ATOM   4364 HG23 THR A 298      -8.958  -7.028 -11.426  1.00 89.40           H  
ATOM   4365  OG1 THR A 298      -8.789  -9.226  -8.962  1.00 89.40           O  
ATOM   4366  HG1 THR A 298      -8.179  -8.593  -8.576  1.00 89.40           H  
ATOM   4367  N   PRO A 299     -11.908  -6.207 -10.796  1.00 89.89           N  
ATOM   4368  CA  PRO A 299     -12.631  -5.644 -11.925  1.00 89.89           C  
ATOM   4369  HA  PRO A 299     -13.538  -6.220 -12.108  1.00 89.89           H  
ATOM   4370  C   PRO A 299     -11.768  -5.665 -13.191  1.00 89.89           C  
ATOM   4371  CB  PRO A 299     -13.011  -4.225 -11.496  1.00 89.89           C  
ATOM   4372  HB2 PRO A 299     -13.093  -3.541 -12.340  1.00 89.89           H  
ATOM   4373  HB3 PRO A 299     -13.948  -4.255 -10.939  1.00 89.89           H  
ATOM   4374  O   PRO A 299     -10.539  -5.664 -13.135  1.00 89.89           O  
ATOM   4375  CG  PRO A 299     -11.879  -3.829 -10.556  1.00 89.89           C  
ATOM   4376  HG2 PRO A 299     -12.212  -3.108  -9.810  1.00 89.89           H  
ATOM   4377  HG3 PRO A 299     -11.050  -3.425 -11.138  1.00 89.89           H  
ATOM   4378  CD  PRO A 299     -11.450  -5.147  -9.918  1.00 89.89           C  
ATOM   4379  HD2 PRO A 299     -11.906  -5.252  -8.933  1.00 89.89           H  
ATOM   4380  HD3 PRO A 299     -10.362  -5.167  -9.856  1.00 89.89           H  
ATOM   4381  N   SER A 300     -12.427  -5.652 -14.350  1.00 91.18           N  
ATOM   4382  H   SER A 300     -13.437  -5.648 -14.345  1.00 91.18           H  
ATOM   4383  CA  SER A 300     -11.763  -5.666 -15.660  1.00 91.18           C  
ATOM   4384  HA  SER A 300     -10.976  -6.421 -15.645  1.00 91.18           H  
ATOM   4385  C   SER A 300     -11.100  -4.338 -16.044  1.00 91.18           C  
ATOM   4386  CB  SER A 300     -12.782  -6.057 -16.734  1.00 91.18           C  
ATOM   4387  HB2 SER A 300     -13.136  -7.068 -16.532  1.00 91.18           H  
ATOM   4388  HB3 SER A 300     -12.307  -6.044 -17.715  1.00 91.18           H  
ATOM   4389  O   SER A 300     -10.293  -4.323 -16.966  1.00 91.18           O  
ATOM   4390  OG  SER A 300     -13.889  -5.170 -16.721  1.00 91.18           O  
ATOM   4391  HG  SER A 300     -13.625  -4.357 -17.158  1.00 91.18           H  
ATOM   4392  N   SER A 301     -11.463  -3.242 -15.373  1.00 93.66           N  
ATOM   4393  H   SER A 301     -12.068  -3.360 -14.573  1.00 93.66           H  
ATOM   4394  CA  SER A 301     -10.896  -1.900 -15.547  1.00 93.66           C  
ATOM   4395  HA  SER A 301     -10.042  -1.936 -16.223  1.00 93.66           H  
ATOM   4396  C   SER A 301     -10.423  -1.380 -14.197  1.00 93.66           C  
ATOM   4397  CB  SER A 301     -11.935  -0.944 -16.135  1.00 93.66           C  
ATOM   4398  HB2 SER A 301     -12.804  -0.903 -15.479  1.00 93.66           H  
ATOM   4399  HB3 SER A 301     -12.244  -1.304 -17.117  1.00 93.66           H  
ATOM   4400  O   SER A 301     -11.066  -1.646 -13.175  1.00 93.66           O  
ATOM   4401  OG  SER A 301     -11.403   0.355 -16.265  1.00 93.66           O  
ATOM   4402  HG  SER A 301     -10.760   0.341 -16.978  1.00 93.66           H  
ATOM   4403  N   TRP A 302      -9.297  -0.671 -14.188  1.00 94.62           N  
ATOM   4404  H   TRP A 302      -8.882  -0.435 -15.078  1.00 94.62           H  
ATOM   4405  CA  TRP A 302      -8.664  -0.131 -12.981  1.00 94.62           C  
ATOM   4406  HA  TRP A 302      -9.230  -0.462 -12.110  1.00 94.62           H  
ATOM   4407  C   TRP A 302      -8.724   1.402 -12.928  1.00 94.62           C  
ATOM   4408  CB  TRP A 302      -7.237  -0.692 -12.837  1.00 94.62           C  
ATOM   4409  HB2 TRP A 302      -6.720  -0.133 -12.057  1.00 94.62           H  
ATOM   4410  HB3 TRP A 302      -6.698  -0.511 -13.767  1.00 94.62           H  
ATOM   4411  O   TRP A 302      -8.023   2.015 -12.124  1.00 94.62           O  
ATOM   4412  CG  TRP A 302      -7.094  -2.146 -12.472  1.00 94.62           C  
ATOM   4413  CD1 TRP A 302      -8.077  -3.075 -12.399  1.00 94.62           C  
ATOM   4414  HD1 TRP A 302      -9.124  -2.905 -12.601  1.00 94.62           H  
ATOM   4415  CD2 TRP A 302      -5.873  -2.855 -12.094  1.00 94.62           C  
ATOM   4416  CE2 TRP A 302      -6.198  -4.221 -11.834  1.00 94.62           C  
ATOM   4417  CE3 TRP A 302      -4.519  -2.481 -11.944  1.00 94.62           C  
ATOM   4418  HE3 TRP A 302      -4.235  -1.454 -12.120  1.00 94.62           H  
ATOM   4419  NE1 TRP A 302      -7.556  -4.297 -12.043  1.00 94.62           N  
ATOM   4420  HE1 TRP A 302      -8.116  -5.137 -12.006  1.00 94.62           H  
ATOM   4421  CH2 TRP A 302      -3.899  -4.767 -11.328  1.00 94.62           C  
ATOM   4422  HH2 TRP A 302      -3.143  -5.479 -11.033  1.00 94.62           H  
ATOM   4423  CZ2 TRP A 302      -5.235  -5.173 -11.474  1.00 94.62           C  
ATOM   4424  HZ2 TRP A 302      -5.516  -6.201 -11.300  1.00 94.62           H  
ATOM   4425  CZ3 TRP A 302      -3.549  -3.424 -11.550  1.00 94.62           C  
ATOM   4426  HZ3 TRP A 302      -2.525  -3.118 -11.399  1.00 94.62           H  
ATOM   4427  N   SER A 303      -9.584   2.034 -13.735  1.00 92.79           N  
ATOM   4428  H   SER A 303     -10.127   1.484 -14.385  1.00 92.79           H  
ATOM   4429  CA  SER A 303      -9.754   3.495 -13.773  1.00 92.79           C  
ATOM   4430  HA  SER A 303      -8.845   3.937 -14.181  1.00 92.79           H  
ATOM   4431  C   SER A 303      -9.988   4.115 -12.394  1.00 92.79           C  
ATOM   4432  CB  SER A 303     -10.919   3.867 -14.697  1.00 92.79           C  
ATOM   4433  HB2 SER A 303     -10.700   3.500 -15.700  1.00 92.79           H  
ATOM   4434  HB3 SER A 303     -11.015   4.952 -14.739  1.00 92.79           H  
ATOM   4435  O   SER A 303      -9.350   5.109 -12.058  1.00 92.79           O  
ATOM   4436  OG  SER A 303     -12.150   3.303 -14.270  1.00 92.79           O  
ATOM   4437  HG  SER A 303     -12.507   3.783 -13.518  1.00 92.79           H  
ATOM   4438  N   ASP A 304     -10.844   3.498 -11.576  1.00 92.36           N  
ATOM   4439  H   ASP A 304     -11.378   2.724 -11.947  1.00 92.36           H  
ATOM   4440  CA  ASP A 304     -11.195   4.005 -10.245  1.00 92.36           C  
ATOM   4441  HA  ASP A 304     -11.540   5.035 -10.333  1.00 92.36           H  
ATOM   4442  C   ASP A 304      -9.979   3.991  -9.305  1.00 92.36           C  
ATOM   4443  CB  ASP A 304     -12.332   3.156  -9.642  1.00 92.36           C  
ATOM   4444  HB2 ASP A 304     -11.999   2.120  -9.575  1.00 92.36           H  
ATOM   4445  HB3 ASP A 304     -12.522   3.509  -8.629  1.00 92.36           H  
ATOM   4446  O   ASP A 304      -9.779   4.913  -8.517  1.00 92.36           O  
ATOM   4447  CG  ASP A 304     -13.660   3.198 -10.414  1.00 92.36           C  
ATOM   4448  OD1 ASP A 304     -13.788   4.018 -11.352  1.00 92.36           O  
ATOM   4449  OD2 ASP A 304     -14.540   2.374 -10.067  1.00 92.36           O  
ATOM   4450  N   TYR A 305      -9.124   2.972  -9.424  1.00 93.67           N  
ATOM   4451  H   TYR A 305      -9.309   2.282 -10.139  1.00 93.67           H  
ATOM   4452  CA  TYR A 305      -7.891   2.846  -8.647  1.00 93.67           C  
ATOM   4453  HA  TYR A 305      -8.107   3.080  -7.605  1.00 93.67           H  
ATOM   4454  C   TYR A 305      -6.822   3.834  -9.118  1.00 93.67           C  
ATOM   4455  CB  TYR A 305      -7.387   1.399  -8.740  1.00 93.67           C  
ATOM   4456  HB2 TYR A 305      -7.138   1.179  -9.778  1.00 93.67           H  
ATOM   4457  HB3 TYR A 305      -6.461   1.303  -8.172  1.00 93.67           H  
ATOM   4458  O   TYR A 305      -6.148   4.462  -8.303  1.00 93.67           O  
ATOM   4459  CG  TYR A 305      -8.379   0.367  -8.236  1.00 93.67           C  
ATOM   4460  CD1 TYR A 305      -8.916   0.477  -6.938  1.00 93.67           C  
ATOM   4461  HD1 TYR A 305      -8.599   1.278  -6.287  1.00 93.67           H  
ATOM   4462  CD2 TYR A 305      -8.776  -0.697  -9.068  1.00 93.67           C  
ATOM   4463  HD2 TYR A 305      -8.334  -0.815 -10.046  1.00 93.67           H  
ATOM   4464  CE1 TYR A 305      -9.865  -0.454  -6.481  1.00 93.67           C  
ATOM   4465  HE1 TYR A 305     -10.270  -0.364  -5.483  1.00 93.67           H  
ATOM   4466  CE2 TYR A 305      -9.732  -1.626  -8.615  1.00 93.67           C  
ATOM   4467  HE2 TYR A 305     -10.010  -2.467  -9.233  1.00 93.67           H  
ATOM   4468  OH  TYR A 305     -11.208  -2.390  -6.863  1.00 93.67           O  
ATOM   4469  HH  TYR A 305     -11.298  -2.295  -5.912  1.00 93.67           H  
ATOM   4470  CZ  TYR A 305     -10.289  -1.500  -7.324  1.00 93.67           C  
ATOM   4471  N   LEU A 306      -6.707   4.037 -10.432  1.00 92.93           N  
ATOM   4472  H   LEU A 306      -7.292   3.491 -11.048  1.00 92.93           H  
ATOM   4473  CA  LEU A 306      -5.837   5.058 -11.014  1.00 92.93           C  
ATOM   4474  HA  LEU A 306      -4.826   4.923 -10.630  1.00 92.93           H  
ATOM   4475  C   LEU A 306      -6.282   6.472 -10.597  1.00 92.93           C  
ATOM   4476  CB  LEU A 306      -5.826   4.883 -12.545  1.00 92.93           C  
ATOM   4477  HB2 LEU A 306      -6.857   4.900 -12.899  1.00 92.93           H  
ATOM   4478  HB3 LEU A 306      -5.311   5.732 -12.994  1.00 92.93           H  
ATOM   4479  O   LEU A 306      -5.447   7.348 -10.386  1.00 92.93           O  
ATOM   4480  CG  LEU A 306      -5.149   3.590 -13.043  1.00 92.93           C  
ATOM   4481  HG  LEU A 306      -5.535   2.729 -12.497  1.00 92.93           H  
ATOM   4482  CD1 LEU A 306      -5.446   3.387 -14.530  1.00 92.93           C  
ATOM   4483 HD11 LEU A 306      -5.064   4.222 -15.117  1.00 92.93           H  
ATOM   4484 HD12 LEU A 306      -6.523   3.298 -14.678  1.00 92.93           H  
ATOM   4485 HD13 LEU A 306      -4.984   2.462 -14.874  1.00 92.93           H  
ATOM   4486  CD2 LEU A 306      -3.630   3.628 -12.874  1.00 92.93           C  
ATOM   4487 HD21 LEU A 306      -3.377   3.695 -11.816  1.00 92.93           H  
ATOM   4488 HD22 LEU A 306      -3.210   4.486 -13.398  1.00 92.93           H  
ATOM   4489 HD23 LEU A 306      -3.195   2.711 -13.271  1.00 92.93           H  
ATOM   4490  N   ASP A 307      -7.578   6.714 -10.408  1.00 92.04           N  
ATOM   4491  H   ASP A 307      -8.246   6.000 -10.658  1.00 92.04           H  
ATOM   4492  CA  ASP A 307      -8.085   7.997  -9.912  1.00 92.04           C  
ATOM   4493  HA  ASP A 307      -7.637   8.790 -10.511  1.00 92.04           H  
ATOM   4494  C   ASP A 307      -7.670   8.301  -8.463  1.00 92.04           C  
ATOM   4495  CB  ASP A 307      -9.612   8.073 -10.086  1.00 92.04           C  
ATOM   4496  HB2 ASP A 307      -9.997   8.839  -9.414  1.00 92.04           H  
ATOM   4497  HB3 ASP A 307     -10.069   7.125  -9.804  1.00 92.04           H  
ATOM   4498  O   ASP A 307      -7.489   9.474  -8.120  1.00 92.04           O  
ATOM   4499  CG  ASP A 307     -10.051   8.454 -11.505  1.00 92.04           C  
ATOM   4500  OD1 ASP A 307      -9.195   8.901 -12.308  1.00 92.04           O  
ATOM   4501  OD2 ASP A 307     -11.269   8.481 -11.763  1.00 92.04           O  
ATOM   4502  N   LEU A 308      -7.440   7.280  -7.630  1.00 91.05           N  
ATOM   4503  H   LEU A 308      -7.608   6.342  -7.965  1.00 91.05           H  
ATOM   4504  CA  LEU A 308      -6.896   7.460  -6.276  1.00 91.05           C  
ATOM   4505  HA  LEU A 308      -7.504   8.191  -5.744  1.00 91.05           H  
ATOM   4506  C   LEU A 308      -5.468   8.011  -6.317  1.00 91.05           C  
ATOM   4507  CB  LEU A 308      -6.912   6.131  -5.502  1.00 91.05           C  
ATOM   4508  HB2 LEU A 308      -6.269   5.419  -6.019  1.00 91.05           H  
ATOM   4509  HB3 LEU A 308      -6.473   6.295  -4.517  1.00 91.05           H  
ATOM   4510  O   LEU A 308      -5.127   8.906  -5.542  1.00 91.05           O  
ATOM   4511  CG  LEU A 308      -8.302   5.510  -5.317  1.00 91.05           C  
ATOM   4512  HG  LEU A 308      -8.796   5.423  -6.285  1.00 91.05           H  
ATOM   4513  CD1 LEU A 308      -8.154   4.106  -4.739  1.00 91.05           C  
ATOM   4514 HD11 LEU A 308      -7.706   4.153  -3.747  1.00 91.05           H  
ATOM   4515 HD12 LEU A 308      -9.138   3.639  -4.684  1.00 91.05           H  
ATOM   4516 HD13 LEU A 308      -7.515   3.505  -5.385  1.00 91.05           H  
ATOM   4517  CD2 LEU A 308      -9.178   6.358  -4.393  1.00 91.05           C  
ATOM   4518 HD21 LEU A 308      -9.363   7.334  -4.842  1.00 91.05           H  
ATOM   4519 HD22 LEU A 308      -8.699   6.470  -3.421  1.00 91.05           H  
ATOM   4520 HD23 LEU A 308     -10.135   5.856  -4.252  1.00 91.05           H  
ATOM   4521  N   ILE A 309      -4.660   7.533  -7.268  1.00 90.14           N  
ATOM   4522  H   ILE A 309      -5.021   6.806  -7.869  1.00 90.14           H  
ATOM   4523  CA  ILE A 309      -3.265   7.960  -7.452  1.00 90.14           C  
ATOM   4524  HA  ILE A 309      -2.736   7.837  -6.507  1.00 90.14           H  
ATOM   4525  C   ILE A 309      -3.185   9.438  -7.816  1.00 90.14           C  
ATOM   4526  CB  ILE A 309      -2.560   7.090  -8.515  1.00 90.14           C  
ATOM   4527  HB  ILE A 309      -3.133   7.117  -9.442  1.00 90.14           H  
ATOM   4528  O   ILE A 309      -2.254  10.116  -7.396  1.00 90.14           O  
ATOM   4529  CG1 ILE A 309      -2.517   5.642  -7.998  1.00 90.14           C  
ATOM   4530 HG12 ILE A 309      -3.517   5.315  -7.713  1.00 90.14           H  
ATOM   4531 HG13 ILE A 309      -1.879   5.608  -7.115  1.00 90.14           H  
ATOM   4532  CG2 ILE A 309      -1.143   7.621  -8.820  1.00 90.14           C  
ATOM   4533 HG21 ILE A 309      -0.635   6.993  -9.552  1.00 90.14           H  
ATOM   4534 HG22 ILE A 309      -0.550   7.674  -7.908  1.00 90.14           H  
ATOM   4535 HG23 ILE A 309      -1.201   8.612  -9.271  1.00 90.14           H  
ATOM   4536  CD1 ILE A 309      -2.007   4.640  -9.023  1.00 90.14           C  
ATOM   4537 HD11 ILE A 309      -1.013   4.919  -9.372  1.00 90.14           H  
ATOM   4538 HD12 ILE A 309      -2.693   4.603  -9.869  1.00 90.14           H  
ATOM   4539 HD13 ILE A 309      -1.937   3.662  -8.545  1.00 90.14           H  
ATOM   4540  N   LYS A 310      -4.194   9.985  -8.508  1.00 87.80           N  
ATOM   4541  H   LYS A 310      -4.946   9.372  -8.790  1.00 87.80           H  
ATOM   4542  CA  LYS A 310      -4.231  11.411  -8.886  1.00 87.80           C  
ATOM   4543  HA  LYS A 310      -3.358  11.617  -9.505  1.00 87.80           H  
ATOM   4544  C   LYS A 310      -4.141  12.367  -7.695  1.00 87.80           C  
ATOM   4545  CB  LYS A 310      -5.514  11.736  -9.666  1.00 87.80           C  
ATOM   4546  HB2 LYS A 310      -5.507  12.800  -9.903  1.00 87.80           H  
ATOM   4547  HB3 LYS A 310      -6.384  11.538  -9.040  1.00 87.80           H  
ATOM   4548  O   LYS A 310      -3.880  13.550  -7.901  1.00 87.80           O  
ATOM   4549  CG  LYS A 310      -5.630  10.951 -10.971  1.00 87.80           C  
ATOM   4550  HG2 LYS A 310      -5.691   9.888 -10.735  1.00 87.80           H  
ATOM   4551  HG3 LYS A 310      -4.736  11.130 -11.569  1.00 87.80           H  
ATOM   4552  CD  LYS A 310      -6.863  11.321 -11.800  1.00 87.80           C  
ATOM   4553  HD2 LYS A 310      -7.760  11.017 -11.260  1.00 87.80           H  
ATOM   4554  HD3 LYS A 310      -6.887  12.395 -11.988  1.00 87.80           H  
ATOM   4555  CE  LYS A 310      -6.762  10.567 -13.131  1.00 87.80           C  
ATOM   4556  HE2 LYS A 310      -5.928  10.964 -13.709  1.00 87.80           H  
ATOM   4557  HE3 LYS A 310      -6.548   9.524 -12.901  1.00 87.80           H  
ATOM   4558  NZ  LYS A 310      -8.017  10.614 -13.916  1.00 87.80           N  
ATOM   4559  HZ1 LYS A 310      -8.394  11.546 -14.016  1.00 87.80           H  
ATOM   4560  HZ2 LYS A 310      -8.689  10.037 -13.432  1.00 87.80           H  
ATOM   4561  HZ3 LYS A 310      -7.884  10.183 -14.820  1.00 87.80           H  
ATOM   4562  N   LYS A 311      -4.450  11.890  -6.486  1.00 84.56           N  
ATOM   4563  H   LYS A 311      -4.650  10.902  -6.420  1.00 84.56           H  
ATOM   4564  CA  LYS A 311      -4.408  12.664  -5.237  1.00 84.56           C  
ATOM   4565  HA  LYS A 311      -4.421  13.729  -5.466  1.00 84.56           H  
ATOM   4566  C   LYS A 311      -3.122  12.441  -4.437  1.00 84.56           C  
ATOM   4567  CB  LYS A 311      -5.636  12.326  -4.383  1.00 84.56           C  
ATOM   4568  HB2 LYS A 311      -5.577  12.884  -3.448  1.00 84.56           H  
ATOM   4569  HB3 LYS A 311      -5.618  11.263  -4.144  1.00 84.56           H  
ATOM   4570  O   LYS A 311      -2.967  13.060  -3.392  1.00 84.56           O  
ATOM   4571  CG  LYS A 311      -6.962  12.674  -5.074  1.00 84.56           C  
ATOM   4572  HG2 LYS A 311      -7.063  12.103  -5.996  1.00 84.56           H  
ATOM   4573  HG3 LYS A 311      -6.987  13.739  -5.304  1.00 84.56           H  
ATOM   4574  CD  LYS A 311      -8.121  12.320  -4.139  1.00 84.56           C  
ATOM   4575  HD2 LYS A 311      -8.040  12.908  -3.225  1.00 84.56           H  
ATOM   4576  HD3 LYS A 311      -8.051  11.262  -3.885  1.00 84.56           H  
ATOM   4577  CE  LYS A 311      -9.467  12.592  -4.814  1.00 84.56           C  
ATOM   4578  HE2 LYS A 311      -9.485  12.057  -5.764  1.00 84.56           H  
ATOM   4579  HE3 LYS A 311      -9.550  13.659  -5.018  1.00 84.56           H  
ATOM   4580  NZ  LYS A 311     -10.584  12.131  -3.952  1.00 84.56           N  
ATOM   4581  HZ1 LYS A 311     -11.477  12.285  -4.397  1.00 84.56           H  
ATOM   4582  HZ2 LYS A 311     -10.566  12.605  -3.060  1.00 84.56           H  
ATOM   4583  HZ3 LYS A 311     -10.491  11.141  -3.774  1.00 84.56           H  
ATOM   4584  N   GLN A 312      -2.235  11.565  -4.902  1.00 84.31           N  
ATOM   4585  H   GLN A 312      -2.379  11.164  -5.817  1.00 84.31           H  
ATOM   4586  CA  GLN A 312      -0.986  11.209  -4.238  1.00 84.31           C  
ATOM   4587  HA  GLN A 312      -0.933  11.701  -3.266  1.00 84.31           H  
ATOM   4588  C   GLN A 312       0.214  11.696  -5.055  1.00 84.31           C  
ATOM   4589  CB  GLN A 312      -0.929   9.687  -4.009  1.00 84.31           C  
ATOM   4590  HB2 GLN A 312      -0.890   9.185  -4.976  1.00 84.31           H  
ATOM   4591  HB3 GLN A 312      -0.011   9.448  -3.472  1.00 84.31           H  
ATOM   4592  O   GLN A 312       0.131  11.857  -6.274  1.00 84.31           O  
ATOM   4593  CG  GLN A 312      -2.123   9.125  -3.218  1.00 84.31           C  
ATOM   4594  HG2 GLN A 312      -1.941   8.063  -3.054  1.00 84.31           H  
ATOM   4595  HG3 GLN A 312      -3.034   9.227  -3.808  1.00 84.31           H  
ATOM   4596  CD  GLN A 312      -2.322   9.772  -1.852  1.00 84.31           C  
ATOM   4597  NE2 GLN A 312      -3.536   9.834  -1.352  1.00 84.31           N  
ATOM   4598 HE21 GLN A 312      -4.312   9.399  -1.830  1.00 84.31           H  
ATOM   4599 HE22 GLN A 312      -3.594  10.231  -0.425  1.00 84.31           H  
ATOM   4600  OE1 GLN A 312      -1.396  10.216  -1.200  1.00 84.31           O  
ATOM   4601  N   TYR A 313       1.344  11.920  -4.389  1.00 79.63           N  
ATOM   4602  H   TYR A 313       1.366  11.750  -3.393  1.00 79.63           H  
ATOM   4603  CA  TYR A 313       2.622  12.155  -5.057  1.00 79.63           C  
ATOM   4604  HA  TYR A 313       2.450  12.571  -6.050  1.00 79.63           H  
ATOM   4605  C   TYR A 313       3.334  10.815  -5.224  1.00 79.63           C  
ATOM   4606  CB  TYR A 313       3.461  13.174  -4.280  1.00 79.63           C  
ATOM   4607  HB2 TYR A 313       3.594  12.829  -3.254  1.00 79.63           H  
ATOM   4608  HB3 TYR A 313       4.451  13.230  -4.734  1.00 79.63           H  
ATOM   4609  O   TYR A 313       3.749  10.193  -4.251  1.00 79.63           O  
ATOM   4610  CG  TYR A 313       2.856  14.565  -4.277  1.00 79.63           C  
ATOM   4611  CD1 TYR A 313       3.033  15.411  -5.390  1.00 79.63           C  
ATOM   4612  HD1 TYR A 313       3.645  15.084  -6.218  1.00 79.63           H  
ATOM   4613  CD2 TYR A 313       2.113  15.007  -3.166  1.00 79.63           C  
ATOM   4614  HD2 TYR A 313       1.992  14.363  -2.308  1.00 79.63           H  
ATOM   4615  CE1 TYR A 313       2.450  16.693  -5.399  1.00 79.63           C  
ATOM   4616  HE1 TYR A 313       2.594  17.363  -6.234  1.00 79.63           H  
ATOM   4617  CE2 TYR A 313       1.546  16.295  -3.162  1.00 79.63           C  
ATOM   4618  HE2 TYR A 313       0.991  16.635  -2.300  1.00 79.63           H  
ATOM   4619  OH  TYR A 313       1.172  18.385  -4.282  1.00 79.63           O  
ATOM   4620  HH  TYR A 313       0.790  18.601  -3.428  1.00 79.63           H  
ATOM   4621  CZ  TYR A 313       1.712  17.139  -4.282  1.00 79.63           C  
ATOM   4622  N   SER A 314       3.431  10.350  -6.464  1.00 88.49           N  
ATOM   4623  H   SER A 314       3.081  10.914  -7.226  1.00 88.49           H  
ATOM   4624  CA  SER A 314       4.159   9.136  -6.816  1.00 88.49           C  
ATOM   4625  HA  SER A 314       4.899   8.918  -6.046  1.00 88.49           H  
ATOM   4626  C   SER A 314       4.884   9.357  -8.129  1.00 88.49           C  
ATOM   4627  CB  SER A 314       3.198   7.952  -6.912  1.00 88.49           C  
ATOM   4628  HB2 SER A 314       2.783   7.763  -5.922  1.00 88.49           H  
ATOM   4629  HB3 SER A 314       2.386   8.190  -7.599  1.00 88.49           H  
ATOM   4630  O   SER A 314       4.311   9.955  -9.039  1.00 88.49           O  
ATOM   4631  OG  SER A 314       3.869   6.799  -7.372  1.00 88.49           O  
ATOM   4632  HG  SER A 314       4.574   6.583  -6.758  1.00 88.49           H  
ATOM   4633  N   ASP A 315       6.110   8.846  -8.212  1.00 88.78           N  
ATOM   4634  H   ASP A 315       6.491   8.413  -7.382  1.00 88.78           H  
ATOM   4635  CA  ASP A 315       6.970   8.927  -9.399  1.00 88.78           C  
ATOM   4636  HA  ASP A 315       6.601   9.699 -10.074  1.00 88.78           H  
ATOM   4637  C   ASP A 315       7.016   7.593 -10.158  1.00 88.78           C  
ATOM   4638  CB  ASP A 315       8.393   9.310  -8.971  1.00 88.78           C  
ATOM   4639  HB2 ASP A 315       9.007   9.440  -9.862  1.00 88.78           H  
ATOM   4640  HB3 ASP A 315       8.814   8.487  -8.393  1.00 88.78           H  
ATOM   4641  O   ASP A 315       7.451   7.528 -11.307  1.00 88.78           O  
ATOM   4642  CG  ASP A 315       8.466  10.591  -8.139  1.00 88.78           C  
ATOM   4643  OD1 ASP A 315       7.744  11.557  -8.461  1.00 88.78           O  
ATOM   4644  OD2 ASP A 315       9.266  10.573  -7.175  1.00 88.78           O  
ATOM   4645  N   ILE A 316       6.594   6.504  -9.513  1.00 94.57           N  
ATOM   4646  H   ILE A 316       6.167   6.628  -8.606  1.00 94.57           H  
ATOM   4647  CA  ILE A 316       6.699   5.139 -10.027  1.00 94.57           C  
ATOM   4648  HA  ILE A 316       6.919   5.165 -11.095  1.00 94.57           H  
ATOM   4649  C   ILE A 316       5.349   4.451  -9.838  1.00 94.57           C  
ATOM   4650  CB  ILE A 316       7.853   4.384  -9.325  1.00 94.57           C  
ATOM   4651  HB  ILE A 316       7.690   4.435  -8.248  1.00 94.57           H  
ATOM   4652  O   ILE A 316       4.868   4.314  -8.719  1.00 94.57           O  
ATOM   4653  CG1 ILE A 316       9.228   5.033  -9.602  1.00 94.57           C  
ATOM   4654 HG12 ILE A 316       9.173   6.105  -9.412  1.00 94.57           H  
ATOM   4655 HG13 ILE A 316       9.501   4.890 -10.648  1.00 94.57           H  
ATOM   4656  CG2 ILE A 316       7.864   2.903  -9.744  1.00 94.57           C  
ATOM   4657 HG21 ILE A 316       7.988   2.827 -10.824  1.00 94.57           H  
ATOM   4658 HG22 ILE A 316       6.934   2.415  -9.454  1.00 94.57           H  
ATOM   4659 HG23 ILE A 316       8.677   2.374  -9.246  1.00 94.57           H  
ATOM   4660  CD1 ILE A 316      10.345   4.491  -8.701  1.00 94.57           C  
ATOM   4661 HD11 ILE A 316      11.239   5.099  -8.835  1.00 94.57           H  
ATOM   4662 HD12 ILE A 316      10.586   3.459  -8.955  1.00 94.57           H  
ATOM   4663 HD13 ILE A 316      10.039   4.554  -7.657  1.00 94.57           H  
ATOM   4664  N   LEU A 317       4.761   3.974 -10.929  1.00 96.22           N  
ATOM   4665  H   LEU A 317       5.234   4.088 -11.814  1.00 96.22           H  
ATOM   4666  CA  LEU A 317       3.533   3.190 -10.920  1.00 96.22           C  
ATOM   4667  HA  LEU A 317       3.127   3.164  -9.909  1.00 96.22           H  
ATOM   4668  C   LEU A 317       3.842   1.757 -11.348  1.00 96.22           C  
ATOM   4669  CB  LEU A 317       2.498   3.871 -11.830  1.00 96.22           C  
ATOM   4670  HB2 LEU A 317       2.930   3.998 -12.823  1.00 96.22           H  
ATOM   4671  HB3 LEU A 317       2.285   4.861 -11.427  1.00 96.22           H  
ATOM   4672  O   LEU A 317       4.375   1.538 -12.433  1.00 96.22           O  
ATOM   4673  CG  LEU A 317       1.179   3.090 -11.966  1.00 96.22           C  
ATOM   4674  HG  LEU A 317       1.368   2.143 -12.471  1.00 96.22           H  
ATOM   4675  CD1 LEU A 317       0.534   2.801 -10.611  1.00 96.22           C  
ATOM   4676 HD11 LEU A 317       1.032   1.961 -10.128  1.00 96.22           H  
ATOM   4677 HD12 LEU A 317      -0.517   2.540 -10.738  1.00 96.22           H  
ATOM   4678 HD13 LEU A 317       0.630   3.674  -9.964  1.00 96.22           H  
ATOM   4679  CD2 LEU A 317       0.201   3.890 -12.827  1.00 96.22           C  
ATOM   4680 HD21 LEU A 317      -0.055   4.824 -12.327  1.00 96.22           H  
ATOM   4681 HD22 LEU A 317      -0.705   3.307 -12.989  1.00 96.22           H  
ATOM   4682 HD23 LEU A 317       0.654   4.113 -13.793  1.00 96.22           H  
ATOM   4683  N   VAL A 318       3.473   0.782 -10.526  1.00 97.63           N  
ATOM   4684  H   VAL A 318       3.062   1.040  -9.640  1.00 97.63           H  
ATOM   4685  CA  VAL A 318       3.609  -0.647 -10.829  1.00 97.63           C  
ATOM   4686  HA  VAL A 318       4.113  -0.769 -11.788  1.00 97.63           H  
ATOM   4687  C   VAL A 318       2.228  -1.278 -10.932  1.00 97.63           C  
ATOM   4688  CB  VAL A 318       4.452  -1.371  -9.770  1.00 97.63           C  
ATOM   4689  HB  VAL A 318       3.893  -1.377  -8.834  1.00 97.63           H  
ATOM   4690  O   VAL A 318       1.388  -1.113 -10.048  1.00 97.63           O  
ATOM   4691  CG1 VAL A 318       4.735  -2.822 -10.178  1.00 97.63           C  
ATOM   4692 HG11 VAL A 318       5.332  -2.851 -11.089  1.00 97.63           H  
ATOM   4693 HG12 VAL A 318       3.804  -3.366 -10.336  1.00 97.63           H  
ATOM   4694 HG13 VAL A 318       5.270  -3.318  -9.369  1.00 97.63           H  
ATOM   4695  CG2 VAL A 318       5.791  -0.673  -9.513  1.00 97.63           C  
ATOM   4696 HG21 VAL A 318       6.334  -0.553 -10.450  1.00 97.63           H  
ATOM   4697 HG22 VAL A 318       5.619   0.306  -9.066  1.00 97.63           H  
ATOM   4698 HG23 VAL A 318       6.381  -1.263  -8.812  1.00 97.63           H  
ATOM   4699  N   VAL A 319       1.998  -2.028 -12.004  1.00 97.19           N  
ATOM   4700  H   VAL A 319       2.733  -2.118 -12.691  1.00 97.19           H  
ATOM   4701  CA  VAL A 319       0.713  -2.676 -12.290  1.00 97.19           C  
ATOM   4702  HA  VAL A 319      -0.005  -2.454 -11.500  1.00 97.19           H  
ATOM   4703  C   VAL A 319       0.911  -4.192 -12.315  1.00 97.19           C  
ATOM   4704  CB  VAL A 319       0.157  -2.095 -13.601  1.00 97.19           C  
ATOM   4705  HB  VAL A 319       0.953  -2.104 -14.345  1.00 97.19           H  
ATOM   4706  O   VAL A 319       1.542  -4.731 -13.225  1.00 97.19           O  
ATOM   4707  CG1 VAL A 319      -1.028  -2.858 -14.183  1.00 97.19           C  
ATOM   4708 HG11 VAL A 319      -1.872  -2.849 -13.494  1.00 97.19           H  
ATOM   4709 HG12 VAL A 319      -0.726  -3.880 -14.413  1.00 97.19           H  
ATOM   4710 HG13 VAL A 319      -1.329  -2.384 -15.118  1.00 97.19           H  
ATOM   4711  CG2 VAL A 319      -0.287  -0.640 -13.400  1.00 97.19           C  
ATOM   4712 HG21 VAL A 319       0.558  -0.031 -13.079  1.00 97.19           H  
ATOM   4713 HG22 VAL A 319      -1.072  -0.586 -12.646  1.00 97.19           H  
ATOM   4714 HG23 VAL A 319      -0.661  -0.238 -14.341  1.00 97.19           H  
ATOM   4715  N   LEU A 320       0.374  -4.885 -11.307  1.00 96.43           N  
ATOM   4716  H   LEU A 320      -0.115  -4.378 -10.584  1.00 96.43           H  
ATOM   4717  CA  LEU A 320       0.500  -6.337 -11.133  1.00 96.43           C  
ATOM   4718  HA  LEU A 320       1.434  -6.665 -11.589  1.00 96.43           H  
ATOM   4719  C   LEU A 320      -0.626  -7.085 -11.859  1.00 96.43           C  
ATOM   4720  CB  LEU A 320       0.556  -6.705  -9.641  1.00 96.43           C  
ATOM   4721  HB2 LEU A 320      -0.413  -6.472  -9.200  1.00 96.43           H  
ATOM   4722  HB3 LEU A 320       0.701  -7.783  -9.564  1.00 96.43           H  
ATOM   4723  O   LEU A 320      -1.503  -7.691 -11.247  1.00 96.43           O  
ATOM   4724  CG  LEU A 320       1.638  -6.007  -8.807  1.00 96.43           C  
ATOM   4725  HG  LEU A 320       1.458  -4.932  -8.805  1.00 96.43           H  
ATOM   4726  CD1 LEU A 320       1.543  -6.525  -7.374  1.00 96.43           C  
ATOM   4727 HD11 LEU A 320       1.797  -7.584  -7.336  1.00 96.43           H  
ATOM   4728 HD12 LEU A 320       2.231  -5.969  -6.736  1.00 96.43           H  
ATOM   4729 HD13 LEU A 320       0.530  -6.392  -6.995  1.00 96.43           H  
ATOM   4730  CD2 LEU A 320       3.057  -6.269  -9.309  1.00 96.43           C  
ATOM   4731 HD21 LEU A 320       3.178  -5.891 -10.324  1.00 96.43           H  
ATOM   4732 HD22 LEU A 320       3.275  -7.337  -9.282  1.00 96.43           H  
ATOM   4733 HD23 LEU A 320       3.755  -5.744  -8.657  1.00 96.43           H  
ATOM   4734  N   THR A 321      -0.634  -6.999 -13.185  1.00 95.45           N  
ATOM   4735  H   THR A 321       0.096  -6.461 -13.630  1.00 95.45           H  
ATOM   4736  CA  THR A 321      -1.511  -7.798 -14.050  1.00 95.45           C  
ATOM   4737  HA  THR A 321      -1.619  -8.788 -13.606  1.00 95.45           H  
ATOM   4738  C   THR A 321      -0.857  -7.977 -15.415  1.00 95.45           C  
ATOM   4739  CB  THR A 321      -2.917  -7.178 -14.175  1.00 95.45           C  
ATOM   4740  HB  THR A 321      -3.381  -7.163 -13.188  1.00 95.45           H  
ATOM   4741  O   THR A 321      -0.040  -7.157 -15.826  1.00 95.45           O  
ATOM   4742  CG2 THR A 321      -2.925  -5.756 -14.722  1.00 95.45           C  
ATOM   4743 HG21 THR A 321      -3.955  -5.463 -14.928  1.00 95.45           H  
ATOM   4744 HG22 THR A 321      -2.533  -5.090 -13.953  1.00 95.45           H  
ATOM   4745 HG23 THR A 321      -2.338  -5.677 -15.637  1.00 95.45           H  
ATOM   4746  OG1 THR A 321      -3.747  -7.936 -15.029  1.00 95.45           O  
ATOM   4747  HG1 THR A 321      -3.956  -8.761 -14.585  1.00 95.45           H  
ATOM   4748  N   ASP A 322      -1.227  -9.031 -16.133  1.00 95.03           N  
ATOM   4749  H   ASP A 322      -1.926  -9.660 -15.764  1.00 95.03           H  
ATOM   4750  CA  ASP A 322      -0.843  -9.295 -17.520  1.00 95.03           C  
ATOM   4751  HA  ASP A 322       0.101  -8.789 -17.723  1.00 95.03           H  
ATOM   4752  C   ASP A 322      -1.869  -8.763 -18.544  1.00 95.03           C  
ATOM   4753  CB  ASP A 322      -0.600 -10.802 -17.678  1.00 95.03           C  
ATOM   4754  HB2 ASP A 322       0.169 -11.103 -16.967  1.00 95.03           H  
ATOM   4755  HB3 ASP A 322      -0.213 -10.988 -18.680  1.00 95.03           H  
ATOM   4756  O   ASP A 322      -1.702  -8.961 -19.753  1.00 95.03           O  
ATOM   4757  CG  ASP A 322      -1.843 -11.678 -17.454  1.00 95.03           C  
ATOM   4758  OD1 ASP A 322      -2.857 -11.166 -16.921  1.00 95.03           O  
ATOM   4759  OD2 ASP A 322      -1.742 -12.875 -17.799  1.00 95.03           O  
ATOM   4760  N   SER A 323      -2.920  -8.075 -18.086  1.00 95.16           N  
ATOM   4761  H   SER A 323      -3.019  -7.993 -17.084  1.00 95.16           H  
ATOM   4762  CA  SER A 323      -3.963  -7.498 -18.935  1.00 95.16           C  
ATOM   4763  HA  SER A 323      -4.296  -8.258 -19.641  1.00 95.16           H  
ATOM   4764  C   SER A 323      -3.467  -6.278 -19.714  1.00 95.16           C  
ATOM   4765  CB  SER A 323      -5.163  -7.103 -18.077  1.00 95.16           C  
ATOM   4766  HB2 SER A 323      -4.823  -6.404 -17.313  1.00 95.16           H  
ATOM   4767  HB3 SER A 323      -5.567  -7.990 -17.590  1.00 95.16           H  
ATOM   4768  O   SER A 323      -3.197  -5.220 -19.146  1.00 95.16           O  
ATOM   4769  OG  SER A 323      -6.171  -6.487 -18.867  1.00 95.16           O  
ATOM   4770  HG  SER A 323      -6.898  -6.265 -18.280  1.00 95.16           H  
ATOM   4771  N   GLU A 324      -3.439  -6.391 -21.043  1.00 93.73           N  
ATOM   4772  H   GLU A 324      -3.635  -7.293 -21.452  1.00 93.73           H  
ATOM   4773  CA  GLU A 324      -3.065  -5.282 -21.936  1.00 93.73           C  
ATOM   4774  HA  GLU A 324      -2.072  -4.921 -21.669  1.00 93.73           H  
ATOM   4775  C   GLU A 324      -4.022  -4.093 -21.847  1.00 93.73           C  
ATOM   4776  CB  GLU A 324      -3.052  -5.756 -23.394  1.00 93.73           C  
ATOM   4777  HB2 GLU A 324      -2.864  -4.901 -24.043  1.00 93.73           H  
ATOM   4778  HB3 GLU A 324      -4.022  -6.184 -23.647  1.00 93.73           H  
ATOM   4779  O   GLU A 324      -3.598  -2.949 -21.991  1.00 93.73           O  
ATOM   4780  CG  GLU A 324      -1.955  -6.787 -23.623  1.00 93.73           C  
ATOM   4781  HG2 GLU A 324      -1.012  -6.356 -23.286  1.00 93.73           H  
ATOM   4782  HG3 GLU A 324      -2.179  -7.679 -23.038  1.00 93.73           H  
ATOM   4783  CD  GLU A 324      -1.825  -7.188 -25.086  1.00 93.73           C  
ATOM   4784  OE1 GLU A 324      -0.687  -7.434 -25.530  1.00 93.73           O  
ATOM   4785  OE2 GLU A 324      -2.842  -7.414 -25.770  1.00 93.73           O  
ATOM   4786  N   ALA A 325      -5.308  -4.348 -21.584  1.00 94.74           N  
ATOM   4787  H   ALA A 325      -5.587  -5.304 -21.415  1.00 94.74           H  
ATOM   4788  CA  ALA A 325      -6.293  -3.285 -21.417  1.00 94.74           C  
ATOM   4789  HA  ALA A 325      -6.279  -2.647 -22.301  1.00 94.74           H  
ATOM   4790  C   ALA A 325      -5.941  -2.404 -20.209  1.00 94.74           C  
ATOM   4791  CB  ALA A 325      -7.684  -3.914 -21.286  1.00 94.74           C  
ATOM   4792  HB1 ALA A 325      -7.916  -4.492 -22.180  1.00 94.74           H  
ATOM   4793  HB2 ALA A 325      -7.724  -4.564 -20.412  1.00 94.74           H  
ATOM   4794  HB3 ALA A 325      -8.427  -3.125 -21.170  1.00 94.74           H  
ATOM   4795  O   ALA A 325      -5.938  -1.180 -20.314  1.00 94.74           O  
ATOM   4796  N   ILE A 326      -5.552  -3.028 -19.094  1.00 95.72           N  
ATOM   4797  H   ILE A 326      -5.492  -4.037 -19.101  1.00 95.72           H  
ATOM   4798  CA  ILE A 326      -5.141  -2.314 -17.881  1.00 95.72           C  
ATOM   4799  HA  ILE A 326      -5.871  -1.531 -17.676  1.00 95.72           H  
ATOM   4800  C   ILE A 326      -3.792  -1.614 -18.101  1.00 95.72           C  
ATOM   4801  CB  ILE A 326      -5.132  -3.276 -16.673  1.00 95.72           C  
ATOM   4802  HB  ILE A 326      -4.495  -4.128 -16.910  1.00 95.72           H  
ATOM   4803  O   ILE A 326      -3.606  -0.488 -17.644  1.00 95.72           O  
ATOM   4804  CG1 ILE A 326      -6.572  -3.774 -16.387  1.00 95.72           C  
ATOM   4805 HG12 ILE A 326      -7.167  -2.938 -16.020  1.00 95.72           H  
ATOM   4806 HG13 ILE A 326      -7.038  -4.122 -17.309  1.00 95.72           H  
ATOM   4807  CG2 ILE A 326      -4.563  -2.564 -15.434  1.00 95.72           C  
ATOM   4808 HG21 ILE A 326      -4.547  -3.238 -14.577  1.00 95.72           H  
ATOM   4809 HG22 ILE A 326      -3.537  -2.240 -15.607  1.00 95.72           H  
ATOM   4810 HG23 ILE A 326      -5.173  -1.694 -15.192  1.00 95.72           H  
ATOM   4811  CD1 ILE A 326      -6.678  -4.924 -15.377  1.00 95.72           C  
ATOM   4812 HD11 ILE A 326      -6.209  -4.650 -14.432  1.00 95.72           H  
ATOM   4813 HD12 ILE A 326      -7.730  -5.142 -15.194  1.00 95.72           H  
ATOM   4814 HD13 ILE A 326      -6.198  -5.822 -15.764  1.00 95.72           H  
ATOM   4815  N   HIS A 327      -2.861  -2.222 -18.849  1.00 96.56           N  
ATOM   4816  H   HIS A 327      -3.031  -3.165 -19.166  1.00 96.56           H  
ATOM   4817  CA  HIS A 327      -1.603  -1.557 -19.223  1.00 96.56           C  
ATOM   4818  HA  HIS A 327      -1.076  -1.259 -18.317  1.00 96.56           H  
ATOM   4819  C   HIS A 327      -1.855  -0.272 -20.024  1.00 96.56           C  
ATOM   4820  CB  HIS A 327      -0.699  -2.505 -20.027  1.00 96.56           C  
ATOM   4821  HB2 HIS A 327       0.202  -1.955 -20.299  1.00 96.56           H  
ATOM   4822  HB3 HIS A 327      -1.201  -2.787 -20.952  1.00 96.56           H  
ATOM   4823  O   HIS A 327      -1.221   0.749 -19.756  1.00 96.56           O  
ATOM   4824  CG  HIS A 327      -0.241  -3.764 -19.334  1.00 96.56           C  
ATOM   4825  CD2 HIS A 327      -0.376  -4.066 -18.010  1.00 96.56           C  
ATOM   4826  HD2 HIS A 327      -0.865  -3.470 -17.254  1.00 96.56           H  
ATOM   4827  ND1 HIS A 327       0.438  -4.809 -19.971  1.00 96.56           N  
ATOM   4828  CE1 HIS A 327       0.690  -5.715 -19.014  1.00 96.56           C  
ATOM   4829  HE1 HIS A 327       1.196  -6.657 -19.167  1.00 96.56           H  
ATOM   4830  NE2 HIS A 327       0.214  -5.295 -17.834  1.00 96.56           N  
ATOM   4831  HE2 HIS A 327       0.239  -5.839 -16.983  1.00 96.56           H  
ATOM   4832  N   ALA A 328      -2.804  -0.293 -20.965  1.00 95.74           N  
ATOM   4833  H   ALA A 328      -3.271  -1.168 -21.159  1.00 95.74           H  
ATOM   4834  CA  ALA A 328      -3.188   0.881 -21.746  1.00 95.74           C  
ATOM   4835  HA  ALA A 328      -2.285   1.324 -22.167  1.00 95.74           H  
ATOM   4836  C   ALA A 328      -3.869   1.964 -20.885  1.00 95.74           C  
ATOM   4837  CB  ALA A 328      -4.082   0.427 -22.905  1.00 95.74           C  
ATOM   4838  HB1 ALA A 328      -3.556  -0.313 -23.508  1.00 95.74           H  
ATOM   4839  HB2 ALA A 328      -4.333   1.284 -23.530  1.00 95.74           H  
ATOM   4840  HB3 ALA A 328      -5.001  -0.015 -22.520  1.00 95.74           H  
ATOM   4841  O   ALA A 328      -3.550   3.146 -21.030  1.00 95.74           O  
ATOM   4842  N   GLU A 329      -4.755   1.577 -19.960  1.00 96.23           N  
ATOM   4843  H   GLU A 329      -5.012   0.601 -19.915  1.00 96.23           H  
ATOM   4844  CA  GLU A 329      -5.368   2.499 -18.989  1.00 96.23           C  
ATOM   4845  HA  GLU A 329      -5.895   3.290 -19.523  1.00 96.23           H  
ATOM   4846  C   GLU A 329      -4.309   3.178 -18.107  1.00 96.23           C  
ATOM   4847  CB  GLU A 329      -6.374   1.755 -18.092  1.00 96.23           C  
ATOM   4848  HB2 GLU A 329      -6.630   2.407 -17.257  1.00 96.23           H  
ATOM   4849  HB3 GLU A 329      -5.901   0.859 -17.689  1.00 96.23           H  
ATOM   4850  O   GLU A 329      -4.323   4.400 -17.939  1.00 96.23           O  
ATOM   4851  CG  GLU A 329      -7.680   1.370 -18.804  1.00 96.23           C  
ATOM   4852  HG2 GLU A 329      -7.455   0.770 -19.685  1.00 96.23           H  
ATOM   4853  HG3 GLU A 329      -8.163   2.286 -19.147  1.00 96.23           H  
ATOM   4854  CD  GLU A 329      -8.658   0.598 -17.895  1.00 96.23           C  
ATOM   4855  OE1 GLU A 329      -9.754   0.230 -18.376  1.00 96.23           O  
ATOM   4856  OE2 GLU A 329      -8.379   0.399 -16.690  1.00 96.23           O  
ATOM   4857  N   ALA A 330      -3.351   2.405 -17.590  1.00 96.17           N  
ATOM   4858  H   ALA A 330      -3.408   1.407 -17.738  1.00 96.17           H  
ATOM   4859  CA  ALA A 330      -2.265   2.918 -16.762  1.00 96.17           C  
ATOM   4860  HA  ALA A 330      -2.696   3.498 -15.946  1.00 96.17           H  
ATOM   4861  C   ALA A 330      -1.325   3.847 -17.547  1.00 96.17           C  
ATOM   4862  CB  ALA A 330      -1.520   1.726 -16.159  1.00 96.17           C  
ATOM   4863  HB1 ALA A 330      -0.754   2.089 -15.473  1.00 96.17           H  
ATOM   4864  HB2 ALA A 330      -2.221   1.100 -15.607  1.00 96.17           H  
ATOM   4865  HB3 ALA A 330      -1.053   1.134 -16.946  1.00 96.17           H  
ATOM   4866  O   ALA A 330      -0.902   4.881 -17.028  1.00 96.17           O  
ATOM   4867  N   LEU A 331      -1.031   3.538 -18.815  1.00 95.70           N  
ATOM   4868  H   LEU A 331      -1.359   2.658 -19.186  1.00 95.70           H  
ATOM   4869  CA  LEU A 331      -0.233   4.417 -19.672  1.00 95.70           C  
ATOM   4870  HA  LEU A 331       0.695   4.645 -19.148  1.00 95.70           H  
ATOM   4871  C   LEU A 331      -0.949   5.750 -19.929  1.00 95.70           C  
ATOM   4872  CB  LEU A 331       0.106   3.681 -20.980  1.00 95.70           C  
ATOM   4873  HB2 LEU A 331      -0.821   3.335 -21.439  1.00 95.70           H  
ATOM   4874  HB3 LEU A 331       0.709   2.805 -20.744  1.00 95.70           H  
ATOM   4875  O   LEU A 331      -0.333   6.812 -19.807  1.00 95.70           O  
ATOM   4876  CG  LEU A 331       0.856   4.552 -22.006  1.00 95.70           C  
ATOM   4877  HG  LEU A 331       0.232   5.399 -22.289  1.00 95.70           H  
ATOM   4878  CD1 LEU A 331       2.191   5.083 -21.479  1.00 95.70           C  
ATOM   4879 HD11 LEU A 331       2.643   5.692 -22.263  1.00 95.70           H  
ATOM   4880 HD12 LEU A 331       2.030   5.712 -20.604  1.00 95.70           H  
ATOM   4881 HD13 LEU A 331       2.842   4.248 -21.221  1.00 95.70           H  
ATOM   4882  CD2 LEU A 331       1.143   3.745 -23.269  1.00 95.70           C  
ATOM   4883 HD21 LEU A 331       1.609   4.377 -24.024  1.00 95.70           H  
ATOM   4884 HD22 LEU A 331       0.212   3.351 -23.676  1.00 95.70           H  
ATOM   4885 HD23 LEU A 331       1.811   2.913 -23.044  1.00 95.70           H  
ATOM   4886  N   ALA A 332      -2.247   5.707 -20.239  1.00 94.74           N  
ATOM   4887  H   ALA A 332      -2.696   4.807 -20.334  1.00 94.74           H  
ATOM   4888  CA  ALA A 332      -3.055   6.911 -20.416  1.00 94.74           C  
ATOM   4889  HA  ALA A 332      -2.604   7.521 -21.199  1.00 94.74           H  
ATOM   4890  C   ALA A 332      -3.097   7.752 -19.131  1.00 94.74           C  
ATOM   4891  CB  ALA A 332      -4.461   6.498 -20.864  1.00 94.74           C  
ATOM   4892  HB1 ALA A 332      -5.067   7.389 -21.034  1.00 94.74           H  
ATOM   4893  HB2 ALA A 332      -4.935   5.883 -20.099  1.00 94.74           H  
ATOM   4894  HB3 ALA A 332      -4.399   5.926 -21.790  1.00 94.74           H  
ATOM   4895  O   ALA A 332      -3.012   8.980 -19.195  1.00 94.74           O  
ATOM   4896  N   HIS A 333      -3.170   7.107 -17.962  1.00 94.44           N  
ATOM   4897  H   HIS A 333      -3.291   6.105 -17.971  1.00 94.44           H  
ATOM   4898  CA  HIS A 333      -3.066   7.784 -16.673  1.00 94.44           C  
ATOM   4899  HA  HIS A 333      -3.845   8.545 -16.618  1.00 94.44           H  
ATOM   4900  C   HIS A 333      -1.724   8.510 -16.523  1.00 94.44           C  
ATOM   4901  CB  HIS A 333      -3.308   6.785 -15.537  1.00 94.44           C  
ATOM   4902  HB2 HIS A 333      -4.331   6.414 -15.606  1.00 94.44           H  
ATOM   4903  HB3 HIS A 333      -2.636   5.932 -15.632  1.00 94.44           H  
ATOM   4904  O   HIS A 333      -1.722   9.719 -16.309  1.00 94.44           O  
ATOM   4905  CG  HIS A 333      -3.099   7.395 -14.178  1.00 94.44           C  
ATOM   4906  CD2 HIS A 333      -1.927   7.428 -13.466  1.00 94.44           C  
ATOM   4907  HD2 HIS A 333      -0.975   7.022 -13.773  1.00 94.44           H  
ATOM   4908  ND1 HIS A 333      -4.056   8.026 -13.421  1.00 94.44           N  
ATOM   4909  HD1 HIS A 333      -5.052   8.002 -13.588  1.00 94.44           H  
ATOM   4910  CE1 HIS A 333      -3.470   8.426 -12.281  1.00 94.44           C  
ATOM   4911  HE1 HIS A 333      -3.964   8.892 -11.441  1.00 94.44           H  
ATOM   4912  NE2 HIS A 333      -2.182   8.084 -12.263  1.00 94.44           N  
ATOM   4913  N   VAL A 334      -0.592   7.827 -16.715  1.00 93.86           N  
ATOM   4914  H   VAL A 334      -0.654   6.835 -16.897  1.00 93.86           H  
ATOM   4915  CA  VAL A 334       0.744   8.437 -16.575  1.00 93.86           C  
ATOM   4916  HA  VAL A 334       0.841   8.822 -15.560  1.00 93.86           H  
ATOM   4917  C   VAL A 334       0.929   9.642 -17.508  1.00 93.86           C  
ATOM   4918  CB  VAL A 334       1.835   7.368 -16.783  1.00 93.86           C  
ATOM   4919  HB  VAL A 334       1.613   6.785 -17.677  1.00 93.86           H  
ATOM   4920  O   VAL A 334       1.459  10.673 -17.095  1.00 93.86           O  
ATOM   4921  CG1 VAL A 334       3.233   7.968 -16.951  1.00 93.86           C  
ATOM   4922 HG11 VAL A 334       3.982   7.177 -16.922  1.00 93.86           H  
ATOM   4923 HG12 VAL A 334       3.434   8.677 -16.148  1.00 93.86           H  
ATOM   4924 HG13 VAL A 334       3.312   8.486 -17.907  1.00 93.86           H  
ATOM   4925  CG2 VAL A 334       1.858   6.429 -15.571  1.00 93.86           C  
ATOM   4926 HG21 VAL A 334       0.948   5.829 -15.539  1.00 93.86           H  
ATOM   4927 HG22 VAL A 334       2.721   5.766 -15.616  1.00 93.86           H  
ATOM   4928 HG23 VAL A 334       1.924   7.007 -14.649  1.00 93.86           H  
ATOM   4929  N   GLN A 335       0.416   9.569 -18.738  1.00 92.02           N  
ATOM   4930  H   GLN A 335      -0.010   8.700 -19.028  1.00 92.02           H  
ATOM   4931  CA  GLN A 335       0.424  10.703 -19.672  1.00 92.02           C  
ATOM   4932  HA  GLN A 335       1.440  11.084 -19.767  1.00 92.02           H  
ATOM   4933  C   GLN A 335      -0.457  11.872 -19.197  1.00 92.02           C  
ATOM   4934  CB  GLN A 335      -0.060  10.217 -21.044  1.00 92.02           C  
ATOM   4935  HB2 GLN A 335      -0.223  11.080 -21.690  1.00 92.02           H  
ATOM   4936  HB3 GLN A 335      -1.010   9.699 -20.919  1.00 92.02           H  
ATOM   4937  O   GLN A 335      -0.111  13.038 -19.389  1.00 92.02           O  
ATOM   4938  CG  GLN A 335       0.950   9.287 -21.734  1.00 92.02           C
[truncated: 295,497 more chars]
