# Supplementary material for: Evolution of Phage Tail Sheath Protein
Source: Viruses. 2022 May 26;14(6):1148. doi: 10.3390/v14061148 (PMC9230969; doi:10.3390/v14061148)
Supplement: Supplementary file 1 [file viruses-14-01148-s001.zip › Supplementary_File_S2/AF_models/Bacillus__phage__G.pdb]

ATOM      1  N   MET A   1      11.406  18.300  24.213  1.00 47.19           N  
ATOM      2  H   MET A   1      11.639  19.184  23.785  1.00 47.19           H  
ATOM      3  H2  MET A   1      10.926  18.465  25.086  1.00 47.19           H  
ATOM      4  H3  MET A   1      12.267  17.798  24.380  1.00 47.19           H  
ATOM      5  CA  MET A   1      10.545  17.538  23.279  1.00 47.19           C  
ATOM      6  HA  MET A   1      10.354  16.542  23.678  1.00 47.19           H  
ATOM      7  C   MET A   1      11.277  17.395  21.947  1.00 47.19           C  
ATOM      8  CB  MET A   1       9.201  18.256  23.077  1.00 47.19           C  
ATOM      9  HB2 MET A   1       9.385  19.258  22.690  1.00 47.19           H  
ATOM     10  HB3 MET A   1       8.602  17.713  22.347  1.00 47.19           H  
ATOM     11  O   MET A   1      12.112  18.258  21.675  1.00 47.19           O  
ATOM     12  CG  MET A   1       8.404  18.363  24.385  1.00 47.19           C  
ATOM     13  HG2 MET A   1       9.015  18.840  25.152  1.00 47.19           H  
ATOM     14  HG3 MET A   1       8.135  17.363  24.726  1.00 47.19           H  
ATOM     15  SD  MET A   1       6.899  19.341  24.207  1.00 47.19           S  
ATOM     16  CE  MET A   1       6.308  19.382  25.927  1.00 47.19           C  
ATOM     17  HE1 MET A   1       6.127  18.370  26.287  1.00 47.19           H  
ATOM     18  HE2 MET A   1       5.376  19.945  25.977  1.00 47.19           H  
ATOM     19  HE3 MET A   1       7.042  19.872  26.566  1.00 47.19           H  
ATOM     20  N   PRO A   2      11.020  16.349  21.139  1.00 51.14           N  
ATOM     21  CA  PRO A   2      11.424  16.335  19.729  1.00 51.14           C  
ATOM     22  HA  PRO A   2      12.505  16.444  19.643  1.00 51.14           H  
ATOM     23  C   PRO A   2      10.747  17.483  18.956  1.00 51.14           C  
ATOM     24  CB  PRO A   2      11.006  14.958  19.200  1.00 51.14           C  
ATOM     25  HB2 PRO A   2      11.801  14.237  19.387  1.00 51.14           H  
ATOM     26  HB3 PRO A   2      10.753  14.975  18.140  1.00 51.14           H  
ATOM     27  O   PRO A   2       9.786  18.085  19.439  1.00 51.14           O  
ATOM     28  CG  PRO A   2       9.792  14.610  20.061  1.00 51.14           C  
ATOM     29  HG2 PRO A   2       9.631  13.533  20.120  1.00 51.14           H  
ATOM     30  HG3 PRO A   2       8.906  15.106  19.665  1.00 51.14           H  
ATOM     31  CD  PRO A   2      10.155  15.209  21.421  1.00 51.14           C  
ATOM     32  HD2 PRO A   2      10.704  14.471  22.007  1.00 51.14           H  
ATOM     33  HD3 PRO A   2       9.244  15.500  21.945  1.00 51.14           H  
ATOM     34  N   TYR A   3      11.251  17.804  17.763  1.00 54.91           N  
ATOM     35  H   TYR A   3      11.993  17.241  17.375  1.00 54.91           H  
ATOM     36  CA  TYR A   3      10.631  18.813  16.901  1.00 54.91           C  
ATOM     37  HA  TYR A   3      10.459  19.719  17.482  1.00 54.91           H  
ATOM     38  C   TYR A   3       9.275  18.314  16.378  1.00 54.91           C  
ATOM     39  CB  TYR A   3      11.585  19.164  15.745  1.00 54.91           C  
ATOM     40  HB2 TYR A   3      12.480  19.631  16.156  1.00 54.91           H  
ATOM     41  HB3 TYR A   3      11.895  18.243  15.252  1.00 54.91           H  
ATOM     42  O   TYR A   3       9.225  17.310  15.671  1.00 54.91           O  
ATOM     43  CG  TYR A   3      10.983  20.085  14.697  1.00 54.91           C  
ATOM     44  CD1 TYR A   3      10.302  19.535  13.592  1.00 54.91           C  
ATOM     45  HD1 TYR A   3      10.224  18.463  13.486  1.00 54.91           H  
ATOM     46  CD2 TYR A   3      11.078  21.484  14.834  1.00 54.91           C  
ATOM     47  HD2 TYR A   3      11.600  21.907  15.679  1.00 54.91           H  
ATOM     48  CE1 TYR A   3       9.703  20.376  12.636  1.00 54.91           C  
ATOM     49  HE1 TYR A   3       9.174  19.957  11.793  1.00 54.91           H  
ATOM     50  CE2 TYR A   3      10.488  22.330  13.873  1.00 54.91           C  
ATOM     51  HE2 TYR A   3      10.558  23.403  13.983  1.00 54.91           H  
ATOM     52  OH  TYR A   3       9.208  22.586  11.854  1.00 54.91           O  
ATOM     53  HH  TYR A   3       9.405  23.510  12.029  1.00 54.91           H  
ATOM     54  CZ  TYR A   3       9.792  21.775  12.776  1.00 54.91           C  
ATOM     55  N   LYS A   4       8.198  19.051  16.675  1.00 59.07           N  
ATOM     56  H   LYS A   4       8.326  19.850  17.280  1.00 59.07           H  
ATOM     57  CA  LYS A   4       6.894  18.932  16.002  1.00 59.07           C  
ATOM     58  HA  LYS A   4       6.922  18.062  15.346  1.00 59.07           H  
ATOM     59  C   LYS A   4       6.677  20.159  15.105  1.00 59.07           C  
ATOM     60  CB  LYS A   4       5.745  18.698  17.013  1.00 59.07           C  
ATOM     61  HB2 LYS A   4       5.651  19.565  17.668  1.00 59.07           H  
ATOM     62  HB3 LYS A   4       4.816  18.598  16.452  1.00 59.07           H  
ATOM     63  O   LYS A   4       7.144  21.258  15.417  1.00 59.07           O  
ATOM     64  CG  LYS A   4       5.934  17.430  17.875  1.00 59.07           C  
ATOM     65  HG2 LYS A   4       6.241  16.610  17.226  1.00 59.07           H  
ATOM     66  HG3 LYS A   4       6.733  17.611  18.594  1.00 59.07           H  
ATOM     67  CD  LYS A   4       4.663  16.988  18.636  1.00 59.07           C  
ATOM     68  HD2 LYS A   4       3.904  16.697  17.910  1.00 59.07           H  
ATOM     69  HD3 LYS A   4       4.279  17.807  19.244  1.00 59.07           H  
ATOM     70  CE  LYS A   4       5.004  15.788  19.539  1.00 59.07           C  
ATOM     71  HE2 LYS A   4       5.556  16.127  20.415  1.00 59.07           H  
ATOM     72  HE3 LYS A   4       5.672  15.142  18.969  1.00 59.07           H  
ATOM     73  NZ  LYS A   4       3.841  14.952  19.953  1.00 59.07           N  
ATOM     74  HZ1 LYS A   4       3.176  14.810  19.206  1.00 59.07           H  
ATOM     75  HZ2 LYS A   4       4.177  14.014  20.121  1.00 59.07           H  
ATOM     76  HZ3 LYS A   4       3.299  15.239  20.756  1.00 59.07           H  
ATOM     77  N   LYS A   5       5.986  19.977  13.978  1.00 66.46           N  
ATOM     78  H   LYS A   5       5.544  19.076  13.858  1.00 66.46           H  
ATOM     79  CA  LYS A   5       5.631  21.054  13.034  1.00 66.46           C  
ATOM     80  HA  LYS A   5       6.539  21.591  12.759  1.00 66.46           H  
ATOM     81  C   LYS A   5       4.644  22.028  13.708  1.00 66.46           C  
ATOM     82  CB  LYS A   5       5.023  20.396  11.779  1.00 66.46           C  
ATOM     83  HB2 LYS A   5       5.768  19.738  11.332  1.00 66.46           H  
ATOM     84  HB3 LYS A   5       4.180  19.781  12.096  1.00 66.46           H  
ATOM     85  O   LYS A   5       3.790  21.572  14.457  1.00 66.46           O  
ATOM     86  CG  LYS A   5       4.524  21.378  10.706  1.00 66.46           C  
ATOM     87  HG2 LYS A   5       5.368  21.929  10.290  1.00 66.46           H  
ATOM     88  HG3 LYS A   5       3.827  22.084  11.158  1.00 66.46           H  
ATOM     89  CD  LYS A   5       3.781  20.634   9.588  1.00 66.46           C  
ATOM     90  HD2 LYS A   5       3.031  19.984  10.037  1.00 66.46           H  
ATOM     91  HD3 LYS A   5       4.488  20.025   9.025  1.00 66.46           H  
ATOM     92  CE  LYS A   5       3.081  21.634   8.658  1.00 66.46           C  
ATOM     93  HE2 LYS A   5       3.838  22.249   8.171  1.00 66.46           H  
ATOM     94  HE3 LYS A   5       2.461  22.289   9.270  1.00 66.46           H  
ATOM     95  NZ  LYS A   5       2.241  20.941   7.647  1.00 66.46           N  
ATOM     96  HZ1 LYS A   5       1.533  20.385   8.105  1.00 66.46           H  
ATOM     97  HZ2 LYS A   5       1.774  21.610   7.051  1.00 66.46           H  
ATOM     98  HZ3 LYS A   5       2.801  20.330   7.070  1.00 66.46           H  
ATOM     99  N   PRO A   6       4.666  23.346  13.432  1.00 55.70           N  
ATOM    100  CA  PRO A   6       3.592  24.235  13.877  1.00 55.70           C  
ATOM    101  HA  PRO A   6       3.551  24.207  14.966  1.00 55.70           H  
ATOM    102  C   PRO A   6       2.231  23.806  13.302  1.00 55.70           C  
ATOM    103  CB  PRO A   6       4.003  25.643  13.431  1.00 55.70           C  
ATOM    104  HB2 PRO A   6       3.581  25.872  12.453  1.00 55.70           H  
ATOM    105  HB3 PRO A   6       3.706  26.398  14.159  1.00 55.70           H  
ATOM    106  O   PRO A   6       2.059  23.734  12.083  1.00 55.70           O  
ATOM    107  CG  PRO A   6       5.524  25.538  13.311  1.00 55.70           C  
ATOM    108  HG2 PRO A   6       5.927  26.272  12.612  1.00 55.70           H  
ATOM    109  HG3 PRO A   6       5.979  25.653  14.295  1.00 55.70           H  
ATOM    110  CD  PRO A   6       5.734  24.108  12.813  1.00 55.70           C  
ATOM    111  HD2 PRO A   6       5.630  24.070  11.729  1.00 55.70           H  
ATOM    112  HD3 PRO A   6       6.715  23.746  13.119  1.00 55.70           H  
ATOM    113  N   GLY A   7       1.271  23.530  14.180  1.00 67.97           N  
ATOM    114  H   GLY A   7       1.492  23.538  15.166  1.00 67.97           H  
ATOM    115  CA  GLY A   7      -0.063  23.041  13.839  1.00 67.97           C  
ATOM    116  HA2 GLY A   7      -0.554  23.745  13.168  1.00 67.97           H  
ATOM    117  HA3 GLY A   7       0.021  22.078  13.337  1.00 67.97           H  
ATOM    118  C   GLY A   7      -0.917  22.857  15.092  1.00 67.97           C  
ATOM    119  O   GLY A   7      -0.408  22.946  16.209  1.00 67.97           O  
ATOM    120  N   ALA A   8      -2.213  22.609  14.909  1.00 58.56           N  
ATOM    121  H   ALA A   8      -2.569  22.516  13.968  1.00 58.56           H  
ATOM    122  CA  ALA A   8      -3.055  22.112  15.989  1.00 58.56           C  
ATOM    123  HA  ALA A   8      -2.776  22.606  16.920  1.00 58.56           H  
ATOM    124  C   ALA A   8      -2.815  20.603  16.152  1.00 58.56           C  
ATOM    125  CB  ALA A   8      -4.519  22.457  15.695  1.00 58.56           C  
ATOM    126  HB1 ALA A   8      -4.822  22.010  14.748  1.00 58.56           H  
ATOM    127  HB2 ALA A   8      -5.155  22.074  16.492  1.00 58.56           H  
ATOM    128  HB3 ALA A   8      -4.640  23.539  15.635  1.00 58.56           H  
ATOM    129  O   ALA A   8      -2.798  19.862  15.168  1.00 58.56           O  
ATOM    130  N   TYR A   9      -2.659  20.155  17.393  1.00 70.01           N  
ATOM    131  H   TYR A   9      -2.713  20.809  18.160  1.00 70.01           H  
ATOM    132  CA  TYR A   9      -2.515  18.749  17.752  1.00 70.01           C  
ATOM    133  HA  TYR A   9      -2.696  18.124  16.877  1.00 70.01           H  
ATOM    134  C   TYR A   9      -3.569  18.401  18.795  1.00 70.01           C  
ATOM    135  CB  TYR A   9      -1.090  18.473  18.241  1.00 70.01           C  
ATOM    136  HB2 TYR A   9      -1.049  17.462  18.646  1.00 70.01           H  
ATOM    137  HB3 TYR A   9      -0.847  19.160  19.052  1.00 70.01           H  
ATOM    138  O   TYR A   9      -3.919  19.231  19.630  1.00 70.01           O  
ATOM    139  CG  TYR A   9      -0.046  18.576  17.145  1.00 70.01           C  
ATOM    140  CD1 TYR A   9      -0.042  17.622  16.112  1.00 70.01           C  
ATOM    141  HD1 TYR A   9      -0.804  16.858  16.085  1.00 70.01           H  
ATOM    142  CD2 TYR A   9       0.928  19.592  17.158  1.00 70.01           C  
ATOM    143  HD2 TYR A   9       0.917  20.341  17.936  1.00 70.01           H  
ATOM    144  CE1 TYR A   9       0.962  17.628  15.131  1.00 70.01           C  
ATOM    145  HE1 TYR A   9       0.973  16.852  14.380  1.00 70.01           H  
ATOM    146  CE2 TYR A   9       1.931  19.614  16.168  1.00 70.01           C  
ATOM    147  HE2 TYR A   9       2.700  20.371  16.200  1.00 70.01           H  
ATOM    148  OH  TYR A   9       2.957  18.565  14.238  1.00 70.01           O  
ATOM    149  HH  TYR A   9       2.848  17.761  13.724  1.00 70.01           H  
ATOM    150  CZ  TYR A   9       1.961  18.620  15.162  1.00 70.01           C  
ATOM    151  N   ALA A  10      -4.106  17.188  18.717  1.00 51.42           N  
ATOM    152  H   ALA A  10      -3.686  16.505  18.102  1.00 51.42           H  
ATOM    153  CA  ALA A  10      -5.182  16.737  19.586  1.00 51.42           C  
ATOM    154  HA  ALA A  10      -5.286  17.411  20.436  1.00 51.42           H  
ATOM    155  C   ALA A  10      -4.823  15.354  20.112  1.00 51.42           C  
ATOM    156  CB  ALA A  10      -6.501  16.753  18.809  1.00 51.42           C  
ATOM    157  HB1 ALA A  10      -7.309  16.407  19.453  1.00 51.42           H  
ATOM    158  HB2 ALA A  10      -6.723  17.766  18.473  1.00 51.42           H  
ATOM    159  HB3 ALA A  10      -6.424  16.091  17.946  1.00 51.42           H  
ATOM    160  O   ALA A  10      -4.703  14.405  19.337  1.00 51.42           O  
ATOM    161  N   ARG A  11      -4.633  15.268  21.428  1.00 44.37           N  
ATOM    162  H   ARG A  11      -4.759  16.105  21.980  1.00 44.37           H  
ATOM    163  CA  ARG A  11      -4.343  14.030  22.142  1.00 44.37           C  
ATOM    164  HA  ARG A  11      -3.946  13.295  21.443  1.00 44.37           H  
ATOM    165  C   ARG A  11      -5.627  13.493  22.753  1.00 44.37           C  
ATOM    166  CB  ARG A  11      -3.278  14.311  23.207  1.00 44.37           C  
ATOM    167  HB2 ARG A  11      -2.397  14.732  22.722  1.00 44.37           H  
ATOM    168  HB3 ARG A  11      -3.658  15.037  23.926  1.00 44.37           H  
ATOM    169  O   ARG A  11      -6.320  14.218  23.464  1.00 44.37           O  
ATOM    170  CG  ARG A  11      -2.882  13.026  23.940  1.00 44.37           C  
ATOM    171  HG2 ARG A  11      -2.516  12.299  23.215  1.00 44.37           H  
ATOM    172  HG3 ARG A  11      -3.743  12.608  24.462  1.00 44.37           H  
ATOM    173  CD  ARG A  11      -1.788  13.321  24.961  1.00 44.37           C  
ATOM    174  HD2 ARG A  11      -0.962  13.821  24.456  1.00 44.37           H  
ATOM    175  HD3 ARG A  11      -2.186  13.987  25.727  1.00 44.37           H  
ATOM    176  NE  ARG A  11      -1.312  12.072  25.575  1.00 44.37           N  
ATOM    177  HE  ARG A  11      -1.755  11.224  25.250  1.00 44.37           H  
ATOM    178  NH1 ARG A  11       0.437  12.997  26.721  1.00 44.37           N  
ATOM    179 HH11 ARG A  11       1.266  12.912  27.291  1.00 44.37           H  
ATOM    180 HH12 ARG A  11       0.211  13.876  26.278  1.00 44.37           H  
ATOM    181  NH2 ARG A  11       0.090  10.788  26.815  1.00 44.37           N  
ATOM    182 HH21 ARG A  11      -0.395   9.969  26.478  1.00 44.37           H  
ATOM    183 HH22 ARG A  11       0.926  10.701  27.374  1.00 44.37           H  
ATOM    184  CZ  ARG A  11      -0.267  11.959  26.365  1.00 44.37           C  
ATOM    185  N   PHE A  12      -5.918  12.213  22.546  1.00 36.52           N  
ATOM    186  H   PHE A  12      -5.324  11.660  21.946  1.00 36.52           H  
ATOM    187  CA  PHE A  12      -7.051  11.584  23.214  1.00 36.52           C  
ATOM    188  HA  PHE A  12      -7.896  12.270  23.165  1.00 36.52           H  
ATOM    189  C   PHE A  12      -6.736  11.336  24.698  1.00 36.52           C  
ATOM    190  CB  PHE A  12      -7.465  10.315  22.465  1.00 36.52           C  
ATOM    191  HB2 PHE A  12      -7.567  10.549  21.405  1.00 36.52           H  
ATOM    192  HB3 PHE A  12      -6.684   9.562  22.563  1.00 36.52           H  
ATOM    193  O   PHE A  12      -5.963  10.444  25.051  1.00 36.52           O  
ATOM    194  CG  PHE A  12      -8.787   9.756  22.950  1.00 36.52           C  
ATOM    195  CD1 PHE A  12      -8.819   8.589  23.736  1.00 36.52           C  
ATOM    196  HD1 PHE A  12      -7.897   8.095  24.006  1.00 36.52           H  
ATOM    197  CD2 PHE A  12      -9.990  10.408  22.614  1.00 36.52           C  
ATOM    198  HD2 PHE A  12      -9.971  11.312  22.024  1.00 36.52           H  
ATOM    199  CE1 PHE A  12     -10.050   8.052  24.148  1.00 36.52           C  
ATOM    200  HE1 PHE A  12     -10.076   7.138  24.723  1.00 36.52           H  
ATOM    201  CE2 PHE A  12     -11.221   9.877  23.036  1.00 36.52           C  
ATOM    202  HE2 PHE A  12     -12.142  10.374  22.771  1.00 36.52           H  
ATOM    203  CZ  PHE A  12     -11.249   8.686  23.783  1.00 36.52           C  
ATOM    204  HZ  PHE A  12     -12.193   8.247  24.071  1.00 36.52           H  
ATOM    205  N   VAL A  13      -7.341  12.139  25.574  1.00 39.07           N  
ATOM    206  H   VAL A  13      -7.924  12.877  25.204  1.00 39.07           H  
ATOM    207  CA  VAL A  13      -7.397  11.897  27.023  1.00 39.07           C  
ATOM    208  HA  VAL A  13      -6.573  11.241  27.304  1.00 39.07           H  
ATOM    209  C   VAL A  13      -8.705  11.168  27.333  1.00 39.07           C  
ATOM    210  CB  VAL A  13      -7.241  13.211  27.816  1.00 39.07           C  
ATOM    211  HB  VAL A  13      -8.038  13.899  27.536  1.00 39.07           H  
ATOM    212  O   VAL A  13      -9.726  11.428  26.703  1.00 39.07           O  
ATOM    213  CG1 VAL A  13      -7.306  12.979  29.333  1.00 39.07           C  
ATOM    214 HG11 VAL A  13      -6.557  12.248  29.638  1.00 39.07           H  
ATOM    215 HG12 VAL A  13      -7.117  13.918  29.853  1.00 39.07           H  
ATOM    216 HG13 VAL A  13      -8.300  12.636  29.620  1.00 39.07           H  
ATOM    217  CG2 VAL A  13      -5.887  13.869  27.509  1.00 39.07           C  
ATOM    218 HG21 VAL A  13      -5.779  14.785  28.089  1.00 39.07           H  
ATOM    219 HG22 VAL A  13      -5.831  14.136  26.454  1.00 39.07           H  
ATOM    220 HG23 VAL A  13      -5.070  13.189  27.750  1.00 39.07           H  
ATOM    221  N   LYS A  14      -8.690  10.228  28.287  1.00 32.19           N  
ATOM    222  H   LYS A  14      -7.830  10.094  28.799  1.00 32.19           H  
ATOM    223  CA  LYS A  14      -9.776   9.251  28.491  1.00 32.19           C  
ATOM    224  HA  LYS A  14     -10.166   9.038  27.496  1.00 32.19           H  
ATOM    225  C   LYS A  14     -11.004   9.786  29.263  1.00 32.19           C  
ATOM    226  CB  LYS A  14      -9.194   7.927  29.029  1.00 32.19           C  
ATOM    227  HB2 LYS A  14      -9.132   7.962  30.116  1.00 32.19           H  
ATOM    228  HB3 LYS A  14      -8.188   7.787  28.632  1.00 32.19           H  
ATOM    229  O   LYS A  14     -11.473   9.144  30.197  1.00 32.19           O  
ATOM    230  CG  LYS A  14     -10.046   6.729  28.579  1.00 32.19           C  
ATOM    231  HG2 LYS A  14     -11.077   6.868  28.905  1.00 32.19           H  
ATOM    232  HG3 LYS A  14     -10.034   6.682  27.490  1.00 32.19           H  
ATOM    233  CD  LYS A  14      -9.527   5.400  29.141  1.00 32.19           C  
ATOM    234  HD2 LYS A  14      -9.626   5.406  30.226  1.00 32.19           H  
ATOM    235  HD3 LYS A  14      -8.479   5.269  28.870  1.00 32.19           H  
ATOM    236  CE  LYS A  14     -10.362   4.263  28.543  1.00 32.19           C  
ATOM    237  HE2 LYS A  14     -10.240   4.249  27.460  1.00 32.19           H  
ATOM    238  HE3 LYS A  14     -11.418   4.453  28.738  1.00 32.19           H  
ATOM    239  NZ  LYS A  14     -10.013   2.936  29.093  1.00 32.19           N  
ATOM    240  HZ1 LYS A  14     -10.665   2.263  28.716  1.00 32.19           H  
ATOM    241  HZ2 LYS A  14      -9.100   2.604  28.816  1.00 32.19           H  
ATOM    242  HZ3 LYS A  14     -10.158   2.864  30.090  1.00 32.19           H  
ATOM    243  N   THR A  15     -11.541  10.917  28.808  1.00 31.70           N  
ATOM    244  H   THR A  15     -11.044  11.375  28.057  1.00 31.70           H  
ATOM    245  CA  THR A  15     -12.936  11.360  28.988  1.00 31.70           C  
ATOM    246  HA  THR A  15     -13.553  10.511  29.282  1.00 31.70           H  
ATOM    247  C   THR A  15     -13.377  11.862  27.610  1.00 31.70           C  
ATOM    248  CB  THR A  15     -13.087  12.455  30.057  1.00 31.70           C  
ATOM    249  HB  THR A  15     -12.607  13.375  29.723  1.00 31.70           H  
ATOM    250  O   THR A  15     -12.825  12.830  27.095  1.00 31.70           O  
ATOM    251  CG2 THR A  15     -14.557  12.729  30.370  1.00 31.70           C  
ATOM    252 HG21 THR A  15     -15.064  13.090  29.475  1.00 31.70           H  
ATOM    253 HG22 THR A  15     -14.636  13.510  31.126  1.00 31.70           H  
ATOM    254 HG23 THR A  15     -15.049  11.824  30.724  1.00 31.70           H  
ATOM    255  OG1 THR A  15     -12.513  12.054  31.281  1.00 31.70           O  
ATOM    256  HG1 THR A  15     -12.933  12.599  31.951  1.00 31.70           H  
ATOM    257  N   ALA A  16     -14.215  11.080  26.929  1.00 34.12           N  
ATOM    258  H   ALA A  16     -14.756  10.395  27.437  1.00 34.12           H  
ATOM    259  CA  ALA A  16     -14.176  10.943  25.469  1.00 34.12           C  
ATOM    260  HA  ALA A  16     -13.178  11.203  25.115  1.00 34.12           H  
ATOM    261  C   ALA A  16     -15.175  11.858  24.745  1.00 34.12           C  
ATOM    262  CB  ALA A  16     -14.419   9.459  25.163  1.00 34.12           C  
ATOM    263  HB1 ALA A  16     -14.353   9.295  24.087  1.00 34.12           H  
ATOM    264  HB2 ALA A  16     -15.415   9.169  25.497  1.00 34.12           H  
ATOM    265  HB3 ALA A  16     -13.677   8.848  25.676  1.00 34.12           H  
ATOM    266  O   ALA A  16     -16.286  11.418  24.450  1.00 34.12           O  
ATOM    267  N   SER A  17     -14.813  13.133  24.543  1.00 34.37           N  
ATOM    268  H   SER A  17     -13.882  13.410  24.821  1.00 34.37           H  
ATOM    269  CA  SER A  17     -15.820  14.205  24.547  1.00 34.37           C  
ATOM    270  HA  SER A  17     -16.788  13.771  24.295  1.00 34.37           H  
ATOM    271  C   SER A  17     -15.511  15.415  23.506  1.00 34.37           C  
ATOM    272  CB  SER A  17     -16.149  14.398  26.032  1.00 34.37           C  
ATOM    273  HB2 SER A  17     -15.286  14.843  26.527  1.00 34.37           H  
ATOM    274  HB3 SER A  17     -17.052  15.007  26.063  1.00 34.37           H  
ATOM    275  O   SER A  17     -14.345  15.584  23.175  1.00 34.37           O  
ATOM    276  OG  SER A  17     -16.552  13.246  26.752  1.00 34.37           O  
ATOM    277  HG  SER A  17     -17.438  13.025  26.454  1.00 34.37           H  
ATOM    278  N   ALA A  18     -16.497  16.124  22.836  1.00 31.96           N  
ATOM    279  H   ALA A  18     -17.433  15.993  23.193  1.00 31.96           H  
ATOM    280  CA  ALA A  18     -16.482  16.776  21.458  1.00 31.96           C  
ATOM    281  HA  ALA A  18     -15.566  17.361  21.377  1.00 31.96           H  
ATOM    282  C   ALA A  18     -17.626  17.732  20.814  1.00 31.96           C  
ATOM    283  CB  ALA A  18     -16.358  15.606  20.532  1.00 31.96           C  
ATOM    284  HB1 ALA A  18     -16.083  16.109  19.606  1.00 31.96           H  
ATOM    285  HB2 ALA A  18     -17.310  15.100  20.373  1.00 31.96           H  
ATOM    286  HB3 ALA A  18     -15.563  14.919  20.821  1.00 31.96           H  
ATOM    287  O   ALA A  18     -18.393  18.307  21.570  1.00 31.96           O  
ATOM    288  N   ILE A  19     -17.720  17.918  19.430  1.00 31.38           N  
ATOM    289  H   ILE A  19     -17.283  17.173  18.907  1.00 31.38           H  
ATOM    290  CA  ILE A  19     -17.856  19.212  18.591  1.00 31.38           C  
ATOM    291  HA  ILE A  19     -18.310  19.863  19.338  1.00 31.38           H  
ATOM    292  C   ILE A  19     -18.853  19.612  17.344  1.00 31.38           C  
ATOM    293  CB  ILE A  19     -16.387  19.667  18.399  1.00 31.38           C  
ATOM    294  HB  ILE A  19     -15.741  18.862  18.750  1.00 31.38           H  
ATOM    295  O   ILE A  19     -19.911  20.145  17.645  1.00 31.38           O  
ATOM    296  CG1 ILE A  19     -16.159  20.780  19.425  1.00 31.38           C  
ATOM    297 HG12 ILE A  19     -16.658  20.471  20.343  1.00 31.38           H  
ATOM    298 HG13 ILE A  19     -16.599  21.715  19.080  1.00 31.38           H  
ATOM    299  CG2 ILE A  19     -15.887  19.892  16.963  1.00 31.38           C  
ATOM    300 HG21 ILE A  19     -14.930  20.413  16.972  1.00 31.38           H  
ATOM    301 HG22 ILE A  19     -15.775  18.939  16.446  1.00 31.38           H  
ATOM    302 HG23 ILE A  19     -16.537  20.550  16.387  1.00 31.38           H  
ATOM    303  CD1 ILE A  19     -14.726  21.006  19.853  1.00 31.38           C  
ATOM    304 HD11 ILE A  19     -14.719  21.520  20.815  1.00 31.38           H  
ATOM    305 HD12 ILE A  19     -14.246  21.639  19.107  1.00 31.38           H  
ATOM    306 HD13 ILE A  19     -14.208  20.054  19.971  1.00 31.38           H  
ATOM    307  N   THR A  20     -18.584  19.439  15.997  1.00 29.75           N  
ATOM    308  H   THR A  20     -17.733  18.917  15.841  1.00 29.75           H  
ATOM    309  CA  THR A  20     -19.200  19.976  14.674  1.00 29.75           C  
ATOM    310  HA  THR A  20     -18.550  19.554  13.908  1.00 29.75           H  
ATOM    311  C   THR A  20     -19.153  21.495  14.320  1.00 29.75           C  
ATOM    312  CB  THR A  20     -20.583  19.384  14.360  1.00 29.75           C  
ATOM    313  HB  THR A  20     -20.873  18.899  15.292  1.00 29.75           H  
ATOM    314  O   THR A  20     -18.451  22.212  15.003  1.00 29.75           O  
ATOM    315  CG2 THR A  20     -20.654  18.437  13.140  1.00 29.75           C  
ATOM    316 HG21 THR A  20     -19.734  17.861  13.043  1.00 29.75           H  
ATOM    317 HG22 THR A  20     -20.845  18.953  12.199  1.00 29.75           H  
ATOM    318 HG23 THR A  20     -21.516  17.774  13.216  1.00 29.75           H  
ATOM    319  OG1 THR A  20     -21.622  20.282  14.185  1.00 29.75           O  
ATOM    320  HG1 THR A  20     -22.448  19.842  14.398  1.00 29.75           H  
ATOM    321  N   SER A  21     -19.713  22.069  13.219  1.00 29.19           N  
ATOM    322  H   SER A  21     -19.740  23.078  13.262  1.00 29.19           H  
ATOM    323  CA  SER A  21     -20.089  21.483  11.904  1.00 29.19           C  
ATOM    324  HA  SER A  21     -19.681  20.473  11.888  1.00 29.19           H  
ATOM    325  C   SER A  21     -19.424  22.202  10.760  1.00 29.19           C  
ATOM    326  CB  SER A  21     -21.575  21.432  11.471  1.00 29.19           C  
ATOM    327  HB2 SER A  21     -21.909  22.408  11.119  1.00 29.19           H  
ATOM    328  HB3 SER A  21     -22.278  21.125  12.245  1.00 29.19           H  
ATOM    329  O   SER A  21     -19.824  23.277  10.313  1.00 29.19           O  
ATOM    330  OG  SER A  21     -21.678  20.530  10.381  1.00 29.19           O  
ATOM    331  HG  SER A  21     -22.395  19.923  10.578  1.00 29.19           H  
ATOM    332  N   VAL A  22     -18.412  21.516  10.263  1.00 31.70           N  
ATOM    333  H   VAL A  22     -18.168  20.655  10.731  1.00 31.70           H  
ATOM    334  CA  VAL A  22     -17.607  21.894   9.120  1.00 31.70           C  
ATOM    335  HA  VAL A  22     -18.261  22.132   8.280  1.00 31.70           H  
ATOM    336  C   VAL A  22     -16.814  20.639   8.744  1.00 31.70           C  
ATOM    337  CB  VAL A  22     -16.733  23.125   9.437  1.00 31.70           C  
ATOM    338  HB  VAL A  22     -15.816  22.986   8.864  1.00 31.70           H  
ATOM    339  O   VAL A  22     -15.591  20.570   8.843  1.00 31.70           O  
ATOM    340  CG1 VAL A  22     -17.311  24.437   8.893  1.00 31.70           C  
ATOM    341 HG11 VAL A  22     -18.134  24.791   9.513  1.00 31.70           H  
ATOM    342 HG12 VAL A  22     -16.532  25.199   8.904  1.00 31.70           H  
ATOM    343 HG13 VAL A  22     -17.655  24.300   7.868  1.00 31.70           H  
ATOM    344  CG2 VAL A  22     -16.386  23.328  10.927  1.00 31.70           C  
ATOM    345 HG21 VAL A  22     -15.708  24.175  11.030  1.00 31.70           H  
ATOM    346 HG22 VAL A  22     -17.274  23.558  11.515  1.00 31.70           H  
ATOM    347 HG23 VAL A  22     -15.904  22.433  11.320  1.00 31.70           H  
ATOM    348  N   GLY A  23     -17.568  19.590   8.409  1.00 43.60           N  
ATOM    349  H   GLY A  23     -18.570  19.711   8.368  1.00 43.60           H  
ATOM    350  CA  GLY A  23     -17.037  18.255   8.179  1.00 43.60           C  
ATOM    351  HA2 GLY A  23     -17.861  17.590   7.920  1.00 43.60           H  
ATOM    352  HA3 GLY A  23     -16.566  17.896   9.094  1.00 43.60           H  
ATOM    353  C   GLY A  23     -16.035  18.201   7.033  1.00 43.60           C  
ATOM    354  O   GLY A  23     -16.264  18.759   5.957  1.00 43.60           O  
ATOM    355  N   ALA A  24     -14.935  17.485   7.243  1.00 51.77           N  
ATOM    356  H   ALA A  24     -14.786  17.064   8.149  1.00 51.77           H  
ATOM    357  CA  ALA A  24     -14.097  17.045   6.142  1.00 51.77           C  
ATOM    358  HA  ALA A  24     -13.888  17.896   5.493  1.00 51.77           H  
ATOM    359  C   ALA A  24     -14.817  15.967   5.317  1.00 51.77           C  
ATOM    360  CB  ALA A  24     -12.777  16.535   6.706  1.00 51.77           C  
ATOM    361  HB1 ALA A  24     -12.117  16.229   5.894  1.00 51.77           H  
ATOM    362  HB2 ALA A  24     -12.286  17.312   7.291  1.00 51.77           H  
ATOM    363  HB3 ALA A  24     -12.963  15.671   7.344  1.00 51.77           H  
ATOM    364  O   ALA A  24     -15.575  15.149   5.848  1.00 51.77           O  
ATOM    365  N   THR A  25     -14.565  15.941   4.007  1.00 66.73           N  
ATOM    366  H   THR A  25     -13.970  16.650   3.602  1.00 66.73           H  
ATOM    367  CA  THR A  25     -15.064  14.874   3.135  1.00 66.73           C  
ATOM    368  HA  THR A  25     -16.138  14.770   3.289  1.00 66.73           H  
ATOM    369  C   THR A  25     -14.372  13.567   3.510  1.00 66.73           C  
ATOM    370  CB  THR A  25     -14.827  15.194   1.653  1.00 66.73           C  
ATOM    371  HB  THR A  25     -13.757  15.212   1.443  1.00 66.73           H  
ATOM    372  O   THR A  25     -13.191  13.381   3.227  1.00 66.73           O  
ATOM    373  CG2 THR A  25     -15.508  14.186   0.726  1.00 66.73           C  
ATOM    374 HG21 THR A  25     -15.334  14.463  -0.314  1.00 66.73           H  
ATOM    375 HG22 THR A  25     -15.095  13.191   0.887  1.00 66.73           H  
ATOM    376 HG23 THR A  25     -16.580  14.165   0.920  1.00 66.73           H  
ATOM    377  OG1 THR A  25     -15.369  16.457   1.343  1.00 66.73           O  
ATOM    378  HG1 THR A  25     -15.314  16.570   0.391  1.00 66.73           H  
ATOM    379  N   ARG A  26     -15.108  12.651   4.142  1.00 83.30           N  
ATOM    380  H   ARG A  26     -16.044  12.916   4.416  1.00 83.30           H  
ATOM    381  CA  ARG A  26     -14.600  11.342   4.570  1.00 83.30           C  
ATOM    382  HA  ARG A  26     -13.633  11.476   5.054  1.00 83.30           H  
ATOM    383  C   ARG A  26     -14.390  10.431   3.354  1.00 83.30           C  
ATOM    384  CB  ARG A  26     -15.569  10.736   5.600  1.00 83.30           C  
ATOM    385  HB2 ARG A  26     -16.555  10.655   5.144  1.00 83.30           H  
ATOM    386  HB3 ARG A  26     -15.234   9.731   5.860  1.00 83.30           H  
ATOM    387  O   ARG A  26     -15.341   9.860   2.826  1.00 83.30           O  
ATOM    388  CG  ARG A  26     -15.652  11.554   6.903  1.00 83.30           C  
ATOM    389  HG2 ARG A  26     -15.990  12.568   6.687  1.00 83.30           H  
ATOM    390  HG3 ARG A  26     -14.662  11.612   7.356  1.00 83.30           H  
ATOM    391  CD  ARG A  26     -16.622  10.918   7.908  1.00 83.30           C  
ATOM    392  HD2 ARG A  26     -16.648  11.531   8.809  1.00 83.30           H  
ATOM    393  HD3 ARG A  26     -16.249   9.928   8.171  1.00 83.30           H  
ATOM    394  NE  ARG A  26     -17.980  10.818   7.341  1.00 83.30           N  
ATOM    395  HE  ARG A  26     -18.201  11.428   6.567  1.00 83.30           H  
ATOM    396  NH1 ARG A  26     -18.843   9.211   8.731  1.00 83.30           N  
ATOM    397 HH11 ARG A  26     -19.462   8.413   8.772  1.00 83.30           H  
ATOM    398 HH12 ARG A  26     -18.056   9.290   9.358  1.00 83.30           H  
ATOM    399  NH2 ARG A  26     -19.994   9.873   6.954  1.00 83.30           N  
ATOM    400 HH21 ARG A  26     -20.791   9.342   7.276  1.00 83.30           H  
ATOM    401 HH22 ARG A  26     -20.054  10.251   6.020  1.00 83.30           H  
ATOM    402  CZ  ARG A  26     -18.931   9.975   7.687  1.00 83.30           C  
ATOM    403  N   VAL A  27     -13.146  10.326   2.882  1.00 91.90           N  
ATOM    404  H   VAL A  27     -12.445  10.922   3.298  1.00 91.90           H  
ATOM    405  CA  VAL A  27     -12.782   9.547   1.682  1.00 91.90           C  
ATOM    406  HA  VAL A  27     -13.668   9.463   1.052  1.00 91.90           H  
ATOM    407  C   VAL A  27     -12.353   8.117   2.039  1.00 91.90           C  
ATOM    408  CB  VAL A  27     -11.720  10.294   0.846  1.00 91.90           C  
ATOM    409  HB  VAL A  27     -10.844  10.489   1.465  1.00 91.90           H  
ATOM    410  O   VAL A  27     -11.610   7.902   3.003  1.00 91.90           O  
ATOM    411  CG1 VAL A  27     -11.274   9.508  -0.391  1.00 91.90           C  
ATOM    412 HG11 VAL A  27     -10.626  10.132  -1.006  1.00 91.90           H  
ATOM    413 HG12 VAL A  27     -10.707   8.627  -0.090  1.00 91.90           H  
ATOM    414 HG13 VAL A  27     -12.140   9.208  -0.982  1.00 91.90           H  
ATOM    415  CG2 VAL A  27     -12.273  11.629   0.328  1.00 91.90           C  
ATOM    416 HG21 VAL A  27     -12.464  12.302   1.164  1.00 91.90           H  
ATOM    417 HG22 VAL A  27     -13.200  11.464  -0.221  1.00 91.90           H  
ATOM    418 HG23 VAL A  27     -11.548  12.114  -0.326  1.00 91.90           H  
ATOM    419  N   MET A  28     -12.797   7.143   1.233  1.00 95.56           N  
ATOM    420  H   MET A  28     -13.396   7.412   0.466  1.00 95.56           H  
ATOM    421  CA  MET A  28     -12.313   5.755   1.252  1.00 95.56           C  
ATOM    422  HA  MET A  28     -12.081   5.477   2.280  1.00 95.56           H  
ATOM    423  C   MET A  28     -11.055   5.607   0.390  1.00 95.56           C  
ATOM    424  CB  MET A  28     -13.395   4.798   0.711  1.00 95.56           C  
ATOM    425  HB2 MET A  28     -14.349   5.015   1.192  1.00 95.56           H  
ATOM    426  HB3 MET A  28     -13.520   4.956  -0.360  1.00 95.56           H  
ATOM    427  O   MET A  28     -11.036   6.099  -0.736  1.00 95.56           O  
ATOM    428  CG  MET A  28     -13.040   3.324   0.962  1.00 95.56           C  
ATOM    429  HG2 MET A  28     -12.081   3.109   0.490  1.00 95.56           H  
ATOM    430  HG3 MET A  28     -12.923   3.170   2.034  1.00 95.56           H  
ATOM    431  SD  MET A  28     -14.218   2.095   0.330  1.00 95.56           S  
ATOM    432  CE  MET A  28     -15.668   2.434   1.356  1.00 95.56           C  
ATOM    433  HE1 MET A  28     -16.154   3.343   1.002  1.00 95.56           H  
ATOM    434  HE2 MET A  28     -16.366   1.600   1.279  1.00 95.56           H  
ATOM    435  HE3 MET A  28     -15.366   2.559   2.396  1.00 95.56           H  
ATOM    436  N   ALA A  29     -10.063   4.847   0.853  1.00 97.80           N  
ATOM    437  H   ALA A  29     -10.124   4.512   1.804  1.00 97.80           H  
ATOM    438  CA  ALA A  29      -9.039   4.247   0.004  1.00 97.80           C  
ATOM    439  HA  ALA A  29      -9.126   4.676  -0.995  1.00 97.80           H  
ATOM    440  C   ALA A  29      -9.236   2.730  -0.118  1.00 97.80           C  
ATOM    441  CB  ALA A  29      -7.643   4.598   0.517  1.00 97.80           C  
ATOM    442  HB1 ALA A  29      -6.896   4.139  -0.130  1.00 97.80           H  
ATOM    443  HB2 ALA A  29      -7.507   5.679   0.496  1.00 97.80           H  
ATOM    444  HB3 ALA A  29      -7.521   4.222   1.533  1.00 97.80           H  
ATOM    445  O   ALA A  29      -9.356   2.036   0.892  1.00 97.80           O  
ATOM    446  N   ILE A  30      -9.215   2.208  -1.343  1.00 98.32           N  
ATOM    447  H   ILE A  30      -9.116   2.840  -2.125  1.00 98.32           H  
ATOM    448  CA  ILE A  30      -9.230   0.769  -1.631  1.00 98.32           C  
ATOM    449  HA  ILE A  30      -9.400   0.231  -0.698  1.00 98.32           H  
ATOM    450  C   ILE A  30      -7.852   0.366  -2.165  1.00 98.32           C  
ATOM    451  CB  ILE A  30     -10.379   0.380  -2.589  1.00 98.32           C  
ATOM    452  HB  ILE A  30     -10.156   0.796  -3.571  1.00 98.32           H  
ATOM    453  O   ILE A  30      -7.308   1.020  -3.058  1.00 98.32           O  
ATOM    454  CG1 ILE A  30     -11.740   0.946  -2.114  1.00 98.32           C  
ATOM    455 HG12 ILE A  30     -11.675   2.033  -2.056  1.00 98.32           H  
ATOM    456 HG13 ILE A  30     -11.957   0.568  -1.115  1.00 98.32           H  
ATOM    457  CG2 ILE A  30     -10.453  -1.150  -2.735  1.00 98.32           C  
ATOM    458 HG21 ILE A  30      -9.499  -1.548  -3.081  1.00 98.32           H  
ATOM    459 HG22 ILE A  30     -11.206  -1.421  -3.475  1.00 98.32           H  
ATOM    460 HG23 ILE A  30     -10.707  -1.606  -1.778  1.00 98.32           H  
ATOM    461  CD1 ILE A  30     -12.926   0.626  -3.033  1.00 98.32           C  
ATOM    462 HD11 ILE A  30     -13.191  -0.429  -2.964  1.00 98.32           H  
ATOM    463 HD12 ILE A  30     -12.681   0.879  -4.065  1.00 98.32           H  
ATOM    464 HD13 ILE A  30     -13.785   1.218  -2.719  1.00 98.32           H  
ATOM    465  N   VAL A  31      -7.282  -0.711  -1.622  1.00 98.44           N  
ATOM    466  H   VAL A  31      -7.807  -1.218  -0.923  1.00 98.44           H  
ATOM    467  CA  VAL A  31      -5.961  -1.230  -2.017  1.00 98.44           C  
ATOM    468  HA  VAL A  31      -5.528  -0.569  -2.768  1.00 98.44           H  
ATOM    469  C   VAL A  31      -6.120  -2.608  -2.651  1.00 98.44           C  
ATOM    470  CB  VAL A  31      -4.980  -1.269  -0.829  1.00 98.44           C  
ATOM    471  HB  VAL A  31      -5.320  -1.997  -0.092  1.00 98.44           H  
ATOM    472  O   VAL A  31      -6.744  -3.486  -2.060  1.00 98.44           O  
ATOM    473  CG1 VAL A  31      -3.587  -1.681  -1.315  1.00 98.44           C  
ATOM    474 HG11 VAL A  31      -3.598  -2.706  -1.687  1.00 98.44           H  
ATOM    475 HG12 VAL A  31      -3.265  -1.012  -2.112  1.00 98.44           H  
ATOM    476 HG13 VAL A  31      -2.872  -1.630  -0.494  1.00 98.44           H  
ATOM    477  CG2 VAL A  31      -4.860   0.096  -0.137  1.00 98.44           C  
ATOM    478 HG21 VAL A  31      -4.579   0.860  -0.861  1.00 98.44           H  
ATOM    479 HG22 VAL A  31      -4.103   0.052   0.646  1.00 98.44           H  
ATOM    480 HG23 VAL A  31      -5.811   0.369   0.321  1.00 98.44           H  
ATOM    481  N   GLY A  32      -5.564  -2.821  -3.843  1.00 97.80           N  
ATOM    482  H   GLY A  32      -5.036  -2.079  -4.279  1.00 97.80           H  
ATOM    483  CA  GLY A  32      -5.771  -4.060  -4.597  1.00 97.80           C  
ATOM    484  HA2 GLY A  32      -6.828  -4.142  -4.851  1.00 97.80           H  
ATOM    485  HA3 GLY A  32      -5.506  -4.915  -3.975  1.00 97.80           H  
ATOM    486  C   GLY A  32      -4.959  -4.135  -5.886  1.00 97.80           C  
ATOM    487  O   GLY A  32      -3.989  -3.400  -6.070  1.00 97.80           O  
ATOM    488  N   THR A  33      -5.358  -5.027  -6.793  1.00 96.92           N  
ATOM    489  H   THR A  33      -6.207  -5.549  -6.628  1.00 96.92           H  
ATOM    490  CA  THR A  33      -4.697  -5.235  -8.089  1.00 96.92           C  
ATOM    491  HA  THR A  33      -3.703  -4.789  -8.049  1.00 96.92           H  
ATOM    492  C   THR A  33      -5.446  -4.550  -9.230  1.00 96.92           C  
ATOM    493  CB  THR A  33      -4.496  -6.727  -8.398  1.00 96.92           C  
ATOM    494  HB  THR A  33      -3.967  -6.819  -9.347  1.00 96.92           H  
ATOM    495  O   THR A  33      -6.647  -4.293  -9.158  1.00 96.92           O  
ATOM    496  CG2 THR A  33      -3.667  -7.429  -7.325  1.00 96.92           C  
ATOM    497 HG21 THR A  33      -3.426  -8.442  -7.648  1.00 96.92           H  
ATOM    498 HG22 THR A  33      -4.211  -7.469  -6.381  1.00 96.92           H  
ATOM    499 HG23 THR A  33      -2.738  -6.879  -7.171  1.00 96.92           H  
ATOM    500  OG1 THR A  33      -5.728  -7.406  -8.503  1.00 96.92           O  
ATOM    501  HG1 THR A  33      -5.578  -8.306  -8.202  1.00 96.92           H  
ATOM    502  N   GLY A  34      -4.726  -4.282 -10.315  1.00 95.37           N  
ATOM    503  H   GLY A  34      -3.759  -4.574 -10.332  1.00 95.37           H  
ATOM    504  CA  GLY A  34      -5.238  -3.721 -11.564  1.00 95.37           C  
ATOM    505  HA2 GLY A  34      -6.256  -4.060 -11.756  1.00 95.37           H  
ATOM    506  HA3 GLY A  34      -5.243  -2.633 -11.501  1.00 95.37           H  
ATOM    507  C   GLY A  34      -4.347  -4.142 -12.732  1.00 95.37           C  
ATOM    508  O   GLY A  34      -3.305  -4.772 -12.517  1.00 95.37           O  
ATOM    509  N   ARG A  35      -4.724  -3.768 -13.958  1.00 93.56           N  
ATOM    510  H   ARG A  35      -5.638  -3.351 -14.061  1.00 93.56           H  
ATOM    511  CA  ARG A  35      -3.982  -4.104 -15.179  1.00 93.56           C  
ATOM    512  HA  ARG A  35      -3.974  -5.191 -15.249  1.00 93.56           H  
ATOM    513  C   ARG A  35      -2.533  -3.616 -15.062  1.00 93.56           C  
ATOM    514  CB  ARG A  35      -4.737  -3.554 -16.411  1.00 93.56           C  
ATOM    515  HB2 ARG A  35      -4.734  -2.464 -16.388  1.00 93.56           H  
ATOM    516  HB3 ARG A  35      -5.770  -3.895 -16.359  1.00 93.56           H  
ATOM    517  O   ARG A  35      -2.277  -2.436 -14.812  1.00 93.56           O  
ATOM    518  CG  ARG A  35      -4.151  -4.041 -17.747  1.00 93.56           C  
ATOM    519  HG2 ARG A  35      -4.067  -5.127 -17.714  1.00 93.56           H  
ATOM    520  HG3 ARG A  35      -3.152  -3.623 -17.872  1.00 93.56           H  
ATOM    521  CD  ARG A  35      -5.007  -3.659 -18.972  1.00 93.56           C  
ATOM    522  HD2 ARG A  35      -6.012  -4.062 -18.849  1.00 93.56           H  
ATOM    523  HD3 ARG A  35      -5.065  -2.573 -19.047  1.00 93.56           H  
ATOM    524  NE  ARG A  35      -4.399  -4.218 -20.193  1.00 93.56           N  
ATOM    525  HE  ARG A  35      -3.547  -4.741 -20.050  1.00 93.56           H  
ATOM    526  NH1 ARG A  35      -5.640  -3.260 -21.903  1.00 93.56           N  
ATOM    527 HH11 ARG A  35      -6.229  -2.757 -21.255  1.00 93.56           H  
ATOM    528 HH12 ARG A  35      -5.745  -3.177 -22.904  1.00 93.56           H  
ATOM    529  NH2 ARG A  35      -3.971  -4.641 -22.363  1.00 93.56           N  
ATOM    530 HH21 ARG A  35      -3.231  -5.273 -22.093  1.00 93.56           H  
ATOM    531 HH22 ARG A  35      -4.050  -4.409 -23.343  1.00 93.56           H  
ATOM    532  CZ  ARG A  35      -4.688  -4.033 -21.470  1.00 93.56           C  
ATOM    533  N   MET A  36      -1.594  -4.552 -15.208  1.00 91.72           N  
ATOM    534  H   MET A  36      -1.909  -5.510 -15.262  1.00 91.72           H  
ATOM    535  CA  MET A  36      -0.143  -4.304 -15.188  1.00 91.72           C  
ATOM    536  HA  MET A  36       0.053  -3.298 -14.816  1.00 91.72           H  
ATOM    537  C   MET A  36       0.494  -4.378 -16.579  1.00 91.72           C  
ATOM    538  CB  MET A  36       0.555  -5.308 -14.251  1.00 91.72           C  
ATOM    539  HB2 MET A  36       0.182  -6.312 -14.456  1.00 91.72           H  
ATOM    540  HB3 MET A  36       1.625  -5.310 -14.459  1.00 91.72           H  
ATOM    541  O   MET A  36       1.558  -3.802 -16.771  1.00 91.72           O  
ATOM    542  CG  MET A  36       0.359  -4.995 -12.763  1.00 91.72           C  
ATOM    543  HG2 MET A  36      -0.709  -5.013 -12.542  1.00 91.72           H  
ATOM    544  HG3 MET A  36       0.824  -5.792 -12.183  1.00 91.72           H  
ATOM    545  SD  MET A  36       1.035  -3.410 -12.184  1.00 91.72           S  
ATOM    546  CE  MET A  36       2.818  -3.669 -12.407  1.00 91.72           C  
ATOM    547  HE1 MET A  36       3.361  -2.800 -12.036  1.00 91.72           H  
ATOM    548  HE2 MET A  36       3.048  -3.795 -13.465  1.00 91.72           H  
ATOM    549  HE3 MET A  36       3.134  -4.554 -11.854  1.00 91.72           H  
ATOM    550  N   TYR A  37      -0.144  -5.056 -17.537  1.00 91.01           N  
ATOM    551  H   TYR A  37      -1.049  -5.453 -17.328  1.00 91.01           H  
ATOM    552  CA  TYR A  37       0.390  -5.320 -18.877  1.00 91.01           C  
ATOM    553  HA  TYR A  37       1.365  -4.846 -18.987  1.00 91.01           H  
ATOM    554  C   TYR A  37      -0.545  -4.743 -19.937  1.00 91.01           C  
ATOM    555  CB  TYR A  37       0.578  -6.830 -19.071  1.00 91.01           C  
ATOM    556  HB2 TYR A  37       1.007  -7.005 -20.058  1.00 91.01           H  
ATOM    557  HB3 TYR A  37      -0.395  -7.320 -19.047  1.00 91.01           H  
ATOM    558  O   TYR A  37      -1.755  -4.989 -19.895  1.00 91.01           O  
ATOM    559  CG  TYR A  37       1.479  -7.465 -18.030  1.00 91.01           C  
ATOM    560  CD1 TYR A  37       2.875  -7.381 -18.174  1.00 91.01           C  
ATOM    561  HD1 TYR A  37       3.298  -6.898 -19.042  1.00 91.01           H  
ATOM    562  CD2 TYR A  37       0.925  -8.117 -16.910  1.00 91.01           C  
ATOM    563  HD2 TYR A  37      -0.147  -8.198 -16.810  1.00 91.01           H  
ATOM    564  CE1 TYR A  37       3.723  -7.945 -17.204  1.00 91.01           C  
ATOM    565  HE1 TYR A  37       4.795  -7.901 -17.321  1.00 91.01           H  
ATOM    566  CE2 TYR A  37       1.769  -8.679 -15.932  1.00 91.01           C  
ATOM    567  HE2 TYR A  37       1.346  -9.187 -15.078  1.00 91.01           H  
ATOM    568  OH  TYR A  37       3.994  -9.139 -15.148  1.00 91.01           O  
ATOM    569  HH  TYR A  37       3.508  -9.594 -14.456  1.00 91.01           H  
ATOM    570  CZ  TYR A  37       3.172  -8.595 -16.082  1.00 91.01           C  
ATOM    571  N   PHE A  38       0.009  -3.968 -20.862  1.00 90.53           N  
ATOM    572  H   PHE A  38       1.011  -3.841 -20.852  1.00 90.53           H  
ATOM    573  CA  PHE A  38      -0.718  -3.173 -21.845  1.00 90.53           C  
ATOM    574  HA  PHE A  38      -1.761  -3.487 -21.888  1.00 90.53           H  
ATOM    575  C   PHE A  38      -0.120  -3.348 -23.239  1.00 90.53           C  
ATOM    576  CB  PHE A  38      -0.681  -1.696 -21.439  1.00 90.53           C  
ATOM    577  HB2 PHE A  38       0.364  -1.407 -21.331  1.00 90.53           H  
ATOM    578  HB3 PHE A  38      -1.106  -1.105 -22.250  1.00 90.53           H  
ATOM    579  O   PHE A  38       1.085  -3.529 -23.389  1.00 90.53           O  
ATOM    580  CG  PHE A  38      -1.410  -1.348 -20.156  1.00 90.53           C  
ATOM    581  CD1 PHE A  38      -2.709  -0.806 -20.202  1.00 90.53           C  
ATOM    582  HD1 PHE A  38      -3.192  -0.646 -21.154  1.00 90.53           H  
ATOM    583  CD2 PHE A  38      -0.775  -1.533 -18.913  1.00 90.53           C  
ATOM    584  HD2 PHE A  38       0.226  -1.936 -18.875  1.00 90.53           H  
ATOM    585  CE1 PHE A  38      -3.368  -0.446 -19.011  1.00 90.53           C  
ATOM    586  HE1 PHE A  38      -4.354  -0.006 -19.048  1.00 90.53           H  
ATOM    587  CE2 PHE A  38      -1.447  -1.201 -17.725  1.00 90.53           C  
ATOM    588  HE2 PHE A  38      -0.967  -1.372 -16.772  1.00 90.53           H  
ATOM    589  CZ  PHE A  38      -2.739  -0.651 -17.771  1.00 90.53           C  
ATOM    590  HZ  PHE A  38      -3.250  -0.384 -16.857  1.00 90.53           H  
ATOM    591  N   ASP A  39      -0.977  -3.261 -24.244  1.00 89.94           N  
ATOM    592  H   ASP A  39      -1.962  -3.145 -24.052  1.00 89.94           H  
ATOM    593  CA  ASP A  39      -0.660  -3.296 -25.663  1.00 89.94           C  
ATOM    594  HA  ASP A  39       0.324  -3.744 -25.804  1.00 89.94           H  
ATOM    595  C   ASP A  39      -0.618  -1.867 -26.235  1.00 89.94           C  
ATOM    596  CB  ASP A  39      -1.684  -4.209 -26.374  1.00 89.94           C  
ATOM    597  HB2 ASP A  39      -1.496  -4.163 -27.447  1.00 89.94           H  
ATOM    598  HB3 ASP A  39      -1.497  -5.235 -26.058  1.00 89.94           H  
ATOM    599  O   ASP A  39      -1.524  -1.067 -25.997  1.00 89.94           O  
ATOM    600  CG  ASP A  39      -3.172  -3.893 -26.097  1.00 89.94           C  
ATOM    601  OD1 ASP A  39      -3.579  -3.844 -24.902  1.00 89.94           O  
ATOM    602  OD2 ASP A  39      -3.931  -3.763 -27.079  1.00 89.94           O  
ATOM    603  N   SER A  40       0.435  -1.534 -26.988  1.00 91.33           N  
ATOM    604  H   SER A  40       1.167  -2.220 -27.108  1.00 91.33           H  
ATOM    605  CA  SER A  40       0.470  -0.366 -27.876  1.00 91.33           C  
ATOM    606  HA  SER A  40      -0.404   0.251 -27.670  1.00 91.33           H  
ATOM    607  C   SER A  40       0.377  -0.847 -29.323  1.00 91.33           C  
ATOM    608  CB  SER A  40       1.703   0.524 -27.656  1.00 91.33           C  
ATOM    609  HB2 SER A  40       2.561   0.111 -28.187  1.00 91.33           H  
ATOM    610  HB3 SER A  40       1.932   0.584 -26.592  1.00 91.33           H  
ATOM    611  O   SER A  40       1.125  -1.730 -29.750  1.00 91.33           O  
ATOM    612  OG  SER A  40       1.392   1.824 -28.138  1.00 91.33           O  
ATOM    613  HG  SER A  40       2.162   2.397 -28.118  1.00 91.33           H  
ATOM    614  N   LEU A  41      -0.575  -0.291 -30.071  1.00 90.96           N  
ATOM    615  H   LEU A  41      -1.098   0.470 -29.663  1.00 90.96           H  
ATOM    616  CA  LEU A  41      -0.947  -0.719 -31.419  1.00 90.96           C  
ATOM    617  HA  LEU A  41      -0.239  -1.464 -31.780  1.00 90.96           H  
ATOM    618  C   LEU A  41      -0.908   0.478 -32.367  1.00 90.96           C  
ATOM    619  CB  LEU A  41      -2.368  -1.322 -31.384  1.00 90.96           C  
ATOM    620  HB2 LEU A  41      -3.005  -0.656 -30.803  1.00 90.96           H  
ATOM    621  HB3 LEU A  41      -2.768  -1.346 -32.398  1.00 90.96           H  
ATOM    622  O   LEU A  41      -1.635   1.447 -32.156  1.00 90.96           O  
ATOM    623  CG  LEU A  41      -2.463  -2.740 -30.792  1.00 90.96           C  
ATOM    624  HG  LEU A  41      -1.896  -2.801 -29.864  1.00 90.96           H  
ATOM    625  CD1 LEU A  41      -3.925  -3.083 -30.505  1.00 90.96           C  
ATOM    626 HD11 LEU A  41      -3.986  -4.092 -30.097  1.00 90.96           H  
ATOM    627 HD12 LEU A  41      -4.532  -3.007 -31.407  1.00 90.96           H  
ATOM    628 HD13 LEU A  41      -4.308  -2.408 -29.740  1.00 90.96           H  
ATOM    629  CD2 LEU A  41      -1.930  -3.769 -31.791  1.00 90.96           C  
ATOM    630 HD21 LEU A  41      -0.865  -3.607 -31.953  1.00 90.96           H  
ATOM    631 HD22 LEU A  41      -2.476  -3.708 -32.733  1.00 90.96           H  
ATOM    632 HD23 LEU A  41      -2.048  -4.768 -31.371  1.00 90.96           H  
ATOM    633  N   ASN A  42      -0.144   0.367 -33.458  1.00 91.39           N  
ATOM    634  H   ASN A  42       0.476  -0.427 -33.524  1.00 91.39           H  
ATOM    635  CA  ASN A  42       0.037   1.436 -34.447  1.00 91.39           C  
ATOM    636  HA  ASN A  42       0.783   1.084 -35.160  1.00 91.39           H  
ATOM    637  C   ASN A  42       0.626   2.720 -33.847  1.00 91.39           C  
ATOM    638  CB  ASN A  42      -1.263   1.697 -35.234  1.00 91.39           C  
ATOM    639  HB2 ASN A  42      -1.083   2.495 -35.954  1.00 91.39           H  
ATOM    640  HB3 ASN A  42      -2.055   2.036 -34.566  1.00 91.39           H  
ATOM    641  O   ASN A  42       0.198   3.824 -34.196  1.00 91.39           O  
ATOM    642  CG  ASN A  42      -1.719   0.499 -36.015  1.00 91.39           C  
ATOM    643  ND2 ASN A  42      -2.641  -0.290 -35.524  1.00 91.39           N  
ATOM    644 HD21 ASN A  42      -3.013  -0.115 -34.602  1.00 91.39           H  
ATOM    645 HD22 ASN A  42      -2.934  -1.045 -36.128  1.00 91.39           H  
ATOM    646  OD1 ASN A  42      -1.262   0.268 -37.116  1.00 91.39           O  
ATOM    647  N   GLU A  43       1.606   2.596 -32.952  1.00 93.69           N  
ATOM    648  H   GLU A  43       1.985   1.687 -32.729  1.00 93.69           H  
ATOM    649  CA  GLU A  43       2.281   3.770 -32.412  1.00 93.69           C  
ATOM    650  HA  GLU A  43       1.514   4.465 -32.069  1.00 93.69           H  
ATOM    651  C   GLU A  43       3.092   4.452 -33.521  1.00 93.69           C  
ATOM    652  CB  GLU A  43       3.113   3.387 -31.188  1.00 93.69           C  
ATOM    653  HB2 GLU A  43       2.463   2.830 -30.513  1.00 93.69           H  
ATOM    654  HB3 GLU A  43       3.936   2.735 -31.480  1.00 93.69           H  
ATOM    655  O   GLU A  43       4.052   3.892 -34.046  1.00 93.69           O  
ATOM    656  CG  GLU A  43       3.659   4.625 -30.462  1.00 93.69           C  
ATOM    657  HG2 GLU A  43       4.497   5.035 -31.026  1.00 93.69           H  
ATOM    658  HG3 GLU A  43       2.880   5.385 -30.410  1.00 93.69           H  
ATOM    659  CD  GLU A  43       4.083   4.262 -29.037  1.00 93.69           C  
ATOM    660  OE1 GLU A  43       5.278   4.377 -28.686  1.00 93.69           O  
ATOM    661  OE2 GLU A  43       3.207   3.819 -28.258  1.00 93.69           O  
ATOM    662  N   ASN A  44       2.639   5.646 -33.906  1.00 93.35           N  
ATOM    663  H   ASN A  44       1.803   5.985 -33.454  1.00 93.35           H  
ATOM    664  CA  ASN A  44       3.294   6.538 -34.856  1.00 93.35           C  
ATOM    665  HA  ASN A  44       3.521   6.008 -35.781  1.00 93.35           H  
ATOM    666  C   ASN A  44       4.604   7.051 -34.254  1.00 93.35           C  
ATOM    667  CB  ASN A  44       2.312   7.696 -35.141  1.00 93.35           C  
ATOM    668  HB2 ASN A  44       1.524   7.344 -35.806  1.00 93.35           H  
ATOM    669  HB3 ASN A  44       1.856   7.995 -34.197  1.00 93.35           H  
ATOM    670  O   ASN A  44       4.567   7.807 -33.281  1.00 93.35           O  
ATOM    671  CG  ASN A  44       2.935   8.951 -35.743  1.00 93.35           C  
ATOM    672  ND2 ASN A  44       2.286  10.082 -35.586  1.00 93.35           N  
ATOM    673 HD21 ASN A  44       2.762  10.897 -35.945  1.00 93.35           H  
ATOM    674 HD22 ASN A  44       1.473  10.123 -34.989  1.00 93.35           H  
ATOM    675  OD1 ASN A  44       3.971   8.963 -36.378  1.00 93.35           O  
ATOM    676  N   ILE A  45       5.726   6.705 -34.881  1.00 93.55           N  
ATOM    677  H   ILE A  45       5.674   6.058 -35.655  1.00 93.55           H  
ATOM    678  CA  ILE A  45       7.028   7.293 -34.581  1.00 93.55           C  
ATOM    679  HA  ILE A  45       6.921   8.013 -33.770  1.00 93.55           H  
ATOM    680  C   ILE A  45       7.529   8.040 -35.821  1.00 93.55           C  
ATOM    681  CB  ILE A  45       8.022   6.217 -34.113  1.00 93.55           C  
ATOM    682  HB  ILE A  45       8.212   5.575 -34.973  1.00 93.55           H  
ATOM    683  O   ILE A  45       7.637   7.474 -36.913  1.00 93.55           O  
ATOM    684  CG1 ILE A  45       7.520   5.293 -32.975  1.00 93.55           C  
ATOM    685 HG12 ILE A  45       8.257   4.504 -32.827  1.00 93.55           H  
ATOM    686 HG13 ILE A  45       6.597   4.805 -33.287  1.00 93.55           H  
ATOM    687  CG2 ILE A  45       9.338   6.892 -33.695  1.00 93.55           C  
ATOM    688 HG21 ILE A  45       9.862   7.293 -34.562  1.00 93.55           H  
ATOM    689 HG22 ILE A  45       9.977   6.151 -33.215  1.00 93.55           H  
ATOM    690 HG23 ILE A  45       9.157   7.696 -32.982  1.00 93.55           H  
ATOM    691  CD1 ILE A  45       7.280   5.970 -31.619  1.00 93.55           C  
ATOM    692 HD11 ILE A  45       8.208   6.388 -31.230  1.00 93.55           H  
ATOM    693 HD12 ILE A  45       6.917   5.226 -30.909  1.00 93.55           H  
ATOM    694 HD13 ILE A  45       6.536   6.760 -31.715  1.00 93.55           H  
ATOM    695  N   VAL A  46       7.839   9.326 -35.652  1.00 91.75           N  
ATOM    696  H   VAL A  46       7.774   9.701 -34.716  1.00 91.75           H  
ATOM    697  CA  VAL A  46       8.519  10.146 -36.665  1.00 91.75           C  
ATOM    698  HA  VAL A  46       8.262   9.785 -37.660  1.00 91.75           H  
ATOM    699  C   VAL A  46      10.019   9.982 -36.458  1.00 91.75           C  
ATOM    700  CB  VAL A  46       8.108  11.628 -36.570  1.00 91.75           C  
ATOM    701  HB  VAL A  46       8.356  12.011 -35.581  1.00 91.75           H  
ATOM    702  O   VAL A  46      10.531  10.360 -35.407  1.00 91.75           O  
ATOM    703  CG1 VAL A  46       8.831  12.478 -37.624  1.00 91.75           C  
ATOM    704 HG11 VAL A  46       9.906  12.467 -37.441  1.00 91.75           H  
ATOM    705 HG12 VAL A  46       8.486  13.511 -37.567  1.00 91.75           H  
ATOM    706 HG13 VAL A  46       8.635  12.084 -38.621  1.00 91.75           H  
ATOM    707  CG2 VAL A  46       6.598  11.809 -36.788  1.00 91.75           C  
ATOM    708 HG21 VAL A  46       6.038  11.224 -36.058  1.00 91.75           H  
ATOM    709 HG22 VAL A  46       6.323  11.484 -37.792  1.00 91.75           H  
ATOM    710 HG23 VAL A  46       6.334  12.859 -36.665  1.00 91.75           H  
ATOM    711  N   ARG A  47      10.711   9.426 -37.454  1.00 89.92           N  
ATOM    712  H   ARG A  47      10.222   9.230 -38.316  1.00 89.92           H  
ATOM    713  CA  ARG A  47      12.115   9.022 -37.340  1.00 89.92           C  
ATOM    714  HA  ARG A  47      12.215   8.396 -36.454  1.00 89.92           H  
ATOM    715  C   ARG A  47      13.041  10.228 -37.158  1.00 89.92           C  
ATOM    716  CB  ARG A  47      12.507   8.176 -38.558  1.00 89.92           C  
ATOM    717  HB2 ARG A  47      11.774   7.383 -38.703  1.00 89.92           H  
ATOM    718  HB3 ARG A  47      12.483   8.817 -39.440  1.00 89.92           H  
ATOM    719  O   ARG A  47      13.163  11.079 -38.047  1.00 89.92           O  
ATOM    720  CG  ARG A  47      13.895   7.526 -38.386  1.00 89.92           C  
ATOM    721  HG2 ARG A  47      14.570   8.182 -37.837  1.00 89.92           H  
ATOM    722  HG3 ARG A  47      13.784   6.608 -37.808  1.00 89.92           H  
ATOM    723  CD  ARG A  47      14.544   7.187 -39.728  1.00 89.92           C  
ATOM    724  HD2 ARG A  47      13.876   6.528 -40.282  1.00 89.92           H  
ATOM    725  HD3 ARG A  47      15.477   6.661 -39.529  1.00 89.92           H  
ATOM    726  NE  ARG A  47      14.812   8.408 -40.515  1.00 89.92           N  
ATOM    727  HE  ARG A  47      14.534   9.275 -40.079  1.00 89.92           H  
ATOM    728  NH1 ARG A  47      15.844   7.393 -42.283  1.00 89.92           N  
ATOM    729 HH11 ARG A  47      16.214   7.419 -43.222  1.00 89.92           H  
ATOM    730 HH12 ARG A  47      15.738   6.519 -41.789  1.00 89.92           H  
ATOM    731  NH2 ARG A  47      15.384   9.576 -42.380  1.00 89.92           N  
ATOM    732 HH21 ARG A  47      15.715   9.581 -43.334  1.00 89.92           H  
ATOM    733 HH22 ARG A  47      14.939  10.389 -41.978  1.00 89.92           H  
ATOM    734  CZ  ARG A  47      15.348   8.455 -41.716  1.00 89.92           C  
ATOM    735  N   ASN A  48      13.756  10.237 -36.044  1.00 85.45           N  
ATOM    736  H   ASN A  48      13.574   9.485 -35.395  1.00 85.45           H  
ATOM    737  CA  ASN A  48      14.873  11.104 -35.715  1.00 85.45           C  
ATOM    738  HA  ASN A  48      14.505  12.122 -35.589  1.00 85.45           H  
ATOM    739  C   ASN A  48      15.926  11.074 -36.835  1.00 85.45           C  
ATOM    740  CB  ASN A  48      15.432  10.597 -34.376  1.00 85.45           C  
ATOM    741  HB2 ASN A  48      14.628  10.561 -33.641  1.00 85.45           H  
ATOM    742  HB3 ASN A  48      15.792   9.577 -34.507  1.00 85.45           H  
ATOM    743  O   ASN A  48      16.348  10.020 -37.303  1.00 85.45           O  
ATOM    744  CG  ASN A  48      16.556  11.420 -33.789  1.00 85.45           C  
ATOM    745  ND2 ASN A  48      17.107  10.947 -32.699  1.00 85.45           N  
ATOM    746 HD21 ASN A  48      17.888  11.435 -32.284  1.00 85.45           H  
ATOM    747 HD22 ASN A  48      16.829  10.028 -32.385  1.00 85.45           H  
ATOM    748  OD1 ASN A  48      16.949  12.469 -34.291  1.00 85.45           O  
ATOM    749  N   ASN A  49      16.355  12.252 -37.283  1.00 83.05           N  
ATOM    750  H   ASN A  49      16.002  13.091 -36.847  1.00 83.05           H  
ATOM    751  CA  ASN A  49      17.359  12.402 -38.336  1.00 83.05           C  
ATOM    752  HA  ASN A  49      17.502  11.434 -38.817  1.00 83.05           H  
ATOM    753  C   ASN A  49      18.753  12.776 -37.803  1.00 83.05           C  
ATOM    754  CB  ASN A  49      16.823  13.356 -39.418  1.00 83.05           C  
ATOM    755  HB2 ASN A  49      17.521  13.345 -40.256  1.00 83.05           H  
ATOM    756  HB3 ASN A  49      15.861  12.987 -39.773  1.00 83.05           H  
ATOM    757  O   ASN A  49      19.611  13.151 -38.599  1.00 83.05           O  
ATOM    758  CG  ASN A  49      16.643  14.798 -38.970  1.00 83.05           C  
ATOM    759  ND2 ASN A  49      16.459  15.694 -39.911  1.00 83.05           N  
ATOM    760 HD21 ASN A  49      16.485  15.419 -40.882  1.00 83.05           H  
ATOM    761 HD22 ASN A  49      16.331  16.648 -39.604  1.00 83.05           H  
ATOM    762  OD1 ASN A  49      16.620  15.155 -37.803  1.00 83.05           O  
ATOM    763  N   LYS A  50      18.968  12.698 -36.481  1.00 83.59           N  
ATOM    764  H   LYS A  50      18.186  12.438 -35.898  1.00 83.59           H  
ATOM    765  CA  LYS A  50      20.228  13.058 -35.803  1.00 83.59           C  
ATOM    766  HA  LYS A  50      20.961  13.388 -36.539  1.00 83.59           H  
ATOM    767  C   LYS A  50      20.894  11.914 -35.037  1.00 83.59           C  
ATOM    768  CB  LYS A  50      19.984  14.199 -34.809  1.00 83.59           C  
ATOM    769  HB2 LYS A  50      19.356  13.817 -34.004  1.00 83.59           H  
ATOM    770  HB3 LYS A  50      20.942  14.491 -34.377  1.00 83.59           H  
ATOM    771  O   LYS A  50      21.978  12.130 -34.518  1.00 83.59           O  
ATOM    772  CG  LYS A  50      19.331  15.447 -35.405  1.00 83.59           C  
ATOM    773  HG2 LYS A  50      19.962  15.869 -36.187  1.00 83.59           H  
ATOM    774  HG3 LYS A  50      18.353  15.192 -35.813  1.00 83.59           H  
ATOM    775  CD  LYS A  50      19.151  16.448 -34.265  1.00 83.59           C  
ATOM    776  HD2 LYS A  50      18.648  15.943 -33.440  1.00 83.59           H  
ATOM    777  HD3 LYS A  50      20.128  16.790 -33.922  1.00 83.59           H  
ATOM    778  CE  LYS A  50      18.304  17.634 -34.712  1.00 83.59           C  
ATOM    779  HE2 LYS A  50      17.437  17.248 -35.250  1.00 83.59           H  
ATOM    780  HE3 LYS A  50      18.889  18.247 -35.398  1.00 83.59           H  
ATOM    781  NZ  LYS A  50      17.869  18.404 -33.523  1.00 83.59           N  
ATOM    782  HZ1 LYS A  50      17.298  19.196 -33.783  1.00 83.59           H  
ATOM    783  HZ2 LYS A  50      18.671  18.707 -32.989  1.00 83.59           H  
ATOM    784  HZ3 LYS A  50      17.324  17.803 -32.921  1.00 83.59           H  
ATOM    785  N   ALA A  51      20.247  10.757 -34.911  1.00 86.49           N  
ATOM    786  H   ALA A  51      19.375  10.634 -35.406  1.00 86.49           H  
ATOM    787  CA  ALA A  51      20.788   9.563 -34.261  1.00 86.49           C  
ATOM    788  HA  ALA A  51      21.875   9.567 -34.332  1.00 86.49           H  
ATOM    789  C   ALA A  51      20.265   8.305 -34.965  1.00 86.49           C  
ATOM    790  CB  ALA A  51      20.394   9.545 -32.776  1.00 86.49           C  
ATOM    791  HB1 ALA A  51      20.759  10.446 -32.282  1.00 86.49           H  
ATOM    792  HB2 ALA A  51      20.859   8.692 -32.281  1.00 86.49           H  
ATOM    793  HB3 ALA A  51      19.313   9.466 -32.668  1.00 86.49           H  
ATOM    794  O   ALA A  51      19.312   8.375 -35.742  1.00 86.49           O  
ATOM    795  N   ILE A  52      20.843   7.147 -34.641  1.00 92.47           N  
ATOM    796  H   ILE A  52      21.632   7.164 -34.010  1.00 92.47           H  
ATOM    797  CA  ILE A  52      20.343   5.838 -35.090  1.00 92.47           C  
ATOM    798  HA  ILE A  52      19.917   5.973 -36.084  1.00 92.47           H  
ATOM    799  C   ILE A  52      19.187   5.301 -34.232  1.00 92.47           C  
ATOM    800  CB  ILE A  52      21.483   4.801 -35.235  1.00 92.47           C  
ATOM    801  HB  ILE A  52      21.053   3.882 -35.633  1.00 92.47           H  
ATOM    802  O   ILE A  52      18.794   4.154 -34.413  1.00 92.47           O  
ATOM    803  CG1 ILE A  52      22.152   4.481 -33.881  1.00 92.47           C  
ATOM    804 HG12 ILE A  52      21.382   4.246 -33.146  1.00 92.47           H  
ATOM    805 HG13 ILE A  52      22.700   5.355 -33.529  1.00 92.47           H  
ATOM    806  CG2 ILE A  52      22.517   5.301 -36.252  1.00 92.47           C  
ATOM    807 HG21 ILE A  52      22.019   5.642 -37.159  1.00 92.47           H  
ATOM    808 HG22 ILE A  52      23.075   6.132 -35.820  1.00 92.47           H  
ATOM    809 HG23 ILE A  52      23.207   4.499 -36.516  1.00 92.47           H  
ATOM    810  CD1 ILE A  52      23.113   3.287 -33.937  1.00 92.47           C  
ATOM    811 HD11 ILE A  52      22.590   2.408 -34.314  1.00 92.47           H  
ATOM    812 HD12 ILE A  52      23.482   3.074 -32.934  1.00 92.47           H  
ATOM    813 HD13 ILE A  52      23.965   3.506 -34.580  1.00 92.47           H  
ATOM    814  N   SER A  53      18.641   6.081 -33.291  1.00 93.38           N  
ATOM    815  H   SER A  53      18.945   7.040 -33.201  1.00 93.38           H  
ATOM    816  CA  SER A  53      17.550   5.626 -32.423  1.00 93.38           C  
ATOM    817  HA  SER A  53      17.133   4.726 -32.875  1.00 93.38           H  
ATOM    818  C   SER A  53      16.374   6.592 -32.304  1.00 93.38           C  
ATOM    819  CB  SER A  53      18.064   5.214 -31.040  1.00 93.38           C  
ATOM    820  HB2 SER A  53      18.919   4.550 -31.163  1.00 93.38           H  
ATOM    821  HB3 SER A  53      17.275   4.663 -30.528  1.00 93.38           H  
ATOM    822  O   SER A  53      16.523   7.818 -32.375  1.00 93.38           O  
ATOM    823  OG  SER A  53      18.431   6.321 -30.238  1.00 93.38           O  
ATOM    824  HG  SER A  53      19.355   6.529 -30.394  1.00 93.38           H  
ATOM    825  N   ASP A  54      15.204   5.991 -32.081  1.00 93.58           N  
ATOM    826  H   ASP A  54      15.201   4.981 -32.045  1.00 93.58           H  
ATOM    827  CA  ASP A  54      13.932   6.654 -31.817  1.00 93.58           C  
ATOM    828  HA  ASP A  54      14.081   7.733 -31.782  1.00 93.58           H  
ATOM    829  C   ASP A  54      13.353   6.197 -30.474  1.00 93.58           C  
ATOM    830  CB  ASP A  54      12.927   6.347 -32.927  1.00 93.58           C  
ATOM    831  HB2 ASP A  54      12.806   5.269 -33.032  1.00 93.58           H  
ATOM    832  HB3 ASP A  54      11.971   6.774 -32.626  1.00 93.58           H  
ATOM    833  O   ASP A  54      13.346   5.005 -30.159  1.00 93.58           O  
ATOM    834  CG  ASP A  54      13.314   6.956 -34.263  1.00 93.58           C  
ATOM    835  OD1 ASP A  54      13.400   8.198 -34.300  1.00 93.58           O  
ATOM    836  OD2 ASP A  54      13.456   6.213 -35.260  1.00 93.58           O  
ATOM    837  N   GLU A  55      12.837   7.139 -29.685  1.00 92.91           N  
ATOM    838  H   GLU A  55      12.788   8.085 -30.035  1.00 92.91           H  
ATOM    839  CA  GLU A  55      12.235   6.864 -28.378  1.00 92.91           C  
ATOM    840  HA  GLU A  55      12.723   5.982 -27.964  1.00 92.91           H  
ATOM    841  C   GLU A  55      10.747   6.511 -28.487  1.00 92.91           C  
ATOM    842  CB  GLU A  55      12.526   8.032 -27.419  1.00 92.91           C  
ATOM    843  HB2 GLU A  55      12.103   8.955 -27.816  1.00 92.91           H  
ATOM    844  HB3 GLU A  55      13.610   8.140 -27.381  1.00 92.91           H  
ATOM    845  O   GLU A  55       9.989   7.163 -29.205  1.00 92.91           O  
ATOM    846  CG  GLU A  55      11.975   7.789 -26.000  1.00 92.91           C  
ATOM    847  HG2 GLU A  55      12.087   6.729 -25.773  1.00 92.91           H  
ATOM    848  HG3 GLU A  55      10.910   8.018 -25.996  1.00 92.91           H  
ATOM    849  CD  GLU A  55      12.681   8.587 -24.886  1.00 92.91           C  
ATOM    850  OE1 GLU A  55      12.145   8.618 -23.750  1.00 92.91           O  
ATOM    851  OE2 GLU A  55      13.836   9.034 -25.098  1.00 92.91           O  
ATOM    852  N   LEU A  56      10.331   5.470 -27.758  1.00 93.80           N  
ATOM    853  H   LEU A  56      10.995   5.007 -27.154  1.00 93.80           H  
ATOM    854  CA  LEU A  56       8.951   4.989 -27.734  1.00 93.80           C  
ATOM    855  HA  LEU A  56       8.501   5.181 -28.708  1.00 93.80           H  
ATOM    856  C   LEU A  56       8.121   5.766 -26.704  1.00 93.80           C  
ATOM    857  CB  LEU A  56       8.929   3.467 -27.493  1.00 93.80           C  
ATOM    858  HB2 LEU A  56       7.895   3.129 -27.571  1.00 93.80           H  
ATOM    859  HB3 LEU A  56       9.270   3.267 -26.477  1.00 93.80           H  
ATOM    860  O   LEU A  56       8.596   6.095 -25.615  1.00 93.80           O  
ATOM    861  CG  LEU A  56       9.796   2.649 -28.474  1.00 93.80           C  
ATOM    862  HG  LEU A  56      10.851   2.857 -28.294  1.00 93.80           H  
ATOM    863  CD1 LEU A  56       9.569   1.152 -28.254  1.00 93.80           C  
ATOM    864 HD11 LEU A  56      10.195   0.580 -28.939  1.00 93.80           H  
ATOM    865 HD12 LEU A  56       9.848   0.891 -27.233  1.00 93.80           H  
ATOM    866 HD13 LEU A  56       8.522   0.903 -28.421  1.00 93.80           H  
ATOM    867  CD2 LEU A  56       9.489   2.971 -29.936  1.00 93.80           C  
ATOM    868 HD21 LEU A  56       9.807   3.988 -30.168  1.00 93.80           H  
ATOM    869 HD22 LEU A  56       8.415   2.887 -30.105  1.00 93.80           H  
ATOM    870 HD23 LEU A  56      10.035   2.296 -30.595  1.00 93.80           H  
ATOM    871  N   ALA A  57       6.854   6.039 -27.019  1.00 92.38           N  
ATOM    872  H   ALA A  57       6.462   5.630 -27.855  1.00 92.38           H  
ATOM    873  CA  ALA A  57       6.006   6.923 -26.216  1.00 92.38           C  
ATOM    874  HA  ALA A  57       6.593   7.807 -25.965  1.00 92.38           H  
ATOM    875  C   ALA A  57       5.546   6.299 -24.883  1.00 92.38           C  
ATOM    876  CB  ALA A  57       4.818   7.369 -27.076  1.00 92.38           C  
ATOM    877  HB1 ALA A  57       4.181   6.513 -27.298  1.00 92.38           H  
ATOM    878  HB2 ALA A  57       4.238   8.119 -26.538  1.00 92.38           H  
ATOM    879  HB3 ALA A  57       5.180   7.799 -28.010  1.00 92.38           H  
ATOM    880  O   ALA A  57       5.017   7.004 -24.015  1.00 92.38           O  
ATOM    881  N   ARG A  58       5.729   4.985 -24.694  1.00 90.60           N  
ATOM    882  H   ARG A  58       6.146   4.461 -25.451  1.00 90.60           H  
ATOM    883  CA  ARG A  58       5.486   4.286 -23.425  1.00 90.60           C  
ATOM    884  HA  ARG A  58       5.091   5.005 -22.707  1.00 90.60           H  
ATOM    885  C   ARG A  58       6.785   3.735 -22.848  1.00 90.60           C  
ATOM    886  CB  ARG A  58       4.464   3.150 -23.577  1.00 90.60           C  
ATOM    887  HB2 ARG A  58       4.214   2.767 -22.588  1.00 90.60           H  
ATOM    888  HB3 ARG A  58       4.944   2.334 -24.117  1.00 90.60           H  
ATOM    889  O   ARG A  58       7.598   3.121 -23.530  1.00 90.60           O  
ATOM    890  CG  ARG A  58       3.164   3.519 -24.305  1.00 90.60           C  
ATOM    891  HG2 ARG A  58       3.377   3.880 -25.311  1.00 90.60           H  
ATOM    892  HG3 ARG A  58       2.558   2.618 -24.395  1.00 90.60           H  
ATOM    893  CD  ARG A  58       2.373   4.588 -23.555  1.00 90.60           C  
ATOM    894  HD2 ARG A  58       2.926   5.527 -23.583  1.00 90.60           H  
ATOM    895  HD3 ARG A  58       2.250   4.268 -22.520  1.00 90.60           H  
ATOM    896  NE  ARG A  58       1.054   4.768 -24.178  1.00 90.60           N  
ATOM    897  HE  ARG A  58       0.913   4.268 -25.045  1.00 90.60           H  
ATOM    898  NH1 ARG A  58       0.176   6.205 -22.628  1.00 90.60           N  
ATOM    899 HH11 ARG A  58       1.100   6.278 -22.226  1.00 90.60           H  
ATOM    900 HH12 ARG A  58      -0.589   6.777 -22.300  1.00 90.60           H  
ATOM    901  NH2 ARG A  58      -1.097   5.471 -24.313  1.00 90.60           N  
ATOM    902 HH21 ARG A  58      -1.880   6.000 -23.955  1.00 90.60           H  
ATOM    903 HH22 ARG A  58      -1.206   4.891 -25.133  1.00 90.60           H  
ATOM    904  CZ  ARG A  58       0.054   5.478 -23.705  1.00 90.60           C  
ATOM    905  N   LYS A  59       6.916   3.890 -21.533  1.00 90.96           N  
ATOM    906  H   LYS A  59       6.172   4.376 -21.053  1.00 90.96           H  
ATOM    907  CA  LYS A  59       7.953   3.248 -20.723  1.00 90.96           C  
ATOM    908  HA  LYS A  59       8.865   3.181 -21.317  1.00 90.96           H  
ATOM    909  C   LYS A  59       7.548   1.817 -20.359  1.00 90.96           C  
ATOM    910  CB  LYS A  59       8.231   4.107 -19.480  1.00 90.96           C  
ATOM    911  HB2 LYS A  59       8.874   3.553 -18.795  1.00 90.96           H  
ATOM    912  HB3 LYS A  59       7.290   4.317 -18.972  1.00 90.96           H  
ATOM    913  O   LYS A  59       6.361   1.505 -20.285  1.00 90.96           O  
ATOM    914  CG  LYS A  59       8.937   5.425 -19.842  1.00 90.96           C  
ATOM    915  HG2 LYS A  59       8.420   5.923 -20.663  1.00 90.96           H  
ATOM    916  HG3 LYS A  59       9.953   5.194 -20.163  1.00 90.96           H  
ATOM    917  CD  LYS A  59       8.972   6.380 -18.641  1.00 90.96           C  
ATOM    918  HD2 LYS A  59       9.291   5.840 -17.749  1.00 90.96           H  
ATOM    919  HD3 LYS A  59       7.963   6.749 -18.463  1.00 90.96           H  
ATOM    920  CE  LYS A  59       9.901   7.584 -18.863  1.00 90.96           C  
ATOM    921  HE2 LYS A  59       9.621   8.095 -19.784  1.00 90.96           H  
ATOM    922  HE3 LYS A  59       9.763   8.278 -18.034  1.00 90.96           H  
ATOM    923  NZ  LYS A  59      11.328   7.181 -18.928  1.00 90.96           N  
ATOM    924  HZ1 LYS A  59      11.561   6.492 -18.227  1.00 90.96           H  
ATOM    925  HZ2 LYS A  59      11.546   6.767 -19.823  1.00 90.96           H  
ATOM    926  HZ3 LYS A  59      11.963   7.964 -18.861  1.00 90.96           H  
ATOM    927  N   GLY A  60       8.535   0.972 -20.076  1.00 88.78           N  
ATOM    928  H   GLY A  60       9.480   1.317 -20.168  1.00 88.78           H  
ATOM    929  CA  GLY A  60       8.333  -0.402 -19.617  1.00 88.78           C  
ATOM    930  HA2 GLY A  60       7.495  -0.427 -18.921  1.00 88.78           H  
ATOM    931  HA3 GLY A  60       9.232  -0.722 -19.089  1.00 88.78           H  
ATOM    932  C   GLY A  60       8.062  -1.416 -20.731  1.00 88.78           C  
ATOM    933  O   GLY A  60       7.513  -2.480 -20.446  1.00 88.78           O  
ATOM    934  N   VAL A  61       8.417  -1.109 -21.982  1.00 91.61           N  
ATOM    935  H   VAL A  61       8.868  -0.222 -22.155  1.00 91.61           H  
ATOM    936  CA  VAL A  61       8.338  -2.064 -23.102  1.00 91.61           C  
ATOM    937  HA  VAL A  61       7.298  -2.362 -23.231  1.00 91.61           H  
ATOM    938  C   VAL A  61       9.162  -3.309 -22.778  1.00 91.61           C  
ATOM    939  CB  VAL A  61       8.814  -1.439 -24.428  1.00 91.61           C  
ATOM    940  HB  VAL A  61       9.888  -1.262 -24.382  1.00 91.61           H  
ATOM    941  O   VAL A  61      10.296  -3.196 -22.316  1.00 91.61           O  
ATOM    942  CG1 VAL A  61       8.533  -2.371 -25.613  1.00 91.61           C  
ATOM    943 HG11 VAL A  61       8.779  -1.868 -26.548  1.00 91.61           H  
ATOM    944 HG12 VAL A  61       9.147  -3.269 -25.542  1.00 91.61           H  
ATOM    945 HG13 VAL A  61       7.481  -2.656 -25.625  1.00 91.61           H  
ATOM    946  CG2 VAL A  61       8.104  -0.101 -24.662  1.00 91.61           C  
ATOM    947 HG21 VAL A  61       8.241   0.235 -25.690  1.00 91.61           H  
ATOM    948 HG22 VAL A  61       7.037  -0.210 -24.465  1.00 91.61           H  
ATOM    949 HG23 VAL A  61       8.506   0.664 -23.998  1.00 91.61           H  
ATOM    950  N   TYR A  62       8.582  -4.490 -22.990  1.00 90.70           N  
ATOM    951  H   TYR A  62       7.629  -4.504 -23.324  1.00 90.70           H  
ATOM    952  CA  TYR A  62       9.250  -5.775 -22.742  1.00 90.70           C  
ATOM    953  HA  TYR A  62      10.309  -5.598 -22.555  1.00 90.70           H  
ATOM    954  C   TYR A  62       9.201  -6.729 -23.943  1.00 90.70           C  
ATOM    955  CB  TYR A  62       8.663  -6.418 -21.478  1.00 90.70           C  
ATOM    956  HB2 TYR A  62       8.777  -5.721 -20.648  1.00 90.70           H  
ATOM    957  HB3 TYR A  62       9.254  -7.301 -21.236  1.00 90.70           H  
ATOM    958  O   TYR A  62       9.936  -7.711 -23.973  1.00 90.70           O  
ATOM    959  CG  TYR A  62       7.205  -6.831 -21.580  1.00 90.70           C  
ATOM    960  CD1 TYR A  62       6.191  -5.977 -21.106  1.00 90.70           C  
ATOM    961  HD1 TYR A  62       6.454  -5.015 -20.692  1.00 90.70           H  
ATOM    962  CD2 TYR A  62       6.866  -8.071 -22.156  1.00 90.70           C  
ATOM    963  HD2 TYR A  62       7.639  -8.717 -22.546  1.00 90.70           H  
ATOM    964  CE1 TYR A  62       4.842  -6.375 -21.188  1.00 90.70           C  
ATOM    965  HE1 TYR A  62       4.050  -5.724 -20.847  1.00 90.70           H  
ATOM    966  CE2 TYR A  62       5.520  -8.467 -22.253  1.00 90.70           C  
ATOM    967  HE2 TYR A  62       5.268  -9.403 -22.729  1.00 90.70           H  
ATOM    968  OH  TYR A  62       3.208  -8.021 -21.797  1.00 90.70           O  
ATOM    969  HH  TYR A  62       3.125  -8.836 -22.297  1.00 90.70           H  
ATOM    970  CZ  TYR A  62       4.507  -7.627 -21.746  1.00 90.70           C  
ATOM    971  N   GLU A  63       8.355  -6.445 -24.933  1.00 90.15           N  
ATOM    972  H   GLU A  63       7.737  -5.653 -24.834  1.00 90.15           H  
ATOM    973  CA  GLU A  63       8.168  -7.267 -26.126  1.00 90.15           C  
ATOM    974  HA  GLU A  63       9.100  -7.765 -26.394  1.00 90.15           H  
ATOM    975  C   GLU A  63       7.719  -6.370 -27.283  1.00 90.15           C  
ATOM    976  CB  GLU A  63       7.116  -8.334 -25.795  1.00 90.15           C  
ATOM    977  HB2 GLU A  63       7.515  -8.980 -25.013  1.00 90.15           H  
ATOM    978  HB3 GLU A  63       6.237  -7.827 -25.398  1.00 90.15           H  
ATOM    979  O   GLU A  63       6.692  -5.702 -27.184  1.00 90.15           O  
ATOM    980  CG  GLU A  63       6.691  -9.217 -26.974  1.00 90.15           C  
ATOM    981  HG2 GLU A  63       6.241  -8.598 -27.751  1.00 90.15           H  
ATOM    982  HG3 GLU A  63       7.576  -9.700 -27.388  1.00 90.15           H  
ATOM    983  CD  GLU A  63       5.670 -10.270 -26.517  1.00 90.15           C  
ATOM    984  OE1 GLU A  63       5.761 -11.418 -26.997  1.00 90.15           O  
ATOM    985  OE2 GLU A  63       4.794  -9.914 -25.687  1.00 90.15           O  
ATOM    986  N   VAL A  64       8.474  -6.353 -28.381  1.00 91.86           N  
ATOM    987  H   VAL A  64       9.281  -6.960 -28.417  1.00 91.86           H  
ATOM    988  CA  VAL A  64       8.080  -5.714 -29.646  1.00 91.86           C  
ATOM    989  HA  VAL A  64       7.160  -5.145 -29.513  1.00 91.86           H  
ATOM    990  C   VAL A  64       7.814  -6.833 -30.642  1.00 91.86           C  
ATOM    991  CB  VAL A  64       9.165  -4.749 -30.165  1.00 91.86           C  
ATOM    992  HB  VAL A  64      10.098  -5.296 -30.303  1.00 91.86           H  
ATOM    993  O   VAL A  64       8.710  -7.634 -30.901  1.00 91.86           O  
ATOM    994  CG1 VAL A  64       8.767  -4.127 -31.510  1.00 91.86           C  
ATOM    995 HG11 VAL A  64       7.831  -3.577 -31.410  1.00 91.86           H  
ATOM    996 HG12 VAL A  64       8.652  -4.902 -32.268  1.00 91.86           H  
ATOM    997 HG13 VAL A  64       9.554  -3.455 -31.850  1.00 91.86           H  
ATOM    998  CG2 VAL A  64       9.420  -3.614 -29.163  1.00 91.86           C  
ATOM    999 HG21 VAL A  64      10.138  -2.906 -29.576  1.00 91.86           H  
ATOM   1000 HG22 VAL A  64       8.494  -3.079 -28.949  1.00 91.86           H  
ATOM   1001 HG23 VAL A  64       9.822  -4.016 -28.233  1.00 91.86           H  
ATOM   1002  N   TYR A  65       6.593  -6.902 -31.173  1.00 89.32           N  
ATOM   1003  H   TYR A  65       5.915  -6.195 -30.927  1.00 89.32           H  
ATOM   1004  CA  TYR A  65       6.155  -8.003 -32.040  1.00 89.32           C  
ATOM   1005  HA  TYR A  65       6.932  -8.767 -32.063  1.00 89.32           H  
ATOM   1006  C   TYR A  65       5.960  -7.589 -33.504  1.00 89.32           C  
ATOM   1007  CB  TYR A  65       4.916  -8.678 -31.434  1.00 89.32           C  
ATOM   1008  HB2 TYR A  65       5.215  -9.165 -30.506  1.00 89.32           H  
ATOM   1009  HB3 TYR A  65       4.582  -9.467 -32.108  1.00 89.32           H  
ATOM   1010  O   TYR A  65       5.996  -8.448 -34.381  1.00 89.32           O  
ATOM   1011  CG  TYR A  65       3.749  -7.756 -31.139  1.00 89.32           C  
ATOM   1012  CD1 TYR A  65       3.590  -7.215 -29.847  1.00 89.32           C  
ATOM   1013  HD1 TYR A  65       4.298  -7.460 -29.068  1.00 89.32           H  
ATOM   1014  CD2 TYR A  65       2.801  -7.478 -32.142  1.00 89.32           C  
ATOM   1015  HD2 TYR A  65       2.903  -7.925 -33.120  1.00 89.32           H  
ATOM   1016  CE1 TYR A  65       2.493  -6.382 -29.560  1.00 89.32           C  
ATOM   1017  HE1 TYR A  65       2.356  -5.986 -28.565  1.00 89.32           H  
ATOM   1018  CE2 TYR A  65       1.701  -6.649 -31.853  1.00 89.32           C  
ATOM   1019  HE2 TYR A  65       0.952  -6.455 -32.606  1.00 89.32           H  
ATOM   1020  OH  TYR A  65       0.516  -5.255 -30.304  1.00 89.32           O  
ATOM   1021  HH  TYR A  65       0.524  -4.971 -29.387  1.00 89.32           H  
ATOM   1022  CZ  TYR A  65       1.555  -6.086 -30.568  1.00 89.32           C  
ATOM   1023  N   ALA A  66       5.822  -6.291 -33.803  1.00 92.17           N  
ATOM   1024  H   ALA A  66       5.764  -5.619 -33.051  1.00 92.17           H  
ATOM   1025  CA  ALA A  66       5.931  -5.791 -35.173  1.00 92.17           C  
ATOM   1026  HA  ALA A  66       6.653  -6.413 -35.702  1.00 92.17           H  
ATOM   1027  C   ALA A  66       6.434  -4.342 -35.238  1.00 92.17           C  
ATOM   1028  CB  ALA A  66       4.581  -5.929 -35.892  1.00 92.17           C  
ATOM   1029  HB1 ALA A  66       3.841  -5.277 -35.428  1.00 92.17           H  
ATOM   1030  HB2 ALA A  66       4.693  -5.651 -36.940  1.00 92.17           H  
ATOM   1031  HB3 ALA A  66       4.234  -6.961 -35.842  1.00 92.17           H  
ATOM   1032  O   ALA A  66       6.030  -3.484 -34.453  1.00 92.17           O  
ATOM   1033  N   VAL A  67       7.247  -4.060 -36.255  1.00 94.68           N  
ATOM   1034  H   VAL A  67       7.545  -4.821 -36.847  1.00 94.68           H  
ATOM   1035  CA  VAL A  67       7.594  -2.710 -36.720  1.00 94.68           C  
ATOM   1036  HA  VAL A  67       6.972  -1.970 -36.216  1.00 94.68           H  
ATOM   1037  C   VAL A  67       7.295  -2.680 -38.218  1.00 94.68           C  
ATOM   1038  CB  VAL A  67       9.073  -2.379 -36.448  1.00 94.68           C  
ATOM   1039  HB  VAL A  67       9.689  -3.078 -37.014  1.00 94.68           H  
ATOM   1040  O   VAL A  67       7.690  -3.598 -38.938  1.00 94.68           O  
ATOM   1041  CG1 VAL A  67       9.407  -0.943 -36.864  1.00 94.68           C  
ATOM   1042 HG11 VAL A  67       8.792  -0.240 -36.303  1.00 94.68           H  
ATOM   1043 HG12 VAL A  67       9.242  -0.794 -37.932  1.00 94.68           H  
ATOM   1044 HG13 VAL A  67      10.458  -0.746 -36.649  1.00 94.68           H  
ATOM   1045  CG2 VAL A  67       9.477  -2.502 -34.978  1.00 94.68           C  
ATOM   1046 HG21 VAL A  67       9.039  -1.686 -34.404  1.00 94.68           H  
ATOM   1047 HG22 VAL A  67       9.169  -3.461 -34.562  1.00 94.68           H  
ATOM   1048 HG23 VAL A  67      10.562  -2.430 -34.900  1.00 94.68           H  
ATOM   1049  N   THR A  68       6.565  -1.675 -38.702  1.00 94.28           N  
ATOM   1050  H   THR A  68       6.232  -0.967 -38.063  1.00 94.28           H  
ATOM   1051  CA  THR A  68       6.025  -1.646 -40.071  1.00 94.28           C  
ATOM   1052  HA  THR A  68       6.630  -2.309 -40.690  1.00 94.28           H  
ATOM   1053  C   THR A  68       6.086  -0.254 -40.707  1.00 94.28           C  
ATOM   1054  CB  THR A  68       4.575  -2.165 -40.112  1.00 94.28           C  
ATOM   1055  HB  THR A  68       4.240  -2.162 -41.149  1.00 94.28           H  
ATOM   1056  O   THR A  68       6.060   0.767 -40.019  1.00 94.28           O  
ATOM   1057  CG2 THR A  68       4.393  -3.575 -39.553  1.00 94.28           C  
ATOM   1058 HG21 THR A  68       3.375  -3.916 -39.744  1.00 94.28           H  
ATOM   1059 HG22 THR A  68       5.094  -4.252 -40.041  1.00 94.28           H  
ATOM   1060 HG23 THR A  68       4.577  -3.586 -38.479  1.00 94.28           H  
ATOM   1061  OG1 THR A  68       3.737  -1.320 -39.371  1.00 94.28           O  
ATOM   1062  HG1 THR A  68       3.286  -1.836 -38.699  1.00 94.28           H  
ATOM   1063  N   ASN A  69       6.143  -0.175 -42.043  1.00 93.21           N  
ATOM   1064  H   ASN A  69       6.247  -1.028 -42.573  1.00 93.21           H  
ATOM   1065  CA  ASN A  69       6.142   1.118 -42.752  1.00 93.21           C  
ATOM   1066  HA  ASN A  69       6.720   1.813 -42.143  1.00 93.21           H  
ATOM   1067  C   ASN A  69       4.755   1.779 -42.886  1.00 93.21           C  
ATOM   1068  CB  ASN A  69       6.893   1.018 -44.095  1.00 93.21           C  
ATOM   1069  HB2 ASN A  69       7.108   2.035 -44.423  1.00 93.21           H  
ATOM   1070  HB3 ASN A  69       7.854   0.529 -43.937  1.00 93.21           H  
ATOM   1071  O   ASN A  69       4.662   2.911 -43.359  1.00 93.21           O  
ATOM   1072  CG  ASN A  69       6.174   0.331 -45.246  1.00 93.21           C  
ATOM   1073  ND2 ASN A  69       6.660   0.529 -46.452  1.00 93.21           N  
ATOM   1074 HD21 ASN A  69       7.469   1.119 -46.584  1.00 93.21           H  
ATOM   1075 HD22 ASN A  69       6.299  -0.014 -47.223  1.00 93.21           H  
ATOM   1076  OD1 ASN A  69       5.214  -0.418 -45.109  1.00 93.21           O  
ATOM   1077  N   LYS A  70       3.670   1.095 -42.496  1.00 91.90           N  
ATOM   1078  H   LYS A  70       3.816   0.196 -42.060  1.00 91.90           H  
ATOM   1079  CA  LYS A  70       2.282   1.582 -42.575  1.00 91.90           C  
ATOM   1080  HA  LYS A  70       2.271   2.667 -42.463  1.00 91.90           H  
ATOM   1081  C   LYS A  70       1.442   0.967 -41.462  1.00 91.90           C  
ATOM   1082  CB  LYS A  70       1.640   1.197 -43.918  1.00 91.90           C  
ATOM   1083  HB2 LYS A  70       1.684   0.113 -44.016  1.00 91.90           H  
ATOM   1084  HB3 LYS A  70       0.591   1.492 -43.905  1.00 91.90           H  
ATOM   1085  O   LYS A  70       1.629  -0.198 -41.139  1.00 91.90           O  
ATOM   1086  CG  LYS A  70       2.308   1.831 -45.143  1.00 91.90           C  
ATOM   1087  HG2 LYS A  70       2.217   2.916 -45.091  1.00 91.90           H  
ATOM   1088  HG3 LYS A  70       3.365   1.562 -45.161  1.00 91.90           H  
ATOM   1089  CD  LYS A  70       1.683   1.316 -46.441  1.00 91.90           C  
ATOM   1090  HD2 LYS A  70       1.713   0.226 -46.437  1.00 91.90           H  
ATOM   1091  HD3 LYS A  70       0.650   1.655 -46.515  1.00 91.90           H  
ATOM   1092  CE  LYS A  70       2.510   1.846 -47.615  1.00 91.90           C  
ATOM   1093  HE2 LYS A  70       3.561   1.645 -47.407  1.00 91.90           H  
ATOM   1094  HE3 LYS A  70       2.392   2.928 -47.675  1.00 91.90           H  
ATOM   1095  NZ  LYS A  70       2.123   1.198 -48.890  1.00 91.90           N  
ATOM   1096  HZ1 LYS A  70       1.159   1.400 -49.115  1.00 91.90           H  
ATOM   1097  HZ2 LYS A  70       2.717   1.526 -49.638  1.00 91.90           H  
ATOM   1098  HZ3 LYS A  70       2.237   0.197 -48.812  1.00 91.90           H  
ATOM   1099  N   SER A  71       0.456   1.714 -40.967  1.00 92.16           N  
ATOM   1100  H   SER A  71       0.403   2.681 -41.253  1.00 92.16           H  
ATOM   1101  CA  SER A  71      -0.519   1.213 -39.995  1.00 92.16           C  
ATOM   1102  HA  SER A  71       0.029   0.969 -39.085  1.00 92.16           H  
ATOM   1103  C   SER A  71      -1.234  -0.060 -40.487  1.00 92.16           C  
ATOM   1104  CB  SER A  71      -1.525   2.323 -39.670  1.00 92.16           C  
ATOM   1105  HB2 SER A  71      -1.960   2.700 -40.596  1.00 92.16           H  
ATOM   1106  HB3 SER A  71      -1.002   3.140 -39.174  1.00 92.16           H  
ATOM   1107  O   SER A  71      -1.668  -0.141 -41.640  1.00 92.16           O  
ATOM   1108  OG  SER A  71      -2.563   1.858 -38.835  1.00 92.16           O  
ATOM   1109  HG  SER A  71      -2.165   1.280 -38.179  1.00 92.16           H  
ATOM   1110  N   VAL A  72      -1.382  -1.042 -39.593  1.00 91.42           N  
ATOM   1111  H   VAL A  72      -1.065  -0.855 -38.652  1.00 91.42           H  
ATOM   1112  CA  VAL A  72      -1.985  -2.361 -39.838  1.00 91.42           C  
ATOM   1113  HA  VAL A  72      -2.490  -2.329 -40.804  1.00 91.42           H  
ATOM   1114  C   VAL A  72      -3.061  -2.696 -38.805  1.00 91.42           C  
ATOM   1115  CB  VAL A  72      -0.930  -3.483 -39.923  1.00 91.42           C  
ATOM   1116  HB  VAL A  72      -1.449  -4.439 -39.976  1.00 91.42           H  
ATOM   1117  O   VAL A  72      -3.078  -2.190 -37.678  1.00 91.42           O  
ATOM   1118  CG1 VAL A  72      -0.113  -3.337 -41.208  1.00 91.42           C  
ATOM   1119 HG11 VAL A  72       0.549  -4.194 -41.329  1.00 91.42           H  
ATOM   1120 HG12 VAL A  72      -0.775  -3.279 -42.072  1.00 91.42           H  
ATOM   1121 HG13 VAL A  72       0.498  -2.435 -41.159  1.00 91.42           H  
ATOM   1122  CG2 VAL A  72       0.016  -3.520 -38.722  1.00 91.42           C  
ATOM   1123 HG21 VAL A  72      -0.557  -3.616 -37.799  1.00 91.42           H  
ATOM   1124 HG22 VAL A  72       0.683  -4.378 -38.807  1.00 91.42           H  
ATOM   1125 HG23 VAL A  72       0.623  -2.615 -38.683  1.00 91.42           H  
ATOM   1126  N   LYS A  73      -4.014  -3.544 -39.201  1.00 88.97           N  
ATOM   1127  H   LYS A  73      -3.885  -4.029 -40.078  1.00 88.97           H  
ATOM   1128  CA  LYS A  73      -5.142  -3.933 -38.346  1.00 88.97           C  
ATOM   1129  HA  LYS A  73      -5.521  -3.032 -37.862  1.00 88.97           H  
ATOM   1130  C   LYS A  73      -4.672  -4.912 -37.263  1.00 88.97           C  
ATOM   1131  CB  LYS A  73      -6.254  -4.559 -39.195  1.00 88.97           C  
ATOM   1132  HB2 LYS A  73      -7.045  -4.911 -38.533  1.00 88.97           H  
ATOM   1133  HB3 LYS A  73      -5.855  -5.414 -39.740  1.00 88.97           H  
ATOM   1134  O   LYS A  73      -3.854  -5.767 -37.583  1.00 88.97           O  
ATOM   1135  CG  LYS A  73      -6.847  -3.546 -40.184  1.00 88.97           C  
ATOM   1136  HG2 LYS A  73      -6.076  -3.213 -40.879  1.00 88.97           H  
ATOM   1137  HG3 LYS A  73      -7.226  -2.685 -39.634  1.00 88.97           H  
ATOM   1138  CD  LYS A  73      -7.987  -4.186 -40.978  1.00 88.97           C  
ATOM   1139  HD2 LYS A  73      -8.758  -4.525 -40.286  1.00 88.97           H  
ATOM   1140  HD3 LYS A  73      -7.598  -5.040 -41.532  1.00 88.97           H  
ATOM   1141  CE  LYS A  73      -8.571  -3.154 -41.946  1.00 88.97           C  
ATOM   1142  HE2 LYS A  73      -7.780  -2.831 -42.622  1.00 88.97           H  
ATOM   1143  HE3 LYS A  73      -8.896  -2.285 -41.374  1.00 88.97           H  
ATOM   1144  NZ  LYS A  73      -9.706  -3.724 -42.710  1.00 88.97           N  
ATOM   1145  HZ1 LYS A  73     -10.448  -3.994 -42.081  1.00 88.97           H  
ATOM   1146  HZ2 LYS A  73      -9.403  -4.545 -43.216  1.00 88.97           H  
ATOM   1147  HZ3 LYS A  73     -10.065  -3.047 -43.367  1.00 88.97           H  
ATOM   1148  N   PRO A  74      -5.238  -4.896 -36.040  1.00 85.43           N  
ATOM   1149  CA  PRO A  74      -4.835  -5.828 -34.983  1.00 85.43           C  
ATOM   1150  HA  PRO A  74      -3.806  -5.595 -34.705  1.00 85.43           H  
ATOM   1151  C   PRO A  74      -4.893  -7.311 -35.386  1.00 85.43           C  
ATOM   1152  CB  PRO A  74      -5.738  -5.508 -33.788  1.00 85.43           C  
ATOM   1153  HB2 PRO A  74      -6.667  -6.075 -33.851  1.00 85.43           H  
ATOM   1154  HB3 PRO A  74      -5.235  -5.701 -32.841  1.00 85.43           H  
ATOM   1155  O   PRO A  74      -3.999  -8.071 -35.046  1.00 85.43           O  
ATOM   1156  CG  PRO A  74      -6.032  -4.021 -33.981  1.00 85.43           C  
ATOM   1157  HG2 PRO A  74      -6.950  -3.719 -33.478  1.00 85.43           H  
ATOM   1158  HG3 PRO A  74      -5.186  -3.431 -33.627  1.00 85.43           H  
ATOM   1159  CD  PRO A  74      -6.141  -3.889 -35.499  1.00 85.43           C  
ATOM   1160  HD2 PRO A  74      -5.850  -2.880 -35.793  1.00 85.43           H  
ATOM   1161  HD3 PRO A  74      -7.161  -4.101 -35.817  1.00 85.43           H  
ATOM   1162  N   ALA A  75      -5.879  -7.713 -36.195  1.00 86.05           N  
ATOM   1163  H   ALA A  75      -6.605  -7.055 -36.438  1.00 86.05           H  
ATOM   1164  CA  ALA A  75      -5.988  -9.086 -36.702  1.00 86.05           C  
ATOM   1165  HA  ALA A  75      -5.913  -9.772 -35.857  1.00 86.05           H  
ATOM   1166  C   ALA A  75      -4.877  -9.494 -37.699  1.00 86.05           C  
ATOM   1167  CB  ALA A  75      -7.379  -9.244 -37.328  1.00 86.05           C  
ATOM   1168  HB1 ALA A  75      -7.506 -10.275 -37.658  1.00 86.05           H  
ATOM   1169  HB2 ALA A  75      -7.480  -8.582 -38.188  1.00 86.05           H  
ATOM   1170  HB3 ALA A  75      -8.148  -9.017 -36.589  1.00 86.05           H  
ATOM   1171  O   ALA A  75      -4.630 -10.683 -37.879  1.00 86.05           O  
ATOM   1172  N   ASP A  76      -4.200  -8.532 -38.338  1.00 87.53           N  
ATOM   1173  H   ASP A  76      -4.350  -7.571 -38.066  1.00 87.53           H  
ATOM   1174  CA  ASP A  76      -3.050  -8.791 -39.219  1.00 87.53           C  
ATOM   1175  HA  ASP A  76      -3.208  -9.732 -39.746  1.00 87.53           H  
ATOM   1176  C   ASP A  76      -1.731  -8.964 -38.431  1.00 87.53           C  
ATOM   1177  CB  ASP A  76      -2.929  -7.669 -40.276  1.00 87.53           C  
ATOM   1178  HB2 ASP A  76      -1.962  -7.759 -40.772  1.00 87.53           H  
ATOM   1179  HB3 ASP A  76      -2.950  -6.694 -39.789  1.00 87.53           H  
ATOM   1180  O   ASP A  76      -0.717  -9.303 -39.031  1.00 87.53           O  
ATOM   1181  CG  ASP A  76      -3.993  -7.718 -41.378  1.00 87.53           C  
ATOM   1182  OD1 ASP A  76      -4.324  -8.821 -41.865  1.00 87.53           O  
ATOM   1183  OD2 ASP A  76      -4.411  -6.656 -41.911  1.00 87.53           O  
ATOM   1184  N   LEU A  77      -1.735  -8.737 -37.109  1.00 86.53           N  
ATOM   1185  H   LEU A  77      -2.608  -8.480 -36.672  1.00 86.53           H  
ATOM   1186  CA  LEU A  77      -0.569  -8.867 -36.218  1.00 86.53           C  
ATOM   1187  HA  LEU A  77       0.346  -8.788 -36.805  1.00 86.53           H  
ATOM   1188  C   LEU A  77      -0.498 -10.223 -35.496  1.00 86.53           C  
ATOM   1189  CB  LEU A  77      -0.596  -7.731 -35.181  1.00 86.53           C  
ATOM   1190  HB2 LEU A  77      -1.515  -7.826 -34.603  1.00 86.53           H  
ATOM   1191  HB3 LEU A  77       0.231  -7.868 -34.484  1.00 86.53           H  
ATOM   1192  O   LEU A  77       0.455 -10.477 -34.765  1.00 86.53           O  
ATOM   1193  CG  LEU A  77      -0.504  -6.319 -35.779  1.00 86.53           C  
ATOM   1194  HG  LEU A  77      -1.193  -6.216 -36.617  1.00 86.53           H  
ATOM   1195  CD1 LEU A  77      -0.899  -5.283 -34.730  1.00 86.53           C  
ATOM   1196 HD11 LEU A  77      -0.080  -5.142 -34.024  1.00 86.53           H  
ATOM   1197 HD12 LEU A  77      -1.140  -4.347 -35.234  1.00 86.53           H  
ATOM   1198 HD13 LEU A  77      -1.770  -5.627 -34.173  1.00 86.53           H  
ATOM   1199  CD2 LEU A  77       0.918  -6.012 -36.249  1.00 86.53           C  
ATOM   1200 HD21 LEU A  77       1.161  -6.626 -37.116  1.00 86.53           H  
ATOM   1201 HD22 LEU A  77       1.012  -4.959 -36.517  1.00 86.53           H  
ATOM   1202 HD23 LEU A  77       1.627  -6.230 -35.450  1.00 86.53           H  
ATOM   1203  N   ASP A  78      -1.502 -11.085 -35.675  1.00 85.46           N  
ATOM   1204  H   ASP A  78      -2.244 -10.828 -36.311  1.00 85.46           H  
ATOM   1205  CA  ASP A  78      -1.461 -12.464 -35.187  1.00 85.46           C  
ATOM   1206  HA  ASP A  78      -1.333 -12.443 -34.105  1.00 85.46           H  
ATOM   1207  C   ASP A  78      -0.286 -13.211 -35.859  1.00 85.46           C  
ATOM   1208  CB  ASP A  78      -2.812 -13.133 -35.489  1.00 85.46           C  
ATOM   1209  HB2 ASP A  78      -2.940 -13.211 -36.569  1.00 85.46           H  
ATOM   1210  HB3 ASP A  78      -3.610 -12.497 -35.106  1.00 85.46           H  
ATOM   1211  O   ASP A  78      -0.180 -13.157 -37.089  1.00 85.46           O  
ATOM   1212  CG  ASP A  78      -2.945 -14.528 -34.870  1.00 85.46           C  
ATOM   1213  OD1 ASP A  78      -2.098 -15.397 -35.185  1.00 85.46           O  
ATOM   1214  OD2 ASP A  78      -3.919 -14.741 -34.121  1.00 85.46           O  
ATOM   1215  N   PRO A  79       0.585 -13.927 -35.117  1.00 84.40           N  
ATOM   1216  CA  PRO A  79       1.711 -14.662 -35.701  1.00 84.40           C  
ATOM   1217  HA  PRO A  79       2.409 -13.938 -36.122  1.00 84.40           H  
ATOM   1218  C   PRO A  79       1.321 -15.658 -36.804  1.00 84.40           C  
ATOM   1219  CB  PRO A  79       2.382 -15.371 -34.519  1.00 84.40           C  
ATOM   1220  HB2 PRO A  79       3.456 -15.479 -34.673  1.00 84.40           H  
ATOM   1221  HB3 PRO A  79       1.920 -16.344 -34.354  1.00 84.40           H  
ATOM   1222  O   PRO A  79       2.109 -15.907 -37.715  1.00 84.40           O  
ATOM   1223  CG  PRO A  79       2.068 -14.454 -33.339  1.00 84.40           C  
ATOM   1224  HG2 PRO A  79       2.760 -13.612 -33.334  1.00 84.40           H  
ATOM   1225  HG3 PRO A  79       2.100 -14.987 -32.389  1.00 84.40           H  
ATOM   1226  CD  PRO A  79       0.661 -13.959 -33.664  1.00 84.40           C  
ATOM   1227  HD2 PRO A  79       0.518 -12.969 -33.231  1.00 84.40           H  
ATOM   1228  HD3 PRO A  79      -0.082 -14.657 -33.278  1.00 84.40           H  
ATOM   1229  N   SER A  80       0.097 -16.196 -36.789  1.00 88.84           N  
ATOM   1230  H   SER A  80      -0.546 -15.909 -36.064  1.00 88.84           H  
ATOM   1231  CA  SER A  80      -0.414 -17.060 -37.866  1.00 88.84           C  
ATOM   1232  HA  SER A  80       0.338 -17.825 -38.064  1.00 88.84           H  
ATOM   1233  C   SER A  80      -0.648 -16.326 -39.198  1.00 88.84           C  
ATOM   1234  CB  SER A  80      -1.689 -17.778 -37.411  1.00 88.84           C  
ATOM   1235  HB2 SER A  80      -1.486 -18.323 -36.490  1.00 88.84           H  
ATOM   1236  HB3 SER A  80      -1.980 -18.494 -38.179  1.00 88.84           H  
ATOM   1237  O   SER A  80      -0.714 -16.966 -40.248  1.00 88.84           O  
ATOM   1238  OG  SER A  80      -2.759 -16.883 -37.195  1.00 88.84           O  
ATOM   1239  HG  SER A  80      -2.563 -16.361 -36.414  1.00 88.84           H  
ATOM   1240  N   ASN A  81      -0.714 -14.990 -39.176  1.00 88.05           N  
ATOM   1241  H   ASN A  81      -0.611 -14.537 -38.279  1.00 88.05           H  
ATOM   1242  CA  ASN A  81      -0.941 -14.119 -40.329  1.00 88.05           C  
ATOM   1243  HA  ASN A  81      -1.294 -14.734 -41.157  1.00 88.05           H  
ATOM   1244  C   ASN A  81       0.337 -13.426 -40.850  1.00 88.05           C  
ATOM   1245  CB  ASN A  81      -2.065 -13.117 -39.983  1.00 88.05           C  
ATOM   1246  HB2 ASN A  81      -2.120 -12.340 -40.745  1.00 88.05           H  
ATOM   1247  HB3 ASN A  81      -1.840 -12.630 -39.034  1.00 88.05           H  
ATOM   1248  O   ASN A  81       0.233 -12.589 -41.748  1.00 88.05           O  
ATOM   1249  CG  ASN A  81      -3.436 -13.768 -39.914  1.00 88.05           C  
ATOM   1250  ND2 ASN A  81      -4.302 -13.318 -39.039  1.00 88.05           N  
ATOM   1251 HD21 ASN A  81      -4.081 -12.536 -38.438  1.00 88.05           H  
ATOM   1252 HD22 ASN A  81      -5.150 -13.855 -38.930  1.00 88.05           H  
ATOM   1253  OD1 ASN A  81      -3.784 -14.642 -40.692  1.00 88.05           O  
ATOM   1254  N   GLU A  82       1.541 -13.772 -40.373  1.00 87.08           N  
ATOM   1255  H   GLU A  82       1.577 -14.439 -39.615  1.00 87.08           H  
ATOM   1256  CA  GLU A  82       2.801 -13.087 -40.738  1.00 87.08           C  
ATOM   1257  HA  GLU A  82       2.781 -12.083 -40.316  1.00 87.08           H  
ATOM   1258  C   GLU A  82       3.014 -12.959 -42.264  1.00 87.08           C  
ATOM   1259  CB  GLU A  82       3.989 -13.846 -40.119  1.00 87.08           C  
ATOM   1260  HB2 GLU A  82       3.764 -14.091 -39.081  1.00 87.08           H  
ATOM   1261  HB3 GLU A  82       4.126 -14.776 -40.670  1.00 87.08           H  
ATOM   1262  O   GLU A  82       3.357 -11.889 -42.773  1.00 87.08           O  
ATOM   1263  CG  GLU A  82       5.287 -13.020 -40.153  1.00 87.08           C  
ATOM   1264  HG2 GLU A  82       5.310 -12.412 -41.057  1.00 87.08           H  
ATOM   1265  HG3 GLU A  82       5.292 -12.334 -39.306  1.00 87.08           H  
ATOM   1266  CD  GLU A  82       6.553 -13.888 -40.130  1.00 87.08           C  
ATOM   1267  OE1 GLU A  82       7.526 -13.475 -40.806  1.00 87.08           O  
ATOM   1268  OE2 GLU A  82       6.545 -14.965 -39.501  1.00 87.08           O  
ATOM   1269  N   ALA A  83       2.733 -14.020 -43.028  1.00 88.50           N  
ATOM   1270  H   ALA A  83       2.470 -14.877 -42.562  1.00 88.50           H  
ATOM   1271  CA  ALA A  83       2.831 -14.000 -44.491  1.00 88.50           C  
ATOM   1272  HA  ALA A  83       3.830 -13.662 -44.765  1.00 88.50           H  
ATOM   1273  C   ALA A  83       1.822 -13.034 -45.149  1.00 88.50           C  
ATOM   1274  CB  ALA A  83       2.646 -15.434 -45.002  1.00 88.50           C  
ATOM   1275  HB1 ALA A  83       1.657 -15.804 -44.732  1.00 88.50           H  
ATOM   1276  HB2 ALA A  83       3.406 -16.081 -44.564  1.00 88.50           H  
ATOM   1277  HB3 ALA A  83       2.752 -15.449 -46.087  1.00 88.50           H  
ATOM   1278  O   ALA A  83       2.114 -12.427 -46.181  1.00 88.50           O  
ATOM   1279  N   VAL A  84       0.646 -12.847 -44.541  1.00 88.53           N  
ATOM   1280  H   VAL A  84       0.517 -13.273 -43.634  1.00 88.53           H  
ATOM   1281  CA  VAL A  84      -0.357 -11.864 -44.977  1.00 88.53           C  
ATOM   1282  HA  VAL A  84      -0.451 -11.927 -46.061  1.00 88.53           H  
ATOM   1283  C   VAL A  84       0.110 -10.449 -44.634  1.00 88.53           C  
ATOM   1284  CB  VAL A  84      -1.742 -12.152 -44.358  1.00 88.53           C  
ATOM   1285  HB  VAL A  84      -1.697 -12.042 -43.275  1.00 88.53           H  
ATOM   1286  O   VAL A  84      -0.023  -9.553 -45.468  1.00 88.53           O  
ATOM   1287  CG1 VAL A  84      -2.799 -11.170 -44.879  1.00 88.53           C  
ATOM   1288 HG11 VAL A  84      -2.850 -11.219 -45.967  1.00 88.53           H  
ATOM   1289 HG12 VAL A  84      -2.531 -10.163 -44.560  1.00 88.53           H  
ATOM   1290 HG13 VAL A  84      -3.769 -11.420 -44.449  1.00 88.53           H  
ATOM   1291  CG2 VAL A  84      -2.212 -13.574 -44.686  1.00 88.53           C  
ATOM   1292 HG21 VAL A  84      -2.190 -13.740 -45.764  1.00 88.53           H  
ATOM   1293 HG22 VAL A  84      -3.222 -13.730 -44.309  1.00 88.53           H  
ATOM   1294 HG23 VAL A  84      -1.562 -14.298 -44.196  1.00 88.53           H  
ATOM   1295  N   LEU A  85       0.709 -10.246 -43.460  1.00 89.42           N  
ATOM   1296  H   LEU A  85       0.776 -11.024 -42.819  1.00 89.42           H  
ATOM   1297  CA  LEU A  85       1.280  -8.967 -43.035  1.00 89.42           C  
ATOM   1298  HA  LEU A  85       0.491  -8.216 -43.068  1.00 89.42           H  
ATOM   1299  C   LEU A  85       2.401  -8.514 -43.986  1.00 89.42           C  
ATOM   1300  CB  LEU A  85       1.760  -9.121 -41.579  1.00 89.42           C  
ATOM   1301  HB2 LEU A  85       0.936  -9.501 -40.975  1.00 89.42           H  
ATOM   1302  HB3 LEU A  85       2.556  -9.865 -41.545  1.00 89.42           H  
ATOM   1303  O   LEU A  85       2.303  -7.439 -44.585  1.00 89.42           O  
ATOM   1304  CG  LEU A  85       2.293  -7.832 -40.937  1.00 89.42           C  
ATOM   1305  HG  LEU A  85       3.072  -7.409 -41.572  1.00 89.42           H  
ATOM   1306  CD1 LEU A  85       1.201  -6.784 -40.753  1.00 89.42           C  
ATOM   1307 HD11 LEU A  85       1.632  -5.916 -40.253  1.00 89.42           H  
ATOM   1308 HD12 LEU A  85       0.805  -6.480 -41.722  1.00 89.42           H  
ATOM   1309 HD13 LEU A  85       0.400  -7.190 -40.135  1.00 89.42           H  
ATOM   1310  CD2 LEU A  85       2.898  -8.139 -39.569  1.00 89.42           C  
ATOM   1311 HD21 LEU A  85       2.137  -8.559 -38.912  1.00 89.42           H  
ATOM   1312 HD22 LEU A  85       3.708  -8.860 -39.674  1.00 89.42           H  
ATOM   1313 HD23 LEU A  85       3.299  -7.229 -39.121  1.00 89.42           H  
ATOM   1314  N   LYS A  86       3.398  -9.377 -44.223  1.00 90.92           N  
ATOM   1315  H   LYS A  86       3.395 -10.240 -43.698  1.00 90.92           H  
ATOM   1316  CA  LYS A  86       4.518  -9.138 -45.154  1.00 90.92           C  
ATOM   1317  HA  LYS A  86       4.992  -8.192 -44.894  1.00 90.92           H  
ATOM   1318  C   LYS A  86       4.082  -8.965 -46.619  1.00 90.92           C  
ATOM   1319  CB  LYS A  86       5.563 -10.264 -44.994  1.00 90.92           C  
ATOM   1320  HB2 LYS A  86       5.063 -11.233 -44.992  1.00 90.92           H  
ATOM   1321  HB3 LYS A  86       6.247 -10.234 -45.842  1.00 90.92           H  
ATOM   1322  O   LYS A  86       4.818  -8.380 -47.405  1.00 90.92           O  
ATOM   1323  CG  LYS A  86       6.396 -10.099 -43.707  1.00 90.92           C  
ATOM   1324  HG2 LYS A  86       5.733 -10.059 -42.843  1.00 90.92           H  
ATOM   1325  HG3 LYS A  86       6.936  -9.155 -43.774  1.00 90.92           H  
ATOM   1326  CD  LYS A  86       7.408 -11.237 -43.495  1.00 90.92           C  
ATOM   1327  HD2 LYS A  86       7.937 -11.436 -44.427  1.00 90.92           H  
ATOM   1328  HD3 LYS A  86       6.872 -12.136 -43.191  1.00 90.92           H  
ATOM   1329  CE  LYS A  86       8.433 -10.854 -42.415  1.00 90.92           C  
ATOM   1330  HE2 LYS A  86       9.031 -10.015 -42.772  1.00 90.92           H  
ATOM   1331  HE3 LYS A  86       7.906 -10.542 -41.514  1.00 90.92           H  
ATOM   1332  NZ  LYS A  86       9.333 -11.979 -42.074  1.00 90.92           N  
ATOM   1333  HZ1 LYS A  86       8.855 -12.651 -41.491  1.00 90.92           H  
ATOM   1334  HZ2 LYS A  86      10.162 -11.646 -41.604  1.00 90.92           H  
ATOM   1335  HZ3 LYS A  86       9.705 -12.441 -42.891  1.00 90.92           H  
ATOM   1336  N   SER A  87       2.873  -9.401 -46.994  1.00 89.74           N  
ATOM   1337  H   SER A  87       2.350  -9.956 -46.331  1.00 89.74           H  
ATOM   1338  CA  SER A  87       2.289  -9.122 -48.321  1.00 89.74           C  
ATOM   1339  HA  SER A  87       3.086  -9.208 -49.059  1.00 89.74           H  
ATOM   1340  C   SER A  87       1.703  -7.705 -48.472  1.00 89.74           C  
ATOM   1341  CB  SER A  87       1.238 -10.183 -48.680  1.00 89.74           C  
ATOM   1342  HB2 SER A  87       1.593 -11.166 -48.371  1.00 89.74           H  
ATOM   1343  HB3 SER A  87       1.117 -10.196 -49.763  1.00 89.74           H  
ATOM   1344  O   SER A  87       1.499  -7.239 -49.593  1.00 89.74           O  
ATOM   1345  OG  SER A  87      -0.031  -9.929 -48.100  1.00 89.74           O  
ATOM   1346  HG  SER A  87       0.068  -9.805 -47.153  1.00 89.74           H  
ATOM   1347  N   LYS A  88       1.412  -7.020 -47.355  1.00 88.90           N  
ATOM   1348  H   LYS A  88       1.641  -7.459 -46.475  1.00 88.90           H  
ATOM   1349  CA  LYS A  88       0.706  -5.723 -47.305  1.00 88.90           C  
ATOM   1350  HA  LYS A  88       0.230  -5.525 -48.266  1.00 88.90           H  
ATOM   1351  C   LYS A  88       1.625  -4.533 -47.020  1.00 88.90           C  
ATOM   1352  CB  LYS A  88      -0.368  -5.787 -46.207  1.00 88.90           C  
ATOM   1353  HB2 LYS A  88       0.104  -6.105 -45.277  1.00 88.90           H  
ATOM   1354  HB3 LYS A  88      -0.771  -4.787 -46.046  1.00 88.90           H  
ATOM   1355  O   LYS A  88       1.373  -3.433 -47.519  1.00 88.90           O  
ATOM   1356  CG  LYS A  88      -1.541  -6.724 -46.527  1.00 88.90           C  
ATOM   1357  HG2 LYS A  88      -1.173  -7.684 -46.889  1.00 88.90           H  
ATOM   1358  HG3 LYS A  88      -2.159  -6.271 -47.302  1.00 88.90           H  
ATOM   1359  CD  LYS A  88      -2.372  -6.952 -45.257  1.00 88.90           C  
ATOM   1360  HD2 LYS A  88      -1.765  -7.483 -44.524  1.00 88.90           H  
ATOM   1361  HD3 LYS A  88      -2.669  -5.991 -44.837  1.00 88.90           H  
ATOM   1362  CE  LYS A  88      -3.620  -7.775 -45.575  1.00 88.90           C  
ATOM   1363  HE2 LYS A  88      -4.220  -7.225 -46.300  1.00 88.90           H  
ATOM   1364  HE3 LYS A  88      -3.310  -8.715 -46.031  1.00 88.90           H  
ATOM   1365  NZ  LYS A  88      -4.410  -8.040 -44.350  1.00 88.90           N  
ATOM   1366  HZ1 LYS A  88      -3.942  -8.650 -43.695  1.00 88.90           H  
ATOM   1367  HZ2 LYS A  88      -5.304  -8.481 -44.516  1.00 88.90           H  
ATOM   1368  HZ3 LYS A  88      -4.532  -7.235 -43.752  1.00 88.90           H  
ATOM   1369  N   VAL A  89       2.641  -4.733 -46.181  1.00 91.45           N  
ATOM   1370  H   VAL A  89       2.791  -5.669 -45.832  1.00 91.45           H  
ATOM   1371  CA  VAL A  89       3.525  -3.683 -45.647  1.00 91.45           C  
ATOM   1372  HA  VAL A  89       3.500  -2.820 -46.312  1.00 91.45           H  
ATOM   1373  C   VAL A  89       4.972  -4.170 -45.596  1.00 91.45           C  
ATOM   1374  CB  VAL A  89       3.071  -3.208 -44.245  1.00 91.45           C  
ATOM   1375  HB  VAL A  89       3.732  -2.400 -43.934  1.00 91.45           H  
ATOM   1376  O   VAL A  89       5.218  -5.372 -45.500  1.00 91.45           O  
ATOM   1377  CG1 VAL A  89       1.644  -2.646 -44.281  1.00 91.45           C  
ATOM   1378 HG11 VAL A  89       1.545  -1.940 -45.106  1.00 91.45           H  
ATOM   1379 HG12 VAL A  89       1.440  -2.131 -43.343  1.00 91.45           H  
ATOM   1380 HG13 VAL A  89       0.919  -3.451 -44.405  1.00 91.45           H  
ATOM   1381  CG2 VAL A  89       3.120  -4.294 -43.162  1.00 91.45           C  
ATOM   1382 HG21 VAL A  89       2.810  -3.871 -42.207  1.00 91.45           H  
ATOM   1383 HG22 VAL A  89       2.456  -5.120 -43.416  1.00 91.45           H  
ATOM   1384 HG23 VAL A  89       4.136  -4.672 -43.052  1.00 91.45           H  
ATOM   1385  N   ARG A  90       5.938  -3.241 -45.602  1.00 91.49           N  
ATOM   1386  H   ARG A  90       5.663  -2.269 -45.589  1.00 91.49           H  
ATOM   1387  CA  ARG A  90       7.315  -3.565 -45.201  1.00 91.49           C  
ATOM   1388  HA  ARG A  90       7.625  -4.490 -45.687  1.00 91.49           H  
ATOM   1389  C   ARG A  90       7.287  -3.794 -43.693  1.00 91.49           C  
ATOM   1390  CB  ARG A  90       8.287  -2.441 -45.612  1.00 91.49           C  
ATOM   1391  HB2 ARG A  90       8.028  -1.536 -45.063  1.00 91.49           H  
ATOM   1392  HB3 ARG A  90       8.164  -2.247 -46.678  1.00 91.49           H  
ATOM   1393  O   ARG A  90       6.981  -2.863 -42.948  1.00 91.49           O  
ATOM   1394  CG  ARG A  90       9.773  -2.741 -45.339  1.00 91.49           C  
ATOM   1395  HG2 ARG A  90       9.926  -2.900 -44.272  1.00 91.49           H  
ATOM   1396  HG3 ARG A  90      10.063  -3.643 -45.877  1.00 91.49           H  
ATOM   1397  CD  ARG A  90      10.653  -1.564 -45.806  1.00 91.49           C  
ATOM   1398  HD2 ARG A  90      10.383  -0.671 -45.244  1.00 91.49           H  
ATOM   1399  HD3 ARG A  90      10.462  -1.377 -46.863  1.00 91.49           H  
ATOM   1400  NE  ARG A  90      12.089  -1.839 -45.608  1.00 91.49           N  
ATOM   1401  HE  ARG A  90      12.330  -2.513 -44.895  1.00 91.49           H  
ATOM   1402  NH1 ARG A  90      12.997  -0.293 -47.102  1.00 91.49           N  
ATOM   1403 HH11 ARG A  90      12.111   0.084 -47.407  1.00 91.49           H  
ATOM   1404 HH12 ARG A  90      13.835   0.143 -47.459  1.00 91.49           H  
ATOM   1405  NH2 ARG A  90      14.326  -1.627 -45.943  1.00 91.49           N  
ATOM   1406 HH21 ARG A  90      15.088  -1.110 -46.360  1.00 91.49           H  
ATOM   1407 HH22 ARG A  90      14.504  -2.296 -45.209  1.00 91.49           H  
ATOM   1408  CZ  ARG A  90      13.110  -1.246 -46.213  1.00 91.49           C  
ATOM   1409  N   VAL A  91       7.554  -5.025 -43.273  1.00 93.07           N  
ATOM   1410  H   VAL A  91       7.773  -5.721 -43.972  1.00 93.07           H  
ATOM   1411  CA  VAL A  91       7.845  -5.381 -41.880  1.00 93.07           C  
ATOM   1412  HA  VAL A  91       7.371  -4.665 -41.208  1.00 93.07           H  
ATOM   1413  C   VAL A  91       9.356  -5.294 -41.714  1.00 93.07           C  
ATOM   1414  CB  VAL A  91       7.334  -6.794 -41.529  1.00 93.07           C  
ATOM   1415  HB  VAL A  91       7.884  -7.531 -42.114  1.00 93.07           H  
ATOM   1416  O   VAL A  91      10.077  -5.791 -42.577  1.00 93.07           O  
ATOM   1417  CG1 VAL A  91       7.523  -7.110 -40.041  1.00 93.07           C  
ATOM   1418 HG11 VAL A  91       7.014  -6.367 -39.427  1.00 93.07           H  
ATOM   1419 HG12 VAL A  91       8.584  -7.115 -39.790  1.00 93.07           H  
ATOM   1420 HG13 VAL A  91       7.123  -8.098 -39.813  1.00 93.07           H  
ATOM   1421  CG2 VAL A  91       5.841  -6.956 -41.846  1.00 93.07           C  
ATOM   1422 HG21 VAL A  91       5.260  -6.217 -41.294  1.00 93.07           H  
ATOM   1423 HG22 VAL A  91       5.511  -7.954 -41.556  1.00 93.07           H  
ATOM   1424 HG23 VAL A  91       5.661  -6.833 -42.914  1.00 93.07           H  
ATOM   1425  N   TYR A  92       9.821  -4.653 -40.647  1.00 93.81           N  
ATOM   1426  H   TYR A  92       9.163  -4.308 -39.963  1.00 93.81           H  
ATOM   1427  CA  TYR A  92      11.239  -4.629 -40.295  1.00 93.81           C  
ATOM   1428  HA  TYR A  92      11.843  -4.695 -41.200  1.00 93.81           H  
ATOM   1429  C   TYR A  92      11.564  -5.832 -39.416  1.00 93.81           C  
ATOM   1430  CB  TYR A  92      11.598  -3.327 -39.580  1.00 93.81           C  
ATOM   1431  HB2 TYR A  92      12.647  -3.372 -39.289  1.00 93.81           H  
ATOM   1432  HB3 TYR A  92      11.014  -3.247 -38.663  1.00 93.81           H  
ATOM   1433  O   TYR A  92      10.770  -6.190 -38.539  1.00 93.81           O  
ATOM   1434  CG  TYR A  92      11.382  -2.081 -40.408  1.00 93.81           C  
ATOM   1435  CD1 TYR A  92      12.472  -1.510 -41.081  1.00 93.81           C  
ATOM   1436  HD1 TYR A  92      13.449  -1.968 -41.024  1.00 93.81           H  
ATOM   1437  CD2 TYR A  92      10.107  -1.487 -40.491  1.00 93.81           C  
ATOM   1438  HD2 TYR A  92       9.272  -1.941 -39.979  1.00 93.81           H  
ATOM   1439  CE1 TYR A  92      12.297  -0.325 -41.808  1.00 93.81           C  
ATOM   1440  HE1 TYR A  92      13.153   0.143 -42.272  1.00 93.81           H  
ATOM   1441  CE2 TYR A  92       9.921  -0.315 -41.242  1.00 93.81           C  
ATOM   1442  HE2 TYR A  92       8.949   0.153 -41.308  1.00 93.81           H  
ATOM   1443  OH  TYR A  92      10.853   1.381 -42.641  1.00 93.81           O  
ATOM   1444  HH  TYR A  92      11.683   1.654 -43.037  1.00 93.81           H  
ATOM   1445  CZ  TYR A  92      11.023   0.263 -41.901  1.00 93.81           C  
ATOM   1446  N   GLU A  93      12.726  -6.441 -39.619  1.00 92.69           N  
ATOM   1447  H   GLU A  93      13.336  -6.094 -40.345  1.00 92.69           H  
ATOM   1448  CA  GLU A  93      13.121  -7.644 -38.883  1.00 92.69           C  
ATOM   1449  HA  GLU A  93      12.226  -8.080 -38.439  1.00 92.69           H  
ATOM   1450  C   GLU A  93      14.048  -7.306 -37.707  1.00 92.69           C  
ATOM   1451  CB  GLU A  93      13.658  -8.723 -39.840  1.00 92.69           C  
ATOM   1452  HB2 GLU A  93      14.522  -8.345 -40.387  1.00 92.69           H  
ATOM   1453  HB3 GLU A  93      13.952  -9.593 -39.252  1.00 92.69           H  
ATOM   1454  O   GLU A  93      15.060  -6.613 -37.848  1.00 92.69           O  
ATOM   1455  CG  GLU A  93      12.552  -9.129 -40.834  1.00 92.69           C  
ATOM   1456  HG2 GLU A  93      12.404  -8.324 -41.554  1.00 92.69           H  
ATOM   1457  HG3 GLU A  93      11.619  -9.246 -40.282  1.00 92.69           H  
ATOM   1458  CD  GLU A  93      12.816 -10.431 -41.601  1.00 92.69           C  
ATOM   1459  OE1 GLU A  93      11.801 -11.087 -41.947  1.00 92.69           O  
ATOM   1460  OE2 GLU A  93      13.986 -10.778 -41.863  1.00 92.69           O  
ATOM   1461  N   LYS A  94      13.682  -7.783 -36.510  1.00 92.81           N  
ATOM   1462  H   LYS A  94      12.876  -8.389 -36.457  1.00 92.81           H  
ATOM   1463  CA  LYS A  94      14.498  -7.600 -35.306  1.00 92.81           C  
ATOM   1464  HA  LYS A  94      14.698  -6.535 -35.192  1.00 92.81           H  
ATOM   1465  C   LYS A  94      15.838  -8.321 -35.485  1.00 92.81           C  
ATOM   1466  CB  LYS A  94      13.748  -8.105 -34.062  1.00 92.81           C  
ATOM   1467  HB2 LYS A  94      12.720  -7.744 -34.077  1.00 92.81           H  
ATOM   1468  HB3 LYS A  94      13.734  -9.195 -34.083  1.00 92.81           H  
ATOM   1469  O   LYS A  94      15.890  -9.405 -36.057  1.00 92.81           O  
ATOM   1470  CG  LYS A  94      14.423  -7.619 -32.770  1.00 92.81           C  
ATOM   1471  HG2 LYS A  94      14.289  -6.542 -32.674  1.00 92.81           H  
ATOM   1472  HG3 LYS A  94      15.493  -7.822 -32.818  1.00 92.81           H  
ATOM   1473  CD  LYS A  94      13.864  -8.316 -31.526  1.00 92.81           C  
ATOM   1474  HD2 LYS A  94      13.791  -9.389 -31.698  1.00 92.81           H  
ATOM   1475  HD3 LYS A  94      12.867  -7.925 -31.322  1.00 92.81           H  
ATOM   1476  CE  LYS A  94      14.786  -8.040 -30.331  1.00 92.81           C  
ATOM   1477  HE2 LYS A  94      15.267  -7.074 -30.485  1.00 92.81           H  
ATOM   1478  HE3 LYS A  94      14.188  -7.986 -29.421  1.00 92.81           H  
ATOM   1479  NZ  LYS A  94      15.819  -9.090 -30.194  1.00 92.81           N  
ATOM   1480  HZ1 LYS A  94      15.437 -10.009 -30.025  1.00 92.81           H  
ATOM   1481  HZ2 LYS A  94      16.533  -8.852 -29.520  1.00 92.81           H  
ATOM   1482  HZ3 LYS A  94      16.334  -9.185 -31.058  1.00 92.81           H  
ATOM   1483  N   ASP A  95      16.900  -7.709 -34.978  1.00 92.44           N  
ATOM   1484  H   ASP A  95      16.749  -6.803 -34.556  1.00 92.44           H  
ATOM   1485  CA  ASP A  95      18.285  -8.176 -35.040  1.00 92.44           C  
ATOM   1486  HA  ASP A  95      18.878  -7.396 -34.562  1.00 92.44           H  
ATOM   1487  C   ASP A  95      18.843  -8.255 -36.492  1.00 92.44           C  
ATOM   1488  CB  ASP A  95      18.463  -9.434 -34.149  1.00 92.44           C  
ATOM   1489  HB2 ASP A  95      18.070 -10.300 -34.682  1.00 92.44           H  
ATOM   1490  HB3 ASP A  95      19.528  -9.601 -33.991  1.00 92.44           H  
ATOM   1491  O   ASP A  95      19.870  -8.886 -36.737  1.00 92.44           O  
ATOM   1492  CG  ASP A  95      17.767  -9.339 -32.769  1.00 92.44           C  
ATOM   1493  OD1 ASP A  95      17.935  -8.347 -32.022  1.00 92.44           O  
ATOM   1494  OD2 ASP A  95      16.987 -10.242 -32.383  1.00 92.44           O  
ATOM   1495  N   VAL A  96      18.183  -7.576 -37.452  1.00 92.97           N  
ATOM   1496  H   VAL A  96      17.315  -7.143 -37.170  1.00 92.97           H  
ATOM   1497  CA  VAL A  96      18.571  -7.446 -38.880  1.00 92.97           C  
ATOM   1498  HA  VAL A  96      19.619  -7.723 -38.993  1.00 92.97           H  
ATOM   1499  C   VAL A  96      18.411  -6.004 -39.394  1.00 92.97           C  
ATOM   1500  CB  VAL A  96      17.712  -8.386 -39.760  1.00 92.97           C  
ATOM   1501  HB  VAL A  96      16.663  -8.122 -39.626  1.00 92.97           H  
ATOM   1502  O   VAL A  96      19.287  -5.475 -40.088  1.00 92.97           O  
ATOM   1503  CG1 VAL A  96      18.047  -8.261 -41.255  1.00 92.97           C  
ATOM   1504 HG11 VAL A  96      17.789  -7.266 -41.617  1.00 92.97           H  
ATOM   1505 HG12 VAL A  96      19.108  -8.455 -41.416  1.00 92.97           H  
ATOM   1506 HG13 VAL A  96      17.454  -8.979 -41.821  1.00 92.97           H  
ATOM   1507  CG2 VAL A  96      17.879  -9.861 -39.375  1.00 92.97           C  
ATOM   1508 HG21 VAL A  96      17.279 -10.488 -40.035  1.00 92.97           H  
ATOM   1509 HG22 VAL A  96      18.927 -10.151 -39.439  1.00 92.97           H  
ATOM   1510 HG23 VAL A  96      17.527 -10.021 -38.355  1.00 92.97           H  
ATOM   1511  N   ASP A  97      17.285  -5.373 -39.059  1.00 93.89           N  
ATOM   1512  H   ASP A  97      16.566  -5.921 -38.607  1.00 93.89           H  
ATOM   1513  CA  ASP A  97      16.949  -3.979 -39.365  1.00 93.89           C  
ATOM   1514  HA  ASP A  97      17.650  -3.574 -40.095  1.00 93.89           H  
ATOM   1515  C   ASP A  97      16.999  -3.081 -38.120  1.00 93.89           C  
ATOM   1516  CB  ASP A  97      15.529  -3.913 -39.949  1.00 93.89           C  
ATOM   1517  HB2 ASP A  97      14.849  -4.443 -39.283  1.00 93.89           H  
ATOM   1518  HB3 ASP A  97      15.207  -2.872 -39.957  1.00 93.89           H  
ATOM   1519  O   ASP A  97      17.287  -1.890 -38.231  1.00 93.89           O  
ATOM   1520  CG  ASP A  97      15.378  -4.461 -41.371  1.00 93.89           C  
ATOM   1521  OD1 ASP A  97      16.314  -4.308 -42.190  1.00 93.89           O  
ATOM   1522  OD2 ASP A  97      14.263  -4.958 -41.649  1.00 93.89           O  
ATOM   1523  N   TYR A  98      16.704  -3.631 -36.936  1.00 94.94           N  
ATOM   1524  H   TYR A  98      16.453  -4.609 -36.911  1.00 94.94           H  
ATOM   1525  CA  TYR A  98      16.714  -2.904 -35.665  1.00 94.94           C  
ATOM   1526  HA  TYR A  98      17.517  -2.168 -35.701  1.00 94.94           H  
ATOM   1527  C   TYR A  98      16.959  -3.817 -34.459  1.00 94.94           C  
ATOM   1528  CB  TYR A  98      15.379  -2.167 -35.464  1.00 94.94           C  
ATOM   1529  HB2 TYR A  98      15.155  -1.581 -36.355  1.00 94.94           H  
ATOM   1530  HB3 TYR A  98      15.503  -1.459 -34.645  1.00 94.94           H  
ATOM   1531  O   TYR A  98      16.653  -5.008 -34.486  1.00 94.94           O  
ATOM   1532  CG  TYR A  98      14.193  -3.071 -35.157  1.00 94.94           C  
ATOM   1533  CD1 TYR A  98      13.497  -3.687 -36.211  1.00 94.94           C  
ATOM   1534  HD1 TYR A  98      13.809  -3.515 -37.231  1.00 94.94           H  
ATOM   1535  CD2 TYR A  98      13.800  -3.315 -33.824  1.00 94.94           C  
ATOM   1536  HD2 TYR A  98      14.338  -2.846 -33.013  1.00 94.94           H  
ATOM   1537  CE1 TYR A  98      12.415  -4.543 -35.938  1.00 94.94           C  
ATOM   1538  HE1 TYR A  98      11.889  -5.020 -36.752  1.00 94.94           H  
ATOM   1539  CE2 TYR A  98      12.717  -4.172 -33.548  1.00 94.94           C  
ATOM   1540  HE2 TYR A  98      12.408  -4.370 -32.532  1.00 94.94           H  
ATOM   1541  OH  TYR A  98      10.981  -5.619 -34.348  1.00 94.94           O  
ATOM   1542  HH  TYR A  98      10.632  -5.996 -35.160  1.00 94.94           H  
ATOM   1543  CZ  TYR A  98      12.025  -4.791 -34.607  1.00 94.94           C  
ATOM   1544  N   THR A  99      17.405  -3.232 -33.354  1.00 94.84           N  
ATOM   1545  H   THR A  99      17.609  -2.245 -33.413  1.00 94.84           H  
ATOM   1546  CA  THR A  99      17.361  -3.815 -32.005  1.00 94.84           C  
ATOM   1547  HA  THR A  99      16.863  -4.784 -32.048  1.00 94.84           H  
ATOM   1548  C   THR A  99      16.526  -2.917 -31.081  1.00 94.84           C  
ATOM   1549  CB  THR A  99      18.773  -4.056 -31.448  1.00 94.84           C  
ATOM   1550  HB  THR A  99      18.685  -4.490 -30.452  1.00 94.84           H  
ATOM   1551  O   THR A  99      16.116  -1.823 -31.473  1.00 94.84           O  
ATOM   1552  CG2 THR A  99      19.599  -5.008 -32.312  1.00 94.84           C  
ATOM   1553 HG21 THR A  99      19.759  -4.590 -33.306  1.00 94.84           H  
ATOM   1554 HG22 THR A  99      19.078  -5.961 -32.408  1.00 94.84           H  
ATOM   1555 HG23 THR A  99      20.565  -5.182 -31.840  1.00 94.84           H  
ATOM   1556  OG1 THR A  99      19.483  -2.850 -31.348  1.00 94.84           O  
ATOM   1557  HG1 THR A  99      19.706  -2.569 -32.238  1.00 94.84           H  
ATOM   1558  N   ILE A 100      16.219  -3.374 -29.864  1.00 93.47           N  
ATOM   1559  H   ILE A 100      16.640  -4.236 -29.549  1.00 93.47           H  
ATOM   1560  CA  ILE A 100      15.500  -2.574 -28.858  1.00 93.47           C  
ATOM   1561  HA  ILE A 100      15.269  -1.590 -29.264  1.00 93.47           H  
ATOM   1562  C   ILE A 100      16.421  -2.364 -27.658  1.00 93.47           C  
ATOM   1563  CB  ILE A 100      14.161  -3.234 -28.450  1.00 93.47           C  
ATOM   1564  HB  ILE A 100      14.385  -4.212 -28.025  1.00 93.47           H  
ATOM   1565  O   ILE A 100      16.820  -3.334 -27.015  1.00 93.47           O  
ATOM   1566  CG1 ILE A 100      13.201  -3.470 -29.640  1.00 93.47           C  
ATOM   1567 HG12 ILE A 100      12.324  -4.001 -29.271  1.00 93.47           H  
ATOM   1568 HG13 ILE A 100      13.685  -4.126 -30.364  1.00 93.47           H  
ATOM   1569  CG2 ILE A 100      13.451  -2.411 -27.356  1.00 93.47           C  
ATOM   1570 HG21 ILE A 100      13.349  -1.371 -27.664  1.00 93.47           H  
ATOM   1571 HG22 ILE A 100      12.465  -2.827 -27.151  1.00 93.47           H  
ATOM   1572 HG23 ILE A 100      14.030  -2.440 -26.433  1.00 93.47           H  
ATOM   1573  CD1 ILE A 100      12.726  -2.207 -30.375  1.00 93.47           C  
ATOM   1574 HD11 ILE A 100      12.011  -2.483 -31.150  1.00 93.47           H  
ATOM   1575 HD12 ILE A 100      12.240  -1.515 -29.688  1.00 93.47           H  
ATOM   1576 HD13 ILE A 100      13.573  -1.713 -30.852  1.00 93.47           H  
ATOM   1577  N   ALA A 101      16.723  -1.105 -27.350  1.00 92.30           N  
ATOM   1578  H   ALA A 101      16.299  -0.369 -27.897  1.00 92.30           H  
ATOM   1579  CA  ALA A 101      17.389  -0.706 -26.115  1.00 92.30           C  
ATOM   1580  HA  ALA A 101      17.969  -1.544 -25.728  1.00 92.30           H  
ATOM   1581  C   ALA A 101      16.334  -0.325 -25.067  1.00 92.30           C  
ATOM   1582  CB  ALA A 101      18.361   0.440 -26.416  1.00 92.30           C  
ATOM   1583  HB1 ALA A 101      18.864   0.750 -25.499  1.00 92.30           H  
ATOM   1584  HB2 ALA A 101      19.111   0.111 -27.134  1.00 92.30           H  
ATOM   1585  HB3 ALA A 101      17.821   1.294 -26.826  1.00 92.30           H  
ATOM   1586  O   ALA A 101      15.332   0.314 -25.395  1.00 92.30           O  
ATOM   1587  N   VAL A 102      16.551  -0.698 -23.804  1.00 89.61           N  
ATOM   1588  H   VAL A 102      17.401  -1.193 -23.577  1.00 89.61           H  
ATOM   1589  CA  VAL A 102      15.692  -0.294 -22.683  1.00 89.61           C  
ATOM   1590  HA  VAL A 102      15.081   0.554 -22.993  1.00 89.61           H  
ATOM   1591  C   VAL A 102      16.570   0.171 -21.531  1.00 89.61           C  
ATOM   1592  CB  VAL A 102      14.729  -1.412 -22.224  1.00 89.61           C  
ATOM   1593  HB  VAL A 102      15.300  -2.232 -21.790  1.00 89.61           H  
ATOM   1594  O   VAL A 102      17.352  -0.602 -20.987  1.00 89.61           O  
ATOM   1595  CG1 VAL A 102      13.743  -0.883 -21.170  1.00 89.61           C  
ATOM   1596 HG11 VAL A 102      13.050  -1.675 -20.884  1.00 89.61           H  
ATOM   1597 HG12 VAL A 102      14.286  -0.564 -20.280  1.00 89.61           H  
ATOM   1598 HG13 VAL A 102      13.184  -0.038 -21.571  1.00 89.61           H  
ATOM   1599  CG2 VAL A 102      13.894  -1.975 -23.383  1.00 89.61           C  
ATOM   1600 HG21 VAL A 102      13.166  -2.694 -23.007  1.00 89.61           H  
ATOM   1601 HG22 VAL A 102      14.547  -2.489 -24.087  1.00 89.61           H  
ATOM   1602 HG23 VAL A 102      13.374  -1.167 -23.898  1.00 89.61           H  
ATOM   1603  N   ASP A 103      16.404   1.430 -21.147  1.00 86.40           N  
ATOM   1604  H   ASP A 103      15.722   1.989 -21.639  1.00 86.40           H  
ATOM   1605  CA  ASP A 103      16.954   1.991 -19.918  1.00 86.40           C  
ATOM   1606  HA  ASP A 103      18.012   1.742 -19.831  1.00 86.40           H  
ATOM   1607  C   ASP A 103      16.196   1.379 -18.730  1.00 86.40           C  
ATOM   1608  CB  ASP A 103      16.817   3.519 -20.026  1.00 86.40           C  
ATOM   1609  HB2 ASP A 103      15.805   3.752 -20.357  1.00 86.40           H  
ATOM   1610  HB3 ASP A 103      17.501   3.873 -20.797  1.00 86.40           H  
ATOM   1611  O   ASP A 103      15.010   1.654 -18.527  1.00 86.40           O  
ATOM   1612  CG  ASP A 103      17.063   4.325 -18.749  1.00 86.40           C  
ATOM   1613  OD1 ASP A 103      17.231   3.753 -17.649  1.00 86.40           O  
ATOM   1614  OD2 ASP A 103      16.903   5.560 -18.851  1.00 86.40           O  
ATOM   1615  N   GLU A 104      16.861   0.521 -17.952  1.00 81.20           N  
ATOM   1616  H   GLU A 104      17.803   0.269 -18.212  1.00 81.20           H  
ATOM   1617  CA  GLU A 104      16.242  -0.167 -16.812  1.00 81.20           C  
ATOM   1618  HA  GLU A 104      15.329  -0.653 -17.156  1.00 81.20           H  
ATOM   1619  C   GLU A 104      15.838   0.786 -15.674  1.00 81.20           C  
ATOM   1620  CB  GLU A 104      17.178  -1.252 -16.252  1.00 81.20           C  
ATOM   1621  HB2 GLU A 104      18.104  -0.790 -15.911  1.00 81.20           H  
ATOM   1622  HB3 GLU A 104      16.681  -1.700 -15.392  1.00 81.20           H  
ATOM   1623  O   GLU A 104      14.893   0.489 -14.938  1.00 81.20           O  
ATOM   1624  CG  GLU A 104      17.502  -2.371 -17.255  1.00 81.20           C  
ATOM   1625  HG2 GLU A 104      16.584  -2.638 -17.778  1.00 81.20           H  
ATOM   1626  HG3 GLU A 104      18.216  -1.999 -17.990  1.00 81.20           H  
ATOM   1627  CD  GLU A 104      18.069  -3.625 -16.563  1.00 81.20           C  
ATOM   1628  OE1 GLU A 104      17.746  -4.738 -17.039  1.00 81.20           O  
ATOM   1629  OE2 GLU A 104      18.767  -3.479 -15.533  1.00 81.20           O  
ATOM   1630  N   ALA A 105      16.511   1.933 -15.536  1.00 79.95           N  
ATOM   1631  H   ALA A 105      17.153   2.204 -16.267  1.00 79.95           H  
ATOM   1632  CA  ALA A 105      16.294   2.881 -14.447  1.00 79.95           C  
ATOM   1633  HA  ALA A 105      16.069   2.323 -13.538  1.00 79.95           H  
ATOM   1634  C   ALA A 105      15.103   3.809 -14.722  1.00 79.95           C  
ATOM   1635  CB  ALA A 105      17.592   3.665 -14.214  1.00 79.95           C  
ATOM   1636  HB1 ALA A 105      17.462   4.350 -13.375  1.00 79.95           H  
ATOM   1637  HB2 ALA A 105      18.404   2.974 -13.987  1.00 79.95           H  
ATOM   1638  HB3 ALA A 105      17.852   4.237 -15.105  1.00 79.95           H  
ATOM   1639  O   ALA A 105      14.260   4.013 -13.844  1.00 79.95           O  
ATOM   1640  N   THR A 106      14.988   4.357 -15.936  1.00 85.27           N  
ATOM   1641  H   THR A 106      15.734   4.195 -16.598  1.00 85.27           H  
ATOM   1642  CA  THR A 106      13.844   5.211 -16.308  1.00 85.27           C  
ATOM   1643  HA  THR A 106      13.421   5.622 -15.391  1.00 85.27           H  
ATOM   1644  C   THR A 106      12.710   4.445 -16.988  1.00 85.27           C  
ATOM   1645  CB  THR A 106      14.238   6.423 -17.162  1.00 85.27           C  
ATOM   1646  HB  THR A 106      13.394   7.112 -17.128  1.00 85.27           H  
ATOM   1647  O   THR A 106      11.617   4.997 -17.164  1.00 85.27           O  
ATOM   1648  CG2 THR A 106      15.447   7.202 -16.652  1.00 85.27           C  
ATOM   1649 HG21 THR A 106      16.326   6.560 -16.597  1.00 85.27           H  
ATOM   1650 HG22 THR A 106      15.663   8.029 -17.328  1.00 85.27           H  
ATOM   1651 HG23 THR A 106      15.239   7.595 -15.657  1.00 85.27           H  
ATOM   1652  OG1 THR A 106      14.405   6.071 -18.511  1.00 85.27           O  
ATOM   1653  HG1 THR A 106      15.348   5.944 -18.637  1.00 85.27           H  
ATOM   1654  N   GLY A 107      12.948   3.203 -17.413  1.00 86.52           N  
ATOM   1655  H   GLY A 107      13.883   2.837 -17.301  1.00 86.52           H  
ATOM   1656  CA  GLY A 107      12.037   2.393 -18.218  1.00 86.52           C  
ATOM   1657  HA2 GLY A 107      12.432   1.378 -18.266  1.00 86.52           H  
ATOM   1658  HA3 GLY A 107      11.057   2.362 -17.742  1.00 86.52           H  
ATOM   1659  C   GLY A 107      11.844   2.883 -19.655  1.00 86.52           C  
ATOM   1660  O   GLY A 107      10.960   2.360 -20.331  1.00 86.52           O  
ATOM   1661  N   THR A 108      12.579   3.899 -20.123  1.00 91.49           N  
ATOM   1662  H   THR A 108      13.348   4.238 -19.563  1.00 91.49           H  
ATOM   1663  CA  THR A 108      12.481   4.356 -21.520  1.00 91.49           C  
ATOM   1664  HA  THR A 108      11.432   4.517 -21.767  1.00 91.49           H  
ATOM   1665  C   THR A 108      12.997   3.268 -22.457  1.00 91.49           C  
ATOM   1666  CB  THR A 108      13.212   5.691 -21.749  1.00 91.49           C  
ATOM   1667  HB  THR A 108      14.099   5.746 -21.118  1.00 91.49           H  
ATOM   1668  O   THR A 108      14.107   2.772 -22.291  1.00 91.49           O  
ATOM   1669  CG2 THR A 108      13.632   5.923 -23.191  1.00 91.49           C  
ATOM   1670 HG21 THR A 108      12.781   5.793 -23.858  1.00 91.49           H  
ATOM   1671 HG22 THR A 108      14.025   6.936 -23.279  1.00 91.49           H  
ATOM   1672 HG23 THR A 108      14.429   5.234 -23.470  1.00 91.49           H  
ATOM   1673  OG1 THR A 108      12.336   6.762 -21.451  1.00 91.49           O  
ATOM   1674  HG1 THR A 108      12.353   7.347 -22.213  1.00 91.49           H  
ATOM   1675  N   ALA A 109      12.194   2.932 -23.464  1.00 93.44           N  
ATOM   1676  H   ALA A 109      11.322   3.426 -23.583  1.00 93.44           H  
ATOM   1677  CA  ALA A 109      12.587   2.040 -24.543  1.00 93.44           C  
ATOM   1678  HA  ALA A 109      13.504   1.518 -24.271  1.00 93.44           H  
ATOM   1679  C   ALA A 109      12.860   2.842 -25.818  1.00 93.44           C  
ATOM   1680  CB  ALA A 109      11.494   0.991 -24.733  1.00 93.44           C  
ATOM   1681  HB1 ALA A 109      11.787   0.294 -25.518  1.00 93.44           H  
ATOM   1682  HB2 ALA A 109      10.562   1.481 -25.012  1.00 93.44           H  
ATOM   1683  HB3 ALA A 109      11.357   0.443 -23.801  1.00 93.44           H  
ATOM   1684  O   ALA A 109      12.162   3.819 -26.107  1.00 93.44           O  
ATOM   1685  N   ARG A 110      13.858   2.413 -26.588  1.00 94.48           N  
ATOM   1686  H   ARG A 110      14.387   1.610 -26.278  1.00 94.48           H  
ATOM   1687  CA  ARG A 110      14.208   2.987 -27.888  1.00 94.48           C  
ATOM   1688  HA  ARG A 110      13.384   3.616 -28.223  1.00 94.48           H  
ATOM   1689  C   ARG A 110      14.369   1.882 -28.918  1.00 94.48           C  
ATOM   1690  CB  ARG A 110      15.472   3.865 -27.796  1.00 94.48           C  
ATOM   1691  HB2 ARG A 110      16.342   3.247 -27.578  1.00 94.48           H  
ATOM   1692  HB3 ARG A 110      15.626   4.345 -28.763  1.00 94.48           H  
ATOM   1693  O   ARG A 110      14.968   0.845 -28.632  1.00 94.48           O  
ATOM   1694  CG  ARG A 110      15.335   4.945 -26.711  1.00 94.48           C  
ATOM   1695  HG2 ARG A 110      14.332   5.370 -26.749  1.00 94.48           H  
ATOM   1696  HG3 ARG A 110      15.471   4.485 -25.732  1.00 94.48           H  
ATOM   1697  CD  ARG A 110      16.337   6.090 -26.868  1.00 94.48           C  
ATOM   1698  HD2 ARG A 110      17.350   5.702 -26.761  1.00 94.48           H  
ATOM   1699  HD3 ARG A 110      16.241   6.510 -27.869  1.00 94.48           H  
ATOM   1700  NE  ARG A 110      16.061   7.150 -25.875  1.00 94.48           N  
ATOM   1701  HE  ARG A 110      15.386   7.861 -26.119  1.00 94.48           H  
ATOM   1702  NH1 ARG A 110      17.332   6.371 -24.111  1.00 94.48           N  
ATOM   1703 HH11 ARG A 110      17.702   6.494 -23.179  1.00 94.48           H  
ATOM   1704 HH12 ARG A 110      17.679   5.614 -24.682  1.00 94.48           H  
ATOM   1705  NH2 ARG A 110      16.146   8.250 -23.912  1.00 94.48           N  
ATOM   1706 HH21 ARG A 110      15.366   8.790 -24.259  1.00 94.48           H  
ATOM   1707 HH22 ARG A 110      16.455   8.348 -22.956  1.00 94.48           H  
ATOM   1708  CZ  ARG A 110      16.525   7.248 -24.645  1.00 94.48           C  
ATOM   1709  N   ILE A 111      13.856   2.115 -30.120  1.00 94.93           N  
ATOM   1710  H   ILE A 111      13.471   3.034 -30.288  1.00 94.93           H  
ATOM   1711  CA  ILE A 111      14.228   1.313 -31.283  1.00 94.93           C  
ATOM   1712  HA  ILE A 111      14.412   0.293 -30.948  1.00 94.93           H  
ATOM   1713  C   ILE A 111      15.556   1.850 -31.812  1.00 94.93           C  
ATOM   1714  CB  ILE A 111      13.084   1.234 -32.316  1.00 94.93           C  
ATOM   1715  HB  ILE A 111      12.243   0.757 -31.814  1.00 94.93           H  
ATOM   1716  O   ILE A 111      15.701   3.050 -32.037  1.00 94.93           O  
ATOM   1717  CG1 ILE A 111      13.490   0.343 -33.506  1.00 94.93           C  
ATOM   1718 HG12 ILE A 111      13.973  -0.553 -33.115  1.00 94.93           H  
ATOM   1719 HG13 ILE A 111      14.206   0.868 -34.138  1.00 94.93           H  
ATOM   1720  CG2 ILE A 111      12.608   2.608 -32.805  1.00 94.93           C  
ATOM   1721 HG21 ILE A 111      12.340   3.244 -31.961  1.00 94.93           H  
ATOM   1722 HG22 ILE A 111      13.393   3.088 -33.390  1.00 94.93           H  
ATOM   1723 HG23 ILE A 111      11.721   2.496 -33.429  1.00 94.93           H  
ATOM   1724  CD1 ILE A 111      12.296  -0.100 -34.360  1.00 94.93           C  
ATOM   1725 HD11 ILE A 111      11.586  -0.645 -33.738  1.00 94.93           H  
ATOM   1726 HD12 ILE A 111      12.645  -0.753 -35.160  1.00 94.93           H  
ATOM   1727 HD13 ILE A 111      11.801   0.759 -34.812  1.00 94.93           H  
ATOM   1728  N   VAL A 112      16.542   0.966 -31.939  1.00 94.71           N  
ATOM   1729  H   VAL A 112      16.344  -0.002 -31.730  1.00 94.71           H  
ATOM   1730  CA  VAL A 112      17.891   1.275 -32.417  1.00 94.71           C  
ATOM   1731  HA  VAL A 112      18.013   2.353 -32.521  1.00 94.71           H  
ATOM   1732  C   VAL A 112      18.039   0.643 -33.789  1.00 94.71           C  
ATOM   1733  CB  VAL A 112      18.966   0.767 -31.440  1.00 94.71           C  
ATOM   1734  HB  VAL A 112      18.869  -0.312 -31.324  1.00 94.71           H  
ATOM   1735  O   VAL A 112      18.092  -0.578 -33.915  1.00 94.71           O  
ATOM   1736  CG1 VAL A 112      20.373   1.082 -31.966  1.00 94.71           C  
ATOM   1737 HG11 VAL A 112      21.120   0.789 -31.229  1.00 94.71           H  
ATOM   1738 HG12 VAL A 112      20.566   0.521 -32.881  1.00 94.71           H  
ATOM   1739 HG13 VAL A 112      20.465   2.146 -32.185  1.00 94.71           H  
ATOM   1740  CG2 VAL A 112      18.799   1.405 -30.055  1.00 94.71           C  
ATOM   1741 HG21 VAL A 112      18.800   2.492 -30.140  1.00 94.71           H  
ATOM   1742 HG22 VAL A 112      17.860   1.084 -29.607  1.00 94.71           H  
ATOM   1743 HG23 VAL A 112      19.613   1.092 -29.402  1.00 94.71           H  
ATOM   1744  N   TRP A 113      18.059   1.476 -34.818  1.00 95.19           N  
ATOM   1745  H   TRP A 113      18.069   2.469 -34.635  1.00 95.19           H  
ATOM   1746  CA  TRP A 113      18.178   1.057 -36.205  1.00 95.19           C  
ATOM   1747  HA  TRP A 113      17.467   0.252 -36.390  1.00 95.19           H  
ATOM   1748  C   TRP A 113      19.573   0.528 -36.506  1.00 95.19           C  
ATOM   1749  CB  TRP A 113      17.817   2.239 -37.103  1.00 95.19           C  
ATOM   1750  HB2 TRP A 113      17.941   1.938 -38.143  1.00 95.19           H  
ATOM   1751  HB3 TRP A 113      18.501   3.065 -36.909  1.00 95.19           H  
ATOM   1752  O   TRP A 113      20.571   1.048 -36.004  1.00 95.19           O  
ATOM   1753  CG  TRP A 113      16.408   2.696 -36.909  1.00 95.19           C  
ATOM   1754  CD1 TRP A 113      16.009   3.845 -36.317  1.00 95.19           C  
ATOM   1755  HD1 TRP A 113      16.668   4.601 -35.916  1.00 95.19           H  
ATOM   1756  CD2 TRP A 113      15.189   1.968 -37.235  1.00 95.19           C  
ATOM   1757  CE2 TRP A 113      14.074   2.744 -36.810  1.00 95.19           C  
ATOM   1758  CE3 TRP A 113      14.916   0.729 -37.854  1.00 95.19           C  
ATOM   1759  HE3 TRP A 113      15.740   0.097 -38.152  1.00 95.19           H  
ATOM   1760  NE1 TRP A 113      14.630   3.885 -36.266  1.00 95.19           N  
ATOM   1761  HE1 TRP A 113      14.120   4.664 -35.874  1.00 95.19           H  
ATOM   1762  CH2 TRP A 113      12.517   1.112 -37.711  1.00 95.19           C  
ATOM   1763  HH2 TRP A 113      11.505   0.803 -37.924  1.00 95.19           H  
ATOM   1764  CZ2 TRP A 113      12.760   2.324 -37.049  1.00 95.19           C  
ATOM   1765  HZ2 TRP A 113      11.932   2.952 -36.753  1.00 95.19           H  
ATOM   1766  CZ3 TRP A 113      13.597   0.303 -38.095  1.00 95.19           C  
ATOM   1767  HZ3 TRP A 113      13.417  -0.644 -38.581  1.00 95.19           H  
ATOM   1768  N   GLU A 114      19.638  -0.491 -37.358  1.00 94.49           N  
ATOM   1769  H   GLU A 114      18.785  -0.887 -37.727  1.00 94.49           H  
ATOM   1770  CA  GLU A 114      20.906  -1.051 -37.807  1.00 94.49           C  
ATOM   1771  HA  GLU A 114      21.452  -1.369 -36.919  1.00 94.49           H  
ATOM   1772  C   GLU A 114      21.743   0.026 -38.516  1.00 94.49           C  
ATOM   1773  CB  GLU A 114      20.634  -2.283 -38.686  1.00 94.49           C  
ATOM   1774  HB2 GLU A 114      19.992  -1.979 -39.512  1.00 94.49           H  
ATOM   1775  HB3 GLU A 114      20.091  -3.027 -38.103  1.00 94.49           H  
ATOM   1776  O   GLU A 114      21.238   0.795 -39.346  1.00 94.49           O  
ATOM   1777  CG  GLU A 114      21.888  -2.940 -39.283  1.00 94.49           C  
ATOM   1778  HG2 GLU A 114      22.453  -2.188 -39.834  1.00 94.49           H  
ATOM   1779  HG3 GLU A 114      21.550  -3.685 -40.003  1.00 94.49           H  
ATOM   1780  CD  GLU A 114      22.826  -3.630 -38.286  1.00 94.49           C  
ATOM   1781  OE1 GLU A 114      23.607  -4.477 -38.773  1.00 94.49           O  
ATOM   1782  OE2 GLU A 114      22.782  -3.290 -37.083  1.00 94.49           O  
ATOM   1783  N   LYS A 115      23.032   0.092 -38.170  1.00 92.86           N  
ATOM   1784  H   LYS A 115      23.385  -0.616 -37.543  1.00 92.86           H  
ATOM   1785  CA  LYS A 115      23.956   1.114 -38.677  1.00 92.86           C  
ATOM   1786  HA  LYS A 115      23.354   1.977 -38.961  1.00 92.86           H  
ATOM   1787  C   LYS A 115      24.675   0.687 -39.957  1.00 92.86           C  
ATOM   1788  CB  LYS A 115      24.905   1.618 -37.575  1.00 92.86           C  
ATOM   1789  HB2 LYS A 115      25.569   2.368 -38.005  1.00 92.86           H  
ATOM   1790  HB3 LYS A 115      24.306   2.110 -36.808  1.00 92.86           H  
ATOM   1791  O   LYS A 115      24.833  -0.494 -40.254  1.00 92.86           O  
ATOM   1792  CG  LYS A 115      25.758   0.533 -36.902  1.00 92.86           C  
ATOM   1793  HG2 LYS A 115      25.109  -0.126 -36.325  1.00 92.86           H  
ATOM   1794  HG3 LYS A 115      26.281  -0.052 -37.659  1.00 92.86           H  
ATOM   1795  CD  LYS A 115      26.785   1.188 -35.970  1.00 92.86           C  
ATOM   1796  HD2 LYS A 115      26.294   1.928 -35.338  1.00 92.86           H  
ATOM   1797  HD3 LYS A 115      27.543   1.691 -36.570  1.00 92.86           H  
ATOM   1798  CE  LYS A 115      27.450   0.143 -35.073  1.00 92.86           C  
ATOM   1799  HE2 LYS A 115      26.692  -0.277 -34.412  1.00 92.86           H  
ATOM   1800  HE3 LYS A 115      27.861  -0.653 -35.693  1.00 92.86           H  
ATOM   1801  NZ  LYS A 115      28.525   0.763 -34.274  1.00 92.86           N  
ATOM   1802  HZ1 LYS A 115      29.302   1.040 -34.856  1.00 92.86           H  
ATOM   1803  HZ2 LYS A 115      28.863   0.177 -33.524  1.00 92.86           H  
ATOM   1804  HZ3 LYS A 115      28.219   1.609 -33.813  1.00 92.86           H  
ATOM   1805  N   GLU A 116      25.116   1.674 -40.726  1.00 92.15           N  
ATOM   1806  H   GLU A 116      24.973   2.617 -40.393  1.00 92.15           H  
ATOM   1807  CA  GLU A 116      25.991   1.474 -41.879  1.00 92.15           C  
ATOM   1808  HA  GLU A 116      25.565   0.690 -42.505  1.00 92.15           H  
ATOM   1809  C   GLU A 116      27.379   1.020 -41.387  1.00 92.15           C  
ATOM   1810  CB  GLU A 116      26.046   2.777 -42.698  1.00 92.15           C  
ATOM   1811  HB2 GLU A 116      25.035   3.149 -42.861  1.00 92.15           H  
ATOM   1812  HB3 GLU A 116      26.566   3.534 -42.112  1.00 92.15           H  
ATOM   1813  O   GLU A 116      27.937   1.588 -40.444  1.00 92.15           O  
ATOM   1814  CG  GLU A 116      26.756   2.652 -44.057  1.00 92.15           C  
ATOM   1815  HG2 GLU A 116      27.695   2.113 -43.929  1.00 92.15           H  
ATOM   1816  HG3 GLU A 116      27.003   3.660 -44.389  1.00 92.15           H  
ATOM   1817  CD  GLU A 116      25.913   1.978 -45.156  1.00 92.15           C  
ATOM   1818  OE1 GLU A 116      26.365   2.003 -46.321  1.00 92.15           O  
ATOM   1819  OE2 GLU A 116      24.813   1.461 -44.852  1.00 92.15           O  
ATOM   1820  N   ALA A 117      27.946  -0.017 -42.007  1.00 89.71           N  
ATOM   1821  H   ALA A 117      27.465  -0.440 -42.787  1.00 89.71           H  
ATOM   1822  CA  ALA A 117      29.185  -0.634 -41.534  1.00 89.71           C  
ATOM   1823  HA  ALA A 117      29.031  -0.937 -40.499  1.00 89.71           H  
ATOM   1824  C   ALA A 117      30.374   0.350 -41.571  1.00 89.71           C  
ATOM   1825  CB  ALA A 117      29.452  -1.897 -42.361  1.00 89.71           C  
ATOM   1826  HB1 ALA A 117      29.594  -1.631 -43.409  1.00 89.71           H  
ATOM   1827  HB2 ALA A 117      28.609  -2.582 -42.271  1.00 89.71           H  
ATOM   1828  HB3 ALA A 117      30.352  -2.391 -41.993  1.00 89.71           H  
ATOM   1829  O   ALA A 117      30.755   0.839 -42.635  1.00 89.71           O  
ATOM   1830  N   GLY A 118      30.977   0.618 -40.406  1.00 89.06           N  
ATOM   1831  H   GLY A 118      30.591   0.222 -39.561  1.00 89.06           H  
ATOM   1832  CA  GLY A 118      32.068   1.588 -40.252  1.00 89.06           C  
ATOM   1833  HA2 GLY A 118      32.772   1.483 -41.078  1.00 89.06           H  
ATOM   1834  HA3 GLY A 118      32.593   1.372 -39.321  1.00 89.06           H  
ATOM   1835  C   GLY A 118      31.621   3.055 -40.189  1.00 89.06           C  
ATOM   1836  O   GLY A 118      32.464   3.948 -40.254  1.00 89.06           O  
ATOM   1837  N   ALA A 119      30.317   3.322 -40.065  1.00 90.00           N  
ATOM   1838  H   ALA A 119      29.664   2.551 -40.068  1.00 90.00           H  
ATOM   1839  CA  ALA A 119      29.770   4.639 -39.739  1.00 90.00           C  
ATOM   1840  HA  ALA A 119      30.550   5.388 -39.876  1.00 90.00           H  
ATOM   1841  C   ALA A 119      29.362   4.708 -38.257  1.00 90.00           C  
ATOM   1842  CB  ALA A 119      28.637   4.972 -40.709  1.00 90.00           C  
ATOM   1843  HB1 ALA A 119      28.354   6.016 -40.572  1.00 90.00           H  
ATOM   1844  HB2 ALA A 119      28.961   4.810 -41.738  1.00 90.00           H  
ATOM   1845  HB3 ALA A 119      27.783   4.334 -40.485  1.00 90.00           H  
ATOM   1846  O   ALA A 119      28.224   5.054 -37.929  1.00 90.00           O  
ATOM   1847  N   ASP A 120      30.297   4.326 -37.387  1.00 90.34           N  
ATOM   1848  H   ASP A 120      31.198   4.052 -37.751  1.00 90.34           H  
ATOM   1849  CA  ASP A 120      30.161   4.352 -35.931  1.00 90.34           C  
ATOM   1850  HA  ASP A 120      29.231   3.852 -35.662  1.00 90.34           H  
ATOM   1851  C   ASP A 120      30.109   5.798 -35.398  1.00 90.34           C  
ATOM   1852  CB  ASP A 120      31.335   3.577 -35.302  1.00 90.34           C  
ATOM   1853  HB2 ASP A 120      31.151   3.458 -34.234  1.00 90.34           H  
ATOM   1854  HB3 ASP A 120      32.246   4.163 -35.421  1.00 90.34           H  
ATOM   1855  O   ASP A 120      30.594   6.726 -36.054  1.00 90.34           O  
ATOM   1856  CG  ASP A 120      31.544   2.192 -35.930  1.00 90.34           C  
ATOM   1857  OD1 ASP A 120      30.623   1.349 -35.831  1.00 90.34           O  
ATOM   1858  OD2 ASP A 120      32.610   1.972 -36.544  1.00 90.34           O  
ATOM   1859  N   ALA A 121      29.545   6.011 -34.205  1.00 90.38           N  
ATOM   1860  H   ALA A 121      29.154   5.223 -33.710  1.00 90.38           H  
ATOM   1861  CA  ALA A 121      29.555   7.342 -33.589  1.00 90.38           C  
ATOM   1862  HA  ALA A 121      29.241   8.054 -34.352  1.00 90.38           H  
ATOM   1863  C   ALA A 121      30.971   7.741 -33.135  1.00 90.38           C  
ATOM   1864  CB  ALA A 121      28.547   7.433 -32.441  1.00 90.38           C  
ATOM   1865  HB1 ALA A 121      28.921   6.871 -31.585  1.00 90.38           H  
ATOM   1866  HB2 ALA A 121      28.434   8.477 -32.147  1.00 90.38           H  
ATOM   1867  HB3 ALA A 121      27.577   7.045 -32.750  1.00 90.38           H  
ATOM   1868  O   ALA A 121      31.695   6.951 -32.524  1.00 90.38           O  
ATOM   1869  N   VAL A 122      31.352   8.994 -33.393  1.00 90.27           N  
ATOM   1870  H   VAL A 122      30.663   9.614 -33.794  1.00 90.27           H  
ATOM   1871  CA  VAL A 122      32.695   9.527 -33.115  1.00 90.27           C  
ATOM   1872  HA  VAL A 122      33.299   8.736 -32.671  1.00 90.27           H  
ATOM   1873  C   VAL A 122      32.608  10.663 -32.103  1.00 90.27           C  
ATOM   1874  CB  VAL A 122      33.412   9.969 -34.408  1.00 90.27           C  
ATOM   1875  HB  VAL A 122      32.850  10.780 -34.872  1.00 90.27           H  
ATOM   1876  O   VAL A 122      31.760  11.547 -32.217  1.00 90.27           O  
ATOM   1877  CG1 VAL A 122      34.837  10.470 -34.129  1.00 90.27           C  
ATOM   1878 HG11 VAL A 122      35.329  10.727 -35.067  1.00 90.27           H  
ATOM   1879 HG12 VAL A 122      34.803  11.369 -33.514  1.00 90.27           H  
ATOM   1880 HG13 VAL A 122      35.415   9.699 -33.619  1.00 90.27           H  
ATOM   1881  CG2 VAL A 122      33.524   8.817 -35.415  1.00 90.27           C  
ATOM   1882 HG21 VAL A 122      34.030   7.966 -34.959  1.00 90.27           H  
ATOM   1883 HG22 VAL A 122      34.075   9.140 -36.298  1.00 90.27           H  
ATOM   1884 HG23 VAL A 122      32.530   8.503 -35.734  1.00 90.27           H  
ATOM   1885  N   VAL A 123      33.517  10.650 -31.128  1.00 89.00           N  
ATOM   1886  H   VAL A 123      34.202   9.907 -31.122  1.00 89.00           H  
ATOM   1887  CA  VAL A 123      33.642  11.672 -30.082  1.00 89.00           C  
ATOM   1888  HA  VAL A 123      32.966  12.499 -30.298  1.00 89.00           H  
ATOM   1889  C   VAL A 123      35.074  12.192 -30.094  1.00 89.00           C  
ATOM   1890  CB  VAL A 123      33.274  11.103 -28.697  1.00 89.00           C  
ATOM   1891  HB  VAL A 123      34.000  10.339 -28.419  1.00 89.00           H  
ATOM   1892  O   VAL A 123      36.012  11.403 -29.975  1.00 89.00           O  
ATOM   1893  CG1 VAL A 123      33.278  12.195 -27.618  1.00 89.00           C  
ATOM   1894 HG11 VAL A 123      32.987  11.768 -26.658  1.00 89.00           H  
ATOM   1895 HG12 VAL A 123      32.577  12.985 -27.887  1.00 89.00           H  
ATOM   1896 HG13 VAL A 123      34.277  12.620 -27.515  1.00 89.00           H  
ATOM   1897  CG2 VAL A 123      31.885  10.454 -28.699  1.00 89.00           C  
ATOM   1898 HG21 VAL A 123      31.124  11.196 -28.939  1.00 89.00           H  
ATOM   1899 HG22 VAL A 123      31.837   9.647 -29.431  1.00 89.00           H  
ATOM   1900 HG23 VAL A 123      31.688  10.020 -27.719  1.00 89.00           H  
ATOM   1901  N   THR A 124      35.254  13.504 -30.235  1.00 86.74           N  
ATOM   1902  H   THR A 124      34.442  14.090 -30.367  1.00 86.74           H  
ATOM   1903  CA  THR A 124      36.575  14.153 -30.250  1.00 86.74           C  
ATOM   1904  HA  THR A 124      37.334  13.420 -29.978  1.00 86.74           H  
ATOM   1905  C   THR A 124      36.652  15.270 -29.220  1.00 86.74           C  
ATOM   1906  CB  THR A 124      36.953  14.695 -31.639  1.00 86.74           C  
ATOM   1907  HB  THR A 124      37.830  15.336 -31.545  1.00 86.74           H  
ATOM   1908  O   THR A 124      35.764  16.120 -29.150  1.00 86.74           O  
ATOM   1909  CG2 THR A 124      37.289  13.565 -32.610  1.00 86.74           C  
ATOM   1910 HG21 THR A 124      37.576  13.990 -33.572  1.00 86.74           H  
ATOM   1911 HG22 THR A 124      38.117  12.973 -32.218  1.00 86.74           H  
ATOM   1912 HG23 THR A 124      36.419  12.923 -32.748  1.00 86.74           H  
ATOM   1913  OG1 THR A 124      35.906  15.432 -32.224  1.00 86.74           O  
ATOM   1914  HG1 THR A 124      35.752  16.219 -31.697  1.00 86.74           H  
ATOM   1915  N   THR A 125      37.729  15.279 -28.434  1.00 81.52           N  
ATOM   1916  H   THR A 125      38.420  14.548 -28.524  1.00 81.52           H  
ATOM   1917  CA  THR A 125      38.054  16.335 -27.470  1.00 81.52           C  
ATOM   1918  HA  THR A 125      37.146  16.886 -27.227  1.00 81.52           H  
ATOM   1919  C   THR A 125      39.058  17.323 -28.066  1.00 81.52           C  
ATOM   1920  CB  THR A 125      38.606  15.749 -26.158  1.00 81.52           C  
ATOM   1921  HB  THR A 125      39.097  16.541 -25.592  1.00 81.52           H  
ATOM   1922  O   THR A 125      40.147  16.939 -28.489  1.00 81.52           O  
ATOM   1923  CG2 THR A 125      37.508  15.143 -25.287  1.00 81.52           C  
ATOM   1924 HG21 THR A 125      36.803  15.929 -25.015  1.00 81.52           H  
ATOM   1925 HG22 THR A 125      37.944  14.738 -24.375  1.00 81.52           H  
ATOM   1926 HG23 THR A 125      36.988  14.353 -25.830  1.00 81.52           H  
ATOM   1927  OG1 THR A 125      39.528  14.707 -26.395  1.00 81.52           O  
ATOM   1928  HG1 THR A 125      40.020  14.565 -25.583  1.00 81.52           H  
ATOM   1929  N   GLU A 126      38.719  18.611 -28.058  1.00 73.84           N  
ATOM   1930  H   GLU A 126      37.815  18.860 -27.684  1.00 73.84           H  
ATOM   1931  CA  GLU A 126      39.618  19.714 -28.417  1.00 73.84           C  
ATOM   1932  HA  GLU A 126      40.600  19.320 -28.680  1.00 73.84           H  
ATOM   1933  C   GLU A 126      39.795  20.651 -27.213  1.00 73.84           C  
ATOM   1934  CB  GLU A 126      39.090  20.501 -29.625  1.00 73.84           C  
ATOM   1935  HB2 GLU A 126      38.062  20.802 -29.424  1.00 73.84           H  
ATOM   1936  HB3 GLU A 126      39.702  21.397 -29.728  1.00 73.84           H  
ATOM   1937  O   GLU A 126      38.839  20.969 -26.509  1.00 73.84           O  
ATOM   1938  CG  GLU A 126      39.129  19.752 -30.965  1.00 73.84           C  
ATOM   1939  HG2 GLU A 126      40.140  19.374 -31.122  1.00 73.84           H  
ATOM   1940  HG3 GLU A 126      38.447  18.903 -30.921  1.00 73.84           H  
ATOM   1941  CD  GLU A 126      38.737  20.666 -32.144  1.00 73.84           C  
ATOM   1942  OE1 GLU A 126      39.092  20.336 -33.295  1.00 73.84           O  
ATOM   1943  OE2 GLU A 126      38.069  21.707 -31.912  1.00 73.84           O  
ATOM   1944  N   THR A 127      41.018  21.112 -26.954  1.00 67.97           N  
ATOM   1945  H   THR A 127      41.781  20.860 -27.565  1.00 67.97           H  
ATOM   1946  CA  THR A 127      41.348  21.887 -25.745  1.00 67.97           C  
ATOM   1947  HA  THR A 127      40.496  21.904 -25.066  1.00 67.97           H  
ATOM   1948  C   THR A 127      41.701  23.326 -26.081  1.00 67.97           C  
ATOM   1949  CB  THR A 127      42.515  21.250 -24.988  1.00 67.97           C  
ATOM   1950  HB  THR A 127      42.761  21.868 -24.125  1.00 67.97           H  
ATOM   1951  O   THR A 127      42.615  23.552 -26.874  1.00 67.97           O  
ATOM   1952  CG2 THR A 127      42.174  19.844 -24.514  1.00 67.97           C  
ATOM   1953 HG21 THR A 127      41.939  19.197 -25.359  1.00 67.97           H  
ATOM   1954 HG22 THR A 127      41.325  19.868 -23.831  1.00 67.97           H  
ATOM   1955 HG23 THR A 127      43.052  19.450 -24.003  1.00 67.97           H  
ATOM   1956  OG1 THR A 127      43.656  21.136 -25.811  1.00 67.97           O  
ATOM   1957  HG1 THR A 127      43.742  21.974 -26.273  1.00 67.97           H  
ATOM   1958  N   PHE A 128      41.042  24.286 -25.431  1.00 60.88           N  
ATOM   1959  H   PHE A 128      40.334  24.040 -24.754  1.00 60.88           H  
ATOM   1960  CA  PHE A 128      41.259  25.714 -25.652  1.00 60.88           C  
ATOM   1961  HA  PHE A 128      42.027  25.860 -26.411  1.00 60.88           H  
ATOM   1962  C   PHE A 128      41.773  26.358 -24.359  1.00 60.88           C  
ATOM   1963  CB  PHE A 128      39.968  26.347 -26.201  1.00 60.88           C  
ATOM   1964  HB2 PHE A 128      39.151  26.165 -25.503  1.00 60.88           H  
ATOM   1965  HB3 PHE A 128      40.110  27.426 -26.269  1.00 60.88           H  
ATOM   1966  O   PHE A 128      40.992  26.755 -23.496  1.00 60.88           O  
ATOM   1967  CG  PHE A 128      39.584  25.814 -27.573  1.00 60.88           C  
ATOM   1968  CD1 PHE A 128      40.029  26.464 -28.742  1.00 60.88           C  
ATOM   1969  HD1 PHE A 128      40.606  27.374 -28.664  1.00 60.88           H  
ATOM   1970  CD2 PHE A 128      38.853  24.616 -27.683  1.00 60.88           C  
ATOM   1971  HD2 PHE A 128      38.525  24.098 -26.793  1.00 60.88           H  
ATOM   1972  CE1 PHE A 128      39.750  25.918 -30.009  1.00 60.88           C  
ATOM   1973  HE1 PHE A 128      40.109  26.409 -30.902  1.00 60.88           H  
ATOM   1974  CE2 PHE A 128      38.602  24.060 -28.947  1.00 60.88           C  
ATOM   1975  HE2 PHE A 128      38.102  23.106 -29.029  1.00 60.88           H  
ATOM   1976  CZ  PHE A 128      39.043  24.707 -30.112  1.00 60.88           C  
ATOM   1977  HZ  PHE A 128      38.863  24.255 -31.076  1.00 60.88           H  
ATOM   1978  N   ALA A 129      43.102  26.414 -24.242  1.00 59.33           N  
ATOM   1979  H   ALA A 129      43.665  26.040 -24.992  1.00 59.33           H  
ATOM   1980  CA  ALA A 129      43.848  27.089 -23.181  1.00 59.33           C  
ATOM   1981  HA  ALA A 129      43.266  27.928 -22.800  1.00 59.33           H  
ATOM   1982  C   ALA A 129      45.176  27.621 -23.742  1.00 59.33           C  
ATOM   1983  CB  ALA A 129      44.105  26.109 -22.031  1.00 59.33           C  
ATOM   1984  HB1 ALA A 129      44.619  25.220 -22.395  1.00 59.33           H  
ATOM   1985  HB2 ALA A 129      43.151  25.834 -21.584  1.00 59.33           H  
ATOM   1986  HB3 ALA A 129      44.708  26.593 -21.263  1.00 59.33           H  
ATOM   1987  O   ALA A 129      45.806  26.961 -24.570  1.00 59.33           O  
ATOM   1988  N   ASP A 130      45.623  28.785 -23.266  1.00 53.35           N  
ATOM   1989  H   ASP A 130      45.046  29.289 -22.607  1.00 53.35           H  
ATOM   1990  CA  ASP A 130      46.821  29.463 -23.789  1.00 53.35           C  
ATOM   1991  HA  ASP A 130      46.817  29.386 -24.876  1.00 53.35           H  
ATOM   1992  C   ASP A 130      48.154  28.832 -23.329  1.00 53.35           C  
ATOM   1993  CB  ASP A 130      46.770  30.961 -23.420  1.00 53.35           C  
ATOM   1994  HB2 ASP A 130      46.484  31.063 -22.373  1.00 53.35           H  
ATOM   1995  HB3 ASP A 130      47.770  31.383 -23.525  1.00 53.35           H  
ATOM   1996  O   ASP A 130      49.209  29.158 -23.878  1.00 53.35           O  
ATOM   1997  CG  ASP A 130      45.836  31.803 -24.304  1.00 53.35           C  
ATOM   1998  OD1 ASP A 130      45.696  31.476 -25.505  1.00 53.35           O  
ATOM   1999  OD2 ASP A 130      45.321  32.818 -23.785  1.00 53.35           O  
ATOM   2000  N   THR A 131      48.145  27.938 -22.327  1.00 51.86           N  
ATOM   2001  H   THR A 131      47.265  27.780 -21.858  1.00 51.86           H  
ATOM   2002  CA  THR A 131      49.383  27.410 -21.710  1.00 51.86           C  
ATOM   2003  HA  THR A 131      50.225  27.640 -22.362  1.00 51.86           H  
ATOM   2004  C   THR A 131      49.457  25.897 -21.487  1.00 51.86           C  
ATOM   2005  CB  THR A 131      49.663  28.094 -20.360  1.00 51.86           C  
ATOM   2006  HB  THR A 131      50.512  27.601 -19.887  1.00 51.86           H  
ATOM   2007  O   THR A 131      50.577  25.379 -21.422  1.00 51.86           O  
ATOM   2008  CG2 THR A 131      50.005  29.575 -20.511  1.00 51.86           C  
ATOM   2009 HG21 THR A 131      50.282  29.985 -19.539  1.00 51.86           H  
ATOM   2010 HG22 THR A 131      50.837  29.694 -21.205  1.00 51.86           H  
ATOM   2011 HG23 THR A 131      49.142  30.121 -20.892  1.00 51.86           H  
ATOM   2012  OG1 THR A 131      48.546  27.988 -19.509  1.00 51.86           O  
ATOM   2013  HG1 THR A 131      48.841  27.645 -18.662  1.00 51.86           H  
ATOM   2014  N   HIS A 132      48.341  25.168 -21.340  1.00 56.30           N  
ATOM   2015  H   HIS A 132      47.444  25.623 -21.435  1.00 56.30           H  
ATOM   2016  CA  HIS A 132      48.360  23.782 -20.836  1.00 56.30           C  
ATOM   2017  HA  HIS A 132      49.383  23.415 -20.922  1.00 56.30           H  
ATOM   2018  C   HIS A 132      47.464  22.801 -21.623  1.00 56.30           C  
ATOM   2019  CB  HIS A 132      48.014  23.772 -19.335  1.00 56.30           C  
ATOM   2020  HB2 HIS A 132      47.016  24.187 -19.195  1.00 56.30           H  
ATOM   2021  HB3 HIS A 132      47.997  22.741 -18.980  1.00 56.30           H  
ATOM   2022  O   HIS A 132      46.351  23.154 -22.013  1.00 56.30           O  
ATOM   2023  CG  HIS A 132      48.995  24.544 -18.480  1.00 56.30           C  
ATOM   2024  CD2 HIS A 132      48.692  25.385 -17.443  1.00 56.30           C  
ATOM   2025  HD2 HIS A 132      47.702  25.594 -17.066  1.00 56.30           H  
ATOM   2026  ND1 HIS A 132      50.358  24.618 -18.670  1.00 56.30           N  
ATOM   2027  HD1 HIS A 132      50.850  24.271 -19.481  1.00 56.30           H  
ATOM   2028  CE1 HIS A 132      50.860  25.489 -17.783  1.00 56.30           C  
ATOM   2029  HE1 HIS A 132      51.894  25.798 -17.734  1.00 56.30           H  
ATOM   2030  NE2 HIS A 132      49.882  26.000 -17.026  1.00 56.30           N  
ATOM   2031  N   PRO A 133      47.912  21.545 -21.844  1.00 57.40           N  
ATOM   2032  CA  PRO A 133      47.135  20.527 -22.549  1.00 57.40           C  
ATOM   2033  HA  PRO A 133      46.663  20.961 -23.430  1.00 57.40           H  
ATOM   2034  C   PRO A 133      46.036  19.929 -21.652  1.00 57.40           C  
ATOM   2035  CB  PRO A 133      48.173  19.491 -23.002  1.00 57.40           C  
ATOM   2036  HB2 PRO A 133      48.611  19.805 -23.950  1.00 57.40           H  
ATOM   2037  HB3 PRO A 133      47.752  18.490 -23.090  1.00 57.40           H  
ATOM   2038  O   PRO A 133      46.223  18.895 -21.018  1.00 57.40           O  
ATOM   2039  CG  PRO A 133      49.236  19.548 -21.907  1.00 57.40           C  
ATOM   2040  HG2 PRO A 133      50.212  19.229 -22.272  1.00 57.40           H  
ATOM   2041  HG3 PRO A 133      48.929  18.937 -21.059  1.00 57.40           H  
ATOM   2042  CD  PRO A 133      49.234  21.022 -21.508  1.00 57.40           C  
ATOM   2043  HD2 PRO A 133      49.990  21.554 -22.085  1.00 57.40           H  
ATOM   2044  HD3 PRO A 133      49.436  21.118 -20.441  1.00 57.40           H  
ATOM   2045  N   LEU A 134      44.845  20.536 -21.644  1.00 61.73           N  
ATOM   2046  H   LEU A 134      44.785  21.431 -22.109  1.00 61.73           H  
ATOM   2047  CA  LEU A 134      43.693  20.095 -20.831  1.00 61.73           C  
ATOM   2048  HA  LEU A 134      44.010  20.064 -19.788  1.00 61.73           H  
ATOM   2049  C   LEU A 134      43.147  18.680 -21.170  1.00 61.73           C  
ATOM   2050  CB  LEU A 134      42.544  21.117 -20.960  1.00 61.73           C  
ATOM   2051  HB2 LEU A 134      42.157  21.043 -21.976  1.00 61.73           H  
ATOM   2052  HB3 LEU A 134      41.744  20.808 -20.287  1.00 61.73           H  
ATOM   2053  O   LEU A 134      42.160  18.246 -20.579  1.00 61.73           O  
ATOM   2054  CG  LEU A 134      42.838  22.602 -20.684  1.00 61.73           C  
ATOM   2055  HG  LEU A 134      43.641  22.946 -21.335  1.00 61.73           H  
ATOM   2056  CD1 LEU A 134      41.570  23.386 -21.024  1.00 61.73           C  
ATOM   2057 HD11 LEU A 134      41.710  24.439 -20.781  1.00 61.73           H  
ATOM   2058 HD12 LEU A 134      41.356  23.309 -22.090  1.00 61.73           H  
ATOM   2059 HD13 LEU A 134      40.719  23.008 -20.457  1.00 61.73           H  
ATOM   2060  CD2 LEU A 134      43.216  22.877 -19.230  1.00 61.73           C  
ATOM   2061 HD21 LEU A 134      44.132  22.344 -18.976  1.00 61.73           H  
ATOM   2062 HD22 LEU A 134      43.394  23.944 -19.095  1.00 61.73           H  
ATOM   2063 HD23 LEU A 134      42.410  22.569 -18.564  1.00 61.73           H  
ATOM   2064  N   HIS A 135      43.729  17.949 -22.127  1.00 56.98           N  
ATOM   2065  H   HIS A 135      44.610  18.271 -22.502  1.00 56.98           H  
ATOM   2066  CA  HIS A 135      43.194  16.664 -22.603  1.00 56.98           C  
ATOM   2067  HA  HIS A 135      42.108  16.747 -22.638  1.00 56.98           H  
ATOM   2068  C   HIS A 135      43.488  15.497 -21.649  1.00 56.98           C  
ATOM   2069  CB  HIS A 135      43.663  16.375 -24.037  1.00 56.98           C  
ATOM   2070  HB2 HIS A 135      43.155  15.477 -24.387  1.00 56.98           H  
ATOM   2071  HB3 HIS A 135      43.348  17.191 -24.689  1.00 56.98           H  
ATOM   2072  O   HIS A 135      42.888  14.435 -21.780  1.00 56.98           O  
ATOM   2073  CG  HIS A 135      45.147  16.166 -24.201  1.00 56.98           C  
ATOM   2074  CD2 HIS A 135      45.849  15.028 -23.903  1.00 56.98           C  
ATOM   2075  HD2 HIS A 135      45.446  14.129 -23.459  1.00 56.98           H  
ATOM   2076  ND1 HIS A 135      46.032  17.049 -24.777  1.00 56.98           N  
ATOM   2077  HD1 HIS A 135      45.802  17.955 -25.161  1.00 56.98           H  
ATOM   2078  CE1 HIS A 135      47.238  16.455 -24.821  1.00 56.98           C  
ATOM   2079  HE1 HIS A 135      48.135  16.896 -25.230  1.00 56.98           H  
ATOM   2080  NE2 HIS A 135      47.172  15.219 -24.312  1.00 56.98           N  
ATOM   2081  N   GLU A 136      44.373  15.698 -20.670  1.00 64.29           N  
ATOM   2082  H   GLU A 136      44.919  16.548 -20.676  1.00 64.29           H  
ATOM   2083  CA  GLU A 136      44.557  14.780 -19.539  1.00 64.29           C  
ATOM   2084  HA  GLU A 136      44.398  13.756 -19.879  1.00 64.29           H  
ATOM   2085  C   GLU A 136      43.527  15.036 -18.415  1.00 64.29           C  
ATOM   2086  CB  GLU A 136      46.008  14.878 -19.029  1.00 64.29           C  
ATOM   2087  HB2 GLU A 136      46.189  15.886 -18.655  1.00 64.29           H  
ATOM   2088  HB3 GLU A 136      46.130  14.173 -18.206  1.00 64.29           H  
ATOM   2089  O   GLU A 136      43.214  14.128 -17.643  1.00 64.29           O  
ATOM   2090  CG  GLU A 136      47.040  14.544 -20.128  1.00 64.29           C  
ATOM   2091  HG2 GLU A 136      46.749  13.602 -20.593  1.00 64.29           H  
ATOM   2092  HG3 GLU A 136      47.009  15.318 -20.894  1.00 64.29           H  
ATOM   2093  CD  GLU A 136      48.487  14.420 -19.613  1.00 64.29           C  
ATOM   2094  OE1 GLU A 136      49.280  13.719 -20.284  1.00 64.29           O  
ATOM   2095  OE2 GLU A 136      48.805  15.016 -18.559  1.00 64.29           O  
ATOM   2096  N   ILE A 137      42.948  16.247 -18.362  1.00 74.31           N  
ATOM   2097  H   ILE A 137      43.216  16.919 -19.066  1.00 74.31           H  
ATOM   2098  CA  ILE A 137      41.960  16.681 -17.355  1.00 74.31           C  
ATOM   2099  HA  ILE A 137      42.235  16.241 -16.397  1.00 74.31           H  
ATOM   2100  C   ILE A 137      40.556  16.166 -17.701  1.00 74.31           C  
ATOM   2101  CB  ILE A 137      41.990  18.229 -17.200  1.00 74.31           C  
ATOM   2102  HB  ILE A 137      41.806  18.672 -18.179  1.00 74.31           H  
ATOM   2103  O   ILE A 137      39.800  15.772 -16.815  1.00 74.31           O  
ATOM   2104  CG1 ILE A 137      43.397  18.679 -16.733  1.00 74.31           C  
ATOM   2105 HG12 ILE A 137      43.648  18.163 -15.807  1.00 74.31           H  
ATOM   2106 HG13 ILE A 137      44.132  18.393 -17.485  1.00 74.31           H  
ATOM   2107  CG2 ILE A 137      40.900  18.797 -16.266  1.00 74.31           C  
ATOM   2108 HG21 ILE A 137      39.916  18.394 -16.506  1.00 74.31           H  
ATOM   2109 HG22 ILE A 137      40.845  19.880 -16.373  1.00 74.31           H  
ATOM   2110 HG23 ILE A 137      41.139  18.568 -15.227  1.00 74.31           H  
ATOM   2111  CD1 ILE A 137      43.550  20.187 -16.502  1.00 74.31           C  
ATOM   2112 HD11 ILE A 137      43.192  20.729 -17.378  1.00 74.31           H  
ATOM   2113 HD12 ILE A 137      44.602  20.423 -16.339  1.00 74.31           H  
ATOM   2114 HD13 ILE A 137      42.988  20.497 -15.621  1.00 74.31           H  
ATOM   2115  N   VAL A 138      40.183  16.144 -18.986  1.00 78.75           N  
ATOM   2116  H   VAL A 138      40.852  16.466 -19.671  1.00 78.75           H  
ATOM   2117  CA  VAL A 138      38.844  15.741 -19.451  1.00 78.75           C  
ATOM   2118  HA  VAL A 138      38.241  15.419 -18.601  1.00 78.75           H  
ATOM   2119  C   VAL A 138      38.931  14.568 -20.423  1.00 78.75           C  
ATOM   2120  CB  VAL A 138      38.113  16.927 -20.109  1.00 78.75           C  
ATOM   2121  HB  VAL A 138      38.751  17.330 -20.896  1.00 78.75           H  
ATOM   2122  O   VAL A 138      39.450  14.706 -21.528  1.00 78.75           O  
ATOM   2123  CG1 VAL A 138      36.770  16.518 -20.736  1.00 78.75           C  
ATOM   2124 HG11 VAL A 138      36.926  15.800 -21.542  1.00 78.75           H  
ATOM   2125 HG12 VAL A 138      36.118  16.081 -19.979  1.00 78.75           H  
ATOM   2126 HG13 VAL A 138      36.295  17.394 -21.177  1.00 78.75           H  
ATOM   2127  CG2 VAL A 138      37.832  18.047 -19.098  1.00 78.75           C  
ATOM   2128 HG21 VAL A 138      38.768  18.409 -18.672  1.00 78.75           H  
ATOM   2129 HG22 VAL A 138      37.344  18.884 -19.597  1.00 78.75           H  
ATOM   2130 HG23 VAL A 138      37.188  17.678 -18.300  1.00 78.75           H  
ATOM   2131  N   SER A 139      38.310  13.444 -20.061  1.00 81.94           N  
ATOM   2132  H   SER A 139      37.913  13.398 -19.134  1.00 81.94           H  
ATOM   2133  CA  SER A 139      38.070  12.317 -20.969  1.00 81.94           C  
ATOM   2134  HA  SER A 139      38.552  12.511 -21.928  1.00 81.94           H  
ATOM   2135  C   SER A 139      36.571  12.125 -21.209  1.00 81.94           C  
ATOM   2136  CB  SER A 139      38.686  11.031 -20.401  1.00 81.94           C  
ATOM   2137  HB2 SER A 139      39.722  11.209 -20.113  1.00 81.94           H  
ATOM   2138  HB3 SER A 139      38.662  10.258 -21.169  1.00 81.94           H  
ATOM   2139  O   SER A 139      35.819  11.980 -20.242  1.00 81.94           O  
ATOM   2140  OG  SER A 139      37.935  10.591 -19.281  1.00 81.94           O  
ATOM   2141  HG  SER A 139      37.040  10.893 -19.453  1.00 81.94           H  
ATOM   2142  N   ALA A 140      36.148  12.015 -22.466  1.00 85.79           N  
ATOM   2143  H   ALA A 140      36.814  12.113 -23.220  1.00 85.79           H  
ATOM   2144  CA  ALA A 140      34.806  11.571 -22.837  1.00 85.79           C  
ATOM   2145  HA  ALA A 140      34.222  11.365 -21.940  1.00 85.79           H  
ATOM   2146  C   ALA A 140      34.892  10.266 -23.641  1.00 85.79           C  
ATOM   2147  CB  ALA A 140      34.098  12.694 -23.599  1.00 85.79           C  
ATOM   2148  HB1 ALA A 140      34.059  13.592 -22.982  1.00 85.79           H  
ATOM   2149  HB2 ALA A 140      33.081  12.383 -23.839  1.00 85.79           H  
ATOM   2150  HB3 ALA A 140      34.630  12.915 -24.525  1.00 85.79           H  
ATOM   2151  O   ALA A 140      35.732  10.141 -24.532  1.00 85.79           O  
ATOM   2152  N   THR A 141      34.040   9.294 -23.325  1.00 88.25           N  
ATOM   2153  H   THR A 141      33.411   9.430 -22.547  1.00 88.25           H  
ATOM   2154  CA  THR A 141      33.966   7.994 -24.002  1.00 88.25           C  
ATOM   2155  HA  THR A 141      34.531   8.046 -24.933  1.00 88.25           H  
ATOM   2156  C   THR A 141      32.526   7.656 -24.370  1.00 88.25           C  
ATOM   2157  CB  THR A 141      34.568   6.857 -23.154  1.00 88.25           C  
ATOM   2158  HB  THR A 141      34.396   5.913 -23.672  1.00 88.25           H  
ATOM   2159  O   THR A 141      31.582   8.048 -23.682  1.00 88.25           O  
ATOM   2160  CG2 THR A 141      36.073   7.022 -22.945  1.00 88.25           C  
ATOM   2161 HG21 THR A 141      36.272   7.915 -22.352  1.00 88.25           H  
ATOM   2162 HG22 THR A 141      36.469   6.150 -22.425  1.00 88.25           H  
ATOM   2163 HG23 THR A 141      36.569   7.118 -23.910  1.00 88.25           H  
ATOM   2164  OG1 THR A 141      33.983   6.783 -21.874  1.00 88.25           O  
ATOM   2165  HG1 THR A 141      33.953   5.859 -21.617  1.00 88.25           H  
ATOM   2166  N   VAL A 142      32.349   6.906 -25.461  1.00 88.92           N  
ATOM   2167  H   VAL A 142      33.155   6.616 -25.996  1.00 88.92           H  
ATOM   2168  CA  VAL A 142      31.041   6.366 -25.852  1.00 88.92           C  
ATOM   2169  HA  VAL A 142      30.319   7.181 -25.880  1.00 88.92           H  
ATOM   2170  C   VAL A 142      30.587   5.351 -24.800  1.00 88.92           C  
ATOM   2171  CB  VAL A 142      31.093   5.724 -27.254  1.00 88.92           C  
ATOM   2172  HB  VAL A 142      31.822   4.914 -27.251  1.00 88.92           H  
ATOM   2173  O   VAL A 142      31.307   4.402 -24.493  1.00 88.92           O  
ATOM   2174  CG1 VAL A 142      29.732   5.145 -27.663  1.00 88.92           C  
ATOM   2175 HG11 VAL A 142      29.479   4.294 -27.031  1.00 88.92           H  
ATOM   2176 HG12 VAL A 142      29.774   4.797 -28.695  1.00 88.92           H  
ATOM   2177 HG13 VAL A 142      28.953   5.902 -27.571  1.00 88.92           H  
ATOM   2178  CG2 VAL A 142      31.524   6.748 -28.312  1.00 88.92           C  
ATOM   2179 HG21 VAL A 142      30.850   7.605 -28.302  1.00 88.92           H  
ATOM   2180 HG22 VAL A 142      32.541   7.093 -28.123  1.00 88.92           H  
ATOM   2181 HG23 VAL A 142      31.501   6.294 -29.303  1.00 88.92           H  
ATOM   2182  N   HIS A 143      29.392   5.564 -24.256  1.00 87.02           N  
ATOM   2183  H   HIS A 143      28.888   6.390 -24.547  1.00 87.02           H  
ATOM   2184  CA  HIS A 143      28.695   4.646 -23.357  1.00 87.02           C  
ATOM   2185  HA  HIS A 143      29.383   3.873 -23.015  1.00 87.02           H  
ATOM   2186  C   HIS A 143      27.545   3.951 -24.087  1.00 87.02           C  
ATOM   2187  CB  HIS A 143      28.194   5.435 -22.141  1.00 87.02           C  
ATOM   2188  HB2 HIS A 143      29.056   5.907 -21.670  1.00 87.02           H  
ATOM   2189  HB3 HIS A 143      27.517   6.224 -22.469  1.00 87.02           H  
ATOM   2190  O   HIS A 143      27.484   2.725 -24.126  1.00 87.02           O  
ATOM   2191  CG  HIS A 143      27.486   4.587 -21.114  1.00 87.02           C  
ATOM   2192  CD2 HIS A 143      26.302   4.875 -20.487  1.00 87.02           C  
ATOM   2193  HD2 HIS A 143      25.690   5.750 -20.650  1.00 87.02           H  
ATOM   2194  ND1 HIS A 143      27.905   3.364 -20.643  1.00 87.02           N  
ATOM   2195  HD1 HIS A 143      28.693   2.832 -20.985  1.00 87.02           H  
ATOM   2196  CE1 HIS A 143      27.003   2.932 -19.747  1.00 87.02           C  
ATOM   2197  HE1 HIS A 143      27.040   1.985 -19.230  1.00 87.02           H  
ATOM   2198  NE2 HIS A 143      26.022   3.831 -19.600  1.00 87.02           N  
ATOM   2199  N   GLU A 144      26.684   4.742 -24.728  1.00 87.27           N  
ATOM   2200  H   GLU A 144      26.827   5.740 -24.675  1.00 87.27           H  
ATOM   2201  CA  GLU A 144      25.525   4.274 -25.484  1.00 87.27           C  
ATOM   2202  HA  GLU A 144      25.607   3.201 -25.660  1.00 87.27           H  
ATOM   2203  C   GLU A 144      25.501   4.970 -26.847  1.00 87.27           C  
ATOM   2204  CB  GLU A 144      24.229   4.513 -24.698  1.00 87.27           C  
ATOM   2205  HB2 GLU A 144      24.160   5.562 -24.412  1.00 87.27           H  
ATOM   2206  HB3 GLU A 144      23.388   4.277 -25.350  1.00 87.27           H  
ATOM   2207  O   GLU A 144      24.887   6.019 -27.031  1.00 87.27           O  
ATOM   2208  CG  GLU A 144      24.127   3.641 -23.444  1.00 87.27           C  
ATOM   2209  HG2 GLU A 144      24.904   3.927 -22.734  1.00 87.27           H  
ATOM   2210  HG3 GLU A 144      24.279   2.598 -23.720  1.00 87.27           H  
ATOM   2211  CD  GLU A 144      22.749   3.821 -22.804  1.00 87.27           C  
ATOM   2212  OE1 GLU A 144      21.921   2.897 -22.965  1.00 87.27           O  
ATOM   2213  OE2 GLU A 144      22.516   4.911 -22.227  1.00 87.27           O  
ATOM   2214  N   GLU A 145      26.194   4.369 -27.815  1.00 90.35           N  
ATOM   2215  H   GLU A 145      26.715   3.539 -27.569  1.00 90.35           H  
ATOM   2216  CA  GLU A 145      26.391   4.896 -29.174  1.00 90.35           C  
ATOM   2217  HA  GLU A 145      27.086   5.736 -29.143  1.00 90.35           H  
ATOM   2218  C   GLU A 145      25.088   5.378 -29.838  1.00 90.35           C  
ATOM   2219  CB  GLU A 145      26.999   3.756 -30.005  1.00 90.35           C  
ATOM   2220  HB2 GLU A 145      27.780   3.263 -29.426  1.00 90.35           H  
ATOM   2221  HB3 GLU A 145      26.218   3.025 -30.217  1.00 90.35           H  
ATOM   2222  O   GLU A 145      25.058   6.404 -30.515  1.00 90.35           O  
ATOM   2223  CG  GLU A 145      27.618   4.250 -31.314  1.00 90.35           C  
ATOM   2224  HG2 GLU A 145      26.922   4.924 -31.813  1.00 90.35           H  
ATOM   2225  HG3 GLU A 145      28.529   4.795 -31.067  1.00 90.35           H  
ATOM   2226  CD  GLU A 145      27.967   3.116 -32.278  1.00 90.35           C  
ATOM   2227  OE1 GLU A 145      28.286   3.414 -33.448  1.00 90.35           O  
ATOM   2228  OE2 GLU A 145      27.906   1.923 -31.910  1.00 90.35           O  
ATOM   2229  N   HIS A 146      23.992   4.658 -29.590  1.00 89.55           N  
ATOM   2230  H   HIS A 146      24.090   3.864 -28.974  1.00 89.55           H  
ATOM   2231  CA  HIS A 146      22.681   4.915 -30.175  1.00 89.55           C  
ATOM   2232  HA  HIS A 146      22.822   5.013 -31.252  1.00 89.55           H  
ATOM   2233  C   HIS A 146      22.012   6.220 -29.705  1.00 89.55           C  
ATOM   2234  CB  HIS A 146      21.790   3.691 -29.921  1.00 89.55           C  
ATOM   2235  HB2 HIS A 146      20.924   3.772 -30.578  1.00 89.55           H  
ATOM   2236  HB3 HIS A 146      22.328   2.787 -30.206  1.00 89.55           H  
ATOM   2237  O   HIS A 146      21.071   6.676 -30.358  1.00 89.55           O  
ATOM   2238  CG  HIS A 146      21.285   3.543 -28.502  1.00 89.55           C  
ATOM   2239  CD2 HIS A 146      20.088   4.010 -28.031  1.00 89.55           C  
ATOM   2240  HD2 HIS A 146      19.355   4.565 -28.599  1.00 89.55           H  
ATOM   2241  ND1 HIS A 146      21.891   2.881 -27.454  1.00 89.55           N  
ATOM   2242  HD1 HIS A 146      22.766   2.378 -27.472  1.00 89.55           H  
ATOM   2243  CE1 HIS A 146      21.083   2.968 -26.378  1.00 89.55           C  
ATOM   2244  HE1 HIS A 146      21.294   2.559 -25.401  1.00 89.55           H  
ATOM   2245  NE2 HIS A 146      19.962   3.637 -26.692  1.00 89.55           N  
ATOM   2246  N   LEU A 147      22.477   6.815 -28.599  1.00 90.53           N  
ATOM   2247  H   LEU A 147      23.256   6.386 -28.121  1.00 90.53           H  
ATOM   2248  CA  LEU A 147      21.994   8.097 -28.071  1.00 90.53           C  
ATOM   2249  HA  LEU A 147      20.958   8.250 -28.374  1.00 90.53           H  
ATOM   2250  C   LEU A 147      22.779   9.305 -28.595  1.00 90.53           C  
ATOM   2251  CB  LEU A 147      22.071   8.082 -26.534  1.00 90.53           C  
ATOM   2252  HB2 LEU A 147      21.714   9.044 -26.165  1.00 90.53           H  
ATOM   2253  HB3 LEU A 147      23.120   7.984 -26.256  1.00 90.53           H  
ATOM   2254  O   LEU A 147      22.327  10.439 -28.426  1.00 90.53           O  
ATOM   2255  CG  LEU A 147      21.296   6.970 -25.819  1.00 90.53           C  
ATOM   2256  HG  LEU A 147      21.737   6.005 -26.068  1.00 90.53           H  
ATOM   2257  CD1 LEU A 147      21.382   7.183 -24.308  1.00 90.53           C  
ATOM   2258 HD11 LEU A 147      20.890   6.357 -23.795  1.00 90.53           H  
ATOM   2259 HD12 LEU A 147      22.426   7.185 -23.994  1.00 90.53           H  
ATOM   2260 HD13 LEU A 147      20.917   8.126 -24.020  1.00 90.53           H  
ATOM   2261  CD2 LEU A 147      19.820   6.960 -26.207  1.00 90.53           C  
ATOM   2262 HD21 LEU A 147      19.711   6.799 -27.279  1.00 90.53           H  
ATOM   2263 HD22 LEU A 147      19.357   6.116 -25.697  1.00 90.53           H  
ATOM   2264 HD23 LEU A 147      19.343   7.898 -25.921  1.00 90.53           H  
ATOM   2265  N   ILE A 148      23.947   9.084 -29.205  1.00 90.83           N  
ATOM   2266  H   ILE A 148      24.239   8.133 -29.378  1.00 90.83           H  
ATOM   2267  CA  ILE A 148      24.823  10.170 -29.649  1.00 90.83           C  
ATOM   2268  HA  ILE A 148      24.892  10.886 -28.830  1.00 90.83           H  
ATOM   2269  C   ILE A 148      24.180  10.889 -30.838  1.00 90.83           C  
ATOM   2270  CB  ILE A 148      26.257   9.663 -29.930  1.00 90.83           C  
ATOM   2271  HB  ILE A 148      26.217   8.877 -30.684  1.00 90.83           H  
ATOM   2272  O   ILE A 148      23.760  10.267 -31.814  1.00 90.83           O  
ATOM   2273  CG1 ILE A 148      26.842   9.085 -28.618  1.00 90.83           C  
ATOM   2274 HG12 ILE A 148      26.229   8.244 -28.294  1.00 90.83           H  
ATOM   2275 HG13 ILE A 148      26.801   9.849 -27.841  1.00 90.83           H  
ATOM   2276  CG2 ILE A 148      27.143  10.806 -30.462  1.00 90.83           C  
ATOM   2277 HG21 ILE A 148      27.228  11.583 -29.702  1.00 90.83           H  
ATOM   2278 HG22 ILE A 148      28.138  10.437 -30.711  1.00 90.83           H  
ATOM   2279 HG23 ILE A 148      26.728  11.230 -31.377  1.00 90.83           H  
ATOM   2280  CD1 ILE A 148      28.282   8.575 -28.702  1.00 90.83           C  
ATOM   2281 HD11 ILE A 148      28.365   7.815 -29.478  1.00 90.83           H  
ATOM   2282 HD12 ILE A 148      28.549   8.138 -27.740  1.00 90.83           H  
ATOM   2283 HD13 ILE A 148      28.972   9.394 -28.906  1.00 90.83           H  
ATOM   2284  N   THR A 149      24.130  12.220 -30.748  1.00 90.31           N  
ATOM   2285  H   THR A 149      24.592  12.650 -29.960  1.00 90.31           H  
ATOM   2286  CA  THR A 149      23.640  13.108 -31.811  1.00 90.31           C  
ATOM   2287  HA  THR A 149      23.338  12.492 -32.658  1.00 90.31           H  
ATOM   2288  C   THR A 149      24.742  14.034 -32.306  1.00 90.31           C  
ATOM   2289  CB  THR A 149      22.415  13.940 -31.390  1.00 90.31           C  
ATOM   2290  HB  THR A 149      22.157  14.609 -32.210  1.00 90.31           H  
ATOM   2291  O   THR A 149      25.646  14.378 -31.544  1.00 90.31           O  
ATOM   2292  CG2 THR A 149      21.178  13.103 -31.080  1.00 90.31           C  
ATOM   2293 HG21 THR A 149      20.835  12.629 -32.000  1.00 90.31           H  
ATOM   2294 HG22 THR A 149      20.385  13.743 -30.695  1.00 90.31           H  
ATOM   2295 HG23 THR A 149      21.412  12.337 -30.340  1.00 90.31           H  
ATOM   2296  OG1 THR A 149      22.658  14.733 -30.252  1.00 90.31           O  
ATOM   2297  HG1 THR A 149      23.071  14.169 -29.594  1.00 90.31           H  
ATOM   2298  N   ASP A 150      24.643  14.474 -33.564  1.00 90.44           N  
ATOM   2299  H   ASP A 150      23.954  14.059 -34.174  1.00 90.44           H  
ATOM   2300  CA  ASP A 150      25.515  15.518 -34.117  1.00 90.44           C  
ATOM   2301  HA  ASP A 150      26.544  15.157 -34.109  1.00 90.44           H  
ATOM   2302  C   ASP A 150      25.436  16.799 -33.266  1.00 90.44           C  
ATOM   2303  CB  ASP A 150      25.133  15.844 -35.571  1.00 90.44           C  
ATOM   2304  HB2 ASP A 150      24.058  16.014 -35.627  1.00 90.44           H  
ATOM   2305  HB3 ASP A 150      25.629  16.773 -35.852  1.00 90.44           H  
ATOM   2306  O   ASP A 150      24.403  17.486 -33.232  1.00 90.44           O  
ATOM   2307  CG  ASP A 150      25.529  14.788 -36.608  1.00 90.44           C  
ATOM   2308  OD1 ASP A 150      26.301  13.863 -36.270  1.00 90.44           O  
ATOM   2309  OD2 ASP A 150      25.056  14.941 -37.757  1.00 90.44           O  
ATOM   2310  N   GLY A 151      26.533  17.138 -32.588  1.00 89.93           N  
ATOM   2311  H   GLY A 151      27.344  16.541 -32.671  1.00 89.93           H  
ATOM   2312  CA  GLY A 151      26.561  18.189 -31.575  1.00 89.93           C  
ATOM   2313  HA2 GLY A 151      25.993  19.048 -31.934  1.00 89.93           H  
ATOM   2314  HA3 GLY A 151      26.082  17.819 -30.669  1.00 89.93           H  
ATOM   2315  C   GLY A 151      27.970  18.654 -31.217  1.00 89.93           C  
ATOM   2316  O   GLY A 151      28.959  17.978 -31.484  1.00 89.93           O  
ATOM   2317  N   SER A 152      28.056  19.832 -30.603  1.00 92.12           N  
ATOM   2318  H   SER A 152      27.202  20.302 -30.339  1.00 92.12           H  
ATOM   2319  CA  SER A 152      29.298  20.384 -30.063  1.00 92.12           C  
ATOM   2320  HA  SER A 152      30.024  19.582 -29.927  1.00 92.12           H  
ATOM   2321  C   SER A 152      28.999  21.003 -28.706  1.00 92.12           C  
ATOM   2322  CB  SER A 152      29.902  21.413 -31.021  1.00 92.12           C  
ATOM   2323  HB2 SER A 152      29.239  22.274 -31.092  1.00 92.12           H  
ATOM   2324  HB3 SER A 152      30.006  20.965 -32.009  1.00 92.12           H  
ATOM   2325  O   SER A 152      28.051  21.779 -28.563  1.00 92.12           O  
ATOM   2326  OG  SER A 152      31.178  21.829 -30.575  1.00 92.12           O  
ATOM   2327  HG  SER A 152      31.797  21.190 -30.935  1.00 92.12           H  
ATOM   2328  N   TYR A 153      29.800  20.650 -27.714  1.00 91.97           N  
ATOM   2329  H   TYR A 153      30.552  20.009 -27.923  1.00 91.97           H  
ATOM   2330  CA  TYR A 153      29.630  21.026 -26.316  1.00 91.97           C  
ATOM   2331  HA  TYR A 153      28.863  21.797 -26.233  1.00 91.97           H  
ATOM   2332  C   TYR A 153      30.944  21.596 -25.782  1.00 91.97           C  
ATOM   2333  CB  TYR A 153      29.181  19.792 -25.515  1.00 91.97           C  
ATOM   2334  HB2 TYR A 153      28.965  20.099 -24.491  1.00 91.97           H  
ATOM   2335  HB3 TYR A 153      30.008  19.084 -25.475  1.00 91.97           H  
ATOM   2336  O   TYR A 153      32.011  21.296 -26.320  1.00 91.97           O  
ATOM   2337  CG  TYR A 153      27.964  19.077 -26.083  1.00 91.97           C  
ATOM   2338  CD1 TYR A 153      26.670  19.452 -25.674  1.00 91.97           C  
ATOM   2339  HD1 TYR A 153      26.546  20.232 -24.937  1.00 91.97           H  
ATOM   2340  CD2 TYR A 153      28.129  18.047 -27.033  1.00 91.97           C  
ATOM   2341  HD2 TYR A 153      29.120  17.751 -27.343  1.00 91.97           H  
ATOM   2342  CE1 TYR A 153      25.542  18.808 -26.221  1.00 91.97           C  
ATOM   2343  HE1 TYR A 153      24.548  19.099 -25.911  1.00 91.97           H  
ATOM   2344  CE2 TYR A 153      27.004  17.400 -27.580  1.00 91.97           C  
ATOM   2345  HE2 TYR A 153      27.123  16.599 -28.295  1.00 91.97           H  
ATOM   2346  OH  TYR A 153      24.625  17.146 -27.690  1.00 91.97           O  
ATOM   2347  HH  TYR A 153      23.805  17.451 -27.294  1.00 91.97           H  
ATOM   2348  CZ  TYR A 153      25.709  17.778 -27.172  1.00 91.97           C  
ATOM   2349  N   ARG A 154      30.899  22.401 -24.721  1.00 90.28           N  
ATOM   2350  H   ARG A 154      29.992  22.652 -24.354  1.00 90.28           H  
ATOM   2351  CA  ARG A 154      32.086  22.783 -23.949  1.00 90.28           C  
ATOM   2352  HA  ARG A 154      32.916  22.159 -24.279  1.00 90.28           H  
ATOM   2353  C   ARG A 154      31.894  22.470 -22.473  1.00 90.28           C  
ATOM   2354  CB  ARG A 154      32.513  24.240 -24.217  1.00 90.28           C  
ATOM   2355  HB2 ARG A 154      33.488  24.392 -23.754  1.00 90.28           H  
ATOM   2356  HB3 ARG A 154      32.642  24.369 -25.292  1.00 90.28           H  
ATOM   2357  O   ARG A 154      30.844  22.760 -21.905  1.00 90.28           O  
ATOM   2358  CG  ARG A 154      31.558  25.328 -23.691  1.00 90.28           C  
ATOM   2359  HG2 ARG A 154      31.479  25.248 -22.607  1.00 90.28           H  
ATOM   2360  HG3 ARG A 154      30.570  25.198 -24.132  1.00 90.28           H  
ATOM   2361  CD  ARG A 154      32.098  26.723 -24.045  1.00 90.28           C  
ATOM   2362  HD2 ARG A 154      32.097  26.838 -25.129  1.00 90.28           H  
ATOM   2363  HD3 ARG A 154      33.132  26.792 -23.707  1.00 90.28           H  
ATOM   2364  NE  ARG A 154      31.327  27.801 -23.395  1.00 90.28           N  
ATOM   2365  HE  ARG A 154      31.498  27.965 -22.414  1.00 90.28           H  
ATOM   2366  NH1 ARG A 154      30.157  28.573 -25.227  1.00 90.28           N  
ATOM   2367 HH11 ARG A 154      29.405  29.148 -25.577  1.00 90.28           H  
ATOM   2368 HH12 ARG A 154      30.542  27.845 -25.812  1.00 90.28           H  
ATOM   2369  NH2 ARG A 154      29.777  29.432 -23.214  1.00 90.28           N  
ATOM   2370 HH21 ARG A 154      28.912  29.767 -23.615  1.00 90.28           H  
ATOM   2371 HH22 ARG A 154      29.918  29.439 -22.214  1.00 90.28           H  
ATOM   2372  CZ  ARG A 154      30.434  28.599 -23.956  1.00 90.28           C  
ATOM   2373  N   ILE A 155      32.926  21.906 -21.858  1.00 88.19           N  
ATOM   2374  H   ILE A 155      33.734  21.682 -22.420  1.00 88.19           H  
ATOM   2375  CA  ILE A 155      33.121  21.973 -20.413  1.00 88.19           C  
ATOM   2376  HA  ILE A 155      32.149  22.004 -19.922  1.00 88.19           H  
ATOM   2377  C   ILE A 155      33.869  23.272 -20.138  1.00 88.19           C  
ATOM   2378  CB  ILE A 155      33.908  20.765 -19.861  1.00 88.19           C  
ATOM   2379  HB  ILE A 155      34.953  20.856 -20.156  1.00 88.19           H  
ATOM   2380  O   ILE A 155      34.922  23.494 -20.732  1.00 88.19           O  
ATOM   2381  CG1 ILE A 155      33.378  19.430 -20.430  1.00 88.19           C  
ATOM   2382 HG12 ILE A 155      32.290  19.405 -20.378  1.00 88.19           H  
ATOM   2383 HG13 ILE A 155      33.670  19.360 -21.478  1.00 88.19           H  
ATOM   2384  CG2 ILE A 155      33.835  20.821 -18.324  1.00 88.19           C  
ATOM   2385 HG21 ILE A 155      34.431  20.028 -17.871  1.00 88.19           H  
ATOM   2386 HG22 ILE A 155      32.796  20.722 -18.010  1.00 88.19           H  
ATOM   2387 HG23 ILE A 155      34.232  21.766 -17.954  1.00 88.19           H  
ATOM   2388  CD1 ILE A 155      33.933  18.200 -19.705  1.00 88.19           C  
ATOM   2389 HD11 ILE A 155      34.992  18.345 -19.491  1.00 88.19           H  
ATOM   2390 HD12 ILE A 155      33.821  17.317 -20.335  1.00 88.19           H  
ATOM   2391 HD13 ILE A 155      33.398  18.043 -18.769  1.00 88.19           H  
ATOM   2392  N   GLN A 156      33.339  24.116 -19.262  1.00 87.59           N  
ATOM   2393  H   GLN A 156      32.466  23.860 -18.822  1.00 87.59           H  
ATOM   2394  CA  GLN A 156      33.942  25.386 -18.868  1.00 87.59           C  
ATOM   2395  HA  GLN A 156      34.923  25.495 -19.332  1.00 87.59           H  
ATOM   2396  C   GLN A 156      34.131  25.394 -17.351  1.00 87.59           C  
ATOM   2397  CB  GLN A 156      33.037  26.519 -19.377  1.00 87.59           C  
ATOM   2398  HB2 GLN A 156      32.936  26.413 -20.457  1.00 87.59           H  
ATOM   2399  HB3 GLN A 156      32.047  26.423 -18.929  1.00 87.59           H  
ATOM   2400  O   GLN A 156      33.168  25.180 -16.612  1.00 87.59           O  
ATOM   2401  CG  GLN A 156      33.591  27.917 -19.072  1.00 87.59           C  
ATOM   2402  HG2 GLN A 156      33.623  28.064 -17.992  1.00 87.59           H  
ATOM   2403  HG3 GLN A 156      34.609  27.992 -19.456  1.00 87.59           H  
ATOM   2404  CD  GLN A 156      32.759  29.039 -19.695  1.00 87.59           C  
ATOM   2405  NE2 GLN A 156      33.040  30.273 -19.339  1.00 87.59           N  
ATOM   2406 HE21 GLN A 156      33.794  30.452 -18.691  1.00 87.59           H  
ATOM   2407 HE22 GLN A 156      32.501  31.006 -19.776  1.00 87.59           H  
ATOM   2408  OE1 GLN A 156      31.868  28.850 -20.518  1.00 87.59           O  
ATOM   2409  N   PHE A 157      35.354  25.626 -16.875  1.00 85.08           N  
ATOM   2410  H   PHE A 157      36.119  25.790 -17.514  1.00 85.08           H  
ATOM   2411  CA  PHE A 157      35.633  25.639 -15.436  1.00 85.08           C  
ATOM   2412  HA  PHE A 157      35.051  24.848 -14.963  1.00 85.08           H  
ATOM   2413  C   PHE A 157      35.168  26.973 -14.842  1.00 85.08           C  
ATOM   2414  CB  PHE A 157      37.111  25.315 -15.175  1.00 85.08           C  
ATOM   2415  HB2 PHE A 157      37.707  26.195 -15.419  1.00 85.08           H  
ATOM   2416  HB3 PHE A 157      37.243  25.110 -14.112  1.00 85.08           H  
ATOM   2417  O   PHE A 157      35.643  28.042 -15.234  1.00 85.08           O  
ATOM   2418  CG  PHE A 157      37.631  24.127 -15.974  1.00 85.08           C  
ATOM   2419  CD1 PHE A 157      36.961  22.889 -15.959  1.00 85.08           C  
ATOM   2420  HD1 PHE A 157      36.101  22.753 -15.320  1.00 85.08           H  
ATOM   2421  CD2 PHE A 157      38.749  24.286 -16.806  1.00 85.08           C  
ATOM   2422  HD2 PHE A 157      39.261  25.237 -16.822  1.00 85.08           H  
ATOM   2423  CE1 PHE A 157      37.382  21.840 -16.797  1.00 85.08           C  
ATOM   2424  HE1 PHE A 157      36.841  20.905 -16.807  1.00 85.08           H  
ATOM   2425  CE2 PHE A 157      39.198  23.229 -17.617  1.00 85.08           C  
ATOM   2426  HE2 PHE A 157      40.067  23.372 -18.243  1.00 85.08           H  
ATOM   2427  CZ  PHE A 157      38.512  22.003 -17.616  1.00 85.08           C  
ATOM   2428  HZ  PHE A 157      38.851  21.193 -18.246  1.00 85.08           H  
ATOM   2429  N   THR A 158      34.183  26.917 -13.946  1.00 84.23           N  
ATOM   2430  H   THR A 158      33.871  26.015 -13.617  1.00 84.23           H  
ATOM   2431  CA  THR A 158      33.444  28.085 -13.440  1.00 84.23           C  
ATOM   2432  HA  THR A 158      33.589  28.920 -14.125  1.00 84.23           H  
ATOM   2433  C   THR A 158      33.954  28.569 -12.087  1.00 84.23           C  
ATOM   2434  CB  THR A 158      31.932  27.800 -13.377  1.00 84.23           C  
ATOM   2435  HB  THR A 158      31.453  28.529 -12.723  1.00 84.23           H  
ATOM   2436  O   THR A 158      33.877  29.766 -11.809  1.00 84.23           O  
ATOM   2437  CG2 THR A 158      31.286  27.886 -14.758  1.00 84.23           C  
ATOM   2438 HG21 THR A 158      31.451  28.878 -15.180  1.00 84.23           H  
ATOM   2439 HG22 THR A 158      31.717  27.136 -15.422  1.00 84.23           H  
ATOM   2440 HG23 THR A 158      30.213  27.718 -14.671  1.00 84.23           H  
ATOM   2441  OG1 THR A 158      31.659  26.499 -12.912  1.00 84.23           O  
ATOM   2442  HG1 THR A 158      30.721  26.460 -12.715  1.00 84.23           H  
ATOM   2443  N   TYR A 159      34.538  27.686 -11.275  1.00 83.52           N  
ATOM   2444  H   TYR A 159      34.516  26.709 -11.529  1.00 83.52           H  
ATOM   2445  CA  TYR A 159      35.242  28.050 -10.046  1.00 83.52           C  
ATOM   2446  HA  TYR A 159      35.664  29.049 -10.163  1.00 83.52           H  
ATOM   2447  C   TYR A 159      36.389  27.077  -9.759  1.00 83.52           C  
ATOM   2448  CB  TYR A 159      34.255  28.081  -8.875  1.00 83.52           C  
ATOM   2449  HB2 TYR A 159      33.833  27.084  -8.748  1.00 83.52           H  
ATOM   2450  HB3 TYR A 159      33.438  28.764  -9.109  1.00 83.52           H  
ATOM   2451  O   TYR A 159      36.235  25.866  -9.913  1.00 83.52           O  
ATOM   2452  CG  TYR A 159      34.875  28.496  -7.560  1.00 83.52           C  
ATOM   2453  CD1 TYR A 159      35.242  27.510  -6.628  1.00 83.52           C  
ATOM   2454  HD1 TYR A 159      35.089  26.465  -6.855  1.00 83.52           H  
ATOM   2455  CD2 TYR A 159      35.095  29.856  -7.274  1.00 83.52           C  
ATOM   2456  HD2 TYR A 159      34.817  30.608  -7.998  1.00 83.52           H  
ATOM   2457  CE1 TYR A 159      35.802  27.879  -5.394  1.00 83.52           C  
ATOM   2458  HE1 TYR A 159      36.083  27.128  -4.670  1.00 83.52           H  
ATOM   2459  CE2 TYR A 159      35.673  30.230  -6.044  1.00 83.52           C  
ATOM   2460  HE2 TYR A 159      35.845  31.272  -5.819  1.00 83.52           H  
ATOM   2461  OH  TYR A 159      36.552  29.587  -3.901  1.00 83.52           O  
ATOM   2462  HH  TYR A 159      36.781  30.518  -3.851  1.00 83.52           H  
ATOM   2463  CZ  TYR A 159      36.019  29.237  -5.099  1.00 83.52           C  
ATOM   2464  N   ILE A 160      37.531  27.611  -9.324  1.00 78.71           N  
ATOM   2465  H   ILE A 160      37.570  28.606  -9.160  1.00 78.71           H  
ATOM   2466  CA  ILE A 160      38.710  26.837  -8.925  1.00 78.71           C  
ATOM   2467  HA  ILE A 160      38.407  25.816  -8.695  1.00 78.71           H  
ATOM   2468  C   ILE A 160      39.278  27.462  -7.648  1.00 78.71           C  
ATOM   2469  CB  ILE A 160      39.762  26.775 -10.065  1.00 78.71           C  
ATOM   2470  HB  ILE A 160      40.089  27.790 -10.289  1.00 78.71           H  
ATOM   2471  O   ILE A 160      39.720  28.611  -7.659  1.00 78.71           O  
ATOM   2472  CG1 ILE A 160      39.151  26.167 -11.354  1.00 78.71           C  
ATOM   2473 HG12 ILE A 160      38.750  25.177 -11.135  1.00 78.71           H  
ATOM   2474 HG13 ILE A 160      38.330  26.798 -11.695  1.00 78.71           H  
ATOM   2475  CG2 ILE A 160      40.996  25.964  -9.619  1.00 78.71           C  
ATOM   2476 HG21 ILE A 160      41.412  26.365  -8.695  1.00 78.71           H  
ATOM   2477 HG22 ILE A 160      40.723  24.920  -9.464  1.00 78.71           H  
ATOM   2478 HG23 ILE A 160      41.779  26.018 -10.375  1.00 78.71           H  
ATOM   2479  CD1 ILE A 160      40.126  26.050 -12.528  1.00 78.71           C  
ATOM   2480 HD11 ILE A 160      39.579  25.803 -13.438  1.00 78.71           H  
ATOM   2481 HD12 ILE A 160      40.853  25.260 -12.336  1.00 78.71           H  
ATOM   2482 HD13 ILE A 160      40.642  27.000 -12.664  1.00 78.71           H  
ATOM   2483  N   ASP A 161      39.278  26.691  -6.565  1.00 76.59           N  
ATOM   2484  H   ASP A 161      38.885  25.763  -6.638  1.00 76.59           H  
ATOM   2485  CA  ASP A 161      40.078  26.921  -5.368  1.00 76.59           C  
ATOM   2486  HA  ASP A 161      40.351  27.975  -5.320  1.00 76.59           H  
ATOM   2487  C   ASP A 161      41.368  26.086  -5.480  1.00 76.59           C  
ATOM   2488  CB  ASP A 161      39.242  26.606  -4.113  1.00 76.59           C  
ATOM   2489  HB2 ASP A 161      38.287  27.124  -4.199  1.00 76.59           H  
ATOM   2490  HB3 ASP A 161      39.044  25.535  -4.073  1.00 76.59           H  
ATOM   2491  O   ASP A 161      41.353  24.896  -5.812  1.00 76.59           O  
ATOM   2492  CG  ASP A 161      39.899  27.054  -2.801  1.00 76.59           C  
ATOM   2493  OD1 ASP A 161      41.138  27.244  -2.794  1.00 76.59           O  
ATOM   2494  OD2 ASP A 161      39.174  27.234  -1.800  1.00 76.59           O  
ATOM   2495  N   SER A 162      42.511  26.731  -5.250  1.00 70.99           N  
ATOM   2496  H   SER A 162      42.450  27.669  -4.880  1.00 70.99           H  
ATOM   2497  CA  SER A 162      43.836  26.103  -5.283  1.00 70.99           C  
ATOM   2498  HA  SER A 162      43.801  25.259  -5.971  1.00 70.99           H  
ATOM   2499  C   SER A 162      44.274  25.532  -3.928  1.00 70.99           C  
ATOM   2500  CB  SER A 162      44.861  27.094  -5.841  1.00 70.99           C  
ATOM   2501  HB2 SER A 162      44.596  27.314  -6.875  1.00 70.99           H  
ATOM   2502  HB3 SER A 162      45.852  26.641  -5.827  1.00 70.99           H  
ATOM   2503  O   SER A 162      45.305  24.861  -3.861  1.00 70.99           O  
ATOM   2504  OG  SER A 162      44.877  28.306  -5.103  1.00 70.99           O  
ATOM   2505  HG  SER A 162      45.260  28.986  -5.663  1.00 70.99           H  
ATOM   2506  N   ALA A 163      43.505  25.768  -2.861  1.00 71.51           N  
ATOM   2507  H   ALA A 163      42.685  26.345  -2.983  1.00 71.51           H  
ATOM   2508  CA  ALA A 163      43.711  25.201  -1.531  1.00 71.51           C  
ATOM   2509  HA  ALA A 163      44.749  24.883  -1.437  1.00 71.51           H  
ATOM   2510  C   ALA A 163      42.836  23.961  -1.262  1.00 71.51           C  
ATOM   2511  CB  ALA A 163      43.459  26.304  -0.497  1.00 71.51           C  
ATOM   2512  HB1 ALA A 163      44.105  27.158  -0.700  1.00 71.51           H  
ATOM   2513  HB2 ALA A 163      43.666  25.921   0.502  1.00 71.51           H  
ATOM   2514  HB3 ALA A 163      42.418  26.624  -0.544  1.00 71.51           H  
ATOM   2515  O   ALA A 163      43.300  23.045  -0.582  1.00 71.51           O  
ATOM   2516  N   ASP A 164      41.609  23.906  -1.793  1.00 71.39           N  
ATOM   2517  H   ASP A 164      41.264  24.715  -2.290  1.00 71.39           H  
ATOM   2518  CA  ASP A 164      40.689  22.772  -1.612  1.00 71.39           C  
ATOM   2519  HA  ASP A 164      41.274  21.881  -1.385  1.00 71.39           H  
ATOM   2520  C   ASP A 164      39.879  22.471  -2.886  1.00 71.39           C  
ATOM   2521  CB  ASP A 164      39.787  23.026  -0.393  1.00 71.39           C  
ATOM   2522  HB2 ASP A 164      40.420  23.281   0.457  1.00 71.39           H  
ATOM   2523  HB3 ASP A 164      39.139  23.881  -0.589  1.00 71.39           H  
ATOM   2524  O   ASP A 164      38.884  23.122  -3.207  1.00 71.39           O  
ATOM   2525  CG  ASP A 164      38.935  21.810  -0.001  1.00 71.39           C  
ATOM   2526  OD1 ASP A 164      38.756  20.882  -0.831  1.00 71.39           O  
ATOM   2527  OD2 ASP A 164      38.461  21.783   1.155  1.00 71.39           O  
ATOM   2528  N   SER A 165      40.283  21.415  -3.598  1.00 69.15           N  
ATOM   2529  H   SER A 165      41.047  20.858  -3.243  1.00 69.15           H  
ATOM   2530  CA  SER A 165      39.657  21.007  -4.858  1.00 69.15           C  
ATOM   2531  HA  SER A 165      39.611  21.893  -5.491  1.00 69.15           H  
ATOM   2532  C   SER A 165      38.217  20.500  -4.721  1.00 69.15           C  
ATOM   2533  CB  SER A 165      40.526  19.967  -5.570  1.00 69.15           C  
ATOM   2534  HB2 SER A 165      41.501  20.412  -5.774  1.00 69.15           H  
ATOM   2535  HB3 SER A 165      40.064  19.699  -6.520  1.00 69.15           H  
ATOM   2536  O   SER A 165      37.551  20.334  -5.745  1.00 69.15           O  
ATOM   2537  OG  SER A 165      40.704  18.801  -4.783  1.00 69.15           O  
ATOM   2538  HG  SER A 165      41.396  18.272  -5.187  1.00 69.15           H  
ATOM   2539  N   SER A 166      37.706  20.283  -3.502  1.00 69.98           N  
ATOM   2540  H   SER A 166      38.269  20.499  -2.693  1.00 69.98           H  
ATOM   2541  CA  SER A 166      36.309  19.888  -3.278  1.00 69.98           C  
ATOM   2542  HA  SER A 166      36.074  19.086  -3.977  1.00 69.98           H  
ATOM   2543  C   SER A 166      35.299  21.007  -3.556  1.00 69.98           C  
ATOM   2544  CB  SER A 166      36.116  19.323  -1.867  1.00 69.98           C  
ATOM   2545  HB2 SER A 166      35.129  18.865  -1.811  1.00 69.98           H  
ATOM   2546  HB3 SER A 166      36.865  18.554  -1.678  1.00 69.98           H  
ATOM   2547  O   SER A 166      34.120  20.715  -3.748  1.00 69.98           O  
ATOM   2548  OG  SER A 166      36.202  20.314  -0.869  1.00 69.98           O  
ATOM   2549  HG  SER A 166      37.124  20.555  -0.751  1.00 69.98           H  
ATOM   2550  N   PHE A 167      35.743  22.266  -3.655  1.00 73.54           N  
ATOM   2551  H   PHE A 167      36.708  22.457  -3.427  1.00 73.54           H  
ATOM   2552  CA  PHE A 167      34.892  23.389  -4.065  1.00 73.54           C  
ATOM   2553  HA  PHE A 167      33.860  23.157  -3.802  1.00 73.54           H  
ATOM   2554  C   PHE A 167      34.889  23.646  -5.576  1.00 73.54           C  
ATOM   2555  CB  PHE A 167      35.284  24.649  -3.285  1.00 73.54           C  
ATOM   2556  HB2 PHE A 167      34.719  25.496  -3.674  1.00 73.54           H  
ATOM   2557  HB3 PHE A 167      36.343  24.856  -3.435  1.00 73.54           H  
ATOM   2558  O   PHE A 167      34.052  24.413  -6.046  1.00 73.54           O  
ATOM   2559  CG  PHE A 167      34.985  24.535  -1.806  1.00 73.54           C  
ATOM   2560  CD1 PHE A 167      33.668  24.709  -1.338  1.00 73.54           C  
ATOM   2561  HD1 PHE A 167      32.881  24.957  -2.035  1.00 73.54           H  
ATOM   2562  CD2 PHE A 167      36.008  24.192  -0.906  1.00 73.54           C  
ATOM   2563  HD2 PHE A 167      37.013  24.041  -1.270  1.00 73.54           H  
ATOM   2564  CE1 PHE A 167      33.377  24.538   0.027  1.00 73.54           C  
ATOM   2565  HE1 PHE A 167      32.364  24.659   0.382  1.00 73.54           H  
ATOM   2566  CE2 PHE A 167      35.717  24.012   0.456  1.00 73.54           C  
ATOM   2567  HE2 PHE A 167      36.507  23.712   1.130  1.00 73.54           H  
ATOM   2568  CZ  PHE A 167      34.402  24.186   0.924  1.00 73.54           C  
ATOM   2569  HZ  PHE A 167      34.184  24.030   1.970  1.00 73.54           H  
ATOM   2570  N   ASN A 168      35.783  23.022  -6.349  1.00 80.42           N  
ATOM   2571  H   ASN A 168      36.436  22.388  -5.911  1.00 80.42           H  
ATOM   2572  CA  ASN A 168      35.950  23.328  -7.772  1.00 80.42           C  
ATOM   2573  HA  ASN A 168      36.082  24.406  -7.866  1.00 80.42           H  
ATOM   2574  C   ASN A 168      34.695  22.949  -8.567  1.00 80.42           C  
ATOM   2575  CB  ASN A 168      37.217  22.643  -8.323  1.00 80.42           C  
ATOM   2576  HB2 ASN A 168      37.274  22.820  -9.398  1.00 80.42           H  
ATOM   2577  HB3 ASN A 168      37.159  21.571  -8.140  1.00 80.42           H  
ATOM   2578  O   ASN A 168      34.176  21.839  -8.416  1.00 80.42           O  
ATOM   2579  CG  ASN A 168      38.487  23.182  -7.692  1.00 80.42           C  
ATOM   2580  ND2 ASN A 168      39.654  22.740  -8.090  1.00 80.42           N  
ATOM   2581 HD21 ASN A 168      40.436  23.189  -7.636  1.00 80.42           H  
ATOM   2582 HD22 ASN A 168      39.739  22.105  -8.871  1.00 80.42           H  
ATOM   2583  OD1 ASN A 168      38.463  24.035  -6.834  1.00 80.42           O  
ATOM   2584  N   THR A 169      34.221  23.847  -9.433  1.00 86.19           N  
ATOM   2585  H   THR A 169      34.732  24.708  -9.570  1.00 86.19           H  
ATOM   2586  CA  THR A 169      33.018  23.634 -10.247  1.00 86.19           C  
ATOM   2587  HA  THR A 169      32.741  22.585 -10.144  1.00 86.19           H  
ATOM   2588  C   THR A 169      33.252  23.857 -11.734  1.00 86.19           C  
ATOM   2589  CB  THR A 169      31.795  24.449  -9.789  1.00 86.19           C  
ATOM   2590  HB  THR A 169      30.947  24.173 -10.415  1.00 86.19           H  
ATOM   2591  O   THR A 169      34.139  24.601 -12.165  1.00 86.19           O  
ATOM   2592  CG2 THR A 169      31.396  24.207  -8.337  1.00 86.19           C  
ATOM   2593 HG21 THR A 169      32.158  24.612  -7.671  1.00 86.19           H  
ATOM   2594 HG22 THR A 169      30.443  24.695  -8.131  1.00 86.19           H  
ATOM   2595 HG23 THR A 169      31.291  23.137  -8.159  1.00 86.19           H  
ATOM   2596  OG1 THR A 169      32.009  25.829  -9.924  1.00 86.19           O  
ATOM   2597  HG1 THR A 169      31.235  26.278  -9.575  1.00 86.19           H  
ATOM   2598  N   PHE A 170      32.431  23.180 -12.533  1.00 87.88           N  
ATOM   2599  H   PHE A 170      31.764  22.549 -12.113  1.00 87.88           H  
ATOM   2600  CA  PHE A 170      32.412  23.297 -13.983  1.00 87.88           C  
ATOM   2601  HA  PHE A 170      32.819  24.270 -14.258  1.00 87.88           H  
ATOM   2602  C   PHE A 170      30.986  23.237 -14.528  1.00 87.88           C  
ATOM   2603  CB  PHE A 170      33.306  22.213 -14.594  1.00 87.88           C  
ATOM   2604  HB2 PHE A 170      33.342  22.359 -15.674  1.00 87.88           H  
ATOM   2605  HB3 PHE A 170      34.315  22.369 -14.210  1.00 87.88           H  
ATOM   2606  O   PHE A 170      30.144  22.491 -14.025  1.00 87.88           O  
ATOM   2607  CG  PHE A 170      32.921  20.773 -14.297  1.00 87.88           C  
ATOM   2608  CD1 PHE A 170      33.370  20.154 -13.115  1.00 87.88           C  
ATOM   2609  HD1 PHE A 170      33.933  20.725 -12.391  1.00 87.88           H  
ATOM   2610  CD2 PHE A 170      32.147  20.035 -15.212  1.00 87.88           C  
ATOM   2611  HD2 PHE A 170      31.749  20.518 -16.092  1.00 87.88           H  
ATOM   2612  CE1 PHE A 170      33.100  18.796 -12.875  1.00 87.88           C  
ATOM   2613  HE1 PHE A 170      33.444  18.331 -11.963  1.00 87.88           H  
ATOM   2614  CE2 PHE A 170      31.884  18.673 -14.980  1.00 87.88           C  
ATOM   2615  HE2 PHE A 170      31.290  18.111 -15.685  1.00 87.88           H  
ATOM   2616  CZ  PHE A 170      32.375  18.049 -13.819  1.00 87.88           C  
ATOM   2617  HZ  PHE A 170      32.171  17.004 -13.636  1.00 87.88           H  
ATOM   2618  N   ALA A 171      30.733  24.001 -15.585  1.00 89.32           N  
ATOM   2619  H   ALA A 171      31.488  24.561 -15.955  1.00 89.32           H  
ATOM   2620  CA  ALA A 171      29.504  23.943 -16.365  1.00 89.32           C  
ATOM   2621  HA  ALA A 171      28.720  23.467 -15.776  1.00 89.32           H  
ATOM   2622  C   ALA A 171      29.722  23.110 -17.634  1.00 89.32           C  
ATOM   2623  CB  ALA A 171      29.045  25.371 -16.680  1.00 89.32           C  
ATOM   2624  HB1 ALA A 171      28.115  25.341 -17.248  1.00 89.32           H  
ATOM   2625  HB2 ALA A 171      29.806  25.888 -17.264  1.00 89.32           H  
ATOM   2626  HB3 ALA A 171      28.870  25.916 -15.753  1.00 89.32           H  
ATOM   2627  O   ALA A 171      30.780  23.194 -18.264  1.00 89.32           O  
ATOM   2628  N   ILE A 172      28.714  22.337 -18.036  1.00 90.43           N  
ATOM   2629  H   ILE A 172      27.886  22.306 -17.459  1.00 90.43           H  
ATOM   2630  CA  ILE A 172      28.653  21.690 -19.353  1.00 90.43           C  
ATOM   2631  HA  ILE A 172      29.617  21.792 -19.851  1.00 90.43           H  
ATOM   2632  C   ILE A 172      27.622  22.450 -20.187  1.00 90.43           C  
ATOM   2633  CB  ILE A 172      28.364  20.176 -19.228  1.00 90.43           C  
ATOM   2634  HB  ILE A 172      27.437  20.038 -18.672  1.00 90.43           H  
ATOM   2635  O   ILE A 172      26.466  22.571 -19.786  1.00 90.43           O  
ATOM   2636  CG1 ILE A 172      29.524  19.486 -18.466  1.00 90.43           C  
ATOM   2637 HG12 ILE A 172      30.434  19.568 -19.061  1.00 90.43           H  
ATOM   2638 HG13 ILE A 172      29.701  20.004 -17.524  1.00 90.43           H  
ATOM   2639  CG2 ILE A 172      28.203  19.552 -20.630  1.00 90.43           C  
ATOM   2640 HG21 ILE A 172      27.913  18.504 -20.551  1.00 90.43           H  
ATOM   2641 HG22 ILE A 172      29.137  19.627 -21.187  1.00 90.43           H  
ATOM   2642 HG23 ILE A 172      27.417  20.060 -21.188  1.00 90.43           H  
ATOM   2643  CD1 ILE A 172      29.295  18.011 -18.120  1.00 90.43           C  
ATOM   2644 HD11 ILE A 172      30.202  17.600 -17.677  1.00 90.43           H  
ATOM   2645 HD12 ILE A 172      29.049  17.426 -19.007  1.00 90.43           H  
ATOM   2646 HD13 ILE A 172      28.487  17.932 -17.392  1.00 90.43           H  
ATOM   2647  N   ILE A 173      28.046  22.983 -21.332  1.00 91.53           N  
ATOM   2648  H   ILE A 173      29.014  22.840 -21.586  1.00 91.53           H  
ATOM   2649  CA  ILE A 173      27.280  23.930 -22.153  1.00 91.53           C  
ATOM   2650  HA  ILE A 173      26.261  23.985 -21.768  1.00 91.53           H  
ATOM   2651  C   ILE A 173      27.211  23.424 -23.597  1.00 91.53           C  
ATOM   2652  CB  ILE A 173      27.891  25.354 -22.073  1.00 91.53           C  
ATOM   2653  HB  ILE A 173      28.854  25.338 -22.585  1.00 91.53           H  
ATOM   2654  O   ILE A 173      28.203  22.945 -24.145  1.00 91.53           O  
ATOM   2655  CG1 ILE A 173      28.152  25.783 -20.606  1.00 91.53           C  
ATOM   2656 HG12 ILE A 173      28.860  25.090 -20.152  1.00 91.53           H  
ATOM   2657 HG13 ILE A 173      27.221  25.726 -20.043  1.00 91.53           H  
ATOM   2658  CG2 ILE A 173      26.986  26.370 -22.799  1.00 91.53           C  
ATOM   2659 HG21 ILE A 173      26.015  26.430 -22.307  1.00 91.53           H  
ATOM   2660 HG22 ILE A 173      27.440  27.361 -22.805  1.00 91.53           H  
ATOM   2661 HG23 ILE A 173      26.844  26.091 -23.843  1.00 91.53           H  
ATOM   2662  CD1 ILE A 173      28.758  27.181 -20.437  1.00 91.53           C  
ATOM   2663 HD11 ILE A 173      29.041  27.326 -19.394  1.00 91.53           H  
ATOM   2664 HD12 ILE A 173      28.034  27.949 -20.706  1.00 91.53           H  
ATOM   2665 HD13 ILE A 173      29.648  27.273 -21.059  1.00 91.53           H  
ATOM   2666  N   ASN A 174      26.053  23.541 -24.238  1.00 90.36           N  
ATOM   2667  H   ASN A 174      25.272  23.928 -23.728  1.00 90.36           H  
ATOM   2668  CA  ASN A 174      25.867  23.253 -25.659  1.00 90.36           C  
ATOM   2669  HA  ASN A 174      26.486  22.404 -25.947  1.00 90.36           H  
ATOM   2670  C   ASN A 174      26.301  24.464 -26.512  1.00 90.36           C  
ATOM   2671  CB  ASN A 174      24.397  22.843 -25.821  1.00 90.36           C  
ATOM   2672  HB2 ASN A 174      23.766  23.631 -25.409  1.00 90.36           H  
ATOM   2673  HB3 ASN A 174      24.219  21.945 -25.229  1.00 90.36           H  
ATOM   2674  O   ASN A 174      25.677  25.526 -26.472  1.00 90.36           O  
ATOM   2675  CG  ASN A 174      23.939  22.567 -27.242  1.00 90.36           C  
ATOM   2676  ND2 ASN A 174      22.752  22.020 -27.373  1.00 90.36           N  
ATOM   2677 HD21 ASN A 174      22.404  21.893 -28.313  1.00 90.36           H  
ATOM   2678 HD22 ASN A 174      22.148  21.991 -26.564  1.00 90.36           H  
ATOM   2679  OD1 ASN A 174      24.602  22.825 -28.239  1.00 90.36           O  
ATOM   2680  N   ASN A 175      27.354  24.303 -27.325  1.00 90.02           N  
ATOM   2681  H   ASN A 175      27.754  23.380 -27.409  1.00 90.02           H  
ATOM   2682  CA  ASN A 175      27.974  25.392 -28.100  1.00 90.02           C  
ATOM   2683  HA  ASN A 175      28.229  26.206 -27.421  1.00 90.02           H  
ATOM   2684  C   ASN A 175      27.049  25.990 -29.176  1.00 90.02           C  
ATOM   2685  CB  ASN A 175      29.264  24.880 -28.778  1.00 90.02           C  
ATOM   2686  HB2 ASN A 175      29.033  24.005 -29.386  1.00 90.02           H  
ATOM   2687  HB3 ASN A 175      29.643  25.653 -29.448  1.00 90.02           H  
ATOM   2688  O   ASN A 175      27.373  27.022 -29.760  1.00 90.02           O  
ATOM   2689  CG  ASN A 175      30.396  24.554 -27.825  1.00 90.02           C  
ATOM   2690  ND2 ASN A 175      31.252  23.623 -28.182  1.00 90.02           N  
ATOM   2691 HD21 ASN A 175      31.937  23.337 -27.497  1.00 90.02           H  
ATOM   2692 HD22 ASN A 175      31.140  23.104 -29.041  1.00 90.02           H  
ATOM   2693  OD1 ASN A 175      30.544  25.149 -26.771  1.00 90.02           O  
ATOM   2694  N   LYS A 176      25.925  25.337 -29.498  1.00 87.11           N  
ATOM   2695  H   LYS A 176      25.708  24.495 -28.983  1.00 87.11           H  
ATOM   2696  CA  LYS A 176      25.018  25.772 -30.570  1.00 87.11           C  
ATOM   2697  HA  LYS A 176      25.603  26.306 -31.319  1.00 87.11           H  
ATOM   2698  C   LYS A 176      23.941  26.755 -30.108  1.00 87.11           C  
ATOM   2699  CB  LYS A 176      24.419  24.520 -31.219  1.00 87.11           C  
ATOM   2700  HB2 LYS A 176      25.237  23.869 -31.527  1.00 87.11           H  
ATOM   2701  HB3 LYS A 176      23.805  23.988 -30.493  1.00 87.11           H  
ATOM   2702  O   LYS A 176      23.447  27.531 -30.925  1.00 87.11           O  
ATOM   2703  CG  LYS A 176      23.566  24.875 -32.442  1.00 87.11           C  
ATOM   2704  HG2 LYS A 176      24.128  25.545 -33.093  1.00 87.11           H  
ATOM   2705  HG3 LYS A 176      22.648  25.367 -32.122  1.00 87.11           H  
ATOM   2706  CD  LYS A 176      23.203  23.614 -33.219  1.00 87.11           C  
ATOM   2707  HD2 LYS A 176      24.122  23.125 -33.540  1.00 87.11           H  
ATOM   2708  HD3 LYS A 176      22.641  22.937 -32.576  1.00 87.11           H  
ATOM   2709  CE  LYS A 176      22.367  24.007 -34.437  1.00 87.11           C  
ATOM   2710  HE2 LYS A 176      21.400  24.376 -34.094  1.00 87.11           H  
ATOM   2711  HE3 LYS A 176      22.875  24.821 -34.954  1.00 87.11           H  
ATOM   2712  NZ  LYS A 176      22.207  22.847 -35.344  1.00 87.11           N  
ATOM   2713  HZ1 LYS A 176      21.651  23.090 -36.151  1.00 87.11           H  
ATOM   2714  HZ2 LYS A 176      21.782  22.073 -34.852  1.00 87.11           H  
ATOM   2715  HZ3 LYS A 176      23.115  22.537 -35.660  1.00 87.11           H  
ATOM   2716  N   ASN A 177      23.535  26.686 -28.844  1.00 88.90           N  
ATOM   2717  H   ASN A 177      23.965  25.999 -28.240  1.00 88.90           H  
ATOM   2718  CA  ASN A 177      22.441  27.480 -28.276  1.00 88.90           C  
ATOM   2719  HA  ASN A 177      22.244  28.323 -28.939  1.00 88.90           H  
ATOM   2720  C   ASN A 177      22.780  28.122 -26.918  1.00 88.90           C  
ATOM   2721  CB  ASN A 177      21.156  26.623 -28.214  1.00 88.90           C  
ATOM   2722  HB2 ASN A 177      20.918  26.250 -29.211  1.00 88.90           H  
ATOM   2723  HB3 ASN A 177      20.334  27.257 -27.882  1.00 88.90           H  
ATOM   2724  O   ASN A 177      21.914  28.795 -26.366  1.00 88.90           O  
ATOM   2725  CG  ASN A 177      21.248  25.438 -27.266  1.00 88.90           C  
ATOM   2726  ND2 ASN A 177      20.135  24.810 -26.965  1.00 88.90           N  
ATOM   2727 HD21 ASN A 177      20.173  24.115 -26.233  1.00 88.90           H  
ATOM   2728 HD22 ASN A 177      19.234  25.198 -27.203  1.00 88.90           H  
ATOM   2729  OD1 ASN A 177      22.318  25.052 -26.838  1.00 88.90           O  
ATOM   2730  N   GLU A 178      24.006  27.941 -26.407  1.00 90.81           N  
ATOM   2731  H   GLU A 178      24.642  27.319 -26.886  1.00 90.81           H  
ATOM   2732  CA  GLU A 178      24.465  28.437 -25.096  1.00 90.81           C  
ATOM   2733  HA  GLU A 178      25.447  27.999 -24.919  1.00 90.81           H  
ATOM   2734  C   GLU A 178      23.615  27.915 -23.916  1.00 90.81           C  
ATOM   2735  CB  GLU A 178      24.674  29.967 -25.133  1.00 90.81           C  
ATOM   2736  HB2 GLU A 178      23.741  30.451 -25.424  1.00 90.81           H  
ATOM   2737  HB3 GLU A 178      24.922  30.328 -24.135  1.00 90.81           H  
ATOM   2738  O   GLU A 178      23.499  28.542 -22.865  1.00 90.81           O  
ATOM   2739  CG  GLU A 178      25.784  30.415 -26.108  1.00 90.81           C  
ATOM   2740  HG2 GLU A 178      25.749  31.503 -26.177  1.00 90.81           H  
ATOM   2741  HG3 GLU A 178      25.578  30.021 -27.103  1.00 90.81           H  
ATOM   2742  CD  GLU A 178      27.199  30.005 -25.665  1.00 90.81           C  
ATOM   2743  OE1 GLU A 178      28.135  30.010 -26.493  1.00 90.81           O  
ATOM   2744  OE2 GLU A 178      27.412  29.693 -24.475  1.00 90.81           O  
ATOM   2745  N   GLU A 179      23.018  26.732 -24.085  1.00 89.28           N  
ATOM   2746  H   GLU A 179      23.154  26.255 -24.965  1.00 89.28           H  
ATOM   2747  CA  GLU A 179      22.245  26.038 -23.056  1.00 89.28           C  
ATOM   2748  HA  GLU A 179      21.659  26.768 -22.498  1.00 89.28           H  
ATOM   2749  C   GLU A 179      23.178  25.307 -22.084  1.00 89.28           C  
ATOM   2750  CB  GLU A 179      21.274  25.083 -23.759  1.00 89.28           C  
ATOM   2751  HB2 GLU A 179      21.860  24.395 -24.368  1.00 89.28           H  
ATOM   2752  HB3 GLU A 179      20.642  25.682 -24.413  1.00 89.28           H  
ATOM   2753  O   GLU A 179      23.954  24.435 -22.485  1.00 89.28           O  
ATOM   2754  CG  GLU A 179      20.356  24.250 -22.854  1.00 89.28           C  
ATOM   2755  HG2 GLU A 179      20.962  23.594 -22.228  1.00 89.28           H  
ATOM   2756  HG3 GLU A 179      19.799  24.927 -22.208  1.00 89.28           H  
ATOM   2757  CD  GLU A 179      19.380  23.402 -23.696  1.00 89.28           C  
ATOM   2758  OE1 GLU A 179      18.261  23.138 -23.206  1.00 89.28           O  
ATOM   2759  OE2 GLU A 179      19.725  23.063 -24.859  1.00 89.28           O  
ATOM   2760  N   VAL A 180      23.091  25.652 -20.797  1.00 90.26           N  
ATOM   2761  H   VAL A 180      22.453  26.391 -20.540  1.00 90.26           H  
ATOM   2762  CA  VAL A 180      23.792  24.947 -19.716  1.00 90.26           C  
ATOM   2763  HA  VAL A 180      24.802  24.706 -20.049  1.00 90.26           H  
ATOM   2764  C   VAL A 180      23.050  23.642 -19.424  1.00 90.26           C  
ATOM   2765  CB  VAL A 180      23.910  25.823 -18.449  1.00 90.26           C  
ATOM   2766  HB  VAL A 180      22.915  26.025 -18.053  1.00 90.26           H  
ATOM   2767  O   VAL A 180      21.934  23.663 -18.908  1.00 90.26           O  
ATOM   2768  CG1 VAL A 180      24.735  25.114 -17.367  1.00 90.26           C  
ATOM   2769 HG11 VAL A 180      24.205  24.229 -17.015  1.00 90.26           H  
ATOM   2770 HG12 VAL A 180      24.880  25.777 -16.514  1.00 90.26           H  
ATOM   2771 HG13 VAL A 180      25.709  24.822 -17.761  1.00 90.26           H  
ATOM   2772  CG2 VAL A 180      24.579  27.174 -18.744  1.00 90.26           C  
ATOM   2773 HG21 VAL A 180      24.674  27.747 -17.821  1.00 90.26           H  
ATOM   2774 HG22 VAL A 180      25.572  27.020 -19.167  1.00 90.26           H  
ATOM   2775 HG23 VAL A 180      23.979  27.753 -19.446  1.00 90.26           H  
ATOM   2776  N   LEU A 181      23.672  22.506 -19.742  1.00 87.23           N  
ATOM   2777  H   LEU A 181      24.604  22.575 -20.125  1.00 87.23           H  
ATOM   2778  CA  LEU A 181      23.137  21.165 -19.470  1.00 87.23           C  
ATOM   2779  HA  LEU A 181      22.080  21.143 -19.733  1.00 87.23           H  
ATOM   2780  C   LEU A 181      23.231  20.799 -17.981  1.00 87.23           C  
ATOM   2781  CB  LEU A 181      23.891  20.121 -20.317  1.00 87.23           C  
ATOM   2782  HB2 LEU A 181      23.453  19.145 -20.109  1.00 87.23           H  
ATOM   2783  HB3 LEU A 181      24.930  20.091 -19.989  1.00 87.23           H  
ATOM   2784  O   LEU A 181      22.428  20.017 -17.478  1.00 87.23           O  
ATOM   2785  CG  LEU A 181      23.871  20.349 -21.840  1.00 87.23           C  
ATOM   2786  HG  LEU A 181      24.432  21.252 -22.081  1.00 87.23           H  
ATOM   2787  CD1 LEU A 181      24.548  19.164 -22.530  1.00 87.23           C  
ATOM   2788 HD11 LEU A 181      25.573  19.060 -22.174  1.00 87.23           H  
ATOM   2789 HD12 LEU A 181      24.005  18.245 -22.310  1.00 87.23           H  
ATOM   2790 HD13 LEU A 181      24.560  19.327 -23.608  1.00 87.23           H  
ATOM   2791  CD2 LEU A 181      22.458  20.478 -22.412  1.00 87.23           C  
ATOM   2792 HD21 LEU A 181      21.864  19.604 -22.146  1.00 87.23           H  
ATOM   2793 HD22 LEU A 181      21.978  21.372 -22.012  1.00 87.23           H  
ATOM   2794 HD23 LEU A 181      22.499  20.578 -23.496  1.00 87.23           H  
ATOM   2795  N   GLY A 182      24.204  21.377 -17.274  1.00 86.82           N  
ATOM   2796  H   GLY A 182      24.855  21.974 -17.763  1.00 86.82           H  
ATOM   2797  CA  GLY A 182      24.349  21.257 -15.828  1.00 86.82           C  
ATOM   2798  HA2 GLY A 182      23.489  21.727 -15.351  1.00 86.82           H  
ATOM   2799  HA3 GLY A 182      24.361  20.204 -15.546  1.00 86.82           H  
ATOM   2800  C   GLY A 182      25.624  21.916 -15.306  1.00 86.82           C  
ATOM   2801  O   GLY A 182      26.588  22.114 -16.049  1.00 86.82           O  
ATOM   2802  N   GLU A 183      25.620  22.227 -14.012  1.00 89.33           N  
ATOM   2803  H   GLU A 183      24.801  22.000 -13.466  1.00 89.33           H  
ATOM   2804  CA  GLU A 183      26.791  22.655 -13.244  1.00 89.33           C  
ATOM   2805  HA  GLU A 183      27.645  22.774 -13.911  1.00 89.33           H  
ATOM   2806  C   GLU A 183      27.139  21.573 -12.217  1.00 89.33           C  
ATOM   2807  CB  GLU A 183      26.545  24.004 -12.549  1.00 89.33           C  
ATOM   2808  HB2 GLU A 183      27.430  24.247 -11.960  1.00 89.33           H  
ATOM   2809  HB3 GLU A 183      25.695  23.906 -11.874  1.00 89.33           H  
ATOM   2810  O   GLU A 183      26.252  21.012 -11.570  1.00 89.33           O  
ATOM   2811  CG  GLU A 183      26.283  25.150 -13.538  1.00 89.33           C  
ATOM   2812  HG2 GLU A 183      27.090  25.160 -14.271  1.00 89.33           H  
ATOM   2813  HG3 GLU A 183      25.349  24.960 -14.067  1.00 89.33           H  
ATOM   2814  CD  GLU A 183      26.200  26.527 -12.857  1.00 89.33           C  
ATOM   2815  OE1 GLU A 183      26.411  27.530 -13.576  1.00 89.33           O  
ATOM   2816  OE2 GLU A 183      25.934  26.581 -11.634  1.00 89.33           O  
ATOM   2817  N   TYR A 184      28.428  21.265 -12.077  1.00 86.12           N  
ATOM   2818  H   TYR A 184      29.102  21.756 -12.648  1.00 86.12           H  
ATOM   2819  CA  TYR A 184      28.914  20.125 -11.304  1.00 86.12           C  
ATOM   2820  HA  TYR A 184      28.116  19.757 -10.659  1.00 86.12           H  
ATOM   2821  C   TYR A 184      30.096  20.515 -10.423  1.00 86.12           C  
ATOM   2822  CB  TYR A 184      29.317  18.992 -12.259  1.00 86.12           C  
ATOM   2823  HB2 TYR A 184      30.118  19.357 -12.902  1.00 86.12           H  
ATOM   2824  HB3 TYR A 184      29.712  18.158 -11.678  1.00 86.12           H  
ATOM   2825  O   TYR A 184      31.016  21.199 -10.867  1.00 86.12           O  
ATOM   2826  CG  TYR A 184      28.182  18.491 -13.127  1.00 86.12           C  
ATOM   2827  CD1 TYR A 184      27.285  17.528 -12.625  1.00 86.12           C  
ATOM   2828  HD1 TYR A 184      27.436  17.117 -11.637  1.00 86.12           H  
ATOM   2829  CD2 TYR A 184      27.980  19.046 -14.406  1.00 86.12           C  
ATOM   2830  HD2 TYR A 184      28.656  19.802 -14.779  1.00 86.12           H  
ATOM   2831  CE1 TYR A 184      26.166  17.141 -13.386  1.00 86.12           C  
ATOM   2832  HE1 TYR A 184      25.462  16.425 -12.988  1.00 86.12           H  
ATOM   2833  CE2 TYR A 184      26.861  18.664 -15.168  1.00 86.12           C  
ATOM   2834  HE2 TYR A 184      26.674  19.114 -16.132  1.00 86.12           H  
ATOM   2835  OH  TYR A 184      24.836  17.409 -15.363  1.00 86.12           O  
ATOM   2836  HH  TYR A 184      24.250  16.813 -14.891  1.00 86.12           H  
ATOM   2837  CZ  TYR A 184      25.945  17.726 -14.651  1.00 86.12           C  
ATOM   2838  N   THR A 185      30.093  20.028  -9.183  1.00 83.27           N  
ATOM   2839  H   THR A 185      29.275  19.527  -8.866  1.00 83.27           H  
ATOM   2840  CA  THR A 185      31.245  20.075  -8.272  1.00 83.27           C  
ATOM   2841  HA  THR A 185      31.799  20.997  -8.449  1.00 83.27           H  
ATOM   2842  C   THR A 185      32.189  18.903  -8.544  1.00 83.27           C  
ATOM   2843  CB  THR A 185      30.780  20.068  -6.807  1.00 83.27           C  
ATOM   2844  HB  THR A 185      30.361  19.090  -6.570  1.00 83.27           H  
ATOM   2845  O   THR A 185      31.753  17.807  -8.915  1.00 83.27           O  
ATOM   2846  CG2 THR A 185      31.893  20.390  -5.817  1.00 83.27           C  
ATOM   2847 HG21 THR A 185      31.477  20.501  -4.815  1.00 83.27           H  
ATOM   2848 HG22 THR A 185      32.618  19.577  -5.787  1.00 83.27           H  
ATOM   2849 HG23 THR A 185      32.403  21.312  -6.096  1.00 83.27           H  
ATOM   2850  OG1 THR A 185      29.781  21.040  -6.607  1.00 83.27           O  
ATOM   2851  HG1 THR A 185      30.223  21.890  -6.547  1.00 83.27           H  
ATOM   2852  N   PHE A 186      33.490  19.107  -8.342  1.00 77.33           N  
ATOM   2853  H   PHE A 186      33.800  20.030  -8.072  1.00 77.33           H  
ATOM   2854  CA  PHE A 186      34.493  18.058  -8.473  1.00 77.33           C  
ATOM   2855  HA  PHE A 186      34.437  17.676  -9.493  1.00 77.33           H  
ATOM   2856  C   PHE A 186      34.237  16.902  -7.498  1.00 77.33           C  
ATOM   2857  CB  PHE A 186      35.894  18.628  -8.241  1.00 77.33           C  
ATOM   2858  HB2 PHE A 186      36.029  19.532  -8.834  1.00 77.33           H  
ATOM   2859  HB3 PHE A 186      35.971  18.927  -7.196  1.00 77.33           H  
ATOM   2860  O   PHE A 186      34.167  17.082  -6.286  1.00 77.33           O  
ATOM   2861  CG  PHE A 186      36.998  17.638  -8.570  1.00 77.33           C  
ATOM   2862  CD1 PHE A 186      37.882  17.212  -7.562  1.00 77.33           C  
ATOM   2863  HD1 PHE A 186      37.799  17.620  -6.566  1.00 77.33           H  
ATOM   2864  CD2 PHE A 186      37.124  17.110  -9.871  1.00 77.33           C  
ATOM   2865  HD2 PHE A 186      36.465  17.439 -10.661  1.00 77.33           H  
ATOM   2866  CE1 PHE A 186      38.876  16.258  -7.849  1.00 77.33           C  
ATOM   2867  HE1 PHE A 186      39.553  15.941  -7.069  1.00 77.33           H  
ATOM   2868  CE2 PHE A 186      38.121  16.163 -10.159  1.00 77.33           C  
ATOM   2869  HE2 PHE A 186      38.222  15.778 -11.163  1.00 77.33           H  
ATOM   2870  CZ  PHE A 186      38.994  15.730  -9.146  1.00 77.33           C  
ATOM   2871  HZ  PHE A 186      39.758  14.999  -9.366  1.00 77.33           H  
ATOM   2872  N   THR A 187      34.123  15.689  -8.036  1.00 70.88           N  
ATOM   2873  H   THR A 187      34.067  15.627  -9.042  1.00 70.88           H  
ATOM   2874  CA  THR A 187      33.841  14.470  -7.253  1.00 70.88           C  
ATOM   2875  HA  THR A 187      34.099  14.645  -6.209  1.00 70.88           H  
ATOM   2876  C   THR A 187      34.679  13.265  -7.694  1.00 70.88           C  
ATOM   2877  CB  THR A 187      32.340  14.125  -7.313  1.00 70.88           C  
ATOM   2878  HB  THR A 187      32.179  13.120  -6.922  1.00 70.88           H  
ATOM   2879  O   THR A 187      34.459  12.157  -7.205  1.00 70.88           O  
ATOM   2880  CG2 THR A 187      31.471  15.086  -6.503  1.00 70.88           C  
ATOM   2881 HG21 THR A 187      30.430  14.764  -6.550  1.00 70.88           H  
ATOM   2882 HG22 THR A 187      31.795  15.083  -5.462  1.00 70.88           H  
ATOM   2883 HG23 THR A 187      31.549  16.102  -6.890  1.00 70.88           H  
ATOM   2884  OG1 THR A 187      31.892  14.179  -8.648  1.00 70.88           O  
ATOM   2885  HG1 THR A 187      31.570  15.072  -8.791  1.00 70.88           H  
ATOM   2886  N   ASN A 188      35.617  13.449  -8.640  1.00 72.50           N  
ATOM   2887  H   ASN A 188      35.803  14.399  -8.926  1.00 72.50           H  
ATOM   2888  CA  ASN A 188      36.419  12.388  -9.283  1.00 72.50           C  
ATOM   2889  HA  ASN A 188      36.841  12.825 -10.188  1.00 72.50           H  
ATOM   2890  C   ASN A 188      35.585  11.168  -9.760  1.00 72.50           C  
ATOM   2891  CB  ASN A 188      37.591  12.028  -8.350  1.00 72.50           C  
ATOM   2892  HB2 ASN A 188      37.990  12.938  -7.901  1.00 72.50           H  
ATOM   2893  HB3 ASN A 188      37.215  11.388  -7.552  1.00 72.50           H  
ATOM   2894  O   ASN A 188      36.078  10.044  -9.853  1.00 72.50           O  
ATOM   2895  CG  ASN A 188      38.752  11.333  -9.045  1.00 72.50           C  
ATOM   2896  ND2 ASN A 188      39.571  10.636  -8.291  1.00 72.50           N  
ATOM   2897 HD21 ASN A 188      40.366  10.224  -8.759  1.00 72.50           H  
ATOM   2898 HD22 ASN A 188      39.393  10.549  -7.301  1.00 72.50           H  
ATOM   2899  OD1 ASN A 188      38.996  11.448 -10.234  1.00 72.50           O  
ATOM   2900  N   THR A 189      34.295  11.396 -10.016  1.00 80.50           N  
ATOM   2901  H   THR A 189      33.976  12.353  -9.960  1.00 80.50           H  
ATOM   2902  CA  THR A 189      33.268  10.395 -10.315  1.00 80.50           C  
ATOM   2903  HA  THR A 189      33.688   9.395 -10.204  1.00 80.50           H  
ATOM   2904  C   THR A 189      32.812  10.572 -11.759  1.00 80.50           C  
ATOM   2905  CB  THR A 189      32.099  10.527  -9.322  1.00 80.50           C  
ATOM   2906  HB  THR A 189      31.720  11.549  -9.339  1.00 80.50           H  
ATOM   2907  O   THR A 189      32.790  11.688 -12.279  1.00 80.50           O  
ATOM   2908  CG2 THR A 189      30.945   9.558  -9.585  1.00 80.50           C  
ATOM   2909 HG21 THR A 189      30.218   9.640  -8.777  1.00 80.50           H  
ATOM   2910 HG22 THR A 189      30.444   9.809 -10.520  1.00 80.50           H  
ATOM   2911 HG23 THR A 189      31.319   8.535  -9.626  1.00 80.50           H  
ATOM   2912  OG1 THR A 189      32.562  10.219  -8.026  1.00 80.50           O  
ATOM   2913  HG1 THR A 189      33.232  10.860  -7.778  1.00 80.50           H  
ATOM   2914  N   ALA A 190      32.473   9.473 -12.431  1.00 84.57           N  
ATOM   2915  H   ALA A 190      32.446   8.586 -11.948  1.00 84.57           H  
ATOM   2916  CA  ALA A 190      32.030   9.515 -13.818  1.00 84.57           C  
ATOM   2917  HA  ALA A 190      32.730  10.130 -14.384  1.00 84.57           H  
ATOM   2918  C   ALA A 190      30.632  10.148 -13.946  1.00 84.57           C  
ATOM   2919  CB  ALA A 190      32.079   8.093 -14.384  1.00 84.57           C  
ATOM   2920  HB1 ALA A 190      33.087   7.687 -14.296  1.00 84.57           H  
ATOM   2921  HB2 ALA A 190      31.794   8.117 -15.435  1.00 84.57           H  
ATOM   2922  HB3 ALA A 190      31.380   7.453 -13.846  1.00 84.57           H  
ATOM   2923  O   ALA A 190      29.682   9.696 -13.308  1.00 84.57           O  
ATOM   2924  N   LEU A 191      30.503  11.161 -14.805  1.00 84.09           N  
ATOM   2925  H   LEU A 191      31.323  11.447 -15.320  1.00 84.09           H  
ATOM   2926  CA  LEU A 191      29.219  11.709 -15.239  1.00 84.09           C  
ATOM   2927  HA  LEU A 191      28.483  11.594 -14.443  1.00 84.09           H  
ATOM   2928  C   LEU A 191      28.732  10.910 -16.452  1.00 84.09           C  
ATOM   2929  CB  LEU A 191      29.364  13.206 -15.571  1.00 84.09           C  
ATOM   2930  HB2 LEU A 191      28.427  13.545 -16.011  1.00 84.09           H  
ATOM   2931  HB3 LEU A 191      30.140  13.320 -16.327  1.00 84.09           H  
ATOM   2932  O   LEU A 191      29.405  10.870 -17.479  1.00 84.09           O  
ATOM   2933  CG  LEU A 191      29.706  14.128 -14.385  1.00 84.09           C  
ATOM   2934  HG  LEU A 191      30.675  13.848 -13.973  1.00 84.09           H  
ATOM   2935  CD1 LEU A 191      29.790  15.570 -14.887  1.00 84.09           C  
ATOM   2936 HD11 LEU A 191      30.576  15.657 -15.636  1.00 84.09           H  
ATOM   2937 HD12 LEU A 191      30.014  16.237 -14.054  1.00 84.09           H  
ATOM   2938 HD13 LEU A 191      28.839  15.876 -15.323  1.00 84.09           H  
ATOM   2939  CD2 LEU A 191      28.659  14.076 -13.272  1.00 84.09           C  
ATOM   2940 HD21 LEU A 191      27.672  14.305 -13.674  1.00 84.09           H  
ATOM   2941 HD22 LEU A 191      28.908  14.806 -12.502  1.00 84.09           H  
ATOM   2942 HD23 LEU A 191      28.652  13.088 -12.811  1.00 84.09           H  
ATOM   2943  N   ILE A 192      27.572  10.266 -16.336  1.00 84.21           N  
ATOM   2944  H   ILE A 192      27.046  10.369 -15.479  1.00 84.21           H  
ATOM   2945  CA  ILE A 192      27.010   9.382 -17.367  1.00 84.21           C  
ATOM   2946  HA  ILE A 192      27.731   9.263 -18.176  1.00 84.21           H  
ATOM   2947  C   ILE A 192      25.758  10.036 -17.960  1.00 84.21           C  
ATOM   2948  CB  ILE A 192      26.730   7.971 -16.792  1.00 84.21           C  
ATOM   2949  HB  ILE A 192      25.956   8.055 -16.029  1.00 84.21           H  
ATOM   2950  O   ILE A 192      24.922  10.544 -17.215  1.00 84.21           O  
ATOM   2951  CG1 ILE A 192      28.001   7.372 -16.135  1.00 84.21           C  
ATOM   2952 HG12 ILE A 192      28.343   8.036 -15.341  1.00 84.21           H  
ATOM   2953 HG13 ILE A 192      28.795   7.306 -16.879  1.00 84.21           H  
ATOM   2954  CG2 ILE A 192      26.213   7.047 -17.909  1.00 84.21           C  
ATOM   2955 HG21 ILE A 192      26.971   6.942 -18.685  1.00 84.21           H  
ATOM   2956 HG22 ILE A 192      25.296   7.439 -18.350  1.00 84.21           H  
ATOM   2957 HG23 ILE A 192      25.972   6.059 -17.516  1.00 84.21           H  
ATOM   2958  CD1 ILE A 192      27.808   5.991 -15.496  1.00 84.21           C  
ATOM   2959 HD11 ILE A 192      27.649   5.233 -16.263  1.00 84.21           H  
ATOM   2960 HD12 ILE A 192      26.957   6.011 -14.816  1.00 84.21           H  
ATOM   2961 HD13 ILE A 192      28.705   5.728 -14.935  1.00 84.21           H  
ATOM   2962  N   ASN A 193      25.637  10.033 -19.290  1.00 83.65           N  
ATOM   2963  H   ASN A 193      26.399   9.643 -19.827  1.00 83.65           H  
ATOM   2964  CA  ASN A 193      24.500  10.550 -20.064  1.00 83.65           C  
ATOM   2965  HA  ASN A 193      24.842  10.575 -21.098  1.00 83.65           H  
ATOM   2966  C   ASN A 193      24.121  12.032 -19.811  1.00 83.65           C  
ATOM   2967  CB  ASN A 193      23.326   9.537 -20.010  1.00 83.65           C  
ATOM   2968  HB2 ASN A 193      23.182   9.192 -18.986  1.00 83.65           H  
ATOM   2969  HB3 ASN A 193      22.405  10.029 -20.322  1.00 83.65           H  
ATOM   2970  O   ASN A 193      23.035  12.458 -20.197  1.00 83.65           O  
ATOM   2971  CG  ASN A 193      23.506   8.337 -20.936  1.00 83.65           C  
ATOM   2972  ND2 ASN A 193      22.785   7.263 -20.705  1.00 83.65           N  
ATOM   2973 HD21 ASN A 193      22.148   7.205 -19.923  1.00 83.65           H  
ATOM   2974 HD22 ASN A 193      22.842   6.479 -21.339  1.00 83.65           H  
ATOM   2975  OD1 ASN A 193      24.258   8.379 -21.896  1.00 83.65           O  
ATOM   2976  N   VAL A 194      25.026  12.848 -19.245  1.00 86.96           N  
ATOM   2977  H   VAL A 194      25.873  12.426 -18.891  1.00 86.96           H  
ATOM   2978  CA  VAL A 194      24.869  14.321 -19.167  1.00 86.96           C  
ATOM   2979  HA  VAL A 194      23.891  14.549 -18.745  1.00 86.96           H  
ATOM   2980  C   VAL A 194      24.907  14.948 -20.564  1.00 86.96           C  
ATOM   2981  CB  VAL A 194      25.948  14.957 -18.269  1.00 86.96           C  
ATOM   2982  HB  VAL A 194      26.935  14.670 -18.631  1.00 86.96           H  
ATOM   2983  O   VAL A 194      24.064  15.771 -20.908  1.00 86.96           O  
ATOM   2984  CG1 VAL A 194      25.859  16.488 -18.277  1.00 86.96           C  
ATOM   2985 HG11 VAL A 194      26.156  16.887 -19.247  1.00 86.96           H  
ATOM   2986 HG12 VAL A 194      24.840  16.806 -18.058  1.00 86.96           H  
ATOM   2987 HG13 VAL A 194      26.525  16.902 -17.519  1.00 86.96           H  
ATOM   2988  CG2 VAL A 194      25.805  14.469 -16.822  1.00 86.96           C  
ATOM   2989 HG21 VAL A 194      24.805  14.699 -16.455  1.00 86.96           H  
ATOM   2990 HG22 VAL A 194      26.538  14.968 -16.187  1.00 86.96           H  
ATOM   2991 HG23 VAL A 194      25.964  13.392 -16.767  1.00 86.96           H  
ATOM   2992  N   ILE A 195      25.853  14.502 -21.393  1.00 89.10           N  
ATOM   2993  H   ILE A 195      26.502  13.820 -21.027  1.00 89.10           H  
ATOM   2994  CA  ILE A 195      25.714  14.538 -22.849  1.00 89.10           C  
ATOM   2995  HA  ILE A 195      24.997  15.311 -23.125  1.00 89.10           H  
ATOM   2996  C   ILE A 195      25.187  13.146 -23.246  1.00 89.10           C  
ATOM   2997  CB  ILE A 195      27.052  14.893 -23.531  1.00 89.10           C  
ATOM   2998  HB  ILE A 195      27.796  14.164 -23.210  1.00 89.10           H  
ATOM   2999  O   ILE A 195      25.813  12.153 -22.856  1.00 89.10           O  
ATOM   3000  CG1 ILE A 195      27.530  16.305 -23.111  1.00 89.10           C  
ATOM   3001 HG12 ILE A 195      26.835  17.051 -23.495  1.00 89.10           H  
ATOM   3002 HG13 ILE A 195      27.531  16.377 -22.024  1.00 89.10           H  
ATOM   3003  CG2 ILE A 195      26.895  14.806 -25.062  1.00 89.10           C  
ATOM   3004 HG21 ILE A 195      26.607  13.800 -25.367  1.00 89.10           H  
ATOM   3005 HG22 ILE A 195      26.136  15.511 -25.402  1.00 89.10           H  
ATOM   3006 HG23 ILE A 195      27.837  15.033 -25.561  1.00 89.10           H  
ATOM   3007  CD1 ILE A 195      28.948  16.658 -23.583  1.00 89.10           C  
ATOM   3008 HD11 ILE A 195      28.989  16.726 -24.670  1.00 89.10           H  
ATOM   3009 HD12 ILE A 195      29.237  17.622 -23.163  1.00 89.10           H  
ATOM   3010 HD13 ILE A 195      29.655  15.900 -23.247  1.00 89.10           H  
ATOM   3011  N   PRO A 196      24.056  13.032 -23.972  1.00 87.70           N  
ATOM   3012  CA  PRO A 196      23.462  11.740 -24.311  1.00 87.70           C  
ATOM   3013  HA  PRO A 196      23.108  11.281 -23.387  1.00 87.70           H  
ATOM   3014  C   PRO A 196      24.441  10.788 -25.006  1.00 87.70           C  
ATOM   3015  CB  PRO A 196      22.253  12.060 -25.195  1.00 87.70           C  
ATOM   3016  HB2 PRO A 196      21.461  11.320 -25.081  1.00 87.70           H  
ATOM   3017  HB3 PRO A 196      22.557  12.139 -26.239  1.00 87.70           H  
ATOM   3018  O   PRO A 196      25.088  11.147 -25.989  1.00 87.70           O  
ATOM   3019  CG  PRO A 196      21.824  13.435 -24.689  1.00 87.70           C  
ATOM   3020  HG2 PRO A 196      21.264  13.988 -25.443  1.00 87.70           H  
ATOM   3021  HG3 PRO A 196      21.238  13.323 -23.777  1.00 87.70           H  
ATOM   3022  CD  PRO A 196      23.156  14.108 -24.365  1.00 87.70           C  
ATOM   3023  HD2 PRO A 196      23.008  14.826 -23.558  1.00 87.70           H  
ATOM   3024  HD3 PRO A 196      23.550  14.604 -25.252  1.00 87.70           H  
ATOM   3025  N   GLY A 197      24.545   9.567 -24.483  1.00 88.22           N  
ATOM   3026  H   GLY A 197      24.049   9.351 -23.629  1.00 88.22           H  
ATOM   3027  CA  GLY A 197      25.415   8.515 -25.001  1.00 88.22           C  
ATOM   3028  HA2 GLY A 197      24.995   7.552 -24.711  1.00 88.22           H  
ATOM   3029  HA3 GLY A 197      25.432   8.565 -26.090  1.00 88.22           H  
ATOM   3030  C   GLY A 197      26.859   8.555 -24.505  1.00 88.22           C  
ATOM   3031  O   GLY A 197      27.615   7.644 -24.848  1.00 88.22           O  
ATOM   3032  N   LEU A 198      27.262   9.548 -23.701  1.00 91.07           N  
ATOM   3033  H   LEU A 198      26.593  10.257 -23.437  1.00 91.07           H  
ATOM   3034  CA  LEU A 198      28.637   9.680 -23.204  1.00 91.07           C  
ATOM   3035  HA  LEU A 198      29.274   9.001 -23.771  1.00 91.07           H  
ATOM   3036  C   LEU A 198      28.793   9.291 -21.731  1.00 91.07           C  
ATOM   3037  CB  LEU A 198      29.184  11.102 -23.435  1.00 91.07           C  
ATOM   3038  HB2 LEU A 198      28.627  11.797 -22.807  1.00 91.07           H  
ATOM   3039  HB3 LEU A 198      30.221  11.113 -23.100  1.00 91.07           H  
ATOM   3040  O   LEU A 198      27.955   9.596 -20.883  1.00 91.07           O  
ATOM   3041  CG  LEU A 198      29.143  11.621 -24.884  1.00 91.07           C  
ATOM   3042  HG  LEU A 198      28.114  11.863 -25.151  1.00 91.07           H  
ATOM   3043  CD1 LEU A 198      30.000  12.885 -24.987  1.00 91.07           C  
ATOM   3044 HD11 LEU A 198      31.055  12.637 -24.874  1.00 91.07           H  
ATOM   3045 HD12 LEU A 198      29.848  13.346 -25.963  1.00 91.07           H  
ATOM   3046 HD13 LEU A 198      29.716  13.600 -24.214  1.00 91.07           H  
ATOM   3047  CD2 LEU A 198      29.698  10.623 -25.897  1.00 91.07           C  
ATOM   3048 HD21 LEU A 198      29.712  11.089 -26.883  1.00 91.07           H  
ATOM   3049 HD22 LEU A 198      29.051   9.748 -25.952  1.00 91.07           H  
ATOM   3050 HD23 LEU A 198      30.704  10.316 -25.610  1.00 91.07           H  
ATOM   3051  N   THR A 199      29.944   8.703 -21.409  1.00 89.65           N  
ATOM   3052  H   THR A 199      30.573   8.481 -22.167  1.00 89.65           H  
ATOM   3053  CA  THR A 199      30.530   8.749 -20.065  1.00 89.65           C  
ATOM   3054  HA  THR A 199      29.786   9.099 -19.350  1.00 89.65           H  
ATOM   3055  C   THR A 199      31.679   9.749 -20.071  1.00 89.65           C  
ATOM   3056  CB  THR A 199      30.989   7.362 -19.605  1.00 89.65           C  
ATOM   3057  HB  THR A 199      31.576   6.882 -20.387  1.00 89.65           H  
ATOM   3058  O   THR A 199      32.576   9.687 -20.908  1.00 89.65           O  
ATOM   3059  CG2 THR A 199      31.790   7.395 -18.305  1.00 89.65           C  
ATOM   3060 HG21 THR A 199      31.222   7.944 -17.554  1.00 89.65           H  
ATOM   3061 HG22 THR A 199      32.754   7.877 -18.468  1.00 89.65           H  
ATOM   3062 HG23 THR A 199      31.962   6.376 -17.959  1.00 89.65           H  
ATOM   3063  OG1 THR A 199      29.855   6.584 -19.317  1.00 89.65           O  
ATOM   3064  HG1 THR A 199      29.239   6.675 -20.048  1.00 89.65           H  
ATOM   3065  N   MET A 200      31.660  10.684 -19.130  1.00 87.93           N  
ATOM   3066  H   MET A 200      30.883  10.693 -18.485  1.00 87.93           H  
ATOM   3067  CA  MET A 200      32.650  11.745 -18.984  1.00 87.93           C  
ATOM   3068  HA  MET A 200      33.396  11.671 -19.775  1.00 87.93           H  
ATOM   3069  C   MET A 200      33.352  11.577 -17.637  1.00 87.93           C  
ATOM   3070  CB  MET A 200      31.956  13.111 -19.109  1.00 87.93           C  
ATOM   3071  HB2 MET A 200      31.189  13.190 -18.339  1.00 87.93           H  
ATOM   3072  HB3 MET A 200      32.691  13.900 -18.948  1.00 87.93           H  
ATOM   3073  O   MET A 200      32.696  11.455 -16.602  1.00 87.93           O  
ATOM   3074  CG  MET A 200      31.293  13.313 -20.481  1.00 87.93           C  
ATOM   3075  HG2 MET A 200      30.702  12.431 -20.727  1.00 87.93           H  
ATOM   3076  HG3 MET A 200      32.069  13.415 -21.240  1.00 87.93           H  
ATOM   3077  SD  MET A 200      30.170  14.733 -20.587  1.00 87.93           S  
ATOM   3078  CE  MET A 200      31.336  16.089 -20.325  1.00 87.93           C  
ATOM   3079  HE1 MET A 200      30.854  17.037 -20.562  1.00 87.93           H  
ATOM   3080  HE2 MET A 200      32.196  15.947 -20.978  1.00 87.93           H  
ATOM   3081  HE3 MET A 200      31.663  16.099 -19.285  1.00 87.93           H  
ATOM   3082  N   THR A 201      34.685  11.585 -17.622  1.00 85.05           N  
ATOM   3083  H   THR A 201      35.163  11.749 -18.497  1.00 85.05           H  
ATOM   3084  CA  THR A 201      35.459  11.692 -16.375  1.00 85.05           C  
ATOM   3085  HA  THR A 201      34.755  11.844 -15.557  1.00 85.05           H  
ATOM   3086  C   THR A 201      36.308  12.945 -16.425  1.00 85.05           C  
ATOM   3087  CB  THR A 201      36.257  10.431 -15.970  1.00 85.05           C  
ATOM   3088  HB  THR A 201      36.430  10.507 -14.896  1.00 85.05           H  
ATOM   3089  O   THR A 201      36.997  13.189 -17.417  1.00 85.05           O  
ATOM   3090  CG2 THR A 201      35.480   9.138 -16.208  1.00 85.05           C  
ATOM   3091 HG21 THR A 201      34.488   9.221 -15.764  1.00 85.05           H  
ATOM   3092 HG22 THR A 201      35.375   8.951 -17.277  1.00 85.05           H  
ATOM   3093 HG23 THR A 201      36.003   8.301 -15.746  1.00 85.05           H  
ATOM   3094  OG1 THR A 201      37.531  10.256 -16.566  1.00 85.05           O  
ATOM   3095  HG1 THR A 201      37.494  10.533 -17.484  1.00 85.05           H  
ATOM   3096  N   VAL A 202      36.226  13.739 -15.361  1.00 80.86           N  
ATOM   3097  H   VAL A 202      35.648  13.460 -14.581  1.00 80.86           H  
ATOM   3098  CA  VAL A 202      37.028  14.945 -15.178  1.00 80.86           C  
ATOM   3099  HA  VAL A 202      37.643  15.087 -16.067  1.00 80.86           H  
ATOM   3100  C   VAL A 202      37.958  14.707 -13.993  1.00 80.86           C  
ATOM   3101  CB  VAL A 202      36.162  16.208 -15.021  1.00 80.86           C  
ATOM   3102  HB  VAL A 202      35.689  16.214 -14.039  1.00 80.86           H  
ATOM   3103  O   VAL A 202      37.525  14.190 -12.960  1.00 80.86           O  
ATOM   3104  CG1 VAL A 202      37.053  17.439 -15.161  1.00 80.86           C  
ATOM   3105 HG11 VAL A 202      36.432  18.334 -15.209  1.00 80.86           H  
ATOM   3106 HG12 VAL A 202      37.649  17.381 -16.072  1.00 80.86           H  
ATOM   3107 HG13 VAL A 202      37.727  17.512 -14.308  1.00 80.86           H  
ATOM   3108  CG2 VAL A 202      35.063  16.309 -16.092  1.00 80.86           C  
ATOM   3109 HG21 VAL A 202      34.339  15.504 -15.968  1.00 80.86           H  
ATOM   3110 HG22 VAL A 202      34.532  17.256 -15.990  1.00 80.86           H  
ATOM   3111 HG23 VAL A 202      35.505  16.250 -17.087  1.00 80.86           H  
ATOM   3112  N   ARG A 203      39.242  15.004 -14.176  1.00 76.45           N  
ATOM   3113  H   ARG A 203      39.496  15.452 -15.044  1.00 76.45           H  
ATOM   3114  CA  ARG A 203      40.362  14.603 -13.317  1.00 76.45           C  
ATOM   3115  HA  ARG A 203      39.996  14.241 -12.356  1.00 76.45           H  
ATOM   3116  C   ARG A 203      41.263  15.808 -13.099  1.00 76.45           C  
ATOM   3117  CB  ARG A 203      41.178  13.504 -14.021  1.00 76.45           C  
ATOM   3118  HB2 ARG A 203      42.036  13.244 -13.400  1.00 76.45           H  
ATOM   3119  HB3 ARG A 203      41.553  13.895 -14.967  1.00 76.45           H  
ATOM   3120  O   ARG A 203      41.602  16.467 -14.063  1.00 76.45           O  
ATOM   3121  CG  ARG A 203      40.363  12.238 -14.299  1.00 76.45           C  
ATOM   3122  HG2 ARG A 203      40.069  11.781 -13.354  1.00 76.45           H  
ATOM   3123  HG3 ARG A 203      39.464  12.493 -14.861  1.00 76.45           H  
ATOM   3124  CD  ARG A 203      41.171  11.243 -15.134  1.00 76.45           C  
ATOM   3125  HD2 ARG A 203      42.063  10.934 -14.589  1.00 76.45           H  
ATOM   3126  HD3 ARG A 203      41.490  11.736 -16.053  1.00 76.45           H  
ATOM   3127  NE  ARG A 203      40.319  10.093 -15.479  1.00 76.45           N  
ATOM   3128  HE  ARG A 203      39.663  10.250 -16.231  1.00 76.45           H  
ATOM   3129  NH1 ARG A 203      40.869   8.691 -13.743  1.00 76.45           N  
ATOM   3130 HH11 ARG A 203      40.659   7.880 -13.178  1.00 76.45           H  
ATOM   3131 HH12 ARG A 203      41.581   9.353 -13.470  1.00 76.45           H  
ATOM   3132  NH2 ARG A 203      39.179   8.186 -15.126  1.00 76.45           N  
ATOM   3133 HH21 ARG A 203      38.983   7.346 -14.602  1.00 76.45           H  
ATOM   3134 HH22 ARG A 203      38.540   8.523 -15.833  1.00 76.45           H  
ATOM   3135  CZ  ARG A 203      40.139   8.992 -14.782  1.00 76.45           C  
ATOM   3136  N   ASP A 204      41.654  16.043 -11.851  1.00 70.81           N  
ATOM   3137  H   ASP A 204      41.301  15.423 -11.136  1.00 70.81           H  
ATOM   3138  CA  ASP A 204      42.672  17.019 -11.434  1.00 70.81           C  
ATOM   3139  HA  ASP A 204      42.495  17.200 -10.373  1.00 70.81           H  
ATOM   3140  C   ASP A 204      42.620  18.412 -12.111  1.00 70.81           C  
ATOM   3141  CB  ASP A 204      44.064  16.378 -11.516  1.00 70.81           C  
ATOM   3142  HB2 ASP A 204      44.391  16.325 -12.555  1.00 70.81           H  
ATOM   3143  HB3 ASP A 204      44.006  15.361 -11.127  1.00 70.81           H  
ATOM   3144  O   ASP A 204      43.243  18.681 -13.135  1.00 70.81           O  
ATOM   3145  CG  ASP A 204      45.095  17.148 -10.685  1.00 70.81           C  
ATOM   3146  OD1 ASP A 204      44.784  18.278 -10.233  1.00 70.81           O  
ATOM   3147  OD2 ASP A 204      46.169  16.572 -10.426  1.00 70.81           O  
ATOM   3148  N   PHE A 205      41.920  19.346 -11.466  1.00 69.73           N  
ATOM   3149  H   PHE A 205      41.439  19.083 -10.618  1.00 69.73           H  
ATOM   3150  CA  PHE A 205      41.844  20.744 -11.899  1.00 69.73           C  
ATOM   3151  HA  PHE A 205      41.783  20.760 -12.987  1.00 69.73           H  
ATOM   3152  C   PHE A 205      43.073  21.604 -11.556  1.00 69.73           C  
ATOM   3153  CB  PHE A 205      40.567  21.371 -11.315  1.00 69.73           C  
ATOM   3154  HB2 PHE A 205      40.565  22.441 -11.519  1.00 69.73           H  
ATOM   3155  HB3 PHE A 205      40.586  21.241 -10.233  1.00 69.73           H  
ATOM   3156  O   PHE A 205      43.057  22.795 -11.858  1.00 69.73           O  
ATOM   3157  CG  PHE A 205      39.271  20.820 -11.871  1.00 69.73           C  
ATOM   3158  CD1 PHE A 205      39.098  20.741 -13.264  1.00 69.73           C  
ATOM   3159  HD1 PHE A 205      39.885  21.047 -13.939  1.00 69.73           H  
ATOM   3160  CD2 PHE A 205      38.215  20.449 -11.015  1.00 69.73           C  
ATOM   3161  HD2 PHE A 205      38.333  20.509  -9.943  1.00 69.73           H  
ATOM   3162  CE1 PHE A 205      37.893  20.272 -13.795  1.00 69.73           C  
ATOM   3163  HE1 PHE A 205      37.786  20.189 -14.867  1.00 69.73           H  
ATOM   3164  CE2 PHE A 205      36.987  20.030 -11.558  1.00 69.73           C  
ATOM   3165  HE2 PHE A 205      36.148  19.799 -10.919  1.00 69.73           H  
ATOM   3166  CZ  PHE A 205      36.833  19.925 -12.946  1.00 69.73           C  
ATOM   3167  HZ  PHE A 205      35.898  19.585 -13.367  1.00 69.73           H  
ATOM   3168  N   SER A 206      44.122  21.066 -10.923  1.00 66.13           N  
ATOM   3169  H   SER A 206      44.155  20.067 -10.774  1.00 66.13           H  
ATOM   3170  CA  SER A 206      45.216  21.880 -10.354  1.00 66.13           C  
ATOM   3171  HA  SER A 206      44.770  22.597  -9.665  1.00 66.13           H  
ATOM   3172  C   SER A 206      46.019  22.711 -11.368  1.00 66.13           C  
ATOM   3173  CB  SER A 206      46.171  21.001  -9.541  1.00 66.13           C  
ATOM   3174  HB2 SER A 206      46.954  21.627  -9.114  1.00 66.13           H  
ATOM   3175  HB3 SER A 206      45.624  20.526  -8.727  1.00 66.13           H  
ATOM   3176  O   SER A 206      46.689  23.663 -10.970  1.00 66.13           O  
ATOM   3177  OG  SER A 206      46.763  20.005 -10.346  1.00 66.13           O  
ATOM   3178  HG  SER A 206      46.166  19.253 -10.346  1.00 66.13           H  
ATOM   3179  N   ALA A 207      45.928  22.388 -12.663  1.00 67.76           N  
ATOM   3180  H   ALA A 207      45.385  21.567 -12.890  1.00 67.76           H  
ATOM   3181  CA  ALA A 207      46.579  23.106 -13.762  1.00 67.76           C  
ATOM   3182  HA  ALA A 207      47.291  23.816 -13.341  1.00 67.76           H  
ATOM   3183  C   ALA A 207      45.620  23.942 -14.643  1.00 67.76           C  
ATOM   3184  CB  ALA A 207      47.380  22.083 -14.580  1.00 67.76           C  
ATOM   3185  HB1 ALA A 207      47.952  22.596 -15.353  1.00 67.76           H  
ATOM   3186  HB2 ALA A 207      48.069  21.546 -13.927  1.00 67.76           H  
ATOM   3187  HB3 ALA A 207      46.702  21.371 -15.051  1.00 67.76           H  
ATOM   3188  O   ALA A 207      46.049  24.454 -15.677  1.00 67.76           O  
ATOM   3189  N   ALA A 208      44.340  24.069 -14.278  1.00 75.86           N  
ATOM   3190  H   ALA A 208      44.051  23.697 -13.384  1.00 75.86           H  
ATOM   3191  CA  ALA A 208      43.343  24.830 -15.036  1.00 75.86           C  
ATOM   3192  HA  ALA A 208      43.711  25.003 -16.047  1.00 75.86           H  
ATOM   3193  C   ALA A 208      43.063  26.214 -14.419  1.00 75.86           C  
ATOM   3194  CB  ALA A 208      42.070  23.983 -15.155  1.00 75.86           C  
ATOM   3195  HB1 ALA A 208      41.665  23.776 -14.164  1.00 75.86           H  
ATOM   3196  HB2 ALA A 208      41.327  24.527 -15.739  1.00 75.86           H  
ATOM   3197  HB3 ALA A 208      42.296  23.042 -15.657  1.00 75.86           H  
ATOM   3198  O   ALA A 208      43.226  26.421 -13.216  1.00 75.86           O  
ATOM   3199  N   ASN A 209      42.589  27.154 -15.239  1.00 79.03           N  
ATOM   3200  H   ASN A 209      42.550  26.951 -16.228  1.00 79.03           H  
ATOM   3201  CA  ASN A 209      42.136  28.483 -14.824  1.00 79.03           C  
ATOM   3202  HA  ASN A 209      42.420  28.645 -13.785  1.00 79.03           H  
ATOM   3203  C   ASN A 209      40.606  28.600 -14.918  1.00 79.03           C  
ATOM   3204  CB  ASN A 209      42.820  29.569 -15.674  1.00 79.03           C  
ATOM   3205  HB2 ASN A 209      42.468  29.501 -16.703  1.00 79.03           H  
ATOM   3206  HB3 ASN A 209      42.549  30.555 -15.295  1.00 79.03           H  
ATOM   3207  O   ASN A 209      39.951  27.912 -15.702  1.00 79.03           O  
ATOM   3208  CG  ASN A 209      44.332  29.466 -15.670  1.00 79.03           C  
ATOM   3209  ND2 ASN A 209      44.889  28.726 -16.598  1.00 79.03           N  
ATOM   3210 HD21 ASN A 209      45.891  28.604 -16.581  1.00 79.03           H  
ATOM   3211 HD22 ASN A 209      44.292  28.228 -17.243  1.00 79.03           H  
ATOM   3212  OD1 ASN A 209      45.011  30.048 -14.837  1.00 79.03           O  
ATOM   3213  N   VAL A 210      40.017  29.524 -14.154  1.00 82.66           N  
ATOM   3214  H   VAL A 210      40.594  30.092 -13.550  1.00 82.66           H  
ATOM   3215  CA  VAL A 210      38.595  29.871 -14.311  1.00 82.66           C  
ATOM   3216  HA  VAL A 210      38.009  28.953 -14.261  1.00 82.66           H  
ATOM   3217  C   VAL A 210      38.385  30.494 -15.693  1.00 82.66           C  
ATOM   3218  CB  VAL A 210      38.107  30.808 -13.191  1.00 82.66           C  
ATOM   3219  HB  VAL A 210      38.730  31.701 -13.164  1.00 82.66           H  
ATOM   3220  O   VAL A 210      38.996  31.511 -16.016  1.00 82.66           O  
ATOM   3221  CG1 VAL A 210      36.647  31.234 -13.399  1.00 82.66           C  
ATOM   3222 HG11 VAL A 210      36.014  30.354 -13.508  1.00 82.66           H  
ATOM   3223 HG12 VAL A 210      36.559  31.854 -14.291  1.00 82.66           H  
ATOM   3224 HG13 VAL A 210      36.301  31.815 -12.544  1.00 82.66           H  
ATOM   3225  CG2 VAL A 210      38.196  30.108 -11.828  1.00 82.66           C  
ATOM   3226 HG21 VAL A 210      39.230  29.852 -11.599  1.00 82.66           H  
ATOM   3227 HG22 VAL A 210      37.823  30.768 -11.044  1.00 82.66           H  
ATOM   3228 HG23 VAL A 210      37.599  29.197 -11.844  1.00 82.66           H  
ATOM   3229  N   GLY A 211      37.510  29.888 -16.496  1.00 80.12           N  
ATOM   3230  H   GLY A 211      37.034  29.072 -16.139  1.00 80.12           H  
ATOM   3231  CA  GLY A 211      37.264  30.262 -17.891  1.00 80.12           C  
ATOM   3232  HA2 GLY A 211      37.575  31.293 -18.052  1.00 80.12           H  
ATOM   3233  HA3 GLY A 211      36.193  30.195 -18.082  1.00 80.12           H  
ATOM   3234  C   GLY A 211      37.976  29.398 -18.940  1.00 80.12           C  
ATOM   3235  O   GLY A 211      37.546  29.433 -20.093  1.00 80.12           O  
ATOM   3236  N   ASP A 212      38.974  28.587 -18.567  1.00 82.63           N  
ATOM   3237  H   ASP A 212      39.267  28.567 -17.600  1.00 82.63           H  
ATOM   3238  CA  ASP A 212      39.533  27.566 -19.469  1.00 82.63           C  
ATOM   3239  HA  ASP A 212      39.875  28.053 -20.382  1.00 82.63           H  
ATOM   3240  C   ASP A 212      38.439  26.552 -19.863  1.00 82.63           C  
ATOM   3241  CB  ASP A 212      40.734  26.836 -18.832  1.00 82.63           C  
ATOM   3242  HB2 ASP A 212      40.877  25.889 -19.352  1.00 82.63           H  
ATOM   3243  HB3 ASP A 212      40.502  26.599 -17.794  1.00 82.63           H  
ATOM   3244  O   ASP A 212      37.493  26.298 -19.099  1.00 82.63           O  
ATOM   3245  CG  ASP A 212      42.072  27.581 -18.867  1.00 82.63           C  
ATOM   3246  OD1 ASP A 212      42.261  28.457 -19.734  1.00 82.63           O  
ATOM   3247  OD2 ASP A 212      42.935  27.237 -18.024  1.00 82.63           O  
ATOM   3248  N   SER A 213      38.541  25.973 -21.068  1.00 84.60           N  
ATOM   3249  H   SER A 213      39.341  26.172 -21.651  1.00 84.60           H  
ATOM   3250  CA  SER A 213      37.498  25.071 -21.572  1.00 84.60           C  
ATOM   3251  HA  SER A 213      37.056  24.587 -20.701  1.00 84.60           H  
ATOM   3252  C   SER A 213      37.981  23.929 -22.470  1.00 84.60           C  
ATOM   3253  CB  SER A 213      36.378  25.872 -22.252  1.00 84.60           C  
ATOM   3254  HB2 SER A 213      35.992  26.611 -21.549  1.00 84.60           H  
ATOM   3255  HB3 SER A 213      35.564  25.201 -22.525  1.00 84.60           H  
ATOM   3256  O   SER A 213      38.965  24.027 -23.209  1.00 84.60           O  
ATOM   3257  OG  SER A 213      36.834  26.530 -23.416  1.00 84.60           O  
ATOM   3258  HG  SER A 213      37.610  27.040 -23.174  1.00 84.60           H  
ATOM   3259  N   VAL A 214      37.233  22.823 -22.419  1.00 85.77           N  
ATOM   3260  H   VAL A 214      36.431  22.841 -21.805  1.00 85.77           H  
ATOM   3261  CA  VAL A 214      37.410  21.649 -23.283  1.00 85.77           C  
ATOM   3262  HA  VAL A 214      38.244  21.829 -23.961  1.00 85.77           H  
ATOM   3263  C   VAL A 214      36.158  21.463 -24.127  1.00 85.77           C  
ATOM   3264  CB  VAL A 214      37.742  20.374 -22.485  1.00 85.77           C  
ATOM   3265  HB  VAL A 214      36.908  20.117 -21.832  1.00 85.77           H  
ATOM   3266  O   VAL A 214      35.063  21.266 -23.600  1.00 85.77           O  
ATOM   3267  CG1 VAL A 214      38.007  19.199 -23.438  1.00 85.77           C  
ATOM   3268 HG11 VAL A 214      38.796  19.457 -24.144  1.00 85.77           H  
ATOM   3269 HG12 VAL A 214      37.103  18.948 -23.993  1.00 85.77           H  
ATOM   3270 HG13 VAL A 214      38.313  18.316 -22.876  1.00 85.77           H  
ATOM   3271  CG2 VAL A 214      38.993  20.589 -21.623  1.00 85.77           C  
ATOM   3272 HG21 VAL A 214      38.783  21.311 -20.835  1.00 85.77           H  
ATOM   3273 HG22 VAL A 214      39.804  20.968 -22.244  1.00 85.77           H  
ATOM   3274 HG23 VAL A 214      39.305  19.653 -21.159  1.00 85.77           H  
ATOM   3275  N   LYS A 215      36.327  21.514 -25.445  1.00 88.68           N  
ATOM   3276  H   LYS A 215      37.277  21.571 -25.784  1.00 88.68           H  
ATOM   3277  CA  LYS A 215      35.295  21.255 -26.446  1.00 88.68           C  
ATOM   3278  HA  LYS A 215      34.342  21.624 -26.066  1.00 88.68           H  
ATOM   3279  C   LYS A 215      35.172  19.749 -26.673  1.00 88.68           C  
ATOM   3280  CB  LYS A 215      35.656  22.056 -27.704  1.00 88.68           C  
ATOM   3281  HB2 LYS A 215      35.623  23.112 -27.438  1.00 88.68           H  
ATOM   3282  HB3 LYS A 215      36.684  21.812 -27.970  1.00 88.68           H  
ATOM   3283  O   LYS A 215      36.174  19.044 -26.770  1.00 88.68           O  
ATOM   3284  CG  LYS A 215      34.785  21.834 -28.952  1.00 88.68           C  
ATOM   3285  HG2 LYS A 215      33.729  21.844 -28.683  1.00 88.68           H  
ATOM   3286  HG3 LYS A 215      35.034  20.869 -29.395  1.00 88.68           H  
ATOM   3287  CD  LYS A 215      35.068  22.972 -29.952  1.00 88.68           C  
ATOM   3288  HD2 LYS A 215      34.608  23.882 -29.566  1.00 88.68           H  
ATOM   3289  HD3 LYS A 215      36.142  23.147 -30.020  1.00 88.68           H  
ATOM   3290  CE  LYS A 215      34.545  22.733 -31.370  1.00 88.68           C  
ATOM   3291  HE2 LYS A 215      34.519  23.689 -31.892  1.00 88.68           H  
ATOM   3292  HE3 LYS A 215      33.532  22.333 -31.319  1.00 88.68           H  
ATOM   3293  NZ  LYS A 215      35.417  21.798 -32.112  1.00 88.68           N  
ATOM   3294  HZ1 LYS A 215      35.151  21.674 -33.079  1.00 88.68           H  
ATOM   3295  HZ2 LYS A 215      35.335  20.869 -31.725  1.00 88.68           H  
ATOM   3296  HZ3 LYS A 215      36.402  22.010 -32.053  1.00 88.68           H  
ATOM   3297  N   ILE A 216      33.938  19.267 -26.746  1.00 89.92           N  
ATOM   3298  H   ILE A 216      33.180  19.928 -26.657  1.00 89.92           H  
ATOM   3299  CA  ILE A 216      33.585  17.890 -27.091  1.00 89.92           C  
ATOM   3300  HA  ILE A 216      34.481  17.327 -27.354  1.00 89.92           H  
ATOM   3301  C   ILE A 216      32.686  17.968 -28.316  1.00 89.92           C  
ATOM   3302  CB  ILE A 216      32.885  17.171 -25.912  1.00 89.92           C  
ATOM   3303  HB  ILE A 216      32.012  17.754 -25.620  1.00 89.92           H  
ATOM   3304  O   ILE A 216      31.562  18.465 -28.222  1.00 89.92           O  
ATOM   3305  CG1 ILE A 216      33.831  17.061 -24.696  1.00 89.92           C  
ATOM   3306 HG12 ILE A 216      34.279  18.032 -24.486  1.00 89.92           H  
ATOM   3307 HG13 ILE A 216      34.632  16.361 -24.933  1.00 89.92           H  
ATOM   3308  CG2 ILE A 216      32.413  15.766 -26.345  1.00 89.92           C  
ATOM   3309 HG21 ILE A 216      31.714  15.835 -27.178  1.00 89.92           H  
ATOM   3310 HG22 ILE A 216      31.889  15.266 -25.530  1.00 89.92           H  
ATOM   3311 HG23 ILE A 216      33.267  15.162 -26.652  1.00 89.92           H  
ATOM   3312  CD1 ILE A 216      33.141  16.603 -23.407  1.00 89.92           C  
ATOM   3313 HD11 ILE A 216      32.740  15.594 -23.514  1.00 89.92           H  
ATOM   3314 HD12 ILE A 216      32.334  17.291 -23.155  1.00 89.92           H  
ATOM   3315 HD13 ILE A 216      33.873  16.599 -22.600  1.00 89.92           H  
ATOM   3316  N   ASP A 217      33.160  17.467 -29.450  1.00 91.10           N  
ATOM   3317  H   ASP A 217      34.087  17.066 -29.457  1.00 91.10           H  
ATOM   3318  CA  ASP A 217      32.322  17.282 -30.631  1.00 91.10           C  
ATOM   3319  HA  ASP A 217      31.433  17.907 -30.538  1.00 91.10           H  
ATOM   3320  C   ASP A 217      31.863  15.833 -30.719  1.00 91.10           C  
ATOM   3321  CB  ASP A 217      33.015  17.732 -31.913  1.00 91.10           C  
ATOM   3322  HB2 ASP A 217      33.831  17.047 -32.140  1.00 91.10           H  
ATOM   3323  HB3 ASP A 217      32.301  17.695 -32.737  1.00 91.10           H  
ATOM   3324  O   ASP A 217      32.626  14.894 -30.485  1.00 91.10           O  
ATOM   3325  CG  ASP A 217      33.556  19.146 -31.781  1.00 91.10           C  
ATOM   3326  OD1 ASP A 217      32.769  20.124 -31.721  1.00 91.10           O  
ATOM   3327  OD2 ASP A 217      34.794  19.276 -31.733  1.00 91.10           O  
ATOM   3328  N   CYS A 218      30.590  15.674 -31.056  1.00 92.05           N  
ATOM   3329  H   CYS A 218      30.051  16.502 -31.265  1.00 92.05           H  
ATOM   3330  CA  CYS A 218      29.916  14.405 -31.250  1.00 92.05           C  
ATOM   3331  HA  CYS A 218      30.595  13.575 -31.052  1.00 92.05           H  
ATOM   3332  C   CYS A 218      29.448  14.330 -32.702  1.00 92.05           C  
ATOM   3333  CB  CYS A 218      28.733  14.325 -30.279  1.00 92.05           C  
ATOM   3334  HB2 CYS A 218      28.078  15.183 -30.432  1.00 92.05           H  
ATOM   3335  HB3 CYS A 218      28.156  13.422 -30.479  1.00 92.05           H  
ATOM   3336  O   CYS A 218      28.768  15.237 -33.184  1.00 92.05           O  
ATOM   3337  SG  CYS A 218      29.335  14.303 -28.567  1.00 92.05           S  
ATOM   3338  HG  CYS A 218      30.198  15.313 -28.714  1.00 92.05           H  
ATOM   3339  N   THR A 219      29.798  13.247 -33.388  1.00 92.14           N  
ATOM   3340  H   THR A 219      30.372  12.559 -32.922  1.00 92.14           H  
ATOM   3341  CA  THR A 219      29.215  12.861 -34.678  1.00 92.14           C  
ATOM   3342  HA  THR A 219      28.535  13.634 -35.035  1.00 92.14           H  
ATOM   3343  C   THR A 219      28.426  11.580 -34.462  1.00 92.14           C  
ATOM   3344  CB  THR A 219      30.299  12.650 -35.740  1.00 92.14           C  
ATOM   3345  HB  THR A 219      30.942  11.823 -35.437  1.00 92.14           H  
ATOM   3346  O   THR A 219      28.964  10.605 -33.933  1.00 92.14           O  
ATOM   3347  CG2 THR A 219      29.723  12.358 -37.124  1.00 92.14           C  
ATOM   3348 HG21 THR A 219      30.539  12.265 -37.841  1.00 92.14           H  
ATOM   3349 HG22 THR A 219      29.161  11.425 -37.104  1.00 92.14           H  
ATOM   3350 HG23 THR A 219      29.060  13.170 -37.423  1.00 92.14           H  
ATOM   3351  OG1 THR A 219      31.086  13.812 -35.863  1.00 92.14           O  
ATOM   3352  HG1 THR A 219      31.242  14.131 -34.971  1.00 92.14           H  
ATOM   3353  N   ALA A 220      27.156  11.576 -34.850  1.00 92.21           N  
ATOM   3354  H   ALA A 220      26.792  12.385 -35.334  1.00 92.21           H  
ATOM   3355  CA  ALA A 220      26.286  10.421 -34.697  1.00 92.21           C  
ATOM   3356  HA  ALA A 220      26.343  10.078 -33.664  1.00 92.21           H  
ATOM   3357  C   ALA A 220      26.701   9.260 -35.613  1.00 92.21           C  
ATOM   3358  CB  ALA A 220      24.849  10.859 -34.977  1.00 92.21           C  
ATOM   3359  HB1 ALA A 220      24.167  10.027 -34.797  1.00 92.21           H  
ATOM   3360  HB2 ALA A 220      24.754  11.186 -36.012  1.00 92.21           H  
ATOM   3361  HB3 ALA A 220      24.587  11.685 -34.316  1.00 92.21           H  
ATOM   3362  O   ALA A 220      27.214   9.459 -36.720  1.00 92.21           O  
ATOM   3363  N   ALA A 221      26.392   8.036 -35.178  1.00 92.60           N  
ATOM   3364  H   ALA A 221      25.970   7.935 -34.265  1.00 92.60           H  
ATOM   3365  CA  ALA A 221      26.393   6.883 -36.068  1.00 92.60           C  
ATOM   3366  HA  ALA A 221      27.388   6.802 -36.508  1.00 92.60           H  
ATOM   3367  C   ALA A 221      25.371   7.083 -37.206  1.00 92.60           C  
ATOM   3368  CB  ALA A 221      26.111   5.613 -35.254  1.00 92.60           C  
ATOM   3369  HB1 ALA A 221      26.118   4.743 -35.911  1.00 92.60           H  
ATOM   3370  HB2 ALA A 221      25.143   5.688 -34.758  1.00 92.60           H  
ATOM   3371  HB3 ALA A 221      26.883   5.475 -34.497  1.00 92.60           H  
ATOM   3372  O   ALA A 221      24.400   7.835 -37.062  1.00 92.60           O  
ATOM   3373  N   LYS A 222      25.552   6.399 -38.341  1.00 91.47           N  
ATOM   3374  H   LYS A 222      26.341   5.771 -38.386  1.00 91.47           H  
ATOM   3375  CA  LYS A 222      24.634   6.515 -39.492  1.00 91.47           C  
ATOM   3376  HA  LYS A 222      23.930   7.323 -39.292  1.00 91.47           H  
ATOM   3377  C   LYS A 222      23.799   5.260 -39.675  1.00 91.47           C  
ATOM   3378  CB  LYS A 222      25.380   6.888 -40.778  1.00 91.47           C  
ATOM   3379  HB2 LYS A 222      26.101   6.107 -41.023  1.00 91.47           H  
ATOM   3380  HB3 LYS A 222      24.664   6.962 -41.596  1.00 91.47           H  
ATOM   3381  O   LYS A 222      24.325   4.155 -39.646  1.00 91.47           O  
ATOM   3382  CG  LYS A 222      26.085   8.237 -40.600  1.00 91.47           C  
ATOM   3383  HG2 LYS A 222      25.346   8.993 -40.333  1.00 91.47           H  
ATOM   3384  HG3 LYS A 222      26.813   8.163 -39.792  1.00 91.47           H  
ATOM   3385  CD  LYS A 222      26.821   8.680 -41.863  1.00 91.47           C  
ATOM   3386  HD2 LYS A 222      26.111   8.813 -42.680  1.00 91.47           H  
ATOM   3387  HD3 LYS A 222      27.562   7.926 -42.130  1.00 91.47           H  
ATOM   3388  CE  LYS A 222      27.505  10.005 -41.518  1.00 91.47           C  
ATOM   3389  HE2 LYS A 222      28.075   9.863 -40.600  1.00 91.47           H  
ATOM   3390  HE3 LYS A 222      26.741  10.753 -41.305  1.00 91.47           H  
ATOM   3391  NZ  LYS A 222      28.403  10.459 -42.602  1.00 91.47           N  
ATOM   3392  HZ1 LYS A 222      29.108   9.755 -42.770  1.00 91.47           H  
ATOM   3393  HZ2 LYS A 222      27.877  10.624 -43.448  1.00 91.47           H  
ATOM   3394  HZ3 LYS A 222      28.864  11.310 -42.316  1.00 91.47           H  
ATOM   3395  N   ILE A 223      22.505   5.446 -39.925  1.00 91.29           N  
ATOM   3396  H   ILE A 223      22.158   6.394 -39.927  1.00 91.29           H  
ATOM   3397  CA  ILE A 223      21.571   4.365 -40.261  1.00 91.29           C  
ATOM   3398  HA  ILE A 223      21.638   3.599 -39.488  1.00 91.29           H  
ATOM   3399  C   ILE A 223      21.973   3.725 -41.600  1.00 91.29           C  
ATOM   3400  CB  ILE A 223      20.116   4.894 -40.290  1.00 91.29           C  
ATOM   3401  HB  ILE A 223      20.047   5.677 -41.046  1.00 91.29           H  
ATOM   3402  O   ILE A 223      22.305   4.435 -42.553  1.00 91.29           O  
ATOM   3403  CG1 ILE A 223      19.720   5.501 -38.921  1.00 91.29           C  
ATOM   3404 HG12 ILE A 223      20.389   6.332 -38.695  1.00 91.29           H  
ATOM   3405 HG13 ILE A 223      19.848   4.744 -38.147  1.00 91.29           H  
ATOM   3406  CG2 ILE A 223      19.143   3.771 -40.678  1.00 91.29           C  
ATOM   3407 HG21 ILE A 223      19.374   3.372 -41.666  1.00 91.29           H  
ATOM   3408 HG22 ILE A 223      18.121   4.148 -40.722  1.00 91.29           H  
ATOM   3409 HG23 ILE A 223      19.207   2.967 -39.944  1.00 91.29           H  
ATOM   3410  CD1 ILE A 223      18.291   6.053 -38.829  1.00 91.29           C  
ATOM   3411 HD11 ILE A 223      18.175   6.592 -37.889  1.00 91.29           H  
ATOM   3412 HD12 ILE A 223      17.564   5.240 -38.842  1.00 91.29           H  
ATOM   3413 HD13 ILE A 223      18.100   6.738 -39.655  1.00 91.29           H  
ATOM   3414  N   LYS A 224      21.887   2.394 -41.664  1.00 91.79           N  
ATOM   3415  H   LYS A 224      21.610   1.917 -40.818  1.00 91.79           H  
ATOM   3416  CA  LYS A 224      22.121   1.538 -42.837  1.00 91.79           C  
ATOM   3417  HA  LYS A 224      23.188   1.532 -43.059  1.00 91.79           H  
ATOM   3418  C   LYS A 224      21.383   2.021 -44.092  1.00 91.79           C  
ATOM   3419  CB  LYS A 224      21.707   0.128 -42.397  1.00 91.79           C  
ATOM   3420  HB2 LYS A 224      20.697   0.190 -41.994  1.00 91.79           H  
ATOM   3421  HB3 LYS A 224      22.370  -0.148 -41.577  1.00 91.79           H  
ATOM   3422  O   LYS A 224      20.184   2.325 -44.063  1.00 91.79           O  
ATOM   3423  CG  LYS A 224      21.723  -1.021 -43.418  1.00 91.79           C  
ATOM   3424  HG2 LYS A 224      20.916  -0.888 -44.138  1.00 91.79           H  
ATOM   3425  HG3 LYS A 224      22.684  -1.068 -43.931  1.00 91.79           H  
ATOM   3426  CD  LYS A 224      21.499  -2.299 -42.587  1.00 91.79           C  
ATOM   3427  HD2 LYS A 224      20.711  -2.100 -41.861  1.00 91.79           H  
ATOM   3428  HD3 LYS A 224      22.422  -2.502 -42.045  1.00 91.79           H  
ATOM   3429  CE  LYS A 224      21.102  -3.571 -43.335  1.00 91.79           C  
ATOM   3430  HE2 LYS A 224      20.237  -3.354 -43.962  1.00 91.79           H  
ATOM   3431  HE3 LYS A 224      21.932  -3.878 -43.972  1.00 91.79           H  
ATOM   3432  NZ  LYS A 224      20.763  -4.643 -42.354  1.00 91.79           N  
ATOM   3433  HZ1 LYS A 224      21.512  -4.797 -41.695  1.00 91.79           H  
ATOM   3434  HZ2 LYS A 224      20.522  -5.521 -42.793  1.00 91.79           H  
ATOM   3435  HZ3 LYS A 224      19.973  -4.401 -41.772  1.00 91.79           H  
ATOM   3436  N   ALA A 225      22.085   2.071 -45.219  1.00 88.10           N  
ATOM   3437  H   ALA A 225      23.059   1.808 -45.183  1.00 88.10           H  
ATOM   3438  CA  ALA A 225      21.528   2.526 -46.489  1.00 88.10           C  
ATOM   3439  HA  ALA A 225      21.119   3.524 -46.329  1.00 88.10           H  
ATOM   3440  C   ALA A 225      20.384   1.611 -46.978  1.00 88.10           C  
ATOM   3441  CB  ALA A 225      22.665   2.645 -47.510  1.00 88.10           C  
ATOM   3442  HB1 ALA A 225      23.433   3.319 -47.130  1.00 88.10           H  
ATOM   3443  HB2 ALA A 225      22.283   3.028 -48.456  1.00 88.10           H  
ATOM   3444  HB3 ALA A 225      23.118   1.667 -47.672  1.00 88.10           H  
ATOM   3445  O   ALA A 225      20.459   0.387 -46.906  1.00 88.10           O  
ATOM   3446  N   GLY A 226      19.296   2.206 -47.486  1.00 87.22           N  
ATOM   3447  H   GLY A 226      19.277   3.215 -47.518  1.00 87.22           H  
ATOM   3448  CA  GLY A 226      18.116   1.468 -47.971  1.00 87.22           C  
ATOM   3449  HA2 GLY A 226      18.449   0.639 -48.595  1.00 87.22           H  
ATOM   3450  HA3 GLY A 226      17.514   2.136 -48.587  1.00 87.22           H  
ATOM   3451  C   GLY A 226      17.197   0.891 -46.881  1.00 87.22           C  
ATOM   3452  O   GLY A 226      16.183   0.259 -47.199  1.00 87.22           O  
ATOM   3453  N   LEU A 227      17.495   1.127 -45.597  1.00 89.78           N  
ATOM   3454  H   LEU A 227      18.380   1.559 -45.370  1.00 89.78           H  
ATOM   3455  CA  LEU A 227      16.627   0.722 -44.485  1.00 89.78           C  
ATOM   3456  HA  LEU A 227      16.452  -0.350 -44.571  1.00 89.78           H  
ATOM   3457  C   LEU A 227      15.259   1.427 -44.533  1.00 89.78           C  
ATOM   3458  CB  LEU A 227      17.366   1.007 -43.168  1.00 89.78           C  
ATOM   3459  HB2 LEU A 227      18.404   0.690 -43.269  1.00 89.78           H  
ATOM   3460  HB3 LEU A 227      17.361   2.080 -42.980  1.00 89.78           H  
ATOM   3461  O   LEU A 227      14.239   0.833 -44.204  1.00 89.78           O  
ATOM   3462  CG  LEU A 227      16.779   0.273 -41.952  1.00 89.78           C  
ATOM   3463  HG  LEU A 227      15.710   0.467 -41.867  1.00 89.78           H  
ATOM   3464  CD1 LEU A 227      17.024  -1.227 -42.058  1.00 89.78           C  
ATOM   3465 HD11 LEU A 227      16.422  -1.670 -42.852  1.00 89.78           H  
ATOM   3466 HD12 LEU A 227      18.080  -1.435 -42.231  1.00 89.78           H  
ATOM   3467 HD13 LEU A 227      16.733  -1.699 -41.120  1.00 89.78           H  
ATOM   3468  CD2 LEU A 227      17.470   0.761 -40.686  1.00 89.78           C  
ATOM   3469 HD21 LEU A 227      17.151   0.158 -39.835  1.00 89.78           H  
ATOM   3470 HD22 LEU A 227      17.189   1.796 -40.495  1.00 89.78           H  
ATOM   3471 HD23 LEU A 227      18.553   0.675 -40.778  1.00 89.78           H  
ATOM   3472  N   PHE A 228      15.224   2.663 -45.025  1.00 88.52           N  
ATOM   3473  H   PHE A 228      16.090   3.058 -45.363  1.00 88.52           H  
ATOM   3474  CA  PHE A 228      14.005   3.437 -45.255  1.00 88.52           C  
ATOM   3475  HA  PHE A 228      13.131   2.855 -44.962  1.00 88.52           H  
ATOM   3476  C   PHE A 228      13.854   3.774 -46.734  1.00 88.52           C  
ATOM   3477  CB  PHE A 228      14.037   4.708 -44.400  1.00 88.52           C  
ATOM   3478  HB2 PHE A 228      14.943   5.271 -44.624  1.00 88.52           H  
ATOM   3479  HB3 PHE A 228      13.188   5.336 -44.668  1.00 88.52           H  
ATOM   3480  O   PHE A 228      14.849   4.018 -47.423  1.00 88.52           O  
ATOM   3481  CG  PHE A 228      13.973   4.415 -42.918  1.00 88.52           C  
ATOM   3482  CD1 PHE A 228      12.717   4.262 -42.303  1.00 88.52           C  
ATOM   3483  HD1 PHE A 228      11.813   4.392 -42.880  1.00 88.52           H  
ATOM   3484  CD2 PHE A 228      15.154   4.233 -42.171  1.00 88.52           C  
ATOM   3485  HD2 PHE A 228      16.120   4.301 -42.649  1.00 88.52           H  
ATOM   3486  CE1 PHE A 228      12.636   3.925 -40.945  1.00 88.52           C  
ATOM   3487  HE1 PHE A 228      11.677   3.787 -40.468  1.00 88.52           H  
ATOM   3488  CE2 PHE A 228      15.070   3.914 -40.806  1.00 88.52           C  
ATOM   3489  HE2 PHE A 228      15.957   3.751 -40.211  1.00 88.52           H  
ATOM   3490  CZ  PHE A 228      13.814   3.758 -40.203  1.00 88.52           C  
ATOM   3491  HZ  PHE A 228      13.750   3.500 -39.157  1.00 88.52           H  
ATOM   3492  N   ASP A 229      12.610   3.834 -47.201  1.00 83.58           N  
ATOM   3493  H   ASP A 229      11.840   3.627 -46.581  1.00 83.58           H  
ATOM   3494  CA  ASP A 229      12.300   4.409 -48.510  1.00 83.58           C  
ATOM   3495  HA  ASP A 229      12.987   3.986 -49.242  1.00 83.58           H  
ATOM   3496  C   ASP A 229      12.533   5.938 -48.441  1.00 83.58           C  
ATOM   3497  CB  ASP A 229      10.866   4.031 -48.938  1.00 83.58           C  
ATOM   3498  HB2 ASP A 229      10.164   4.569 -48.302  1.00 83.58           H  
ATOM   3499  HB3 ASP A 229      10.712   4.373 -49.961  1.00 83.58           H  
ATOM   3500  O   ASP A 229      12.387   6.539 -47.376  1.00 83.58           O  
ATOM   3501  CG  ASP A 229      10.535   2.523 -48.869  1.00 83.58           C  
ATOM   3502  OD1 ASP A 229      11.459   1.679 -48.963  1.00 83.58           O  
ATOM   3503  OD2 ASP A 229       9.332   2.203 -48.709  1.00 83.58           O  
ATOM   3504  N   ALA A 230      12.917   6.593 -49.544  1.00 76.94           N  
ATOM   3505  H   ALA A 230      13.011   6.077 -50.407  1.00 76.94           H  
ATOM   3506  CA  ALA A 230      13.420   7.979 -49.502  1.00 76.94           C  
ATOM   3507  HA  ALA A 230      14.299   7.998 -48.858  1.00 76.94           H  
ATOM   3508  C   ALA A 230      12.425   9.008 -48.917  1.00 76.94           C  
ATOM   3509  CB  ALA A 230      13.854   8.380 -50.917  1.00 76.94           C  
ATOM   3510  HB1 ALA A 230      14.607   7.685 -51.289  1.00 76.94           H  
ATOM   3511  HB2 ALA A 230      12.992   8.379 -51.584  1.00 76.94           H  
ATOM   3512  HB3 ALA A 230      14.277   9.384 -50.894  1.00 76.94           H  
ATOM   3513  O   ALA A 230      12.841   9.947 -48.238  1.00 76.94           O  
ATOM   3514  N   ASP A 231      11.125   8.799 -49.138  1.00 77.16           N  
ATOM   3515  H   ASP A 231      10.869   8.035 -49.748  1.00 77.16           H  
ATOM   3516  CA  ASP A 231      10.039   9.647 -48.627  1.00 77.16           C  
ATOM   3517  HA  ASP A 231      10.396  10.675 -48.566  1.00 77.16           H  
ATOM   3518  C   ASP A 231       9.558   9.238 -47.216  1.00 77.16           C  
ATOM   3519  CB  ASP A 231       8.871   9.615 -49.628  1.00 77.16           C  
ATOM   3520  HB2 ASP A 231       8.089  10.291 -49.283  1.00 77.16           H  
ATOM   3521  HB3 ASP A 231       8.456   8.607 -49.650  1.00 77.16           H  
ATOM   3522  O   ASP A 231       8.652   9.858 -46.655  1.00 77.16           O  
ATOM   3523  CG  ASP A 231       9.279  10.032 -51.045  1.00 77.16           C  
ATOM   3524  OD1 ASP A 231       9.838  11.141 -51.193  1.00 77.16           O  
ATOM   3525  OD2 ASP A 231       9.022   9.230 -51.972  1.00 77.16           O  
ATOM   3526  N   GLN A 232      10.117   8.174 -46.629  1.00 79.18           N  
ATOM   3527  H   GLN A 232      10.908   7.730 -47.074  1.00 79.18           H  
ATOM   3528  CA  GLN A 232       9.610   7.585 -45.393  1.00 79.18           C  
ATOM   3529  HA  GLN A 232       8.529   7.725 -45.386  1.00 79.18           H  
ATOM   3530  C   GLN A 232      10.171   8.282 -44.144  1.00 79.18           C  
ATOM   3531  CB  GLN A 232       9.851   6.071 -45.389  1.00 79.18           C  
ATOM   3532  HB2 GLN A 232       9.532   5.645 -46.341  1.00 79.18           H  
ATOM   3533  HB3 GLN A 232      10.912   5.867 -45.244  1.00 79.18           H  
ATOM   3534  O   GLN A 232      11.232   7.943 -43.620  1.00 79.18           O  
ATOM   3535  CG  GLN A 232       9.032   5.431 -44.263  1.00 79.18           C  
ATOM   3536  HG2 GLN A 232       7.969   5.505 -44.494  1.00 79.18           H  
ATOM   3537  HG3 GLN A 232       9.216   5.966 -43.331  1.00 79.18           H  
ATOM   3538  CD  GLN A 232       9.378   3.976 -44.016  1.00 79.18           C  
ATOM   3539  NE2 GLN A 232       8.897   3.440 -42.919  1.00 79.18           N  
ATOM   3540 HE21 GLN A 232       9.316   2.560 -42.657  1.00 79.18           H  
ATOM   3541 HE22 GLN A 232       8.356   4.015 -42.288  1.00 79.18           H  
ATOM   3542  OE1 GLN A 232      10.101   3.324 -44.756  1.00 79.18           O  
ATOM   3543  N   THR A 233       9.398   9.230 -43.618  1.00 86.25           N  
ATOM   3544  H   THR A 233       8.608   9.550 -44.160  1.00 86.25           H  
ATOM   3545  CA  THR A 233       9.677   9.937 -42.355  1.00 86.25           C  
ATOM   3546  HA  THR A 233      10.753   9.956 -42.185  1.00 86.25           H  
ATOM   3547  C   THR A 233       9.051   9.285 -41.117  1.00 86.25           C  
ATOM   3548  CB  THR A 233       9.187  11.386 -42.450  1.00 86.25           C  
ATOM   3549  HB  THR A 233       9.308  11.876 -41.484  1.00 86.25           H  
ATOM   3550  O   THR A 233       9.407   9.649 -39.998  1.00 86.25           O  
ATOM   3551  CG2 THR A 233       9.952  12.184 -43.507  1.00 86.25           C  
ATOM   3552 HG21 THR A 233       9.771  11.772 -44.500  1.00 86.25           H  
ATOM   3553 HG22 THR A 233       9.627  13.224 -43.487  1.00 86.25           H  
ATOM   3554 HG23 THR A 233      11.020  12.143 -43.294  1.00 86.25           H  
ATOM   3555  OG1 THR A 233       7.827  11.402 -42.821  1.00 86.25           O  
ATOM   3556  HG1 THR A 233       7.526  12.314 -42.802  1.00 86.25           H  
ATOM   3557  N   THR A 234       8.140   8.324 -41.298  1.00 92.05           N  
ATOM   3558  H   THR A 234       7.923   8.058 -42.247  1.00 92.05           H  
ATOM   3559  CA  THR A 234       7.349   7.704 -40.223  1.00 92.05           C  
ATOM   3560  HA  THR A 234       7.818   7.929 -39.266  1.00 92.05           H  
ATOM   3561  C   THR A 234       7.311   6.184 -40.363  1.00 92.05           C  
ATOM   3562  CB  THR A 234       5.923   8.292 -40.199  1.00 92.05           C  
ATOM   3563  HB  THR A 234       5.494   8.212 -41.198  1.00 92.05           H  
ATOM   3564  O   THR A 234       7.308   5.636 -41.470  1.00 92.05           O  
ATOM   3565  CG2 THR A 234       4.954   7.652 -39.204  1.00 92.05           C  
ATOM   3566 HG21 THR A 234       4.700   6.641 -39.523  1.00 92.05           H  
ATOM   3567 HG22 THR A 234       4.034   8.234 -39.158  1.00 92.05           H  
ATOM   3568 HG23 THR A 234       5.399   7.611 -38.210  1.00 92.05           H  
ATOM   3569  OG1 THR A 234       5.974   9.651 -39.839  1.00 92.05           O  
ATOM   3570  HG1 THR A 234       6.082   9.669 -38.886  1.00 92.05           H  
ATOM   3571  N   PHE A 235       7.248   5.500 -39.227  1.00 92.95           N  
ATOM   3572  H   PHE A 235       7.274   6.013 -38.358  1.00 92.95           H  
ATOM   3573  CA  PHE A 235       6.969   4.071 -39.116  1.00 92.95           C  
ATOM   3574  HA  PHE A 235       6.498   3.720 -40.035  1.00 92.95           H  
ATOM   3575  C   PHE A 235       5.968   3.822 -37.978  1.00 92.95           C  
ATOM   3576  CB  PHE A 235       8.285   3.299 -38.936  1.00 92.95           C  
ATOM   3577  HB2 PHE A 235       8.076   2.229 -38.942  1.00 92.95           H  
ATOM   3578  HB3 PHE A 235       8.931   3.499 -39.791  1.00 92.95           H  
ATOM   3579  O   PHE A 235       5.638   4.728 -37.208  1.00 92.95           O  
ATOM   3580  CG  PHE A 235       9.038   3.642 -37.666  1.00 92.95           C  
ATOM   3581  CD1 PHE A 235       9.892   4.761 -37.634  1.00 92.95           C  
ATOM   3582  HD1 PHE A 235      10.021   5.377 -38.512  1.00 92.95           H  
ATOM   3583  CD2 PHE A 235       8.872   2.852 -36.512  1.00 92.95           C  
ATOM   3584  HD2 PHE A 235       8.204   2.004 -36.525  1.00 92.95           H  
ATOM   3585  CE1 PHE A 235      10.581   5.087 -36.455  1.00 92.95           C  
ATOM   3586  HE1 PHE A 235      11.242   5.940 -36.426  1.00 92.95           H  
ATOM   3587  CE2 PHE A 235       9.577   3.166 -35.337  1.00 92.95           C  
ATOM   3588  HE2 PHE A 235       9.462   2.556 -34.453  1.00 92.95           H  
ATOM   3589  CZ  PHE A 235      10.437   4.279 -35.313  1.00 92.95           C  
ATOM   3590  HZ  PHE A 235      10.999   4.516 -34.421  1.00 92.95           H  
ATOM   3591  N   TYR A 236       5.459   2.595 -37.902  1.00 94.45           N  
ATOM   3592  H   TYR A 236       5.776   1.897 -38.560  1.00 94.45           H  
ATOM   3593  CA  TYR A 236       4.468   2.171 -36.920  1.00 94.45           C  
ATOM   3594  HA  TYR A 236       4.277   2.987 -36.223  1.00 94.45           H  
ATOM   3595  C   TYR A 236       5.009   0.983 -36.133  1.00 94.45           C  
ATOM   3596  CB  TYR A 236       3.143   1.837 -37.617  1.00 94.45           C  
ATOM   3597  HB2 TYR A 236       3.310   1.034 -38.335  1.00 94.45           H  
ATOM   3598  HB3 TYR A 236       2.439   1.467 -36.871  1.00 94.45           H  
ATOM   3599  O   TYR A 236       5.451  -0.005 -36.720  1.00 94.45           O  
ATOM   3600  CG  TYR A 236       2.523   3.015 -38.342  1.00 94.45           C  
ATOM   3601  CD1 TYR A 236       1.563   3.819 -37.697  1.00 94.45           C  
ATOM   3602  HD1 TYR A 236       1.274   3.600 -36.680  1.00 94.45           H  
ATOM   3603  CD2 TYR A 236       2.944   3.331 -39.648  1.00 94.45           C  
ATOM   3604  HD2 TYR A 236       3.712   2.734 -40.117  1.00 94.45           H  
ATOM   3605  CE1 TYR A 236       1.009   4.927 -38.365  1.00 94.45           C  
ATOM   3606  HE1 TYR A 236       0.280   5.544 -37.861  1.00 94.45           H  
ATOM   3607  CE2 TYR A 236       2.396   4.439 -40.320  1.00 94.45           C  
ATOM   3608  HE2 TYR A 236       2.741   4.708 -41.307  1.00 94.45           H  
ATOM   3609  OH  TYR A 236       0.883   6.293 -40.335  1.00 94.45           O  
ATOM   3610  HH  TYR A 236       0.326   6.817 -39.754  1.00 94.45           H  
ATOM   3611  CZ  TYR A 236       1.425   5.235 -39.679  1.00 94.45           C  
ATOM   3612  N   ILE A 237       4.983   1.074 -34.807  1.00 94.61           N  
ATOM   3613  H   ILE A 237       4.638   1.926 -34.389  1.00 94.61           H  
ATOM   3614  CA  ILE A 237       5.465   0.017 -33.913  1.00 94.61           C  
ATOM   3615  HA  ILE A 237       5.801  -0.818 -34.529  1.00 94.61           H  
ATOM   3616  C   ILE A 237       4.327  -0.546 -33.056  1.00 94.61           C  
ATOM   3617  CB  ILE A 237       6.718   0.487 -33.143  1.00 94.61           C  
ATOM   3618  HB  ILE A 237       7.440   0.814 -33.892  1.00 94.61           H  
ATOM   3619  O   ILE A 237       3.357   0.143 -32.725  1.00 94.61           O  
ATOM   3620  CG1 ILE A 237       7.371  -0.671 -32.357  1.00 94.61           C  
ATOM   3621 HG12 ILE A 237       6.734  -0.970 -31.524  1.00 94.61           H  
ATOM   3622 HG13 ILE A 237       7.456  -1.542 -33.007  1.00 94.61           H  
ATOM   3623  CG2 ILE A 237       6.424   1.690 -32.238  1.00 94.61           C  
ATOM   3624 HG21 ILE A 237       5.796   1.388 -31.400  1.00 94.61           H  
ATOM   3625 HG22 ILE A 237       5.926   2.482 -32.798  1.00 94.61           H  
ATOM   3626 HG23 ILE A 237       7.359   2.107 -31.863  1.00 94.61           H  
ATOM   3627  CD1 ILE A 237       8.758  -0.328 -31.800  1.00 94.61           C  
ATOM   3628 HD11 ILE A 237       8.664   0.423 -31.016  1.00 94.61           H  
ATOM   3629 HD12 ILE A 237       9.210  -1.218 -31.363  1.00 94.61           H  
ATOM   3630 HD13 ILE A 237       9.402   0.048 -32.595  1.00 94.61           H  
ATOM   3631  N   HIS A 238       4.431  -1.840 -32.760  1.00 94.43           N  
ATOM   3632  H   HIS A 238       5.222  -2.348 -33.128  1.00 94.43           H  
ATOM   3633  CA  HIS A 238       3.435  -2.633 -32.054  1.00 94.43           C  
ATOM   3634  HA  HIS A 238       2.719  -1.969 -31.569  1.00 94.43           H  
ATOM   3635  C   HIS A 238       4.139  -3.474 -30.989  1.00 94.43           C  
ATOM   3636  CB  HIS A 238       2.685  -3.525 -33.046  1.00 94.43           C  
ATOM   3637  HB2 HIS A 238       3.370  -4.280 -33.433  1.00 94.43           H  
ATOM   3638  HB3 HIS A 238       1.893  -4.038 -32.501  1.00 94.43           H  
ATOM   3639  O   HIS A 238       5.045  -4.259 -31.296  1.00 94.43           O  
ATOM   3640  CG  HIS A 238       2.060  -2.799 -34.209  1.00 94.43           C  
ATOM   3641  CD2 HIS A 238       2.697  -2.325 -35.326  1.00 94.43           C  
ATOM   3642  HD2 HIS A 238       3.760  -2.364 -35.515  1.00 94.43           H  
ATOM   3643  ND1 HIS A 238       0.715  -2.593 -34.390  1.00 94.43           N  
ATOM   3644  HD1 HIS A 238      -0.012  -2.979 -33.805  1.00 94.43           H  
ATOM   3645  CE1 HIS A 238       0.542  -2.040 -35.601  1.00 94.43           C  
ATOM   3646  HE1 HIS A 238      -0.415  -1.848 -36.062  1.00 94.43           H  
ATOM   3647  NE2 HIS A 238       1.722  -1.832 -36.200  1.00 94.43           N  
ATOM   3648  N   TYR A 239       3.770  -3.257 -29.730  1.00 93.77           N  
ATOM   3649  H   TYR A 239       2.987  -2.647 -29.541  1.00 93.77           H  
ATOM   3650  CA  TYR A 239       4.540  -3.751 -28.594  1.00 93.77           C  
ATOM   3651  HA  TYR A 239       4.930  -4.739 -28.837  1.00 93.77           H  
ATOM   3652  C   TYR A 239       3.704  -3.896 -27.324  1.00 93.77           C  
ATOM   3653  CB  TYR A 239       5.728  -2.810 -28.362  1.00 93.77           C  
ATOM   3654  HB2 TYR A 239       6.382  -3.249 -27.608  1.00 93.77           H  
ATOM   3655  HB3 TYR A 239       6.306  -2.758 -29.284  1.00 93.77           H  
ATOM   3656  O   TYR A 239       2.680  -3.234 -27.156  1.00 93.77           O  
ATOM   3657  CG  TYR A 239       5.400  -1.396 -27.925  1.00 93.77           C  
ATOM   3658  CD1 TYR A 239       5.378  -0.354 -28.869  1.00 93.77           C  
ATOM   3659  HD1 TYR A 239       5.477  -0.577 -29.921  1.00 93.77           H  
ATOM   3660  CD2 TYR A 239       5.201  -1.108 -26.563  1.00 93.77           C  
ATOM   3661  HD2 TYR A 239       5.199  -1.907 -25.836  1.00 93.77           H  
ATOM   3662  CE1 TYR A 239       5.269   0.984 -28.451  1.00 93.77           C  
ATOM   3663  HE1 TYR A 239       5.317   1.791 -29.167  1.00 93.77           H  
ATOM   3664  CE2 TYR A 239       5.051   0.226 -26.147  1.00 93.77           C  
ATOM   3665  HE2 TYR A 239       4.917   0.457 -25.100  1.00 93.77           H  
ATOM   3666  OH  TYR A 239       5.125   2.564 -26.658  1.00 93.77           O  
ATOM   3667  HH  TYR A 239       5.084   3.178 -27.395  1.00 93.77           H  
ATOM   3668  CZ  TYR A 239       5.142   1.278 -27.081  1.00 93.77           C  
ATOM   3669  N   ASN A 240       4.177  -4.737 -26.409  1.00 92.80           N  
ATOM   3670  H   ASN A 240       5.047  -5.209 -26.609  1.00 92.80           H  
ATOM   3671  CA  ASN A 240       3.619  -4.900 -25.076  1.00 92.80           C  
ATOM   3672  HA  ASN A 240       2.645  -4.411 -25.045  1.00 92.80           H  
ATOM   3673  C   ASN A 240       4.518  -4.209 -24.038  1.00 92.80           C  
ATOM   3674  CB  ASN A 240       3.380  -6.389 -24.789  1.00 92.80           C  
ATOM   3675  HB2 ASN A 240       4.329  -6.926 -24.803  1.00 92.80           H  
ATOM   3676  HB3 ASN A 240       2.938  -6.478 -23.797  1.00 92.80           H  
ATOM   3677  O   ASN A 240       5.751  -4.306 -24.078  1.00 92.80           O  
ATOM   3678  CG  ASN A 240       2.412  -7.040 -25.762  1.00 92.80           C  
ATOM   3679  ND2 ASN A 240       2.635  -8.269 -26.157  1.00 92.80           N  
ATOM   3680 HD21 ASN A 240       2.000  -8.662 -26.838  1.00 92.80           H  
ATOM   3681 HD22 ASN A 240       3.449  -8.794 -25.872  1.00 92.80           H  
ATOM   3682  OD1 ASN A 240       1.427  -6.449 -26.176  1.00 92.80           O  
ATOM   3683  N   TYR A 241       3.896  -3.488 -23.104  1.00 92.50           N  
ATOM   3684  H   TYR A 241       2.887  -3.453 -23.131  1.00 92.50           H  
ATOM   3685  CA  TYR A 241       4.570  -2.715 -22.064  1.00 92.50           C  
ATOM   3686  HA  TYR A 241       5.601  -3.065 -22.008  1.00 92.50           H  
ATOM   3687  C   TYR A 241       3.966  -2.948 -20.675  1.00 92.50           C  
ATOM   3688  CB  TYR A 241       4.628  -1.227 -22.451  1.00 92.50           C  
ATOM   3689  HB2 TYR A 241       5.075  -1.153 -23.443  1.00 92.50           H  
ATOM   3690  HB3 TYR A 241       5.311  -0.725 -21.766  1.00 92.50           H  
ATOM   3691  O   TYR A 241       2.767  -3.191 -20.512  1.00 92.50           O  
ATOM   3692  CG  TYR A 241       3.310  -0.469 -22.455  1.00 92.50           C  
ATOM   3693  CD1 TYR A 241       2.470  -0.491 -23.588  1.00 92.50           C  
ATOM   3694  HD1 TYR A 241       2.739  -1.082 -24.451  1.00 92.50           H  
ATOM   3695  CD2 TYR A 241       2.947   0.299 -21.330  1.00 92.50           C  
ATOM   3696  HD2 TYR A 241       3.601   0.326 -20.471  1.00 92.50           H  
ATOM   3697  CE1 TYR A 241       1.273   0.252 -23.598  1.00 92.50           C  
ATOM   3698  HE1 TYR A 241       0.619   0.224 -24.457  1.00 92.50           H  
ATOM   3699  CE2 TYR A 241       1.746   1.035 -21.331  1.00 92.50           C  
ATOM   3700  HE2 TYR A 241       1.468   1.611 -20.460  1.00 92.50           H  
ATOM   3701  OH  TYR A 241      -0.254   1.719 -22.460  1.00 92.50           O  
ATOM   3702  HH  TYR A 241      -0.459   2.045 -21.581  1.00 92.50           H  
ATOM   3703  CZ  TYR A 241       0.910   1.017 -22.470  1.00 92.50           C  
ATOM   3704  N   LYS A 242       4.822  -2.897 -19.651  1.00 91.02           N  
ATOM   3705  H   LYS A 242       5.786  -2.684 -19.868  1.00 91.02           H  
ATOM   3706  CA  LYS A 242       4.450  -3.038 -18.239  1.00 91.02           C  
ATOM   3707  HA  LYS A 242       3.501  -3.571 -18.204  1.00 91.02           H  
ATOM   3708  C   LYS A 242       4.222  -1.667 -17.601  1.00 91.02           C  
ATOM   3709  CB  LYS A 242       5.477  -3.908 -17.484  1.00 91.02           C  
ATOM   3710  HB2 LYS A 242       5.028  -4.256 -16.555  1.00 91.02           H  
ATOM   3711  HB3 LYS A 242       5.700  -4.784 -18.094  1.00 91.02           H  
ATOM   3712  O   LYS A 242       4.925  -0.701 -17.895  1.00 91.02           O  
ATOM   3713  CG  LYS A 242       6.785  -3.168 -17.145  1.00 91.02           C  
ATOM   3714  HG2 LYS A 242       7.095  -2.579 -18.008  1.00 91.02           H  
ATOM   3715  HG3 LYS A 242       6.602  -2.480 -16.319  1.00 91.02           H  
ATOM   3716  CD  LYS A 242       7.939  -4.109 -16.766  1.00 91.02           C  
ATOM   3717  HD2 LYS A 242       8.080  -4.836 -17.566  1.00 91.02           H  
ATOM   3718  HD3 LYS A 242       7.698  -4.629 -15.839  1.00 91.02           H  
ATOM   3719  CE  LYS A 242       9.222  -3.277 -16.598  1.00 91.02           C  
ATOM   3720  HE2 LYS A 242       9.372  -2.699 -17.509  1.00 91.02           H  
ATOM   3721  HE3 LYS A 242       9.075  -2.568 -15.783  1.00 91.02           H  
ATOM   3722  NZ  LYS A 242      10.425  -4.113 -16.341  1.00 91.02           N  
ATOM   3723  HZ1 LYS A 242      10.329  -4.649 -15.491  1.00 91.02           H  
ATOM   3724  HZ2 LYS A 242      11.247  -3.531 -16.254  1.00 91.02           H  
ATOM   3725  HZ3 LYS A 242      10.593  -4.743 -17.112  1.00 91.02           H  
ATOM   3726  N   LYS A 243       3.270  -1.586 -16.676  1.00 90.70           N  
ATOM   3727  H   LYS A 243       2.723  -2.419 -16.506  1.00 90.70           H  
ATOM   3728  CA  LYS A 243       3.023  -0.395 -15.857  1.00 90.70           C  
ATOM   3729  HA  LYS A 243       2.928   0.458 -16.528  1.00 90.70           H  
ATOM   3730  C   LYS A 243       4.224  -0.161 -14.935  1.00 90.70           C  
ATOM   3731  CB  LYS A 243       1.699  -0.587 -15.100  1.00 90.70           C  
ATOM   3732  HB2 LYS A 243       1.843  -1.273 -14.265  1.00 90.70           H  
ATOM   3733  HB3 LYS A 243       0.989  -1.045 -15.788  1.00 90.70           H  
ATOM   3734  O   LYS A 243       4.557  -1.022 -14.125  1.00 90.70           O  
ATOM   3735  CG  LYS A 243       1.093   0.729 -14.592  1.00 90.70           C  
ATOM   3736  HG2 LYS A 243       1.105   1.462 -15.399  1.00 90.70           H  
ATOM   3737  HG3 LYS A 243       1.683   1.107 -13.756  1.00 90.70           H  
ATOM   3738  CD  LYS A 243      -0.361   0.505 -14.148  1.00 90.70           C  
ATOM   3739  HD2 LYS A 243      -0.911   0.019 -14.954  1.00 90.70           H  
ATOM   3740  HD3 LYS A 243      -0.376  -0.149 -13.276  1.00 90.70           H  
ATOM   3741  CE  LYS A 243      -1.058   1.828 -13.823  1.00 90.70           C  
ATOM   3742  HE2 LYS A 243      -0.581   2.281 -12.954  1.00 90.70           H  
ATOM   3743  HE3 LYS A 243      -0.942   2.511 -14.664  1.00 90.70           H  
ATOM   3744  NZ  LYS A 243      -2.503   1.636 -13.554  1.00 90.70           N  
ATOM   3745  HZ1 LYS A 243      -2.642   1.046 -12.746  1.00 90.70           H  
ATOM   3746  HZ2 LYS A 243      -3.020   1.271 -14.340  1.00 90.70           H  
ATOM   3747  HZ3 LYS A 243      -2.916   2.539 -13.368  1.00 90.70           H  
ATOM   3748  N   MET A 244       4.884   0.987 -15.083  1.00 88.34           N  
ATOM   3749  H   MET A 244       4.594   1.608 -15.825  1.00 88.34           H  
ATOM   3750  CA  MET A 244       6.036   1.369 -14.258  1.00 88.34           C  
ATOM   3751  HA  MET A 244       6.740   0.537 -14.231  1.00 88.34           H  
ATOM   3752  C   MET A 244       5.612   1.670 -12.815  1.00 88.34           C  
ATOM   3753  CB  MET A 244       6.738   2.596 -14.867  1.00 88.34           C  
ATOM   3754  HB2 MET A 244       6.014   3.403 -14.977  1.00 88.34           H  
ATOM   3755  HB3 MET A 244       7.516   2.938 -14.184  1.00 88.34           H  
ATOM   3756  O   MET A 244       4.531   2.216 -12.596  1.00 88.34           O  
ATOM   3757  CG  MET A 244       7.377   2.314 -16.235  1.00 88.34           C  
ATOM   3758  HG2 MET A 244       7.790   3.248 -16.615  1.00 88.34           H  
ATOM   3759  HG3 MET A 244       6.601   1.992 -16.928  1.00 88.34           H  
ATOM   3760  SD  MET A 244       8.698   1.068 -16.250  1.00 88.34           S  
ATOM   3761  CE  MET A 244       9.987   1.918 -15.289  1.00 88.34           C  
ATOM   3762  HE1 MET A 244       9.677   2.018 -14.249  1.00 88.34           H  
ATOM   3763  HE2 MET A 244      10.911   1.341 -15.326  1.00 88.34           H  
ATOM   3764  HE3 MET A 244      10.174   2.907 -15.707  1.00 88.34           H  
ATOM   3765  N   ASP A 245       6.488   1.399 -11.844  1.00 86.71           N  
ATOM   3766  H   ASP A 245       7.315   0.871 -12.083  1.00 86.71           H  
ATOM   3767  CA  ASP A 245       6.221   1.573 -10.405  1.00 86.71           C  
ATOM   3768  HA  ASP A 245       5.471   0.845 -10.096  1.00 86.71           H  
ATOM   3769  C   ASP A 245       5.679   2.968 -10.038  1.00 86.71           C  
ATOM   3770  CB  ASP A 245       7.515   1.309  -9.616  1.00 86.71           C  
ATOM   3771  HB2 ASP A 245       7.411   1.764  -8.630  1.00 86.71           H  
ATOM   3772  HB3 ASP A 245       8.353   1.797 -10.114  1.00 86.71           H  
ATOM   3773  O   ASP A 245       4.742   3.082  -9.248  1.00 86.71           O  
ATOM   3774  CG  ASP A 245       7.842  -0.171  -9.397  1.00 86.71           C  
ATOM   3775  OD1 ASP A 245       7.200  -1.061 -10.000  1.00 86.71           O  
ATOM   3776  OD2 ASP A 245       8.704  -0.455  -8.538  1.00 86.71           O  
ATOM   3777  N   ALA A 246       6.203   4.029 -10.661  1.00 85.64           N  
ATOM   3778  H   ALA A 246       6.980   3.870 -11.287  1.00 85.64           H  
ATOM   3779  CA  ALA A 246       5.758   5.410 -10.442  1.00 85.64           C  
ATOM   3780  HA  ALA A 246       5.815   5.624  -9.375  1.00 85.64           H  
ATOM   3781  C   ALA A 246       4.299   5.679 -10.877  1.00 85.64           C  
ATOM   3782  CB  ALA A 246       6.738   6.337 -11.173  1.00 85.64           C  
ATOM   3783  HB1 ALA A 246       6.463   7.375 -10.985  1.00 85.64           H  
ATOM   3784  HB2 ALA A 246       7.750   6.173 -10.805  1.00 85.64           H  
ATOM   3785  HB3 ALA A 246       6.705   6.150 -12.246  1.00 85.64           H  
ATOM   3786  O   ALA A 246       3.683   6.636 -10.415  1.00 85.64           O  
ATOM   3787  N   ALA A 247       3.717   4.833 -11.734  1.00 88.40           N  
ATOM   3788  H   ALA A 247       4.239   4.021 -12.033  1.00 88.40           H  
ATOM   3789  CA  ALA A 247       2.307   4.904 -12.128  1.00 88.40           C  
ATOM   3790  HA  ALA A 247       1.997   5.948 -12.097  1.00 88.40           H  
ATOM   3791  C   ALA A 247       1.367   4.144 -11.167  1.00 88.40           C  
ATOM   3792  CB  ALA A 247       2.179   4.431 -13.583  1.00 88.40           C  
ATOM   3793  HB1 ALA A 247       2.837   5.020 -14.222  1.00 88.40           H  
ATOM   3794  HB2 ALA A 247       2.452   3.378 -13.657  1.00 88.40           H  
ATOM   3795  HB3 ALA A 247       1.151   4.556 -13.921  1.00 88.40           H  
ATOM   3796  O   ALA A 247       0.162   4.083 -11.420  1.00 88.40           O  
ATOM   3797  N   LEU A 248       1.904   3.568 -10.082  1.00 93.60           N  
ATOM   3798  H   LEU A 248       2.905   3.631  -9.962  1.00 93.60           H  
ATOM   3799  CA  LEU A 248       1.167   2.825  -9.053  1.00 93.60           C  
ATOM   3800  HA  LEU A 248       0.188   2.557  -9.450  1.00 93.60           H  
ATOM   3801  C   LEU A 248       0.900   3.655  -7.780  1.00 93.60           C  
ATOM   3802  CB  LEU A 248       1.920   1.521  -8.715  1.00 93.60           C  
ATOM   3803  HB2 LEU A 248       1.286   0.922  -8.061  1.00 93.60           H  
ATOM   3804  HB3 LEU A 248       2.820   1.787  -8.160  1.00 93.60           H  
ATOM   3805  O   LEU A 248       0.471   3.091  -6.770  1.00 93.60           O  
ATOM   3806  CG  LEU A 248       2.346   0.637  -9.900  1.00 93.60           C  
ATOM   3807  HG  LEU A 248       3.016   1.193 -10.556  1.00 93.60           H  
ATOM   3808  CD1 LEU A 248       3.093  -0.584  -9.368  1.00 93.60           C  
ATOM   3809 HD11 LEU A 248       2.429  -1.199  -8.760  1.00 93.60           H  
ATOM   3810 HD12 LEU A 248       3.463  -1.169 -10.210  1.00 93.60           H  
ATOM   3811 HD13 LEU A 248       3.947  -0.268  -8.770  1.00 93.60           H  
ATOM   3812  CD2 LEU A 248       1.155   0.139 -10.715  1.00 93.60           C  
ATOM   3813 HD21 LEU A 248       1.517  -0.467 -11.545  1.00 93.60           H  
ATOM   3814 HD22 LEU A 248       0.508  -0.470 -10.083  1.00 93.60           H  
ATOM   3815 HD23 LEU A 248       0.593   0.984 -11.114  1.00 93.60           H  
ATOM   3816  N   GLU A 249       1.196   4.957  -7.779  1.00 94.04           N  
ATOM   3817  H   GLU A 249       1.588   5.367  -8.615  1.00 94.04           H  
ATOM   3818  CA  GLU A 249       0.853   5.855  -6.666  1.00 94.04           C  
ATOM   3819  HA  GLU A 249       1.207   5.384  -5.749  1.00 94.04           H  
ATOM   3820  C   GLU A 249      -0.681   6.030  -6.526  1.00 94.04           C  
ATOM   3821  CB  GLU A 249       1.579   7.210  -6.809  1.00 94.04           C  
ATOM   3822  HB2 GLU A 249       1.182   7.911  -6.075  1.00 94.04           H  
ATOM   3823  HB3 GLU A 249       1.367   7.618  -7.797  1.00 94.04           H  
ATOM   3824  O   GLU A 249      -1.418   5.764  -7.483  1.00 94.04           O  
ATOM   3825  CG  GLU A 249       3.107   7.147  -6.615  1.00 94.04           C  
ATOM   3826  HG2 GLU A 249       3.513   8.144  -6.785  1.00 94.04           H  
ATOM   3827  HG3 GLU A 249       3.533   6.492  -7.375  1.00 94.04           H  
ATOM   3828  CD  GLU A 249       3.538   6.657  -5.217  1.00 94.04           C  
ATOM   3829  OE1 GLU A 249       3.602   5.422  -5.025  1.00 94.04           O  
ATOM   3830  OE2 GLU A 249       3.832   7.489  -4.317  1.00 94.04           O  
ATOM   3831  N   PRO A 250      -1.193   6.449  -5.349  1.00 96.27           N  
ATOM   3832  CA  PRO A 250      -2.630   6.607  -5.111  1.00 96.27           C  
ATOM   3833  HA  PRO A 250      -3.104   5.631  -5.213  1.00 96.27           H  
ATOM   3834  C   PRO A 250      -3.291   7.601  -6.076  1.00 96.27           C  
ATOM   3835  CB  PRO A 250      -2.759   7.086  -3.660  1.00 96.27           C  
ATOM   3836  HB2 PRO A 250      -2.770   8.176  -3.633  1.00 96.27           H  
ATOM   3837  HB3 PRO A 250      -3.651   6.690  -3.175  1.00 96.27           H  
ATOM   3838  O   PRO A 250      -2.781   8.702  -6.288  1.00 96.27           O  
ATOM   3839  CG  PRO A 250      -1.481   6.585  -2.994  1.00 96.27           C  
ATOM   3840  HG2 PRO A 250      -1.211   7.184  -2.125  1.00 96.27           H  
ATOM   3841  HG3 PRO A 250      -1.590   5.535  -2.720  1.00 96.27           H  
ATOM   3842  CD  PRO A 250      -0.460   6.725  -4.120  1.00 96.27           C  
ATOM   3843  HD2 PRO A 250       0.362   6.027  -3.962  1.00 96.27           H  
ATOM   3844  HD3 PRO A 250      -0.084   7.748  -4.144  1.00 96.27           H  
ATOM   3845  N   LYS A 251      -4.458   7.238  -6.619  1.00 95.58           N  
ATOM   3846  H   LYS A 251      -4.818   6.321  -6.396  1.00 95.58           H  
ATOM   3847  CA  LYS A 251      -5.241   8.072  -7.549  1.00 95.58           C  
ATOM   3848  HA  LYS A 251      -4.809   9.072  -7.585  1.00 95.58           H  
ATOM   3849  C   LYS A 251      -6.683   8.233  -7.068  1.00 95.58           C  
ATOM   3850  CB  LYS A 251      -5.172   7.467  -8.961  1.00 95.58           C  
ATOM   3851  HB2 LYS A 251      -5.941   7.922  -9.586  1.00 95.58           H  
ATOM   3852  HB3 LYS A 251      -5.356   6.395  -8.895  1.00 95.58           H  
ATOM   3853  O   LYS A 251      -7.243   7.311  -6.480  1.00 95.58           O  
ATOM   3854  CG  LYS A 251      -3.809   7.683  -9.631  1.00 95.58           C  
ATOM   3855  HG2 LYS A 251      -3.020   7.279  -8.997  1.00 95.58           H  
ATOM   3856  HG3 LYS A 251      -3.642   8.752  -9.761  1.00 95.58           H  
ATOM   3857  CD  LYS A 251      -3.750   6.986 -10.997  1.00 95.58           C  
ATOM   3858  HD2 LYS A 251      -3.879   5.912 -10.865  1.00 95.58           H  
ATOM   3859  HD3 LYS A 251      -4.546   7.367 -11.637  1.00 95.58           H  
ATOM   3860  CE  LYS A 251      -2.389   7.269 -11.639  1.00 95.58           C  
ATOM   3861  HE2 LYS A 251      -2.265   8.350 -11.715  1.00 95.58           H  
ATOM   3862  HE3 LYS A 251      -1.607   6.880 -10.986  1.00 95.58           H  
ATOM   3863  NZ  LYS A 251      -2.282   6.655 -12.981  1.00 95.58           N  
ATOM   3864  HZ1 LYS A 251      -3.097   6.831 -13.551  1.00 95.58           H  
ATOM   3865  HZ2 LYS A 251      -1.449   6.924 -13.484  1.00 95.58           H  
ATOM   3866  HZ3 LYS A 251      -2.322   5.647 -12.936  1.00 95.58           H  
ATOM   3867  N   VAL A 252      -7.273   9.404  -7.313  1.00 95.97           N  
ATOM   3868  H   VAL A 252      -6.764  10.084  -7.860  1.00 95.97           H  
ATOM   3869  CA  VAL A 252      -8.649   9.757  -6.919  1.00 95.97           C  
ATOM   3870  HA  VAL A 252      -8.959   9.112  -6.096  1.00 95.97           H  
ATOM   3871  C   VAL A 252      -9.600   9.530  -8.096  1.00 95.97           C  
ATOM   3872  CB  VAL A 252      -8.746  11.222  -6.437  1.00 95.97           C  
ATOM   3873  HB  VAL A 252      -8.600  11.886  -7.290  1.00 95.97           H  
ATOM   3874  O   VAL A 252      -9.308   9.967  -9.207  1.00 95.97           O  
ATOM   3875  CG1 VAL A 252     -10.120  11.512  -5.818  1.00 95.97           C  
ATOM   3876 HG11 VAL A 252     -10.307  10.832  -4.988  1.00 95.97           H  
ATOM   3877 HG12 VAL A 252     -10.152  12.539  -5.454  1.00 95.97           H  
ATOM   3878 HG13 VAL A 252     -10.904  11.396  -6.567  1.00 95.97           H  
ATOM   3879  CG2 VAL A 252      -7.689  11.578  -5.383  1.00 95.97           C  
ATOM   3880 HG21 VAL A 252      -7.794  12.626  -5.101  1.00 95.97           H  
ATOM   3881 HG22 VAL A 252      -7.814  10.956  -4.497  1.00 95.97           H  
ATOM   3882 HG23 VAL A 252      -6.683  11.449  -5.783  1.00 95.97           H  
ATOM   3883  N   PHE A 253     -10.744   8.891  -7.849  1.00 95.45           N  
ATOM   3884  H   PHE A 253     -10.906   8.544  -6.915  1.00 95.45           H  
ATOM   3885  CA  PHE A 253     -11.770   8.596  -8.850  1.00 95.45           C  
ATOM   3886  HA  PHE A 253     -11.558   9.160  -9.759  1.00 95.45           H  
ATOM   3887  C   PHE A 253     -13.156   8.997  -8.356  1.00 95.45           C  
ATOM   3888  CB  PHE A 253     -11.759   7.105  -9.205  1.00 95.45           C  
ATOM   3889  HB2 PHE A 253     -12.563   6.903  -9.913  1.00 95.45           H  
ATOM   3890  HB3 PHE A 253     -11.954   6.518  -8.308  1.00 95.45           H  
ATOM   3891  O   PHE A 253     -13.521   8.720  -7.212  1.00 95.45           O  
ATOM   3892  CG  PHE A 253     -10.452   6.661  -9.815  1.00 95.45           C  
ATOM   3893  CD1 PHE A 253     -10.266   6.717 -11.208  1.00 95.45           C  
ATOM   3894  HD1 PHE A 253     -11.077   7.032 -11.847  1.00 95.45           H  
ATOM   3895  CD2 PHE A 253      -9.402   6.252  -8.977  1.00 95.45           C  
ATOM   3896  HD2 PHE A 253      -9.540   6.219  -7.907  1.00 95.45           H  
ATOM   3897  CE1 PHE A 253      -9.018   6.391 -11.764  1.00 95.45           C  
ATOM   3898  HE1 PHE A 253      -8.865   6.445 -12.832  1.00 95.45           H  
ATOM   3899  CE2 PHE A 253      -8.157   5.930  -9.531  1.00 95.45           C  
ATOM   3900  HE2 PHE A 253      -7.353   5.616  -8.882  1.00 95.45           H  
ATOM   3901  CZ  PHE A 253      -7.960   6.019 -10.919  1.00 95.45           C  
ATOM   3902  HZ  PHE A 253      -6.986   5.806 -11.334  1.00 95.45           H  
ATOM   3903  N   SER A 254     -13.942   9.594  -9.252  1.00 93.74           N  
ATOM   3904  H   SER A 254     -13.548   9.840 -10.148  1.00 93.74           H  
ATOM   3905  CA  SER A 254     -15.330   9.994  -8.981  1.00 93.74           C  
ATOM   3906  HA  SER A 254     -15.541   9.836  -7.924  1.00 93.74           H  
ATOM   3907  C   SER A 254     -16.363   9.181  -9.771  1.00 93.74           C  
ATOM   3908  CB  SER A 254     -15.516  11.488  -9.259  1.00 93.74           C  
ATOM   3909  HB2 SER A 254     -15.399  11.675 -10.327  1.00 93.74           H  
ATOM   3910  HB3 SER A 254     -16.521  11.784  -8.956  1.00 93.74           H  
ATOM   3911  O   SER A 254     -17.554   9.264  -9.469  1.00 93.74           O  
ATOM   3912  OG  SER A 254     -14.566  12.256  -8.541  1.00 93.74           O  
ATOM   3913  HG  SER A 254     -14.763  13.187  -8.666  1.00 93.74           H  
ATOM   3914  N   ASP A 255     -15.918   8.407 -10.766  1.00 94.16           N  
ATOM   3915  H   ASP A 255     -14.924   8.375 -10.942  1.00 94.16           H  
ATOM   3916  CA  ASP A 255     -16.737   7.598 -11.669  1.00 94.16           C  
ATOM   3917  HA  ASP A 255     -17.684   7.382 -11.175  1.00 94.16           H  
ATOM   3918  C   ASP A 255     -16.060   6.255 -12.012  1.00 94.16           C  
ATOM   3919  CB  ASP A 255     -17.031   8.395 -12.952  1.00 94.16           C  
ATOM   3920  HB2 ASP A 255     -17.910   7.962 -13.431  1.00 94.16           H  
ATOM   3921  HB3 ASP A 255     -17.267   9.430 -12.706  1.00 94.16           H  
ATOM   3922  O   ASP A 255     -14.843   6.102 -11.888  1.00 94.16           O  
ATOM   3923  CG  ASP A 255     -15.860   8.341 -13.936  1.00 94.16           C  
ATOM   3924  OD1 ASP A 255     -15.898   7.456 -14.821  1.00 94.16           O  
ATOM   3925  OD2 ASP A 255     -14.901   9.125 -13.777  1.00 94.16           O  
ATOM   3926  N   TYR A 256     -16.849   5.284 -12.480  1.00 94.34           N  
ATOM   3927  H   TYR A 256     -17.836   5.477 -12.579  1.00 94.34           H  
ATOM   3928  CA  TYR A 256     -16.376   3.930 -12.790  1.00 94.34           C  
ATOM   3929  HA  TYR A 256     -15.678   3.625 -12.010  1.00 94.34           H  
ATOM   3930  C   TYR A 256     -15.617   3.806 -14.126  1.00 94.34           C  
ATOM   3931  CB  TYR A 256     -17.581   2.978 -12.750  1.00 94.34           C  
ATOM   3932  HB2 TYR A 256     -18.069   3.065 -11.779  1.00 94.34           H  
ATOM   3933  HB3 TYR A 256     -18.299   3.282 -13.511  1.00 94.34           H  
ATOM   3934  O   TYR A 256     -14.727   2.965 -14.250  1.00 94.34           O  
ATOM   3935  CG  TYR A 256     -17.213   1.522 -12.964  1.00 94.34           C  
ATOM   3936  CD1 TYR A 256     -17.608   0.844 -14.136  1.00 94.34           C  
ATOM   3937  HD1 TYR A 256     -18.205   1.350 -14.880  1.00 94.34           H  
ATOM   3938  CD2 TYR A 256     -16.415   0.867 -12.010  1.00 94.34           C  
ATOM   3939  HD2 TYR A 256     -16.099   1.380 -11.113  1.00 94.34           H  
ATOM   3940  CE1 TYR A 256     -17.194  -0.487 -14.360  1.00 94.34           C  
ATOM   3941  HE1 TYR A 256     -17.480  -1.001 -15.265  1.00 94.34           H  
ATOM   3942  CE2 TYR A 256     -15.982  -0.448 -12.248  1.00 94.34           C  
ATOM   3943  HE2 TYR A 256     -15.331  -0.943 -11.542  1.00 94.34           H  
ATOM   3944  OH  TYR A 256     -15.872  -2.381 -13.644  1.00 94.34           O  
ATOM   3945  HH  TYR A 256     -16.156  -2.767 -14.475  1.00 94.34           H  
ATOM   3946  CZ  TYR A 256     -16.360  -1.131 -13.420  1.00 94.34           C  
ATOM   3947  N   ASN A 257     -15.910   4.641 -15.126  1.00 93.59           N  
ATOM   3948  H   ASN A 257     -16.444   5.475 -14.927  1.00 93.59           H  
ATOM   3949  CA  ASN A 257     -15.275   4.533 -16.444  1.00 93.59           C  
ATOM   3950  HA  ASN A 257     -15.313   3.494 -16.771  1.00 93.59           H  
ATOM   3951  C   ASN A 257     -13.794   4.932 -16.369  1.00 93.59           C  
ATOM   3952  CB  ASN A 257     -16.039   5.393 -17.463  1.00 93.59           C  
ATOM   3953  HB2 ASN A 257     -16.012   6.435 -17.146  1.00 93.59           H  
ATOM   3954  HB3 ASN A 257     -15.538   5.326 -18.429  1.00 93.59           H  
ATOM   3955  O   ASN A 257     -12.944   4.259 -16.954  1.00 93.59           O  
ATOM   3956  CG  ASN A 257     -17.480   4.962 -17.663  1.00 93.59           C  
ATOM   3957  ND2 ASN A 257     -18.361   5.898 -17.928  1.00 93.59           N  
ATOM   3958 HD21 ASN A 257     -18.077   6.867 -17.914  1.00 93.59           H  
ATOM   3959 HD22 ASN A 257     -19.316   5.590 -18.045  1.00 93.59           H  
ATOM   3960  OD1 ASN A 257     -17.843   3.801 -17.605  1.00 93.59           O  
ATOM   3961  N   SER A 258     -13.475   5.964 -15.584  1.00 95.33           N  
ATOM   3962  H   SER A 258     -14.225   6.523 -15.204  1.00 95.33           H  
ATOM   3963  CA  SER A 258     -12.094   6.363 -15.284  1.00 95.33           C  
ATOM   3964  HA  SER A 258     -11.580   6.590 -16.218  1.00 95.33           H  
ATOM   3965  C   SER A 258     -11.301   5.256 -14.571  1.00 95.33           C  
ATOM   3966  CB  SER A 258     -12.102   7.632 -14.427  1.00 95.33           C  
ATOM   3967  HB2 SER A 258     -11.075   7.908 -14.187  1.00 95.33           H  
ATOM   3968  HB3 SER A 258     -12.650   7.449 -13.503  1.00 95.33           H  
ATOM   3969  O   SER A 258     -10.119   5.065 -14.857  1.00 95.33           O  
ATOM   3970  OG  SER A 258     -12.710   8.697 -15.128  1.00 95.33           O  
ATOM   3971  HG  SER A 258     -13.541   8.894 -14.689  1.00 95.33           H  
ATOM   3972  N   VAL A 259     -11.946   4.474 -13.695  1.00 96.14           N  
ATOM   3973  H   VAL A 259     -12.922   4.666 -13.517  1.00 96.14           H  
ATOM   3974  CA  VAL A 259     -11.328   3.306 -13.033  1.00 96.14           C  
ATOM   3975  HA  VAL A 259     -10.382   3.616 -12.591  1.00 96.14           H  
ATOM   3976  C   VAL A 259     -11.011   2.206 -14.048  1.00 96.14           C  
ATOM   3977  CB  VAL A 259     -12.232   2.765 -11.904  1.00 96.14           C  
ATOM   3978  HB  VAL A 259     -13.217   2.524 -12.303  1.00 96.14           H  
ATOM   3979  O   VAL A 259      -9.887   1.702 -14.079  1.00 96.14           O  
ATOM   3980  CG1 VAL A 259     -11.677   1.499 -11.244  1.00 96.14           C  
ATOM   3981 HG11 VAL A 259     -11.562   0.697 -11.973  1.00 96.14           H  
ATOM   3982 HG12 VAL A 259     -12.372   1.157 -10.476  1.00 96.14           H  
ATOM   3983 HG13 VAL A 259     -10.716   1.709 -10.775  1.00 96.14           H  
ATOM   3984  CG2 VAL A 259     -12.399   3.818 -10.805  1.00 96.14           C  
ATOM   3985 HG21 VAL A 259     -11.421   4.115 -10.427  1.00 96.14           H  
ATOM   3986 HG22 VAL A 259     -12.901   4.701 -11.202  1.00 96.14           H  
ATOM   3987 HG23 VAL A 259     -12.996   3.417  -9.986  1.00 96.14           H  
ATOM   3988  N   VAL A 260     -11.967   1.868 -14.920  1.00 93.90           N  
ATOM   3989  H   VAL A 260     -12.870   2.312 -14.833  1.00 93.90           H  
ATOM   3990  CA  VAL A 260     -11.783   0.858 -15.979  1.00 93.90           C  
ATOM   3991  HA  VAL A 260     -11.439  -0.066 -15.513  1.00 93.90           H  
ATOM   3992  C   VAL A 260     -10.697   1.273 -16.979  1.00 93.90           C  
ATOM   3993  CB  VAL A 260     -13.126   0.568 -16.680  1.00 93.90           C  
ATOM   3994  HB  VAL A 260     -13.582   1.510 -16.987  1.00 93.90           H  
ATOM   3995  O   VAL A 260      -9.938   0.419 -17.436  1.00 93.90           O  
ATOM   3996  CG1 VAL A 260     -12.996  -0.325 -17.921  1.00 93.90           C  
ATOM   3997 HG11 VAL A 260     -12.489  -1.254 -17.660  1.00 93.90           H  
ATOM   3998 HG12 VAL A 260     -12.430   0.189 -18.698  1.00 93.90           H  
ATOM   3999 HG13 VAL A 260     -13.984  -0.553 -18.320  1.00 93.90           H  
ATOM   4000  CG2 VAL A 260     -14.077  -0.150 -15.716  1.00 93.90           C  
ATOM   4001 HG21 VAL A 260     -15.032  -0.331 -16.208  1.00 93.90           H  
ATOM   4002 HG22 VAL A 260     -14.261   0.466 -14.836  1.00 93.90           H  
ATOM   4003 HG23 VAL A 260     -13.649  -1.100 -15.396  1.00 93.90           H  
ATOM   4004  N   ALA A 261     -10.562   2.566 -17.284  1.00 92.10           N  
ATOM   4005  H   ALA A 261     -11.242   3.221 -16.923  1.00 92.10           H  
ATOM   4006  CA  ALA A 261      -9.505   3.076 -18.158  1.00 92.10           C  
ATOM   4007  HA  ALA A 261      -9.509   2.494 -19.080  1.00 92.10           H  
ATOM   4008  C   ALA A 261      -8.091   2.950 -17.548  1.00 92.10           C  
ATOM   4009  CB  ALA A 261      -9.843   4.531 -18.510  1.00 92.10           C  
ATOM   4010  HB1 ALA A 261      -9.111   4.912 -19.223  1.00 92.10           H  
ATOM   4011  HB2 ALA A 261      -9.818   5.147 -17.612  1.00 92.10           H  
ATOM   4012  HB3 ALA A 261     -10.836   4.586 -18.955  1.00 92.10           H  
ATOM   4013  O   ALA A 261      -7.133   2.672 -18.268  1.00 92.10           O  
ATOM   4014  N   GLU A 262      -7.947   3.125 -16.230  1.00 93.44           N  
ATOM   4015  H   GLU A 262      -8.763   3.397 -15.700  1.00 93.44           H  
ATOM   4016  CA  GLU A 262      -6.654   3.088 -15.523  1.00 93.44           C  
ATOM   4017  HA  GLU A 262      -5.879   3.503 -16.168  1.00 93.44           H  
ATOM   4018  C   GLU A 262      -6.210   1.666 -15.119  1.00 93.44           C  
ATOM   4019  CB  GLU A 262      -6.786   3.990 -14.283  1.00 93.44           C  
ATOM   4020  HB2 GLU A 262      -7.635   3.640 -13.695  1.00 93.44           H  
ATOM   4021  HB3 GLU A 262      -7.003   5.010 -14.599  1.00 93.44           H  
ATOM   4022  O   GLU A 262      -5.011   1.348 -15.145  1.00 93.44           O  
ATOM   4023  CG  GLU A 262      -5.559   3.995 -13.360  1.00 93.44           C  
ATOM   4024  HG2 GLU A 262      -5.295   2.974 -13.085  1.00 93.44           H  
ATOM   4025  HG3 GLU A 262      -5.828   4.494 -12.429  1.00 93.44           H  
ATOM   4026  CD  GLU A 262      -4.329   4.708 -13.915  1.00 93.44           C  
ATOM   4027  OE1 GLU A 262      -3.207   4.212 -13.655  1.00 93.44           O  
ATOM   4028  OE2 GLU A 262      -4.412   5.852 -14.409  1.00 93.44           O  
ATOM   4029  N   TYR A 263      -7.162   0.821 -14.712  1.00 94.71           N  
ATOM   4030  H   TYR A 263      -8.105   1.178 -14.659  1.00 94.71           H  
ATOM   4031  CA  TYR A 263      -6.908  -0.497 -14.113  1.00 94.71           C  
ATOM   4032  HA  TYR A 263      -5.831  -0.665 -14.075  1.00 94.71           H  
ATOM   4033  C   TYR A 263      -7.489  -1.668 -14.914  1.00 94.71           C  
ATOM   4034  CB  TYR A 263      -7.427  -0.516 -12.668  1.00 94.71           C  
ATOM   4035  HB2 TYR A 263      -8.514  -0.434 -12.691  1.00 94.71           H  
ATOM   4036  HB3 TYR A 263      -7.190  -1.478 -12.213  1.00 94.71           H  
ATOM   4037  O   TYR A 263      -7.315  -2.815 -14.505  1.00 94.71           O  
ATOM   4038  CG  TYR A 263      -6.863   0.575 -11.777  1.00 94.71           C  
ATOM   4039  CD1 TYR A 263      -5.500   0.587 -11.423  1.00 94.71           C  
ATOM   4040  HD1 TYR A 263      -4.847  -0.191 -11.789  1.00 94.71           H  
ATOM   4041  CD2 TYR A 263      -7.709   1.598 -11.324  1.00 94.71           C  
ATOM   4042  HD2 TYR A 263      -8.743   1.613 -11.636  1.00 94.71           H  
ATOM   4043  CE1 TYR A 263      -4.989   1.623 -10.614  1.00 94.71           C  
ATOM   4044  HE1 TYR A 263      -3.937   1.661 -10.372  1.00 94.71           H  
ATOM   4045  CE2 TYR A 263      -7.209   2.615 -10.493  1.00 94.71           C  
ATOM   4046  HE2 TYR A 263      -7.862   3.404 -10.150  1.00 94.71           H  
ATOM   4047  OH  TYR A 263      -5.375   3.631  -9.343  1.00 94.71           O  
ATOM   4048  HH  TYR A 263      -4.443   3.535  -9.131  1.00 94.71           H  
ATOM   4049  CZ  TYR A 263      -5.849   2.632 -10.132  1.00 94.71           C  
ATOM   4050  N   GLY A 264      -8.135  -1.411 -16.053  1.00 92.16           N  
ATOM   4051  H   GLY A 264      -8.283  -0.446 -16.311  1.00 92.16           H  
ATOM   4052  CA  GLY A 264      -8.870  -2.415 -16.822  1.00 92.16           C  
ATOM   4053  HA2 GLY A 264      -9.054  -2.027 -17.823  1.00 92.16           H  
ATOM   4054  HA3 GLY A 264      -8.274  -3.324 -16.909  1.00 92.16           H  
ATOM   4055  C   GLY A 264     -10.216  -2.781 -16.189  1.00 92.16           C  
ATOM   4056  O   GLY A 264     -10.489  -2.486 -15.023  1.00 92.16           O  
ATOM   4057  N   ASN A 265     -11.072  -3.461 -16.954  1.00 91.29           N  
ATOM   4058  H   ASN A 265     -10.810  -3.698 -17.900  1.00 91.29           H  
ATOM   4059  CA  ASN A 265     -12.260  -4.092 -16.383  1.00 91.29           C  
ATOM   4060  HA  ASN A 265     -12.775  -3.361 -15.760  1.00 91.29           H  
ATOM   4061  C   ASN A 265     -11.854  -5.268 -15.477  1.00 91.29           C  
ATOM   4062  CB  ASN A 265     -13.217  -4.528 -17.504  1.00 91.29           C  
ATOM   4063  HB2 ASN A 265     -13.458  -3.680 -18.144  1.00 91.29           H  
ATOM   4064  HB3 ASN A 265     -12.748  -5.306 -18.106  1.00 91.29           H  
ATOM   4065  O   ASN A 265     -10.793  -5.865 -15.676  1.00 91.29           O  
ATOM   4066  CG  ASN A 265     -14.513  -5.050 -16.910  1.00 91.29           C  
ATOM   4067  ND2 ASN A 265     -14.977  -6.200 -17.330  1.00 91.29           N  
ATOM   4068 HD21 ASN A 265     -15.696  -6.610 -16.751  1.00 91.29           H  
ATOM   4069 HD22 ASN A 265     -14.435  -6.771 -17.962  1.00 91.29           H  
ATOM   4070  OD1 ASN A 265     -15.085  -4.443 -16.018  1.00 91.29           O  
ATOM   4071  N   TYR A 266     -12.689  -5.616 -14.499  1.00 93.30           N  
ATOM   4072  H   TYR A 266     -13.592  -5.167 -14.442  1.00 93.30           H  
ATOM   4073  CA  TYR A 266     -12.470  -6.815 -13.694  1.00 93.30           C  
ATOM   4074  HA  TYR A 266     -11.397  -6.929 -13.542  1.00 93.30           H  
ATOM   4075  C   TYR A 266     -12.946  -8.082 -14.423  1.00 93.30           C  
ATOM   4076  CB  TYR A 266     -13.097  -6.652 -12.303  1.00 93.30           C  
ATOM   4077  HB2 TYR A 266     -12.802  -7.505 -11.691  1.00 93.30           H  
ATOM   4078  HB3 TYR A 266     -12.679  -5.767 -11.824  1.00 93.30           H  
ATOM   4079  O   TYR A 266     -13.899  -8.055 -15.200  1.00 93.30           O  
ATOM   4080  CG  TYR A 266     -14.610  -6.560 -12.293  1.00 93.30           C  
ATOM   4081  CD1 TYR A 266     -15.267  -5.316 -12.199  1.00 93.30           C  
ATOM   4082  HD1 TYR A 266     -14.700  -4.398 -12.140  1.00 93.30           H  
ATOM   4083  CD2 TYR A 266     -15.364  -7.741 -12.387  1.00 93.30           C  
ATOM   4084  HD2 TYR A 266     -14.862  -8.693 -12.479  1.00 93.30           H  
ATOM   4085  CE1 TYR A 266     -16.676  -5.258 -12.184  1.00 93.30           C  
ATOM   4086  HE1 TYR A 266     -17.181  -4.307 -12.103  1.00 93.30           H  
ATOM   4087  CE2 TYR A 266     -16.764  -7.679 -12.406  1.00 93.30           C  
ATOM   4088  HE2 TYR A 266     -17.346  -8.584 -12.506  1.00 93.30           H  
ATOM   4089  OH  TYR A 266     -18.791  -6.431 -12.255  1.00 93.30           O  
ATOM   4090  HH  TYR A 266     -19.118  -5.547 -12.077  1.00 93.30           H  
ATOM   4091  CZ  TYR A 266     -17.432  -6.445 -12.294  1.00 93.30           C  
ATOM   4092  N   GLU A 267     -12.324  -9.217 -14.112  1.00 91.24           N  
ATOM   4093  H   GLU A 267     -11.562  -9.171 -13.451  1.00 91.24           H  
ATOM   4094  CA  GLU A 267     -12.830 -10.546 -14.478  1.00 91.24           C  
ATOM   4095  HA  GLU A 267     -13.809 -10.443 -14.946  1.00 91.24           H  
ATOM   4096  C   GLU A 267     -12.985 -11.376 -13.202  1.00 91.24           C  
ATOM   4097  CB  GLU A 267     -11.900 -11.250 -15.482  1.00 91.24           C  
ATOM   4098  HB2 GLU A 267     -11.544 -10.532 -16.221  1.00 91.24           H  
ATOM   4099  HB3 GLU A 267     -11.040 -11.637 -14.937  1.00 91.24           H  
ATOM   4100  O   GLU A 267     -12.152 -11.288 -12.300  1.00 91.24           O  
ATOM   4101  CG  GLU A 267     -12.605 -12.406 -16.220  1.00 91.24           C  
ATOM   4102  HG2 GLU A 267     -12.978 -12.041 -17.177  1.00 91.24           H  
ATOM   4103  HG3 GLU A 267     -13.473 -12.732 -15.648  1.00 91.24           H  
ATOM   4104  CD  GLU A 267     -11.678 -13.611 -16.442  1.00 91.24           C  
ATOM   4105  OE1 GLU A 267     -12.077 -14.721 -16.004  1.00 91.24           O  
ATOM   4106  OE2 GLU A 267     -10.567 -13.413 -16.975  1.00 91.24           O  
ATOM   4107  N   VAL A 268     -14.036 -12.195 -13.105  1.00 91.98           N  
ATOM   4108  H   VAL A 268     -14.654 -12.272 -13.900  1.00 91.98           H  
ATOM   4109  CA  VAL A 268     -14.196 -13.141 -11.993  1.00 91.98           C  
ATOM   4110  HA  VAL A 268     -13.296 -13.109 -11.379  1.00 91.98           H  
ATOM   4111  C   VAL A 268     -14.301 -14.551 -12.551  1.00 91.98           C  
ATOM   4112  CB  VAL A 268     -15.356 -12.786 -11.049  1.00 91.98           C  
ATOM   4113  HB  VAL A 268     -16.303 -12.965 -11.559  1.00 91.98           H  
ATOM   4114  O   VAL A 268     -15.328 -14.970 -13.100  1.00 91.98           O  
ATOM   4115  CG1 VAL A 268     -15.296 -13.663  -9.790  1.00 91.98           C  
ATOM   4116 HG11 VAL A 268     -14.337 -13.534  -9.287  1.00 91.98           H  
ATOM   4117 HG12 VAL A 268     -16.090 -13.376  -9.102  1.00 91.98           H  
ATOM   4118 HG13 VAL A 268     -15.419 -14.714 -10.051  1.00 91.98           H  
ATOM   4119  CG2 VAL A 268     -15.311 -11.317 -10.616  1.00 91.98           C  
ATOM   4120 HG21 VAL A 268     -15.569 -10.677 -11.460  1.00 91.98           H  
ATOM   4121 HG22 VAL A 268     -14.309 -11.056 -10.275  1.00 91.98           H  
ATOM   4122 HG23 VAL A 268     -16.025 -11.130  -9.813  1.00 91.98           H  
ATOM   4123  N   THR A 269     -13.218 -15.293 -12.370  1.00 88.57           N  
ATOM   4124  H   THR A 269     -12.426 -14.846 -11.932  1.00 88.57           H  
ATOM   4125  CA  THR A 269     -13.068 -16.685 -12.801  1.00 88.57           C  
ATOM   4126  HA  THR A 269     -13.241 -16.730 -13.877  1.00 88.57           H  
ATOM   4127  C   THR A 269     -14.063 -17.615 -12.089  1.00 88.57           C  
ATOM   4128  CB  THR A 269     -11.638 -17.167 -12.528  1.00 88.57           C  
ATOM   4129  HB  THR A 269     -11.547 -18.205 -12.849  1.00 88.57           H  
ATOM   4130  O   THR A 269     -14.617 -17.287 -11.036  1.00 88.57           O  
ATOM   4131  CG2 THR A 269     -10.565 -16.347 -13.246  1.00 88.57           C  
ATOM   4132 HG21 THR A 269     -10.790 -16.301 -14.311  1.00 88.57           H  
ATOM   4133 HG22 THR A 269     -10.520 -15.326 -12.865  1.00 88.57           H  
ATOM   4134 HG23 THR A 269      -9.591 -16.819 -13.122  1.00 88.57           H  
ATOM   4135  OG1 THR A 269     -11.415 -17.102 -11.140  1.00 88.57           O  
ATOM   4136  HG1 THR A 269     -11.446 -16.172 -10.903  1.00 88.57           H  
ATOM   4137  N   ALA A 270     -14.289 -18.819 -12.626  1.00 84.77           N  
ATOM   4138  H   ALA A 270     -13.819 -19.062 -13.486  1.00 84.77           H  
ATOM   4139  CA  ALA A 270     -15.225 -19.788 -12.037  1.00 84.77           C  
ATOM   4140  HA  ALA A 270     -16.199 -19.308 -11.949  1.00 84.77           H  
ATOM   4141  C   ALA A 270     -14.845 -20.263 -10.614  1.00 84.77           C  
ATOM   4142  CB  ALA A 270     -15.363 -20.970 -13.003  1.00 84.77           C  
ATOM   4143  HB1 ALA A 270     -16.087 -21.681 -12.606  1.00 84.77           H  
ATOM   4144  HB2 ALA A 270     -15.708 -20.621 -13.976  1.00 84.77           H  
ATOM   4145  HB3 ALA A 270     -14.404 -21.474 -13.119  1.00 84.77           H  
ATOM   4146  O   ALA A 270     -15.717 -20.705  -9.871  1.00 84.77           O  
ATOM   4147  N   SER A 271     -13.573 -20.147 -10.216  1.00 84.48           N  
ATOM   4148  H   SER A 271     -12.899 -19.744 -10.851  1.00 84.48           H  
ATOM   4149  CA  SER A 271     -13.081 -20.466  -8.865  1.00 84.48           C  
ATOM   4150  HA  SER A 271     -13.665 -21.293  -8.463  1.00 84.48           H  
ATOM   4151  C   SER A 271     -13.207 -19.306  -7.864  1.00 84.48           C  
ATOM   4152  CB  SER A 271     -11.622 -20.922  -8.961  1.00 84.48           C  
ATOM   4153  HB2 SER A 271     -11.238 -21.149  -7.967  1.00 84.48           H  
ATOM   4154  HB3 SER A 271     -11.570 -21.823  -9.573  1.00 84.48           H  
ATOM   4155  O   SER A 271     -12.860 -19.470  -6.692  1.00 84.48           O  
ATOM   4156  OG  SER A 271     -10.845 -19.902  -9.560  1.00 84.48           O  
ATOM   4157  HG  SER A 271      -9.951 -20.222  -9.699  1.00 84.48           H  
ATOM   4158  N   GLY A 272     -13.688 -18.139  -8.308  1.00 83.94           N  
ATOM   4159  H   GLY A 272     -13.964 -18.071  -9.277  1.00 83.94           H  
ATOM   4160  CA  GLY A 272     -13.791 -16.924  -7.499  1.00 83.94           C  
ATOM   4161  HA2 GLY A 272     -14.079 -17.181  -6.479  1.00 83.94           H  
ATOM   4162  HA3 GLY A 272     -14.576 -16.292  -7.916  1.00 83.94           H  
ATOM   4163  C   GLY A 272     -12.511 -16.084  -7.434  1.00 83.94           C  
ATOM   4164  O   GLY A 272     -12.506 -15.075  -6.734  1.00 83.94           O  
ATOM   4165  N   LYS A 273     -11.432 -16.432  -8.160  1.00 89.99           N  
ATOM   4166  H   LYS A 273     -11.483 -17.243  -8.759  1.00 89.99           H  
ATOM   4167  CA  LYS A 273     -10.308 -15.492  -8.323  1.00 89.99           C  
ATOM   4168  HA  LYS A 273     -10.062 -15.110  -7.332  1.00 89.99           H  
ATOM   4169  C   LYS A 273     -10.772 -14.298  -9.161  1.00 89.99           C  
ATOM   4170  CB  LYS A 273      -9.026 -16.152  -8.887  1.00 89.99           C  
ATOM   4171  HB2 LYS A 273      -9.209 -16.573  -9.875  1.00 89.99           H  
ATOM   4172  HB3 LYS A 273      -8.715 -16.951  -8.214  1.00 89.99           H  
ATOM   4173  O   LYS A 273     -11.279 -14.486 -10.270  1.00 89.99           O  
ATOM   4174  CG  LYS A 273      -7.907 -15.094  -8.981  1.00 89.99           C  
ATOM   4175  HG2 LYS A 273      -8.157 -14.384  -9.770  1.00 89.99           H  
ATOM   4176  HG3 LYS A 273      -7.885 -14.551  -8.037  1.00 89.99           H  
ATOM   4177  CD  LYS A 273      -6.486 -15.617  -9.249  1.00 89.99           C  
ATOM   4178  HD2 LYS A 273      -6.422 -16.056 -10.245  1.00 89.99           H  
ATOM   4179  HD3 LYS A 273      -6.232 -16.361  -8.495  1.00 89.99           H  
ATOM   4180  CE  LYS A 273      -5.548 -14.400  -9.127  1.00 89.99           C  
ATOM   4181  HE2 LYS A 273      -5.868 -13.822  -8.260  1.00 89.99           H  
ATOM   4182  HE3 LYS A 273      -5.671 -13.751  -9.995  1.00 89.99           H  
ATOM   4183  NZ  LYS A 273      -4.118 -14.738  -8.922  1.00 89.99           N  
ATOM   4184  HZ1 LYS A 273      -3.684 -13.971  -8.428  1.00 89.99           H  
ATOM   4185  HZ2 LYS A 273      -3.617 -14.902  -9.784  1.00 89.99           H  
ATOM   4186  HZ3 LYS A 273      -4.005 -15.506  -8.275  1.00 89.99           H  
ATOM   4187  N   VAL A 274     -10.567 -13.101  -8.618  1.00 92.94           N  
ATOM   4188  H   VAL A 274     -10.198 -13.069  -7.679  1.00 92.94           H  
ATOM   4189  CA  VAL A 274     -10.804 -11.815  -9.280  1.00 92.94           C  
ATOM   4190  HA  VAL A 274     -11.548 -11.956 -10.064  1.00 92.94           H  
ATOM   4191  C   VAL A 274      -9.507 -11.320  -9.922  1.00 92.94           C  
ATOM   4192  CB  VAL A 274     -11.362 -10.771  -8.292  1.00 92.94           C  
ATOM   4193  HB  VAL A 274     -10.600 -10.553  -7.543  1.00 92.94           H  
ATOM   4194  O   VAL A 274      -8.451 -11.324  -9.287  1.00 92.94           O  
ATOM   4195  CG1 VAL A 274     -11.735  -9.462  -8.999  1.00 92.94           C  
ATOM   4196 HG11 VAL A 274     -12.186  -8.770  -8.289  1.00 92.94           H  
ATOM   4197 HG12 VAL A 274     -10.843  -8.987  -9.409  1.00 92.94           H  
ATOM   4198 HG13 VAL A 274     -12.436  -9.651  -9.812  1.00 92.94           H  
ATOM   4199  CG2 VAL A 274     -12.607 -11.298  -7.562  1.00 92.94           C  
ATOM   4200 HG21 VAL A 274     -12.354 -12.150  -6.931  1.00 92.94           H  
ATOM   4201 HG22 VAL A 274     -13.016 -10.518  -6.919  1.00 92.94           H  
ATOM   4202 HG23 VAL A 274     -13.370 -11.596  -8.281  1.00 92.94           H  
ATOM   4203  N   ILE A 275      -9.594 -10.882 -11.173  1.00 92.23           N  
ATOM   4204  H   ILE A 275     -10.502 -10.924 -11.613  1.00 92.23           H  
ATOM   4205  CA  ILE A 275      -8.557 -10.146 -11.900  1.00 92.23           C  
ATOM   4206  HA  ILE A 275      -7.604 -10.253 -11.382  1.00 92.23           H  
ATOM   4207  C   ILE A 275      -8.952  -8.665 -11.878  1.00 92.23           C  
ATOM   4208  CB  ILE A 275      -8.398 -10.716 -13.330  1.00 92.23           C  
ATOM   4209  HB  ILE A 275      -9.358 -10.626 -13.838  1.00 92.23           H  
ATOM   4210  O   ILE A 275     -10.131  -8.348 -12.024  1.00 92.23           O  
ATOM   4211  CG1 ILE A 275      -8.010 -12.215 -13.265  1.00 92.23           C  
ATOM   4212 HG12 ILE A 275      -7.059 -12.322 -12.743  1.00 92.23           H  
ATOM   4213 HG13 ILE A 275      -8.767 -12.759 -12.699  1.00 92.23           H  
ATOM   4214  CG2 ILE A 275      -7.361  -9.912 -14.137  1.00 92.23           C  
ATOM   4215 HG21 ILE A 275      -6.380  -9.967 -13.666  1.00 92.23           H  
ATOM   4216 HG22 ILE A 275      -7.671  -8.871 -14.224  1.00 92.23           H  
ATOM   4217 HG23 ILE A 275      -7.296 -10.301 -15.154  1.00 92.23           H  
ATOM   4218  CD1 ILE A 275      -7.905 -12.910 -14.627  1.00 92.23           C  
ATOM   4219 HD11 ILE A 275      -8.804 -12.712 -15.211  1.00 92.23           H  
ATOM   4220 HD12 ILE A 275      -7.031 -12.556 -15.174  1.00 92.23           H  
ATOM   4221 HD13 ILE A 275      -7.810 -13.986 -14.480  1.00 92.23           H  
ATOM   4222  N   ASN A 276      -7.978  -7.771 -11.679  1.00 93.63           N  
ATOM   4223  H   ASN A 276      -7.027  -8.109 -11.649  1.00 93.63           H  
ATOM   4224  CA  ASN A 276      -8.172  -6.325 -11.492  1.00 93.63           C  
ATOM   4225  HA  ASN A 276      -7.208  -5.922 -11.182  1.00 93.63           H  
ATOM   4226  C   ASN A 276      -9.142  -6.007 -10.334  1.00 93.63           C  
ATOM   4227  CB  ASN A 276      -8.525  -5.654 -12.838  1.00 93.63           C  
ATOM   4228  HB2 ASN A 276      -9.531  -5.953 -13.134  1.00 93.63           H  
ATOM   4229  HB3 ASN A 276      -8.530  -4.570 -12.722  1.00 93.63           H  
ATOM   4230  O   ASN A 276     -10.195  -5.395 -10.526  1.00 93.63           O  
ATOM   4231  CG  ASN A 276      -7.561  -6.011 -13.956  1.00 93.63           C  
ATOM   4232  ND2 ASN A 276      -8.032  -6.131 -15.173  1.00 93.63           N  
ATOM   4233 HD21 ASN A 276      -9.021  -6.012 -15.342  1.00 93.63           H  
ATOM   4234 HD22 ASN A 276      -7.400  -6.451 -15.894  1.00 93.63           H  
ATOM   4235  OD1 ASN A 276      -6.379  -6.241 -13.745  1.00 93.63           O  
ATOM   4236  N   SER A 277      -8.798  -6.454  -9.117  1.00 96.39           N  
ATOM   4237  H   SER A 277      -7.880  -6.851  -8.981  1.00 96.39           H  
ATOM   4238  CA  SER A 277      -9.693  -6.367  -7.953  1.00 96.39           C  
ATOM   4239  HA  SER A 277     -10.611  -6.897  -8.206  1.00 96.39           H  
ATOM   4240  C   SER A 277     -10.119  -4.940  -7.597  1.00 96.39           C  
ATOM   4241  CB  SER A 277      -9.094  -7.070  -6.729  1.00 96.39           C  
ATOM   4242  HB2 SER A 277      -9.815  -7.007  -5.914  1.00 96.39           H  
ATOM   4243  HB3 SER A 277      -8.935  -8.121  -6.968  1.00 96.39           H  
ATOM   4244  O   SER A 277     -11.254  -4.756  -7.155  1.00 96.39           O  
ATOM   4245  OG  SER A 277      -7.876  -6.508  -6.274  1.00 96.39           O  
ATOM   4246  HG  SER A 277      -7.680  -6.931  -5.435  1.00 96.39           H  
ATOM   4247  N   LEU A 278      -9.275  -3.930  -7.853  1.00 97.42           N  
ATOM   4248  H   LEU A 278      -8.375  -4.154  -8.253  1.00 97.42           H  
ATOM   4249  CA  LEU A 278      -9.621  -2.516  -7.662  1.00 97.42           C  
ATOM   4250  HA  LEU A 278      -9.814  -2.335  -6.605  1.00 97.42           H  
ATOM   4251  C   LEU A 278     -10.895  -2.118  -8.409  1.00 97.42           C  
ATOM   4252  CB  LEU A 278      -8.473  -1.614  -8.148  1.00 97.42           C  
ATOM   4253  HB2 LEU A 278      -8.158  -1.949  -9.136  1.00 97.42           H  
ATOM   4254  HB3 LEU A 278      -8.852  -0.598  -8.257  1.00 97.42           H  
ATOM   4255  O   LEU A 278     -11.722  -1.409  -7.842  1.00 97.42           O  
ATOM   4256  CG  LEU A 278      -7.254  -1.559  -7.219  1.00 97.42           C  
ATOM   4257  HG  LEU A 278      -6.871  -2.567  -7.059  1.00 97.42           H  
ATOM   4258  CD1 LEU A 278      -6.168  -0.722  -7.891  1.00 97.42           C  
ATOM   4259 HD11 LEU A 278      -6.530   0.289  -8.077  1.00 97.42           H  
ATOM   4260 HD12 LEU A 278      -5.884  -1.180  -8.838  1.00 97.42           H  
ATOM   4261 HD13 LEU A 278      -5.294  -0.679  -7.241  1.00 97.42           H  
ATOM   4262  CD2 LEU A 278      -7.586  -0.935  -5.861  1.00 97.42           C  
ATOM   4263 HD21 LEU A 278      -8.081   0.026  -5.998  1.00 97.42           H  
ATOM   4264 HD22 LEU A 278      -8.232  -1.598  -5.286  1.00 97.42           H  
ATOM   4265 HD23 LEU A 278      -6.671  -0.771  -5.292  1.00 97.42           H  
ATOM   4266  N   SER A 279     -11.082  -2.593  -9.642  1.00 96.47           N  
ATOM   4267  H   SER A 279     -10.379  -3.185 -10.060  1.00 96.47           H  
ATOM   4268  CA  SER A 279     -12.255  -2.250 -10.449  1.00 96.47           C  
ATOM   4269  HA  SER A 279     -12.381  -1.168 -10.428  1.00 96.47           H  
ATOM   4270  C   SER A 279     -13.529  -2.858  -9.850  1.00 96.47           C  
ATOM   4271  CB  SER A 279     -12.035  -2.652 -11.914  1.00 96.47           C  
ATOM   4272  HB2 SER A 279     -12.878  -2.312 -12.515  1.00 96.47           H  
ATOM   4273  HB3 SER A 279     -11.949  -3.736 -11.992  1.00 96.47           H  
ATOM   4274  O   SER A 279     -14.530  -2.161  -9.709  1.00 96.47           O  
ATOM   4275  OG  SER A 279     -10.839  -2.058 -12.388  1.00 96.47           O  
ATOM   4276  HG  SER A 279     -10.748  -2.224 -13.329  1.00 96.47           H  
ATOM   4277  N   LEU A 280     -13.490  -4.110  -9.377  1.00 95.80           N  
ATOM   4278  H   LEU A 280     -12.626  -4.628  -9.452  1.00 95.80           H  
ATOM   4279  CA  LEU A 280     -14.638  -4.719  -8.688  1.00 95.80           C  
ATOM   4280  HA  LEU A 280     -15.514  -4.574  -9.319  1.00 95.80           H  
ATOM   4281  C   LEU A 280     -14.937  -4.041  -7.337  1.00 95.80           C  
ATOM   4282  CB  LEU A 280     -14.391  -6.230  -8.535  1.00 95.80           C  
ATOM   4283  HB2 LEU A 280     -13.496  -6.383  -7.932  1.00 95.80           H  
ATOM   4284  HB3 LEU A 280     -14.203  -6.649  -9.524  1.00 95.80           H  
ATOM   4285  O   LEU A 280     -16.100  -3.819  -7.000  1.00 95.80           O  
ATOM   4286  CG  LEU A 280     -15.557  -7.003  -7.888  1.00 95.80           C  
ATOM   4287  HG  LEU A 280     -15.702  -6.664  -6.862  1.00 95.80           H  
ATOM   4288  CD1 LEU A 280     -16.882  -6.859  -8.637  1.00 95.80           C  
ATOM   4289 HD11 LEU A 280     -17.215  -5.821  -8.624  1.00 95.80           H  
ATOM   4290 HD12 LEU A 280     -16.757  -7.182  -9.670  1.00 95.80           H  
ATOM   4291 HD13 LEU A 280     -17.643  -7.471  -8.152  1.00 95.80           H  
ATOM   4292  CD2 LEU A 280     -15.209  -8.490  -7.857  1.00 95.80           C  
ATOM   4293 HD21 LEU A 280     -14.407  -8.655  -7.137  1.00 95.80           H  
ATOM   4294 HD22 LEU A 280     -14.889  -8.823  -8.845  1.00 95.80           H  
ATOM   4295 HD23 LEU A 280     -16.077  -9.072  -7.549  1.00 95.80           H  
ATOM   4296  N   GLY A 281     -13.901  -3.674  -6.575  1.00 97.00           N  
ATOM   4297  H   GLY A 281     -12.970  -3.895  -6.896  1.00 97.00           H  
ATOM   4298  CA  GLY A 281     -14.051  -2.906  -5.335  1.00 97.00           C  
ATOM   4299  HA2 GLY A 281     -13.069  -2.769  -4.883  1.00 97.00           H  
ATOM   4300  HA3 GLY A 281     -14.687  -3.453  -4.639  1.00 97.00           H  
ATOM   4301  C   GLY A 281     -14.665  -1.522  -5.575  1.00 97.00           C  
ATOM   4302  O   GLY A 281     -15.583  -1.121  -4.861  1.00 97.00           O  
ATOM   4303  N   ALA A 282     -14.221  -0.823  -6.622  1.00 97.16           N  
ATOM   4304  H   ALA A 282     -13.454  -1.196  -7.163  1.00 97.16           H  
ATOM   4305  CA  ALA A 282     -14.760   0.470  -7.027  1.00 97.16           C  
ATOM   4306  HA  ALA A 282     -14.721   1.148  -6.175  1.00 97.16           H  
ATOM   4307  C   ALA A 282     -16.225   0.382  -7.483  1.00 97.16           C  
ATOM   4308  CB  ALA A 282     -13.874   1.034  -8.137  1.00 97.16           C  
ATOM   4309  HB1 ALA A 282     -14.243   2.016  -8.433  1.00 97.16           H  
ATOM   4310  HB2 ALA A 282     -13.901   0.368  -9.000  1.00 97.16           H  
ATOM   4311  HB3 ALA A 282     -12.848   1.124  -7.781  1.00 97.16           H  
ATOM   4312  O   ALA A 282     -17.027   1.217  -7.073  1.00 97.16           O  
ATOM   4313  N   GLU A 283     -16.607  -0.639  -8.265  1.00 95.19           N  
ATOM   4314  H   GLU A 283     -15.907  -1.278  -8.614  1.00 95.19           H  
ATOM   4315  CA  GLU A 283     -18.013  -0.860  -8.639  1.00 95.19           C  
ATOM   4316  HA  GLU A 283     -18.359  -0.004  -9.218  1.00 95.19           H  
ATOM   4317  C   GLU A 283     -18.898  -0.975  -7.389  1.00 95.19           C  
ATOM   4318  CB  GLU A 283     -18.171  -2.129  -9.501  1.00 95.19           C  
ATOM   4319  HB2 GLU A 283     -17.437  -2.124 -10.307  1.00 95.19           H  
ATOM   4320  HB3 GLU A 283     -17.987  -3.006  -8.880  1.00 95.19           H  
ATOM   4321  O   GLU A 283     -19.933  -0.316  -7.299  1.00 95.19           O  
ATOM   4322  CG  GLU A 283     -19.582  -2.220 -10.114  1.00 95.19           C  
ATOM   4323  HG2 GLU A 283     -20.324  -1.836  -9.413  1.00 95.19           H  
ATOM   4324  HG3 GLU A 283     -19.623  -1.589 -11.001  1.00 95.19           H  
ATOM   4325  CD  GLU A 283     -19.975  -3.659 -10.466  1.00 95.19           C  
ATOM   4326  OE1 GLU A 283     -20.602  -4.338  -9.615  1.00 95.19           O  
ATOM   4327  OE2 GLU A 283     -19.667  -4.113 -11.588  1.00 95.19           O  
ATOM   4328  N   ILE A 284     -18.475  -1.762  -6.394  1.00 95.55           N  
ATOM   4329  H   ILE A 284     -17.610  -2.266  -6.528  1.00 95.55           H  
ATOM   4330  CA  ILE A 284     -19.222  -1.965  -5.144  1.00 95.55           C  
ATOM   4331  HA  ILE A 284     -20.250  -2.225  -5.399  1.00 95.55           H  
ATOM   4332  C   ILE A 284     -19.293  -0.667  -4.325  1.00 95.55           C  
ATOM   4333  CB  ILE A 284     -18.611  -3.155  -4.365  1.00 95.55           C  
ATOM   4334  HB  ILE A 284     -17.537  -2.992  -4.276  1.00 95.55           H  
ATOM   4335  O   ILE A 284     -20.361  -0.347  -3.792  1.00 95.55           O  
ATOM   4336  CG1 ILE A 284     -18.860  -4.462  -5.160  1.00 95.55           C  
ATOM   4337 HG12 ILE A 284     -19.917  -4.722  -5.114  1.00 95.55           H  
ATOM   4338 HG13 ILE A 284     -18.605  -4.316  -6.210  1.00 95.55           H  
ATOM   4339  CG2 ILE A 284     -19.195  -3.285  -2.943  1.00 95.55           C  
ATOM   4340 HG21 ILE A 284     -20.270  -3.458  -2.991  1.00 95.55           H  
ATOM   4341 HG22 ILE A 284     -19.005  -2.381  -2.364  1.00 95.55           H  
ATOM   4342 HG23 ILE A 284     -18.722  -4.110  -2.411  1.00 95.55           H  
ATOM   4343  CD1 ILE A 284     -18.032  -5.650  -4.666  1.00 95.55           C  
ATOM   4344 HD11 ILE A 284     -18.349  -5.939  -3.664  1.00 95.55           H  
ATOM   4345 HD12 ILE A 284     -18.173  -6.497  -5.338  1.00 95.55           H  
ATOM   4346 HD13 ILE A 284     -16.977  -5.376  -4.656  1.00 95.55           H  
ATOM   4347  N   ALA A 285     -18.206   0.109  -4.268  1.00 95.89           N  
ATOM   4348  H   ALA A 285     -17.360  -0.213  -4.717  1.00 95.89           H  
ATOM   4349  CA  ALA A 285     -18.163   1.391  -3.566  1.00 95.89           C  
ATOM   4350  HA  ALA A 285     -18.499   1.217  -2.544  1.00 95.89           H  
ATOM   4351  C   ALA A 285     -19.100   2.441  -4.195  1.00 95.89           C  
ATOM   4352  CB  ALA A 285     -16.710   1.875  -3.499  1.00 95.89           C  
ATOM   4353  HB1 ALA A 285     -16.100   1.125  -2.995  1.00 95.89           H  
ATOM   4354  HB2 ALA A 285     -16.662   2.807  -2.937  1.00 95.89           H  
ATOM   4355  HB3 ALA A 285     -16.320   2.041  -4.503  1.00 95.89           H  
ATOM   4356  O   ALA A 285     -19.932   3.033  -3.498  1.00 95.89           O  
ATOM   4357  N   PHE A 286     -19.037   2.613  -5.520  1.00 94.24           N  
ATOM   4358  H   PHE A 286     -18.329   2.114  -6.040  1.00 94.24           H  
ATOM   4359  CA  PHE A 286     -19.926   3.515  -6.254  1.00 94.24           C  
ATOM   4360  HA  PHE A 286     -19.896   4.494  -5.776  1.00 94.24           H  
ATOM   4361  C   PHE A 286     -21.391   3.043  -6.209  1.00 94.24           C  
ATOM   4362  CB  PHE A 286     -19.442   3.665  -7.708  1.00 94.24           C  
ATOM   4363  HB2 PHE A 286     -20.186   4.246  -8.252  1.00 94.24           H  
ATOM   4364  HB3 PHE A 286     -19.411   2.675  -8.163  1.00 94.24           H  
ATOM   4365  O   PHE A 286     -22.285   3.866  -6.023  1.00 94.24           O  
ATOM   4366  CG  PHE A 286     -18.097   4.354  -7.916  1.00 94.24           C  
ATOM   4367  CD1 PHE A 286     -17.812   5.586  -7.293  1.00 94.24           C  
ATOM   4368  HD1 PHE A 286     -18.533   6.041  -6.630  1.00 94.24           H  
ATOM   4369  CD2 PHE A 286     -17.149   3.796  -8.796  1.00 94.24           C  
ATOM   4370  HD2 PHE A 286     -17.357   2.855  -9.285  1.00 94.24           H  
ATOM   4371  CE1 PHE A 286     -16.589   6.241  -7.531  1.00 94.24           C  
ATOM   4372  HE1 PHE A 286     -16.374   7.181  -7.043  1.00 94.24           H  
ATOM   4373  CE2 PHE A 286     -15.932   4.455  -9.043  1.00 94.24           C  
ATOM   4374  HE2 PHE A 286     -15.213   4.030  -9.727  1.00 94.24           H  
ATOM   4375  CZ  PHE A 286     -15.650   5.677  -8.410  1.00 94.24           C  
ATOM   4376  HZ  PHE A 286     -14.716   6.184  -8.602  1.00 94.24           H  
ATOM   4377  N   THR A 287     -21.653   1.732  -6.295  1.00 91.24           N  
ATOM   4378  H   THR A 287     -20.878   1.110  -6.477  1.00 91.24           H  
ATOM   4379  CA  THR A 287     -23.013   1.149  -6.231  1.00 91.24           C  
ATOM   4380  HA  THR A 287     -23.637   1.632  -6.983  1.00 91.24           H  
ATOM   4381  C   THR A 287     -23.682   1.374  -4.875  1.00 91.24           C  
ATOM   4382  CB  THR A 287     -22.989  -0.360  -6.533  1.00 91.24           C  
ATOM   4383  HB  THR A 287     -22.316  -0.862  -5.838  1.00 91.24           H  
ATOM   4384  O   THR A 287     -24.882   1.648  -4.814  1.00 91.24           O  
ATOM   4385  CG2 THR A 287     -24.360  -1.035  -6.461  1.00 91.24           C  
ATOM   4386 HG21 THR A 287     -24.711  -1.066  -5.429  1.00 91.24           H  
ATOM   4387 HG22 THR A 287     -24.279  -2.058  -6.828  1.00 91.24           H  
ATOM   4388 HG23 THR A 287     -25.075  -0.487  -7.075  1.00 91.24           H  
ATOM   4389  OG1 THR A 287     -22.531  -0.569  -7.844  1.00 91.24           O  
ATOM   4390  HG1 THR A 287     -21.575  -0.486  -7.818  1.00 91.24           H  
ATOM   4391  N   ASN A 288     -22.927   1.293  -3.775  1.00 90.06           N  
ATOM   4392  H   ASN A 288     -21.952   1.042  -3.862  1.00 90.06           H  
ATOM   4393  CA  ASN A 288     -23.463   1.620  -2.454  1.00 90.06           C  
ATOM   4394  HA  ASN A 288     -24.484   1.243  -2.394  1.00 90.06           H  
ATOM   4395  C   ASN A 288     -23.573   3.144  -2.237  1.00 90.06           C  
ATOM   4396  CB  ASN A 288     -22.665   0.894  -1.364  1.00 90.06           C  
ATOM   4397  HB2 ASN A 288     -22.907   1.350  -0.404  1.00 90.06           H  
ATOM   4398  HB3 ASN A 288     -21.595   1.000  -1.542  1.00 90.06           H  
ATOM   4399  O   ASN A 288     -24.416   3.579  -1.449  1.00 90.06           O  
ATOM   4400  CG  ASN A 288     -23.023  -0.581  -1.253  1.00 90.06           C  
ATOM   4401  ND2 ASN A 288     -22.425  -1.432  -2.054  1.00 90.06           N  
ATOM   4402 HD21 ASN A 288     -21.714  -1.107  -2.694  1.00 90.06           H  
ATOM   4403 HD22 ASN A 288     -22.770  -2.381  -2.044  1.00 90.06           H  
ATOM   4404  OD1 ASN A 288     -23.870  -0.982  -0.469  1.00 90.06           O  
ATOM   4405  N   GLY A 289     -22.826   3.959  -2.993  1.00 87.05           N  
ATOM   4406  H   GLY A 289     -22.160   3.532  -3.621  1.00 87.05           H  
ATOM   4407  CA  GLY A 289     -23.027   5.408  -3.121  1.00 87.05           C  
ATOM   4408  HA2 GLY A 289     -23.082   5.643  -4.184  1.00 87.05           H  
ATOM   4409  HA3 GLY A 289     -23.974   5.702  -2.668  1.00 87.05           H  
ATOM   4410  C   GLY A 289     -21.924   6.285  -2.525  1.00 87.05           C  
ATOM   4411  O   GLY A 289     -22.228   7.391  -2.086  1.00 87.05           O  
ATOM   4412  N   VAL A 290     -20.674   5.812  -2.478  1.00 90.05           N  
ATOM   4413  H   VAL A 290     -20.487   4.897  -2.863  1.00 90.05           H  
ATOM   4414  CA  VAL A 290     -19.517   6.611  -2.033  1.00 90.05           C  
ATOM   4415  HA  VAL A 290     -19.875   7.469  -1.464  1.00 90.05           H  
ATOM   4416  C   VAL A 290     -18.748   7.151  -3.236  1.00 90.05           C  
ATOM   4417  CB  VAL A 290     -18.602   5.803  -1.093  1.00 90.05           C  
ATOM   4418  HB  VAL A 290     -18.318   4.868  -1.575  1.00 90.05           H  
ATOM   4419  O   VAL A 290     -18.350   6.393  -4.117  1.00 90.05           O  
ATOM   4420  CG1 VAL A 290     -17.326   6.559  -0.694  1.00 90.05           C  
ATOM   4421 HG11 VAL A 290     -16.734   5.952  -0.009  1.00 90.05           H  
ATOM   4422 HG12 VAL A 290     -16.716   6.767  -1.573  1.00 90.05           H  
ATOM   4423 HG13 VAL A 290     -17.580   7.501  -0.207  1.00 90.05           H  
ATOM   4424  CG2 VAL A 290     -19.352   5.488   0.206  1.00 90.05           C  
ATOM   4425 HG21 VAL A 290     -19.647   6.412   0.704  1.00 90.05           H  
ATOM   4426 HG22 VAL A 290     -20.248   4.907  -0.010  1.00 90.05           H  
ATOM   4427 HG23 VAL A 290     -18.702   4.920   0.871  1.00 90.05           H  
ATOM   4428  N   THR A 291     -18.522   8.465  -3.260  1.00 89.35           N  
ATOM   4429  H   THR A 291     -18.897   9.034  -2.514  1.00 89.35           H  
ATOM   4430  CA  THR A 291     -17.668   9.164  -4.229  1.00 89.35           C  
ATOM   4431  HA  THR A 291     -16.813   8.522  -4.444  1.00 89.35           H  
ATOM   4432  C   THR A 291     -17.173  10.485  -3.609  1.00 89.35           C  
ATOM   4433  CB  THR A 291     -18.422   9.388  -5.556  1.00 89.35           C  
ATOM   4434  HB  THR A 291     -18.750   8.416  -5.924  1.00 89.35           H  
ATOM   4435  O   THR A 291     -17.952  11.124  -2.896  1.00 89.35           O  
ATOM   4436  CG2 THR A 291     -19.647  10.300  -5.467  1.00 89.35           C  
ATOM   4437 HG21 THR A 291     -20.345   9.913  -4.724  1.00 89.35           H  
ATOM   4438 HG22 THR A 291     -20.146  10.333  -6.435  1.00 89.35           H  
ATOM   4439 HG23 THR A 291     -19.346  11.309  -5.186  1.00 89.35           H  
ATOM   4440  OG1 THR A 291     -17.565   9.941  -6.523  1.00 89.35           O  
ATOM   4441  HG1 THR A 291     -17.911   9.720  -7.390  1.00 89.35           H  
ATOM   4442  N   PRO A 292     -15.914  10.914  -3.826  1.00 93.26           N  
ATOM   4443  CA  PRO A 292     -14.848  10.203  -4.532  1.00 93.26           C  
ATOM   4444  HA  PRO A 292     -15.207   9.813  -5.485  1.00 93.26           H  
ATOM   4445  C   PRO A 292     -14.261   9.044  -3.708  1.00 93.26           C  
ATOM   4446  CB  PRO A 292     -13.789  11.274  -4.806  1.00 93.26           C  
ATOM   4447  HB2 PRO A 292     -14.062  11.837  -5.699  1.00 93.26           H  
ATOM   4448  HB3 PRO A 292     -12.790  10.852  -4.914  1.00 93.26           H  
ATOM   4449  O   PRO A 292     -14.464   8.947  -2.496  1.00 93.26           O  
ATOM   4450  CG  PRO A 292     -13.898  12.174  -3.575  1.00 93.26           C  
ATOM   4451  HG2 PRO A 292     -13.362  11.722  -2.740  1.00 93.26           H  
ATOM   4452  HG3 PRO A 292     -13.526  13.179  -3.773  1.00 93.26           H  
ATOM   4453  CD  PRO A 292     -15.400  12.169  -3.290  1.00 93.26           C  
ATOM   4454  HD2 PRO A 292     -15.583  12.242  -2.218  1.00 93.26           H  
ATOM   4455  HD3 PRO A 292     -15.878  13.001  -3.808  1.00 93.26           H  
ATOM   4456  N   ILE A 293     -13.489   8.185  -4.370  1.00 95.14           N  
ATOM   4457  H   ILE A 293     -13.381   8.321  -5.365  1.00 95.14           H  
ATOM   4458  CA  ILE A 293     -12.675   7.131  -3.748  1.00 95.14           C  
ATOM   4459  HA  ILE A 293     -12.677   7.280  -2.668  1.00 95.14           H  
ATOM   4460  C   ILE A 293     -11.215   7.246  -4.196  1.00 95.14           C  
ATOM   4461  CB  ILE A 293     -13.253   5.720  -4.015  1.00 95.14           C  
ATOM   4462  HB  ILE A 293     -12.603   5.004  -3.513  1.00 95.14           H  
ATOM   4463  O   ILE A 293     -10.925   7.643  -5.323  1.00 95.14           O  
ATOM   4464  CG1 ILE A 293     -13.273   5.361  -5.519  1.00 95.14           C  
ATOM   4465 HG12 ILE A 293     -13.837   6.113  -6.071  1.00 95.14           H  
ATOM   4466 HG13 ILE A 293     -12.249   5.363  -5.895  1.00 95.14           H  
ATOM   4467  CG2 ILE A 293     -14.645   5.595  -3.370  1.00 95.14           C  
ATOM   4468 HG21 ILE A 293     -15.376   6.183  -3.925  1.00 95.14           H  
ATOM   4469 HG22 ILE A 293     -14.607   5.952  -2.341  1.00 95.14           H  
ATOM   4470 HG23 ILE A 293     -14.963   4.552  -3.360  1.00 95.14           H  
ATOM   4471  CD1 ILE A 293     -13.876   3.987  -5.830  1.00 95.14           C  
ATOM   4472 HD11 ILE A 293     -13.673   3.739  -6.872  1.00 95.14           H  
ATOM   4473 HD12 ILE A 293     -14.956   4.005  -5.681  1.00 95.14           H  
ATOM   4474 HD13 ILE A 293     -13.433   3.228  -5.185  1.00 95.14           H  
ATOM   4475  N   VAL A 294     -10.284   6.877  -3.320  1.00 97.52           N  
ATOM   4476  H   VAL A 294     -10.593   6.565  -2.411  1.00 97.52           H  
ATOM   4477  CA  VAL A 294      -8.869   6.677  -3.652  1.00 97.52           C  
ATOM   4478  HA  VAL A 294      -8.623   7.272  -4.531  1.00 97.52           H  
ATOM   4479  C   VAL A 294      -8.653   5.205  -3.991  1.00 97.52           C  
ATOM   4480  CB  VAL A 294      -7.951   7.140  -2.502  1.00 97.52           C  
ATOM   4481  HB  VAL A 294      -8.268   6.664  -1.574  1.00 97.52           H  
ATOM   4482  O   VAL A 294      -9.092   4.327  -3.253  1.00 97.52           O  
ATOM   4483  CG1 VAL A 294      -6.474   6.804  -2.742  1.00 97.52           C  
ATOM   4484 HG11 VAL A 294      -6.329   5.724  -2.752  1.00 97.52           H  
ATOM   4485 HG12 VAL A 294      -6.147   7.220  -3.695  1.00 97.52           H  
ATOM   4486 HG13 VAL A 294      -5.866   7.220  -1.939  1.00 97.52           H  
ATOM   4487  CG2 VAL A 294      -8.040   8.656  -2.316  1.00 97.52           C  
ATOM   4488 HG21 VAL A 294      -7.655   9.156  -3.205  1.00 97.52           H  
ATOM   4489 HG22 VAL A 294      -9.078   8.952  -2.165  1.00 97.52           H  
ATOM   4490 HG23 VAL A 294      -7.458   8.962  -1.447  1.00 97.52           H  
ATOM   4491  N   LEU A 295      -7.944   4.917  -5.078  1.00 98.03           N  
ATOM   4492  H   LEU A 295      -7.611   5.682  -5.647  1.00 98.03           H  
ATOM   4493  CA  LEU A 295      -7.516   3.564  -5.435  1.00 98.03           C  
ATOM   4494  HA  LEU A 295      -7.869   2.857  -4.684  1.00 98.03           H  
ATOM   4495  C   LEU A 295      -5.985   3.493  -5.428  1.00 98.03           C  
ATOM   4496  CB  LEU A 295      -8.128   3.150  -6.785  1.00 98.03           C  
ATOM   4497  HB2 LEU A 295      -7.729   3.808  -7.557  1.00 98.03           H  
ATOM   4498  HB3 LEU A 295      -7.798   2.137  -7.018  1.00 98.03           H  
ATOM   4499  O   LEU A 295      -5.313   4.409  -5.913  1.00 98.03           O  
ATOM   4500  CG  LEU A 295      -9.670   3.197  -6.852  1.00 98.03           C  
ATOM   4501  HG  LEU A 295     -10.014   4.219  -6.688  1.00 98.03           H  
ATOM   4502  CD1 LEU A 295     -10.142   2.750  -8.229  1.00 98.03           C  
ATOM   4503 HD11 LEU A 295     -11.230   2.806  -8.278  1.00 98.03           H  
ATOM   4504 HD12 LEU A 295      -9.821   1.727  -8.429  1.00 98.03           H  
ATOM   4505 HD13 LEU A 295      -9.733   3.418  -8.987  1.00 98.03           H  
ATOM   4506  CD2 LEU A 295     -10.358   2.285  -5.839  1.00 98.03           C  
ATOM   4507 HD21 LEU A 295     -10.016   1.257  -5.960  1.00 98.03           H  
ATOM   4508 HD22 LEU A 295     -11.437   2.317  -5.988  1.00 98.03           H  
ATOM   4509 HD23 LEU A 295     -10.147   2.638  -4.830  1.00 98.03           H  
ATOM   4510  N   VAL A 296      -5.428   2.410  -4.877  1.00 97.71           N  
ATOM   4511  H   VAL A 296      -6.035   1.734  -4.435  1.00 97.71           H  
ATOM   4512  CA  VAL A 296      -3.976   2.168  -4.848  1.00 97.71           C  
ATOM   4513  HA  VAL A 296      -3.502   2.897  -5.505  1.00 97.71           H  
ATOM   4514  C   VAL A 296      -3.646   0.783  -5.382  1.00 97.71           C  
ATOM   4515  CB  VAL A 296      -3.343   2.333  -3.455  1.00 97.71           C  
ATOM   4516  HB  VAL A 296      -3.479   1.420  -2.875  1.00 97.71           H  
ATOM   4517  O   VAL A 296      -4.149  -0.227  -4.886  1.00 97.71           O  
ATOM   4518  CG1 VAL A 296      -1.840   2.594  -3.621  1.00 97.71           C  
ATOM   4519 HG11 VAL A 296      -1.673   3.481  -4.232  1.00 97.71           H  
ATOM   4520 HG12 VAL A 296      -1.356   1.737  -4.091  1.00 97.71           H  
ATOM   4521 HG13 VAL A 296      -1.385   2.752  -2.643  1.00 97.71           H  
ATOM   4522  CG2 VAL A 296      -3.938   3.488  -2.653  1.00 97.71           C  
ATOM   4523 HG21 VAL A 296      -4.967   3.258  -2.377  1.00 97.71           H  
ATOM   4524 HG22 VAL A 296      -3.917   4.403  -3.246  1.00 97.71           H  
ATOM   4525 HG23 VAL A 296      -3.353   3.620  -1.743  1.00 97.71           H  
ATOM   4526  N   GLN A 297      -2.769   0.742  -6.384  1.00 97.60           N  
ATOM   4527  H   GLN A 297      -2.346   1.606  -6.694  1.00 97.60           H  
ATOM   4528  CA  GLN A 297      -2.379  -0.489  -7.058  1.00 97.60           C  
ATOM   4529  HA  GLN A 297      -3.193  -1.207  -6.953  1.00 97.60           H  
ATOM   4530  C   GLN A 297      -1.138  -1.110  -6.408  1.00 97.60           C  
ATOM   4531  CB  GLN A 297      -2.236  -0.210  -8.561  1.00 97.60           C  
ATOM   4532  HB2 GLN A 297      -3.144   0.305  -8.876  1.00 97.60           H  
ATOM   4533  HB3 GLN A 297      -1.386   0.450  -8.733  1.00 97.60           H  
ATOM   4534  O   GLN A 297      -0.056  -0.514  -6.369  1.00 97.60           O  
ATOM   4535  CG  GLN A 297      -2.094  -1.477  -9.423  1.00 97.60           C  
ATOM   4536  HG2 GLN A 297      -2.898  -2.171  -9.177  1.00 97.60           H  
ATOM   4537  HG3 GLN A 297      -1.143  -1.961  -9.197  1.00 97.60           H  
ATOM   4538  CD  GLN A 297      -2.147  -1.190 -10.927  1.00 97.60           C  
ATOM   4539  NE2 GLN A 297      -2.029  -2.188 -11.772  1.00 97.60           N  
ATOM   4540 HE21 GLN A 297      -1.820  -3.122 -11.449  1.00 97.60           H  
ATOM   4541 HE22 GLN A 297      -2.051  -1.993 -12.763  1.00 97.60           H  
ATOM   4542  OE1 GLN A 297      -2.314  -0.070 -11.385  1.00 97.60           O  
ATOM   4543  N   ALA A 298      -1.310  -2.337  -5.928  1.00 97.12           N  
ATOM   4544  H   ALA A 298      -2.244  -2.719  -5.955  1.00 97.12           H  
ATOM   4545  CA  ALA A 298      -0.239  -3.288  -5.670  1.00 97.12           C  
ATOM   4546  HA  ALA A 298       0.622  -2.776  -5.240  1.00 97.12           H  
ATOM   4547  C   ALA A 298       0.184  -3.958  -6.989  1.00 97.12           C  
ATOM   4548  CB  ALA A 298      -0.767  -4.305  -4.655  1.00 97.12           C  
ATOM   4549  HB1 ALA A 298      -1.028  -3.790  -3.731  1.00 97.12           H  
ATOM   4550  HB2 ALA A 298      -1.648  -4.808  -5.053  1.00 97.12           H  
ATOM   4551  HB3 ALA A 298      -0.008  -5.057  -4.440  1.00 97.12           H  
ATOM   4552  O   ALA A 298      -0.653  -4.159  -7.877  1.00 97.12           O  
ATOM   4553  N   LYS A 299       1.462  -4.338  -7.132  1.00 94.01           N  
ATOM   4554  H   LYS A 299       2.118  -4.166  -6.383  1.00 94.01           H  
ATOM   4555  CA  LYS A 299       1.957  -4.985  -8.367  1.00 94.01           C  
ATOM   4556  HA  LYS A 299       1.693  -4.368  -9.225  1.00 94.01           H  
ATOM   4557  C   LYS A 299       1.327  -6.360  -8.609  1.00 94.01           C  
ATOM   4558  CB  LYS A 299       3.484  -5.138  -8.318  1.00 94.01           C  
ATOM   4559  HB2 LYS A 299       3.750  -5.783  -7.480  1.00 94.01           H  
ATOM   4560  HB3 LYS A 299       3.816  -5.625  -9.235  1.00 94.01           H  
ATOM   4561  O   LYS A 299       1.227  -6.799  -9.752  1.00 94.01           O  
ATOM   4562  CG  LYS A 299       4.222  -3.801  -8.187  1.00 94.01           C  
ATOM   4563  HG2 LYS A 299       3.894  -3.282  -7.286  1.00 94.01           H  
ATOM   4564  HG3 LYS A 299       3.988  -3.179  -9.051  1.00 94.01           H  
ATOM   4565  CD  LYS A 299       5.736  -4.025  -8.135  1.00 94.01           C  
ATOM   4566  HD2 LYS A 299       6.101  -4.185  -9.150  1.00 94.01           H  
ATOM   4567  HD3 LYS A 299       5.972  -4.900  -7.530  1.00 94.01           H  
ATOM   4568  CE  LYS A 299       6.412  -2.805  -7.515  1.00 94.01           C  
ATOM   4569  HE2 LYS A 299       5.994  -1.909  -7.973  1.00 94.01           H  
ATOM   4570  HE3 LYS A 299       6.197  -2.795  -6.447  1.00 94.01           H  
ATOM   4571  NZ  LYS A 299       7.866  -2.829  -7.763  1.00 94.01           N  
ATOM   4572  HZ1 LYS A 299       8.282  -1.944  -7.509  1.00 94.01           H  
ATOM   4573  HZ2 LYS A 299       8.329  -3.601  -7.304  1.00 94.01           H  
ATOM   4574  HZ3 LYS A 299       8.025  -2.813  -8.760  1.00 94.01           H  
ATOM   4575  N   ASN A 300       0.928  -7.046  -7.539  1.00 93.51           N  
ATOM   4576  H   ASN A 300       1.016  -6.597  -6.639  1.00 93.51           H  
ATOM   4577  CA  ASN A 300       0.263  -8.347  -7.553  1.00 93.51           C  
ATOM   4578  HA  ASN A 300      -0.443  -8.373  -8.384  1.00 93.51           H  
ATOM   4579  C   ASN A 300      -0.560  -8.549  -6.261  1.00 93.51           C  
ATOM   4580  CB  ASN A 300       1.323  -9.446  -7.789  1.00 93.51           C  
ATOM   4581  HB2 ASN A 300       0.852 -10.428  -7.804  1.00 93.51           H  
ATOM   4582  HB3 ASN A 300       1.778  -9.290  -8.767  1.00 93.51           H  
ATOM   4583  O   ASN A 300      -0.687  -7.638  -5.445  1.00 93.51           O  
ATOM   4584  CG  ASN A 300       2.410  -9.463  -6.732  1.00 93.51           C  
ATOM   4585  ND2 ASN A 300       3.664  -9.415  -7.117  1.00 93.51           N  
ATOM   4586 HD21 ASN A 300       4.359  -9.329  -6.389  1.00 93.51           H  
ATOM   4587 HD22 ASN A 300       3.902  -9.334  -8.095  1.00 93.51           H  
ATOM   4588  OD1 ASN A 300       2.144  -9.509  -5.545  1.00 93.51           O  
ATOM   4589  N   ASP A 301      -1.144  -9.735  -6.097  1.00 93.71           N  
ATOM   4590  H   ASP A 301      -0.925 -10.483  -6.740  1.00 93.71           H  
ATOM   4591  CA  ASP A 301      -2.019 -10.130  -4.986  1.00 93.71           C  
ATOM   4592  HA  ASP A 301      -2.540  -9.236  -4.644  1.00 93.71           H  
ATOM   4593  C   ASP A 301      -1.270 -10.650  -3.736  1.00 93.71           C  
ATOM   4594  CB  ASP A 301      -3.108 -11.102  -5.515  1.00 93.71           C  
ATOM   4595  HB2 ASP A 301      -3.791 -10.519  -6.133  1.00 93.71           H  
ATOM   4596  HB3 ASP A 301      -3.691 -11.481  -4.676  1.00 93.71           H  
ATOM   4597  O   ASP A 301      -1.903 -11.109  -2.781  1.00 93.71           O  
ATOM   4598  CG  ASP A 301      -2.625 -12.296  -6.369  1.00 93.71           C  
ATOM   4599  OD1 ASP A 301      -1.402 -12.460  -6.565  1.00 93.71           O  
ATOM   4600  OD2 ASP A 301      -3.488 -13.018  -6.932  1.00 93.71           O  
ATOM   4601  N   THR A 302       0.067 -10.564  -3.689  1.00 96.23           N  
ATOM   4602  H   THR A 302       0.550 -10.124  -4.459  1.00 96.23           H  
ATOM   4603  CA  THR A 302       0.843 -10.965  -2.503  1.00 96.23           C  
ATOM   4604  HA  THR A 302       0.426 -11.911  -2.155  1.00 96.23           H  
ATOM   4605  C   THR A 302       0.710  -9.961  -1.356  1.00 96.23           C  
ATOM   4606  CB  THR A 302       2.335 -11.216  -2.780  1.00 96.23           C  
ATOM   4607  HB  THR A 302       2.774 -11.605  -1.861  1.00 96.23           H  
ATOM   4608  O   THR A 302       0.603  -8.752  -1.558  1.00 96.23           O  
ATOM   4609  CG2 THR A 302       2.591 -12.254  -3.872  1.00 96.23           C  
ATOM   4610 HG21 THR A 302       2.189 -13.217  -3.560  1.00 96.23           H  
ATOM   4611 HG22 THR A 302       3.664 -12.353  -4.035  1.00 96.23           H  
ATOM   4612 HG23 THR A 302       2.112 -11.963  -4.807  1.00 96.23           H  
ATOM   4613  OG1 THR A 302       3.019 -10.027  -3.084  1.00 96.23           O  
ATOM   4614  HG1 THR A 302       2.720  -9.747  -3.952  1.00 96.23           H  
ATOM   4615  N   ALA A 303       0.791 -10.459  -0.117  1.00 96.55           N  
ATOM   4616  H   ALA A 303       0.852 -11.460   0.003  1.00 96.55           H  
ATOM   4617  CA  ALA A 303       0.721  -9.616   1.077  1.00 96.55           C  
ATOM   4618  HA  ALA A 303      -0.233  -9.089   1.070  1.00 96.55           H  
ATOM   4619  C   ALA A 303       1.825  -8.540   1.130  1.00 96.55           C  
ATOM   4620  CB  ALA A 303       0.768 -10.525   2.312  1.00 96.55           C  
ATOM   4621  HB1 ALA A 303       0.691  -9.911   3.210  1.00 96.55           H  
ATOM   4622  HB2 ALA A 303       1.710 -11.073   2.339  1.00 96.55           H  
ATOM   4623  HB3 ALA A 303      -0.066 -11.226   2.289  1.00 96.55           H  
ATOM   4624  O   ALA A 303       1.585  -7.466   1.666  1.00 96.55           O  
ATOM   4625  N   TYR A 304       3.003  -8.800   0.549  1.00 97.09           N  
ATOM   4626  H   TYR A 304       3.117  -9.673   0.055  1.00 97.09           H  
ATOM   4627  CA  TYR A 304       4.092  -7.822   0.469  1.00 97.09           C  
ATOM   4628  HA  TYR A 304       4.316  -7.457   1.472  1.00 97.09           H  
ATOM   4629  C   TYR A 304       3.691  -6.600  -0.370  1.00 97.09           C  
ATOM   4630  CB  TYR A 304       5.348  -8.510  -0.087  1.00 97.09           C  
ATOM   4631  HB2 TYR A 304       5.643  -9.308   0.595  1.00 97.09           H  
ATOM   4632  HB3 TYR A 304       5.108  -8.970  -1.046  1.00 97.09           H  
ATOM   4633  O   TYR A 304       3.686  -5.483   0.138  1.00 97.09           O  
ATOM   4634  CG  TYR A 304       6.527  -7.576  -0.275  1.00 97.09           C  
ATOM   4635  CD1 TYR A 304       6.823  -7.064  -1.555  1.00 97.09           C  
ATOM   4636  HD1 TYR A 304       6.226  -7.335  -2.412  1.00 97.09           H  
ATOM   4637  CD2 TYR A 304       7.307  -7.190   0.833  1.00 97.09           C  
ATOM   4638  HD2 TYR A 304       7.073  -7.569   1.817  1.00 97.09           H  
ATOM   4639  CE1 TYR A 304       7.893  -6.167  -1.726  1.00 97.09           C  
ATOM   4640  HE1 TYR A 304       8.106  -5.758  -2.702  1.00 97.09           H  
ATOM   4641  CE2 TYR A 304       8.379  -6.292   0.665  1.00 97.09           C  
ATOM   4642  HE2 TYR A 304       8.970  -5.987   1.516  1.00 97.09           H  
ATOM   4643  OH  TYR A 304       9.703  -4.907  -0.785  1.00 97.09           O  
ATOM   4644  HH  TYR A 304      10.120  -4.680   0.048  1.00 97.09           H  
ATOM   4645  CZ  TYR A 304       8.671  -5.776  -0.618  1.00 97.09           C  
ATOM   4646  N   GLU A 305       3.264  -6.815  -1.618  1.00 96.94           N  
ATOM   4647  H   GLU A 305       3.240  -7.761  -1.971  1.00 96.94           H  
ATOM   4648  CA  GLU A 305       2.877  -5.729  -2.529  1.00 96.94           C  
ATOM   4649  HA  GLU A 305       3.681  -4.995  -2.579  1.00 96.94           H  
ATOM   4650  C   GLU A 305       1.622  -4.981  -2.055  1.00 96.94           C  
ATOM   4651  CB  GLU A 305       2.647  -6.312  -3.931  1.00 96.94           C  
ATOM   4652  HB2 GLU A 305       1.957  -7.153  -3.858  1.00 96.94           H  
ATOM   4653  HB3 GLU A 305       2.179  -5.559  -4.565  1.00 96.94           H  
ATOM   4654  O   GLU A 305       1.532  -3.762  -2.209  1.00 96.94           O  
ATOM   4655  CG  GLU A 305       3.941  -6.783  -4.609  1.00 96.94           C  
ATOM   4656  HG2 GLU A 305       3.660  -7.269  -5.544  1.00 96.94           H  
ATOM   4657  HG3 GLU A 305       4.434  -7.528  -3.984  1.00 96.94           H  
ATOM   4658  CD  GLU A 305       4.910  -5.646  -4.958  1.00 96.94           C  
ATOM   4659  OE1 GLU A 305       6.102  -5.954  -5.177  1.00 96.94           O  
ATOM   4660  OE2 GLU A 305       4.441  -4.495  -5.123  1.00 96.94           O  
ATOM   4661  N   ILE A 306       0.667  -5.684  -1.432  1.00 97.96           N  
ATOM   4662  H   ILE A 306       0.777  -6.686  -1.374  1.00 97.96           H  
ATOM   4663  CA  ILE A 306      -0.510  -5.059  -0.811  1.00 97.96           C  
ATOM   4664  HA  ILE A 306      -0.970  -4.391  -1.539  1.00 97.96           H  
ATOM   4665  C   ILE A 306      -0.097  -4.175   0.378  1.00 97.96           C  
ATOM   4666  CB  ILE A 306      -1.553  -6.136  -0.428  1.00 97.96           C  
ATOM   4667  HB  ILE A 306      -1.047  -6.881   0.186  1.00 97.96           H  
ATOM   4668  O   ILE A 306      -0.597  -3.056   0.493  1.00 97.96           O  
ATOM   4669  CG1 ILE A 306      -2.132  -6.871  -1.666  1.00 97.96           C  
ATOM   4670 HG12 ILE A 306      -2.614  -7.788  -1.325  1.00 97.96           H  
ATOM   4671 HG13 ILE A 306      -1.318  -7.168  -2.327  1.00 97.96           H  
ATOM   4672  CG2 ILE A 306      -2.698  -5.546   0.414  1.00 97.96           C  
ATOM   4673 HG21 ILE A 306      -3.477  -6.295   0.554  1.00 97.96           H  
ATOM   4674 HG22 ILE A 306      -3.122  -4.670  -0.079  1.00 97.96           H  
ATOM   4675 HG23 ILE A 306      -2.321  -5.245   1.391  1.00 97.96           H  
ATOM   4676  CD1 ILE A 306      -3.155  -6.086  -2.502  1.00 97.96           C  
ATOM   4677 HD11 ILE A 306      -2.763  -5.104  -2.765  1.00 97.96           H  
ATOM   4678 HD12 ILE A 306      -3.370  -6.638  -3.417  1.00 97.96           H  
ATOM   4679 HD13 ILE A 306      -4.084  -5.963  -1.946  1.00 97.96           H  
ATOM   4680  N   ASN A 307       0.847  -4.609   1.218  1.00 98.10           N  
ATOM   4681  H   ASN A 307       1.226  -5.537   1.097  1.00 98.10           H  
ATOM   4682  CA  ASN A 307       1.355  -3.801   2.332  1.00 98.10           C  
ATOM   4683  HA  ASN A 307       0.510  -3.405   2.895  1.00 98.10           H  
ATOM   4684  C   ASN A 307       2.144  -2.578   1.835  1.00 98.10           C  
ATOM   4685  CB  ASN A 307       2.173  -4.688   3.286  1.00 98.10           C  
ATOM   4686  HB2 ASN A 307       2.695  -4.044   3.994  1.00 98.10           H  
ATOM   4687  HB3 ASN A 307       2.923  -5.247   2.726  1.00 98.10           H  
ATOM   4688  O   ASN A 307       1.872  -1.462   2.273  1.00 98.10           O  
ATOM   4689  CG  ASN A 307       1.324  -5.663   4.090  1.00 98.10           C  
ATOM   4690  ND2 ASN A 307       1.933  -6.399   4.991  1.00 98.10           N  
ATOM   4691 HD21 ASN A 307       1.328  -6.914   5.615  1.00 98.10           H  
ATOM   4692 HD22 ASN A 307       2.885  -6.165   5.234  1.00 98.10           H  
ATOM   4693  OD1 ASN A 307       0.113  -5.763   3.966  1.00 98.10           O  
ATOM   4694  N   THR A 308       3.019  -2.741   0.837  1.00 97.43           N  
ATOM   4695  H   THR A 308       3.229  -3.678   0.524  1.00 97.43           H  
ATOM   4696  CA  THR A 308       3.704  -1.614   0.175  1.00 97.43           C  
ATOM   4697  HA  THR A 308       4.263  -1.059   0.928  1.00 97.43           H  
ATOM   4698  C   THR A 308       2.717  -0.629  -0.465  1.00 97.43           C  
ATOM   4699  CB  THR A 308       4.690  -2.142  -0.881  1.00 97.43           C  
ATOM   4700  HB  THR A 308       4.146  -2.710  -1.636  1.00 97.43           H  
ATOM   4701  O   THR A 308       2.958   0.578  -0.460  1.00 97.43           O  
ATOM   4702  CG2 THR A 308       5.496  -1.045  -1.576  1.00 97.43           C  
ATOM   4703 HG21 THR A 308       5.990  -0.417  -0.834  1.00 97.43           H  
ATOM   4704 HG22 THR A 308       4.840  -0.432  -2.194  1.00 97.43           H  
ATOM   4705 HG23 THR A 308       6.247  -1.505  -2.218  1.00 97.43           H  
ATOM   4706  OG1 THR A 308       5.631  -2.988  -0.267  1.00 97.43           O  
ATOM   4707  HG1 THR A 308       5.806  -2.654   0.616  1.00 97.43           H  
ATOM   4708  N   ALA A 309       1.577  -1.102  -0.979  1.00 97.66           N  
ATOM   4709  H   ALA A 309       1.443  -2.101  -1.031  1.00 97.66           H  
ATOM   4710  CA  ALA A 309       0.513  -0.231  -1.472  1.00 97.66           C  
ATOM   4711  HA  ALA A 309       0.979   0.566  -2.051  1.00 97.66           H  
ATOM   4712  C   ALA A 309      -0.281   0.464  -0.343  1.00 97.66           C  
ATOM   4713  CB  ALA A 309      -0.364  -1.034  -2.436  1.00 97.66           C  
ATOM   4714  HB1 ALA A 309      -0.821  -1.874  -1.913  1.00 97.66           H  
ATOM   4715  HB2 ALA A 309      -1.142  -0.391  -2.849  1.00 97.66           H  
ATOM   4716  HB3 ALA A 309       0.247  -1.419  -3.252  1.00 97.66           H  
ATOM   4717  O   ALA A 309      -0.671   1.618  -0.515  1.00 97.66           O  
ATOM   4718  N   ILE A 310      -0.461  -0.167   0.825  1.00 98.06           N  
ATOM   4719  H   ILE A 310      -0.146  -1.123   0.905  1.00 98.06           H  
ATOM   4720  CA  ILE A 310      -1.003   0.493   2.029  1.00 98.06           C  
ATOM   4721  HA  ILE A 310      -1.947   0.970   1.765  1.00 98.06           H  
ATOM   4722  C   ILE A 310      -0.063   1.618   2.493  1.00 98.06           C  
ATOM   4723  CB  ILE A 310      -1.290  -0.536   3.154  1.00 98.06           C  
ATOM   4724  HB  ILE A 310      -0.408  -1.163   3.289  1.00 98.06           H  
ATOM   4725  O   ILE A 310      -0.528   2.733   2.731  1.00 98.06           O  
ATOM   4726  CG1 ILE A 310      -2.487  -1.443   2.787  1.00 98.06           C  
ATOM   4727 HG12 ILE A 310      -2.431  -1.719   1.734  1.00 98.06           H  
ATOM   4728 HG13 ILE A 310      -3.417  -0.895   2.935  1.00 98.06           H  
ATOM   4729  CG2 ILE A 310      -1.579   0.162   4.498  1.00 98.06           C  
ATOM   4730 HG21 ILE A 310      -2.368   0.905   4.382  1.00 98.06           H  
ATOM   4731 HG22 ILE A 310      -1.871  -0.556   5.264  1.00 98.06           H  
ATOM   4732 HG23 ILE A 310      -0.676   0.655   4.858  1.00 98.06           H  
ATOM   4733  CD1 ILE A 310      -2.535  -2.747   3.595  1.00 98.06           C  
ATOM   4734 HD11 ILE A 310      -3.416  -3.320   3.303  1.00 98.06           H  
ATOM   4735 HD12 ILE A 310      -1.648  -3.346   3.389  1.00 98.06           H  
ATOM   4736 HD13 ILE A 310      -2.587  -2.543   4.664  1.00 98.06           H  
ATOM   4737  N   ASP A 311       1.253   1.388   2.545  1.00 97.37           N  
ATOM   4738  H   ASP A 311       1.582   0.448   2.378  1.00 97.37           H  
ATOM   4739  CA  ASP A 311       2.217   2.389   3.032  1.00 97.37           C  
ATOM   4740  HA  ASP A 311       1.879   2.722   4.013  1.00 97.37           H  
ATOM   4741  C   ASP A 311       2.294   3.653   2.153  1.00 97.37           C  
ATOM   4742  CB  ASP A 311       3.605   1.755   3.212  1.00 97.37           C  
ATOM   4743  HB2 ASP A 311       4.334   2.548   3.380  1.00 97.37           H  
ATOM   4744  HB3 ASP A 311       3.884   1.230   2.298  1.00 97.37           H  
ATOM   4745  O   ASP A 311       2.629   4.733   2.647  1.00 97.37           O  
ATOM   4746  CG  ASP A 311       3.665   0.804   4.411  1.00 97.37           C  
ATOM   4747  OD1 ASP A 311       3.142   1.167   5.493  1.00 97.37           O  
ATOM   4748  OD2 ASP A 311       4.230  -0.297   4.260  1.00 97.37           O  
ATOM   4749  N   LYS A 312       1.885   3.592   0.877  1.00 96.16           N  
ATOM   4750  H   LYS A 312       1.629   2.686   0.512  1.00 96.16           H  
ATOM   4751  CA  LYS A 312       1.706   4.797   0.040  1.00 96.16           C  
ATOM   4752  HA  LYS A 312       2.651   5.340   0.002  1.00 96.16           H  
ATOM   4753  C   LYS A 312       0.676   5.770   0.630  1.00 96.16           C  
ATOM   4754  CB  LYS A 312       1.305   4.409  -1.388  1.00 96.16           C  
ATOM   4755  HB2 LYS A 312       0.414   3.781  -1.348  1.00 96.16           H  
ATOM   4756  HB3 LYS A 312       1.055   5.317  -1.936  1.00 96.16           H  
ATOM   4757  O   LYS A 312       0.855   6.980   0.515  1.00 96.16           O  
ATOM   4758  CG  LYS A 312       2.423   3.687  -2.153  1.00 96.16           C  
ATOM   4759  HG2 LYS A 312       2.825   2.874  -1.548  1.00 96.16           H  
ATOM   4760  HG3 LYS A 312       3.225   4.393  -2.368  1.00 96.16           H  
ATOM   4761  CD  LYS A 312       1.875   3.107  -3.460  1.00 96.16           C  
ATOM   4762  HD2 LYS A 312       1.468   3.912  -4.071  1.00 96.16           H  
ATOM   4763  HD3 LYS A 312       1.077   2.402  -3.230  1.00 96.16           H  
ATOM   4764  CE  LYS A 312       2.983   2.397  -4.236  1.00 96.16           C  
ATOM   4765  HE2 LYS A 312       3.686   3.156  -4.580  1.00 96.16           H  
ATOM   4766  HE3 LYS A 312       3.510   1.716  -3.567  1.00 96.16           H  
ATOM   4767  NZ  LYS A 312       2.420   1.660  -5.390  1.00 96.16           N  
ATOM   4768  HZ1 LYS A 312       1.826   2.280  -5.922  1.00 96.16           H  
ATOM   4769  HZ2 LYS A 312       1.838   0.887  -5.102  1.00 96.16           H  
ATOM   4770  HZ3 LYS A 312       3.154   1.325  -5.998  1.00 96.16           H  
ATOM   4771  N   LEU A 313      -0.347   5.269   1.335  1.00 96.56           N  
ATOM   4772  H   LEU A 313      -0.372   4.267   1.459  1.00 96.56           H  
ATOM   4773  CA  LEU A 313      -1.379   6.063   2.027  1.00 96.56           C  
ATOM   4774  HA  LEU A 313      -1.675   6.876   1.364  1.00 96.56           H  
ATOM   4775  C   LEU A 313      -0.876   6.740   3.320  1.00 96.56           C  
ATOM   4776  CB  LEU A 313      -2.621   5.187   2.310  1.00 96.56           C  
ATOM   4777  HB2 LEU A 313      -3.369   5.787   2.827  1.00 96.56           H  
ATOM   4778  HB3 LEU A 313      -2.331   4.390   2.995  1.00 96.56           H  
ATOM   4779  O   LEU A 313      -1.681   7.322   4.061  1.00 96.56           O  
ATOM   4780  CG  LEU A 313      -3.288   4.565   1.069  1.00 96.56           C  
ATOM   4781  HG  LEU A 313      -2.539   4.081   0.443  1.00 96.56           H  
ATOM   4782  CD1 LEU A 313      -4.300   3.507   1.511  1.00 96.56           C  
ATOM   4783 HD11 LEU A 313      -4.762   3.055   0.633  1.00 96.56           H  
ATOM   4784 HD12 LEU A 313      -3.787   2.725   2.069  1.00 96.56           H  
ATOM   4785 HD13 LEU A 313      -5.070   3.958   2.137  1.00 96.56           H  
ATOM   4786  CD2 LEU A 313      -4.033   5.625   0.251  1.00 96.56           C  
ATOM   4787 HD21 LEU A 313      -4.807   6.093   0.859  1.00 96.56           H  
ATOM   4788 HD22 LEU A 313      -3.337   6.382  -0.110  1.00 96.56           H  
ATOM   4789 HD23 LEU A 313      -4.524   5.165  -0.606  1.00 96.56           H  
ATOM   4790  N   ARG A 314       0.432   6.658   3.616  1.00 95.12           N  
ATOM   4791  H   ARG A 314       1.014   6.065   3.042  1.00 95.12           H  
ATOM   4792  CA  ARG A 314       1.102   7.505   4.616  1.00 95.12           C  
ATOM   4793  HA  ARG A 314       0.435   7.638   5.468  1.00 95.12           H  
ATOM   4794  C   ARG A 314       1.385   8.914   4.070  1.00 95.12           C  
ATOM   4795  CB  ARG A 314       2.389   6.833   5.139  1.00 95.12           C  
ATOM   4796  HB2 ARG A 314       2.842   7.490   5.881  1.00 95.12           H  
ATOM   4797  HB3 ARG A 314       3.097   6.711   4.319  1.00 95.12           H  
ATOM   4798  O   ARG A 314       1.323   9.877   4.831  1.00 95.12           O  
ATOM   4799  CG  ARG A 314       2.127   5.465   5.797  1.00 95.12           C  
ATOM   4800  HG2 ARG A 314       1.386   5.575   6.589  1.00 95.12           H  
ATOM   4801  HG3 ARG A 314       1.732   4.775   5.051  1.00 95.12           H  
ATOM   4802  CD  ARG A 314       3.395   4.842   6.386  1.00 95.12           C  
ATOM   4803  HD2 ARG A 314       3.831   5.523   7.117  1.00 95.12           H  
ATOM   4804  HD3 ARG A 314       4.117   4.695   5.583  1.00 95.12           H  
ATOM   4805  NE  ARG A 314       3.111   3.535   7.008  1.00 95.12           N  
ATOM   4806  HE  ARG A 314       3.080   2.726   6.405  1.00 95.12           H  
ATOM   4807  NH1 ARG A 314       2.896   4.164   9.225  1.00 95.12           N  
ATOM   4808 HH11 ARG A 314       2.769   3.811  10.162  1.00 95.12           H  
ATOM   4809 HH12 ARG A 314       2.935   5.152   9.017  1.00 95.12           H  
ATOM   4810  NH2 ARG A 314       2.763   2.045   8.686  1.00 95.12           N  
ATOM   4811 HH21 ARG A 314       2.763   1.301   8.003  1.00 95.12           H  
ATOM   4812 HH22 ARG A 314       2.650   1.891   9.678  1.00 95.12           H  
ATOM   4813  CZ  ARG A 314       2.922   3.265   8.287  1.00 95.12           C  
ATOM   4814  N   LYS A 315       1.645   9.040   2.761  1.00 92.15           N  
ATOM   4815  H   LYS A 315       1.566   8.208   2.192  1.00 92.15           H  
ATOM   4816  CA  LYS A 315       1.852  10.322   2.060  1.00 92.15           C  
ATOM   4817  HA  LYS A 315       2.509  10.951   2.660  1.00 92.15           H  
ATOM   4818  C   LYS A 315       0.533  11.088   1.874  1.00 92.15           C  
ATOM   4819  CB  LYS A 315       2.499  10.083   0.682  1.00 92.15           C  
ATOM   4820  HB2 LYS A 315       1.794   9.517   0.074  1.00 92.15           H  
ATOM   4821  HB3 LYS A 315       2.644  11.048   0.197  1.00 92.15           H  
ATOM   4822  O   LYS A 315      -0.554  10.541   2.057  1.00 92.15           O  
ATOM   4823  CG  LYS A 315       3.852   9.348   0.684  1.00 92.15           C  
ATOM   4824  HG2 LYS A 315       3.728   8.353   1.112  1.00 92.15           H  
ATOM   4825  HG3 LYS A 315       4.584   9.907   1.267  1.00 92.15           H  
ATOM   4826  CD  LYS A 315       4.324   9.221  -0.774  1.00 92.15           C  
ATOM   4827  HD2 LYS A 315       4.567  10.210  -1.162  1.00 92.15           H  
ATOM   4828  HD3 LYS A 315       3.500   8.821  -1.365  1.00 92.15           H  
ATOM   4829  CE  LYS A 315       5.526   8.290  -0.958  1.00 92.15           C  
ATOM   4830  HE2 LYS A 315       5.315   7.355  -0.440  1.00 92.15           H  
ATOM   4831  HE3 LYS A 315       6.410   8.742  -0.508  1.00 92.15           H  
ATOM   4832  NZ  LYS A 315       5.744   8.013  -2.406  1.00 92.15           N  
ATOM   4833  HZ1 LYS A 315       6.005   8.846  -2.916  1.00 92.15           H  
ATOM   4834  HZ2 LYS A 315       4.902   7.702  -2.868  1.00 92.15           H  
ATOM   4835  HZ3 LYS A 315       6.433   7.291  -2.564  1.00 92.15           H  
ATOM   4836  N   ASP A 316       0.640  12.351   1.470  1.00 90.03           N  
ATOM   4837  H   ASP A 316       1.564  12.738   1.335  1.00 90.03           H  
ATOM   4838  CA  ASP A 316      -0.491  13.139   0.973  1.00 90.03           C  
ATOM   4839  HA  ASP A 316      -1.335  13.008   1.651  1.00 90.03           H  
ATOM   4840  C   ASP A 316      -0.950  12.661  -0.412  1.00 90.03           C  
ATOM   4841  CB  ASP A 316      -0.118  14.632   0.949  1.00 90.03           C  
ATOM   4842  HB2 ASP A 316      -0.907  15.189   0.443  1.00 90.03           H  
ATOM   4843  HB3 ASP A 316       0.812  14.772   0.399  1.00 90.03           H  
ATOM   4844  O   ASP A 316      -0.129  12.377  -1.285  1.00 90.03           O  
ATOM   4845  CG  ASP A 316       0.019  15.171   2.370  1.00 90.03           C  
ATOM   4846  OD1 ASP A 316      -0.884  14.876   3.176  1.00 90.03           O  
ATOM   4847  OD2 ASP A 316       1.048  15.774   2.731  1.00 90.03           O  
ATOM   4848  N   VAL A 317      -2.268  12.606  -0.619  1.00 90.20           N  
ATOM   4849  H   VAL A 317      -2.883  12.910   0.123  1.00 90.20           H  
ATOM   4850  CA  VAL A 317      -2.890  12.287  -1.913  1.00 90.20           C  
ATOM   4851  HA  VAL A 317      -2.120  11.953  -2.609  1.00 90.20           H  
ATOM   4852  C   VAL A 317      -3.507  13.565  -2.468  1.00 90.20           C  
ATOM   4853  CB  VAL A 317      -3.921  11.148  -1.787  1.00 90.20           C  
ATOM   4854  HB  VAL A 317      -4.708  11.441  -1.092  1.00 90.20           H  
ATOM   4855  O   VAL A 317      -4.343  14.193  -1.822  1.00 90.20           O  
ATOM   4856  CG1 VAL A 317      -4.561  10.813  -3.142  1.00 90.20           C  
ATOM   4857 HG11 VAL A 317      -3.794  10.547  -3.869  1.00 90.20           H  
ATOM   4858 HG12 VAL A 317      -5.126  11.669  -3.512  1.00 90.20           H  
ATOM   4859 HG13 VAL A 317      -5.251   9.977  -3.029  1.00 90.20           H  
ATOM   4860  CG2 VAL A 317      -3.251   9.873  -1.253  1.00 90.20           C  
ATOM   4861 HG21 VAL A 317      -2.907  10.035  -0.232  1.00 90.20           H  
ATOM   4862 HG22 VAL A 317      -3.961   9.046  -1.256  1.00 90.20           H  
ATOM   4863 HG23 VAL A 317      -2.389   9.621  -1.870  1.00 90.20           H  
ATOM   4864  N   VAL A 318      -3.084  13.975  -3.665  1.00 86.27           N  
ATOM   4865  H   VAL A 318      -2.406  13.410  -4.157  1.00 86.27           H  
ATOM   4866  CA  VAL A 318      -3.501  15.252  -4.261  1.00 86.27           C  
ATOM   4867  HA  VAL A 318      -3.208  16.049  -3.577  1.00 86.27           H  
ATOM   4868  C   VAL A 318      -5.026  15.292  -4.416  1.00 86.27           C  
ATOM   4869  CB  VAL A 318      -2.793  15.505  -5.607  1.00 86.27           C  
ATOM   4870  HB  VAL A 318      -3.064  14.721  -6.314  1.00 86.27           H  
ATOM   4871  O   VAL A 318      -5.610  14.454  -5.097  1.00 86.27           O  
ATOM   4872  CG1 VAL A 318      -3.186  16.864  -6.203  1.00 86.27           C  
ATOM   4873 HG11 VAL A 318      -2.952  17.666  -5.504  1.00 86.27           H  
ATOM   4874 HG12 VAL A 318      -2.640  17.030  -7.132  1.00 86.27           H  
ATOM   4875 HG13 VAL A 318      -4.251  16.880  -6.435  1.00 86.27           H  
ATOM   4876  CG2 VAL A 318      -1.265  15.504  -5.440  1.00 86.27           C  
ATOM   4877 HG21 VAL A 318      -0.788  15.723  -6.395  1.00 86.27           H  
ATOM   4878 HG22 VAL A 318      -0.966  16.256  -4.710  1.00 86.27           H  
ATOM   4879 HG23 VAL A 318      -0.918  14.525  -5.108  1.00 86.27           H  
ATOM   4880  N   GLY A 319      -5.663  16.278  -3.778  1.00 82.15           N  
ATOM   4881  H   GLY A 319      -5.114  16.891  -3.192  1.00 82.15           H  
ATOM   4882  CA  GLY A 319      -7.120  16.458  -3.776  1.00 82.15           C  
ATOM   4883  HA2 GLY A 319      -7.339  17.526  -3.765  1.00 82.15           H  
ATOM   4884  HA3 GLY A 319      -7.537  16.042  -4.694  1.00 82.15           H  
ATOM   4885  C   GLY A 319      -7.873  15.820  -2.599  1.00 82.15           C  
ATOM   4886  O   GLY A 319      -9.088  15.985  -2.527  1.00 82.15           O  
ATOM   4887  N   VAL A 320      -7.196  15.138  -1.665  1.00 85.38           N  
ATOM   4888  H   VAL A 320      -6.199  15.014  -1.774  1.00 85.38           H  
ATOM   4889  CA  VAL A 320      -7.811  14.522  -0.472  1.00 85.38           C  
ATOM   4890  HA  VAL A 320      -8.851  14.838  -0.392  1.00 85.38           H  
ATOM   4891  C   VAL A 320      -7.084  14.985   0.794  1.00 85.38           C  
ATOM   4892  CB  VAL A 320      -7.798  12.982  -0.589  1.00 85.38           C  
ATOM   4893  HB  VAL A 320      -6.771  12.639  -0.714  1.00 85.38           H  
ATOM   4894  O   VAL A 320      -5.870  14.838   0.890  1.00 85.38           O  
ATOM   4895  CG1 VAL A 320      -8.384  12.297   0.654  1.00 85.38           C  
ATOM   4896 HG11 VAL A 320      -7.748  12.484   1.520  1.00 85.38           H  
ATOM   4897 HG12 VAL A 320      -9.386  12.674   0.859  1.00 85.38           H  
ATOM   4898 HG13 VAL A 320      -8.431  11.219   0.500  1.00 85.38           H  
ATOM   4899  CG2 VAL A 320      -8.612  12.514  -1.803  1.00 85.38           C  
ATOM   4900 HG21 VAL A 320      -8.618  11.425  -1.852  1.00 85.38           H  
ATOM   4901 HG22 VAL A 320      -8.161  12.893  -2.720  1.00 85.38           H  
ATOM   4902 HG23 VAL A 320      -9.636  12.882  -1.733  1.00 85.38           H  
ATOM   4903  N   SER A 321      -7.815  15.528   1.778  1.00 78.64           N  
ATOM   4904  H   SER A 321      -8.815  15.618   1.668  1.00 78.64           H  
ATOM   4905  CA  SER A 321      -7.235  15.964   3.061  1.00 78.64           C  
ATOM   4906  HA  SER A 321      -6.304  16.495   2.862  1.00 78.64           H  
ATOM   4907  C   SER A 321      -6.885  14.786   3.971  1.00 78.64           C  
ATOM   4908  CB  SER A 321      -8.178  16.933   3.794  1.00 78.64           C  
ATOM   4909  HB2 SER A 321      -8.256  17.850   3.210  1.00 78.64           H  
ATOM   4910  HB3 SER A 321      -7.759  17.180   4.769  1.00 78.64           H  
ATOM   4911  O   SER A 321      -5.755  14.681   4.442  1.00 78.64           O  
ATOM   4912  OG  SER A 321      -9.479  16.388   3.958  1.00 78.64           O  
ATOM   4913  HG  SER A 321      -9.611  16.152   4.879  1.00 78.64           H  
ATOM   4914  N   VAL A 322      -7.848  13.887   4.199  1.00 85.80           N  
ATOM   4915  H   VAL A 322      -8.764  14.068   3.815  1.00 85.80           H  
ATOM   4916  CA  VAL A 322      -7.705  12.708   5.059  1.00 85.80           C  
ATOM   4917  HA  VAL A 322      -6.644  12.472   5.143  1.00 85.80           H  
ATOM   4918  C   VAL A 322      -8.400  11.507   4.420  1.00 85.80           C  
ATOM   4919  CB  VAL A 322      -8.226  12.975   6.491  1.00 85.80           C  
ATOM   4920  HB  VAL A 322      -9.271  13.281   6.437  1.00 85.80           H  
ATOM   4921  O   VAL A 322      -9.527  11.575   3.930  1.00 85.80           O  
ATOM   4922  CG1 VAL A 322      -8.129  11.731   7.386  1.00 85.80           C  
ATOM   4923 HG11 VAL A 322      -8.795  10.946   7.029  1.00 85.80           H  
ATOM   4924 HG12 VAL A 322      -7.104  11.361   7.434  1.00 85.80           H  
ATOM   4925 HG13 VAL A 322      -8.460  11.983   8.394  1.00 85.80           H  
ATOM   4926  CG2 VAL A 322      -7.394  14.069   7.180  1.00 85.80           C  
ATOM   4927 HG21 VAL A 322      -6.334  13.815   7.167  1.00 85.80           H  
ATOM   4928 HG22 VAL A 322      -7.551  15.025   6.681  1.00 85.80           H  
ATOM   4929 HG23 VAL A 322      -7.726  14.186   8.212  1.00 85.80           H  
ATOM   4930  N   ILE A 323      -7.702  10.372   4.437  1.00 93.21           N  
ATOM   4931  H   ILE A 323      -6.797  10.396   4.885  1.00 93.21           H  
ATOM   4932  CA  ILE A 323      -8.231   9.064   4.045  1.00 93.21           C  
ATOM   4933  HA  ILE A 323      -9.014   9.184   3.296  1.00 93.21           H  
ATOM   4934  C   ILE A 323      -8.849   8.437   5.293  1.00 93.21           C  
ATOM   4935  CB  ILE A 323      -7.102   8.208   3.436  1.00 93.21           C  
ATOM   4936  HB  ILE A 323      -6.298   8.156   4.170  1.00 93.21           H  
ATOM   4937  O   ILE A 323      -8.188   7.690   6.009  1.00 93.21           O  
ATOM   4938  CG1 ILE A 323      -6.553   8.835   2.132  1.00 93.21           C
[truncated: 320,364 more chars]
