# Supplementary material for: Evolution of Phage Tail Sheath Protein
Source: Viruses. 2022 May 26;14(6):1148. doi: 10.3390/v14061148 (PMC9230969; doi:10.3390/v14061148)
Supplement: Supplementary file 1 [file viruses-14-01148-s001.zip › Supplementary_File_S2/AF_models/Bacillus__phage__PBS1.pdb]

ATOM      1  N   MET A   1     -41.080 -18.841  80.763  1.00 32.76           N  
ATOM      2  H   MET A   1     -42.078 -18.910  80.625  1.00 32.76           H  
ATOM      3  H2  MET A   1     -40.855 -17.875  80.957  1.00 32.76           H  
ATOM      4  H3  MET A   1     -40.808 -19.420  81.545  1.00 32.76           H  
ATOM      5  CA  MET A   1     -40.403 -19.285  79.529  1.00 32.76           C  
ATOM      6  HA  MET A   1     -39.323 -19.166  79.618  1.00 32.76           H  
ATOM      7  C   MET A   1     -40.882 -18.408  78.390  1.00 32.76           C  
ATOM      8  CB  MET A   1     -40.713 -20.757  79.202  1.00 32.76           C  
ATOM      9  HB2 MET A   1     -40.534 -20.925  78.140  1.00 32.76           H  
ATOM     10  HB3 MET A   1     -41.764 -20.966  79.402  1.00 32.76           H  
ATOM     11  O   MET A   1     -42.021 -18.562  77.984  1.00 32.76           O  
ATOM     12  CG  MET A   1     -39.840 -21.752  79.967  1.00 32.76           C  
ATOM     13  HG2 MET A   1     -38.796 -21.580  79.705  1.00 32.76           H  
ATOM     14  HG3 MET A   1     -39.964 -21.605  81.040  1.00 32.76           H  
ATOM     15  SD  MET A   1     -40.267 -23.463  79.561  1.00 32.76           S  
ATOM     16  CE  MET A   1     -38.911 -24.358  80.364  1.00 32.76           C  
ATOM     17  HE1 MET A   1     -37.958 -24.045  79.935  1.00 32.76           H  
ATOM     18  HE2 MET A   1     -38.914 -24.154  81.435  1.00 32.76           H  
ATOM     19  HE3 MET A   1     -39.039 -25.428  80.202  1.00 32.76           H  
ATOM     20  N   ALA A   2     -40.049 -17.455  77.983  1.00 36.78           N  
ATOM     21  H   ALA A   2     -39.218 -17.284  78.530  1.00 36.78           H  
ATOM     22  CA  ALA A   2     -39.970 -16.841  76.656  1.00 36.78           C  
ATOM     23  HA  ALA A   2     -39.679 -17.589  75.917  1.00 36.78           H  
ATOM     24  C   ALA A   2     -38.853 -15.795  76.768  1.00 36.78           C  
ATOM     25  CB  ALA A   2     -41.286 -16.208  76.193  1.00 36.78           C  
ATOM     26  HB1 ALA A   2     -42.034 -16.975  75.995  1.00 36.78           H  
ATOM     27  HB2 ALA A   2     -41.115 -15.654  75.270  1.00 36.78           H  
ATOM     28  HB3 ALA A   2     -41.659 -15.517  76.949  1.00 36.78           H  
ATOM     29  O   ALA A   2     -39.029 -14.714  77.319  1.00 36.78           O  
ATOM     30  N   THR A   3     -37.662 -16.238  76.396  1.00 33.40           N  
ATOM     31  H   THR A   3     -37.619 -17.164  75.996  1.00 33.40           H  
ATOM     32  CA  THR A   3     -36.491 -15.437  76.059  1.00 33.40           C  
ATOM     33  HA  THR A   3     -36.219 -14.757  76.866  1.00 33.40           H  
ATOM     34  C   THR A   3     -36.766 -14.657  74.783  1.00 33.40           C  
ATOM     35  CB  THR A   3     -35.334 -16.405  75.727  1.00 33.40           C  
ATOM     36  HB  THR A   3     -34.602 -15.903  75.094  1.00 33.40           H  
ATOM     37  O   THR A   3     -37.166 -15.278  73.807  1.00 33.40           O  
ATOM     38  CG2 THR A   3     -34.621 -16.912  76.976  1.00 33.40           C  
ATOM     39 HG21 THR A   3     -34.188 -16.071  77.517  1.00 33.40           H  
ATOM     40 HG22 THR A   3     -35.323 -17.440  77.620  1.00 33.40           H  
ATOM     41 HG23 THR A   3     -33.821 -17.591  76.681  1.00 33.40           H  
ATOM     42  OG1 THR A   3     -35.839 -17.551  75.059  1.00 33.40           O  
ATOM     43  HG1 THR A   3     -36.136 -17.246  74.199  1.00 33.40           H  
ATOM     44  N   GLU A   4     -36.442 -13.369  74.752  1.00 35.34           N  
ATOM     45  H   GLU A   4     -36.273 -12.864  75.611  1.00 35.34           H  
ATOM     46  CA  GLU A   4     -35.967 -12.720  73.531  1.00 35.34           C  
ATOM     47  HA  GLU A   4     -35.434 -13.472  72.950  1.00 35.34           H  
ATOM     48  C   GLU A   4     -34.939 -11.656  73.917  1.00 35.34           C  
ATOM     49  CB  GLU A   4     -37.112 -12.200  72.644  1.00 35.34           C  
ATOM     50  HB2 GLU A   4     -36.940 -11.154  72.393  1.00 35.34           H  
ATOM     51  HB3 GLU A   4     -38.061 -12.284  73.173  1.00 35.34           H  
ATOM     52  O   GLU A   4     -35.201 -10.738  74.696  1.00 35.34           O  
ATOM     53  CG  GLU A   4     -37.160 -13.034  71.348  1.00 35.34           C  
ATOM     54  HG2 GLU A   4     -36.257 -12.825  70.774  1.00 35.34           H  
ATOM     55  HG3 GLU A   4     -37.147 -14.095  71.596  1.00 35.34           H  
ATOM     56  CD  GLU A   4     -38.387 -12.756  70.475  1.00 35.34           C  
ATOM     57  OE1 GLU A   4     -38.768 -13.681  69.722  1.00 35.34           O  
ATOM     58  OE2 GLU A   4     -38.934 -11.634  70.567  1.00 35.34           O  
ATOM     59  N   ALA A   5     -33.716 -11.905  73.455  1.00 38.38           N  
ATOM     60  H   ALA A   5     -33.624 -12.636  72.764  1.00 38.38           H  
ATOM     61  CA  ALA A   5     -32.544 -11.087  73.660  1.00 38.38           C  
ATOM     62  HA  ALA A   5     -32.580 -10.659  74.662  1.00 38.38           H  
ATOM     63  C   ALA A   5     -32.535  -9.953  72.633  1.00 38.38           C  
ATOM     64  CB  ALA A   5     -31.304 -11.984  73.547  1.00 38.38           C  
ATOM     65  HB1 ALA A   5     -31.344 -12.773  74.298  1.00 38.38           H  
ATOM     66  HB2 ALA A   5     -30.406 -11.388  73.704  1.00 38.38           H  
ATOM     67  HB3 ALA A   5     -31.256 -12.432  72.554  1.00 38.38           H  
ATOM     68  O   ALA A   5     -32.749 -10.166  71.442  1.00 38.38           O  
ATOM     69  N   SER A   6     -32.244  -8.758  73.130  1.00 36.91           N  
ATOM     70  H   SER A   6     -32.088  -8.687  74.126  1.00 36.91           H  
ATOM     71  CA  SER A   6     -31.971  -7.549  72.371  1.00 36.91           C  
ATOM     72  HA  SER A   6     -32.822  -7.322  71.729  1.00 36.91           H  
ATOM     73  C   SER A   6     -30.710  -7.695  71.519  1.00 36.91           C  
ATOM     74  CB  SER A   6     -31.775  -6.406  73.373  1.00 36.91           C  
ATOM     75  HB2 SER A   6     -31.453  -5.507  72.848  1.00 36.91           H  
ATOM     76  HB3 SER A   6     -32.719  -6.200  73.879  1.00 36.91           H  
ATOM     77  O   SER A   6     -29.619  -7.931  72.041  1.00 36.91           O  
ATOM     78  OG  SER A   6     -30.800  -6.779  74.335  1.00 36.91           O  
ATOM     79  HG  SER A   6     -30.033  -7.081  73.844  1.00 36.91           H  
ATOM     80  N   THR A   7     -30.865  -7.486  70.218  1.00 31.42           N  
ATOM     81  H   THR A   7     -31.802  -7.416  69.848  1.00 31.42           H  
ATOM     82  CA  THR A   7     -29.796  -7.194  69.265  1.00 31.42           C  
ATOM     83  HA  THR A   7     -28.920  -7.784  69.536  1.00 31.42           H  
ATOM     84  C   THR A   7     -29.393  -5.718  69.275  1.00 31.42           C  
ATOM     85  CB  THR A   7     -30.223  -7.581  67.834  1.00 31.42           C  
ATOM     86  HB  THR A   7     -29.675  -6.982  67.106  1.00 31.42           H  
ATOM     87  O   THR A   7     -30.192  -4.832  69.571  1.00 31.42           O  
ATOM     88  CG2 THR A   7     -29.926  -9.050  67.548  1.00 31.42           C  
ATOM     89 HG21 THR A   7     -30.451  -9.680  68.265  1.00 31.42           H  
ATOM     90 HG22 THR A   7     -30.266  -9.297  66.542  1.00 31.42           H  
ATOM     91 HG23 THR A   7     -28.853  -9.234  67.615  1.00 31.42           H  
ATOM     92  OG1 THR A   7     -31.607  -7.379  67.648  1.00 31.42           O  
ATOM     93  HG1 THR A   7     -31.742  -6.453  67.432  1.00 31.42           H  
ATOM     94  N   SER A   8     -28.143  -5.523  68.844  1.00 33.26           N  
ATOM     95  H   SER A   8     -27.601  -6.370  68.742  1.00 33.26           H  
ATOM     96  CA  SER A   8     -27.538  -4.354  68.189  1.00 33.26           C  
ATOM     97  HA  SER A   8     -26.565  -4.714  67.855  1.00 33.26           H  
ATOM     98  C   SER A   8     -27.208  -3.110  69.023  1.00 33.26           C  
ATOM     99  CB  SER A   8     -28.237  -4.013  66.866  1.00 33.26           C  
ATOM    100  HB2 SER A   8     -27.697  -3.202  66.378  1.00 33.26           H  
ATOM    101  HB3 SER A   8     -28.212  -4.882  66.208  1.00 33.26           H  
ATOM    102  O   SER A   8     -27.996  -2.177  69.151  1.00 33.26           O  
ATOM    103  OG  SER A   8     -29.578  -3.623  67.054  1.00 33.26           O  
ATOM    104  HG  SER A   8     -29.628  -3.097  67.855  1.00 33.26           H  
ATOM    105  N   GLN A   9     -25.942  -3.065  69.451  1.00 28.46           N  
ATOM    106  H   GLN A   9     -25.416  -3.923  69.363  1.00 28.46           H  
ATOM    107  CA  GLN A   9     -25.101  -1.870  69.379  1.00 28.46           C  
ATOM    108  HA  GLN A   9     -25.691  -0.966  69.528  1.00 28.46           H  
ATOM    109  C   GLN A   9     -24.421  -1.836  68.000  1.00 28.46           C  
ATOM    110  CB  GLN A   9     -23.976  -1.957  70.430  1.00 28.46           C  
ATOM    111  HB2 GLN A   9     -23.259  -1.163  70.223  1.00 28.46           H  
ATOM    112  HB3 GLN A   9     -23.457  -2.909  70.318  1.00 28.46           H  
ATOM    113  O   GLN A   9     -23.719  -2.790  67.679  1.00 28.46           O  
ATOM    114  CG  GLN A   9     -24.420  -1.811  71.889  1.00 28.46           C  
ATOM    115  HG2 GLN A   9     -25.098  -2.623  72.150  1.00 28.46           H  
ATOM    116  HG3 GLN A   9     -24.950  -0.866  72.004  1.00 28.46           H  
ATOM    117  CD  GLN A   9     -23.233  -1.834  72.857  1.00 28.46           C  
ATOM    118  NE2 GLN A   9     -23.409  -1.372  74.074  1.00 28.46           N  
ATOM    119 HE21 GLN A   9     -22.591  -1.400  74.667  1.00 28.46           H  
ATOM    120 HE22 GLN A   9     -24.304  -1.007  74.367  1.00 28.46           H  
ATOM    121  OE1 GLN A   9     -22.131  -2.258  72.558  1.00 28.46           O  
ATOM    122  N   SER A  10     -24.564  -0.754  67.228  1.00 31.01           N  
ATOM    123  H   SER A  10     -25.307  -0.105  67.444  1.00 31.01           H  
ATOM    124  CA  SER A  10     -23.522  -0.283  66.296  1.00 31.01           C  
ATOM    125  HA  SER A  10     -22.605  -0.152  66.870  1.00 31.01           H  
ATOM    126  C   SER A  10     -23.889   1.061  65.651  1.00 31.01           C  
ATOM    127  CB  SER A  10     -23.184  -1.281  65.172  1.00 31.01           C  
ATOM    128  HB2 SER A  10     -22.695  -2.166  65.580  1.00 31.01           H  
ATOM    129  HB3 SER A  10     -22.489  -0.814  64.473  1.00 31.01           H  
ATOM    130  O   SER A  10     -24.821   1.141  64.860  1.00 31.01           O  
ATOM    131  OG  SER A  10     -24.337  -1.673  64.465  1.00 31.01           O  
ATOM    132  HG  SER A  10     -24.764  -0.878  64.138  1.00 31.01           H  
ATOM    133  N   ILE A  11     -23.065   2.061  65.982  1.00 32.51           N  
ATOM    134  H   ILE A  11     -22.464   1.859  66.768  1.00 32.51           H  
ATOM    135  CA  ILE A  11     -22.579   3.180  65.156  1.00 32.51           C  
ATOM    136  HA  ILE A  11     -21.929   3.745  65.825  1.00 32.51           H  
ATOM    137  C   ILE A  11     -23.620   4.204  64.675  1.00 32.51           C  
ATOM    138  CB  ILE A  11     -21.612   2.680  64.055  1.00 32.51           C  
ATOM    139  HB  ILE A  11     -22.185   2.141  63.301  1.00 32.51           H  
ATOM    140  O   ILE A  11     -24.294   4.057  63.661  1.00 32.51           O  
ATOM    141  CG1 ILE A  11     -20.548   1.722  64.662  1.00 32.51           C  
ATOM    142 HG12 ILE A  11     -21.032   0.888  65.172  1.00 32.51           H  
ATOM    143 HG13 ILE A  11     -19.949   2.259  65.397  1.00 32.51           H  
ATOM    144  CG2 ILE A  11     -20.911   3.882  63.388  1.00 32.51           C  
ATOM    145 HG21 ILE A  11     -21.642   4.596  63.009  1.00 32.51           H  
ATOM    146 HG22 ILE A  11     -20.330   3.549  62.528  1.00 32.51           H  
ATOM    147 HG23 ILE A  11     -20.251   4.385  64.094  1.00 32.51           H  
ATOM    148  CD1 ILE A  11     -19.615   1.079  63.635  1.00 32.51           C  
ATOM    149 HD11 ILE A  11     -18.962   0.364  64.135  1.00 32.51           H  
ATOM    150 HD12 ILE A  11     -18.995   1.834  63.152  1.00 32.51           H  
ATOM    151 HD13 ILE A  11     -20.202   0.554  62.882  1.00 32.51           H  
ATOM    152  N   SER A  12     -23.641   5.315  65.416  1.00 31.33           N  
ATOM    153  H   SER A  12     -23.033   5.346  66.222  1.00 31.33           H  
ATOM    154  CA  SER A  12     -24.306   6.572  65.106  1.00 31.33           C  
ATOM    155  HA  SER A  12     -25.335   6.372  64.807  1.00 31.33           H  
ATOM    156  C   SER A  12     -23.605   7.342  63.982  1.00 31.33           C  
ATOM    157  CB  SER A  12     -24.322   7.440  66.373  1.00 31.33           C  
ATOM    158  HB2 SER A  12     -24.830   8.377  66.141  1.00 31.33           H  
ATOM    159  HB3 SER A  12     -24.872   6.928  67.163  1.00 31.33           H  
ATOM    160  O   SER A  12     -22.486   7.832  64.152  1.00 31.33           O  
ATOM    161  OG  SER A  12     -23.009   7.724  66.827  1.00 31.33           O  
ATOM    162  HG  SER A  12     -22.515   8.049  66.071  1.00 31.33           H  
ATOM    163  N   THR A  13     -24.313   7.553  62.879  1.00 34.12           N  
ATOM    164  H   THR A  13     -25.173   7.040  62.748  1.00 34.12           H  
ATOM    165  CA  THR A  13     -24.140   8.722  62.013  1.00 34.12           C  
ATOM    166  HA  THR A  13     -23.078   8.892  61.836  1.00 34.12           H  
ATOM    167  C   THR A  13     -24.724   9.940  62.729  1.00 34.12           C  
ATOM    168  CB  THR A  13     -24.834   8.495  60.662  1.00 34.12           C  
ATOM    169  HB  THR A  13     -24.927   9.443  60.131  1.00 34.12           H  
ATOM    170  O   THR A  13     -25.836   9.873  63.259  1.00 34.12           O  
ATOM    171  CG2 THR A  13     -24.033   7.521  59.800  1.00 34.12           C  
ATOM    172 HG21 THR A  13     -23.955   6.553  60.294  1.00 34.12           H  
ATOM    173 HG22 THR A  13     -23.035   7.918  59.616  1.00 34.12           H  
ATOM    174 HG23 THR A  13     -24.539   7.388  58.844  1.00 34.12           H  
ATOM    175  OG1 THR A  13     -26.112   7.931  60.865  1.00 34.12           O  
ATOM    176  HG1 THR A  13     -26.698   8.617  61.193  1.00 34.12           H  
ATOM    177  N   GLY A  14     -23.949  11.025  62.803  1.00 32.27           N  
ATOM    178  H   GLY A  14     -23.057  10.998  62.331  1.00 32.27           H  
ATOM    179  CA  GLY A  14     -24.248  12.234  63.573  1.00 32.27           C  
ATOM    180  HA2 GLY A  14     -23.530  13.011  63.312  1.00 32.27           H  
ATOM    181  HA3 GLY A  14     -24.146  12.020  64.637  1.00 32.27           H  
ATOM    182  C   GLY A  14     -25.646  12.784  63.302  1.00 32.27           C  
ATOM    183  O   GLY A  14     -25.871  13.491  62.329  1.00 32.27           O  
ATOM    184  N   THR A  15     -26.586  12.450  64.181  1.00 37.27           N  
ATOM    185  H   THR A  15     -26.335  11.825  64.934  1.00 37.27           H  
ATOM    186  CA  THR A  15     -27.919  13.043  64.201  1.00 37.27           C  
ATOM    187  HA  THR A  15     -28.166  13.455  63.223  1.00 37.27           H  
ATOM    188  C   THR A  15     -27.846  14.170  65.219  1.00 37.27           C  
ATOM    189  CB  THR A  15     -28.983  11.994  64.570  1.00 37.27           C  
ATOM    190  HB  THR A  15     -28.915  11.761  65.633  1.00 37.27           H  
ATOM    191  O   THR A  15     -27.808  13.904  66.422  1.00 37.27           O  
ATOM    192  CG2 THR A  15     -30.396  12.478  64.247  1.00 37.27           C  
ATOM    193 HG21 THR A  15     -30.482  12.688  63.181  1.00 37.27           H  
ATOM    194 HG22 THR A  15     -31.114  11.704  64.518  1.00 37.27           H  
ATOM    195 HG23 THR A  15     -30.616  13.382  64.814  1.00 37.27           H  
ATOM    196  OG1 THR A  15     -28.782  10.797  63.848  1.00 37.27           O  
ATOM    197  HG1 THR A  15     -27.843  10.696  63.676  1.00 37.27           H  
ATOM    198  N   GLU A  16     -27.742  15.423  64.769  1.00 36.43           N  
ATOM    199  H   GLU A  16     -27.710  15.603  63.776  1.00 36.43           H  
ATOM    200  CA  GLU A  16     -27.892  16.557  65.681  1.00 36.43           C  
ATOM    201  HA  GLU A  16     -27.164  16.453  66.486  1.00 36.43           H  
ATOM    202  C   GLU A  16     -29.289  16.492  66.307  1.00 36.43           C  
ATOM    203  CB  GLU A  16     -27.647  17.916  65.007  1.00 36.43           C  
ATOM    204  HB2 GLU A  16     -28.190  18.669  65.579  1.00 36.43           H  
ATOM    205  HB3 GLU A  16     -28.041  17.906  63.990  1.00 36.43           H  
ATOM    206  O   GLU A  16     -30.320  16.604  65.640  1.00 36.43           O  
ATOM    207  CG  GLU A  16     -26.162  18.314  65.006  1.00 36.43           C  
ATOM    208  HG2 GLU A  16     -25.627  17.690  64.290  1.00 36.43           H  
ATOM    209  HG3 GLU A  16     -25.750  18.118  65.996  1.00 36.43           H  
ATOM    210  CD  GLU A  16     -25.948  19.801  64.669  1.00 36.43           C  
ATOM    211  OE1 GLU A  16     -24.895  20.334  65.086  1.00 36.43           O  
ATOM    212  OE2 GLU A  16     -26.844  20.401  64.034  1.00 36.43           O  
ATOM    213  N   VAL A  17     -29.306  16.247  67.616  1.00 42.20           N  
ATOM    214  H   VAL A  17     -28.416  16.090  68.066  1.00 42.20           H  
ATOM    215  CA  VAL A  17     -30.508  16.167  68.440  1.00 42.20           C  
ATOM    216  HA  VAL A  17     -31.226  15.502  67.961  1.00 42.20           H  
ATOM    217  C   VAL A  17     -31.103  17.569  68.517  1.00 42.20           C  
ATOM    218  CB  VAL A  17     -30.163  15.608  69.840  1.00 42.20           C  
ATOM    219  HB  VAL A  17     -29.488  16.294  70.352  1.00 42.20           H  
ATOM    220  O   VAL A  17     -30.700  18.373  69.354  1.00 42.20           O  
ATOM    221  CG1 VAL A  17     -31.420  15.427  70.703  1.00 42.20           C  
ATOM    222 HG11 VAL A  17     -32.112  14.740  70.217  1.00 42.20           H  
ATOM    223 HG12 VAL A  17     -31.914  16.388  70.850  1.00 42.20           H  
ATOM    224 HG13 VAL A  17     -31.143  15.031  71.681  1.00 42.20           H  
ATOM    225  CG2 VAL A  17     -29.457  14.246  69.751  1.00 42.20           C  
ATOM    226 HG21 VAL A  17     -29.266  13.858  70.752  1.00 42.20           H  
ATOM    227 HG22 VAL A  17     -28.500  14.344  69.239  1.00 42.20           H  
ATOM    228 HG23 VAL A  17     -30.077  13.539  69.201  1.00 42.20           H  
ATOM    229  N   SER A  18     -32.058  17.887  67.642  1.00 39.58           N  
ATOM    230  H   SER A  18     -32.240  17.256  66.874  1.00 39.58           H  
ATOM    231  CA  SER A  18     -32.868  19.092  67.826  1.00 39.58           C  
ATOM    232  HA  SER A  18     -32.191  19.946  67.855  1.00 39.58           H  
ATOM    233  C   SER A  18     -33.625  18.974  69.159  1.00 39.58           C  
ATOM    234  CB  SER A  18     -33.846  19.308  66.670  1.00 39.58           C  
ATOM    235  HB2 SER A  18     -34.109  18.356  66.210  1.00 39.58           H  
ATOM    236  HB3 SER A  18     -34.754  19.775  67.050  1.00 39.58           H  
ATOM    237  O   SER A  18     -34.378  18.013  69.341  1.00 39.58           O  
ATOM    238  OG  SER A  18     -33.273  20.180  65.718  1.00 39.58           O  
ATOM    239  HG  SER A  18     -32.483  19.773  65.354  1.00 39.58           H  
ATOM    240  N   PRO A  19     -33.430  19.900  70.117  1.00 43.43           N  
ATOM    241  CA  PRO A  19     -34.009  19.788  71.447  1.00 43.43           C  
ATOM    242  HA  PRO A  19     -33.737  18.822  71.871  1.00 43.43           H  
ATOM    243  C   PRO A  19     -35.536  19.888  71.391  1.00 43.43           C  
ATOM    244  CB  PRO A  19     -33.356  20.890  72.290  1.00 43.43           C  
ATOM    245  HB2 PRO A  19     -32.491  20.478  72.810  1.00 43.43           H  
ATOM    246  HB3 PRO A  19     -34.051  21.332  73.004  1.00 43.43           H  
ATOM    247  O   PRO A  19     -36.111  20.837  70.857  1.00 43.43           O  
ATOM    248  CG  PRO A  19     -32.880  21.911  71.259  1.00 43.43           C  
ATOM    249  HG2 PRO A  19     -32.002  22.457  71.605  1.00 43.43           H  
ATOM    250  HG3 PRO A  19     -33.693  22.600  71.030  1.00 43.43           H  
ATOM    251  CD  PRO A  19     -32.568  21.066  70.029  1.00 43.43           C  
ATOM    252  HD2 PRO A  19     -32.766  21.640  69.124  1.00 43.43           H  
ATOM    253  HD3 PRO A  19     -31.525  20.750  70.056  1.00 43.43           H  
ATOM    254  N   THR A  20     -36.200  18.895  71.977  1.00 41.91           N  
ATOM    255  H   THR A  20     -35.677  18.104  72.326  1.00 41.91           H  
ATOM    256  CA  THR A  20     -37.649  18.869  72.182  1.00 41.91           C  
ATOM    257  HA  THR A  20     -38.151  19.117  71.246  1.00 41.91           H  
ATOM    258  C   THR A  20     -38.044  19.897  73.236  1.00 41.91           C  
ATOM    259  CB  THR A  20     -38.109  17.474  72.634  1.00 41.91           C  
ATOM    260  HB  THR A  20     -39.092  17.554  73.098  1.00 41.91           H  
ATOM    261  O   THR A  20     -37.802  19.700  74.428  1.00 41.91           O  
ATOM    262  CG2 THR A  20     -38.215  16.500  71.465  1.00 41.91           C  
ATOM    263 HG21 THR A  20     -38.530  15.524  71.833  1.00 41.91           H  
ATOM    264 HG22 THR A  20     -38.949  16.864  70.746  1.00 41.91           H  
ATOM    265 HG23 THR A  20     -37.247  16.402  70.973  1.00 41.91           H  
ATOM    266  OG1 THR A  20     -37.195  16.940  73.568  1.00 41.91           O  
ATOM    267  HG1 THR A  20     -37.158  17.568  74.293  1.00 41.91           H  
ATOM    268  N   TRP A  21     -38.679  20.987  72.813  1.00 32.98           N  
ATOM    269  H   TRP A  21     -38.779  21.138  71.820  1.00 32.98           H  
ATOM    270  CA  TRP A  21     -39.312  21.929  73.732  1.00 32.98           C  
ATOM    271  HA  TRP A  21     -38.688  22.011  74.622  1.00 32.98           H  
ATOM    272  C   TRP A  21     -40.688  21.402  74.160  1.00 32.98           C  
ATOM    273  CB  TRP A  21     -39.373  23.320  73.095  1.00 32.98           C  
ATOM    274  HB2 TRP A  21     -39.865  23.997  73.794  1.00 32.98           H  
ATOM    275  HB3 TRP A  21     -39.983  23.276  72.192  1.00 32.98           H  
ATOM    276  O   TRP A  21     -41.476  20.957  73.332  1.00 32.98           O  
ATOM    277  CG  TRP A  21     -38.030  23.898  72.758  1.00 32.98           C  
ATOM    278  CD1 TRP A  21     -37.498  23.994  71.517  1.00 32.98           C  
ATOM    279  HD1 TRP A  21     -37.979  23.664  70.608  1.00 32.98           H  
ATOM    280  CD2 TRP A  21     -37.001  24.399  73.668  1.00 32.98           C  
ATOM    281  CE2 TRP A  21     -35.866  24.791  72.897  1.00 32.98           C  
ATOM    282  CE3 TRP A  21     -36.904  24.541  75.071  1.00 32.98           C  
ATOM    283  HE3 TRP A  21     -37.743  24.255  75.687  1.00 32.98           H  
ATOM    284  NE1 TRP A  21     -36.227  24.529  71.594  1.00 32.98           N  
ATOM    285  HE1 TRP A  21     -35.626  24.641  70.790  1.00 32.98           H  
ATOM    286  CH2 TRP A  21     -34.634  25.430  74.879  1.00 32.98           C  
ATOM    287  HH2 TRP A  21     -33.740  25.817  75.345  1.00 32.98           H  
ATOM    288  CZ2 TRP A  21     -34.697  25.300  73.481  1.00 32.98           C  
ATOM    289  HZ2 TRP A  21     -33.857  25.580  72.863  1.00 32.98           H  
ATOM    290  CZ3 TRP A  21     -35.734  25.049  75.670  1.00 32.98           C  
ATOM    291  HZ3 TRP A  21     -35.678  25.149  76.744  1.00 32.98           H  
ATOM    292  N   LEU A  22     -40.991  21.464  75.461  1.00 39.55           N  
ATOM    293  H   LEU A  22     -40.273  21.790  76.091  1.00 39.55           H  
ATOM    294  CA  LEU A  22     -42.267  21.011  76.047  1.00 39.55           C  
ATOM    295  HA  LEU A  22     -42.532  20.053  75.599  1.00 39.55           H  
ATOM    296  C   LEU A  22     -43.459  21.946  75.758  1.00 39.55           C  
ATOM    297  CB  LEU A  22     -42.061  20.813  77.565  1.00 39.55           C  
ATOM    298  HB2 LEU A  22     -41.337  21.547  77.920  1.00 39.55           H  
ATOM    299  HB3 LEU A  22     -42.991  21.013  78.096  1.00 39.55           H  
ATOM    300  O   LEU A  22     -44.589  21.615  76.112  1.00 39.55           O  
ATOM    301  CG  LEU A  22     -41.589  19.392  77.931  1.00 39.55           C  
ATOM    302  HG  LEU A  22     -40.994  18.980  77.116  1.00 39.55           H  
ATOM    303  CD1 LEU A  22     -40.719  19.421  79.186  1.00 39.55           C  
ATOM    304 HD11 LEU A  22     -40.412  18.407  79.442  1.00 39.55           H  
ATOM    305 HD12 LEU A  22     -39.824  20.014  78.997  1.00 39.55           H  
ATOM    306 HD13 LEU A  22     -41.273  19.852  80.019  1.00 39.55           H  
ATOM    307  CD2 LEU A  22     -42.784  18.473  78.200  1.00 39.55           C  
ATOM    308 HD21 LEU A  22     -43.357  18.834  79.054  1.00 39.55           H  
ATOM    309 HD22 LEU A  22     -42.431  17.462  78.402  1.00 39.55           H  
ATOM    310 HD23 LEU A  22     -43.429  18.448  77.322  1.00 39.55           H  
ATOM    311  N   HIS A  23     -43.233  23.108  75.138  1.00 41.77           N  
ATOM    312  H   HIS A  23     -42.312  23.262  74.751  1.00 41.77           H  
ATOM    313  CA  HIS A  23     -44.306  23.991  74.678  1.00 41.77           C  
ATOM    314  HA  HIS A  23     -45.197  23.774  75.267  1.00 41.77           H  
ATOM    315  C   HIS A  23     -44.627  23.725  73.198  1.00 41.77           C  
ATOM    316  CB  HIS A  23     -43.949  25.463  74.937  1.00 41.77           C  
ATOM    317  HB2 HIS A  23     -44.815  26.081  74.701  1.00 41.77           H  
ATOM    318  HB3 HIS A  23     -43.738  25.590  75.999  1.00 41.77           H  
ATOM    319  O   HIS A  23     -43.723  23.352  72.448  1.00 41.77           O  
ATOM    320  CG  HIS A  23     -42.776  25.974  74.139  1.00 41.77           C  
ATOM    321  CD2 HIS A  23     -41.506  26.176  74.607  1.00 41.77           C  
ATOM    322  HD2 HIS A  23     -41.160  25.991  75.613  1.00 41.77           H  
ATOM    323  ND1 HIS A  23     -42.786  26.348  72.812  1.00 41.77           N  
ATOM    324  HD1 HIS A  23     -43.564  26.280  72.171  1.00 41.77           H  
ATOM    325  CE1 HIS A  23     -41.547  26.756  72.492  1.00 41.77           C  
ATOM    326  HE1 HIS A  23     -41.236  27.100  71.516  1.00 41.77           H  
ATOM    327  NE2 HIS A  23     -40.734  26.669  73.555  1.00 41.77           N  
ATOM    328  N   PRO A  24     -45.871  23.964  72.737  1.00 32.93           N  
ATOM    329  CA  PRO A  24     -46.211  23.845  71.323  1.00 32.93           C  
ATOM    330  HA  PRO A  24     -46.116  22.800  71.027  1.00 32.93           H  
ATOM    331  C   PRO A  24     -45.269  24.714  70.480  1.00 32.93           C  
ATOM    332  CB  PRO A  24     -47.678  24.279  71.203  1.00 32.93           C  
ATOM    333  HB2 PRO A  24     -47.745  25.335  70.939  1.00 32.93           H  
ATOM    334  HB3 PRO A  24     -48.216  23.674  70.473  1.00 32.93           H  
ATOM    335  O   PRO A  24     -45.188  25.929  70.673  1.00 32.93           O  
ATOM    336  CG  PRO A  24     -48.232  24.085  72.614  1.00 32.93           C  
ATOM    337  HG2 PRO A  24     -49.064  24.757  72.820  1.00 32.93           H  
ATOM    338  HG3 PRO A  24     -48.535  23.046  72.745  1.00 32.93           H  
ATOM    339  CD  PRO A  24     -47.031  24.380  73.507  1.00 32.93           C  
ATOM    340  HD2 PRO A  24     -46.971  25.450  73.705  1.00 32.93           H  
ATOM    341  HD3 PRO A  24     -47.125  23.822  74.439  1.00 32.93           H  
ATOM    342  N   SER A  25     -44.518  24.086  69.582  1.00 33.08           N  
ATOM    343  H   SER A  25     -44.541  23.078  69.539  1.00 33.08           H  
ATOM    344  CA  SER A  25     -43.647  24.740  68.609  1.00 33.08           C  
ATOM    345  HA  SER A  25     -44.052  25.728  68.389  1.00 33.08           H  
ATOM    346  C   SER A  25     -43.654  23.934  67.313  1.00 33.08           C  
ATOM    347  CB  SER A  25     -42.227  24.931  69.162  1.00 33.08           C  
ATOM    348  HB2 SER A  25     -41.649  25.540  68.466  1.00 33.08           H  
ATOM    349  HB3 SER A  25     -42.289  25.456  70.115  1.00 33.08           H  
ATOM    350  O   SER A  25     -43.914  22.730  67.314  1.00 33.08           O  
ATOM    351  OG  SER A  25     -41.561  23.702  69.349  1.00 33.08           O  
ATOM    352  HG  SER A  25     -41.079  23.724  70.179  1.00 33.08           H  
ATOM    353  N   VAL A  26     -43.431  24.622  66.194  1.00 36.22           N  
ATOM    354  H   VAL A  26     -43.188  25.600  66.268  1.00 36.22           H  
ATOM    355  CA  VAL A  26     -43.293  24.012  64.870  1.00 36.22           C  
ATOM    356  HA  VAL A  26     -43.481  22.940  64.934  1.00 36.22           H  
ATOM    357  C   VAL A  26     -41.853  24.219  64.432  1.00 36.22           C  
ATOM    358  CB  VAL A  26     -44.292  24.604  63.856  1.00 36.22           C  
ATOM    359  HB  VAL A  26     -44.150  25.683  63.792  1.00 36.22           H  
ATOM    360  O   VAL A  26     -41.419  25.356  64.252  1.00 36.22           O  
ATOM    361  CG1 VAL A  26     -44.100  24.002  62.456  1.00 36.22           C  
ATOM    362 HG11 VAL A  26     -44.849  24.405  61.774  1.00 36.22           H  
ATOM    363 HG12 VAL A  26     -44.198  22.917  62.496  1.00 36.22           H  
ATOM    364 HG13 VAL A  26     -43.116  24.261  62.066  1.00 36.22           H  
ATOM    365  CG2 VAL A  26     -45.740  24.332  64.288  1.00 36.22           C  
ATOM    366 HG21 VAL A  26     -45.904  23.259  64.386  1.00 36.22           H  
ATOM    367 HG22 VAL A  26     -46.430  24.737  63.547  1.00 36.22           H  
ATOM    368 HG23 VAL A  26     -45.942  24.812  65.246  1.00 36.22           H  
ATOM    369  N   THR A  27     -41.137  23.115  64.249  1.00 34.73           N  
ATOM    370  H   THR A  27     -41.564  22.222  64.449  1.00 34.73           H  
ATOM    371  CA  THR A  27     -39.765  23.089  63.736  1.00 34.73           C  
ATOM    372  HA  THR A  27     -39.450  24.105  63.496  1.00 34.73           H  
ATOM    373  C   THR A  27     -39.759  22.257  62.462  1.00 34.73           C  
ATOM    374  CB  THR A  27     -38.775  22.521  64.767  1.00 34.73           C  
ATOM    375  HB  THR A  27     -38.892  21.439  64.827  1.00 34.73           H  
ATOM    376  O   THR A  27     -40.379  21.196  62.410  1.00 34.73           O  
ATOM    377  CG2 THR A  27     -37.327  22.863  64.416  1.00 34.73           C  
ATOM    378 HG21 THR A  27     -37.058  22.424  63.455  1.00 34.73           H  
ATOM    379 HG22 THR A  27     -37.197  23.944  64.368  1.00 34.73           H  
ATOM    380 HG23 THR A  27     -36.658  22.455  65.173  1.00 34.73           H  
ATOM    381  OG1 THR A  27     -39.014  23.071  66.042  1.00 34.73           O  
ATOM    382  HG1 THR A  27     -38.418  22.638  66.658  1.00 34.73           H  
ATOM    383  N   SER A  28     -39.081  22.746  61.426  1.00 33.17           N  
ATOM    384  H   SER A  28     -38.499  23.559  61.568  1.00 33.17           H  
ATOM    385  CA  SER A  28     -38.891  22.030  60.163  1.00 33.17           C  
ATOM    386  HA  SER A  28     -39.427  21.082  60.199  1.00 33.17           H  
ATOM    387  C   SER A  28     -37.411  21.704  59.990  1.00 33.17           C  
ATOM    388  CB  SER A  28     -39.467  22.817  58.977  1.00 33.17           C  
ATOM    389  HB2 SER A  28     -40.555  22.797  59.040  1.00 33.17           H  
ATOM    390  HB3 SER A  28     -39.170  22.334  58.046  1.00 33.17           H  
ATOM    391  O   SER A  28     -36.555  22.535  60.281  1.00 33.17           O  
ATOM    392  OG  SER A  28     -39.041  24.166  58.961  1.00 33.17           O  
ATOM    393  HG  SER A  28     -39.325  24.594  59.772  1.00 33.17           H  
ATOM    394  N   VAL A  29     -37.125  20.478  59.551  1.00 35.49           N  
ATOM    395  H   VAL A  29     -37.885  19.850  59.330  1.00 35.49           H  
ATOM    396  CA  VAL A  29     -35.781  19.998  59.212  1.00 35.49           C  
ATOM    397  HA  VAL A  29     -35.075  20.828  59.252  1.00 35.49           H  
ATOM    398  C   VAL A  29     -35.841  19.480  57.780  1.00 35.49           C  
ATOM    399  CB  VAL A  29     -35.289  18.906  60.186  1.00 35.49           C  
ATOM    400  HB  VAL A  29     -35.957  18.046  60.129  1.00 35.49           H  
ATOM    401  O   VAL A  29     -36.746  18.717  57.437  1.00 35.49           O  
ATOM    402  CG1 VAL A  29     -33.869  18.447  59.834  1.00 35.49           C  
ATOM    403 HG11 VAL A  29     -33.175  19.287  59.870  1.00 35.49           H  
ATOM    404 HG12 VAL A  29     -33.536  17.685  60.539  1.00 35.49           H  
ATOM    405 HG13 VAL A  29     -33.843  18.005  58.838  1.00 35.49           H  
ATOM    406  CG2 VAL A  29     -35.271  19.410  61.637  1.00 35.49           C  
ATOM    407 HG21 VAL A  29     -36.282  19.651  61.966  1.00 35.49           H  
ATOM    408 HG22 VAL A  29     -34.646  20.299  61.715  1.00 35.49           H  
ATOM    409 HG23 VAL A  29     -34.872  18.636  62.292  1.00 35.49           H  
ATOM    410  N   ILE A  30     -34.906  19.922  56.942  1.00 32.76           N  
ATOM    411  H   ILE A  30     -34.172  20.512  57.307  1.00 32.76           H  
ATOM    412  CA  ILE A  30     -34.749  19.441  55.569  1.00 32.76           C  
ATOM    413  HA  ILE A  30     -35.673  18.971  55.232  1.00 32.76           H  
ATOM    414  C   ILE A  30     -33.653  18.377  55.596  1.00 32.76           C  
ATOM    415  CB  ILE A  30     -34.433  20.604  54.597  1.00 32.76           C  
ATOM    416  HB  ILE A  30     -33.519  21.096  54.930  1.00 32.76           H  
ATOM    417  O   ILE A  30     -32.474  18.705  55.688  1.00 32.76           O  
ATOM    418  CG1 ILE A  30     -35.578  21.645  54.596  1.00 32.76           C  
ATOM    419 HG12 ILE A  30     -35.792  21.952  55.620  1.00 32.76           H  
ATOM    420 HG13 ILE A  30     -36.481  21.189  54.190  1.00 32.76           H  
ATOM    421  CG2 ILE A  30     -34.202  20.059  53.173  1.00 32.76           C  
ATOM    422 HG21 ILE A  30     -35.102  19.568  52.801  1.00 32.76           H  
ATOM    423 HG22 ILE A  30     -33.379  19.344  53.163  1.00 32.76           H  
ATOM    424 HG23 ILE A  30     -33.924  20.865  52.494  1.00 32.76           H  
ATOM    425  CD1 ILE A  30     -35.265  22.923  53.806  1.00 32.76           C  
ATOM    426 HD11 ILE A  30     -36.077  23.637  53.945  1.00 32.76           H  
ATOM    427 HD12 ILE A  30     -34.338  23.366  54.169  1.00 32.76           H  
ATOM    428 HD13 ILE A  30     -35.175  22.707  52.741  1.00 32.76           H  
ATOM    429  N   ASN A  31     -34.048  17.109  55.521  1.00 32.82           N  
ATOM    430  H   ASN A  31     -35.038  16.912  55.465  1.00 32.82           H  
ATOM    431  CA  ASN A  31     -33.123  16.006  55.287  1.00 32.82           C  
ATOM    432  HA  ASN A  31     -32.126  16.265  55.645  1.00 32.82           H  
ATOM    433  C   ASN A  31     -33.057  15.775  53.774  1.00 32.82           C  
ATOM    434  CB  ASN A  31     -33.600  14.760  56.054  1.00 32.82           C  
ATOM    435  HB2 ASN A  31     -34.616  14.513  55.744  1.00 32.82           H  
ATOM    436  HB3 ASN A  31     -32.959  13.916  55.798  1.00 32.82           H  
ATOM    437  O   ASN A  31     -34.048  15.345  53.182  1.00 32.82           O  
ATOM    438  CG  ASN A  31     -33.559  14.928  57.563  1.00 32.82           C  
ATOM    439  ND2 ASN A  31     -34.414  14.239  58.280  1.00 32.82           N  
ATOM    440 HD21 ASN A  31     -34.308  14.324  59.281  1.00 32.82           H  
ATOM    441 HD22 ASN A  31     -35.006  13.552  57.835  1.00 32.82           H  
ATOM    442  OD1 ASN A  31     -32.773  15.665  58.128  1.00 32.82           O  
ATOM    443  N   SER A  32     -31.924  16.090  53.142  1.00 30.73           N  
ATOM    444  H   SER A  32     -31.145  16.445  53.677  1.00 30.73           H  
ATOM    445  CA  SER A  32     -31.678  15.681  51.756  1.00 30.73           C  
ATOM    446  HA  SER A  32     -32.625  15.636  51.218  1.00 30.73           H  
ATOM    447  C   SER A  32     -31.064  14.284  51.773  1.00 30.73           C  
ATOM    448  CB  SER A  32     -30.787  16.685  51.010  1.00 30.73           C  
ATOM    449  HB2 SER A  32     -29.740  16.534  51.272  1.00 30.73           H  
ATOM    450  HB3 SER A  32     -31.079  17.701  51.277  1.00 30.73           H  
ATOM    451  O   SER A  32     -29.887  14.126  52.089  1.00 30.73           O  
ATOM    452  OG  SER A  32     -30.979  16.511  49.621  1.00 30.73           O  
ATOM    453  HG  SER A  32     -30.170  16.712  49.145  1.00 30.73           H  
ATOM    454  N   GLU A  33     -31.861  13.258  51.474  1.00 37.66           N  
ATOM    455  H   GLU A  33     -32.837  13.439  51.290  1.00 37.66           H  
ATOM    456  CA  GLU A  33     -31.330  11.946  51.094  1.00 37.66           C  
ATOM    457  HA  GLU A  33     -30.454  11.711  51.699  1.00 37.66           H  
ATOM    458  C   GLU A  33     -30.870  12.022  49.634  1.00 37.66           C  
ATOM    459  CB  GLU A  33     -32.360  10.819  51.300  1.00 37.66           C  
ATOM    460  HB2 GLU A  33     -33.298  11.091  50.818  1.00 37.66           H  
ATOM    461  HB3 GLU A  33     -31.966   9.924  50.817  1.00 37.66           H  
ATOM    462  O   GLU A  33     -31.546  11.547  48.721  1.00 37.66           O  
ATOM    463  CG  GLU A  33     -32.623  10.475  52.773  1.00 37.66           C  
ATOM    464  HG2 GLU A  33     -31.666  10.298  53.264  1.00 37.66           H  
ATOM    465  HG3 GLU A  33     -33.095  11.332  53.254  1.00 37.66           H  
ATOM    466  CD  GLU A  33     -33.513   9.229  52.958  1.00 37.66           C  
ATOM    467  OE1 GLU A  33     -33.831   8.928  54.131  1.00 37.66           O  
ATOM    468  OE2 GLU A  33     -33.893   8.589  51.949  1.00 37.66           O  
ATOM    469  N   GLU A  34     -29.715  12.638  49.383  1.00 32.05           N  
ATOM    470  H   GLU A  34     -29.217  13.085  50.138  1.00 32.05           H  
ATOM    471  CA  GLU A  34     -29.014  12.386  48.125  1.00 32.05           C  
ATOM    472  HA  GLU A  34     -29.736  12.368  47.309  1.00 32.05           H  
ATOM    473  C   GLU A  34     -28.402  10.985  48.200  1.00 32.05           C  
ATOM    474  CB  GLU A  34     -27.998  13.485  47.784  1.00 32.05           C  
ATOM    475  HB2 GLU A  34     -27.395  13.724  48.660  1.00 32.05           H  
ATOM    476  HB3 GLU A  34     -27.348  13.112  46.993  1.00 32.05           H  
ATOM    477  O   GLU A  34     -27.235  10.793  48.534  1.00 32.05           O  
ATOM    478  CG  GLU A  34     -28.721  14.741  47.271  1.00 32.05           C  
ATOM    479  HG2 GLU A  34     -29.355  15.126  48.070  1.00 32.05           H  
ATOM    480  HG3 GLU A  34     -29.364  14.458  46.438  1.00 32.05           H  
ATOM    481  CD  GLU A  34     -27.777  15.856  46.799  1.00 32.05           C  
ATOM    482  OE1 GLU A  34     -28.288  16.989  46.648  1.00 32.05           O  
ATOM    483  OE2 GLU A  34     -26.575  15.581  46.588  1.00 32.05           O  
ATOM    484  N   ILE A  35     -29.224   9.973  47.912  1.00 37.96           N  
ATOM    485  H   ILE A  35     -30.202  10.190  47.781  1.00 37.96           H  
ATOM    486  CA  ILE A  35     -28.734   8.640  47.570  1.00 37.96           C  
ATOM    487  HA  ILE A  35     -28.015   8.320  48.323  1.00 37.96           H  
ATOM    488  C   ILE A  35     -28.010   8.791  46.230  1.00 37.96           C  
ATOM    489  CB  ILE A  35     -29.877   7.597  47.509  1.00 37.96           C  
ATOM    490  HB  ILE A  35     -30.577   7.897  46.729  1.00 37.96           H  
ATOM    491  O   ILE A  35     -28.627   8.770  45.164  1.00 37.96           O  
ATOM    492  CG1 ILE A  35     -30.648   7.530  48.848  1.00 37.96           C  
ATOM    493 HG12 ILE A  35     -30.974   8.532  49.127  1.00 37.96           H  
ATOM    494 HG13 ILE A  35     -29.988   7.163  49.633  1.00 37.96           H  
ATOM    495  CG2 ILE A  35     -29.302   6.212  47.146  1.00 37.96           C  
ATOM    496 HG21 ILE A  35     -30.103   5.480  47.043  1.00 37.96           H  
ATOM    497 HG22 ILE A  35     -28.607   5.882  47.918  1.00 37.96           H  
ATOM    498 HG23 ILE A  35     -28.776   6.251  46.191  1.00 37.96           H  
ATOM    499  CD1 ILE A  35     -31.908   6.655  48.799  1.00 37.96           C  
ATOM    500 HD11 ILE A  35     -32.456   6.769  49.734  1.00 37.96           H  
ATOM    501 HD12 ILE A  35     -32.548   6.969  47.975  1.00 37.96           H  
ATOM    502 HD13 ILE A  35     -31.642   5.604  48.682  1.00 37.96           H  
ATOM    503  N   THR A  36     -26.694   8.968  46.274  1.00 28.44           N  
ATOM    504  H   THR A  36     -26.245   9.071  47.172  1.00 28.44           H  
ATOM    505  CA  THR A  36     -25.850   8.775  45.098  1.00 28.44           C  
ATOM    506  HA  THR A  36     -26.343   9.212  44.230  1.00 28.44           H  
ATOM    507  C   THR A  36     -25.736   7.274  44.857  1.00 28.44           C  
ATOM    508  CB  THR A  36     -24.474   9.454  45.233  1.00 28.44           C  
ATOM    509  HB  THR A  36     -23.746   8.914  44.628  1.00 28.44           H  
ATOM    510  O   THR A  36     -25.111   6.538  45.616  1.00 28.44           O  
ATOM    511  CG2 THR A  36     -24.532  10.901  44.747  1.00 28.44           C  
ATOM    512 HG21 THR A  36     -23.556  11.369  44.878  1.00 28.44           H  
ATOM    513 HG22 THR A  36     -25.278  11.462  45.310  1.00 28.44           H  
ATOM    514 HG23 THR A  36     -24.789  10.925  43.688  1.00 28.44           H  
ATOM    515  OG1 THR A  36     -24.028   9.504  46.569  1.00 28.44           O  
ATOM    516  HG1 THR A  36     -24.424  10.278  46.977  1.00 28.44           H  
ATOM    517  N   TYR A  37     -26.385   6.789  43.799  1.00 35.07           N  
ATOM    518  H   TYR A  37     -26.946   7.421  43.245  1.00 35.07           H  
ATOM    519  CA  TYR A  37     -26.075   5.474  43.254  1.00 35.07           C  
ATOM    520  HA  TYR A  37     -26.121   4.728  44.048  1.00 35.07           H  
ATOM    521  C   TYR A  37     -24.647   5.545  42.707  1.00 35.07           C  
ATOM    522  CB  TYR A  37     -27.077   5.101  42.147  1.00 35.07           C  
ATOM    523  HB2 TYR A  37     -26.993   5.823  41.334  1.00 35.07           H  
ATOM    524  HB3 TYR A  37     -26.797   4.129  41.742  1.00 35.07           H  
ATOM    525  O   TYR A  37     -24.376   6.378  41.841  1.00 35.07           O  
ATOM    526  CG  TYR A  37     -28.528   5.042  42.596  1.00 35.07           C  
ATOM    527  CD1 TYR A  37     -29.055   3.850  43.130  1.00 35.07           C  
ATOM    528  HD1 TYR A  37     -28.422   2.979  43.219  1.00 35.07           H  
ATOM    529  CD2 TYR A  37     -29.342   6.188  42.504  1.00 35.07           C  
ATOM    530  HD2 TYR A  37     -28.934   7.108  42.112  1.00 35.07           H  
ATOM    531  CE1 TYR A  37     -30.392   3.803  43.572  1.00 35.07           C  
ATOM    532  HE1 TYR A  37     -30.790   2.899  44.010  1.00 35.07           H  
ATOM    533  CE2 TYR A  37     -30.673   6.152  42.962  1.00 35.07           C  
ATOM    534  HE2 TYR A  37     -31.272   7.050  42.922  1.00 35.07           H  
ATOM    535  OH  TYR A  37     -32.483   4.925  43.944  1.00 35.07           O  
ATOM    536  HH  TYR A  37     -32.824   5.820  44.006  1.00 35.07           H  
ATOM    537  CZ  TYR A  37     -31.199   4.957  43.496  1.00 35.07           C  
ATOM    538  N   GLN A  38     -23.732   4.692  43.172  1.00 29.27           N  
ATOM    539  H   GLN A  38     -23.964   4.064  43.928  1.00 29.27           H  
ATOM    540  CA  GLN A  38     -22.537   4.430  42.375  1.00 29.27           C  
ATOM    541  HA  GLN A  38     -22.058   5.373  42.113  1.00 29.27           H  
ATOM    542  C   GLN A  38     -23.007   3.772  41.074  1.00 29.27           C  
ATOM    543  CB  GLN A  38     -21.515   3.564  43.130  1.00 29.27           C  
ATOM    544  HB2 GLN A  38     -20.850   3.135  42.380  1.00 29.27           H  
ATOM    545  HB3 GLN A  38     -22.017   2.739  43.634  1.00 29.27           H  
ATOM    546  O   GLN A  38     -23.519   2.651  41.084  1.00 29.27           O  
ATOM    547  CG  GLN A  38     -20.685   4.378  44.148  1.00 29.27           C  
ATOM    548  HG2 GLN A  38     -20.889   5.441  44.026  1.00 29.27           H  
ATOM    549  HG3 GLN A  38     -20.985   4.102  45.159  1.00 29.27           H  
ATOM    550  CD  GLN A  38     -19.175   4.164  44.012  1.00 29.27           C  
ATOM    551  NE2 GLN A  38     -18.362   5.124  44.395  1.00 29.27           N  
ATOM    552 HE21 GLN A  38     -17.379   4.923  44.276  1.00 29.27           H  
ATOM    553 HE22 GLN A  38     -18.712   5.990  44.778  1.00 29.27           H  
ATOM    554  OE1 GLN A  38     -18.689   3.142  43.567  1.00 29.27           O  
ATOM    555  N   SER A  39     -22.912   4.503  39.962  1.00 34.24           N  
ATOM    556  H   SER A  39     -22.549   5.444  40.024  1.00 34.24           H  
ATOM    557  CA  SER A  39     -23.065   3.940  38.624  1.00 34.24           C  
ATOM    558  HA  SER A  39     -24.077   3.552  38.501  1.00 34.24           H  
ATOM    559  C   SER A  39     -22.059   2.801  38.484  1.00 34.24           C  
ATOM    560  CB  SER A  39     -22.809   5.015  37.561  1.00 34.24           C  
ATOM    561  HB2 SER A  39     -23.610   5.755  37.593  1.00 34.24           H  
ATOM    562  HB3 SER A  39     -22.797   4.557  36.572  1.00 34.24           H  
ATOM    563  O   SER A  39     -20.868   3.006  38.722  1.00 34.24           O  
ATOM    564  OG  SER A  39     -21.572   5.659  37.806  1.00 34.24           O  
ATOM    565  HG  SER A  39     -20.902   4.979  37.908  1.00 34.24           H  
ATOM    566  N   GLY A  40     -22.531   1.601  38.154  1.00 41.22           N  
ATOM    567  H   GLY A  40     -23.520   1.496  37.980  1.00 41.22           H  
ATOM    568  CA  GLY A  40     -21.660   0.446  37.980  1.00 41.22           C  
ATOM    569  HA2 GLY A  40     -22.240  -0.406  37.628  1.00 41.22           H  
ATOM    570  HA3 GLY A  40     -21.221   0.191  38.945  1.00 41.22           H  
ATOM    571  C   GLY A  40     -20.542   0.713  36.966  1.00 41.22           C  
ATOM    572  O   GLY A  40     -20.800   1.215  35.878  1.00 41.22           O  
ATOM    573  N   SER A  41     -19.324   0.377  37.390  1.00 47.38           N  
ATOM    574  H   SER A  41     -19.258   0.220  38.386  1.00 47.38           H  
ATOM    575  CA  SER A  41     -18.174  -0.142  36.638  1.00 47.38           C  
ATOM    576  HA  SER A  41     -17.279   0.287  37.088  1.00 47.38           H  
ATOM    577  C   SER A  41     -18.104   0.147  35.124  1.00 47.38           C  
ATOM    578  CB  SER A  41     -18.109  -1.656  36.894  1.00 47.38           C  
ATOM    579  HB2 SER A  41     -18.809  -2.182  36.245  1.00 47.38           H  
ATOM    580  HB3 SER A  41     -18.364  -1.866  37.932  1.00 47.38           H  
ATOM    581  O   SER A  41     -18.725  -0.545  34.318  1.00 47.38           O  
ATOM    582  OG  SER A  41     -16.795  -2.103  36.663  1.00 47.38           O  
ATOM    583  HG  SER A  41     -16.776  -3.060  36.595  1.00 47.38           H  
ATOM    584  N   GLY A  42     -17.261   1.117  34.745  1.00 64.67           N  
ATOM    585  H   GLY A  42     -16.839   1.659  35.485  1.00 64.67           H  
ATOM    586  CA  GLY A  42     -16.663   1.244  33.407  1.00 64.67           C  
ATOM    587  HA2 GLY A  42     -16.279   0.269  33.108  1.00 64.67           H  
ATOM    588  HA3 GLY A  42     -15.807   1.914  33.486  1.00 64.67           H  
ATOM    589  C   GLY A  42     -17.557   1.746  32.260  1.00 64.67           C  
ATOM    590  O   GLY A  42     -18.771   1.538  32.212  1.00 64.67           O  
ATOM    591  N   GLN A  43     -16.928   2.405  31.280  1.00 82.59           N  
ATOM    592  H   GLN A  43     -15.926   2.523  31.336  1.00 82.59           H  
ATOM    593  CA  GLN A  43     -17.563   2.676  29.988  1.00 82.59           C  
ATOM    594  HA  GLN A  43     -18.507   3.193  30.161  1.00 82.59           H  
ATOM    595  C   GLN A  43     -17.870   1.351  29.276  1.00 82.59           C  
ATOM    596  CB  GLN A  43     -16.677   3.574  29.114  1.00 82.59           C  
ATOM    597  HB2 GLN A  43     -17.098   3.603  28.109  1.00 82.59           H  
ATOM    598  HB3 GLN A  43     -15.673   3.153  29.057  1.00 82.59           H  
ATOM    599  O   GLN A  43     -17.074   0.412  29.315  1.00 82.59           O  
ATOM    600  CG  GLN A  43     -16.611   5.017  29.639  1.00 82.59           C  
ATOM    601  HG2 GLN A  43     -17.622   5.422  29.687  1.00 82.59           H  
ATOM    602  HG3 GLN A  43     -16.182   5.030  30.640  1.00 82.59           H  
ATOM    603  CD  GLN A  43     -15.768   5.926  28.748  1.00 82.59           C  
ATOM    604  NE2 GLN A  43     -15.925   7.227  28.823  1.00 82.59           N  
ATOM    605 HE21 GLN A  43     -15.362   7.741  28.161  1.00 82.59           H  
ATOM    606 HE22 GLN A  43     -16.649   7.640  29.394  1.00 82.59           H  
ATOM    607  OE1 GLN A  43     -14.942   5.500  27.974  1.00 82.59           O  
ATOM    608  N   GLN A  44     -19.043   1.263  28.645  1.00 92.61           N  
ATOM    609  H   GLN A  44     -19.623   2.087  28.583  1.00 92.61           H  
ATOM    610  CA  GLN A  44     -19.479   0.033  27.984  1.00 92.61           C  
ATOM    611  HA  GLN A  44     -19.260  -0.803  28.649  1.00 92.61           H  
ATOM    612  C   GLN A  44     -18.694  -0.177  26.692  1.00 92.61           C  
ATOM    613  CB  GLN A  44     -20.992   0.056  27.716  1.00 92.61           C  
ATOM    614  HB2 GLN A  44     -21.281  -0.892  27.263  1.00 92.61           H  
ATOM    615  HB3 GLN A  44     -21.226   0.857  27.015  1.00 92.61           H  
ATOM    616  O   GLN A  44     -18.639   0.722  25.855  1.00 92.61           O  
ATOM    617  CG  GLN A  44     -21.825   0.256  28.990  1.00 92.61           C  
ATOM    618  HG2 GLN A  44     -21.653   1.255  29.392  1.00 92.61           H  
ATOM    619  HG3 GLN A  44     -22.881   0.176  28.732  1.00 92.61           H  
ATOM    620  CD  GLN A  44     -21.519  -0.788  30.061  1.00 92.61           C  
ATOM    621  NE2 GLN A  44     -21.090  -0.406  31.243  1.00 92.61           N  
ATOM    622 HE21 GLN A  44     -20.825  -1.133  31.892  1.00 92.61           H  
ATOM    623 HE22 GLN A  44     -20.751   0.528  31.425  1.00 92.61           H  
ATOM    624  OE1 GLN A  44     -21.674  -1.974  29.844  1.00 92.61           O  
ATOM    625  N   LYS A  45     -18.131  -1.371  26.500  1.00 95.89           N  
ATOM    626  H   LYS A  45     -18.250  -2.061  27.227  1.00 95.89           H  
ATOM    627  CA  LYS A  45     -17.235  -1.681  25.381  1.00 95.89           C  
ATOM    628  HA  LYS A  45     -17.008  -0.758  24.848  1.00 95.89           H  
ATOM    629  C   LYS A  45     -17.894  -2.649  24.403  1.00 95.89           C  
ATOM    630  CB  LYS A  45     -15.896  -2.216  25.909  1.00 95.89           C  
ATOM    631  HB2 LYS A  45     -15.210  -2.318  25.069  1.00 95.89           H  
ATOM    632  HB3 LYS A  45     -16.064  -3.193  26.363  1.00 95.89           H  
ATOM    633  O   LYS A  45     -18.310  -3.737  24.811  1.00 95.89           O  
ATOM    634  CG  LYS A  45     -15.263  -1.327  26.988  1.00 95.89           C  
ATOM    635  HG2 LYS A  45     -15.369  -0.275  26.724  1.00 95.89           H  
ATOM    636  HG3 LYS A  45     -15.782  -1.503  27.930  1.00 95.89           H  
ATOM    637  CD  LYS A  45     -13.779  -1.651  27.171  1.00 95.89           C  
ATOM    638  HD2 LYS A  45     -13.253  -1.257  26.301  1.00 95.89           H  
ATOM    639  HD3 LYS A  45     -13.632  -2.728  27.242  1.00 95.89           H  
ATOM    640  CE  LYS A  45     -13.234  -0.993  28.439  1.00 95.89           C  
ATOM    641  HE2 LYS A  45     -13.921  -0.199  28.732  1.00 95.89           H  
ATOM    642  HE3 LYS A  45     -13.193  -1.730  29.241  1.00 95.89           H  
ATOM    643  NZ  LYS A  45     -11.909  -0.389  28.195  1.00 95.89           N  
ATOM    644  HZ1 LYS A  45     -11.269  -1.016  27.727  1.00 95.89           H  
ATOM    645  HZ2 LYS A  45     -12.081   0.401  27.590  1.00 95.89           H  
ATOM    646  HZ3 LYS A  45     -11.509   0.001  29.036  1.00 95.89           H  
ATOM    647  N   MET A  46     -17.956  -2.311  23.115  1.00 97.09           N  
ATOM    648  H   MET A  46     -17.600  -1.407  22.839  1.00 97.09           H  
ATOM    649  CA  MET A  46     -18.407  -3.254  22.079  1.00 97.09           C  
ATOM    650  HA  MET A  46     -18.686  -4.184  22.574  1.00 97.09           H  
ATOM    651  C   MET A  46     -17.292  -3.635  21.106  1.00 97.09           C  
ATOM    652  CB  MET A  46     -19.684  -2.784  21.362  1.00 97.09           C  
ATOM    653  HB2 MET A  46     -20.181  -3.663  20.953  1.00 97.09           H  
ATOM    654  HB3 MET A  46     -20.366  -2.327  22.080  1.00 97.09           H  
ATOM    655  O   MET A  46     -16.373  -2.857  20.879  1.00 97.09           O  
ATOM    656  CG  MET A  46     -19.447  -1.822  20.201  1.00 97.09           C  
ATOM    657  HG2 MET A  46     -19.101  -0.877  20.620  1.00 97.09           H  
ATOM    658  HG3 MET A  46     -18.679  -2.222  19.539  1.00 97.09           H  
ATOM    659  SD  MET A  46     -20.921  -1.522  19.197  1.00 97.09           S  
ATOM    660  CE  MET A  46     -20.161  -0.425  17.990  1.00 97.09           C  
ATOM    661  HE1 MET A  46     -19.301  -0.920  17.539  1.00 97.09           H  
ATOM    662  HE2 MET A  46     -19.836   0.480  18.502  1.00 97.09           H  
ATOM    663  HE3 MET A  46     -20.891  -0.175  17.220  1.00 97.09           H  
ATOM    664  N   LEU A  47     -17.406  -4.814  20.498  1.00 98.22           N  
ATOM    665  H   LEU A  47     -18.193  -5.397  20.747  1.00 98.22           H  
ATOM    666  CA  LEU A  47     -16.632  -5.204  19.321  1.00 98.22           C  
ATOM    667  HA  LEU A  47     -15.722  -4.606  19.275  1.00 98.22           H  
ATOM    668  C   LEU A  47     -17.456  -4.939  18.059  1.00 98.22           C  
ATOM    669  CB  LEU A  47     -16.216  -6.680  19.437  1.00 98.22           C  
ATOM    670  HB2 LEU A  47     -17.098  -7.262  19.703  1.00 98.22           H  
ATOM    671  HB3 LEU A  47     -15.502  -6.774  20.256  1.00 98.22           H  
ATOM    672  O   LEU A  47     -18.604  -5.381  17.953  1.00 98.22           O  
ATOM    673  CG  LEU A  47     -15.585  -7.283  18.164  1.00 98.22           C  
ATOM    674  HG  LEU A  47     -16.148  -6.984  17.280  1.00 98.22           H  
ATOM    675  CD1 LEU A  47     -14.137  -6.837  17.998  1.00 98.22           C  
ATOM    676 HD11 LEU A  47     -13.542  -7.142  18.858  1.00 98.22           H  
ATOM    677 HD12 LEU A  47     -14.095  -5.752  17.900  1.00 98.22           H  
ATOM    678 HD13 LEU A  47     -13.710  -7.277  17.096  1.00 98.22           H  
ATOM    679  CD2 LEU A  47     -15.623  -8.807  18.199  1.00 98.22           C  
ATOM    680 HD21 LEU A  47     -16.648  -9.154  18.334  1.00 98.22           H  
ATOM    681 HD22 LEU A  47     -15.002  -9.170  19.018  1.00 98.22           H  
ATOM    682 HD23 LEU A  47     -15.233  -9.201  17.261  1.00 98.22           H  
ATOM    683  N   SER A  48     -16.840  -4.302  17.065  1.00 98.11           N  
ATOM    684  H   SER A  48     -15.902  -3.962  17.219  1.00 98.11           H  
ATOM    685  CA  SER A  48     -17.412  -4.179  15.727  1.00 98.11           C  
ATOM    686  HA  SER A  48     -18.184  -4.937  15.596  1.00 98.11           H  
ATOM    687  C   SER A  48     -16.354  -4.401  14.656  1.00 98.11           C  
ATOM    688  CB  SER A  48     -18.089  -2.822  15.561  1.00 98.11           C  
ATOM    689  HB2 SER A  48     -17.354  -2.024  15.666  1.00 98.11           H  
ATOM    690  HB3 SER A  48     -18.850  -2.714  16.334  1.00 98.11           H  
ATOM    691  O   SER A  48     -15.330  -3.727  14.620  1.00 98.11           O  
ATOM    692  OG  SER A  48     -18.712  -2.756  14.293  1.00 98.11           O  
ATOM    693  HG  SER A  48     -18.144  -2.240  13.717  1.00 98.11           H  
ATOM    694  N   ILE A  49     -16.632  -5.328  13.747  1.00 98.12           N  
ATOM    695  H   ILE A  49     -17.525  -5.798  13.783  1.00 98.12           H  
ATOM    696  CA  ILE A  49     -15.783  -5.616  12.593  1.00 98.12           C  
ATOM    697  HA  ILE A  49     -14.833  -5.091  12.688  1.00 98.12           H  
ATOM    698  C   ILE A  49     -16.507  -5.084  11.370  1.00 98.12           C  
ATOM    699  CB  ILE A  49     -15.482  -7.118  12.502  1.00 98.12           C  
ATOM    700  HB  ILE A  49     -16.416  -7.658  12.346  1.00 98.12           H  
ATOM    701  O   ILE A  49     -17.694  -5.353  11.193  1.00 98.12           O  
ATOM    702  CG1 ILE A  49     -14.855  -7.571  13.841  1.00 98.12           C  
ATOM    703 HG12 ILE A  49     -13.968  -6.976  14.060  1.00 98.12           H  
ATOM    704 HG13 ILE A  49     -15.568  -7.427  14.652  1.00 98.12           H  
ATOM    705  CG2 ILE A  49     -14.554  -7.398  11.311  1.00 98.12           C  
ATOM    706 HG21 ILE A  49     -14.954  -6.976  10.389  1.00 98.12           H  
ATOM    707 HG22 ILE A  49     -14.443  -8.472  11.160  1.00 98.12           H  
ATOM    708 HG23 ILE A  49     -13.579  -6.953  11.510  1.00 98.12           H  
ATOM    709  CD1 ILE A  49     -14.481  -9.038  13.855  1.00 98.12           C  
ATOM    710 HD11 ILE A  49     -13.628  -9.194  13.194  1.00 98.12           H  
ATOM    711 HD12 ILE A  49     -14.209  -9.341  14.866  1.00 98.12           H  
ATOM    712 HD13 ILE A  49     -15.334  -9.621  13.507  1.00 98.12           H  
ATOM    713  N   PHE A  50     -15.830  -4.280  10.564  1.00 96.98           N  
ATOM    714  H   PHE A  50     -14.847  -4.120  10.731  1.00 96.98           H  
ATOM    715  CA  PHE A  50     -16.479  -3.499   9.519  1.00 96.98           C  
ATOM    716  HA  PHE A  50     -17.345  -4.047   9.148  1.00 96.98           H  
ATOM    717  C   PHE A  50     -15.553  -3.274   8.329  1.00 96.98           C  
ATOM    718  CB  PHE A  50     -16.975  -2.169  10.118  1.00 96.98           C  
ATOM    719  HB2 PHE A  50     -17.529  -1.623   9.354  1.00 96.98           H  
ATOM    720  HB3 PHE A  50     -17.676  -2.396  10.921  1.00 96.98           H  
ATOM    721  O   PHE A  50     -14.346  -3.465   8.404  1.00 96.98           O  
ATOM    722  CG  PHE A  50     -15.892  -1.266  10.678  1.00 96.98           C  
ATOM    723  CD1 PHE A  50     -15.421  -1.460  11.990  1.00 96.98           C  
ATOM    724  HD1 PHE A  50     -15.825  -2.254  12.600  1.00 96.98           H  
ATOM    725  CD2 PHE A  50     -15.345  -0.235   9.893  1.00 96.98           C  
ATOM    726  HD2 PHE A  50     -15.703  -0.069   8.887  1.00 96.98           H  
ATOM    727  CE1 PHE A  50     -14.401  -0.642  12.502  1.00 96.98           C  
ATOM    728  HE1 PHE A  50     -14.032  -0.800  13.504  1.00 96.98           H  
ATOM    729  CE2 PHE A  50     -14.316   0.575  10.403  1.00 96.98           C  
ATOM    730  HE2 PHE A  50     -13.878   1.351   9.793  1.00 96.98           H  
ATOM    731  CZ  PHE A  50     -13.835   0.364  11.705  1.00 96.98           C  
ATOM    732  HZ  PHE A  50     -13.026   0.966  12.089  1.00 96.98           H  
ATOM    733  N   THR A  51     -16.127  -2.840   7.217  1.00 95.52           N  
ATOM    734  H   THR A  51     -17.130  -2.724   7.201  1.00 95.52           H  
ATOM    735  CA  THR A  51     -15.375  -2.258   6.101  1.00 95.52           C  
ATOM    736  HA  THR A  51     -14.313  -2.490   6.191  1.00 95.52           H  
ATOM    737  C   THR A  51     -15.537  -0.746   6.132  1.00 95.52           C  
ATOM    738  CB  THR A  51     -15.864  -2.804   4.760  1.00 95.52           C  
ATOM    739  HB  THR A  51     -15.344  -2.282   3.956  1.00 95.52           H  
ATOM    740  O   THR A  51     -16.601  -0.262   6.513  1.00 95.52           O  
ATOM    741  CG2 THR A  51     -15.585  -4.302   4.639  1.00 95.52           C  
ATOM    742 HG21 THR A  51     -15.789  -4.625   3.618  1.00 95.52           H  
ATOM    743 HG22 THR A  51     -16.207  -4.866   5.334  1.00 95.52           H  
ATOM    744 HG23 THR A  51     -14.533  -4.495   4.851  1.00 95.52           H  
ATOM    745  OG1 THR A  51     -17.252  -2.571   4.646  1.00 95.52           O  
ATOM    746  HG1 THR A  51     -17.463  -1.785   5.155  1.00 95.52           H  
ATOM    747  N   SER A  52     -14.527   0.001   5.710  1.00 95.10           N  
ATOM    748  H   SER A  52     -13.667  -0.436   5.410  1.00 95.10           H  
ATOM    749  CA  SER A  52     -14.583   1.462   5.603  1.00 95.10           C  
ATOM    750  HA  SER A  52     -15.597   1.766   5.343  1.00 95.10           H  
ATOM    751  C   SER A  52     -13.657   1.951   4.498  1.00 95.10           C  
ATOM    752  CB  SER A  52     -14.213   2.123   6.937  1.00 95.10           C  
ATOM    753  HB2 SER A  52     -14.295   3.206   6.846  1.00 95.10           H  
ATOM    754  HB3 SER A  52     -14.921   1.798   7.699  1.00 95.10           H  
ATOM    755  O   SER A  52     -12.779   1.213   4.043  1.00 95.10           O  
ATOM    756  OG  SER A  52     -12.905   1.765   7.335  1.00 95.10           O  
ATOM    757  HG  SER A  52     -12.309   2.513   7.249  1.00 95.10           H  
ATOM    758  N   GLU A  53     -13.845   3.204   4.091  1.00 92.44           N  
ATOM    759  H   GLU A  53     -14.546   3.765   4.552  1.00 92.44           H  
ATOM    760  CA  GLU A  53     -13.053   3.854   3.044  1.00 92.44           C  
ATOM    761  HA  GLU A  53     -13.192   3.338   2.094  1.00 92.44           H  
ATOM    762  C   GLU A  53     -11.554   3.835   3.361  1.00 92.44           C  
ATOM    763  CB  GLU A  53     -13.567   5.295   2.922  1.00 92.44           C  
ATOM    764  HB2 GLU A  53     -14.634   5.270   2.704  1.00 92.44           H  
ATOM    765  HB3 GLU A  53     -13.432   5.796   3.881  1.00 92.44           H  
ATOM    766  O   GLU A  53     -10.743   3.453   2.524  1.00 92.44           O  
ATOM    767  CG  GLU A  53     -12.860   6.103   1.830  1.00 92.44           C  
ATOM    768  HG2 GLU A  53     -12.925   5.550   0.893  1.00 92.44           H  
ATOM    769  HG3 GLU A  53     -11.810   6.221   2.100  1.00 92.44           H  
ATOM    770  CD  GLU A  53     -13.484   7.493   1.655  1.00 92.44           C  
ATOM    771  OE1 GLU A  53     -13.349   8.045   0.545  1.00 92.44           O  
ATOM    772  OE2 GLU A  53     -14.118   7.984   2.621  1.00 92.44           O  
ATOM    773  N   LYS A  54     -11.198   4.189   4.597  1.00 93.06           N  
ATOM    774  H   LYS A  54     -11.930   4.445   5.243  1.00 93.06           H  
ATOM    775  CA  LYS A  54      -9.815   4.293   5.068  1.00 93.06           C  
ATOM    776  HA  LYS A  54      -9.183   3.634   4.472  1.00 93.06           H  
ATOM    777  C   LYS A  54      -9.698   3.824   6.519  1.00 93.06           C  
ATOM    778  CB  LYS A  54      -9.329   5.739   4.846  1.00 93.06           C  
ATOM    779  HB2 LYS A  54      -8.288   5.823   5.158  1.00 93.06           H  
ATOM    780  HB3 LYS A  54      -9.374   5.967   3.781  1.00 93.06           H  
ATOM    781  O   LYS A  54     -10.700   3.463   7.138  1.00 93.06           O  
ATOM    782  CG  LYS A  54     -10.169   6.767   5.614  1.00 93.06           C  
ATOM    783  HG2 LYS A  54     -10.165   6.506   6.672  1.00 93.06           H  
ATOM    784  HG3 LYS A  54     -11.199   6.744   5.256  1.00 93.06           H  
ATOM    785  CD  LYS A  54      -9.634   8.189   5.451  1.00 93.06           C  
ATOM    786  HD2 LYS A  54      -8.581   8.217   5.733  1.00 93.06           H  
ATOM    787  HD3 LYS A  54      -9.752   8.509   4.416  1.00 93.06           H  
ATOM    788  CE  LYS A  54     -10.454   9.074   6.390  1.00 93.06           C  
ATOM    789  HE2 LYS A  54     -10.366   8.668   7.398  1.00 93.06           H  
ATOM    790  HE3 LYS A  54     -11.505   9.014   6.106  1.00 93.06           H  
ATOM    791  NZ  LYS A  54      -9.997  10.478   6.389  1.00 93.06           N  
ATOM    792  HZ1 LYS A  54     -10.256  10.933   5.525  1.00 93.06           H  
ATOM    793  HZ2 LYS A  54      -8.997  10.504   6.528  1.00 93.06           H  
ATOM    794  HZ3 LYS A  54     -10.423  10.941   7.179  1.00 93.06           H  
ATOM    795  N   GLY A  55      -8.478   3.827   7.038  1.00 92.48           N  
ATOM    796  H   GLY A  55      -7.715   4.037   6.411  1.00 92.48           H  
ATOM    797  CA  GLY A  55      -8.107   3.436   8.396  1.00 92.48           C  
ATOM    798  HA2 GLY A  55      -8.987   3.142   8.968  1.00 92.48           H  
ATOM    799  HA3 GLY A  55      -7.645   4.288   8.893  1.00 92.48           H  
ATOM    800  C   GLY A  55      -7.120   2.270   8.403  1.00 92.48           C  
ATOM    801  O   GLY A  55      -7.018   1.533   7.418  1.00 92.48           O  
ATOM    802  N   GLU A  56      -6.421   2.103   9.529  1.00 93.26           N  
ATOM    803  H   GLU A  56      -6.565   2.733  10.305  1.00 93.26           H  
ATOM    804  CA  GLU A  56      -5.598   0.916   9.787  1.00 93.26           C  
ATOM    805  HA  GLU A  56      -4.796   0.881   9.050  1.00 93.26           H  
ATOM    806  C   GLU A  56      -6.460  -0.340   9.620  1.00 93.26           C  
ATOM    807  CB  GLU A  56      -4.960   1.015  11.184  1.00 93.26           C  
ATOM    808  HB2 GLU A  56      -5.743   1.025  11.943  1.00 93.26           H  
ATOM    809  HB3 GLU A  56      -4.420   1.961  11.233  1.00 93.26           H  
ATOM    810  O   GLU A  56      -7.589  -0.397  10.117  1.00 93.26           O  
ATOM    811  CG  GLU A  56      -3.971  -0.128  11.478  1.00 93.26           C  
ATOM    812  HG2 GLU A  56      -4.533  -1.051  11.619  1.00 93.26           H  
ATOM    813  HG3 GLU A  56      -3.328  -0.261  10.608  1.00 93.26           H  
ATOM    814  CD  GLU A  56      -3.082   0.121  12.714  1.00 93.26           C  
ATOM    815  OE1 GLU A  56      -2.031  -0.569  12.824  1.00 93.26           O  
ATOM    816  OE2 GLU A  56      -3.437   0.999  13.535  1.00 93.26           O  
ATOM    817  N   ASP A  57      -5.966  -1.306   8.847  1.00 94.96           N  
ATOM    818  H   ASP A  57      -5.000  -1.255   8.557  1.00 94.96           H  
ATOM    819  CA  ASP A  57      -6.713  -2.508   8.492  1.00 94.96           C  
ATOM    820  HA  ASP A  57      -7.734  -2.387   8.855  1.00 94.96           H  
ATOM    821  C   ASP A  57      -6.187  -3.762   9.184  1.00 94.96           C  
ATOM    822  CB  ASP A  57      -6.842  -2.665   6.972  1.00 94.96           C  
ATOM    823  HB2 ASP A  57      -7.531  -3.486   6.774  1.00 94.96           H  
ATOM    824  HB3 ASP A  57      -7.304  -1.757   6.585  1.00 94.96           H  
ATOM    825  O   ASP A  57      -5.043  -3.832   9.624  1.00 94.96           O  
ATOM    826  CG  ASP A  57      -5.542  -2.939   6.212  1.00 94.96           C  
ATOM    827  OD1 ASP A  57      -4.873  -3.956   6.481  1.00 94.96           O  
ATOM    828  OD2 ASP A  57      -5.283  -2.231   5.219  1.00 94.96           O  
ATOM    829  N   ASN A  58      -7.074  -4.751   9.296  1.00 96.58           N  
ATOM    830  H   ASN A  58      -8.005  -4.568   8.950  1.00 96.58           H  
ATOM    831  CA  ASN A  58      -6.829  -6.086   9.831  1.00 96.58           C  
ATOM    832  HA  ASN A  58      -7.805  -6.557   9.948  1.00 96.58           H  
ATOM    833  C   ASN A  58      -6.239  -6.117  11.250  1.00 96.58           C  
ATOM    834  CB  ASN A  58      -6.053  -6.898   8.778  1.00 96.58           C  
ATOM    835  HB2 ASN A  58      -5.729  -7.845   9.209  1.00 96.58           H  
ATOM    836  HB3 ASN A  58      -5.158  -6.349   8.487  1.00 96.58           H  
ATOM    837  O   ASN A  58      -5.645  -7.115  11.646  1.00 96.58           O  
ATOM    838  CG  ASN A  58      -6.878  -7.200   7.540  1.00 96.58           C  
ATOM    839  ND2 ASN A  58      -6.280  -7.796   6.537  1.00 96.58           N  
ATOM    840 HD21 ASN A  58      -5.339  -8.137   6.670  1.00 96.58           H  
ATOM    841 HD22 ASN A  58      -6.874  -8.055   5.763  1.00 96.58           H  
ATOM    842  OD1 ASN A  58      -8.076  -6.967   7.452  1.00 96.58           O  
ATOM    843  N   LYS A  59      -6.446  -5.046  12.021  1.00 95.04           N  
ATOM    844  H   LYS A  59      -6.885  -4.242  11.595  1.00 95.04           H  
ATOM    845  CA  LYS A  59      -6.043  -4.926  13.422  1.00 95.04           C  
ATOM    846  HA  LYS A  59      -5.815  -5.911  13.829  1.00 95.04           H  
ATOM    847  C   LYS A  59      -7.159  -4.326  14.260  1.00 95.04           C  
ATOM    848  CB  LYS A  59      -4.795  -4.050  13.530  1.00 95.04           C  
ATOM    849  HB2 LYS A  59      -4.604  -3.839  14.582  1.00 95.04           H  
ATOM    850  HB3 LYS A  59      -4.997  -3.103  13.028  1.00 95.04           H  
ATOM    851  O   LYS A  59      -7.934  -3.491  13.783  1.00 95.04           O  
ATOM    852  CG  LYS A  59      -3.538  -4.703  12.933  1.00 95.04           C  
ATOM    853  HG2 LYS A  59      -3.255  -5.580  13.515  1.00 95.04           H  
ATOM    854  HG3 LYS A  59      -3.707  -4.985  11.894  1.00 95.04           H  
ATOM    855  CD  LYS A  59      -2.439  -3.649  12.991  1.00 95.04           C  
ATOM    856  HD2 LYS A  59      -2.827  -2.791  12.444  1.00 95.04           H  
ATOM    857  HD3 LYS A  59      -2.262  -3.357  14.026  1.00 95.04           H  
ATOM    858  CE  LYS A  59      -1.122  -4.034  12.328  1.00 95.04           C  
ATOM    859  HE2 LYS A  59      -0.664  -4.874  12.851  1.00 95.04           H  
ATOM    860  HE3 LYS A  59      -1.338  -4.330  11.301  1.00 95.04           H  
ATOM    861  NZ  LYS A  59      -0.241  -2.839  12.335  1.00 95.04           N  
ATOM    862  HZ1 LYS A  59       0.234  -2.730  13.219  1.00 95.04           H  
ATOM    863  HZ2 LYS A  59       0.424  -2.846  11.575  1.00 95.04           H  
ATOM    864  HZ3 LYS A  59      -0.813  -2.012  12.243  1.00 95.04           H  
ATOM    865  N   LEU A  60      -7.228  -4.745  15.516  1.00 96.11           N  
ATOM    866  H   LEU A  60      -6.617  -5.497  15.800  1.00 96.11           H  
ATOM    867  CA  LEU A  60      -8.173  -4.216  16.484  1.00 96.11           C  
ATOM    868  HA  LEU A  60      -9.110  -4.038  15.957  1.00 96.11           H  
ATOM    869  C   LEU A  60      -7.693  -2.872  17.055  1.00 96.11           C  
ATOM    870  CB  LEU A  60      -8.395  -5.279  17.570  1.00 96.11           C  
ATOM    871  HB2 LEU A  60      -8.442  -6.267  17.112  1.00 96.11           H  
ATOM    872  HB3 LEU A  60      -7.537  -5.275  18.242  1.00 96.11           H  
ATOM    873  O   LEU A  60      -6.639  -2.782  17.679  1.00 96.11           O  
ATOM    874  CG  LEU A  60      -9.684  -5.052  18.369  1.00 96.11           C  
ATOM    875  HG  LEU A  60      -9.767  -4.003  18.653  1.00 96.11           H  
ATOM    876  CD1 LEU A  60     -10.913  -5.449  17.543  1.00 96.11           C  
ATOM    877 HD11 LEU A  60     -10.918  -4.919  16.591  1.00 96.11           H  
ATOM    878 HD12 LEU A  60     -10.894  -6.523  17.355  1.00 96.11           H  
ATOM    879 HD13 LEU A  60     -11.834  -5.192  18.067  1.00 96.11           H  
ATOM    880  CD2 LEU A  60      -9.659  -5.907  19.634  1.00 96.11           C  
ATOM    881 HD21 LEU A  60      -9.484  -6.951  19.372  1.00 96.11           H  
ATOM    882 HD22 LEU A  60      -8.839  -5.571  20.269  1.00 96.11           H  
ATOM    883 HD23 LEU A  60     -10.600  -5.819  20.177  1.00 96.11           H  
ATOM    884  N   VAL A  61      -8.508  -1.832  16.889  1.00 95.33           N  
ATOM    885  H   VAL A  61      -9.337  -1.968  16.327  1.00 95.33           H  
ATOM    886  CA  VAL A  61      -8.245  -0.466  17.363  1.00 95.33           C  
ATOM    887  HA  VAL A  61      -7.286  -0.445  17.880  1.00 95.33           H  
ATOM    888  C   VAL A  61      -9.330  -0.049  18.352  1.00 95.33           C  
ATOM    889  CB  VAL A  61      -8.155   0.514  16.175  1.00 95.33           C  
ATOM    890  HB  VAL A  61      -9.104   0.510  15.639  1.00 95.33           H  
ATOM    891  O   VAL A  61     -10.517  -0.275  18.116  1.00 95.33           O  
ATOM    892  CG1 VAL A  61      -7.864   1.949  16.639  1.00 95.33           C  
ATOM    893 HG11 VAL A  61      -7.748   2.594  15.768  1.00 95.33           H  
ATOM    894 HG12 VAL A  61      -6.948   1.973  17.228  1.00 95.33           H  
ATOM    895 HG13 VAL A  61      -8.695   2.332  17.233  1.00 95.33           H  
ATOM    896  CG2 VAL A  61      -7.046   0.106  15.195  1.00 95.33           C  
ATOM    897 HG21 VAL A  61      -6.085   0.050  15.707  1.00 95.33           H  
ATOM    898 HG22 VAL A  61      -6.973   0.829  14.383  1.00 95.33           H  
ATOM    899 HG23 VAL A  61      -7.268  -0.866  14.754  1.00 95.33           H  
ATOM    900  N   LEU A  62      -8.938   0.570  19.468  1.00 95.69           N  
ATOM    901  H   LEU A  62      -7.955   0.765  19.591  1.00 95.69           H  
ATOM    902  CA  LEU A  62      -9.878   1.150  20.427  1.00 95.69           C  
ATOM    903  HA  LEU A  62     -10.783   0.543  20.431  1.00 95.69           H  
ATOM    904  C   LEU A  62     -10.251   2.575  20.000  1.00 95.69           C  
ATOM    905  CB  LEU A  62      -9.273   1.107  21.841  1.00 95.69           C  
ATOM    906  HB2 LEU A  62      -8.375   1.724  21.848  1.00 95.69           H  
ATOM    907  HB3 LEU A  62      -8.979   0.082  22.067  1.00 95.69           H  
ATOM    908  O   LEU A  62      -9.380   3.430  19.865  1.00 95.69           O  
ATOM    909  CG  LEU A  62     -10.224   1.609  22.947  1.00 95.69           C  
ATOM    910  HG  LEU A  62     -10.562   2.619  22.716  1.00 95.69           H  
ATOM    911  CD1 LEU A  62     -11.445   0.701  23.113  1.00 95.69           C  
ATOM    912 HD11 LEU A  62     -11.133  -0.341  23.188  1.00 95.69           H  
ATOM    913 HD12 LEU A  62     -12.113   0.822  22.260  1.00 95.69           H  
ATOM    914 HD13 LEU A  62     -11.988   0.980  24.016  1.00 95.69           H  
ATOM    915  CD2 LEU A  62      -9.481   1.650  24.281  1.00 95.69           C  
ATOM    916 HD21 LEU A  62      -8.618   2.312  24.197  1.00 95.69           H  
ATOM    917 HD22 LEU A  62      -9.149   0.650  24.560  1.00 95.69           H  
ATOM    918 HD23 LEU A  62     -10.140   2.048  25.053  1.00 95.69           H  
ATOM    919  N   TYR A  63     -11.546   2.824  19.837  1.00 96.55           N  
ATOM    920  H   TYR A  63     -12.187   2.049  19.933  1.00 96.55           H  
ATOM    921  CA  TYR A  63     -12.126   4.137  19.581  1.00 96.55           C  
ATOM    922  HA  TYR A  63     -11.330   4.866  19.425  1.00 96.55           H  
ATOM    923  C   TYR A  63     -12.956   4.580  20.785  1.00 96.55           C  
ATOM    924  CB  TYR A  63     -12.990   4.095  18.315  1.00 96.55           C  
ATOM    925  HB2 TYR A  63     -13.829   3.419  18.482  1.00 96.55           H  
ATOM    926  HB3 TYR A  63     -13.404   5.089  18.144  1.00 96.55           H  
ATOM    927  O   TYR A  63     -13.756   3.798  21.312  1.00 96.55           O  
ATOM    928  CG  TYR A  63     -12.248   3.662  17.067  1.00 96.55           C  
ATOM    929  CD1 TYR A  63     -11.442   4.587  16.377  1.00 96.55           C  
ATOM    930  HD1 TYR A  63     -11.350   5.597  16.748  1.00 96.55           H  
ATOM    931  CD2 TYR A  63     -12.358   2.336  16.603  1.00 96.55           C  
ATOM    932  HD2 TYR A  63     -12.934   1.616  17.165  1.00 96.55           H  
ATOM    933  CE1 TYR A  63     -10.760   4.193  15.209  1.00 96.55           C  
ATOM    934  HE1 TYR A  63     -10.154   4.906  14.669  1.00 96.55           H  
ATOM    935  CE2 TYR A  63     -11.674   1.940  15.438  1.00 96.55           C  
ATOM    936  HE2 TYR A  63     -11.708   0.918  15.090  1.00 96.55           H  
ATOM    937  OH  TYR A  63     -10.229   2.472  13.613  1.00 96.55           O  
ATOM    938  HH  TYR A  63      -9.637   3.146  13.269  1.00 96.55           H  
ATOM    939  CZ  TYR A  63     -10.878   2.867  14.738  1.00 96.55           C  
ATOM    940  N   THR A  64     -12.787   5.835  21.194  1.00 95.42           N  
ATOM    941  H   THR A  64     -12.051   6.390  20.782  1.00 95.42           H  
ATOM    942  CA  THR A  64     -13.492   6.432  22.342  1.00 95.42           C  
ATOM    943  HA  THR A  64     -14.214   5.723  22.747  1.00 95.42           H  
ATOM    944  C   THR A  64     -14.290   7.680  21.964  1.00 95.42           C  
ATOM    945  CB  THR A  64     -12.503   6.772  23.463  1.00 95.42           C  
ATOM    946  HB  THR A  64     -13.043   7.217  24.299  1.00 95.42           H  
ATOM    947  O   THR A  64     -15.186   8.072  22.708  1.00 95.42           O  
ATOM    948  CG2 THR A  64     -11.738   5.543  23.959  1.00 95.42           C  
ATOM    949 HG21 THR A  64     -11.043   5.191  23.197  1.00 95.42           H  
ATOM    950 HG22 THR A  64     -11.185   5.798  24.863  1.00 95.42           H  
ATOM    951 HG23 THR A  64     -12.439   4.744  24.200  1.00 95.42           H  
ATOM    952  OG1 THR A  64     -11.547   7.681  22.978  1.00 95.42           O  
ATOM    953  HG1 THR A  64     -10.901   7.843  23.670  1.00 95.42           H  
ATOM    954  N   ASP A  65     -14.029   8.258  20.789  1.00 95.33           N  
ATOM    955  H   ASP A  65     -13.228   7.940  20.262  1.00 95.33           H  
ATOM    956  CA  ASP A  65     -14.680   9.470  20.301  1.00 95.33           C  
ATOM    957  HA  ASP A  65     -15.499   9.719  20.976  1.00 95.33           H  
ATOM    958  C   ASP A  65     -15.249   9.285  18.874  1.00 95.33           C  
ATOM    959  CB  ASP A  65     -13.676  10.621  20.393  1.00 95.33           C  
ATOM    960  HB2 ASP A  65     -13.353  10.739  21.428  1.00 95.33           H  
ATOM    961  HB3 ASP A  65     -12.799  10.394  19.787  1.00 95.33           H  
ATOM    962  O   ASP A  65     -14.588   8.695  18.008  1.00 95.33           O  
ATOM    963  CG  ASP A  65     -14.316  11.914  19.915  1.00 95.33           C  
ATOM    964  OD1 ASP A  65     -15.047  12.531  20.720  1.00 95.33           O  
ATOM    965  OD2 ASP A  65     -14.161  12.202  18.711  1.00 95.33           O  
ATOM    966  N   PRO A  66     -16.493   9.734  18.598  1.00 95.55           N  
ATOM    967  CA  PRO A  66     -17.109   9.573  17.283  1.00 95.55           C  
ATOM    968  HA  PRO A  66     -17.068   8.526  16.984  1.00 95.55           H  
ATOM    969  C   PRO A  66     -16.427  10.397  16.182  1.00 95.55           C  
ATOM    970  CB  PRO A  66     -18.574   9.986  17.466  1.00 95.55           C  
ATOM    971  HB2 PRO A  66     -18.985  10.453  16.571  1.00 95.55           H  
ATOM    972  HB3 PRO A  66     -19.166   9.113  17.741  1.00 95.55           H  
ATOM    973  O   PRO A  66     -16.368   9.925  15.044  1.00 95.55           O  
ATOM    974  CG  PRO A  66     -18.531  10.961  18.642  1.00 95.55           C  
ATOM    975  HG2 PRO A  66     -19.479  10.996  19.179  1.00 95.55           H  
ATOM    976  HG3 PRO A  66     -18.252  11.953  18.286  1.00 95.55           H  
ATOM    977  CD  PRO A  66     -17.414  10.400  19.513  1.00 95.55           C  
ATOM    978  HD2 PRO A  66     -17.821   9.680  20.223  1.00 95.55           H  
ATOM    979  HD3 PRO A  66     -16.937  11.217  20.053  1.00 95.55           H  
ATOM    980  N   ASP A  67     -15.907  11.586  16.489  1.00 95.21           N  
ATOM    981  H   ASP A  67     -15.822  11.871  17.454  1.00 95.21           H  
ATOM    982  CA  ASP A  67     -15.238  12.433  15.499  1.00 95.21           C  
ATOM    983  HA  ASP A  67     -15.824  12.428  14.579  1.00 95.21           H  
ATOM    984  C   ASP A  67     -13.857  11.859  15.162  1.00 95.21           C  
ATOM    985  CB  ASP A  67     -15.151  13.891  15.986  1.00 95.21           C  
ATOM    986  HB2 ASP A  67     -14.618  13.936  16.935  1.00 95.21           H  
ATOM    987  HB3 ASP A  67     -14.570  14.456  15.258  1.00 95.21           H  
ATOM    988  O   ASP A  67     -13.479  11.806  13.990  1.00 95.21           O  
ATOM    989  CG  ASP A  67     -16.516  14.582  16.131  1.00 95.21           C  
ATOM    990  OD1 ASP A  67     -17.466  14.188  15.410  1.00 95.21           O  
ATOM    991  OD2 ASP A  67     -16.604  15.551  16.918  1.00 95.21           O  
ATOM    992  N   GLU A  68     -13.146  11.315  16.156  1.00 93.52           N  
ATOM    993  H   GLU A  68     -13.479  11.464  17.097  1.00 93.52           H  
ATOM    994  CA  GLU A  68     -11.924  10.532  15.946  1.00 93.52           C  
ATOM    995  HA  GLU A  68     -11.182  11.167  15.461  1.00 93.52           H  
ATOM    996  C   GLU A  68     -12.181   9.319  15.036  1.00 93.52           C  
ATOM    997  CB  GLU A  68     -11.363  10.063  17.298  1.00 93.52           C  
ATOM    998  HB2 GLU A  68     -11.266  10.918  17.967  1.00 93.52           H  
ATOM    999  HB3 GLU A  68     -12.057   9.345  17.735  1.00 93.52           H  
ATOM   1000  O   GLU A  68     -11.433   9.079  14.081  1.00 93.52           O  
ATOM   1001  CG  GLU A  68      -9.984   9.404  17.134  1.00 93.52           C  
ATOM   1002  HG2 GLU A  68      -9.252  10.176  16.897  1.00 93.52           H  
ATOM   1003  HG3 GLU A  68     -10.007   8.712  16.292  1.00 93.52           H  
ATOM   1004  CD  GLU A  68      -9.512   8.606  18.355  1.00 93.52           C  
ATOM   1005  OE1 GLU A  68      -8.464   7.936  18.184  1.00 93.52           O  
ATOM   1006  OE2 GLU A  68     -10.194   8.589  19.398  1.00 93.52           O  
ATOM   1007  N   PHE A  69     -13.253   8.562  15.298  1.00 96.02           N  
ATOM   1008  H   PHE A  69     -13.806   8.791  16.111  1.00 96.02           H  
ATOM   1009  CA  PHE A  69     -13.625   7.406  14.483  1.00 96.02           C  
ATOM   1010  HA  PHE A  69     -12.794   6.701  14.484  1.00 96.02           H  
ATOM   1011  C   PHE A  69     -13.881   7.800  13.021  1.00 96.02           C  
ATOM   1012  CB  PHE A  69     -14.847   6.706  15.094  1.00 96.02           C  
ATOM   1013  HB2 PHE A  69     -15.645   7.433  15.244  1.00 96.02           H  
ATOM   1014  HB3 PHE A  69     -14.573   6.313  16.073  1.00 96.02           H  
ATOM   1015  O   PHE A  69     -13.336   7.166  12.112  1.00 96.02           O  
ATOM   1016  CG  PHE A  69     -15.371   5.572  14.233  1.00 96.02           C  
ATOM   1017  CD1 PHE A  69     -16.484   5.772  13.394  1.00 96.02           C  
ATOM   1018  HD1 PHE A  69     -16.985   6.728  13.384  1.00 96.02           H  
ATOM   1019  CD2 PHE A  69     -14.701   4.337  14.219  1.00 96.02           C  
ATOM   1020  HD2 PHE A  69     -13.837   4.185  14.849  1.00 96.02           H  
ATOM   1021  CE1 PHE A  69     -16.920   4.742  12.542  1.00 96.02           C  
ATOM   1022  HE1 PHE A  69     -17.756   4.913  11.879  1.00 96.02           H  
ATOM   1023  CE2 PHE A  69     -15.137   3.307  13.369  1.00 96.02           C  
ATOM   1024  HE2 PHE A  69     -14.607   2.366  13.359  1.00 96.02           H  
ATOM   1025  CZ  PHE A  69     -16.241   3.510  12.523  1.00 96.02           C  
ATOM   1026  HZ  PHE A  69     -16.549   2.729  11.844  1.00 96.02           H  
ATOM   1027  N   ILE A  70     -14.659   8.859  12.775  1.00 95.28           N  
ATOM   1028  H   ILE A  70     -15.057   9.350  13.563  1.00 95.28           H  
ATOM   1029  CA  ILE A  70     -14.950   9.353  11.418  1.00 95.28           C  
ATOM   1030  HA  ILE A  70     -15.302   8.521  10.809  1.00 95.28           H  
ATOM   1031  C   ILE A  70     -13.676   9.889  10.751  1.00 95.28           C  
ATOM   1032  CB  ILE A  70     -16.069  10.419  11.467  1.00 95.28           C  
ATOM   1033  HB  ILE A  70     -15.793  11.177  12.200  1.00 95.28           H  
ATOM   1034  O   ILE A  70     -13.417   9.597   9.581  1.00 95.28           O  
ATOM   1035  CG1 ILE A  70     -17.409   9.772  11.892  1.00 95.28           C  
ATOM   1036 HG12 ILE A  70     -17.247   9.098  12.733  1.00 95.28           H  
ATOM   1037 HG13 ILE A  70     -17.805   9.178  11.068  1.00 95.28           H  
ATOM   1038  CG2 ILE A  70     -16.240  11.105  10.096  1.00 95.28           C  
ATOM   1039 HG21 ILE A  70     -16.435  10.360   9.324  1.00 95.28           H  
ATOM   1040 HG22 ILE A  70     -15.344  11.668   9.833  1.00 95.28           H  
ATOM   1041 HG23 ILE A  70     -17.066  11.816  10.117  1.00 95.28           H  
ATOM   1042  CD1 ILE A  70     -18.464  10.794  12.332  1.00 95.28           C  
ATOM   1043 HD11 ILE A  70     -19.347  10.265  12.693  1.00 95.28           H  
ATOM   1044 HD12 ILE A  70     -18.750  11.435  11.498  1.00 95.28           H  
ATOM   1045 HD13 ILE A  70     -18.069  11.408  13.141  1.00 95.28           H  
ATOM   1046  N   ALA A  71     -12.831  10.620  11.482  1.00 91.14           N  
ATOM   1047  H   ALA A  71     -13.086  10.860  12.430  1.00 91.14           H  
ATOM   1048  CA  ALA A  71     -11.572  11.141  10.956  1.00 91.14           C  
ATOM   1049  HA  ALA A  71     -11.794  11.771  10.095  1.00 91.14           H  
ATOM   1050  C   ALA A  71     -10.637  10.013  10.486  1.00 91.14           C  
ATOM   1051  CB  ALA A  71     -10.909  12.014  12.029  1.00 91.14           C  
ATOM   1052  HB1 ALA A  71      -9.976  12.429  11.648  1.00 91.14           H  
ATOM   1053  HB2 ALA A  71     -11.575  12.832  12.303  1.00 91.14           H  
ATOM   1054  HB3 ALA A  71     -10.698  11.422  12.920  1.00 91.14           H  
ATOM   1055  O   ALA A  71     -10.060  10.105   9.392  1.00 91.14           O  
ATOM   1056  N   LYS A  72     -10.535   8.933  11.275  1.00 92.07           N  
ATOM   1057  H   LYS A  72     -11.020   8.965  12.160  1.00 92.07           H  
ATOM   1058  CA  LYS A  72      -9.689   7.765  10.990  1.00 92.07           C  
ATOM   1059  HA  LYS A  72      -8.735   8.111  10.591  1.00 92.07           H  
ATOM   1060  C   LYS A  72     -10.269   6.836   9.926  1.00 92.07           C  
ATOM   1061  CB  LYS A  72      -9.414   6.991  12.292  1.00 92.07           C  
ATOM   1062  HB2 LYS A  72      -9.004   6.014  12.038  1.00 92.07           H  
ATOM   1063  HB3 LYS A  72     -10.347   6.839  12.834  1.00 92.07           H  
ATOM   1064  O   LYS A  72      -9.499   6.327   9.117  1.00 92.07           O  
ATOM   1065  CG  LYS A  72      -8.398   7.717  13.192  1.00 92.07           C  
ATOM   1066  HG2 LYS A  72      -8.779   8.701  13.464  1.00 92.07           H  
ATOM   1067  HG3 LYS A  72      -7.468   7.844  12.637  1.00 92.07           H  
ATOM   1068  CD  LYS A  72      -8.110   6.918  14.471  1.00 92.07           C  
ATOM   1069  HD2 LYS A  72      -7.839   5.895  14.210  1.00 92.07           H  
ATOM   1070  HD3 LYS A  72      -9.008   6.906  15.088  1.00 92.07           H  
ATOM   1071  CE  LYS A  72      -6.962   7.551  15.265  1.00 92.07           C  
ATOM   1072  HE2 LYS A  72      -6.061   7.544  14.652  1.00 92.07           H  
ATOM   1073  HE3 LYS A  72      -7.220   8.588  15.482  1.00 92.07           H  
ATOM   1074  NZ  LYS A  72      -6.717   6.839  16.543  1.00 92.07           N  
ATOM   1075  HZ1 LYS A  72      -6.618   5.839  16.436  1.00 92.07           H  
ATOM   1076  HZ2 LYS A  72      -5.925   7.223  17.038  1.00 92.07           H  
ATOM   1077  HZ3 LYS A  72      -7.487   7.015  17.172  1.00 92.07           H  
ATOM   1078  N   THR A  73     -11.586   6.620   9.901  1.00 94.60           N  
ATOM   1079  H   THR A  73     -12.152   7.055  10.616  1.00 94.60           H  
ATOM   1080  CA  THR A  73     -12.208   5.579   9.056  1.00 94.60           C  
ATOM   1081  HA  THR A  73     -11.399   4.954   8.677  1.00 94.60           H  
ATOM   1082  C   THR A  73     -12.945   6.098   7.817  1.00 94.60           C  
ATOM   1083  CB  THR A  73     -13.101   4.627   9.860  1.00 94.60           C  
ATOM   1084  HB  THR A  73     -13.437   3.831   9.195  1.00 94.60           H  
ATOM   1085  O   THR A  73     -13.162   5.346   6.864  1.00 94.60           O  
ATOM   1086  CG2 THR A  73     -12.362   3.984  11.035  1.00 94.60           C  
ATOM   1087 HG21 THR A  73     -11.479   3.459  10.671  1.00 94.60           H  
ATOM   1088 HG22 THR A  73     -13.024   3.266  11.519  1.00 94.60           H  
ATOM   1089 HG23 THR A  73     -12.067   4.735  11.768  1.00 94.60           H  
ATOM   1090  OG1 THR A  73     -14.234   5.290  10.355  1.00 94.60           O  
ATOM   1091  HG1 THR A  73     -13.962   5.881  11.060  1.00 94.60           H  
ATOM   1092  N   GLY A  74     -13.255   7.396   7.780  1.00 92.96           N  
ATOM   1093  H   GLY A  74     -13.127   7.933   8.625  1.00 92.96           H  
ATOM   1094  CA  GLY A  74     -14.073   8.022   6.742  1.00 92.96           C  
ATOM   1095  HA2 GLY A  74     -13.984   7.476   5.803  1.00 92.96           H  
ATOM   1096  HA3 GLY A  74     -13.716   9.039   6.579  1.00 92.96           H  
ATOM   1097  C   GLY A  74     -15.552   8.098   7.122  1.00 92.96           C  
ATOM   1098  O   GLY A  74     -15.983   7.620   8.172  1.00 92.96           O  
ATOM   1099  N   ASN A  75     -16.346   8.724   6.254  1.00 94.42           N  
ATOM   1100  H   ASN A  75     -15.964   9.022   5.368  1.00 94.42           H  
ATOM   1101  CA  ASN A  75     -17.779   8.869   6.491  1.00 94.42           C  
ATOM   1102  HA  ASN A  75     -17.905   9.185   7.527  1.00 94.42           H  
ATOM   1103  C   ASN A  75     -18.503   7.523   6.311  1.00 94.42           C  
ATOM   1104  CB  ASN A  75     -18.362   9.959   5.577  1.00 94.42           C  
ATOM   1105  HB2 ASN A  75     -18.024   9.799   4.553  1.00 94.42           H  
ATOM   1106  HB3 ASN A  75     -19.450   9.897   5.587  1.00 94.42           H  
ATOM   1107  O   ASN A  75     -18.215   6.783   5.362  1.00 94.42           O  
ATOM   1108  CG  ASN A  75     -17.993  11.359   6.032  1.00 94.42           C  
ATOM   1109  ND2 ASN A  75     -17.810  12.279   5.116  1.00 94.42           N  
ATOM   1110 HD21 ASN A  75     -17.893  12.060   4.134  1.00 94.42           H  
ATOM   1111 HD22 ASN A  75     -17.580  13.201   5.458  1.00 94.42           H  
ATOM   1112  OD1 ASN A  75     -17.890  11.654   7.208  1.00 94.42           O  
ATOM   1113  N   PRO A  76     -19.482   7.198   7.174  1.00 95.80           N  
ATOM   1114  CA  PRO A  76     -20.271   5.986   7.014  1.00 95.80           C  
ATOM   1115  HA  PRO A  76     -19.612   5.119   6.981  1.00 95.80           H  
ATOM   1116  C   PRO A  76     -21.091   6.055   5.719  1.00 95.80           C  
ATOM   1117  CB  PRO A  76     -21.148   5.913   8.266  1.00 95.80           C  
ATOM   1118  HB2 PRO A  76     -20.594   5.446   9.080  1.00 95.80           H  
ATOM   1119  HB3 PRO A  76     -22.087   5.389   8.088  1.00 95.80           H  
ATOM   1120  O   PRO A  76     -21.592   7.107   5.323  1.00 95.80           O  
ATOM   1121  CG  PRO A  76     -21.364   7.383   8.600  1.00 95.80           C  
ATOM   1122  HG2 PRO A  76     -22.126   7.787   7.934  1.00 95.80           H  
ATOM   1123  HG3 PRO A  76     -21.644   7.533   9.643  1.00 95.80           H  
ATOM   1124  CD  PRO A  76     -20.008   8.004   8.268  1.00 95.80           C  
ATOM   1125  HD2 PRO A  76     -20.139   9.046   7.977  1.00 95.80           H  
ATOM   1126  HD3 PRO A  76     -19.341   7.932   9.127  1.00 95.80           H  
ATOM   1127  N   ASN A  77     -21.254   4.914   5.051  1.00 95.00           N  
ATOM   1128  H   ASN A  77     -20.804   4.083   5.406  1.00 95.00           H  
ATOM   1129  CA  ASN A  77     -22.090   4.802   3.861  1.00 95.00           C  
ATOM   1130  HA  ASN A  77     -22.886   5.545   3.915  1.00 95.00           H  
ATOM   1131  C   ASN A  77     -22.740   3.419   3.810  1.00 95.00           C  
ATOM   1132  CB  ASN A  77     -21.237   5.097   2.616  1.00 95.00           C  
ATOM   1133  HB2 ASN A  77     -20.457   4.343   2.506  1.00 95.00           H  
ATOM   1134  HB3 ASN A  77     -20.746   6.061   2.752  1.00 95.00           H  
ATOM   1135  O   ASN A  77     -22.079   2.426   3.499  1.00 95.00           O  
ATOM   1136  CG  ASN A  77     -22.064   5.139   1.344  1.00 95.00           C  
ATOM   1137  ND2 ASN A  77     -22.008   6.229   0.618  1.00 95.00           N  
ATOM   1138 HD21 ASN A  77     -22.636   6.309  -0.169  1.00 95.00           H  
ATOM   1139 HD22 ASN A  77     -21.604   7.059   1.028  1.00 95.00           H  
ATOM   1140  OD1 ASN A  77     -22.786   4.213   0.987  1.00 95.00           O  
ATOM   1141  N   LEU A  78     -24.050   3.360   4.070  1.00 94.07           N  
ATOM   1142  H   LEU A  78     -24.494   4.198   4.418  1.00 94.07           H  
ATOM   1143  CA  LEU A  78     -24.787   2.096   4.167  1.00 94.07           C  
ATOM   1144  HA  LEU A  78     -24.356   1.524   4.988  1.00 94.07           H  
ATOM   1145  C   LEU A  78     -24.664   1.237   2.898  1.00 94.07           C  
ATOM   1146  CB  LEU A  78     -26.267   2.400   4.482  1.00 94.07           C  
ATOM   1147  HB2 LEU A  78     -26.696   2.940   3.638  1.00 94.07           H  
ATOM   1148  HB3 LEU A  78     -26.326   3.049   5.356  1.00 94.07           H  
ATOM   1149  O   LEU A  78     -24.548   0.018   2.988  1.00 94.07           O  
ATOM   1150  CG  LEU A  78     -27.111   1.134   4.747  1.00 94.07           C  
ATOM   1151  HG  LEU A  78     -26.980   0.423   3.931  1.00 94.07           H  
ATOM   1152  CD1 LEU A  78     -26.734   0.467   6.065  1.00 94.07           C  
ATOM   1153 HD11 LEU A  78     -25.728   0.057   5.973  1.00 94.07           H  
ATOM   1154 HD12 LEU A  78     -27.421  -0.351   6.282  1.00 94.07           H  
ATOM   1155 HD13 LEU A  78     -26.764   1.189   6.881  1.00 94.07           H  
ATOM   1156  CD2 LEU A  78     -28.597   1.452   4.824  1.00 94.07           C  
ATOM   1157 HD21 LEU A  78     -28.798   1.964   5.765  1.00 94.07           H  
ATOM   1158 HD22 LEU A  78     -29.166   0.522   4.821  1.00 94.07           H  
ATOM   1159 HD23 LEU A  78     -28.898   2.062   3.972  1.00 94.07           H  
ATOM   1160  N   LYS A  79     -24.668   1.863   1.712  1.00 90.61           N  
ATOM   1161  H   LYS A  79     -24.623   2.872   1.720  1.00 90.61           H  
ATOM   1162  CA  LYS A  79     -24.605   1.149   0.429  1.00 90.61           C  
ATOM   1163  HA  LYS A  79     -25.309   0.317   0.463  1.00 90.61           H  
ATOM   1164  C   LYS A  79     -23.229   0.523   0.190  1.00 90.61           C  
ATOM   1165  CB  LYS A  79     -25.002   2.101  -0.715  1.00 90.61           C  
ATOM   1166  HB2 LYS A  79     -24.275   2.911  -0.776  1.00 90.61           H  
ATOM   1167  HB3 LYS A  79     -25.980   2.529  -0.494  1.00 90.61           H  
ATOM   1168  O   LYS A  79     -23.161  -0.557  -0.390  1.00 90.61           O  
ATOM   1169  CG  LYS A  79     -25.067   1.378  -2.071  1.00 90.61           C  
ATOM   1170  HG2 LYS A  79     -25.807   0.580  -2.016  1.00 90.61           H  
ATOM   1171  HG3 LYS A  79     -24.095   0.940  -2.296  1.00 90.61           H  
ATOM   1172  CD  LYS A  79     -25.426   2.326  -3.222  1.00 90.61           C  
ATOM   1173  HD2 LYS A  79     -24.693   3.131  -3.256  1.00 90.61           H  
ATOM   1174  HD3 LYS A  79     -26.421   2.741  -3.060  1.00 90.61           H  
ATOM   1175  CE  LYS A  79     -25.387   1.530  -4.534  1.00 90.61           C  
ATOM   1176  HE2 LYS A  79     -26.167   0.769  -4.506  1.00 90.61           H  
ATOM   1177  HE3 LYS A  79     -24.430   1.011  -4.585  1.00 90.61           H  
ATOM   1178  NZ  LYS A  79     -25.544   2.395  -5.730  1.00 90.61           N  
ATOM   1179  HZ1 LYS A  79     -24.791   3.068  -5.773  1.00 90.61           H  
ATOM   1180  HZ2 LYS A  79     -25.485   1.835  -6.569  1.00 90.61           H  
ATOM   1181  HZ3 LYS A  79     -26.432   2.877  -5.722  1.00 90.61           H  
ATOM   1182  N   LYS A  80     -22.152   1.209   0.584  1.00 90.59           N  
ATOM   1183  H   LYS A  80     -22.299   2.088   1.058  1.00 90.59           H  
ATOM   1184  CA  LYS A  80     -20.774   0.758   0.335  1.00 90.59           C  
ATOM   1185  HA  LYS A  80     -20.744   0.183  -0.591  1.00 90.59           H  
ATOM   1186  C   LYS A  80     -20.248  -0.183   1.417  1.00 90.59           C  
ATOM   1187  CB  LYS A  80     -19.834   1.962   0.179  1.00 90.59           C  
ATOM   1188  HB2 LYS A  80     -18.813   1.585   0.117  1.00 90.59           H  
ATOM   1189  HB3 LYS A  80     -19.900   2.597   1.063  1.00 90.59           H  
ATOM   1190  O   LYS A  80     -19.549  -1.134   1.077  1.00 90.59           O  
ATOM   1191  CG  LYS A  80     -20.120   2.796  -1.080  1.00 90.59           C  
ATOM   1192  HG2 LYS A  80     -20.146   2.134  -1.945  1.00 90.59           H  
ATOM   1193  HG3 LYS A  80     -21.082   3.299  -0.988  1.00 90.59           H  
ATOM   1194  CD  LYS A  80     -19.008   3.836  -1.278  1.00 90.59           C  
ATOM   1195  HD2 LYS A  80     -18.999   4.536  -0.442  1.00 90.59           H  
ATOM   1196  HD3 LYS A  80     -18.053   3.310  -1.285  1.00 90.59           H  
ATOM   1197  CE  LYS A  80     -19.174   4.611  -2.594  1.00 90.59           C  
ATOM   1198  HE2 LYS A  80     -19.847   4.049  -3.241  1.00 90.59           H  
ATOM   1199  HE3 LYS A  80     -19.604   5.591  -2.387  1.00 90.59           H  
ATOM   1200  NZ  LYS A  80     -17.877   4.740  -3.296  1.00 90.59           N  
ATOM   1201  HZ1 LYS A  80     -17.588   3.804  -3.542  1.00 90.59           H  
ATOM   1202  HZ2 LYS A  80     -17.150   5.142  -2.721  1.00 90.59           H  
ATOM   1203  HZ3 LYS A  80     -17.945   5.234  -4.174  1.00 90.59           H  
ATOM   1204  N   TYR A  81     -20.592   0.089   2.677  1.00 93.07           N  
ATOM   1205  H   TYR A  81     -21.152   0.914   2.834  1.00 93.07           H  
ATOM   1206  CA  TYR A  81     -19.914  -0.465   3.854  1.00 93.07           C  
ATOM   1207  HA  TYR A  81     -19.206  -1.232   3.541  1.00 93.07           H  
ATOM   1208  C   TYR A  81     -20.849  -1.131   4.878  1.00 93.07           C  
ATOM   1209  CB  TYR A  81     -19.137   0.679   4.522  1.00 93.07           C  
ATOM   1210  HB2 TYR A  81     -18.602   0.277   5.382  1.00 93.07           H  
ATOM   1211  HB3 TYR A  81     -19.860   1.393   4.916  1.00 93.07           H  
ATOM   1212  O   TYR A  81     -20.381  -1.711   5.855  1.00 93.07           O  
ATOM   1213  CG  TYR A  81     -18.154   1.422   3.628  1.00 93.07           C  
ATOM   1214  CD1 TYR A  81     -17.243   0.718   2.813  1.00 93.07           C  
ATOM   1215  HD1 TYR A  81     -17.200  -0.361   2.845  1.00 93.07           H  
ATOM   1216  CD2 TYR A  81     -18.169   2.831   3.601  1.00 93.07           C  
ATOM   1217  HD2 TYR A  81     -18.830   3.381   4.254  1.00 93.07           H  
ATOM   1218  CE1 TYR A  81     -16.392   1.422   1.939  1.00 93.07           C  
ATOM   1219  HE1 TYR A  81     -15.687   0.898   1.311  1.00 93.07           H  
ATOM   1220  CE2 TYR A  81     -17.311   3.538   2.738  1.00 93.07           C  
ATOM   1221  HE2 TYR A  81     -17.318   4.618   2.732  1.00 93.07           H  
ATOM   1222  OH  TYR A  81     -15.645   3.494   1.007  1.00 93.07           O  
ATOM   1223  HH  TYR A  81     -15.602   4.439   1.168  1.00 93.07           H  
ATOM   1224  CZ  TYR A  81     -16.435   2.830   1.889  1.00 93.07           C  
ATOM   1225  N   GLY A  82     -22.168  -1.060   4.678  1.00 93.95           N  
ATOM   1226  H   GLY A  82     -22.513  -0.555   3.874  1.00 93.95           H  
ATOM   1227  CA  GLY A  82     -23.149  -1.621   5.609  1.00 93.95           C  
ATOM   1228  HA2 GLY A  82     -24.088  -1.777   5.079  1.00 93.95           H  
ATOM   1229  HA3 GLY A  82     -22.797  -2.591   5.959  1.00 93.95           H  
ATOM   1230  C   GLY A  82     -23.428  -0.737   6.831  1.00 93.95           C  
ATOM   1231  O   GLY A  82     -23.078   0.443   6.875  1.00 93.95           O  
ATOM   1232  N   GLN A  83     -24.151  -1.293   7.809  1.00 96.94           N  
ATOM   1233  H   GLN A  83     -24.400  -2.269   7.735  1.00 96.94           H  
ATOM   1234  CA  GLN A  83     -24.697  -0.531   8.942  1.00 96.94           C  
ATOM   1235  HA  GLN A  83     -24.958   0.465   8.584  1.00 96.94           H  
ATOM   1236  C   GLN A  83     -23.685  -0.347  10.090  1.00 96.94           C  
ATOM   1237  CB  GLN A  83     -26.007  -1.200   9.401  1.00 96.94           C  
ATOM   1238  HB2 GLN A  83     -25.783  -2.183   9.816  1.00 96.94           H  
ATOM   1239  HB3 GLN A  83     -26.647  -1.348   8.531  1.00 96.94           H  
ATOM   1240  O   GLN A  83     -23.883   0.506  10.953  1.00 96.94           O  
ATOM   1241  CG  GLN A  83     -26.800  -0.398  10.448  1.00 96.94           C  
ATOM   1242  HG2 GLN A  83     -26.182  -0.211  11.326  1.00 96.94           H  
ATOM   1243  HG3 GLN A  83     -27.102   0.561  10.027  1.00 96.94           H  
ATOM   1244  CD  GLN A  83     -28.042  -1.152  10.898  1.00 96.94           C  
ATOM   1245  NE2 GLN A  83     -28.169  -1.450  12.172  1.00 96.94           N  
ATOM   1246 HE21 GLN A  83     -28.889  -2.112  12.425  1.00 96.94           H  
ATOM   1247 HE22 GLN A  83     -27.506  -1.101  12.849  1.00 96.94           H  
ATOM   1248  OE1 GLN A  83     -28.907  -1.494  10.106  1.00 96.94           O  
ATOM   1249  N   SER A  84     -22.588  -1.109  10.113  1.00 97.15           N  
ATOM   1250  H   SER A  84     -22.453  -1.797   9.386  1.00 97.15           H  
ATOM   1251  CA  SER A  84     -21.708  -1.239  11.284  1.00 97.15           C  
ATOM   1252  HA  SER A  84     -22.285  -1.664  12.105  1.00 97.15           H  
ATOM   1253  C   SER A  84     -21.147   0.099  11.759  1.00 97.15           C  
ATOM   1254  CB  SER A  84     -20.558  -2.202  10.973  1.00 97.15           C  
ATOM   1255  HB2 SER A  84     -20.082  -2.516  11.902  1.00 97.15           H  
ATOM   1256  HB3 SER A  84     -19.824  -1.701  10.341  1.00 97.15           H  
ATOM   1257  O   SER A  84     -21.204   0.392  12.949  1.00 97.15           O  
ATOM   1258  OG  SER A  84     -21.056  -3.325  10.279  1.00 97.15           O  
ATOM   1259  HG  SER A  84     -20.688  -4.123  10.666  1.00 97.15           H  
ATOM   1260  N   ALA A  85     -20.699   0.956  10.837  1.00 97.34           N  
ATOM   1261  H   ALA A  85     -20.694   0.669   9.869  1.00 97.34           H  
ATOM   1262  CA  ALA A  85     -20.173   2.282  11.168  1.00 97.34           C  
ATOM   1263  HA  ALA A  85     -19.349   2.169  11.872  1.00 97.34           H  
ATOM   1264  C   ALA A  85     -21.218   3.194  11.842  1.00 97.34           C  
ATOM   1265  CB  ALA A  85     -19.612   2.898   9.883  1.00 97.34           C  
ATOM   1266  HB1 ALA A  85     -18.832   2.256   9.473  1.00 97.34           H  
ATOM   1267  HB2 ALA A  85     -20.404   3.021   9.145  1.00 97.34           H  
ATOM   1268  HB3 ALA A  85     -19.171   3.869  10.109  1.00 97.34           H  
ATOM   1269  O   ALA A  85     -20.882   3.943  12.754  1.00 97.34           O  
ATOM   1270  N   TYR A  86     -22.498   3.085  11.473  1.00 97.67           N  
ATOM   1271  H   TYR A  86     -22.751   2.394  10.781  1.00 97.67           H  
ATOM   1272  CA  TYR A  86     -23.568   3.838  12.133  1.00 97.67           C  
ATOM   1273  HA  TYR A  86     -23.279   4.887  12.189  1.00 97.67           H  
ATOM   1274  C   TYR A  86     -23.810   3.347  13.565  1.00 97.67           C  
ATOM   1275  CB  TYR A  86     -24.868   3.739  11.334  1.00 97.67           C  
ATOM   1276  HB2 TYR A  86     -25.205   2.703  11.303  1.00 97.67           H  
ATOM   1277  HB3 TYR A  86     -25.617   4.300  11.892  1.00 97.67           H  
ATOM   1278  O   TYR A  86     -23.986   4.159  14.473  1.00 97.67           O  
ATOM   1279  CG  TYR A  86     -24.817   4.286   9.922  1.00 97.67           C  
ATOM   1280  CD1 TYR A  86     -25.143   5.632   9.656  1.00 97.67           C  
ATOM   1281  HD1 TYR A  86     -25.402   6.299  10.465  1.00 97.67           H  
ATOM   1282  CD2 TYR A  86     -24.460   3.433   8.864  1.00 97.67           C  
ATOM   1283  HD2 TYR A  86     -24.181   2.410   9.067  1.00 97.67           H  
ATOM   1284  CE1 TYR A  86     -25.134   6.114   8.330  1.00 97.67           C  
ATOM   1285  HE1 TYR A  86     -25.382   7.145   8.123  1.00 97.67           H  
ATOM   1286  CE2 TYR A  86     -24.443   3.911   7.544  1.00 97.67           C  
ATOM   1287  HE2 TYR A  86     -24.153   3.249   6.742  1.00 97.67           H  
ATOM   1288  OH  TYR A  86     -24.802   5.658   5.968  1.00 97.67           O  
ATOM   1289  HH  TYR A  86     -25.164   6.539   5.846  1.00 97.67           H  
ATOM   1290  CZ  TYR A  86     -24.793   5.249   7.266  1.00 97.67           C  
ATOM   1291  N   ASN A  87     -23.771   2.026  13.787  1.00 98.06           N  
ATOM   1292  H   ASN A  87     -23.622   1.409  13.001  1.00 98.06           H  
ATOM   1293  CA  ASN A  87     -23.853   1.459  15.135  1.00 98.06           C  
ATOM   1294  HA  ASN A  87     -24.766   1.814  15.613  1.00 98.06           H  
ATOM   1295  C   ASN A  87     -22.671   1.940  15.997  1.00 98.06           C  
ATOM   1296  CB  ASN A  87     -23.890  -0.081  15.078  1.00 98.06           C  
ATOM   1297  HB2 ASN A  87     -23.021  -0.446  14.531  1.00 98.06           H  
ATOM   1298  HB3 ASN A  87     -23.810  -0.456  16.098  1.00 98.06           H  
ATOM   1299  O   ASN A  87     -22.874   2.307  17.150  1.00 98.06           O  
ATOM   1300  CG  ASN A  87     -25.137  -0.709  14.471  1.00 98.06           C  
ATOM   1301  ND2 ASN A  87     -25.138  -2.020  14.383  1.00 98.06           N  
ATOM   1302 HD21 ASN A  87     -24.341  -2.555  14.696  1.00 98.06           H  
ATOM   1303 HD22 ASN A  87     -25.968  -2.503  14.069  1.00 98.06           H  
ATOM   1304  OD1 ASN A  87     -26.109  -0.076  14.085  1.00 98.06           O  
ATOM   1305  N   ILE A  88     -21.455   1.985  15.435  1.00 98.16           N  
ATOM   1306  H   ILE A  88     -21.357   1.647  14.488  1.00 98.16           H  
ATOM   1307  CA  ILE A  88     -20.253   2.498  16.115  1.00 98.16           C  
ATOM   1308  HA  ILE A  88     -20.101   1.946  17.042  1.00 98.16           H  
ATOM   1309  C   ILE A  88     -20.445   3.951  16.543  1.00 98.16           C  
ATOM   1310  CB  ILE A  88     -18.994   2.311  15.235  1.00 98.16           C  
ATOM   1311  HB  ILE A  88     -19.186   2.742  14.252  1.00 98.16           H  
ATOM   1312  O   ILE A  88     -20.309   4.264  17.722  1.00 98.16           O  
ATOM   1313  CG1 ILE A  88     -18.672   0.811  15.049  1.00 98.16           C  
ATOM   1314 HG12 ILE A  88     -19.571   0.268  14.756  1.00 98.16           H  
ATOM   1315 HG13 ILE A  88     -18.349   0.388  16.000  1.00 98.16           H  
ATOM   1316  CG2 ILE A  88     -17.794   3.057  15.843  1.00 98.16           C  
ATOM   1317 HG21 ILE A  88     -17.933   4.135  15.756  1.00 98.16           H  
ATOM   1318 HG22 ILE A  88     -16.872   2.820  15.313  1.00 98.16           H  
ATOM   1319 HG23 ILE A  88     -17.657   2.801  16.894  1.00 98.16           H  
ATOM   1320  CD1 ILE A  88     -17.593   0.535  13.993  1.00 98.16           C  
ATOM   1321 HD11 ILE A  88     -16.617   0.874  14.340  1.00 98.16           H  
ATOM   1322 HD12 ILE A  88     -17.525  -0.535  13.800  1.00 98.16           H  
ATOM   1323 HD13 ILE A  88     -17.845   1.036  13.058  1.00 98.16           H  
ATOM   1324  N   ILE A  89     -20.831   4.823  15.614  1.00 97.76           N  
ATOM   1325  H   ILE A  89     -20.906   4.509  14.657  1.00 97.76           H  
ATOM   1326  CA  ILE A  89     -21.026   6.248  15.899  1.00 97.76           C  
ATOM   1327  HA  ILE A  89     -20.094   6.661  16.287  1.00 97.76           H  
ATOM   1328  C   ILE A  89     -22.090   6.451  16.985  1.00 97.76           C  
ATOM   1329  CB  ILE A  89     -21.373   6.980  14.588  1.00 97.76           C  
ATOM   1330  HB  ILE A  89     -22.176   6.434  14.091  1.00 97.76           H  
ATOM   1331  O   ILE A  89     -21.882   7.226  17.916  1.00 97.76           O  
ATOM   1332  CG1 ILE A  89     -20.137   7.016  13.658  1.00 97.76           C  
ATOM   1333 HG12 ILE A  89     -19.627   6.053  13.673  1.00 97.76           H  
ATOM   1334 HG13 ILE A  89     -19.428   7.760  14.021  1.00 97.76           H  
ATOM   1335  CG2 ILE A  89     -21.867   8.410  14.862  1.00 97.76           C  
ATOM   1336 HG21 ILE A  89     -22.791   8.392  15.439  1.00 97.76           H  
ATOM   1337 HG22 ILE A  89     -22.084   8.907  13.917  1.00 97.76           H  
ATOM   1338 HG23 ILE A  89     -21.100   8.970  15.398  1.00 97.76           H  
ATOM   1339  CD1 ILE A  89     -20.484   7.322  12.198  1.00 97.76           C  
ATOM   1340 HD11 ILE A  89     -20.885   8.330  12.097  1.00 97.76           H  
ATOM   1341 HD12 ILE A  89     -21.214   6.600  11.833  1.00 97.76           H  
ATOM   1342 HD13 ILE A  89     -19.580   7.247  11.593  1.00 97.76           H  
ATOM   1343  N   ASN A  90     -23.214   5.734  16.914  1.00 97.04           N  
ATOM   1344  H   ASN A  90     -23.348   5.128  16.118  1.00 97.04           H  
ATOM   1345  CA  ASN A  90     -24.281   5.832  17.914  1.00 97.04           C  
ATOM   1346  HA  ASN A  90     -24.556   6.879  18.039  1.00 97.04           H  
ATOM   1347  C   ASN A  90     -23.866   5.320  19.299  1.00 97.04           C  
ATOM   1348  CB  ASN A  90     -25.497   5.049  17.405  1.00 97.04           C  
ATOM   1349  HB2 ASN A  90     -25.171   4.083  17.018  1.00 97.04           H  
ATOM   1350  HB3 ASN A  90     -26.183   4.858  18.231  1.00 97.04           H  
ATOM   1351  O   ASN A  90     -24.355   5.843  20.302  1.00 97.04           O  
ATOM   1352  CG  ASN A  90     -26.272   5.774  16.327  1.00 97.04           C  
ATOM   1353  ND2 ASN A  90     -27.224   5.095  15.742  1.00 97.04           N  
ATOM   1354 HD21 ASN A  90     -27.474   4.171  16.064  1.00 97.04           H  
ATOM   1355 HD22 ASN A  90     -27.692   5.542  14.966  1.00 97.04           H  
ATOM   1356  OD1 ASN A  90     -26.073   6.942  16.027  1.00 97.04           O  
ATOM   1357  N   TRP A  91     -22.993   4.311  19.353  1.00 98.01           N  
ATOM   1358  H   TRP A  91     -22.661   3.918  18.484  1.00 98.01           H  
ATOM   1359  CA  TRP A  91     -22.423   3.778  20.590  1.00 98.01           C  
ATOM   1360  HA  TRP A  91     -23.220   3.582  21.308  1.00 98.01           H  
ATOM   1361  C   TRP A  91     -21.467   4.776  21.247  1.00 98.01           C  
ATOM   1362  CB  TRP A  91     -21.714   2.457  20.275  1.00 98.01           C  
ATOM   1363  HB2 TRP A  91     -22.416   1.798  19.764  1.00 98.01           H  
ATOM   1364  HB3 TRP A  91     -20.882   2.638  19.595  1.00 98.01           H  
ATOM   1365  O   TRP A  91     -21.606   5.076  22.434  1.00 98.01           O  
ATOM   1366  CG  TRP A  91     -21.192   1.728  21.466  1.00 98.01           C  
ATOM   1367  CD1 TRP A  91     -19.996   1.922  22.064  1.00 98.01           C  
ATOM   1368  HD1 TRP A  91     -19.254   2.644  21.757  1.00 98.01           H  
ATOM   1369  CD2 TRP A  91     -21.852   0.684  22.233  1.00 98.01           C  
ATOM   1370  CE2 TRP A  91     -20.992   0.281  23.293  1.00 98.01           C  
ATOM   1371  CE3 TRP A  91     -23.095   0.034  22.126  1.00 98.01           C  
ATOM   1372  HE3 TRP A  91     -23.741   0.311  21.307  1.00 98.01           H  
ATOM   1373  NE1 TRP A  91     -19.859   1.040  23.117  1.00 98.01           N  
ATOM   1374  HE1 TRP A  91     -19.013   0.969  23.664  1.00 98.01           H  
ATOM   1375  CH2 TRP A  91     -22.627  -1.308  24.103  1.00 98.01           C  
ATOM   1376  HH2 TRP A  91     -22.936  -2.059  24.814  1.00 98.01           H  
ATOM   1377  CZ2 TRP A  91     -21.365  -0.702  24.219  1.00 98.01           C  
ATOM   1378  HZ2 TRP A  91     -20.679  -0.991  25.001  1.00 98.01           H  
ATOM   1379  CZ3 TRP A  91     -23.481  -0.956  23.046  1.00 98.01           C  
ATOM   1380  HZ3 TRP A  91     -24.432  -1.455  22.929  1.00 98.01           H  
ATOM   1381  N   LEU A  92     -20.558   5.351  20.454  1.00 97.62           N  
ATOM   1382  H   LEU A  92     -20.504   5.042  19.494  1.00 97.62           H  
ATOM   1383  CA  LEU A  92     -19.601   6.368  20.897  1.00 97.62           C  
ATOM   1384  HA  LEU A  92     -19.040   5.992  21.753  1.00 97.62           H  
ATOM   1385  C   LEU A  92     -20.320   7.645  21.363  1.00 97.62           C  
ATOM   1386  CB  LEU A  92     -18.618   6.665  19.749  1.00 97.62           C  
ATOM   1387  HB2 LEU A  92     -17.989   7.506  20.042  1.00 97.62           H  
ATOM   1388  HB3 LEU A  92     -19.192   6.965  18.872  1.00 97.62           H  
ATOM   1389  O   LEU A  92     -20.078   8.125  22.467  1.00 97.62           O  
ATOM   1390  CG  LEU A  92     -17.689   5.500  19.358  1.00 97.62           C  
ATOM   1391  HG  LEU A  92     -18.274   4.596  19.188  1.00 97.62           H  
ATOM   1392  CD1 LEU A  92     -16.940   5.834  18.071  1.00 97.62           C  
ATOM   1393 HD11 LEU A  92     -16.279   6.685  18.237  1.00 97.62           H  
ATOM   1394 HD12 LEU A  92     -16.334   4.982  17.762  1.00 97.62           H  
ATOM   1395 HD13 LEU A  92     -17.647   6.073  17.276  1.00 97.62           H  
ATOM   1396  CD2 LEU A  92     -16.647   5.202  20.428  1.00 97.62           C  
ATOM   1397 HD21 LEU A  92     -16.100   6.111  20.677  1.00 97.62           H  
ATOM   1398 HD22 LEU A  92     -17.133   4.820  21.326  1.00 97.62           H  
ATOM   1399 HD23 LEU A  92     -15.945   4.451  20.066  1.00 97.62           H  
ATOM   1400  N   LYS A  93     -21.308   8.136  20.595  1.00 96.06           N  
ATOM   1401  H   LYS A  93     -21.453   7.706  19.692  1.00 96.06           H  
ATOM   1402  CA  LYS A  93     -22.164   9.279  20.983  1.00 96.06           C  
ATOM   1403  HA  LYS A  93     -21.528  10.147  21.156  1.00 96.06           H  
ATOM   1404  C   LYS A  93     -22.909   9.044  22.309  1.00 96.06           C  
ATOM   1405  CB  LYS A  93     -23.171   9.608  19.855  1.00 96.06           C  
ATOM   1406  HB2 LYS A  93     -23.636   8.684  19.513  1.00 96.06           H  
ATOM   1407  HB3 LYS A  93     -23.957  10.240  20.268  1.00 96.06           H  
ATOM   1408  O   LYS A  93     -23.292  10.005  22.972  1.00 96.06           O  
ATOM   1409  CG  LYS A  93     -22.565  10.359  18.647  1.00 96.06           C  
ATOM   1410  HG2 LYS A  93     -21.740   9.780  18.232  1.00 96.06           H  
ATOM   1411  HG3 LYS A  93     -22.167  11.312  18.994  1.00 96.06           H  
ATOM   1412  CD  LYS A  93     -23.605  10.627  17.531  1.00 96.06           C  
ATOM   1413  HD2 LYS A  93     -23.982   9.668  17.174  1.00 96.06           H  
ATOM   1414  HD3 LYS A  93     -24.436  11.194  17.950  1.00 96.06           H  
ATOM   1415  CE  LYS A  93     -23.001  11.413  16.342  1.00 96.06           C  
ATOM   1416  HE2 LYS A  93     -22.649  12.379  16.707  1.00 96.06           H  
ATOM   1417  HE3 LYS A  93     -22.122  10.873  15.989  1.00 96.06           H  
ATOM   1418  NZ  LYS A  93     -23.946  11.620  15.195  1.00 96.06           N  
ATOM   1419  HZ1 LYS A  93     -24.258  10.748  14.791  1.00 96.06           H  
ATOM   1420  HZ2 LYS A  93     -23.525  12.112  14.420  1.00 96.06           H  
ATOM   1421  HZ3 LYS A  93     -24.755  12.174  15.436  1.00 96.06           H  
ATOM   1422  N   ALA A  94     -23.132   7.789  22.703  1.00 94.84           N  
ATOM   1423  H   ALA A  94     -22.772   7.041  22.128  1.00 94.84           H  
ATOM   1424  CA  ALA A  94     -23.774   7.425  23.967  1.00 94.84           C  
ATOM   1425  HA  ALA A  94     -24.420   8.250  24.269  1.00 94.84           H  
ATOM   1426  C   ALA A  94     -22.789   7.221  25.138  1.00 94.84           C  
ATOM   1427  CB  ALA A  94     -24.679   6.214  23.716  1.00 94.84           C  
ATOM   1428  HB1 ALA A  94     -24.081   5.355  23.413  1.00 94.84           H  
ATOM   1429  HB2 ALA A  94     -25.383   6.460  22.921  1.00 94.84           H  
ATOM   1430  HB3 ALA A  94     -25.232   5.971  24.623  1.00 94.84           H  
ATOM   1431  O   ALA A  94     -23.226   6.841  26.226  1.00 94.84           O  
ATOM   1432  N   GLY A  95     -21.491   7.481  24.938  1.00 93.44           N  
ATOM   1433  H   GLY A  95     -21.189   7.777  24.020  1.00 93.44           H  
ATOM   1434  CA  GLY A  95     -20.446   7.376  25.962  1.00 93.44           C  
ATOM   1435  HA2 GLY A  95     -19.618   8.023  25.669  1.00 93.44           H  
ATOM   1436  HA3 GLY A  95     -20.832   7.725  26.919  1.00 93.44           H  
ATOM   1437  C   GLY A  95     -19.875   5.968  26.157  1.00 93.44           C  
ATOM   1438  O   GLY A  95     -19.296   5.689  27.206  1.00 93.44           O  
ATOM   1439  N   GLY A  96     -20.083   5.063  25.197  1.00 95.17           N  
ATOM   1440  H   GLY A  96     -20.526   5.369  24.342  1.00 95.17           H  
ATOM   1441  CA  GLY A  96     -19.403   3.768  25.167  1.00 95.17           C  
ATOM   1442  HA2 GLY A  96     -19.191   3.429  26.181  1.00 95.17           H  
ATOM   1443  HA3 GLY A  96     -20.061   3.035  24.699  1.00 95.17           H  
ATOM   1444  C   GLY A  96     -18.082   3.818  24.392  1.00 95.17           C  
ATOM   1445  O   GLY A  96     -17.840   4.753  23.640  1.00 95.17           O  
ATOM   1446  N   GLU A  97     -17.260   2.780  24.528  1.00 97.12           N  
ATOM   1447  H   GLU A  97     -17.535   2.042  25.161  1.00 97.12           H  
ATOM   1448  CA  GLU A  97     -16.020   2.578  23.766  1.00 97.12           C  
ATOM   1449  HA  GLU A  97     -15.767   3.487  23.220  1.00 97.12           H  
ATOM   1450  C   GLU A  97     -16.185   1.435  22.754  1.00 97.12           C  
ATOM   1451  CB  GLU A  97     -14.842   2.245  24.693  1.00 97.12           C  
ATOM   1452  HB2 GLU A  97     -13.944   2.173  24.079  1.00 97.12           H  
ATOM   1453  HB3 GLU A  97     -15.034   1.266  25.131  1.00 97.12           H  
ATOM   1454  O   GLU A  97     -17.002   0.524  22.942  1.00 97.12           O  
ATOM   1455  CG  GLU A  97     -14.569   3.256  25.816  1.00 97.12           C  
ATOM   1456  HG2 GLU A  97     -15.460   3.327  26.440  1.00 97.12           H  
ATOM   1457  HG3 GLU A  97     -14.377   4.233  25.373  1.00 97.12           H  
ATOM   1458  CD  GLU A  97     -13.380   2.818  26.698  1.00 97.12           C  
ATOM   1459  OE1 GLU A  97     -12.637   3.672  27.219  1.00 97.12           O  
ATOM   1460  OE2 GLU A  97     -13.179   1.588  26.873  1.00 97.12           O  
ATOM   1461  N   VAL A  98     -15.395   1.443  21.681  1.00 97.72           N  
ATOM   1462  H   VAL A  98     -14.738   2.202  21.570  1.00 97.72           H  
ATOM   1463  CA  VAL A  98     -15.491   0.444  20.610  1.00 97.72           C  
ATOM   1464  HA  VAL A  98     -16.123  -0.381  20.940  1.00 97.72           H  
ATOM   1465  C   VAL A  98     -14.126  -0.133  20.279  1.00 97.72           C  
ATOM   1466  CB  VAL A  98     -16.147   1.039  19.352  1.00 97.72           C  
ATOM   1467  HB  VAL A  98     -15.529   1.848  18.963  1.00 97.72           H  
ATOM   1468  O   VAL A  98     -13.232   0.585  19.854  1.00 97.72           O  
ATOM   1469  CG1 VAL A  98     -16.308  -0.018  18.253  1.00 97.72           C  
ATOM   1470 HG11 VAL A  98     -15.334  -0.408  17.956  1.00 97.72           H  
ATOM   1471 HG12 VAL A  98     -16.740   0.458  17.372  1.00 97.72           H  
ATOM   1472 HG13 VAL A  98     -16.941  -0.835  18.597  1.00 97.72           H  
ATOM   1473  CG2 VAL A  98     -17.532   1.608  19.685  1.00 97.72           C  
ATOM   1474 HG21 VAL A  98     -18.071   1.891  18.781  1.00 97.72           H  
ATOM   1475 HG22 VAL A  98     -18.115   0.875  20.243  1.00 97.72           H  
ATOM   1476 HG23 VAL A  98     -17.417   2.499  20.302  1.00 97.72           H  
ATOM   1477  N   TYR A  99     -14.002  -1.451  20.376  1.00 97.77           N  
ATOM   1478  H   TYR A  99     -14.799  -1.975  20.709  1.00 97.77           H  
ATOM   1479  CA  TYR A  99     -12.951  -2.203  19.704  1.00 97.77           C  
ATOM   1480  HA  TYR A  99     -12.024  -1.630  19.707  1.00 97.77           H  
ATOM   1481  C   TYR A  99     -13.379  -2.431  18.252  1.00 97.77           C  
ATOM   1482  CB  TYR A  99     -12.701  -3.507  20.458  1.00 97.77           C  
ATOM   1483  HB2 TYR A  99     -13.640  -4.044  20.595  1.00 97.77           H  
ATOM   1484  HB3 TYR A  99     -12.047  -4.133  19.851  1.00 97.77           H  
ATOM   1485  O   TYR A  99     -14.237  -3.268  17.958  1.00 97.77           O  
ATOM   1486  CG  TYR A  99     -12.019  -3.316  21.792  1.00 97.77           C  
ATOM   1487  CD1 TYR A  99     -10.616  -3.217  21.865  1.00 97.77           C  
ATOM   1488  HD1 TYR A  99     -10.020  -3.266  20.965  1.00 97.77           H  
ATOM   1489  CD2 TYR A  99     -12.792  -3.226  22.960  1.00 97.77           C  
ATOM   1490  HD2 TYR A  99     -13.870  -3.238  22.891  1.00 97.77           H  
ATOM   1491  CE1 TYR A  99      -9.984  -3.025  23.107  1.00 97.77           C  
ATOM   1492  HE1 TYR A  99      -8.909  -2.929  23.156  1.00 97.77           H  
ATOM   1493  CE2 TYR A  99     -12.163  -3.075  24.206  1.00 97.77           C  
ATOM   1494  HE2 TYR A  99     -12.750  -3.032  25.111  1.00 97.77           H  
ATOM   1495  OH  TYR A  99     -10.176  -2.692  25.481  1.00 97.77           O  
ATOM   1496  HH  TYR A  99      -9.222  -2.636  25.388  1.00 97.77           H  
ATOM   1497  CZ  TYR A  99     -10.762  -2.938  24.281  1.00 97.77           C  
ATOM   1498  N   GLY A 100     -12.844  -1.618  17.351  1.00 97.42           N  
ATOM   1499  H   GLY A 100     -12.115  -0.990  17.656  1.00 97.42           H  
ATOM   1500  CA  GLY A 100     -13.149  -1.640  15.931  1.00 97.42           C  
ATOM   1501  HA2 GLY A 100     -14.107  -2.133  15.765  1.00 97.42           H  
ATOM   1502  HA3 GLY A 100     -13.240  -0.613  15.579  1.00 97.42           H  
ATOM   1503  C   GLY A 100     -12.050  -2.327  15.127  1.00 97.42           C  
ATOM   1504  O   GLY A 100     -10.879  -2.059  15.356  1.00 97.42           O  
ATOM   1505  N   MET A 101     -12.412  -3.167  14.158  1.00 97.89           N  
ATOM   1506  H   MET A 101     -13.391  -3.389  14.052  1.00 97.89           H  
ATOM   1507  CA  MET A 101     -11.460  -3.693  13.170  1.00 97.89           C  
ATOM   1508  HA  MET A 101     -10.510  -3.166  13.261  1.00 97.89           H  
ATOM   1509  C   MET A 101     -11.984  -3.454  11.758  1.00 97.89           C  
ATOM   1510  CB  MET A 101     -11.170  -5.178  13.433  1.00 97.89           C  
ATOM   1511  HB2 MET A 101     -12.106  -5.737  13.417  1.00 97.89           H  
ATOM   1512  HB3 MET A 101     -10.715  -5.277  14.418  1.00 97.89           H  
ATOM   1513  O   MET A 101     -13.002  -4.033  11.362  1.00 97.89           O  
ATOM   1514  CG  MET A 101     -10.202  -5.776  12.404  1.00 97.89           C  
ATOM   1515  HG2 MET A 101      -9.343  -5.113  12.306  1.00 97.89           H  
ATOM   1516  HG3 MET A 101     -10.695  -5.826  11.432  1.00 97.89           H  
ATOM   1517  SD  MET A 101      -9.576  -7.428  12.813  1.00 97.89           S  
ATOM   1518  CE  MET A 101     -11.099  -8.391  12.857  1.00 97.89           C  
ATOM   1519  HE1 MET A 101     -10.853  -9.431  13.072  1.00 97.89           H  
ATOM   1520  HE2 MET A 101     -11.738  -8.009  13.654  1.00 97.89           H  
ATOM   1521  HE3 MET A 101     -11.607  -8.320  11.895  1.00 97.89           H  
ATOM   1522  N   ARG A 102     -11.266  -2.626  10.994  1.00 97.48           N  
ATOM   1523  H   ARG A 102     -10.433  -2.212  11.388  1.00 97.48           H  
ATOM   1524  CA  ARG A 102     -11.471  -2.498   9.550  1.00 97.48           C  
ATOM   1525  HA  ARG A 102     -12.540  -2.433   9.351  1.00 97.48           H  
ATOM   1526  C   ARG A 102     -10.890  -3.733   8.871  1.00 97.48           C  
ATOM   1527  CB  ARG A 102     -10.811  -1.212   9.040  1.00 97.48           C  
ATOM   1528  HB2 ARG A 102      -9.747  -1.254   9.272  1.00 97.48           H  
ATOM   1529  HB3 ARG A 102     -11.244  -0.355   9.556  1.00 97.48           H  
ATOM   1530  O   ARG A 102      -9.717  -4.020   9.060  1.00 97.48           O  
ATOM   1531  CG  ARG A 102     -10.980  -1.026   7.525  1.00 97.48           C  
ATOM   1532  HG2 ARG A 102     -12.036  -0.884   7.291  1.00 97.48           H  
ATOM   1533  HG3 ARG A 102     -10.608  -1.899   6.990  1.00 97.48           H  
ATOM   1534  CD  ARG A 102     -10.176   0.191   7.069  1.00 97.48           C  
ATOM   1535  HD2 ARG A 102      -9.130   0.024   7.328  1.00 97.48           H  
ATOM   1536  HD3 ARG A 102     -10.507   1.065   7.629  1.00 97.48           H  
ATOM   1537  NE  ARG A 102     -10.329   0.431   5.618  1.00 97.48           N  
ATOM   1538  HE  ARG A 102     -11.235   0.720   5.279  1.00 97.48           H  
ATOM   1539  NH1 ARG A 102      -8.155   0.009   4.979  1.00 97.48           N  
ATOM   1540 HH11 ARG A 102      -7.481  -0.053   4.229  1.00 97.48           H  
ATOM   1541 HH12 ARG A 102      -7.828   0.032   5.935  1.00 97.48           H  
ATOM   1542  NH2 ARG A 102      -9.654   0.529   3.448  1.00 97.48           N  
ATOM   1543 HH21 ARG A 102     -10.562   0.870   3.164  1.00 97.48           H  
ATOM   1544 HH22 ARG A 102      -8.902   0.461   2.778  1.00 97.48           H  
ATOM   1545  CZ  ARG A 102      -9.388   0.308   4.699  1.00 97.48           C  
ATOM   1546  N   VAL A 103     -11.673  -4.455   8.075  1.00 97.45           N  
ATOM   1547  H   VAL A 103     -12.639  -4.179   7.980  1.00 97.45           H  
ATOM   1548  CA  VAL A 103     -11.191  -5.652   7.363  1.00 97.45           C  
ATOM   1549  HA  VAL A 103     -10.232  -5.938   7.793  1.00 97.45           H  
ATOM   1550  C   VAL A 103     -10.920  -5.373   5.889  1.00 97.45           C  
ATOM   1551  CB  VAL A 103     -12.100  -6.875   7.562  1.00 97.45           C  
ATOM   1552  HB  VAL A 103     -11.699  -7.689   6.959  1.00 97.45           H  
ATOM   1553  O   VAL A 103     -11.772  -4.823   5.192  1.00 97.45           O  
ATOM   1554  CG1 VAL A 103     -12.055  -7.322   9.024  1.00 97.45           C  
ATOM   1555 HG11 VAL A 103     -12.414  -6.515   9.663  1.00 97.45           H  
ATOM   1556 HG12 VAL A 103     -12.669  -8.212   9.162  1.00 97.45           H  
ATOM   1557 HG13 VAL A 103     -11.027  -7.554   9.302  1.00 97.45           H  
ATOM   1558  CG2 VAL A 103     -13.568  -6.653   7.165  1.00 97.45           C  
ATOM   1559 HG21 VAL A 103     -14.010  -5.868   7.778  1.00 97.45           H  
ATOM   1560 HG22 VAL A 103     -14.135  -7.571   7.321  1.00 97.45           H  
ATOM   1561 HG23 VAL A 103     -13.632  -6.375   6.113  1.00 97.45           H  
ATOM   1562  N   MET A 104      -9.751  -5.801   5.414  1.00 97.06           N  
ATOM   1563  H   MET A 104      -9.113  -6.242   6.061  1.00 97.06           H  
ATOM   1564  CA  MET A 104      -9.318  -5.726   4.016  1.00 97.06           C  
ATOM   1565  HA  MET A 104     -10.169  -5.424   3.405  1.00 97.06           H  
ATOM   1566  C   MET A 104      -8.835  -7.100   3.526  1.00 97.06           C  
ATOM   1567  CB  MET A 104      -8.203  -4.680   3.846  1.00 97.06           C  
ATOM   1568  HB2 MET A 104      -7.766  -4.773   2.852  1.00 97.06           H  
ATOM   1569  HB3 MET A 104      -7.417  -4.870   4.576  1.00 97.06           H  
ATOM   1570  O   MET A 104      -8.264  -7.864   4.311  1.00 97.06           O  
ATOM   1571  CG  MET A 104      -8.711  -3.245   4.018  1.00 97.06           C  
ATOM   1572  HG2 MET A 104      -7.854  -2.573   3.967  1.00 97.06           H  
ATOM   1573  HG3 MET A 104      -9.146  -3.147   5.013  1.00 97.06           H  
ATOM   1574  SD  MET A 104      -9.947  -2.696   2.805  1.00 97.06           S  
ATOM   1575  CE  MET A 104      -8.907  -2.449   1.341  1.00 97.06           C  
ATOM   1576  HE1 MET A 104      -8.009  -1.892   1.608  1.00 97.06           H  
ATOM   1577  HE2 MET A 104      -8.630  -3.415   0.919  1.00 97.06           H  
ATOM   1578  HE3 MET A 104      -9.467  -1.883   0.597  1.00 97.06           H  
ATOM   1579  N   PRO A 105      -9.058  -7.443   2.244  1.00 96.60           N  
ATOM   1580  CA  PRO A 105      -8.605  -8.708   1.680  1.00 96.60           C  
ATOM   1581  HA  PRO A 105      -8.902  -9.536   2.323  1.00 96.60           H  
ATOM   1582  C   PRO A 105      -7.082  -8.753   1.536  1.00 96.60           C  
ATOM   1583  CB  PRO A 105      -9.327  -8.826   0.336  1.00 96.60           C  
ATOM   1584  HB2 PRO A 105      -8.768  -9.424  -0.383  1.00 96.60           H  
ATOM   1585  HB3 PRO A 105     -10.315  -9.260   0.495  1.00 96.60           H  
ATOM   1586  O   PRO A 105      -6.411  -7.726   1.464  1.00 96.60           O  
ATOM   1587  CG  PRO A 105      -9.476  -7.371  -0.106  1.00 96.60           C  
ATOM   1588  HG2 PRO A 105      -8.544  -7.025  -0.555  1.00 96.60           H  
ATOM   1589  HG3 PRO A 105     -10.305  -7.239  -0.801  1.00 96.60           H  
ATOM   1590  CD  PRO A 105      -9.717  -6.646   1.218  1.00 96.60           C  
ATOM   1591  HD2 PRO A 105     -10.786  -6.625   1.432  1.00 96.60           H  
ATOM   1592  HD3 PRO A 105      -9.321  -5.632   1.172  1.00 96.60           H  
ATOM   1593  N   ASP A 106      -6.537  -9.964   1.438  1.00 94.26           N  
ATOM   1594  H   ASP A 106      -7.117 -10.774   1.605  1.00 94.26           H  
ATOM   1595  CA  ASP A 106      -5.089 -10.192   1.332  1.00 94.26           C  
ATOM   1596  HA  ASP A 106      -4.595  -9.708   2.175  1.00 94.26           H  
ATOM   1597  C   ASP A 106      -4.482  -9.607   0.044  1.00 94.26           C  
ATOM   1598  CB  ASP A 106      -4.801 -11.702   1.412  1.00 94.26           C  
ATOM   1599  HB2 ASP A 106      -5.265 -12.192   0.556  1.00 94.26           H  
ATOM   1600  HB3 ASP A 106      -3.724 -11.858   1.346  1.00 94.26           H  
ATOM   1601  O   ASP A 106      -3.284  -9.351  -0.010  1.00 94.26           O  
ATOM   1602  CG  ASP A 106      -5.305 -12.357   2.705  1.00 94.26           C  
ATOM   1603  OD1 ASP A 106      -5.344 -11.664   3.743  1.00 94.26           O  
ATOM   1604  OD2 ASP A 106      -5.737 -13.534   2.632  1.00 94.26           O  
ATOM   1605  N   ASN A 107      -5.305  -9.377  -0.985  1.00 93.25           N  
ATOM   1606  H   ASN A 107      -6.288  -9.566  -0.857  1.00 93.25           H  
ATOM   1607  CA  ASN A 107      -4.905  -8.750  -2.244  1.00 93.25           C  
ATOM   1608  HA  ASN A 107      -3.828  -8.878  -2.357  1.00 93.25           H  
ATOM   1609  C   ASN A 107      -5.137  -7.229  -2.292  1.00 93.25           C  
ATOM   1610  CB  ASN A 107      -5.581  -9.481  -3.414  1.00 93.25           C  
ATOM   1611  HB2 ASN A 107      -5.094  -9.154  -4.333  1.00 93.25           H  
ATOM   1612  HB3 ASN A 107      -5.424 -10.556  -3.314  1.00 93.25           H  
ATOM   1613  O   ASN A 107      -4.970  -6.632  -3.356  1.00 93.25           O  
ATOM   1614  CG  ASN A 107      -7.073  -9.219  -3.556  1.00 93.25           C  
ATOM   1615  ND2 ASN A 107      -7.590  -9.512  -4.725  1.00 93.25           N  
ATOM   1616 HD21 ASN A 107      -7.003  -9.850  -5.474  1.00 93.25           H  
ATOM   1617 HD22 ASN A 107      -8.590  -9.503  -4.864  1.00 93.25           H  
ATOM   1618  OD1 ASN A 107      -7.772  -8.794  -2.646  1.00 93.25           O  
ATOM   1619  N   ALA A 108      -5.538  -6.600  -1.182  1.00 95.89           N  
ATOM   1620  H   ALA A 108      -5.648  -7.129  -0.329  1.00 95.89           H  
ATOM   1621  CA  ALA A 108      -5.532  -5.146  -1.076  1.00 95.89           C  
ATOM   1622  HA  ALA A 108      -6.056  -4.730  -1.937  1.00 95.89           H  
ATOM   1623  C   ALA A 108      -4.090  -4.618  -1.086  1.00 95.89           C  
ATOM   1624  CB  ALA A 108      -6.277  -4.721   0.190  1.00 95.89           C  
ATOM   1625  HB1 ALA A 108      -5.767  -5.107   1.072  1.00 95.89           H  
ATOM   1626  HB2 ALA A 108      -6.311  -3.633   0.244  1.00 95.89           H  
ATOM   1627  HB3 ALA A 108      -7.295  -5.110   0.158  1.00 95.89           H  
ATOM   1628  O   ALA A 108      -3.195  -5.246  -0.523  1.00 95.89           O  
ATOM   1629  N   GLY A 109      -3.877  -3.457  -1.705  1.00 96.00           N  
ATOM   1630  H   GLY A 109      -4.686  -2.956  -2.043  1.00 96.00           H  
ATOM   1631  CA  GLY A 109      -2.562  -2.841  -1.887  1.00 96.00           C  
ATOM   1632  HA2 GLY A 109      -1.777  -3.512  -1.539  1.00 96.00           H  
ATOM   1633  HA3 GLY A 109      -2.387  -2.665  -2.948  1.00 96.00           H  
ATOM   1634  C   GLY A 109      -2.429  -1.505  -1.159  1.00 96.00           C  
ATOM   1635  O   GLY A 109      -3.370  -0.707  -1.122  1.00 96.00           O  
ATOM   1636  N   PHE A 110      -1.249  -1.245  -0.602  1.00 97.25           N  
ATOM   1637  H   PHE A 110      -0.533  -1.956  -0.654  1.00 97.25           H  
ATOM   1638  CA  PHE A 110      -0.844   0.057  -0.088  1.00 97.25           C  
ATOM   1639  HA  PHE A 110      -1.624   0.452   0.563  1.00 97.25           H  
ATOM   1640  C   PHE A 110      -0.631   1.030  -1.246  1.00 97.25           C  
ATOM   1641  CB  PHE A 110       0.451  -0.069   0.730  1.00 97.25           C  
ATOM   1642  HB2 PHE A 110       0.879   0.925   0.860  1.00 97.25           H  
ATOM   1643  HB3 PHE A 110       1.171  -0.656   0.160  1.00 97.25           H  
ATOM   1644  O   PHE A 110       0.139   0.756  -2.175  1.00 97.25           O  
ATOM   1645  CG  PHE A 110       0.273  -0.669   2.110  1.00 97.25           C  
ATOM   1646  CD1 PHE A 110      -0.280   0.113   3.143  1.00 97.25           C  
ATOM   1647  HD1 PHE A 110      -0.561   1.140   2.961  1.00 97.25           H  
ATOM   1648  CD2 PHE A 110       0.668  -1.995   2.379  1.00 97.25           C  
ATOM   1649  HD2 PHE A 110       1.125  -2.594   1.605  1.00 97.25           H  
ATOM   1650  CE1 PHE A 110      -0.435  -0.423   4.432  1.00 97.25           C  
ATOM   1651  HE1 PHE A 110      -0.816   0.195   5.231  1.00 97.25           H  
ATOM   1652  CE2 PHE A 110       0.495  -2.534   3.666  1.00 97.25           C  
ATOM   1653  HE2 PHE A 110       0.810  -3.544   3.882  1.00 97.25           H  
ATOM   1654  CZ  PHE A 110      -0.052  -1.749   4.694  1.00 97.25           C  
ATOM   1655  HZ  PHE A 110      -0.145  -2.147   5.694  1.00 97.25           H  
ATOM   1656  N   ALA A 111      -1.263   2.199  -1.156  1.00 97.03           N  
ATOM   1657  H   ALA A 111      -1.859   2.374  -0.360  1.00 97.03           H  
ATOM   1658  CA  ALA A 111      -0.765   3.354  -1.888  1.00 97.03           C  
ATOM   1659  HA  ALA A 111      -0.681   3.095  -2.943  1.00 97.03           H  
ATOM   1660  C   ALA A 111       0.628   3.679  -1.338  1.00 97.03           C  
ATOM   1661  CB  ALA A 111      -1.743   4.523  -1.740  1.00 97.03           C  
ATOM   1662  HB1 ALA A 111      -2.764   4.194  -1.932  1.00 97.03           H  
ATOM   1663  HB2 ALA A 111      -1.679   4.938  -0.735  1.00 97.03           H  
ATOM   1664  HB3 ALA A 111      -1.500   5.299  -2.466  1.00 97.03           H  
ATOM   1665  O   ALA A 111       0.843   3.570  -0.135  1.00 97.03           O  
ATOM   1666  N   HIS A 112       1.591   4.012  -2.180  1.00 97.57           N  
ATOM   1667  H   HIS A 112       1.414   4.036  -3.174  1.00 97.57           H  
ATOM   1668  CA  HIS A 112       2.942   4.310  -1.705  1.00 97.57           C  
ATOM   1669  HA  HIS A 112       2.875   4.900  -0.791  1.00 97.57           H  
ATOM   1670  C   HIS A 112       3.697   5.144  -2.727  1.00 97.57           C  
ATOM   1671  CB  HIS A 112       3.708   3.006  -1.390  1.00 97.57           C  
ATOM   1672  HB2 HIS A 112       4.702   3.241  -1.008  1.00 97.57           H  
ATOM   1673  HB3 HIS A 112       3.183   2.459  -0.606  1.00 97.57           H  
ATOM   1674  O   HIS A 112       3.236   5.345  -3.850  1.00 97.57           O  
ATOM   1675  CG  HIS A 112       3.836   2.103  -2.580  1.00 97.57           C  
ATOM   1676  CD2 HIS A 112       4.915   1.958  -3.409  1.00 97.57           C  
ATOM   1677  HD2 HIS A 112       5.869   2.451  -3.293  1.00 97.57           H  
ATOM   1678  ND1 HIS A 112       2.808   1.372  -3.108  1.00 97.57           N  
ATOM   1679  HD1 HIS A 112       1.867   1.319  -2.747  1.00 97.57           H  
ATOM   1680  CE1 HIS A 112       3.235   0.834  -4.248  1.00 97.57           C  
ATOM   1681  HE1 HIS A 112       2.579   0.277  -4.900  1.00 97.57           H  
ATOM   1682  NE2 HIS A 112       4.524   1.143  -4.481  1.00 97.57           N  
ATOM   1683  N   ALA A 113       4.867   5.606  -2.313  1.00 97.28           N  
ATOM   1684  H   ALA A 113       5.101   5.482  -1.338  1.00 97.28           H  
ATOM   1685  CA  ALA A 113       5.886   6.196  -3.157  1.00 97.28           C  
ATOM   1686  HA  ALA A 113       5.810   5.812  -4.175  1.00 97.28           H  
ATOM   1687  C   ALA A 113       7.258   5.827  -2.587  1.00 97.28           C  
ATOM   1688  CB  ALA A 113       5.676   7.711  -3.170  1.00 97.28           C  
ATOM   1689  HB1 ALA A 113       4.879   7.975  -3.865  1.00 97.28           H  
ATOM   1690  HB2 ALA A 113       5.413   8.051  -2.169  1.00 97.28           H  
ATOM   1691  HB3 ALA A 113       6.600   8.212  -3.460  1.00 97.28           H  
ATOM   1692  O   ALA A 113       7.501   5.995  -1.390  1.00 97.28           O  
ATOM   1693  N   PHE A 114       8.156   5.346  -3.440  1.00 96.58           N  
ATOM   1694  H   PHE A 114       7.892   5.196  -4.403  1.00 96.58           H  
ATOM   1695  CA  PHE A 114       9.560   5.185  -3.089  1.00 96.58           C  
ATOM   1696  HA  PHE A 114       9.670   5.096  -2.009  1.00 96.58           H  
ATOM   1697  C   PHE A 114      10.337   6.412  -3.557  1.00 96.58           C  
ATOM   1698  CB  PHE A 114      10.131   3.916  -3.717  1.00 96.58           C  
ATOM   1699  HB2 PHE A 114      10.122   4.024  -4.801  1.00 96.58           H  
ATOM   1700  HB3 PHE A 114      11.166   3.855  -3.383  1.00 96.58           H  
ATOM   1701  O   PHE A 114      10.405   6.668  -4.761  1.00 96.58           O  
ATOM   1702  CG  PHE A 114       9.448   2.615  -3.349  1.00 96.58           C  
ATOM   1703  CD1 PHE A 114       9.768   1.984  -2.136  1.00 96.58           C  
ATOM   1704  HD1 PHE A 114      10.490   2.437  -1.474  1.00 96.58           H  
ATOM   1705  CD2 PHE A 114       8.535   2.003  -4.228  1.00 96.58           C  
ATOM   1706  HD2 PHE A 114       8.306   2.460  -5.180  1.00 96.58           H  
ATOM   1707  CE1 PHE A 114       9.149   0.770  -1.787  1.00 96.58           C  
ATOM   1708  HE1 PHE A 114       9.381   0.282  -0.852  1.00 96.58           H  
ATOM   1709  CE2 PHE A 114       7.923   0.786  -3.883  1.00 96.58           C  
ATOM   1710  HE2 PHE A 114       7.220   0.320  -4.557  1.00 96.58           H  
ATOM   1711  CZ  PHE A 114       8.223   0.175  -2.656  1.00 96.58           C  
ATOM   1712  HZ  PHE A 114       7.756  -0.761  -2.387  1.00 96.58           H  
ATOM   1713  N   LEU A 115      10.942   7.158  -2.633  1.00 96.45           N  
ATOM   1714  H   LEU A 115      10.921   6.851  -1.671  1.00 96.45           H  
ATOM   1715  CA  LEU A 115      11.868   8.222  -3.001  1.00 96.45           C  
ATOM   1716  HA  LEU A 115      11.384   8.865  -3.737  1.00 96.45           H  
ATOM   1717  C   LEU A 115      13.104   7.578  -3.637  1.00 96.45           C  
ATOM   1718  CB  LEU A 115      12.247   9.061  -1.770  1.00 96.45           C  
ATOM   1719  HB2 LEU A 115      11.363   9.270  -1.168  1.00 96.45           H  
ATOM   1720  HB3 LEU A 115      12.934   8.486  -1.150  1.00 96.45           H  
ATOM   1721  O   LEU A 115      13.793   6.788  -2.991  1.00 96.45           O  
ATOM   1722  CG  LEU A 115      12.908  10.382  -2.210  1.00 96.45           C  
ATOM   1723  HG  LEU A 115      13.466  10.231  -3.134  1.00 96.45           H  
ATOM   1724  CD1 LEU A 115      11.845  11.457  -2.433  1.00 96.45           C  
ATOM   1725 HD11 LEU A 115      12.328  12.418  -2.610  1.00 96.45           H  
ATOM   1726 HD12 LEU A 115      11.225  11.197  -3.291  1.00 96.45           H  
ATOM   1727 HD13 LEU A 115      11.216  11.554  -1.548  1.00 96.45           H  
ATOM   1728  CD2 LEU A 115      13.884  10.926  -1.178  1.00 96.45           C  
ATOM   1729 HD21 LEU A 115      14.541  10.133  -0.820  1.00 96.45           H  
ATOM   1730 HD22 LEU A 115      14.481  11.705  -1.653  1.00 96.45           H  
ATOM   1731 HD23 LEU A 115      13.342  11.377  -0.346  1.00 96.45           H  
ATOM   1732  N   ASN A 116      13.371   7.898  -4.898  1.00 95.53           N  
ATOM   1733  H   ASN A 116      12.807   8.595  -5.363  1.00 95.53           H  
ATOM   1734  CA  ASN A 116      14.460   7.315  -5.668  1.00 95.53           C  
ATOM   1735  HA  ASN A 116      15.048   6.657  -5.029  1.00 95.53           H  
ATOM   1736  C   ASN A 116      15.388   8.423  -6.170  1.00 95.53           C  
ATOM   1737  CB  ASN A 116      13.863   6.469  -6.808  1.00 95.53           C  
ATOM   1738  HB2 ASN A 116      13.374   7.138  -7.516  1.00 95.53           H  
ATOM   1739  HB3 ASN A 116      13.100   5.806  -6.401  1.00 95.53           H  
ATOM   1740  O   ASN A 116      14.947   9.495  -6.578  1.00 95.53           O  
ATOM   1741  CG  ASN A 116      14.875   5.608  -7.556  1.00 95.53           C  
ATOM   1742  ND2 ASN A 116      14.500   5.115  -8.714  1.00 95.53           N  
ATOM   1743 HD21 ASN A 116      13.583   5.325  -9.081  1.00 95.53           H  
ATOM   1744 HD22 ASN A 116      15.162   4.557  -9.234  1.00 95.53           H  
ATOM   1745  OD1 ASN A 116      15.984   5.345  -7.128  1.00 95.53           O  
ATOM   1746  N   VAL A 117      16.683   8.154  -6.188  1.00 95.66           N  
ATOM   1747  H   VAL A 117      16.997   7.266  -5.822  1.00 95.66           H  
ATOM   1748  CA  VAL A 117      17.647   8.987  -6.901  1.00 95.66           C  
ATOM   1749  HA  VAL A 117      17.129   9.733  -7.504  1.00 95.66           H  
ATOM   1750  C   VAL A 117      18.405   8.070  -7.834  1.00 95.66           C  
ATOM   1751  CB  VAL A 117      18.581   9.732  -5.934  1.00 95.66           C  
ATOM   1752  HB  VAL A 117      19.127   8.999  -5.340  1.00 95.66           H  
ATOM   1753  O   VAL A 117      19.024   7.114  -7.382  1.00 95.66           O  
ATOM   1754  CG1 VAL A 117      19.586  10.596  -6.708  1.00 95.66           C  
ATOM   1755 HG11 VAL A 117      20.202  11.163  -6.010  1.00 95.66           H  
ATOM   1756 HG12 VAL A 117      20.237   9.963  -7.310  1.00 95.66           H  
ATOM   1757 HG13 VAL A 117      19.054  11.293  -7.355  1.00 95.66           H  
ATOM   1758  CG2 VAL A 117      17.799  10.649  -4.984  1.00 95.66           C  
ATOM   1759 HG21 VAL A 117      17.137  10.059  -4.351  1.00 95.66           H  
ATOM   1760 HG22 VAL A 117      18.490  11.196  -4.343  1.00 95.66           H  
ATOM   1761 HG23 VAL A 117      17.204  11.360  -5.559  1.00 95.66           H  
ATOM   1762  N   LEU A 118      18.365   8.332  -9.137  1.00 95.15           N  
ATOM   1763  H   LEU A 118      17.841   9.130  -9.465  1.00 95.15           H  
ATOM   1764  CA  LEU A 118      19.185   7.573 -10.070  1.00 95.15           C  
ATOM   1765  HA  LEU A 118      19.375   6.604  -9.607  1.00 95.15           H  
ATOM   1766  C   LEU A 118      20.531   8.264 -10.248  1.00 95.15           C  
ATOM   1767  CB  LEU A 118      18.500   7.252 -11.403  1.00 95.15           C  
ATOM   1768  HB2 LEU A 118      18.575   8.089 -12.097  1.00 95.15           H  
ATOM   1769  HB3 LEU A 118      19.102   6.443 -11.819  1.00 95.15           H  
ATOM   1770  O   LEU A 118      20.579   9.484 -10.364  1.00 95.15           O  
ATOM   1771  CG  LEU A 118      17.060   6.719 -11.347  1.00 95.15           C  
ATOM   1772  HG  LEU A 118      16.960   6.026 -10.512  1.00 95.15           H  
ATOM   1773  CD1 LEU A 118      15.990   7.805 -11.238  1.00 95.15           C  
ATOM   1774 HD11 LEU A 118      16.061   8.500 -12.074  1.00 95.15           H  
ATOM   1775 HD12 LEU A 118      16.091   8.350 -10.300  1.00 95.15           H  
ATOM   1776 HD13 LEU A 118      15.003   7.343 -11.245  1.00 95.15           H  
ATOM   1777  CD2 LEU A 118      16.782   5.964 -12.644  1.00 95.15           C  
ATOM   1778 HD21 LEU A 118      17.478   5.130 -12.729  1.00 95.15           H  
ATOM   1779 HD22 LEU A 118      15.770   5.561 -12.630  1.00 95.15           H  
ATOM   1780 HD23 LEU A 118      16.900   6.625 -13.503  1.00 95.15           H  
ATOM   1781  N   SER A 119      21.622   7.506 -10.298  1.00 95.52           N  
ATOM   1782  H   SER A 119      21.507   6.508 -10.196  1.00 95.52           H  
ATOM   1783  CA  SER A 119      22.969   8.059 -10.449  1.00 95.52           C  
ATOM   1784  HA  SER A 119      22.898   9.136 -10.596  1.00 95.52           H  
ATOM   1785  C   SER A 119      23.692   7.467 -11.648  1.00 95.52           C  
ATOM   1786  CB  SER A 119      23.799   7.842  -9.183  1.00 95.52           C  
ATOM   1787  HB2 SER A 119      23.220   8.125  -8.304  1.00 95.52           H  
ATOM   1788  HB3 SER A 119      24.689   8.470  -9.232  1.00 95.52           H  
ATOM   1789  O   SER A 119      23.662   6.251 -11.842  1.00 95.52           O  
ATOM   1790  OG  SER A 119      24.199   6.487  -9.089  1.00 95.52           O  
ATOM   1791  HG  SER A 119      24.059   6.080  -9.948  1.00 95.52           H  
ATOM   1792  N   LYS A 120      24.438   8.295 -12.371  1.00 94.60           N  
ATOM   1793  H   LYS A 120      24.368   9.283 -12.176  1.00 94.60           H  
ATOM   1794  CA  LYS A 120      25.394   7.859 -13.390  1.00 94.60           C  
ATOM   1795  HA  LYS A 120      25.498   6.775 -13.347  1.00 94.60           H  
ATOM   1796  C   LYS A 120      26.760   8.469 -13.119  1.00 94.60           C  
ATOM   1797  CB  LYS A 120      24.839   8.212 -14.770  1.00 94.60           C  
ATOM   1798  HB2 LYS A 120      23.862   7.741 -14.873  1.00 94.60           H  
ATOM   1799  HB3 LYS A 120      24.721   9.292 -14.860  1.00 94.60           H  
ATOM   1800  O   LYS A 120      26.850   9.634 -12.731  1.00 94.60           O  
ATOM   1801  CG  LYS A 120      25.743   7.698 -15.893  1.00 94.60           C  
ATOM   1802  HG2 LYS A 120      26.677   8.260 -15.906  1.00 94.60           H  
ATOM   1803  HG3 LYS A 120      25.959   6.642 -15.733  1.00 94.60           H  
ATOM   1804  CD  LYS A 120      25.029   7.867 -17.231  1.00 94.60           C  
ATOM   1805  HD2 LYS A 120      24.817   8.922 -17.406  1.00 94.60           H  
ATOM   1806  HD3 LYS A 120      24.095   7.307 -17.206  1.00 94.60           H  
ATOM   1807  CE  LYS A 120      25.922   7.322 -18.341  1.00 94.60           C  
ATOM   1808  HE2 LYS A 120      26.261   6.327 -18.053  1.00 94.60           H  
ATOM   1809  HE3 LYS A 120      26.800   7.961 -18.437  1.00 94.60           H  
ATOM   1810  NZ  LYS A 120      25.165   7.248 -19.609  1.00 94.60           N  
ATOM   1811  HZ1 LYS A 120      24.873   8.174 -19.887  1.00 94.60           H  
ATOM   1812  HZ2 LYS A 120      24.345   6.671 -19.486  1.00 94.60           H  
ATOM   1813  HZ3 LYS A 120      25.741   6.839 -20.332  1.00 94.60           H  
ATOM   1814  N   VAL A 121      27.812   7.672 -13.293  1.00 93.82           N  
ATOM   1815  H   VAL A 121      27.659   6.754 -13.687  1.00 93.82           H  
ATOM   1816  CA  VAL A 121      29.193   8.075 -13.016  1.00 93.82           C  
ATOM   1817  HA  VAL A 121      29.193   9.086 -12.608  1.00 93.82           H  
ATOM   1818  C   VAL A 121      29.999   8.092 -14.305  1.00 93.82           C  
ATOM   1819  CB  VAL A 121      29.864   7.164 -11.971  1.00 93.82           C  
ATOM   1820  HB  VAL A 121      29.962   6.153 -12.366  1.00 93.82           H  
ATOM   1821  O   VAL A 121      30.251   7.051 -14.898  1.00 93.82           O  
ATOM   1822  CG1 VAL A 121      31.258   7.699 -11.617  1.00 93.82           C  
ATOM   1823 HG11 VAL A 121      31.700   7.089 -10.830  1.00 93.82           H  
ATOM   1824 HG12 VAL A 121      31.167   8.735 -11.290  1.00 93.82           H  
ATOM   1825 HG13 VAL A 121      31.906   7.655 -12.492  1.00 93.82           H  
ATOM   1826  CG2 VAL A 121      29.053   7.096 -10.672  1.00 93.82           C  
ATOM   1827 HG21 VAL A 121      29.583   6.495  -9.933  1.00 93.82           H  
ATOM   1828 HG22 VAL A 121      28.091   6.618 -10.859  1.00 93.82           H  
ATOM   1829 HG23 VAL A 121      28.876   8.098 -10.282  1.00 93.82           H  
ATOM   1830  N   ASP A 122      30.472   9.277 -14.662  1.00 91.89           N  
ATOM   1831  H   ASP A 122      30.179  10.074 -14.113  1.00 91.89           H  
ATOM   1832  CA  ASP A 122      31.382   9.536 -15.769  1.00 91.89           C  
ATOM   1833  HA  ASP A 122      31.664   8.595 -16.243  1.00 91.89           H  
ATOM   1834  C   ASP A 122      32.669  10.207 -15.248  1.00 91.89           C  
ATOM   1835  CB  ASP A 122      30.648  10.386 -16.824  1.00 91.89           C  
ATOM   1836  HB2 ASP A 122      31.341  10.664 -17.618  1.00 91.89           H  
ATOM   1837  HB3 ASP A 122      30.286  11.303 -16.359  1.00 91.89           H  
ATOM   1838  O   ASP A 122      32.938  10.283 -14.043  1.00 91.89           O  
ATOM   1839  CG  ASP A 122      29.479   9.638 -17.475  1.00 91.89           C  
ATOM   1840  OD1 ASP A 122      29.716   8.521 -17.978  1.00 91.89           O  
ATOM   1841  OD2 ASP A 122      28.367  10.210 -17.491  1.00 91.89           O  
ATOM   1842  N   THR A 123      33.501  10.716 -16.158  1.00 90.49           N  
ATOM   1843  H   THR A 123      33.207  10.689 -17.124  1.00 90.49           H  
ATOM   1844  CA  THR A 123      34.721  11.467 -15.831  1.00 90.49           C  
ATOM   1845  HA  THR A 123      34.818  11.559 -14.749  1.00 90.49           H  
ATOM   1846  C   THR A 123      34.659  12.873 -16.415  1.00 90.49           C  
ATOM   1847  CB  THR A 123      35.962  10.723 -16.338  1.00 90.49           C  
ATOM   1848  HB  THR A 123      35.898  10.604 -17.419  1.00 90.49           H  
ATOM   1849  O   THR A 123      34.254  13.058 -17.557  1.00 90.49           O  
ATOM   1850  CG2 THR A 123      37.279  11.415 -15.980  1.00 90.49           C  
ATOM   1851 HG21 THR A 123      38.109  10.770 -16.267  1.00 90.49           H  
ATOM   1852 HG22 THR A 123      37.366  12.359 -16.519  1.00 90.49           H  
ATOM   1853 HG23 THR A 123      37.316  11.597 -14.906  1.00 90.49           H  
ATOM   1854  OG1 THR A 123      36.029   9.453 -15.736  1.00 90.49           O  
ATOM   1855  HG1 THR A 123      35.152   9.068 -15.791  1.00 90.49           H  
ATOM   1856  N   LYS A 124      35.126  13.866 -15.656  1.00 86.19           N  
ATOM   1857  H   LYS A 124      35.447  13.625 -14.729  1.00 86.19           H  
ATOM   1858  CA  LYS A 124      35.304  15.258 -16.094  1.00 86.19           C  
ATOM   1859  HA  LYS A 124      35.116  15.315 -17.166  1.00 86.19           H  
ATOM   1860  C   LYS A 124      36.731  15.743 -15.865  1.00 86.19           C  
ATOM   1861  CB  LYS A 124      34.280  16.167 -15.403  1.00 86.19           C  
ATOM   1862  HB2 LYS A 124      34.366  17.174 -15.809  1.00 86.19           H  
ATOM   1863  HB3 LYS A 124      33.280  15.809 -15.647  1.00 86.19           H  
ATOM   1864  O   LYS A 124      37.515  15.088 -15.178  1.00 86.19           O  
ATOM   1865  CG  LYS A 124      34.460  16.232 -13.876  1.00 86.19           C  
ATOM   1866  HG2 LYS A 124      35.424  16.675 -13.629  1.00 86.19           H  
ATOM   1867  HG3 LYS A 124      34.397  15.233 -13.446  1.00 86.19           H  
ATOM   1868  CD  LYS A 124      33.342  17.089 -13.298  1.00 86.19           C  
ATOM   1869  HD2 LYS A 124      33.414  18.096 -13.711  1.00 86.19           H  
ATOM   1870  HD3 LYS A 124      32.391  16.662 -13.616  1.00 86.19           H  
ATOM   1871  CE  LYS A 124      33.382  17.141 -11.775  1.00 86.19           C  
ATOM   1872  HE2 LYS A 124      34.080  17.918 -11.464  1.00 86.19           H  
ATOM   1873  HE3 LYS A 124      33.725  16.182 -11.387  1.00 86.19           H  
ATOM   1874  NZ  LYS A 124      32.030  17.419 -11.251  1.00 86.19           N  
ATOM   1875  HZ1 LYS A 124      31.402  16.633 -11.339  1.00 86.19           H  
ATOM   1876  HZ2 LYS A 124      32.053  17.680 -10.275  1.00 86.19           H  
ATOM   1877  HZ3 LYS A 124      31.584  18.186 -11.734  1.00 86.19           H  
ATOM   1878  N   LYS A 125      37.069  16.907 -16.423  1.00 89.48           N  
ATOM   1879  H   LYS A 125      36.351  17.414 -16.920  1.00 89.48           H  
ATOM   1880  CA  LYS A 125      38.326  17.613 -16.147  1.00 89.48           C  
ATOM   1881  HA  LYS A 125      39.034  16.926 -15.683  1.00 89.48           H  
ATOM   1882  C   LYS A 125      38.093  18.722 -15.130  1.00 89.48           C  
ATOM   1883  CB  LYS A 125      38.937  18.153 -17.451  1.00 89.48           C  
ATOM   1884  HB2 LYS A 125      38.214  18.807 -17.939  1.00 89.48           H  
ATOM   1885  HB3 LYS A 125      39.811  18.757 -17.207  1.00 89.48           H  
ATOM   1886  O   LYS A 125      37.150  19.488 -15.264  1.00 89.48           O  
ATOM   1887  CG  LYS A 125      39.356  17.053 -18.441  1.00 89.48           C  
ATOM   1888  HG2 LYS A 125      38.482  16.473 -18.737  1.00 89.48           H  
ATOM   1889  HG3 LYS A 125      39.760  17.534 -19.332  1.00 89.48           H  
ATOM   1890  CD  LYS A 125      40.420  16.112 -17.859  1.00 89.48           C  
ATOM   1891  HD2 LYS A 125      41.267  16.702 -17.509  1.00 89.48           H  
ATOM   1892  HD3 LYS A 125      39.999  15.556 -17.021  1.00 89.48           H  
ATOM   1893  CE  LYS A 125      40.883  15.116 -18.920  1.00 89.48           C  
ATOM   1894  HE2 LYS A 125      40.022  14.535 -19.251  1.00 89.48           H  
ATOM   1895  HE3 LYS A 125      41.265  15.671 -19.777  1.00 89.48           H  
ATOM   1896  NZ  LYS A 125      41.930  14.224 -18.371  1.00 89.48           N  
ATOM   1897  HZ1 LYS A 125      41.568  13.713 -17.579  1.00 89.48           H  
ATOM   1898  HZ2 LYS A 125      42.722  14.766 -18.057  1.00 89.48           H  
ATOM   1899  HZ3 LYS A 125      42.232  13.559 -19.068  1.00 89.48           H  
ATOM   1900  N   VAL A 126      38.964  18.805 -14.130  1.00 90.76           N  
ATOM   1901  H   VAL A 126      39.697  18.111 -14.076  1.00 90.76           H  
ATOM   1902  CA  VAL A 126      38.976  19.868 -13.114  1.00 90.76           C  
ATOM   1903  HA  VAL A 126      38.359  20.699 -13.458  1.00 90.76           H  
ATOM   1904  C   VAL A 126      40.399  20.387 -12.941  1.00 90.76           C  
ATOM   1905  CB  VAL A 126      38.403  19.396 -11.760  1.00 90.76           C  
ATOM   1906  HB  VAL A 126      38.317  20.265 -11.108  1.00 90.76           H  
ATOM   1907  O   VAL A 126      41.355  19.657 -13.199  1.00 90.76           O  
ATOM   1908  CG1 VAL A 126      37.007  18.783 -11.908  1.00 90.76           C  
ATOM   1909 HG11 VAL A 126      36.364  19.469 -12.460  1.00 90.76           H  
ATOM   1910 HG12 VAL A 126      36.574  18.610 -10.923  1.00 90.76           H  
ATOM   1911 HG13 VAL A 126      37.065  17.841 -12.453  1.00 90.76           H  
ATOM   1912  CG2 VAL A 126      39.304  18.371 -11.067  1.00 90.76           C  
ATOM   1913 HG21 VAL A 126      40.239  18.849 -10.773  1.00 90.76           H  
ATOM   1914 HG22 VAL A 126      38.815  17.994 -10.170  1.00 90.76           H  
ATOM   1915 HG23 VAL A 126      39.521  17.550 -11.750  1.00 90.76           H  
ATOM   1916  N   LYS A 127      40.565  21.630 -12.491  1.00 91.82           N  
ATOM   1917  H   LYS A 127      39.748  22.211 -12.365  1.00 91.82           H  
ATOM   1918  CA  LYS A 127      41.891  22.190 -12.195  1.00 91.82           C  
ATOM   1919  HA  LYS A 127      42.603  21.802 -12.924  1.00 91.82           H  
ATOM   1920  C   LYS A 127      42.400  21.771 -10.816  1.00 91.82           C  
ATOM   1921  CB  LYS A 127      41.866  23.713 -12.343  1.00 91.82           C  
ATOM   1922  HB2 LYS A 127      42.783  24.125 -11.921  1.00 91.82           H  
ATOM   1923  HB3 LYS A 127      41.016  24.122 -11.798  1.00 91.82           H  
ATOM   1924  O   LYS A 127      41.733  22.020  -9.809  1.00 91.82           O  
ATOM   1925  CG  LYS A 127      41.786  24.110 -13.821  1.00 91.82           C  
ATOM   1926  HG2 LYS A 127      40.907  23.661 -14.285  1.00 91.82           H  
ATOM   1927  HG3 LYS A 127      42.675  23.745 -14.336  1.00 91.82           H  
ATOM   1928  CD  LYS A 127      41.705  25.629 -13.964  1.00 91.82           C  
ATOM   1929  HD2 LYS A 127      40.775  25.982 -13.520  1.00 91.82           H  
ATOM   1930  HD3 LYS A 127      42.554  26.090 -13.459  1.00 91.82           H  
ATOM   1931  CE  LYS A 127      41.734  25.984 -15.450  1.00 91.82           C  
ATOM   1932  HE2 LYS A 127      42.673  25.634 -15.877  1.00 91.82           H  
ATOM   1933  HE3 LYS A 127      40.923  25.452 -15.948  1.00 91.82           H  
ATOM   1934  NZ  LYS A 127      41.572  27.438 -15.655  1.00 91.82           N  
ATOM   1935  HZ1 LYS A 127      41.626  27.658 -16.639  1.00 91.82           H  
ATOM   1936  HZ2 LYS A 127      40.644  27.699 -15.354  1.00 91.82           H  
ATOM   1937  HZ3 LYS A 127      42.255  27.970 -15.134  1.00 91.82           H  
ATOM   1938  N   ASP A 128      43.605  21.213 -10.763  1.00 91.91           N  
ATOM   1939  H   ASP A 128      44.093  21.053 -11.632  1.00 91.91           H  
ATOM   1940  CA  ASP A 128      44.339  20.982  -9.514  1.00 91.91           C  
ATOM   1941  HA  ASP A 128      43.644  20.539  -8.801  1.00 91.91           H  
ATOM   1942  C   ASP A 128      44.834  22.300  -8.871  1.00 91.91           C  
ATOM   1943  CB  ASP A 128      45.456  19.939  -9.745  1.00 91.91           C  
ATOM   1944  HB2 ASP A 128      45.021  19.074 -10.246  1.00 91.91           H  
ATOM   1945  HB3 ASP A 128      45.813  19.596  -8.774  1.00 91.91           H  
ATOM   1946  O   ASP A 128      44.552  23.402  -9.355  1.00 91.91           O  
ATOM   1947  CG  ASP A 128      46.674  20.421 -10.547  1.00 91.91           C  
ATOM   1948  OD1 ASP A 128      46.796  21.639 -10.789  1.00 91.91           O  
ATOM   1949  OD2 ASP A 128      47.536  19.582 -10.878  1.00 91.91           O  
ATOM   1950  N   LYS A 129      45.560  22.200  -7.749  1.00 91.27           N  
ATOM   1951  H   LYS A 129      45.666  21.279  -7.350  1.00 91.27           H  
ATOM   1952  CA  LYS A 129      46.161  23.350  -7.047  1.00 91.27           C  
ATOM   1953  HA  LYS A 129      45.363  24.044  -6.783  1.00 91.27           H  
ATOM   1954  C   LYS A 129      47.147  24.167  -7.899  1.00 91.27           C  
ATOM   1955  CB  LYS A 129      46.839  22.871  -5.748  1.00 91.27           C  
ATOM   1956  HB2 LYS A 129      47.082  23.747  -5.147  1.00 91.27           H  
ATOM   1957  HB3 LYS A 129      46.143  22.252  -5.182  1.00 91.27           H  
ATOM   1958  O   LYS A 129      47.367  25.335  -7.597  1.00 91.27           O  
ATOM   1959  CG  LYS A 129      48.130  22.077  -6.004  1.00 91.27           C  
ATOM   1960  HG2 LYS A 129      48.801  22.677  -6.618  1.00 91.27           H  
ATOM   1961  HG3 LYS A 129      47.896  21.156  -6.539  1.00 91.27           H  
ATOM   1962  CD  LYS A 129      48.877  21.750  -4.709  1.00 91.27           C  
ATOM   1963  HD2 LYS A 129      48.227  21.166  -4.057  1.00 91.27           H  
ATOM   1964  HD3 LYS A 129      49.139  22.673  -4.191  1.00 91.27           H  
ATOM   1965  CE  LYS A 129      50.143  20.943  -5.020  1.00 91.27           C  
ATOM   1966  HE2 LYS A 129      50.541  20.545  -4.087  1.00 91.27           H  
ATOM   1967  HE3 LYS A 129      49.865  20.110  -5.666  1.00 91.27           H  
ATOM   1968  NZ  LYS A 129      51.171  21.768  -5.697  1.00 91.27           N  
ATOM   1969  HZ1 LYS A 129      51.969  21.231  -6.006  1.00 91.27           H  
ATOM   1970  HZ2 LYS A 129      51.438  22.599  -5.190  1.00 91.27           H  
ATOM   1971  HZ3 LYS A 129      50.826  22.116  -6.580  1.00 91.27           H  
ATOM   1972  N   ASP A 130      47.750  23.550  -8.915  1.00 91.81           N  
ATOM   1973  H   ASP A 130      47.422  22.633  -9.182  1.00 91.81           H  
ATOM   1974  CA  ASP A 130      48.764  24.145  -9.791  1.00 91.81           C  
ATOM   1975  HA  ASP A 130      49.190  25.018  -9.297  1.00 91.81           H  
ATOM   1976  C   ASP A 130      48.144  24.652 -11.116  1.00 91.81           C  
ATOM   1977  CB  ASP A 130      49.913  23.134 -10.002  1.00 91.81           C  
ATOM   1978  HB2 ASP A 130      50.656  23.573 -10.668  1.00 91.81           H  
ATOM   1979  HB3 ASP A 130      49.507  22.246 -10.486  1.00 91.81           H  
ATOM   1980  O   ASP A 130      48.842  25.209 -11.961  1.00 91.81           O  
ATOM   1981  CG  ASP A 130      50.620  22.707  -8.701  1.00 91.81           C  
ATOM   1982  OD1 ASP A 130      50.912  23.545  -7.817  1.00 91.81           O  
ATOM   1983  OD2 ASP A 130      50.876  21.502  -8.473  1.00 91.81           O  
ATOM   1984  N   GLY A 131      46.823  24.499 -11.290  1.00 87.46           N  
ATOM   1985  H   GLY A 131      46.331  23.959 -10.593  1.00 87.46           H  
ATOM   1986  CA  GLY A 131      46.069  24.922 -12.471  1.00 87.46           C  
ATOM   1987  HA2 GLY A 131      46.505  25.841 -12.864  1.00 87.46           H  
ATOM   1988  HA3 GLY A 131      45.043  25.127 -12.166  1.00 87.46           H  
ATOM   1989  C   GLY A 131      46.025  23.897 -13.609  1.00 87.46           C  
ATOM   1990  O   GLY A 131      45.489  24.212 -14.673  1.00 87.46           O  
ATOM   1991  N   ASN A 132      46.546  22.683 -13.410  1.00 91.11           N  
ATOM   1992  H   ASN A 132      46.862  22.445 -12.481  1.00 91.11           H  
ATOM   1993  CA  ASN A 132      46.553  21.634 -14.429  1.00 91.11           C  
ATOM   1994  HA  ASN A 132      46.696  22.107 -15.400  1.00 91.11           H  
ATOM   1995  C   ASN A 132      45.224  20.871 -14.454  1.00 91.11           C  
ATOM   1996  CB  ASN A 132      47.717  20.658 -14.210  1.00 91.11           C  
ATOM   1997  HB2 ASN A 132      47.521  20.064 -13.317  1.00 91.11           H  
ATOM   1998  HB3 ASN A 132      47.783  19.972 -15.054  1.00 91.11           H  
ATOM   1999  O   ASN A 132      44.616  20.618 -13.413  1.00 91.11           O  
ATOM   2000  CG  ASN A 132      49.053  21.351 -14.071  1.00 91.11           C  
ATOM   2001  ND2 ASN A 132      49.657  21.251 -12.913  1.00 91.11           N  
ATOM   2002 HD21 ASN A 132      49.154  20.825 -12.148  1.00 91.11           H  
ATOM   2003 HD22 ASN A 132      50.474  21.826 -12.768  1.00 91.11           H  
ATOM   2004  OD1 ASN A 132      49.557  21.967 -14.996  1.00 91.11           O  
ATOM   2005  N   ALA A 133      44.793  20.451 -15.645  1.00 86.99           N  
ATOM   2006  H   ALA A 133      45.337  20.675 -16.466  1.00 86.99           H  
ATOM   2007  CA  ALA A 133      43.580  19.660 -15.817  1.00 86.99           C  
ATOM   2008  HA  ALA A 133      42.796  20.092 -15.195  1.00 86.99           H  
ATOM   2009  C   ALA A 133      43.794  18.200 -15.377  1.00 86.99           C  
ATOM   2010  CB  ALA A 133      43.121  19.768 -17.276  1.00 86.99           C  
ATOM   2011  HB1 ALA A 133      42.200  19.200 -17.413  1.00 86.99           H  
ATOM   2012  HB2 ALA A 133      43.887  19.373 -17.943  1.00 86.99           H  
ATOM   2013  HB3 ALA A 133      42.928  20.811 -17.526  1.00 86.99           H  
ATOM   2014  O   ALA A 133      44.476  17.423 -16.050  1.00 86.99           O  
ATOM   2015  N   VAL A 134      43.157  17.802 -14.279  1.00 91.03           N  
ATOM   2016  H   VAL A 134      42.624  18.494 -13.772  1.00 91.03           H  
ATOM   2017  CA  VAL A 134      43.131  16.427 -13.767  1.00 91.03           C  
ATOM   2018  HA  VAL A 134      43.854  15.837 -14.331  1.00 91.03           H  
ATOM   2019  C   VAL A 134      41.764  15.791 -14.007  1.00 91.03           C  
ATOM   2020  CB  VAL A 134      43.571  16.345 -12.292  1.00 91.03           C  
ATOM   2021  HB  VAL A 134      43.514  15.300 -11.985  1.00 91.03           H  
ATOM   2022  O   VAL A 134      40.738  16.469 -14.030  1.00 91.03           O  
ATOM   2023  CG1 VAL A 134      45.029  16.791 -12.143  1.00 91.03           C  
ATOM   2024 HG11 VAL A 134      45.671  16.206 -12.801  1.00 91.03           H  
ATOM   2025 HG12 VAL A 134      45.134  17.846 -12.395  1.00 91.03           H  
ATOM   2026 HG13 VAL A 134      45.357  16.646 -11.114  1.00 91.03           H  
ATOM   2027  CG2 VAL A 134      42.708  17.164 -11.330  1.00 91.03           C  
ATOM   2028 HG21 VAL A 134      42.764  18.225 -11.575  1.00 91.03           H  
ATOM   2029 HG22 VAL A 134      43.072  17.024 -10.312  1.00 91.03           H  
ATOM   2030 HG23 VAL A 134      41.674  16.823 -11.383  1.00 91.03           H  
ATOM   2031  N   SER A 135      41.745  14.476 -14.230  1.00 91.21           N  
ATOM   2032  H   SER A 135      42.606  13.955 -14.142  1.00 91.21           H  
ATOM   2033  CA  SER A 135      40.490  13.727 -14.331  1.00 91.21           C  
ATOM   2034  HA  SER A 135      39.798  14.272 -14.974  1.00 91.21           H  
ATOM   2035  C   SER A 135      39.856  13.582 -12.950  1.00 91.21           C  
ATOM   2036  CB  SER A 135      40.704  12.342 -14.940  1.00 91.21           C  
ATOM   2037  HB2 SER A 135      41.485  11.817 -14.389  1.00 91.21           H  
ATOM   2038  HB3 SER A 135      39.780  11.773 -14.842  1.00 91.21           H  
ATOM   2039  O   SER A 135      40.527  13.180 -12.001  1.00 91.21           O  
ATOM   2040  OG  SER A 135      41.052  12.416 -16.317  1.00 91.21           O  
ATOM   2041  HG  SER A 135      40.856  11.544 -16.667  1.00 91.21           H  
ATOM   2042  N   TYR A 136      38.565  13.873 -12.854  1.00 91.84           N  
ATOM   2043  H   TYR A 136      38.084  14.205 -13.678  1.00 91.84           H  
ATOM   2044  CA  TYR A 136      37.778  13.769 -11.632  1.00 91.84           C  
ATOM   2045  HA  TYR A 136      38.314  13.149 -10.915  1.00 91.84           H  
ATOM   2046  C   TYR A 136      36.434  13.099 -11.919  1.00 91.84           C  
ATOM   2047  CB  TYR A 136      37.611  15.166 -11.026  1.00 91.84           C  
ATOM   2048  HB2 TYR A 136      36.848  15.715 -11.578  1.00 91.84           H  
ATOM   2049  HB3 TYR A 136      38.558  15.695 -11.135  1.00 91.84           H  
ATOM   2050  O   TYR A 136      35.970  13.082 -13.059  1.00 91.84           O  
ATOM   2051  CG  TYR A 136      37.270  15.146  -9.554  1.00 91.84           C  
ATOM   2052  CD1 TYR A 136      35.928  15.110  -9.140  1.00 91.84           C  
ATOM   2053  HD1 TYR A 136      35.133  15.185  -9.868  1.00 91.84           H  
ATOM   2054  CD2 TYR A 136      38.303  15.102  -8.598  1.00 91.84           C  
ATOM   2055  HD2 TYR A 136      39.333  15.150  -8.919  1.00 91.84           H  
ATOM   2056  CE1 TYR A 136      35.614  14.955  -7.781  1.00 91.84           C  
ATOM   2057  HE1 TYR A 136      34.586  14.880  -7.459  1.00 91.84           H  
ATOM   2058  CE2 TYR A 136      37.993  14.981  -7.230  1.00 91.84           C  
ATOM   2059  HE2 TYR A 136      38.776  14.923  -6.489  1.00 91.84           H  
ATOM   2060  OH  TYR A 136      36.330  14.700  -5.523  1.00 91.84           O  
ATOM   2061  HH  TYR A 136      37.092  14.598  -4.948  1.00 91.84           H  
ATOM   2062  CZ  TYR A 136      36.645  14.890  -6.825  1.00 91.84           C  
ATOM   2063  N   LYS A 137      35.802  12.546 -10.884  1.00 93.29           N  
ATOM   2064  H   LYS A 137      36.195  12.678  -9.963  1.00 93.29           H  
ATOM   2065  CA  LYS A 137      34.497  11.890 -10.994  1.00 93.29           C  
ATOM   2066  HA  LYS A 137      34.551  11.136 -11.779  1.00 93.29           H  
ATOM   2067  C   LYS A 137      33.409  12.901 -11.393  1.00 93.29           C  
ATOM   2068  CB  LYS A 137      34.183  11.196  -9.657  1.00 93.29           C  
ATOM   2069  HB2 LYS A 137      35.050  10.622  -9.331  1.00 93.29           H  
ATOM   2070  HB3 LYS A 137      33.959  11.950  -8.903  1.00 93.29           H  
ATOM   2071  O   LYS A 137      33.306  13.966 -10.787  1.00 93.29           O  
ATOM   2072  CG  LYS A 137      32.992  10.242  -9.806  1.00 93.29           C  
ATOM   2073  HG2 LYS A 137      32.162  10.781 -10.263  1.00 93.29           H  
ATOM   2074  HG3 LYS A 137      33.275   9.428 -10.473  1.00 93.29           H  
ATOM   2075  CD  LYS A 137      32.491   9.662  -8.478  1.00 93.29           C  
ATOM   2076  HD2 LYS A 137      31.514   9.215  -8.667  1.00 93.29           H  
ATOM   2077  HD3 LYS A 137      32.345  10.472  -7.764  1.00 93.29           H  
ATOM   2078  CE  LYS A 137      33.397   8.586  -7.873  1.00 93.29           C  
ATOM   2079  HE2 LYS A 137      33.524   7.784  -8.601  1.00 93.29           H  
ATOM   2080  HE3 LYS A 137      34.373   9.019  -7.653  1.00 93.29           H  
ATOM   2081  NZ  LYS A 137      32.771   8.057  -6.632  1.00 93.29           N  
ATOM   2082  HZ1 LYS A 137      33.306   7.322  -6.192  1.00 93.29           H  
ATOM   2083  HZ2 LYS A 137      31.842   7.714  -6.826  1.00 93.29           H  
ATOM   2084  HZ3 LYS A 137      32.605   8.795  -5.962  1.00 93.29           H  
ATOM   2085  N   ASN A 138      32.592  12.563 -12.386  1.00 93.23           N  
ATOM   2086  H   ASN A 138      32.725  11.672 -12.842  1.00 93.23           H  
ATOM   2087  CA  ASN A 138      31.412  13.327 -12.780  1.00 93.23           C  
ATOM   2088  HA  ASN A 138      31.371  14.270 -12.235  1.00 93.23           H  
ATOM   2089  C   ASN A 138      30.160  12.523 -12.435  1.00 93.23           C  
ATOM   2090  CB  ASN A 138      31.487  13.629 -14.284  1.00 93.23           C  
ATOM   2091  HB2 ASN A 138      32.451  14.077 -14.524  1.00 93.23           H  
ATOM   2092  HB3 ASN A 138      31.386  12.707 -14.856  1.00 93.23           H  
ATOM   2093  O   ASN A 138      29.913  11.499 -13.058  1.00 93.23           O  
ATOM   2094  CG  ASN A 138      30.396  14.600 -14.684  1.00 93.23           C  
ATOM   2095  ND2 ASN A 138      29.596  14.300 -15.677  1.00 93.23           N  
ATOM   2096 HD21 ASN A 138      29.640  13.399 -16.133  1.00 93.23           H  
ATOM   2097 HD22 ASN A 138      28.818  14.919 -15.854  1.00 93.23           H  
ATOM   2098  OD1 ASN A 138      30.273  15.651 -14.081  1.00 93.23           O  
ATOM   2099  N   VAL A 139      29.401  12.952 -11.433  1.00 95.36           N  
ATOM   2100  H   VAL A 139      29.586  13.853 -11.015  1.00 95.36           H  
ATOM   2101  CA  VAL A 139      28.173  12.261 -11.031  1.00 95.36           C  
ATOM   2102  HA  VAL A 139      28.140  11.272 -11.488  1.00 95.36           H  
ATOM   2103  C   VAL A 139      26.987  13.053 -11.557  1.00 95.36           C  
ATOM   2104  CB  VAL A 139      28.115  12.045  -9.510  1.00 95.36           C  
ATOM   2105  HB  VAL A 139      28.197  13.006  -9.002  1.00 95.36           H  
ATOM   2106  O   VAL A 139      26.914  14.257 -11.328  1.00 95.36           O  
ATOM   2107  CG1 VAL A 139      26.819  11.349  -9.078  1.00 95.36           C  
ATOM   2108 HG11 VAL A 139      25.962  11.985  -9.298  1.00 95.36           H  
ATOM   2109 HG12 VAL A 139      26.833  11.169  -8.003  1.00 95.36           H  
ATOM   2110 HG13 VAL A 139      26.703  10.400  -9.602  1.00 95.36           H  
ATOM   2111  CG2 VAL A 139      29.285  11.171  -9.047  1.00 95.36           C  
ATOM   2112 HG21 VAL A 139      29.243  11.061  -7.963  1.00 95.36           H  
ATOM   2113 HG22 VAL A 139      30.232  11.641  -9.311  1.00 95.36           H  
ATOM   2114 HG23 VAL A 139      29.224  10.189  -9.517  1.00 95.36           H  
ATOM   2115  N   THR A 140      26.080  12.371 -12.251  1.00 94.82           N  
ATOM   2116  H   THR A 140      26.244  11.386 -12.408  1.00 94.82           H  
ATOM   2117  CA  THR A 140      24.790  12.917 -12.685  1.00 94.82           C  
ATOM   2118  HA  THR A 140      24.761  13.986 -12.475  1.00 94.82           H  
ATOM   2119  C   THR A 140      23.682  12.248 -11.894  1.00 94.82           C  
ATOM   2120  CB  THR A 140      24.561  12.724 -14.190  1.00 94.82           C  
ATOM   2121  HB  THR A 140      24.470  11.660 -14.413  1.00 94.82           H  
ATOM   2122  O   THR A 140      23.668  11.019 -11.804  1.00 94.82           O  
ATOM   2123  CG2 THR A 140      23.303  13.443 -14.681  1.00 94.82           C  
ATOM   2124 HG21 THR A 140      23.219  13.333 -15.762  1.00 94.82           H  
ATOM   2125 HG22 THR A 140      23.359  14.503 -14.436  1.00 94.82           H  
ATOM   2126 HG23 THR A 140      22.413  13.017 -14.218  1.00 94.82           H  
ATOM   2127  OG1 THR A 140      25.651  13.245 -14.918  1.00 94.82           O  
ATOM   2128  HG1 THR A 140      26.266  12.522 -15.067  1.00 94.82           H  
ATOM   2129  N   LEU A 141      22.764  13.035 -11.333  1.00 95.94           N  
ATOM   2130  H   LEU A 141      22.836  14.032 -11.472  1.00 95.94           H  
ATOM   2131  CA  LEU A 141      21.634  12.547 -10.547  1.00 95.94           C  
ATOM   2132  HA  LEU A 141      21.735  11.468 -10.427  1.00 95.94           H  
ATOM   2133  C   LEU A 141      20.303  12.812 -11.256  1.00 95.94           C  
ATOM   2134  CB  LEU A 141      21.636  13.166  -9.139  1.00 95.94           C  
ATOM   2135  HB2 LEU A 141      21.479  14.240  -9.240  1.00 95.94           H  
ATOM   2136  HB3 LEU A 141      20.788  12.761  -8.586  1.00 95.94           H  
ATOM   2137  O   LEU A 141      20.108  13.880 -11.828  1.00 95.94           O  
ATOM   2138  CG  LEU A 141      22.913  12.931  -8.314  1.00 95.94           C  
ATOM   2139  HG  LEU A 141      23.755  13.403  -8.821  1.00 95.94           H  
ATOM   2140  CD1 LEU A 141      22.754  13.568  -6.933  1.00 95.94           C  
ATOM   2141 HD11 LEU A 141      22.566  14.637  -7.039  1.00 95.94           H  
ATOM   2142 HD12 LEU A 141      21.916  13.119  -6.402  1.00 95.94           H  
ATOM   2143 HD13 LEU A 141      23.662  13.430  -6.345  1.00 95.94           H  
ATOM   2144  CD2 LEU A 141      23.240  11.447  -8.129  1.00 95.94           C  
ATOM   2145 HD21 LEU A 141      23.505  11.003  -9.088  1.00 95.94           H  
ATOM   2146 HD22 LEU A 141      24.083  11.336  -7.447  1.00 95.94           H  
ATOM   2147 HD23 LEU A 141      22.374  10.929  -7.718  1.00 95.94           H  
ATOM   2148  N   LYS A 142      19.372  11.864 -11.162  1.00 94.36           N  
ATOM   2149  H   LYS A 142      19.645  10.999 -10.717  1.00 94.36           H  
ATOM   2150  CA  LYS A 142      17.957  12.027 -11.514  1.00 94.36           C  
ATOM   2151  HA  LYS A 142      17.775  13.015 -11.936  1.00 94.36           H  
ATOM   2152  C   LYS A 142      17.110  11.873 -10.249  1.00 94.36           C  
ATOM   2153  CB  LYS A 142      17.528  10.992 -12.560  1.00 94.36           C  
ATOM   2154  HB2 LYS A 142      16.440  10.997 -12.632  1.00 94.36           H  
ATOM   2155  HB3 LYS A 142      17.841  10.008 -12.212  1.00 94.36           H  
ATOM   2156  O   LYS A 142      16.933  10.747  -9.780  1.00 94.36           O  
ATOM   2157  CG  LYS A 142      18.102  11.242 -13.955  1.00 94.36           C  
ATOM   2158  HG2 LYS A 142      19.187  11.327 -13.903  1.00 94.36           H  
ATOM   2159  HG3 LYS A 142      17.684  12.175 -14.332  1.00 94.36           H  
ATOM   2160  CD  LYS A 142      17.725  10.109 -14.920  1.00 94.36           C  
ATOM   2161  HD2 LYS A 142      16.643   9.976 -14.919  1.00 94.36           H  
ATOM   2162  HD3 LYS A 142      18.206   9.182 -14.609  1.00 94.36           H  
ATOM   2163  CE  LYS A 142      18.190  10.489 -16.327  1.00 94.36           C  
ATOM   2164  HE2 LYS A 142      17.750  11.452 -16.583  1.00 94.36           H  
ATOM   2165  HE3 LYS A 142      19.273  10.611 -16.339  1.00 94.36           H  
ATOM   2166  NZ  LYS A 142      17.786   9.513 -17.364  1.00 94.36           N  
ATOM   2167  HZ1 LYS A 142      17.742  10.024 -18.234  1.00 94.36           H  
ATOM   2168  HZ2 LYS A 142      16.862   9.130 -17.220  1.00 94.36           H  
ATOM   2169  HZ3 LYS A 142      18.460   8.783 -17.546  1.00 94.36           H  
ATOM   2170  N   PRO A 143      16.597  12.970  -9.686  1.00 95.41           N  
ATOM   2171  CA  PRO A 143      15.539  12.932  -8.687  1.00 95.41           C  
ATOM   2172  HA  PRO A 143      15.894  12.424  -7.790  1.00 95.41           H  
ATOM   2173  C   PRO A 143      14.293  12.237  -9.245  1.00 95.41           C  
ATOM   2174  CB  PRO A 143      15.269  14.405  -8.385  1.00 95.41           C  
ATOM   2175  HB2 PRO A 143      14.570  14.801  -9.122  1.00 95.41           H  
ATOM   2176  HB3 PRO A 143      14.901  14.580  -7.374  1.00 95.41           H  
ATOM   2177  O   PRO A 143      13.817  12.582 -10.329  1.00 95.41           O  
ATOM   2178  CG  PRO A 143      16.602  15.084  -8.654  1.00 95.41           C  
ATOM   2179  HG2 PRO A 143      16.482  16.153  -8.834  1.00 95.41           H  
ATOM   2180  HG3 PRO A 143      17.298  14.893  -7.837  1.00 95.41           H  
ATOM   2181  CD  PRO A 143      17.032  14.339  -9.912  1.00 95.41           C  
ATOM   2182  HD2 PRO A 143      16.518  14.748 -10.782  1.00 95.41           H  
ATOM   2183  HD3 PRO A 143      18.112  14.401 -10.043  1.00 95.41           H  
ATOM   2184  N   ALA A 144      13.774  11.236  -8.538  1.00 95.44           N  
ATOM   2185  H   ALA A 144      14.210  10.946  -7.674  1.00 95.44           H  
ATOM   2186  CA  ALA A 144      12.658  10.437  -9.015  1.00 95.44           C  
ATOM   2187  HA  ALA A 144      12.016  11.060  -9.639  1.00 95.44           H  
ATOM   2188  C   ALA A 144      11.778   9.890  -7.884  1.00 95.44           C  
ATOM   2189  CB  ALA A 144      13.225   9.305  -9.880  1.00 95.44           C  
ATOM   2190  HB1 ALA A 144      13.911   8.700  -9.286  1.00 95.44           H  
ATOM   2191  HB2 ALA A 144      13.754   9.725 -10.735  1.00 95.44           H  
ATOM   2192  HB3 ALA A 144      12.409   8.678 -10.240  1.00 95.44           H  
ATOM   2193  O   ALA A 144      12.155   9.838  -6.712  1.00 95.44           O  
ATOM   2194  N   VAL A 145      10.597   9.413  -8.262  1.00 95.83           N  
ATOM   2195  H   VAL A 145      10.339   9.522  -9.233  1.00 95.83           H  
ATOM   2196  CA  VAL A 145       9.762   8.543  -7.432  1.00 95.83           C  
ATOM   2197  HA  VAL A 145      10.302   8.328  -6.510  1.00 95.83           H  
ATOM   2198  C   VAL A 145       9.537   7.239  -8.168  1.00 95.83           C  
ATOM   2199  CB  VAL A 145       8.395   9.144  -7.055  1.00 95.83           C  
ATOM   2200  HB  VAL A 145       7.637   8.793  -7.756  1.00 95.83           H  
ATOM   2201  O   VAL A 145       9.336   7.241  -9.383  1.00 95.83           O  
ATOM   2202  CG1 VAL A 145       7.994   8.700  -5.652  1.00 95.83           C  
ATOM   2203 HG11 VAL A 145       8.707   9.072  -4.916  1.00 95.83           H  
ATOM   2204 HG12 VAL A 145       7.949   7.612  -5.606  1.00 95.83           H  
ATOM   2205 HG13 VAL A 145       7.001   9.093  -5.437  1.00 95.83           H  
ATOM   2206  CG2 VAL A 145       8.349  10.659  -7.068  1.00 95.83           C  
ATOM   2207 HG21 VAL A 145       8.328  10.981  -8.110  1.00 95.83           H  
ATOM   2208 HG22 VAL A 145       7.429  11.019  -6.608  1.00 95.83           H  
ATOM   2209 HG23 VAL A 145       9.209  11.060  -6.532  1.00 95.83           H  
ATOM   2210  N   ALA A 146       9.553   6.129  -7.441  1.00 94.81           N  
ATOM   2211  H   ALA A 146       9.722   6.208  -6.449  1.00 94.81           H  
ATOM   2212  CA  ALA A 146       9.199   4.826  -7.978  1.00 94.81           C  
ATOM   2213  HA  ALA A 146       8.939   4.954  -9.029  1.00 94.81           H  
ATOM   2214  C   ALA A 146       7.957   4.239  -7.297  1.00 94.81           C  
ATOM   2215  CB  ALA A 146      10.418   3.902  -7.932  1.00 94.81           C  
ATOM   2216  HB1 ALA A 146      10.174   2.947  -8.399  1.00 94.81           H  
ATOM   2217  HB2 ALA A 146      11.248   4.357  -8.472  1.00 94.81           H  
ATOM   2218  HB3 ALA A 146      10.706   3.729  -6.895  1.00 94.81           H  
ATOM   2219  O   ALA A 146       7.625   4.583  -6.161  1.00 94.81           O  
ATOM   2220  N   TYR A 147       7.299   3.319  -8.001  1.00 94.56           N  
ATOM   2221  H   TYR A 147       7.612   3.158  -8.947  1.00 94.56           H  
ATOM   2222  CA  TYR A 147       6.078   2.635  -7.582  1.00 94.56           C  
ATOM   2223  HA  TYR A 147       5.982   2.687  -6.497  1.00 94.56           H  
ATOM   2224  C   TYR A 147       6.111   1.168  -8.010  1.00 94.56           C  
ATOM   2225  CB  TYR A 147       4.855   3.310  -8.219  1.00 94.56           C  
ATOM   2226  HB2 TYR A 147       4.862   3.124  -9.293  1.00 94.56           H  
ATOM   2227  HB3 TYR A 147       3.955   2.852  -7.809  1.00 94.56           H  
ATOM   2228  O   TYR A 147       6.561   0.853  -9.114  1.00 94.56           O  
ATOM   2229  CG  TYR A 147       4.776   4.800  -7.992  1.00 94.56           C  
ATOM   2230  CD1 TYR A 147       4.168   5.297  -6.829  1.00 94.56           C  
ATOM   2231  HD1 TYR A 147       3.741   4.609  -6.114  1.00 94.56           H  
ATOM   2232  CD2 TYR A 147       5.353   5.684  -8.920  1.00 94.56           C  
ATOM   2233  HD2 TYR A 147       5.843   5.305  -9.804  1.00 94.56           H  
ATOM   2234  CE1 TYR A 147       4.109   6.684  -6.599  1.00 94.56           C  
ATOM   2235  HE1 TYR A 147       3.632   7.068  -5.710  1.00 94.56           H  
ATOM   2236  CE2 TYR A 147       5.328   7.064  -8.671  1.00 94.56           C  
ATOM   2237  HE2 TYR A 147       5.806   7.735  -9.370  1.00 94.56           H  
ATOM   2238  OH  TYR A 147       4.653   8.914  -7.287  1.00 94.56           O  
ATOM   2239  HH  TYR A 147       4.087   9.117  -6.539  1.00 94.56           H  
ATOM   2240  CZ  TYR A 147       4.693   7.576  -7.520  1.00 94.56           C  
ATOM   2241  N   SER A 148       5.565   0.279  -7.180  1.00 90.98           N  
ATOM   2242  H   SER A 148       5.210   0.604  -6.292  1.00 90.98           H  
ATOM   2243  CA  SER A 148       5.343  -1.134  -7.511  1.00 90.98           C  
ATOM   2244  HA  SER A 148       5.656  -1.331  -8.537  1.00 90.98           H  
ATOM   2245  C   SER A 148       3.861  -1.473  -7.392  1.00 90.98           C  
ATOM   2246  CB  SER A 148       6.169  -2.032  -6.589  1.00 90.98           C  
ATOM   2247  HB2 SER A 148       7.222  -1.764  -6.673  1.00 90.98           H  
ATOM   2248  HB3 SER A 148       5.845  -1.890  -5.557  1.00 90.98           H  
ATOM   2249  O   SER A 148       3.231  -1.173  -6.392  1.00 90.98           O  
ATOM   2250  OG  SER A 148       5.999  -3.393  -6.956  1.00 90.98           O  
ATOM   2251  HG  SER A 148       6.585  -3.567  -7.696  1.00 90.98           H  
ATOM   2252  N   ASP A 149       3.262  -2.090  -8.400  1.00 83.23           N  
ATOM   2253  H   ASP A 149       3.777  -2.335  -9.234  1.00 83.23           H  
ATOM   2254  CA  ASP A 149       1.871  -2.568  -8.360  1.00 83.23           C  
ATOM   2255  HA  ASP A 149       1.298  -1.952  -7.666  1.00 83.23           H  
ATOM   2256  C   ASP A 149       1.751  -4.014  -7.844  1.00 83.23           C  
ATOM   2257  CB  ASP A 149       1.238  -2.392  -9.752  1.00 83.23           C  
ATOM   2258  HB2 ASP A 149       1.281  -1.337 -10.024  1.00 83.23           H  
ATOM   2259  HB3 ASP A 149       0.186  -2.671  -9.694  1.00 83.23           H  
ATOM   2260  O   ASP A 149       0.653  -4.552  -7.712  1.00 83.23           O  
ATOM   2261  CG  ASP A 149       1.917  -3.207 -10.865  1.00 83.23           C  
ATOM   2262  OD1 ASP A 149       3.156  -3.367 -10.810  1.00 83.23           O  
ATOM   2263  OD2 ASP A 149       1.202  -3.645 -11.794  1.00 83.23           O  
ATOM   2264  N   VAL A 150       2.887  -4.659  -7.566  1.00 81.02           N  
ATOM   2265  H   VAL A 150       3.742  -4.146  -7.724  1.00 81.02           H  
ATOM   2266  CA  VAL A 150       2.972  -6.091  -7.248  1.00 81.02           C  
ATOM   2267  HA  VAL A 150       2.001  -6.557  -7.412  1.00 81.02           H  
ATOM   2268  C   VAL A 150       3.340  -6.300  -5.788  1.00 81.02           C  
ATOM   2269  CB  VAL A 150       4.009  -6.784  -8.153  1.00 81.02           C  
ATOM   2270  HB  VAL A 150       5.007  -6.440  -7.883  1.00 81.02           H  
ATOM   2271  O   VAL A 150       2.685  -7.057  -5.074  1.00 81.02           O  
ATOM   2272  CG1 VAL A 150       3.970  -8.310  -7.991  1.00 81.02           C  
ATOM   2273 HG11 VAL A 150       4.722  -8.762  -8.637  1.00 81.02           H  
ATOM   2274 HG12 VAL A 150       2.978  -8.687  -8.239  1.00 81.02           H  
ATOM   2275 HG13 VAL A 150       4.210  -8.576  -6.962  1.00 81.02           H  
ATOM   2276  CG2 VAL A 150       3.783  -6.429  -9.623  1.00 81.02           C  
ATOM   2277 HG21 VAL A 150       4.557  -6.875 -10.247  1.00 81.02           H  
ATOM   2278 HG22 VAL A 150       3.933  -5.358  -9.757  1.00 81.02           H  
ATOM   2279 HG23 VAL A 150       2.775  -6.685  -9.951  1.00 81.02           H  
ATOM   2280  N   ASN A 151       4.392  -5.615  -5.342  1.00 88.26           N  
ATOM   2281  H   ASN A 151       4.842  -4.962  -5.967  1.00 88.26           H  
ATOM   2282  CA  ASN A 151       4.987  -5.797  -4.024  1.00 88.26           C  
ATOM   2283  HA  ASN A 151       4.696  -6.774  -3.639  1.00 88.26           H  
ATOM   2284  C   ASN A 151       4.454  -4.782  -3.006  1.00 88.26           C  
ATOM   2285  CB  ASN A 151       6.515  -5.787  -4.163  1.00 88.26           C  
ATOM   2286  HB2 ASN A 151       6.973  -5.720  -3.176  1.00 88.26           H  
ATOM   2287  HB3 ASN A 151       6.829  -4.912  -4.731  1.00 88.26           H  
ATOM   2288  O   ASN A 151       5.190  -4.324  -2.140  1.00 88.26           O  
ATOM   2289  CG  ASN A 151       7.079  -7.036  -4.800  1.00 88.26           C  
ATOM   2290  ND2 ASN A 151       8.295  -6.957  -5.272  1.00 88.26           N  
ATOM   2291 HD21 ASN A 151       8.737  -7.817  -5.564  1.00 88.26           H  
ATOM   2292 HD22 ASN A 151       8.797  -6.082  -5.318  1.00 88.26           H  
ATOM   2293  OD1 ASN A 151       6.475  -8.099  -4.849  1.00 88.26           O  
ATOM   2294  N   ASN A 152       3.171  -4.425  -3.096  1.00 93.26           N  
ATOM   2295  H   ASN A 152       2.620  -4.777  -3.866  1.00 93.26           H  
ATOM   2296  CA  ASN A 152       2.549  -3.439  -2.212  1.00 93.26           C  
ATOM   2297  HA  ASN A 152       3.289  -3.107  -1.484  1.00 93.26           H  
ATOM   2298  C   ASN A 152       1.388  -3.991  -1.372  1.00 93.26           C  
ATOM   2299  CB  ASN A 152       2.163  -2.200  -3.027  1.00 93.26           C  
ATOM   2300  HB2 ASN A 152       1.968  -1.382  -2.334  1.00 93.26           H  
ATOM   2301  HB3 ASN A 152       2.994  -1.906  -3.669  1.00 93.26           H  
ATOM   2302  O   ASN A 152       0.695  -3.215  -0.726  1.00 93.26           O  
ATOM   2303  CG  ASN A 152       0.935  -2.412  -3.889  1.00 93.26           C  
ATOM   2304  ND2 ASN A 152       0.140  -1.386  -4.046  1.00 93.26           N  
ATOM   2305 HD21 ASN A 152       0.302  -0.528  -3.538  1.00 93.26           H  
ATOM   2306 HD22 ASN A 152      -0.652  -1.462  -4.668  1.00 93.26           H  
ATOM   2307  OD1 ASN A 152       0.664  -3.494  -4.383  1.00 93.26           O  
ATOM   2308  N   VAL A 153       1.147  -5.306  -1.347  1.00 93.07           N  
ATOM   2309  H   VAL A 153       1.689  -5.904  -1.954  1.00 93.07           H  
ATOM   2310  CA  VAL A 153       0.019  -5.888  -0.583  1.00 93.07           C  
ATOM   2311  HA  VAL A 153      -0.804  -5.175  -0.626  1.00 93.07           H  
ATOM   2312  C   VAL A 153       0.298  -6.069   0.915  1.00 93.07           C  
ATOM   2313  CB  VAL A 153      -0.513  -7.185  -1.219  1.00 93.07           C  
ATOM   2314  HB  VAL A 153      -1.376  -7.519  -0.643  1.00 93.07           H  
ATOM   2315  O   VAL A 153      -0.630  -6.279   1.701  1.00 93.07           O  
ATOM   2316  CG1 VAL A 153      -0.977  -6.956  -2.663  1.00 93.07           C  
ATOM   2317 HG11 VAL A 153      -1.717  -6.157  -2.685  1.00 93.07           H  
ATOM   2318 HG12 VAL A 153      -1.438  -7.865  -3.049  1.00 93.07           H  
ATOM   2319 HG13 VAL A 153      -0.139  -6.679  -3.303  1.00 93.07           H  
ATOM   2320  CG2 VAL A 153       0.521  -8.312  -1.221  1.00 93.07           C  
ATOM   2321 HG21 VAL A 153       1.376  -8.033  -1.837  1.00 93.07           H  
ATOM   2322 HG22 VAL A 153       0.068  -9.213  -1.635  1.00 93.07           H  
ATOM   2323 HG23 VAL A 153       0.830  -8.527  -0.199  1.00 93.07           H  
ATOM   2324  N   SER A 154       1.565  -5.969   1.327  1.00 93.64           N  
ATOM   2325  H   SER A 154       2.276  -5.754   0.642  1.00 93.64           H  
ATOM   2326  CA  SER A 154       2.000  -6.027   2.725  1.00 93.64           C  
ATOM   2327  HA  SER A 154       1.197  -5.639   3.353  1.00 93.64           H  
ATOM   2328  C   SER A 154       3.246  -5.172   2.965  1.00 93.64           C  
ATOM   2329  CB  SER A 154       2.263  -7.476   3.155  1.00 93.64           C  
ATOM   2330  HB2 SER A 154       1.413  -8.094   2.865  1.00 93.64           H  
ATOM   2331  HB3 SER A 154       2.356  -7.510   4.241  1.00 93.64           H  
ATOM   2332  O   SER A 154       4.032  -4.930   2.048  1.00 93.64           O  
ATOM   2333  OG  SER A 154       3.449  -7.999   2.582  1.00 93.64           O  
ATOM   2334  HG  SER A 154       3.471  -8.943   2.755  1.00 93.64           H  
ATOM   2335  N   GLU A 155       3.461  -4.772   4.219  1.00 93.59           N  
ATOM   2336  H   GLU A 155       2.752  -4.932   4.921  1.00 93.59           H  
ATOM   2337  CA  GLU A 155       4.674  -4.065   4.655  1.00 93.59           C  
ATOM   2338  HA  GLU A 155       4.761  -3.111   4.136  1.00 93.59           H  
ATOM   2339  C   GLU A 155       5.944  -4.877   4.357  1.00 93.59           C  
ATOM   2340  CB  GLU A 155       4.575  -3.803   6.166  1.00 93.59           C  
ATOM   2341  HB2 GLU A 155       4.323  -4.737   6.669  1.00 93.59           H  
ATOM   2342  HB3 GLU A 155       5.549  -3.476   6.532  1.00 93.59           H  
ATOM   2343  O   GLU A 155       6.941  -4.336   3.889  1.00 93.59           O  
ATOM   2344  CG  GLU A 155       3.528  -2.735   6.519  1.00 93.59           C  
ATOM   2345  HG2 GLU A 155       3.814  -1.794   6.048  1.00 93.59           H  
ATOM   2346  HG3 GLU A 155       2.565  -3.039   6.108  1.00 93.59           H  
ATOM   2347  CD  GLU A 155       3.380  -2.530   8.038  1.00 93.59           C  
ATOM   2348  OE1 GLU A 155       2.313  -2.023   8.454  1.00 93.59           O  
ATOM   2349  OE2 GLU A 155       4.288  -2.955   8.787  1.00 93.59           O  
ATOM   2350  N   THR A 156       5.899  -6.201   4.542  1.00 93.22           N  
ATOM   2351  H   THR A 156       5.066  -6.601   4.951  1.00 93.22           H  
ATOM   2352  CA  THR A 156       7.025  -7.094   4.231  1.00 93.22           C  
ATOM   2353  HA  THR A 156       7.893  -6.778   4.811  1.00 93.22           H  
ATOM   2354  C   THR A 156       7.417  -7.039   2.755  1.00 93.22           C  
ATOM   2355  CB  THR A 156       6.676  -8.544   4.595  1.00 93.22           C  
ATOM   2356  HB  THR A 156       5.891  -8.900   3.928  1.00 93.22           H  
ATOM   2357  O   THR A 156       8.605  -7.053   2.441  1.00 93.22           O  
ATOM   2358  CG2 THR A 156       7.868  -9.494   4.495  1.00 93.22           C  
ATOM   2359 HG21 THR A 156       8.696  -9.121   5.097  1.00 93.22           H  
ATOM   2360 HG22 THR A 156       8.191  -9.583   3.457  1.00 93.22           H  
ATOM   2361 HG23 THR A 156       7.577 -10.482   4.853  1.00 93.22           H  
ATOM   2362  OG1 THR A 156       6.192  -8.617   5.916  1.00 93.22           O  
ATOM   2363  HG1 THR A 156       6.806  -8.151   6.488  1.00 93.22           H  
ATOM   2364  N   LEU A 157       6.438  -6.973   1.846  1.00 91.80           N  
ATOM   2365  H   LEU A 157       5.483  -6.880   2.161  1.00 91.80           H  
ATOM   2366  CA  LEU A 157       6.706  -6.902   0.410  1.00 91.80           C  
ATOM   2367  HA  LEU A 157       7.529  -7.576   0.172  1.00 91.80           H  
ATOM   2368  C   LEU A 157       7.178  -5.511  -0.023  1.00 91.80           C  
ATOM   2369  CB  LEU A 157       5.467  -7.352  -0.375  1.00 91.80           C  
ATOM   2370  HB2 LEU A 157       4.607  -6.780  -0.029  1.00 91.80           H  
ATOM   2371  HB3 LEU A 157       5.623  -7.118  -1.428  1.00 91.80           H  
ATOM   2372  O   LEU A 157       8.089  -5.429  -0.844  1.00 91.80           O  
ATOM   2373  CG  LEU A 157       5.174  -8.858  -0.256  1.00 91.80           C  
ATOM   2374  HG  LEU A 157       5.109  -9.144   0.793  1.00 91.80           H  
ATOM   2375  CD1 LEU A 157       3.833  -9.147  -0.916  1.00 91.80           C  
ATOM   2376 HD11 LEU A 157       3.073  -8.582  -0.377  1.00 91.80           H  
ATOM   2377 HD12 LEU A 157       3.852  -8.844  -1.963  1.00 91.80           H  
ATOM   2378 HD13 LEU A 157       3.600 -10.210  -0.847  1.00 91.80           H  
ATOM   2379  CD2 LEU A 157       6.233  -9.732  -0.930  1.00 91.80           C  
ATOM   2380 HD21 LEU A 157       5.933 -10.779  -0.886  1.00 91.80           H  
ATOM   2381 HD22 LEU A 157       6.351  -9.436  -1.972  1.00 91.80           H  
ATOM   2382 HD23 LEU A 157       7.190  -9.628  -0.419  1.00 91.80           H  
ATOM   2383  N   LEU A 158       6.650  -4.438   0.577  1.00 93.61           N  
ATOM   2384  H   LEU A 158       5.881  -4.565   1.220  1.00 93.61           H  
ATOM   2385  CA  LEU A 158       7.169  -3.083   0.356  1.00 93.61           C  
ATOM   2386  HA  LEU A 158       7.143  -2.859  -0.710  1.00 93.61           H  
ATOM   2387  C   LEU A 158       8.631  -2.980   0.795  1.00 93.61           C  
ATOM   2388  CB  LEU A 158       6.327  -2.056   1.131  1.00 93.61           C  
ATOM   2389  HB2 LEU A 158       6.900  -1.133   1.216  1.00 93.61           H  
ATOM   2390  HB3 LEU A 158       6.162  -2.425   2.143  1.00 93.61           H  
ATOM   2391  O   LEU A 158       9.469  -2.473   0.051  1.00 93.61           O  
ATOM   2392  CG  LEU A 158       4.974  -1.710   0.495  1.00 93.61           C  
ATOM   2393  HG  LEU A 158       4.394  -2.621   0.346  1.00 93.61           H  
ATOM   2394  CD1 LEU A 158       4.204  -0.796   1.448  1.00 93.61           C  
ATOM   2395 HD11 LEU A 158       4.000  -1.319   2.382  1.00 93.61           H  
ATOM   2396 HD12 LEU A 158       3.257  -0.498   0.999  1.00 93.61           H  
ATOM   2397 HD13 LEU A 158       4.787   0.099   1.665  1.00 93.61           H  
ATOM   2398  CD2 LEU A 158       5.131  -0.975  -0.840  1.00 93.61           C  
ATOM   2399 HD21 LEU A 158       5.775  -0.104  -0.717  1.00 93.61           H  
ATOM   2400 HD22 LEU A 158       4.157  -0.643  -1.200  1.00 93.61           H  
ATOM   2401 HD23 LEU A 158       5.559  -1.641  -1.589  1.00 93.61           H  
ATOM   2402  N   ASN A 159       8.952  -3.521   1.972  1.00 94.65           N  
ATOM   2403  H   ASN A 159       8.208  -3.857   2.567  1.00 94.65           H  
ATOM   2404  CA  ASN A 159      10.314  -3.536   2.487  1.00 94.65           C  
ATOM   2405  HA  ASN A 159      10.693  -2.514   2.481  1.00 94.65           H  
ATOM   2406  C   ASN A 159      11.253  -4.385   1.614  1.00 94.65           C  
ATOM   2407  CB  ASN A 159      10.283  -4.036   3.936  1.00 94.65           C  
ATOM   2408  HB2 ASN A 159       9.537  -3.478   4.502  1.00 94.65           H  
ATOM   2409  HB3 ASN A 159      10.026  -5.095   3.966  1.00 94.65           H  
ATOM   2410  O   ASN A 159      12.410  -4.020   1.414  1.00 94.65           O  
ATOM   2411  CG  ASN A 159      11.624  -3.793   4.595  1.00 94.65           C  
ATOM   2412  ND2 ASN A 159      12.317  -4.815   5.040  1.00 94.65           N  
ATOM   2413 HD21 ASN A 159      11.962  -5.759   4.980  1.00 94.65           H  
ATOM   2414 HD22 ASN A 159      13.204  -4.567   5.454  1.00 94.65           H  
ATOM   2415  OD1 ASN A 159      12.091  -2.676   4.673  1.00 94.65           O  
ATOM   2416  N   TYR A 160      10.760  -5.500   1.064  1.00 91.96           N  
ATOM   2417  H   TYR A 160       9.815  -5.772   1.291  1.00 91.96           H  
ATOM   2418  CA  TYR A 160      11.500  -6.294   0.081  1.00 91.96           C  
ATOM   2419  HA  TYR A 160      12.464  -6.572   0.507  1.00 91.96           H  
ATOM   2420  C   TYR A 160      11.792  -5.491  -1.196  1.00 91.96           C  
ATOM   2421  CB  TYR A 160      10.721  -7.580  -0.231  1.00 91.96           C  
ATOM   2422  HB2 TYR A 160       9.695  -7.326  -0.499  1.00 91.96           H  
ATOM   2423  HB3 TYR A 160      10.681  -8.196   0.667  1.00 91.96           H  
ATOM   2424  O   TYR A 160      12.924  -5.490  -1.670  1.00 91.96           O  
ATOM   2425  CG  TYR A 160      11.318  -8.393  -1.362  1.00 91.96           C  
ATOM   2426  CD1 TYR A 160      10.778  -8.302  -2.662  1.00 91.96           C  
ATOM   2427  HD1 TYR A 160       9.929  -7.662  -2.850  1.00 91.96           H  
ATOM   2428  CD2 TYR A 160      12.448  -9.197  -1.122  1.00 91.96           C  
ATOM   2429  HD2 TYR A 160      12.875  -9.238  -0.131  1.00 91.96           H  
ATOM   2430  CE1 TYR A 160      11.368  -9.020  -3.720  1.00 91.96           C  
ATOM   2431  HE1 TYR A 160      10.977  -8.945  -4.724  1.00 91.96           H  
ATOM   2432  CE2 TYR A 160      13.043  -9.912  -2.179  1.00 91.96           C  
ATOM   2433  HE2 TYR A 160      13.923 -10.510  -1.995  1.00 91.96           H  
ATOM   2434  OH  TYR A 160      13.077 -10.505  -4.503  1.00 91.96           O  
ATOM   2435  HH  TYR A 160      13.895 -10.928  -4.233  1.00 91.96           H  
ATOM   2436  CZ  TYR A 160      12.501  -9.823  -3.480  1.00 91.96           C  
ATOM   2437  N   GLU A 161      10.807  -4.766  -1.732  1.00 90.52           N  
ATOM   2438  H   GLU A 161       9.892  -4.800  -1.305  1.00 90.52           H  
ATOM   2439  CA  GLU A 161      10.973  -3.945  -2.939  1.00 90.52           C  
ATOM   2440  HA  GLU A 161      11.383  -4.577  -3.727  1.00 90.52           H  
ATOM   2441  C   GLU A 161      11.948  -2.773  -2.742  1.00 90.52           C  
ATOM   2442  CB  GLU A 161       9.590  -3.429  -3.370  1.00 90.52           C  
ATOM   2443  HB2 GLU A 161       9.203  -2.761  -2.600  1.00 90.52           H  
ATOM   2444  HB3 GLU A 161       8.907  -4.275  -3.441  1.00 90.52           H  
ATOM   2445  O   GLU A 161      12.686  -2.416  -3.668  1.00 90.52           O  
ATOM   2446  CG  GLU A 161       9.575  -2.677  -4.712  1.00 90.52           C  
ATOM   2447  HG2 GLU A 161       8.552  -2.349  -4.900  1.00 90.52           H  
ATOM   2448  HG3 GLU A 161      10.195  -1.784  -4.636  1.00 90.52           H  
ATOM   2449  CD  GLU A 161      10.044  -3.533  -5.895  1.00 90.52           C  
ATOM   2450  OE1 GLU A 161      10.503  -2.961  -6.917  1.00 90.52           O  
ATOM   2451  OE2 GLU A 161      10.024  -4.783  -5.794  1.00 90.52           O  
ATOM   2452  N   LEU A 162      11.954  -2.203  -1.533  1.00 94.12           N  
ATOM   2453  H   LEU A 162      11.254  -2.511  -0.873  1.00 94.12           H  
ATOM   2454  CA  LEU A 162      12.858  -1.139  -1.110  1.00 94.12           C  
ATOM   2455  HA  LEU A 162      12.838  -0.348  -1.859  1.00 94.12           H  
ATOM   2456  C   LEU A 162      14.311  -1.627  -0.993  1.00 94.12           C  
ATOM   2457  CB  LEU A 162      12.323  -0.576   0.223  1.00 94.12           C  
ATOM   2458  HB2 LEU A 162      11.332  -0.151   0.059  1.00 94.12           H  
ATOM   2459  HB3 LEU A 162      12.218  -1.399   0.931  1.00 94.12           H  
ATOM   2460  O   LEU A 162      15.210  -0.935  -1.463  1.00 94.12           O  
ATOM   2461  CG  LEU A 162      13.212   0.489   0.878  1.00 94.12           C  
ATOM   2462  HG  LEU A 162      14.179   0.027   1.079  1.00 94.12           H  
ATOM   2463  CD1 LEU A 162      13.394   1.730   0.001  1.00 94.12           C  
ATOM   2464 HD11 LEU A 162      13.928   1.458  -0.910  1.00 94.12           H  
ATOM   2465 HD12 LEU A 162      12.427   2.170  -0.243  1.00 94.12           H  
ATOM   2466 HD13 LEU A 162      14.002   2.464   0.529  1.00 94.12           H  
ATOM   2467  CD2 LEU A 162      12.621   0.929   2.212  1.00 94.12           C  
ATOM   2468 HD21 LEU A 162      12.516   0.067   2.870  1.00 94.12           H  
ATOM   2469 HD22 LEU A 162      13.295   1.639   2.691  1.00 94.12           H  
ATOM   2470 HD23 LEU A 162      11.647   1.397   2.064  1.00 94.12           H  
ATOM   2471  N   ASN A 163      14.538  -2.801  -0.390  1.00 93.31           N  
ATOM   2472  H   ASN A 163      13.738  -3.298  -0.026  1.00 93.31           H  
ATOM   2473  CA  ASN A 163      15.875  -3.292  -0.016  1.00 93.31           C  
ATOM   2474  HA  ASN A 163      16.571  -2.454  -0.013  1.00 93.31           H  
ATOM   2475  C   ASN A 163      16.483  -4.324  -0.976  1.00 93.31           C  
ATOM   2476  CB  ASN A 163      15.835  -3.845   1.416  1.00 93.31           C  
ATOM   2477  HB2 ASN A 163      16.796  -4.300   1.654  1.00 93.31           H  
ATOM   2478  HB3 ASN A 163      15.064  -4.611   1.505  1.00 93.31           H  
ATOM   2479  O   ASN A 163      17.606  -4.778  -0.752  1.00 93.31           O  
ATOM   2480  CG  ASN A 163      15.614  -2.753   2.437  1.00 93.31           C  
ATOM   2481  ND2 ASN A 163      14.422  -2.638   2.963  1.00 93.31           N  
ATOM   2482 HD21 ASN A 163      13.652  -3.197   2.626  1.00 93.31           H  
ATOM   2483 HD22 ASN A 163      14.292  -1.925   3.666  1.00 93.31           H  
ATOM   2484  OD1 ASN A 163      16.499  -1.987   2.756  1.00 93.31           O  
ATOM   2485  N   LYS A 164      15.768  -4.751  -2.022  1.00 86.95           N  
ATOM   2486  H   LYS A 164      14.819  -4.424  -2.131  1.00 86.95           H  
ATOM   2487  CA  LYS A 164      16.328  -5.711  -2.981  1.00 86.95           C  
ATOM   2488  HA  LYS A 164      16.672  -6.569  -2.403  1.00 86.95           H  
ATOM   2489  C   LYS A 164      17.561  -5.143  -3.687  1.00 86.95           C  
ATOM   2490  CB  LYS A 164      15.272  -6.213  -3.972  1.00 86.95           C  
ATOM   2491  HB2 LYS A 164      15.713  -7.016  -4.563  1.00 86.95           H  
ATOM   2492  HB3 LYS A 164      14.432  -6.631  -3.418  1.00 86.95           H  
ATOM   2493  O   LYS A 164      17.626  -3.952  -3.993  1.00 86.95           O  
ATOM   2494  CG  LYS A 164      14.772  -5.125  -4.928  1.00 86.95           C  
ATOM   2495  HG2 LYS A 164      15.600  -4.738  -5.521  1.00 86.95           H  
ATOM   2496  HG3 LYS A 164      14.327  -4.312  -4.355  1.00 86.95           H  
ATOM   2497  CD  LYS A 164      13.729  -5.722  -5.872  1.00 86.95           C  
ATOM   2498  HD2 LYS A 164      14.166  -6.538  -6.447  1.00 86.95           H  
ATOM   2499  HD3 LYS A 164      12.884  -6.090  -5.289  1.00 86.95           H  
ATOM   2500  CE  LYS A 164      13.272  -4.619  -6.806  1.00 86.95           C  
ATOM   2501  HE2 LYS A 164      12.990  -3.782  -6.167  1.00 86.95           H  
ATOM   2502  HE3 LYS A 164      14.096  -4.321  -7.454  1.00 86.95           H  
ATOM   2503  NZ  LYS A 164      12.092  -5.018  -7.592  1.00 86.95           N  
ATOM   2504  HZ1 LYS A 164      12.262  -5.745  -8.272  1.00 86.95           H  
ATOM   2505  HZ2 LYS A 164      11.631  -4.214  -7.993  1.00 86.95           H  
ATOM   2506  HZ3 LYS A 164      11.349  -5.319  -6.978  1.00 86.95           H  
ATOM   2507  N   ASP A 165      18.512  -6.023  -3.991  1.00 82.35           N  
ATOM   2508  H   ASP A 165      18.393  -6.989  -3.722  1.00 82.35           H  
ATOM   2509  CA  ASP A 165      19.697  -5.659  -4.761  1.00 82.35           C  
ATOM   2510  HA  ASP A 165      20.153  -4.791  -4.284  1.00 82.35           H  
ATOM   2511  C   ASP A 165      19.306  -5.271  -6.195  1.00 82.35           C  
ATOM   2512  CB  ASP A 165      20.732  -6.795  -4.734  1.00 82.35           C  
ATOM   2513  HB2 ASP A 165      20.967  -7.035  -3.697  1.00 82.35           H  
ATOM   2514  HB3 ASP A 165      20.304  -7.682  -5.201  1.00 82.35           H  
ATOM   2515  O   ASP A 165      18.639  -6.029  -6.899  1.00 82.35           O  
ATOM   2516  CG  ASP A 165      22.036  -6.422  -5.456  1.00 82.35           C  
ATOM   2517  OD1 ASP A 165      22.248  -5.225  -5.755  1.00 82.35           O  
ATOM   2518  OD2 ASP A 165      22.837  -7.329  -5.756  1.00 82.35           O  
ATOM   2519  N   ARG A 166      19.730  -4.073  -6.602  1.00 79.41           N  
ATOM   2520  H   ARG A 166      20.310  -3.570  -5.946  1.00 79.41           H  
ATOM   2521  CA  ARG A 166      19.506  -3.475  -7.926  1.00 79.41           C  
ATOM   2522  HA  ARG A 166      18.937  -4.174  -8.539  1.00 79.41           H  
ATOM   2523  C   ARG A 166      20.812  -3.247  -8.679  1.00 79.41           C  
ATOM   2524  CB  ARG A 166      18.685  -2.187  -7.773  1.00 79.41           C  
ATOM   2525  HB2 ARG A 166      19.161  -1.536  -7.041  1.00 79.41           H  
ATOM   2526  HB3 ARG A 166      18.637  -1.654  -8.722  1.00 79.41           H  
ATOM   2527  O   ARG A 166      20.858  -2.452  -9.613  1.00 79.41           O  
ATOM   2528  CG  ARG A 166      17.259  -2.514  -7.332  1.00 79.41           C  
ATOM   2529  HG2 ARG A 166      16.792  -3.180  -8.057  1.00 79.41           H  
ATOM   2530  HG3 ARG A 166      17.274  -3.004  -6.358  1.00 79.41           H  
ATOM   2531  CD  ARG A 166      16.455  -1.226  -7.226  1.00 79.41           C  
ATOM   2532  HD2 ARG A 166      16.407  -0.743  -8.202  1.00 79.41           H  
ATOM   2533  HD3 ARG A 166      16.964  -0.551  -6.538  1.00 79.41           H  
ATOM   2534  NE  ARG A 166      15.108  -1.504  -6.709  1.00 79.41           N  
ATOM   2535  HE  ARG A 166      15.010  -1.495  -5.703  1.00 79.41           H  
ATOM   2536  NH1 ARG A 166      14.019  -1.764  -8.691  1.00 79.41           N  
ATOM   2537 HH11 ARG A 166      13.167  -1.692  -9.228  1.00 79.41           H  
ATOM   2538 HH12 ARG A 166      14.901  -1.910  -9.161  1.00 79.41           H  
ATOM   2539  NH2 ARG A 166      12.855  -1.611  -6.779  1.00 79.41           N  
ATOM   2540 HH21 ARG A 166      12.840  -1.523  -5.772  1.00 79.41           H  
ATOM   2541 HH22 ARG A 166      11.976  -1.850  -7.213  1.00 79.41           H  
ATOM   2542  CZ  ARG A 166      13.999  -1.617  -7.404  1.00 79.41           C  
ATOM   2543  N   SER A 167      21.891  -3.919  -8.279  1.00 71.72           N  
ATOM   2544  H   SER A 167      21.816  -4.519  -7.471  1.00 71.72           H  
ATOM   2545  CA  SER A 167      23.202  -3.814  -8.925  1.00 71.72           C  
ATOM   2546  HA  SER A 167      23.532  -2.777  -8.863  1.00 71.72           H  
ATOM   2547  C   SER A 167      23.181  -4.179 -10.416  1.00 71.72           C  
ATOM   2548  CB  SER A 167      24.218  -4.681  -8.172  1.00 71.72           C  
ATOM   2549  HB2 SER A 167      25.190  -4.583  -8.657  1.00 71.72           H  
ATOM   2550  HB3 SER A 167      24.306  -4.326  -7.146  1.00 71.72           H  
ATOM   2551  O   SER A 167      23.965  -3.623 -11.179  1.00 71.72           O  
ATOM   2552  OG  SER A 167      23.844  -6.046  -8.162  1.00 71.72           O  
ATOM   2553  HG  SER A 167      23.480  -6.271  -7.303  1.00 71.72           H  
ATOM   2554  N   SER A 168      22.266  -5.057 -10.841  1.00 69.83           N  
ATOM   2555  H   SER A 168      21.706  -5.530 -10.146  1.00 69.83           H  
ATOM   2556  CA  SER A 168      22.026  -5.416 -12.246  1.00 69.83           C  
ATOM   2557  HA  SER A 168      22.955  -5.300 -12.806  1.00 69.83           H  
ATOM   2558  C   SER A 168      20.971  -4.560 -12.956  1.00 69.83           C  
ATOM   2559  CB  SER A 168      21.602  -6.885 -12.325  1.00 69.83           C  
ATOM   2560  HB2 SER A 168      21.385  -7.150 -13.360  1.00 69.83           H  
ATOM   2561  HB3 SER A 168      22.425  -7.508 -11.976  1.00 69.83           H  
ATOM   2562  O   SER A 168      20.799  -4.700 -14.166  1.00 69.83           O  
ATOM   2563  OG  SER A 168      20.461  -7.144 -11.521  1.00 69.83           O  
ATOM   2564  HG  SER A 168      19.717  -6.603 -11.796  1.00 69.83           H  
ATOM   2565  N   ASP A 169      20.255  -3.705 -12.225  1.00 73.55           N  
ATOM   2566  H   ASP A 169      20.526  -3.552 -11.264  1.00 73.55           H  
ATOM   2567  CA  ASP A 169      19.078  -2.969 -12.703  1.00 73.55           C  
ATOM   2568  HA  ASP A 169      18.691  -3.467 -13.592  1.00 73.55           H  
ATOM   2569  C   ASP A 169      19.463  -1.543 -13.127  1.00 73.55           C  
ATOM   2570  CB  ASP A 169      17.953  -2.974 -11.652  1.00 73.55           C  
ATOM   2571  HB2 ASP A 169      18.332  -2.528 -10.733  1.00 73.55           H  
ATOM   2572  HB3 ASP A 169      17.143  -2.341 -12.015  1.00 73.55           H  
ATOM   2573  O   ASP A 169      18.880  -0.544 -12.682  1.00 73.55           O  
ATOM   2574  CG  ASP A 169      17.337  -4.336 -11.321  1.00 73.55           C  
ATOM   2575  OD1 ASP A 169      17.741  -5.363 -11.918  1.00 73.55           O  
ATOM   2576  OD2 ASP A 169      16.422  -4.318 -10.460  1.00 73.55           O  
ATOM   2577  N   GLU A 170      20.484  -1.442 -13.977  1.00 82.68           N  
ATOM   2578  H   GLU A 170      20.915  -2.291 -14.313  1.00 82.68           H  
ATOM   2579  CA  GLU A 170      20.766  -0.191 -14.675  1.00 82.68           C  
ATOM   2580  HA  GLU A 170      20.825   0.609 -13.937  1.00 82.68           H  
ATOM   2581  C   GLU A 170      19.606   0.131 -15.621  1.00 82.68           C  
ATOM   2582  CB  GLU A 170      22.105  -0.235 -15.427  1.00 82.68           C  
ATOM   2583  HB2 GLU A 170      22.120  -1.103 -16.086  1.00 82.68           H  
ATOM   2584  HB3 GLU A 170      22.186   0.668 -16.032  1.00 82.68           H  
ATOM   2585  O   GLU A 170      19.058  -0.744 -16.300  1.00 82.68           O  
ATOM   2586  CG  GLU A 170      23.305  -0.287 -14.465  1.00 82.68           C  
ATOM   2587  HG2 GLU A 170      23.236   0.562 -13.785  1.00 82.68           H  
ATOM   2588  HG3 GLU A 170      23.243  -1.199 -13.871  1.00 82.68           H  
ATOM   2589  CD  GLU A 170      24.671  -0.248 -15.175  1.00 82.68           C  
ATOM   2590  OE1 GLU A 170      25.688  -0.148 -14.448  1.00 82.68           O  
ATOM   2591  OE2 GLU A 170      24.714  -0.309 -16.426  1.00 82.68           O  
ATOM   2592  N   THR A 171      19.220   1.403 -15.666  1.00 85.12           N  
ATOM   2593  H   THR A 171      19.697   2.086 -15.095  1.00 85.12           H  
ATOM   2594  CA  THR A 171      18.292   1.884 -16.686  1.00 85.12           C  
ATOM   2595  HA  THR A 171      17.382   1.285 -16.650  1.00 85.12           H  
ATOM   2596  C   THR A 171      18.908   1.718 -18.070  1.00 85.12           C  
ATOM   2597  CB  THR A 171      17.912   3.351 -16.468  1.00 85.12           C  
ATOM   2598  HB  THR A 171      17.225   3.662 -17.255  1.00 85.12           H  
ATOM   2599  O   THR A 171      20.127   1.636 -18.230  1.00 85.12           O  
ATOM   2600  CG2 THR A 171      17.245   3.581 -15.115  1.00 85.12           C  
ATOM   2601 HG21 THR A 171      16.866   4.602 -15.086  1.00 85.12           H  
ATOM   2602 HG22 THR A 171      17.964   3.427 -14.310  1.00 85.12           H  
ATOM   2603 HG23 THR A 171      16.411   2.890 -14.997  1.00 85.12           H  
ATOM   2604  OG1 THR A 171      19.064   4.152 -16.512  1.00 85.12           O  
ATOM   2605  HG1 THR A 171      18.910   4.810 -17.194  1.00 85.12           H  
ATOM   2606  N   ILE A 172      18.070   1.721 -19.103  1.00 78.57           N  
ATOM   2607  H   ILE A 172      17.080   1.710 -18.907  1.00 78.57           H  
ATOM   2608  CA  ILE A 172      18.522   1.601 -20.498  1.00 78.57           C  
ATOM   2609  HA  ILE A 172      19.012   0.632 -20.603  1.00 78.57           H  
ATOM   2610  C   ILE A 172      19.578   2.651 -20.919  1.00 78.57           C  
ATOM   2611  CB  ILE A 172      17.303   1.623 -21.443  1.00 78.57           C  
ATOM   2612  HB  ILE A 172      17.681   1.575 -22.464  1.00 78.57           H  
ATOM   2613  O   ILE A 172      20.344   2.404 -21.849  1.00 78.57           O  
ATOM   2614  CG1 ILE A 172      16.476   2.918 -21.255  1.00 78.57           C  
ATOM   2615 HG12 ILE A 172      16.052   2.923 -20.251  1.00 78.57           H  
ATOM   2616 HG13 ILE A 172      17.127   3.790 -21.322  1.00 78.57           H  
ATOM   2617  CG2 ILE A 172      16.438   0.365 -21.253  1.00 78.57           C  
ATOM   2618 HG21 ILE A 172      17.061  -0.526 -21.335  1.00 78.57           H  
ATOM   2619 HG22 ILE A 172      15.966   0.371 -20.270  1.00 78.57           H  
ATOM   2620 HG23 ILE A 172      15.663   0.322 -22.018  1.00 78.57           H  
ATOM   2621  CD1 ILE A 172      15.334   3.098 -22.262  1.00 78.57           C  
ATOM   2622 HD11 ILE A 172      14.929   4.106 -22.174  1.00 78.57           H  
ATOM   2623 HD12 ILE A 172      15.686   2.935 -23.281  1.00 78.57           H  
ATOM   2624 HD13 ILE A 172      14.539   2.381 -22.059  1.00 78.57           H  
ATOM   2625  N   ASP A 173      19.653   3.802 -20.241  1.00 79.00           N  
ATOM   2626  H   ASP A 173      18.993   3.954 -19.491  1.00 79.00           H  
ATOM   2627  CA  ASP A 173      20.653   4.863 -20.438  1.00 79.00           C  
ATOM   2628  HA  ASP A 173      21.093   4.716 -21.424  1.00 79.00           H  
ATOM   2629  C   ASP A 173      21.844   4.821 -19.447  1.00 79.00           C  
ATOM   2630  CB  ASP A 173      19.953   6.233 -20.473  1.00 79.00           C  
ATOM   2631  HB2 ASP A 173      19.192   6.228 -21.253  1.00 79.00           H  
ATOM   2632  HB3 ASP A 173      20.688   6.989 -20.749  1.00 79.00           H  
ATOM   2633  O   ASP A 173      22.715   5.706 -19.473  1.00 79.00           O  
ATOM   2634  CG  ASP A 173      19.288   6.643 -19.158  1.00 79.00           C  
ATOM   2635  OD1 ASP A 173      18.791   5.768 -18.420  1.00 79.00           O  
ATOM   2636  OD2 ASP A 173      19.270   7.858 -18.874  1.00 79.00           O  
ATOM   2637  N   GLY A 174      21.923   3.778 -18.614  1.00 85.41           N  
ATOM   2638  H   GLY A 174      21.183   3.092 -18.651  1.00 85.41           H  
ATOM   2639  CA  GLY A 174      23.052   3.464 -17.734  1.00 85.41           C  
ATOM   2640  HA2 GLY A 174      23.989   3.705 -18.236  1.00 85.41           H  
ATOM   2641  HA3 GLY A 174      23.044   2.392 -17.540  1.00 85.41           H  
ATOM   2642  C   GLY A 174      23.034   4.171 -16.377  1.00 85.41           C  
ATOM   2643  O   GLY A 174      24.099   4.428 -15.816  1.00 85.41           O  
ATOM   2644  N   PHE A 175      21.863   4.551 -15.860  1.00 92.06           N  
ATOM   2645  H   PHE A 175      21.012   4.292 -16.337  1.00 92.06           H  
ATOM   2646  CA  PHE A 175      21.736   5.059 -14.494  1.00 92.06           C  
ATOM   2647  HA  PHE A 175      22.685   5.501 -14.191  1.00 92.06           H  
ATOM   2648  C   PHE A 175      21.430   3.920 -13.518  1.00 92.06           C  
ATOM   2649  CB  PHE A 175      20.676   6.160 -14.371  1.00 92.06           C  
ATOM   2650  HB2 PHE A 175      19.723   5.831 -14.786  1.00 92.06           H  
ATOM   2651  HB3 PHE A 175      20.526   6.306 -13.301  1.00 92.06           H  
ATOM   2652  O   PHE A 175      20.571   3.075 -13.757  1.00 92.06           O  
ATOM   2653  CG  PHE A 175      21.042   7.511 -14.946  1.00 92.06           C  
ATOM   2654  CD1 PHE A 175      21.298   8.594 -14.083  1.00 92.06           C  
ATOM   2655  HD1 PHE A 175      21.232   8.467 -13.013  1.00 92.06           H  
ATOM   2656  CD2 PHE A 175      21.105   7.702 -16.335  1.00 92.06           C  
ATOM   2657  HD2 PHE A 175      20.889   6.878 -16.999  1.00 92.06           H  
ATOM   2658  CE1 PHE A 175      21.640   9.851 -14.606  1.00 92.06           C  
ATOM   2659  HE1 PHE A 175      21.832  10.675 -13.934  1.00 92.06           H  
ATOM   2660  CE2 PHE A 175      21.434   8.964 -16.861  1.00 92.06           C  
ATOM   2661  HE2 PHE A 175      21.449   9.107 -17.931  1.00 92.06           H  
ATOM   2662  CZ  PHE A 175      21.712  10.038 -15.997  1.00 92.06           C  
ATOM   2663  HZ  PHE A 175      21.954  11.009 -16.402  1.00 92.06           H  
ATOM   2664  N   LYS A 176      22.093   3.945 -12.364  1.00 93.35           N  
ATOM   2665  H   LYS A 176      22.774   4.680 -12.237  1.00 93.35           H  
ATOM   2666  CA  LYS A 176      21.829   3.052 -11.234  1.00 93.35           C  
ATOM   2667  HA  LYS A 176      21.504   2.086 -11.619  1.00 93.35           H  
ATOM   2668  C   LYS A 176      20.718   3.621 -10.352  1.00 93.35           C  
ATOM   2669  CB  LYS A 176      23.137   2.857 -10.460  1.00 93.35           C  
ATOM   2670  HB2 LYS A 176      23.459   3.811 -10.043  1.00 93.35           H  
ATOM   2671  HB3 LYS A 176      23.903   2.499 -11.147  1.00 93.35           H  
ATOM   2672  O   LYS A 176      20.722   4.817 -10.083  1.00 93.35           O  
ATOM   2673  CG  LYS A 176      22.971   1.839  -9.328  1.00 93.35           C  
ATOM   2674  HG2 LYS A 176      22.222   2.191  -8.620  1.00 93.35           H  
ATOM   2675  HG3 LYS A 176      22.644   0.887  -9.748  1.00 93.35           H  
ATOM   2676  CD  LYS A 176      24.286   1.637  -8.575  1.00 93.35           C  
ATOM   2677  HD2 LYS A 176      25.056   1.291  -9.265  1.00 93.35           H  
ATOM   2678  HD3 LYS A 176      24.592   2.579  -8.120  1.00 93.35           H  
ATOM   2679  CE  LYS A 176      24.049   0.591  -7.487  1.00 93.35           C  
ATOM   2680  HE2 LYS A 176      23.761  -0.349  -7.958  1.00 93.35           H  
ATOM   2681  HE3 LYS A 176      23.217   0.924  -6.865  1.00 93.35           H  
ATOM   2682  NZ  LYS A 176      25.244   0.404  -6.638  1.00 93.35           N  
ATOM   2683  HZ1 LYS A 176      26.080   0.202  -7.167  1.00 93.35           H  
ATOM   2684  HZ2 LYS A 176      25.394   1.238  -6.088  1.00 93.35           H  
ATOM   2685  HZ3 LYS A 176      25.079  -0.300  -5.932  1.00 93.35           H  
ATOM   2686  N   ASN A 177      19.804   2.777  -9.877  1.00 92.38           N  
ATOM   2687  H   ASN A 177      19.909   1.797 -10.100  1.00 92.38           H  
ATOM   2688  CA  ASN A 177      18.704   3.165  -8.986  1.00 92.38           C  
ATOM   2689  HA  ASN A 177      18.393   4.183  -9.218  1.00 92.38           H  
ATOM   2690  C   ASN A 177      19.123   3.144  -7.502  1.00 92.38           C  
ATOM   2691  CB  ASN A 177      17.511   2.223  -9.237  1.00 92.38           C  
ATOM   2692  HB2 ASN A 177      17.843   1.185  -9.220  1.00 92.38           H  
ATOM   2693  HB3 ASN A 177      16.784   2.357  -8.436  1.00 92.38           H  
ATOM   2694  O   ASN A 177      19.729   2.169  -7.061  1.00 92.38           O  
ATOM   2695  CG  ASN A 177      16.803   2.519 -10.545  1.00 92.38           C  
ATOM   2696  ND2 ASN A 177      17.157   1.878 -11.639  1.00 92.38           N  
ATOM   2697 HD21 ASN A 177      16.798   2.215 -12.521  1.00 92.38           H  
ATOM   2698 HD22 ASN A 177      17.867   1.159 -11.649  1.00 92.38           H  
ATOM   2699  OD1 ASN A 177      15.897   3.337 -10.590  1.00 92.38           O  
ATOM   2700  N   HIS A 178      18.717   4.161  -6.732  1.00 93.92           N  
ATOM   2701  H   HIS A 178      18.215   4.927  -7.156  1.00 93.92           H  
ATOM   2702  CA  HIS A 178      18.903   4.246  -5.276  1.00 93.92           C  
ATOM   2703  HA  HIS A 178      19.231   3.281  -4.889  1.00 93.92           H  
ATOM   2704  C   HIS A 178      17.580   4.614  -4.598  1.00 93.92           C  
ATOM   2705  CB  HIS A 178      19.988   5.269  -4.910  1.00 93.92           C  
ATOM   2706  HB2 HIS A 178      20.134   5.241  -3.830  1.00 93.92           H  
ATOM   2707  HB3 HIS A 178      19.660   6.279  -5.158  1.00 93.92           H  
ATOM   2708  O   HIS A 178      17.243   5.790  -4.454  1.00 93.92           O  
ATOM   2709  CG  HIS A 178      21.318   5.024  -5.560  1.00 93.92           C  
ATOM   2710  CD2 HIS A 178      21.740   5.538  -6.750  1.00 93.92           C  
ATOM   2711  HD2 HIS A 178      21.167   6.163  -7.419  1.00 93.92           H  
ATOM   2712  ND1 HIS A 178      22.364   4.315  -4.981  1.00 93.92           N  
ATOM   2713  CE1 HIS A 178      23.397   4.431  -5.822  1.00 93.92           C  
ATOM   2714  HE1 HIS A 178      24.393   4.061  -5.629  1.00 93.92           H  
ATOM   2715  NE2 HIS A 178      23.049   5.153  -6.895  1.00 93.92           N  
ATOM   2716  HE2 HIS A 178      23.673   5.459  -7.628  1.00 93.92           H  
ATOM   2717  N   LEU A 179      16.816   3.603  -4.183  1.00 94.92           N  
ATOM   2718  H   LEU A 179      17.170   2.662  -4.273  1.00 94.92           H  
ATOM   2719  CA  LEU A 179      15.571   3.804  -3.437  1.00 94.92           C  
ATOM   2720  HA  LEU A 179      15.024   4.653  -3.847  1.00 94.92           H  
ATOM   2721  C   LEU A 179      15.921   4.097  -1.987  1.00 94.92           C  
ATOM   2722  CB  LEU A 179      14.692   2.556  -3.526  1.00 94.92           C  
ATOM   2723  HB2 LEU A 179      15.269   1.707  -3.160  1.00 94.92           H  
ATOM   2724  HB3 LEU A 179      13.823   2.677  -2.879  1.00 94.92           H  
ATOM   2725  O   LEU A 179      16.337   3.199  -1.267  1.00 94.92           O  
ATOM   2726  CG  LEU A 179      14.218   2.300  -4.954  1.00 94.92           C  
ATOM   2727  HG  LEU A 179      14.964   2.624  -5.679  1.00 94.92           H  
ATOM   2728  CD1 LEU A 179      14.012   0.817  -5.134  1.00 94.92           C  
ATOM   2729 HD11 LEU A 179      13.700   0.683  -6.170  1.00 94.92           H  
ATOM   2730 HD12 LEU A 179      14.956   0.314  -4.926  1.00 94.92           H  
ATOM   2731 HD13 LEU A 179      13.249   0.449  -4.447  1.00 94.92           H  
ATOM   2732  CD2 LEU A 179      12.893   2.966  -5.283  1.00 94.92           C  
ATOM   2733 HD21 LEU A 179      12.746   2.933  -6.362  1.00 94.92           H  
ATOM   2734 HD22 LEU A 179      12.080   2.427  -4.794  1.00 94.92           H  
ATOM   2735 HD23 LEU A 179      12.912   4.005  -4.954  1.00 94.92           H  
ATOM   2736  N   LEU A 180      15.776   5.351  -1.580  1.00 95.84           N  
ATOM   2737  H   LEU A 180      15.383   6.018  -2.228  1.00 95.84           H  
ATOM   2738  CA  LEU A 180      16.228   5.821  -0.275  1.00 95.84           C  
ATOM   2739  HA  LEU A 180      17.169   5.334  -0.020  1.00 95.84           H  
ATOM   2740  C   LEU A 180      15.245   5.444   0.827  1.00 95.84           C  
ATOM   2741  CB  LEU A 180      16.446   7.343  -0.335  1.00 95.84           C  
ATOM   2742  HB2 LEU A 180      16.798   7.670   0.643  1.00 95.84           H  
ATOM   2743  HB3 LEU A 180      15.491   7.830  -0.531  1.00 95.84           H  
ATOM   2744  O   LEU A 180      15.647   4.967   1.881  1.00 95.84           O  
ATOM   2745  CG  LEU A 180      17.457   7.799  -1.404  1.00 95.84           C  
ATOM   2746  HG  LEU A 180      17.067   7.580  -2.398  1.00 95.84           H  
ATOM   2747  CD1 LEU A 180      17.664   9.311  -1.300  1.00 95.84           C  
ATOM   2748 HD11 LEU A 180      18.026   9.576  -0.307  1.00 95.84           H  
ATOM   2749 HD12 LEU A 180      16.722   9.821  -1.498  1.00 95.84           H  
ATOM   2750 HD13 LEU A 180      18.391   9.631  -2.047  1.00 95.84           H  
ATOM   2751  CD2 LEU A 180      18.813   7.114  -1.234  1.00 95.84           C  
ATOM   2752 HD21 LEU A 180      19.181   7.272  -0.221  1.00 95.84           H  
ATOM   2753 HD22 LEU A 180      18.721   6.045  -1.426  1.00 95.84           H  
ATOM   2754 HD23 LEU A 180      19.526   7.513  -1.956  1.00 95.84           H  
ATOM   2755  N   PHE A 181      13.953   5.655   0.590  1.00 97.15           N  
ATOM   2756  H   PHE A 181      13.674   6.033  -0.304  1.00 97.15           H  
ATOM   2757  CA  PHE A 181      12.910   5.280   1.536  1.00 97.15           C  
ATOM   2758  HA  PHE A 181      13.167   4.306   1.953  1.00 97.15           H  
ATOM   2759  C   PHE A 181      11.552   5.134   0.855  1.00 97.15           C  
ATOM   2760  CB  PHE A 181      12.854   6.287   2.697  1.00 97.15           C  
ATOM   2761  HB2 PHE A 181      13.795   6.228   3.243  1.00 97.15           H  
ATOM   2762  HB3 PHE A 181      12.070   5.992   3.395  1.00 97.15           H  
ATOM   2763  O   PHE A 181      11.286   5.736  -0.188  1.00 97.15           O  
ATOM   2764  CG  PHE A 181      12.608   7.728   2.323  1.00 97.15           C  
ATOM   2765  CD1 PHE A 181      13.688   8.614   2.169  1.00 97.15           C  
ATOM   2766  HD1 PHE A 181      14.700   8.253   2.282  1.00 97.15           H  
ATOM   2767  CD2 PHE A 181      11.289   8.196   2.195  1.00 97.15           C  
ATOM   2768  HD2 PHE A 181      10.466   7.512   2.334  1.00 97.15           H  
ATOM   2769  CE1 PHE A 181      13.445   9.972   1.905  1.00 97.15           C  
ATOM   2770  HE1 PHE A 181      14.274  10.657   1.807  1.00 97.15           H  
ATOM   2771  CE2 PHE A 181      11.047   9.550   1.910  1.00 97.15           C  
ATOM   2772  HE2 PHE A 181      10.034   9.912   1.815  1.00 97.15           H  
ATOM   2773  CZ  PHE A 181      12.124  10.439   1.776  1.00 97.15           C  
ATOM   2774  HZ  PHE A 181      11.936  11.484   1.580  1.00 97.15           H  
ATOM   2775  N   ALA A 182      10.683   4.335   1.464  1.00 97.53           N  
ATOM   2776  H   ALA A 182      10.974   3.927   2.341  1.00 97.53           H  
ATOM   2777  CA  ALA A 182       9.291   4.171   1.080  1.00 97.53           C  
ATOM   2778  HA  ALA A 182       9.138   4.552   0.071  1.00 97.53           H  
ATOM   2779  C   ALA A 182       8.397   4.947   2.045  1.00 97.53           C  
ATOM   2780  CB  ALA A 182       8.938   2.681   1.094  1.00 97.53           C  
ATOM   2781  HB1 ALA A 182       9.731   2.101   0.621  1.00 97.53           H  
ATOM   2782  HB2 ALA A 182       8.833   2.332   2.121  1.00 97.53           H  
ATOM   2783  HB3 ALA A 182       7.997   2.518   0.568  1.00 97.53           H  
ATOM   2784  O   ALA A 182       8.552   4.824   3.258  1.00 97.53           O  
ATOM   2785  N   VAL A 183       7.426   5.686   1.516  1.00 98.13           N  
ATOM   2786  H   VAL A 183       7.367   5.761   0.510  1.00 98.13           H  
ATOM   2787  CA  VAL A 183       6.364   6.304   2.315  1.00 98.13           C  
ATOM   2788  HA  VAL A 183       6.518   6.052   3.365  1.00 98.13           H  
ATOM   2789  C   VAL A 183       5.026   5.726   1.883  1.00 98.13           C  
ATOM   2790  CB  VAL A 183       6.361   7.835   2.214  1.00 98.13           C  
ATOM   2791  HB  VAL A 183       5.990   8.126   1.231  1.00 98.13           H  
ATOM   2792  O   VAL A 183       4.743   5.625   0.687  1.00 98.13           O  
ATOM   2793  CG1 VAL A 183       5.463   8.448   3.290  1.00 98.13           C  
ATOM   2794 HG11 VAL A 183       5.914   8.314   4.274  1.00 98.13           H  
ATOM   2795 HG12 VAL A 183       4.482   7.973   3.297  1.00 98.13           H  
ATOM   2796 HG13 VAL A 183       5.346   9.511   3.078  1.00 98.13           H  
ATOM   2797  CG2 VAL A 183       7.750   8.445   2.400  1.00 98.13           C  
ATOM   2798 HG21 VAL A 183       8.198   8.091   3.329  1.00 98.13           H  
ATOM   2799 HG22 VAL A 183       7.677   9.533   2.418  1.00 98.13           H  
ATOM   2800 HG23 VAL A 183       8.379   8.164   1.556  1.00 98.13           H  
ATOM   2801  N   TYR A 184       4.213   5.334   2.856  1.00 97.64           N  
ATOM   2802  H   TYR A 184       4.522   5.427   3.813  1.00 97.64           H  
ATOM   2803  CA  TYR A 184       2.914   4.707   2.633  1.00 97.64           C  
ATOM   2804  HA  TYR A 184       2.512   5.106   1.702  1.00 97.64           H  
ATOM   2805  C   TYR A 184       1.943   5.049   3.779  1.00 97.64           C  
ATOM   2806  CB  TYR A 184       3.095   3.189   2.454  1.00 97.64           C  
ATOM   2807  HB2 TYR A 184       2.126   2.737   2.241  1.00 97.64           H  
ATOM   2808  HB3 TYR A 184       3.725   3.017   1.582  1.00 97.64           H  
ATOM   2809  O   TYR A 184       2.377   5.434   4.863  1.00 97.64           O  
ATOM   2810  CG  TYR A 184       3.726   2.474   3.632  1.00 97.64           C  
ATOM   2811  CD1 TYR A 184       5.118   2.547   3.832  1.00 97.64           C  
ATOM   2812  HD1 TYR A 184       5.743   3.088   3.137  1.00 97.64           H  
ATOM   2813  CD2 TYR A 184       2.925   1.746   4.533  1.00 97.64           C  
ATOM   2814  HD2 TYR A 184       1.859   1.671   4.379  1.00 97.64           H  
ATOM   2815  CE1 TYR A 184       5.700   1.947   4.960  1.00 97.64           C  
ATOM   2816  HE1 TYR A 184       6.763   2.049   5.124  1.00 97.64           H  
ATOM   2817  CE2 TYR A 184       3.509   1.123   5.651  1.00 97.64           C  
ATOM   2818  HE2 TYR A 184       2.902   0.575   6.357  1.00 97.64           H  
ATOM   2819  OH  TYR A 184       5.437   0.705   7.000  1.00 97.64           O  
ATOM   2820  HH  TYR A 184       6.378   0.876   7.076  1.00 97.64           H  
ATOM   2821  CZ  TYR A 184       4.895   1.240   5.877  1.00 97.64           C  
ATOM   2822  N   PRO A 185       0.621   4.974   3.573  1.00 96.75           N  
ATOM   2823  CA  PRO A 185      -0.370   5.213   4.614  1.00 96.75           C  
ATOM   2824  HA  PRO A 185      -0.129   6.154   5.108  1.00 96.75           H  
ATOM   2825  C   PRO A 185      -0.431   4.096   5.658  1.00 96.75           C  
ATOM   2826  CB  PRO A 185      -1.720   5.349   3.910  1.00 96.75           C  
ATOM   2827  HB2 PRO A 185      -2.359   4.492   4.128  1.00 96.75           H  
ATOM   2828  HB3 PRO A 185      -2.215   6.272   4.212  1.00 96.75           H  
ATOM   2829  O   PRO A 185      -0.017   2.967   5.420  1.00 96.75           O  
ATOM   2830  CG  PRO A 185      -1.398   5.364   2.424  1.00 96.75           C  
ATOM   2831  HG2 PRO A 185      -1.387   6.390   2.056  1.00 96.75           H  
ATOM   2832  HG3 PRO A 185      -2.096   4.731   1.876  1.00 96.75           H  
ATOM   2833  CD  PRO A 185      -0.017   4.768   2.301  1.00 96.75           C  
ATOM   2834  HD2 PRO A 185       0.506   5.286   1.497  1.00 96.75           H  
ATOM   2835  HD3 PRO A 185      -0.096   3.697   2.113  1.00 96.75           H  
ATOM   2836  N   THR A 186      -1.078   4.384   6.787  1.00 93.49           N  
ATOM   2837  H   THR A 186      -1.380   5.337   6.930  1.00 93.49           H  
ATOM   2838  CA  THR A 186      -1.334   3.417   7.875  1.00 93.49           C  
ATOM   2839  HA  THR A 186      -0.382   2.978   8.175  1.00 93.49           H  
ATOM   2840  C   THR A 186      -2.245   2.238   7.512  1.00 93.49           C  
ATOM   2841  CB  THR A 186      -1.945   4.135   9.087  1.00 93.49           C  
ATOM   2842  HB  THR A 186      -2.255   3.403   9.833  1.00 93.49           H  
ATOM   2843  O   THR A 186      -2.392   1.315   8.308  1.00 93.49           O  
ATOM   2844  CG2 THR A 186      -0.937   5.078   9.737  1.00 93.49           C  
ATOM   2845 HG21 THR A 186      -0.634   5.863   9.044  1.00 93.49           H  
ATOM   2846 HG22 THR A 186      -0.055   4.504  10.020  1.00 93.49           H  
ATOM   2847 HG23 THR A 186      -1.368   5.529  10.631  1.00 93.49           H  
ATOM   2848  OG1 THR A 186      -3.057   4.929   8.720  1.00 93.49           O  
ATOM   2849  HG1 THR A 186      -3.144   5.581   9.419  1.00 93.49           H  
ATOM   2850  N   GLY A 187      -2.875   2.250   6.338  1.00 94.96           N  
ATOM   2851  H   GLY A 187      -2.631   2.972   5.675  1.00 94.96           H  
ATOM   2852  CA  GLY A 187      -3.746   1.179   5.864  1.00 94.96           C  
ATOM   2853  HA2 GLY A 187      -4.768   1.366   6.195  1.00 94.96           H  
ATOM   2854  HA3 GLY A 187      -3.421   0.225   6.277  1.00 94.96           H  
ATOM   2855  C   GLY A 187      -3.737   1.067   4.344  1.00 94.96           C  
ATOM   2856  O   GLY A 187      -3.252   1.952   3.636  1.00 94.96           O  
ATOM   2857  N   ARG A 188      -4.294  -0.032   3.837  1.00 96.61           N  
ATOM   2858  H   ARG A 188      -4.632  -0.735   4.480  1.00 96.61           H  
ATOM   2859  CA  ARG A 188      -4.396  -0.338   2.406  1.00 96.61           C  
ATOM   2860  HA  ARG A 188      -3.598   0.185   1.879  1.00 96.61           H  
ATOM   2861  C   ARG A 188      -5.716   0.150   1.829  1.00 96.61           C  
ATOM   2862  CB  ARG A 188      -4.216  -1.846   2.179  1.00 96.61           C  
ATOM   2863  HB2 ARG A 188      -4.997  -2.386   2.714  1.00 96.61           H  
ATOM   2864  HB3 ARG A 188      -4.321  -2.075   1.119  1.00 96.61           H  
ATOM   2865  O   ARG A 188      -6.723   0.274   2.538  1.00 96.61           O  
ATOM   2866  CG  ARG A 188      -2.829  -2.310   2.645  1.00 96.61           C  
ATOM   2867  HG2 ARG A 188      -2.625  -1.956   3.655  1.00 96.61           H  
ATOM   2868  HG3 ARG A 188      -2.086  -1.892   1.965  1.00 96.61           H  
ATOM   2869  CD  ARG A 188      -2.682  -3.825   2.650  1.00 96.61           C  
ATOM   2870  HD2 ARG A 188      -2.971  -4.213   1.673  1.00 96.61           H  
ATOM   2871  HD3 ARG A 188      -1.636  -4.075   2.826  1.00 96.61           H  
ATOM   2872  NE  ARG A 188      -3.504  -4.426   3.707  1.00 96.61           N  
ATOM   2873  HE  ARG A 188      -3.890  -3.817   4.413  1.00 96.61           H  
ATOM   2874  NH1 ARG A 188      -3.361  -6.594   2.964  1.00 96.61           N  
ATOM   2875 HH11 ARG A 188      -3.695  -7.547   2.982  1.00 96.61           H  
ATOM   2876 HH12 ARG A 188      -2.656  -6.322   2.294  1.00 96.61           H  
ATOM   2877  NH2 ARG A 188      -4.623  -6.061   4.743  1.00 96.61           N  
ATOM   2878 HH21 ARG A 188      -4.977  -7.004   4.820  1.00 96.61           H  
ATOM   2879 HH22 ARG A 188      -4.816  -5.371   5.454  1.00 96.61           H  
ATOM   2880  CZ  ARG A 188      -3.821  -5.697   3.794  1.00 96.61           C  
ATOM   2881  N   GLY A 189      -5.716   0.383   0.522  1.00 95.50           N  
ATOM   2882  H   GLY A 189      -4.866   0.219   0.002  1.00 95.50           H  
ATOM   2883  CA  GLY A 189      -6.906   0.776  -0.225  1.00 95.50           C  
ATOM   2884  HA2 GLY A 189      -7.279  -0.095  -0.763  1.00 95.50           H  
ATOM   2885  HA3 GLY A 189      -7.700   1.106   0.445  1.00 95.50           H  
ATOM   2886  C   GLY A 189      -6.662   1.896  -1.228  1.00 95.50           C  
ATOM   2887  O   GLY A 189      -5.666   2.620  -1.170  1.00 95.50           O  
ATOM   2888  N   SER A 190      -7.612   2.045  -2.145  1.00 94.84           N  
ATOM   2889  H   SER A 190      -8.430   1.458  -2.064  1.00 94.84           H  
ATOM   2890  CA  SER A 190      -7.571   3.033  -3.229  1.00 94.84           C  
ATOM   2891  HA  SER A 190      -6.594   2.988  -3.708  1.00 94.84           H  
ATOM   2892  C   SER A 190      -7.764   4.474  -2.742  1.00 94.84           C  
ATOM   2893  CB  SER A 190      -8.634   2.672  -4.270  1.00 94.84           C  
ATOM   2894  HB2 SER A 190      -8.503   3.313  -5.142  1.00 94.84           H  
ATOM   2895  HB3 SER A 190      -8.514   1.634  -4.580  1.00 94.84           H  
ATOM   2896  O   SER A 190      -7.234   5.411  -3.341  1.00 94.84           O  
ATOM   2897  OG  SER A 190      -9.933   2.872  -3.743  1.00 94.84           O  
ATOM   2898  HG  SER A 190     -10.340   2.043  -3.481  1.00 94.84           H  
ATOM   2899  N   ALA A 191      -8.449   4.651  -1.606  1.00 92.68           N  
ATOM   2900  H   ALA A 191      -8.899   3.837  -1.214  1.00 92.68           H  
ATOM   2901  CA  ALA A 191      -8.731   5.950  -0.993  1.00 92.68           C  
ATOM   2902  HA  ALA A 191      -9.295   6.555  -1.703  1.00 92.68           H  
ATOM   2903  C   ALA A 191      -7.473   6.745  -0.607  1.00 92.68           C  
ATOM   2904  CB  ALA A 191      -9.601   5.702   0.243  1.00 92.68           C  
ATOM   2905  HB1 ALA A 191      -9.881   6.659   0.684  1.00 92.68           H  
ATOM   2906  HB2 ALA A 191     -10.507   5.168  -0.041  1.00 92.68           H  
ATOM   2907  HB3 ALA A 191      -9.053   5.114   0.979  1.00 92.68           H  
ATOM   2908  O   ALA A 191      -7.556   7.945  -0.370  1.00 92.68           O  
ATOM   2909  N   TYR A 192      -6.316   6.088  -0.540  1.00 95.93           N  
ATOM   2910  H   TYR A 192      -6.321   5.097  -0.738  1.00 95.93           H  
ATOM   2911  CA  TYR A 192      -5.044   6.705  -0.189  1.00 95.93           C  
ATOM   2912  HA  TYR A 192      -5.232   7.582   0.430  1.00 95.93           H  
ATOM   2913  C   TYR A 192      -4.218   7.194  -1.386  1.00 95.93           C  
ATOM   2914  CB  TYR A 192      -4.252   5.705   0.635  1.00 95.93           C  
ATOM   2915  HB2 TYR A 192      -4.122   4.784   0.067  1.00 95.93           H  
ATOM   2916  HB3 TYR A 192      -3.269   6.153   0.783  1.00 95.93           H  
ATOM   2917  O   TYR A 192      -3.181   7.822  -1.186  1.00 95.93           O  
ATOM   2918  CG  TYR A 192      -4.841   5.391   1.995  1.00 95.93           C  
ATOM   2919  CD1 TYR A 192      -4.770   6.360   3.008  1.00 95.93           C  
ATOM   2920  HD1 TYR A 192      -4.359   7.331   2.774  1.00 95.93           H  
ATOM   2921  CD2 TYR A 192      -5.399   4.128   2.267  1.00 95.93           C  
ATOM   2922  HD2 TYR A 192      -5.447   3.379   1.490  1.00 95.93           H  
ATOM   2923  CE1 TYR A 192      -5.162   6.050   4.320  1.00 95.93           C  
ATOM   2924  HE1 TYR A 192      -5.035   6.775   5.111  1.00 95.93           H  
ATOM   2925  CE2 TYR A 192      -5.842   3.824   3.569  1.00 95.93           C  
ATOM   2926  HE2 TYR A 192      -6.228   2.841   3.797  1.00 95.93           H  
ATOM   2927  OH  TYR A 192      -5.975   4.445   5.882  1.00 95.93           O  
ATOM   2928  HH  TYR A 192      -5.492   4.999   6.500  1.00 95.93           H  
ATOM   2929  CZ  TYR A 192      -5.678   4.770   4.601  1.00 95.93           C  
ATOM   2930  N   ASN A 193      -4.671   6.955  -2.620  1.00 95.60           N  
ATOM   2931  H   ASN A 193      -5.531   6.437  -2.731  1.00 95.60           H  
ATOM   2932  CA  ASN A 193      -4.001   7.449  -3.831  1.00 95.60           C  
ATOM   2933  HA  ASN A 193      -2.943   7.190  -3.789  1.00 95.60           H  
ATOM   2934  C   ASN A 193      -4.055   8.983  -3.972  1.00 95.60           C  
ATOM   2935  CB  ASN A 193      -4.627   6.761  -5.056  1.00 95.60           C  
ATOM   2936  HB2 ASN A 193      -5.706   6.914  -5.046  1.00 95.60           H  
ATOM   2937  HB3 ASN A 193      -4.229   7.222  -5.961  1.00 95.60           H  
ATOM   2938  O   ASN A 193      -3.394   9.549  -4.832  1.00 95.60           O  
ATOM   2939  CG  ASN A 193      -4.309   5.280  -5.139  1.00 95.60           C  
ATOM   2940  ND2 ASN A 193      -5.218   4.483  -5.653  1.00 95.60           N  
ATOM   2941 HD21 ASN A 193      -6.123   4.859  -5.899  1.00 95.60           H  
ATOM   2942 HD22 ASN A 193      -5.036   3.489  -5.653  1.00 95.60           H  
ATOM   2943  OD1 ASN A 193      -3.243   4.821  -4.765  1.00 95.60           O  
ATOM   2944  N   ASN A 194      -4.841   9.671  -3.138  1.00 94.39           N  
ATOM   2945  H   ASN A 194      -5.367   9.160  -2.444  1.00 94.39           H  
ATOM   2946  CA  ASN A 194      -4.854  11.131  -3.045  1.00 94.39           C  
ATOM   2947  HA  ASN A 194      -4.490  11.547  -3.984  1.00 94.39           H  
ATOM   2948  C   ASN A 194      -3.929  11.671  -1.943  1.00 94.39           C  
ATOM   2949  CB  ASN A 194      -6.299  11.610  -2.847  1.00 94.39           C  
ATOM   2950  HB2 ASN A 194      -6.945  11.153  -3.596  1.00 94.39           H  
ATOM   2951  HB3 ASN A 194      -6.330  12.690  -2.996  1.00 94.39           H  
ATOM   2952  O   ASN A 194      -3.981  12.861  -1.640  1.00 94.39           O  
ATOM   2953  CG  ASN A 194      -6.856  11.310  -1.464  1.00 94.39           C  
ATOM   2954  ND2 ASN A 194      -8.006  11.854  -1.154  1.00 94.39           N  
ATOM   2955 HD21 ASN A 194      -8.454  11.496  -0.322  1.00 94.39           H  
ATOM   2956 HD22 ASN A 194      -8.455  12.468  -1.818  1.00 94.39           H  
ATOM   2957  OD1 ASN A 194      -6.293  10.599  -0.648  1.00 94.39           O  
ATOM   2958  N   LEU A 195      -3.139  10.822  -1.286  1.00 96.06           N  
ATOM   2959  H   LEU A 195      -3.119   9.854  -1.572  1.00 96.06           H  
ATOM   2960  CA  LEU A 195      -2.123  11.266  -0.341  1.00 96.06           C  
ATOM   2961  HA  LEU A 195      -2.361  12.273   0.002  1.00 96.06           H  
ATOM   2962  C   LEU A 195      -0.765  11.364  -1.025  1.00 96.06           C  
ATOM   2963  CB  LEU A 195      -2.072  10.355   0.894  1.00 96.06           C  
ATOM   2964  HB2 LEU A 195      -1.848   9.340   0.566  1.00 96.06           H  
ATOM   2965  HB3 LEU A 195      -1.250  10.692   1.525  1.00 96.06           H  
ATOM   2966  O   LEU A 195      -0.521  10.782  -2.078  1.00 96.06           O  
ATOM   2967  CG  LEU A 195      -3.346  10.303   1.748  1.00 96.06           C  
ATOM   2968  HG  LEU A 195      -4.122   9.752   1.216  1.00 96.06           H  
ATOM   2969  CD1 LEU A 195      -3.019   9.565   3.048  1.00 96.06           C  
ATOM   2970 HD11 LEU A 195      -2.309  10.146   3.637  1.00 96.06           H  
ATOM   2971 HD12 LEU A 195      -2.556   8.606   2.816  1.00 96.06           H  
ATOM   2972 HD13 LEU A 195      -3.927   9.407   3.631  1.00 96.06           H  
ATOM   2973  CD2 LEU A 195      -3.888  11.680   2.140  1.00 96.06           C  
ATOM   2974 HD21 LEU A 195      -4.253  12.175   1.240  1.00 96.06           H  
ATOM   2975 HD22 LEU A 195      -4.715  11.550   2.838  1.00 96.06           H  
ATOM   2976 HD23 LEU A 195      -3.093  12.279   2.585  1.00 96.06           H  
ATOM   2977  N   GLY A 196       0.125  12.107  -0.393  1.00 96.16           N  
ATOM   2978  H   GLY A 196      -0.159  12.603   0.440  1.00 96.16           H  
ATOM   2979  CA  GLY A 196       1.511  12.219  -0.789  1.00 96.16           C  
ATOM   2980  HA2 GLY A 196       1.911  11.239  -1.047  1.00 96.16           H  
ATOM   2981  HA3 GLY A 196       1.580  12.870  -1.661  1.00 96.16           H  
ATOM   2982  C   GLY A 196       2.343  12.811   0.332  1.00 96.16           C  
ATOM   2983  O   GLY A 196       1.852  13.066   1.437  1.00 96.16           O  
ATOM   2984  N   PHE A 197       3.606  13.069   0.035  1.00 97.08           N  
ATOM   2985  H   PHE A 197       3.939  12.865  -0.896  1.00 97.08           H  
ATOM   2986  CA  PHE A 197       4.504  13.760   0.949  1.00 97.08           C  
ATOM   2987  HA  PHE A 197       3.905  14.326   1.663  1.00 97.08           H  
ATOM   2988  C   PHE A 197       5.372  14.758   0.197  1.00 97.08           C  
ATOM   2989  CB  PHE A 197       5.353  12.758   1.742  1.00 97.08           C  
ATOM   2990  HB2 PHE A 197       4.700  12.011   2.192  1.00 97.08           H  
ATOM   2991  HB3 PHE A 197       5.836  13.292   2.560  1.00 97.08           H  
ATOM   2992  O   PHE A 197       5.582  14.641  -1.009  1.00 97.08           O  
ATOM   2993  CG  PHE A 197       6.420  12.059   0.922  1.00 97.08           C  
ATOM   2994  CD1 PHE A 197       6.071  10.975   0.101  1.00 97.08           C  
ATOM   2995  HD1 PHE A 197       5.037  10.669   0.044  1.00 97.08           H  
ATOM   2996  CD2 PHE A 197       7.754  12.505   0.956  1.00 97.08           C  
ATOM   2997  HD2 PHE A 197       8.028  13.345   1.577  1.00 97.08           H  
ATOM   2998  CE1 PHE A 197       7.053  10.313  -0.654  1.00 97.08           C  
ATOM   2999  HE1 PHE A 197       6.791   9.470  -1.277  1.00 97.08           H  
ATOM   3000  CE2 PHE A 197       8.733  11.859   0.181  1.00 97.08           C  
ATOM   3001  HE2 PHE A 197       9.755  12.205   0.206  1.00 97.08           H  
ATOM   3002  CZ  PHE A 197       8.385  10.755  -0.617  1.00 97.08           C  
ATOM   3003  HZ  PHE A 197       9.135  10.249  -1.206  1.00 97.08           H  
ATOM   3004  N   ARG A 198       5.898  15.739   0.920  1.00 96.03           N  
ATOM   3005  H   ARG A 198       5.656  15.786   1.900  1.00 96.03           H  
ATOM   3006  CA  ARG A 198       6.917  16.654   0.411  1.00 96.03           C  
ATOM   3007  HA  ARG A 198       7.279  16.292  -0.551  1.00 96.03           H  
ATOM   3008  C   ARG A 198       8.101  16.661   1.364  1.00 96.03           C  
ATOM   3009  CB  ARG A 198       6.292  18.036   0.196  1.00 96.03           C  
ATOM   3010  HB2 ARG A 198       5.448  17.934  -0.486  1.00 96.03           H  
ATOM   3011  HB3 ARG A 198       5.926  18.420   1.148  1.00 96.03           H  
ATOM   3012  O   ARG A 198       7.906  16.704   2.577  1.00 96.03           O  
ATOM   3013  CG  ARG A 198       7.303  19.021  -0.404  1.00 96.03           C  
ATOM   3014  HG2 ARG A 198       8.069  19.239   0.339  1.00 96.03           H  
ATOM   3015  HG3 ARG A 198       7.778  18.570  -1.275  1.00 96.03           H  
ATOM   3016  CD  ARG A 198       6.651  20.334  -0.841  1.00 96.03           C  
ATOM   3017  HD2 ARG A 198       5.963  20.128  -1.661  1.00 96.03           H  
ATOM   3018  HD3 ARG A 198       7.440  20.992  -1.202  1.00 96.03           H  
ATOM   3019  NE  ARG A 198       5.961  21.009   0.268  1.00 96.03           N  
ATOM   3020  HE  ARG A 198       6.254  20.793   1.210  1.00 96.03           H  
ATOM   3021  NH1 ARG A 198       4.493  22.295  -0.922  1.00 96.03           N  
ATOM   3022 HH11 ARG A 198       3.771  23.001  -0.946  1.00 96.03           H  
ATOM   3023 HH12 ARG A 198       4.931  21.954  -1.766  1.00 96.03           H  
ATOM   3024  NH2 ARG A 198       4.564  22.437   1.313  1.00 96.03           N  
ATOM   3025 HH21 ARG A 198       3.842  23.143   1.348  1.00 96.03           H  
ATOM   3026 HH22 ARG A 198       5.006  22.129   2.167  1.00 96.03           H  
ATOM   3027  CZ  ARG A 198       5.005  21.908   0.212  1.00 96.03           C  
ATOM   3028  N   ILE A 199       9.309  16.620   0.809  1.00 95.81           N  
ATOM   3029  H   ILE A 199       9.386  16.625  -0.198  1.00 95.81           H  
ATOM   3030  CA  ILE A 199      10.557  16.694   1.566  1.00 95.81           C  
ATOM   3031  HA  ILE A 199      10.305  16.946   2.596  1.00 95.81           H  
ATOM   3032  C   ILE A 199      11.423  17.828   1.022  1.00 95.81           C  
ATOM   3033  CB  ILE A 199      11.269  15.324   1.631  1.00 95.81           C  
ATOM   3034  HB  ILE A 199      10.559  14.619   2.063  1.00 95.81           H  
ATOM   3035  O   ILE A 199      11.833  17.809  -0.131  1.00 95.81           O  
ATOM   3036  CG1 ILE A 199      12.466  15.430   2.601  1.00 95.81           C  
ATOM   3037 HG12 ILE A 199      12.119  15.882   3.530  1.00 95.81           H  
ATOM   3038 HG13 ILE A 199      13.232  16.075   2.171  1.00 95.81           H  
ATOM   3039  CG2 ILE A 199      11.683  14.773   0.252  1.00 95.81           C  
ATOM   3040 HG21 ILE A 199      12.019  13.740   0.344  1.00 95.81           H  
ATOM   3041 HG22 ILE A 199      10.840  14.792  -0.438  1.00 95.81           H  
ATOM   3042 HG23 ILE A 199      12.496  15.363  -0.171  1.00 95.81           H  
ATOM   3043  CD1 ILE A 199      13.105  14.084   2.956  1.00 95.81           C  
ATOM   3044 HD11 ILE A 199      12.349  13.410   3.358  1.00 95.81           H  
ATOM   3045 HD12 ILE A 199      13.564  13.635   2.075  1.00 95.81           H  
ATOM   3046 HD13 ILE A 199      13.878  14.240   3.709  1.00 95.81           H  
ATOM   3047  N   THR A 200      11.704  18.833   1.850  1.00 95.62           N  
ATOM   3048  H   THR A 200      11.355  18.786   2.797  1.00 95.62           H  
ATOM   3049  CA  THR A 200      12.503  20.004   1.448  1.00 95.62           C  
ATOM   3050  HA  THR A 200      12.905  19.838   0.449  1.00 95.62           H  
ATOM   3051  C   THR A 200      13.694  20.196   2.371  1.00 95.62           C  
ATOM   3052  CB  THR A 200      11.669  21.292   1.376  1.00 95.62           C  
ATOM   3053  HB  THR A 200      12.338  22.137   1.216  1.00 95.62           H  
ATOM   3054  O   THR A 200      13.578  20.035   3.584  1.00 95.62           O  
ATOM   3055  CG2 THR A 200      10.666  21.252   0.227  1.00 95.62           C  
ATOM   3056 HG21 THR A 200      10.077  22.169   0.218  1.00 95.62           H  
ATOM   3057 HG22 THR A 200      11.207  21.173  -0.716  1.00 95.62           H  
ATOM   3058 HG23 THR A 200      10.005  20.391   0.324  1.00 95.62           H  
ATOM   3059  OG1 THR A 200      10.941  21.513   2.562  1.00 95.62           O  
ATOM   3060  HG1 THR A 200      10.212  20.888   2.556  1.00 95.62           H  
ATOM   3061  N   LEU A 201      14.856  20.540   1.813  1.00 95.33           N  
ATOM   3062  H   LEU A 201      14.902  20.660   0.811  1.00 95.33           H  
ATOM   3063  CA  LEU A 201      16.061  20.798   2.601  1.00 95.33           C  
ATOM   3064  HA  LEU A 201      16.233  19.940   3.251  1.00 95.33           H  
ATOM   3065  C   LEU A 201      15.873  22.040   3.486  1.00 95.33           C  
ATOM   3066  CB  LEU A 201      17.261  20.953   1.650  1.00 95.33           C  
ATOM   3067  HB2 LEU A 201      17.060  21.792   0.984  1.00 95.33           H  
ATOM   3068  HB3 LEU A 201      17.354  20.054   1.040  1.00 95.33           H  
ATOM   3069  O   LEU A 201      15.539  23.116   2.990  1.00 95.33           O  
ATOM   3070  CG  LEU A 201      18.597  21.204   2.373  1.00 95.33           C  
ATOM   3071  HG  LEU A 201      18.494  22.028   3.079  1.00 95.33           H  
ATOM   3072  CD1 LEU A 201      19.084  19.966   3.128  1.00 95.33           C  
ATOM   3073 HD11 LEU A 201      18.323  19.617   3.825  1.00 95.33           H  
ATOM   3074 HD12 LEU A 201      19.975  20.202   3.710  1.00 95.33           H  
ATOM   3075 HD13 LEU A 201      19.303  19.162   2.425  1.00 95.33           H  
ATOM   3076  CD2 LEU A 201      19.647  21.606   1.340  1.00 95.33           C  
ATOM   3077 HD21 LEU A 201      19.332  22.520   0.836  1.00 95.33           H  
ATOM   3078 HD22 LEU A 201      19.747  20.813   0.599  1.00 95.33           H  
ATOM   3079 HD23 LEU A 201      20.622  21.777   1.797  1.00 95.33           H  
ATOM   3080  N   ASN A 202      16.149  21.905   4.782  1.00 94.72           N  
ATOM   3081  H   ASN A 202      16.463  21.009   5.126  1.00 94.72           H  
ATOM   3082  CA  ASN A 202      16.096  22.997   5.746  1.00 94.72           C  
ATOM   3083  HA  ASN A 202      15.647  23.872   5.274  1.00 94.72           H  
ATOM   3084  C   ASN A 202      17.509  23.388   6.199  1.00 94.72           C  
ATOM   3085  CB  ASN A 202      15.183  22.598   6.912  1.00 94.72           C  
ATOM   3086  HB2 ASN A 202      15.632  21.780   7.475  1.00 94.72           H  
ATOM   3087  HB3 ASN A 202      14.229  22.251   6.514  1.00 94.72           H  
ATOM   3088  O   ASN A 202      18.106  22.754   7.066  1.00 94.72           O  
ATOM   3089  CG  ASN A 202      14.932  23.758   7.858  1.00 94.72           C  
ATOM   3090  ND2 ASN A 202      13.862  23.710   8.611  1.00 94.72           N  
ATOM   3091 HD21 ASN A 202      13.693  24.490   9.230  1.00 94.72           H  
ATOM   3092 HD22 ASN A 202      13.199  22.955   8.503  1.00 94.72           H  
ATOM   3093  OD1 ASN A 202      15.670  24.730   7.924  1.00 94.72           O  
ATOM   3094  N   THR A 203      18.028  24.480   5.640  1.00 93.03           N  
ATOM   3095  H   THR A 203      17.497  24.975   4.939  1.00 93.03           H  
ATOM   3096  CA  THR A 203      19.383  24.968   5.937  1.00 93.03           C  
ATOM   3097  HA  THR A 203      20.042  24.109   6.058  1.00 93.03           H  
ATOM   3098  C   THR A 203      19.480  25.773   7.237  1.00 93.03           C  
ATOM   3099  CB  THR A 203      19.925  25.808   4.773  1.00 93.03           C  
ATOM   3100  HB  THR A 203      20.932  26.149   5.014  1.00 93.03           H  
ATOM   3101  O   THR A 203      20.583  26.095   7.669  1.00 93.03           O  
ATOM   3102  CG2 THR A 203      19.977  25.027   3.459  1.00 93.03           C  
ATOM   3103 HG21 THR A 203      20.441  25.645   2.691  1.00 93.03           H  
ATOM   3104 HG22 THR A 203      18.973  24.749   3.136  1.00 93.03           H  
ATOM   3105 HG23 THR A 203      20.576  24.127   3.596  1.00 93.03           H  
ATOM   3106  OG1 THR A 203      19.090  26.926   4.561  1.00 93.03           O  
ATOM   3107  HG1 THR A 203      19.628  27.706   4.713  1.00 93.03           H  
ATOM   3108  N   SER A 204      18.363  26.109   7.899  1.00 92.16           N  
ATOM   3109  H   SER A 204      17.472  25.771   7.564  1.00 92.16           H  
ATOM   3110  CA  SER A 204      18.381  26.891   9.151  1.00 92.16           C  
ATOM   3111  HA  SER A 204      18.987  27.784   8.997  1.00 92.16           H  
ATOM   3112  C   SER A 204      19.009  26.133  10.327  1.00 92.16           C  
ATOM   3113  CB  SER A 204      16.965  27.328   9.537  1.00 92.16           C  
ATOM   3114  HB2 SER A 204      17.014  27.928  10.446  1.00 92.16           H  
ATOM   3115  HB3 SER A 204      16.345  26.453   9.734  1.00 92.16           H  
ATOM   3116  O   SER A 204      19.422  26.750  11.308  1.00 92.16           O  
ATOM   3117  OG  SER A 204      16.382  28.104   8.507  1.00 92.16           O  
ATOM   3118  HG  SER A 204      17.087  28.466   7.964  1.00 92.16           H  
ATOM   3119  N   TYR A 205      19.104  24.808  10.220  1.00 91.82           N  
ATOM   3120  H   TYR A 205      18.731  24.373   9.388  1.00 91.82           H  
ATOM   3121  CA  TYR A 205      19.690  23.926  11.229  1.00 91.82           C  
ATOM   3122  HA  TYR A 205      19.685  24.434  12.193  1.00 91.82           H  
ATOM   3123  C   TYR A 205      21.152  23.556  10.951  1.00 91.82           C  
ATOM   3124  CB  TYR A 205      18.794  22.696  11.357  1.00 91.82           C  
ATOM   3125  HB2 TYR A 205      19.321  21.923  11.916  1.00 91.82           H  
ATOM   3126  HB3 TYR A 205      18.593  22.293  10.364  1.00 91.82           H  
ATOM   3127  O   TYR A 205      21.780  22.891  11.778  1.00 91.82           O  
ATOM   3128  CG  TYR A 205      17.491  23.000  12.065  1.00 91.82           C  
ATOM   3129  CD1 TYR A 205      17.461  23.078  13.471  1.00 91.82           C  
ATOM   3130  HD1 TYR A 205      18.353  22.880  14.047  1.00 91.82           H  
ATOM   3131  CD2 TYR A 205      16.321  23.237  11.321  1.00 91.82           C  
ATOM   3132  HD2 TYR A 205      16.343  23.167  10.243  1.00 91.82           H  
ATOM   3133  CE1 TYR A 205      16.263  23.398  14.135  1.00 91.82           C  
ATOM   3134  HE1 TYR A 205      16.254  23.447  15.214  1.00 91.82           H  
ATOM   3135  CE2 TYR A 205      15.118  23.551  11.983  1.00 91.82           C  
ATOM   3136  HE2 TYR A 205      14.205  23.707  11.428  1.00 91.82           H  
ATOM   3137  OH  TYR A 205      13.929  23.942  14.025  1.00 91.82           O  
ATOM   3138  HH  TYR A 205      14.030  23.865  14.977  1.00 91.82           H  
ATOM   3139  CZ  TYR A 205      15.089  23.635  13.389  1.00 91.82           C  
ATOM   3140  N   ASP A 206      21.726  24.042   9.846  1.00 91.50           N  
ATOM   3141  H   ASP A 206      21.161  24.570   9.196  1.00 91.50           H  
ATOM   3142  CA  ASP A 206      23.104  23.743   9.444  1.00 91.50           C  
ATOM   3143  HA  ASP A 206      23.207  22.666   9.316  1.00 91.50           H  
ATOM   3144  C   ASP A 206      24.128  24.173  10.497  1.00 91.50           C  
ATOM   3145  CB  ASP A 206      23.430  24.442   8.110  1.00 91.50           C  
ATOM   3146  HB2 ASP A 206      24.511  24.425   7.970  1.00 91.50           H  
ATOM   3147  HB3 ASP A 206      23.120  25.486   8.151  1.00 91.50           H  
ATOM   3148  O   ASP A 206      25.191  23.574  10.599  1.00 91.50           O  
ATOM   3149  CG  ASP A 206      22.804  23.757   6.895  1.00 91.50           C  
ATOM   3150  OD1 ASP A 206      22.051  22.780   7.064  1.00 91.50           O  
ATOM   3151  OD2 ASP A 206      23.209  24.026   5.741  1.00 91.50           O  
ATOM   3152  N   GLU A 207      23.833  25.186  11.310  1.00 89.06           N  
ATOM   3153  H   GLU A 207      22.963  25.676  11.160  1.00 89.06           H  
ATOM   3154  CA  GLU A 207      24.734  25.632  12.379  1.00 89.06           C  
ATOM   3155  HA  GLU A 207      25.765  25.490  12.055  1.00 89.06           H  
ATOM   3156  C   GLU A 207      24.579  24.841  13.687  1.00 89.06           C  
ATOM   3157  CB  GLU A 207      24.539  27.130  12.641  1.00 89.06           C  
ATOM   3158  HB2 GLU A 207      25.256  27.430  13.405  1.00 89.06           H  
ATOM   3159  HB3 GLU A 207      23.532  27.309  13.019  1.00 89.06           H  
ATOM   3160  O   GLU A 207      25.463  24.896  14.541  1.00 89.06           O  
ATOM   3161  CG  GLU A 207      24.774  27.981  11.383  1.00 89.06           C  
ATOM   3162  HG2 GLU A 207      23.917  27.883  10.716  1.00 89.06           H  
ATOM   3163  HG3 GLU A 207      25.652  27.596  10.864  1.00 89.06           H  
ATOM   3164  CD  GLU A 207      25.005  29.465  11.700  1.00 89.06           C  
ATOM   3165  OE1 GLU A 207      25.710  30.110  10.885  1.00 89.06           O  
ATOM   3166  OE2 GLU A 207      24.580  29.932  12.782  1.00 89.06           O  
ATOM   3167  N   GLN A 208      23.466  24.124  13.854  1.00 88.59           N  
ATOM   3168  H   GLN A 208      22.844  24.028  13.064  1.00 88.59           H  
ATOM   3169  CA  GLN A 208      23.095  23.443  15.100  1.00 88.59           C  
ATOM   3170  HA  GLN A 208      23.630  23.895  15.935  1.00 88.59           H  
ATOM   3171  C   GLN A 208      23.466  21.959  15.082  1.00 88.59           C  
ATOM   3172  CB  GLN A 208      21.588  23.611  15.348  1.00 88.59           C  
ATOM   3173  HB2 GLN A 208      21.032  23.166  14.522  1.00 88.59           H  
ATOM   3174  HB3 GLN A 208      21.323  23.081  16.263  1.00 88.59           H  
ATOM   3175  O   GLN A 208      23.821  21.407  16.123  1.00 88.59           O  
ATOM   3176  CG  GLN A 208      21.182  25.087  15.493  1.00 88.59           C  
ATOM   3177  HG2 GLN A 208      21.448  25.629  14.585  1.00 88.59           H  
ATOM   3178  HG3 GLN A 208      21.724  25.531  16.328  1.00 88.59           H  
ATOM   3179  CD  GLN A 208      19.688  25.278  15.730  1.00 88.59           C  
ATOM   3180  NE2 GLN A 208      19.168  26.460  15.493  1.00 88.59           N  
ATOM   3181 HE21 GLN A 208      18.161  26.497  15.555  1.00 88.59           H  
ATOM   3182 HE22 GLN A 208      19.714  27.169  15.024  1.00 88.59           H  
ATOM   3183  OE1 GLN A 208      18.953  24.396  16.133  1.00 88.59           O  
ATOM   3184  N   HIS A 209      23.416  21.337  13.904  1.00 90.21           N  
ATOM   3185  H   HIS A 209      23.106  21.859  13.096  1.00 90.21           H  
ATOM   3186  CA  HIS A 209      23.682  19.915  13.711  1.00 90.21           C  
ATOM   3187  HA  HIS A 209      24.001  19.480  14.658  1.00 90.21           H  
ATOM   3188  C   HIS A 209      24.828  19.684  12.715  1.00 90.21           C  
ATOM   3189  CB  HIS A 209      22.376  19.210  13.314  1.00 90.21           C  
ATOM   3190  HB2 HIS A 209      22.009  19.627  12.376  1.00 90.21           H  
ATOM   3191  HB3 HIS A 209      22.580  18.152  13.151  1.00 90.21           H  
ATOM   3192  O   HIS A 209      25.126  20.505  11.840  1.00 90.21           O  
ATOM   3193  CG  HIS A 209      21.303  19.336  14.373  1.00 90.21           C  
ATOM   3194  CD2 HIS A 209      20.184  20.120  14.320  1.00 90.21           C  
ATOM   3195  HD2 HIS A 209      19.900  20.753  13.493  1.00 90.21           H  
ATOM   3196  ND1 HIS A 209      21.288  18.709  15.598  1.00 90.21           N  
ATOM   3197  HD1 HIS A 209      21.915  17.977  15.899  1.00 90.21           H  
ATOM   3198  CE1 HIS A 209      20.187  19.103  16.255  1.00 90.21           C  
ATOM   3199  HE1 HIS A 209      19.887  18.734  17.225  1.00 90.21           H  
ATOM   3200  NE2 HIS A 209      19.483  19.978  15.522  1.00 90.21           N  
ATOM   3201  N   ASP A 210      25.514  18.554  12.861  1.00 88.65           N  
ATOM   3202  H   ASP A 210      25.237  17.884  13.565  1.00 88.65           H  
ATOM   3203  CA  ASP A 210      26.552  18.080  11.941  1.00 88.65           C  
ATOM   3204  HA  ASP A 210      27.020  18.943  11.468  1.00 88.65           H  
ATOM   3205  C   ASP A 210      25.993  17.215  10.797  1.00 88.65           C  
ATOM   3206  CB  ASP A 210      27.648  17.358  12.738  1.00 88.65           C  
ATOM   3207  HB2 ASP A 210      28.030  18.035  13.502  1.00 88.65           H  
ATOM   3208  HB3 ASP A 210      28.472  17.130  12.061  1.00 88.65           H  
ATOM   3209  O   ASP A 210      26.741  16.850   9.890  1.00 88.65           O  
ATOM   3210  CG  ASP A 210      27.185  16.062  13.414  1.00 88.65           C  
ATOM   3211  OD1 ASP A 210      25.963  15.919  13.640  1.00 88.65           O  
ATOM   3212  OD2 ASP A 210      28.088  15.257  13.726  1.00 88.65           O  
ATOM   3213  N   PHE A 211      24.684  16.952  10.812  1.00 93.61           N  
ATOM   3214  H   PHE A 211      24.168  17.252  11.626  1.00 93.61           H  
ATOM   3215  CA  PHE A 211      23.917  16.273   9.771  1.00 93.61           C  
ATOM   3216  HA  PHE A 211      24.623  15.901   9.029  1.00 93.61           H  
ATOM   3217  C   PHE A 211      22.943  17.221   9.043  1.00 93.61           C  
ATOM   3218  CB  PHE A 211      23.201  15.060  10.385  1.00 93.61           C  
ATOM   3219  HB2 PHE A 211      22.576  14.587   9.628  1.00 93.61           H  
ATOM   3220  HB3 PHE A 211      23.957  14.331  10.676  1.00 93.61           H  
ATOM   3221  O   PHE A 211      22.657  18.322   9.518  1.00 93.61           O  
ATOM   3222  CG  PHE A 211      22.355  15.367  11.608  1.00 93.61           C  
ATOM   3223  CD1 PHE A 211      22.872  15.119  12.894  1.00 93.61           C  
ATOM   3224  HD1 PHE A 211      23.865  14.710  13.012  1.00 93.61           H  
ATOM   3225  CD2 PHE A 211      21.062  15.905  11.469  1.00 93.61           C  
ATOM   3226  HD2 PHE A 211      20.657  16.111  10.489  1.00 93.61           H  
ATOM   3227  CE1 PHE A 211      22.102  15.400  14.035  1.00 93.61           C  
ATOM   3228  HE1 PHE A 211      22.505  15.206  15.018  1.00 93.61           H  
ATOM   3229  CE2 PHE A 211      20.290  16.182  12.612  1.00 93.61           C  
ATOM   3230  HE2 PHE A 211      19.295  16.591  12.514  1.00 93.61           H  
ATOM   3231  CZ  PHE A 211      20.807  15.924  13.892  1.00 93.61           C  
ATOM   3232  HZ  PHE A 211      20.205  16.134  14.764  1.00 93.61           H  
ATOM   3233  N   ARG A 212      22.426  16.803   7.878  1.00 94.55           N  
ATOM   3234  H   ARG A 212      22.730  15.907   7.527  1.00 94.55           H  
ATOM   3235  CA  ARG A 212      21.406  17.549   7.109  1.00 94.55           C  
ATOM   3236  HA  ARG A 212      21.649  18.611   7.147  1.00 94.55           H  
ATOM   3237  C   ARG A 212      20.005  17.392   7.715  1.00 94.55           C  
ATOM   3238  CB  ARG A 212      21.384  17.092   5.635  1.00 94.55           C  
ATOM   3239  HB2 ARG A 212      21.025  16.063   5.599  1.00 94.55           H  
ATOM   3240  HB3 ARG A 212      20.661  17.702   5.094  1.00 94.55           H  
ATOM   3241  O   ARG A 212      19.615  16.285   8.075  1.00 94.55           O  
ATOM   3242  CG  ARG A 212      22.723  17.136   4.880  1.00 94.55           C  
ATOM   3243  HG2 ARG A 212      23.386  16.372   5.287  1.00 94.55           H  
ATOM   3244  HG3 ARG A 212      22.541  16.876   3.837  1.00 94.55           H  
ATOM   3245  CD  ARG A 212      23.444  18.484   4.937  1.00 94.55           C  
ATOM   3246  HD2 ARG A 212      23.651  18.713   5.982  1.00 94.55           H  
ATOM   3247  HD3 ARG A 212      24.396  18.379   4.417  1.00 94.55           H  
ATOM   3248  NE  ARG A 212      22.679  19.571   4.288  1.00 94.55           N  
ATOM   3249  HE  ARG A 212      22.054  19.314   3.538  1.00 94.55           H  
ATOM   3250  NH1 ARG A 212      23.650  21.250   5.450  1.00 94.55           N  
ATOM   3251 HH11 ARG A 212      23.458  22.186   5.778  1.00 94.55           H  
ATOM   3252 HH12 ARG A 212      24.016  20.556   6.085  1.00 94.55           H  
ATOM   3253  NH2 ARG A 212      22.161  21.806   3.975  1.00 94.55           N  
ATOM   3254 HH21 ARG A 212      22.299  22.734   4.348  1.00 94.55           H  
ATOM   3255 HH22 ARG A 212      21.445  21.592   3.295  1.00 94.55           H  
ATOM   3256  CZ  ARG A 212      22.829  20.855   4.547  1.00 94.55           C  
ATOM   3257  N   VAL A 213      19.237  18.483   7.773  1.00 96.08           N  
ATOM   3258  H   VAL A 213      19.610  19.354   7.423  1.00 96.08           H  
ATOM   3259  CA  VAL A 213      17.838  18.492   8.241  1.00 96.08           C  
ATOM   3260  HA  VAL A 213      17.575  17.490   8.579  1.00 96.08           H  
ATOM   3261  C   VAL A 213      16.897  18.842   7.088  1.00 96.08           C  
ATOM   3262  CB  VAL A 213      17.642  19.439   9.444  1.00 96.08           C  
ATOM   3263  HB  VAL A 213      17.905  20.453   9.142  1.00 96.08           H  
ATOM   3264  O   VAL A 213      17.195  19.707   6.265  1.00 96.08           O  
ATOM   3265  CG1 VAL A 213      16.195  19.447   9.963  1.00 96.08           C  
ATOM   3266 HG11 VAL A 213      16.123  20.073  10.853  1.00 96.08           H  
ATOM   3267 HG12 VAL A 213      15.880  18.434  10.212  1.00 96.08           H  
ATOM   3268 HG13 VAL A 213      15.521  19.860   9.212  1.00 96.08           H  
ATOM   3269  CG2 VAL A 213      18.540  19.022  10.618  1.00 96.08           C  
ATOM   3270 HG21 VAL A 213      18.334  17.985  10.884  1.00 96.08           H  
ATOM   3271 HG22 VAL A 213      18.349  19.657  11.483  1.00 96.08           H  
ATOM   3272 HG23 VAL A 213      19.591  19.120  10.346  1.00 96.08           H  
ATOM   3273  N   TYR A 214      15.744  18.184   7.050  1.00 96.85           N  
ATOM   3274  H   TYR A 214      15.581  17.486   7.761  1.00 96.85           H  
ATOM   3275  CA  TYR A 214      14.695  18.339   6.051  1.00 96.85           C  
ATOM   3276  HA  TYR A 214      14.931  19.196   5.420  1.00 96.85           H  
ATOM   3277  C   TYR A 214      13.347  18.597   6.730  1.00 96.85           C  
ATOM   3278  CB  TYR A 214      14.624  17.091   5.156  1.00 96.85           C  
ATOM   3279  HB2 TYR A 214      13.861  17.261   4.396  1.00 96.85           H  
ATOM   3280  HB3 TYR A 214      14.300  16.243   5.759  1.00 96.85           H  
ATOM   3281  O   TYR A 214      13.089  18.117   7.833  1.00 96.85           O  
ATOM   3282  CG  TYR A 214      15.924  16.722   4.466  1.00 96.85           C  
ATOM   3283  CD1 TYR A 214      16.175  17.153   3.149  1.00 96.85           C  
ATOM   3284  HD1 TYR A 214      15.426  17.720   2.615  1.00 96.85           H  
ATOM   3285  CD2 TYR A 214      16.890  15.957   5.150  1.00 96.85           C  
ATOM   3286  HD2 TYR A 214      16.697  15.622   6.158  1.00 96.85           H  
ATOM   3287  CE1 TYR A 214      17.398  16.843   2.523  1.00 96.85           C  
ATOM   3288  HE1 TYR A 214      17.601  17.172   1.515  1.00 96.85           H  
ATOM   3289  CE2 TYR A 214      18.116  15.650   4.527  1.00 96.85           C  
ATOM   3290  HE2 TYR A 214      18.867  15.073   5.047  1.00 96.85           H  
ATOM   3291  OH  TYR A 214      19.559  15.803   2.623  1.00 96.85           O  
ATOM   3292  HH  TYR A 214      19.617  16.162   1.735  1.00 96.85           H  
ATOM   3293  CZ  TYR A 214      18.371  16.091   3.213  1.00 96.85           C  
ATOM   3294  N   ASN A 215      12.472  19.338   6.056  1.00 96.97           N  
ATOM   3295  H   ASN A 215      12.749  19.677   5.145  1.00 96.97           H  
ATOM   3296  CA  ASN A 215      11.066  19.455   6.420  1.00 96.97           C  
ATOM   3297  HA  ASN A 215      10.947  19.329   7.496  1.00 96.97           H  
ATOM   3298  C   ASN A 215      10.287  18.360   5.691  1.00 96.97           C  
ATOM   3299  CB  ASN A 215      10.532  20.838   6.022  1.00 96.97           C  
ATOM   3300  HB2 ASN A 215      10.520  20.904   4.934  1.00 96.97           H  
ATOM   3301  HB3 ASN A 215       9.502  20.943   6.362  1.00 96.97           H  
ATOM   3302  O   ASN A 215      10.320  18.316   4.461  1.00 96.97           O  
ATOM   3303  CG  ASN A 215      11.335  21.995   6.574  1.00 96.97           C  
ATOM   3304  ND2 ASN A 215      11.627  22.971   5.747  1.00 96.97           N  
ATOM   3305 HD21 ASN A 215      12.154  23.756   6.106  1.00 96.97           H  
ATOM   3306 HD22 ASN A 215      11.370  22.883   4.775  1.00 96.97           H  
ATOM   3307  OD1 ASN A 215      11.718  22.043   7.733  1.00 96.97           O  
ATOM   3308  N   PHE A 216       9.581  17.514   6.435  1.00 97.53           N  
ATOM   3309  H   PHE A 216       9.665  17.575   7.440  1.00 97.53           H  
ATOM   3310  CA  PHE A 216       8.691  16.489   5.900  1.00 97.53           C  
ATOM   3311  HA  PHE A 216       8.847  16.394   4.826  1.00 97.53           H  
ATOM   3312  C   PHE A 216       7.232  16.878   6.141  1.00 97.53           C  
ATOM   3313  CB  PHE A 216       9.035  15.139   6.533  1.00 97.53           C  
ATOM   3314  HB2 PHE A 216       8.855  15.183   7.607  1.00 97.53           H  
ATOM   3315  HB3 PHE A 216      10.099  14.956   6.388  1.00 97.53           H  
ATOM   3316  O   PHE A 216       6.809  17.050   7.283  1.00 97.53           O  
ATOM   3317  CG  PHE A 216       8.261  13.976   5.948  1.00 97.53           C  
ATOM   3318  CD1 PHE A 216       6.937  13.723   6.353  1.00 97.53           C  
ATOM   3319  HD1 PHE A 216       6.454  14.374   7.066  1.00 97.53           H  
ATOM   3320  CD2 PHE A 216       8.866  13.143   4.990  1.00 97.53           C  
ATOM   3321  HD2 PHE A 216       9.879  13.335   4.666  1.00 97.53           H  
ATOM   3322  CE1 PHE A 216       6.230  12.632   5.825  1.00 97.53           C  
ATOM   3323  HE1 PHE A 216       5.219  12.437   6.149  1.00 97.53           H  
ATOM   3324  CE2 PHE A 216       8.160  12.051   4.459  1.00 97.53           C  
ATOM   3325  HE2 PHE A 216       8.631  11.403   3.735  1.00 97.53           H  
ATOM   3326  CZ  PHE A 216       6.845  11.792   4.883  1.00 97.53           C  
ATOM   3327  HZ  PHE A 216       6.307  10.944   4.485  1.00 97.53           H  
ATOM   3328  N   GLU A 217       6.450  16.997   5.077  1.00 97.68           N  
ATOM   3329  H   GLU A 217       6.856  16.835   4.166  1.00 97.68           H  
ATOM   3330  CA  GLU A 217       5.043  17.401   5.132  1.00 97.68           C  
ATOM   3331  HA  GLU A 217       4.731  17.555   6.165  1.00 97.68           H  
ATOM   3332  C   GLU A 217       4.151  16.319   4.533  1.00 97.68           C  
ATOM   3333  CB  GLU A 217       4.847  18.719   4.378  1.00 97.68           C  
ATOM   3334  HB2 GLU A 217       5.210  18.579   3.360  1.00 97.68           H  
ATOM   3335  HB3 GLU A 217       3.783  18.951   4.327  1.00 97.68           H  
ATOM   3336  O   GLU A 217       4.458  15.758   3.479  1.00 97.68           O  
ATOM   3337  CG  GLU A 217       5.575  19.899   5.041  1.00 97.68           C  
ATOM   3338  HG2 GLU A 217       5.053  20.165   5.961  1.00 97.68           H  
ATOM   3339  HG3 GLU A 217       6.597  19.619   5.297  1.00 97.68           H  
ATOM   3340  CD  GLU A 217       5.634  21.096   4.094  1.00 97.68           C  
ATOM   3341  OE1 GLU A 217       5.192  22.207   4.445  1.00 97.68           O  
ATOM   3342  OE2 GLU A 217       6.094  20.915   2.947  1.00 97.68           O  
ATOM   3343  N   VAL A 218       3.016  16.063   5.181  1.00 97.10           N  
ATOM   3344  H   VAL A 218       2.807  16.590   6.017  1.00 97.10           H  
ATOM   3345  CA  VAL A 218       1.982  15.155   4.679  1.00 97.10           C  
ATOM   3346  HA  VAL A 218       2.448  14.386   4.063  1.00 97.10           H  
ATOM   3347  C   VAL A 218       1.005  15.947   3.826  1.00 97.10           C  
ATOM   3348  CB  VAL A 218       1.235  14.459   5.822  1.00 97.10           C  
ATOM   3349  HB  VAL A 218       0.685  15.217   6.379  1.00 97.10           H  
ATOM   3350  O   VAL A 218       0.418  16.932   4.283  1.00 97.10           O  
ATOM   3351  CG1 VAL A 218       0.216  13.444   5.289  1.00 97.10           C  
ATOM   3352 HG11 VAL A 218      -0.307  12.982   6.126  1.00 97.10           H  
ATOM   3353 HG12 VAL A 218       0.720  12.674   4.704  1.00 97.10           H  
ATOM   3354 HG13 VAL A 218      -0.513  13.938   4.646  1.00 97.10           H  
ATOM   3355  CG2 VAL A 218       2.208  13.743   6.767  1.00 97.10           C  
ATOM   3356 HG21 VAL A 218       2.886  13.108   6.197  1.00 97.10           H  
ATOM   3357 HG22 VAL A 218       2.795  14.476   7.321  1.00 97.10           H  
ATOM   3358 HG23 VAL A 218       1.658  13.136   7.486  1.00 97.10           H  
ATOM   3359  N   ILE A 219       0.801  15.487   2.597  1.00 97.00           N  
ATOM   3360  H   ILE A 219       1.262  14.632   2.320  1.00 97.00           H  
ATOM   3361  CA  ILE A 219      -0.012  16.164   1.593  1.00 97.00           C  
ATOM   3362  HA  ILE A 219      -0.346  17.120   1.997  1.00 97.00           H  
ATOM   3363  C   ILE A 219      -1.261  15.340   1.282  1.00 97.00           C  
ATOM   3364  CB  ILE A 219       0.845  16.466   0.344  1.00 97.00           C  
ATOM   3365  HB  ILE A 219       1.190  15.518  -0.067  1.00 97.00           H  
ATOM   3366  O   ILE A 219      -1.211  14.114   1.185  1.00 97.00           O  
ATOM   3367  CG1 ILE A 219       2.104  17.304   0.684  1.00 97.00           C  
ATOM   3368 HG12 ILE A 219       2.643  17.522  -0.238  1.00 97.00           H  
ATOM   3369 HG13 ILE A 219       2.776  16.713   1.307  1.00 97.00           H  
ATOM   3370  CG2 ILE A 219       0.020  17.161  -0.752  1.00 97.00           C  
ATOM   3371 HG21 ILE A 219      -0.752  16.490  -1.129  1.00 97.00           H  
ATOM   3372 HG22 ILE A 219       0.671  17.403  -1.593  1.00 97.00           H  
ATOM   3373 HG23 ILE A 219      -0.444  18.069  -0.368  1.00 97.00           H  
ATOM   3374  CD1 ILE A 219       1.870  18.653   1.370  1.00 97.00           C  
ATOM   3375 HD11 ILE A 219       2.822  19.177   1.454  1.00 97.00           H  
ATOM   3376 HD12 ILE A 219       1.180  19.268   0.792  1.00 97.00           H  
ATOM   3377 HD13 ILE A 219       1.476  18.498   2.375  1.00 97.00           H  
ATOM   3378  N   ARG A 220      -2.390  16.024   1.094  1.00 95.33           N  
ATOM   3379  H   ARG A 220      -2.355  17.020   1.257  1.00 95.33           H  
ATOM   3380  CA  ARG A 220      -3.619  15.471   0.522  1.00 95.33           C  
ATOM   3381  HA  ARG A 220      -3.419  14.459   0.171  1.00 95.33           H  
ATOM   3382  C   ARG A 220      -4.053  16.295  -0.680  1.00 95.33           C  
ATOM   3383  CB  ARG A 220      -4.709  15.401   1.595  1.00 95.33           C  
ATOM   3384  HB2 ARG A 220      -4.328  14.782   2.407  1.00 95.33           H  
ATOM   3385  HB3 ARG A 220      -4.907  16.403   1.976  1.00 95.33           H  
ATOM   3386  O   ARG A 220      -4.195  17.512  -0.581  1.00 95.33           O  
ATOM   3387  CG  ARG A 220      -6.020  14.791   1.064  1.00 95.33           C  
ATOM   3388  HG2 ARG A 220      -5.823  13.814   0.622  1.00 95.33           H  
ATOM   3389  HG3 ARG A 220      -6.431  15.438   0.289  1.00 95.33           H  
ATOM   3390  CD  ARG A 220      -7.075  14.650   2.167  1.00 95.33           C  
ATOM   3391  HD2 ARG A 220      -7.255  15.638   2.591  1.00 95.33           H  
ATOM   3392  HD3 ARG A 220      -7.998  14.292   1.710  1.00 95.33           H  
ATOM   3393  NE  ARG A 220      -6.649  13.702   3.217  1.00 95.33           N  
ATOM   3394  HE  ARG A 220      -5.921  13.057   2.945  1.00 95.33           H  
ATOM   3395  NH1 ARG A 220      -7.985  14.482   4.910  1.00 95.33           N  
ATOM   3396 HH11 ARG A 220      -8.402  15.118   4.246  1.00 95.33           H  
ATOM   3397 HH12 ARG A 220      -8.156  14.593   5.899  1.00 95.33           H  
ATOM   3398  NH2 ARG A 220      -6.443  12.925   5.350  1.00 95.33           N  
ATOM   3399 HH21 ARG A 220      -5.622  12.417   5.052  1.00 95.33           H  
ATOM   3400 HH22 ARG A 220      -6.521  13.133   6.335  1.00 95.33           H  
ATOM   3401  CZ  ARG A 220      -7.031  13.701   4.481  1.00 95.33           C  
ATOM   3402  N   TYR A 221      -4.310  15.613  -1.781  1.00 94.43           N  
ATOM   3403  H   TYR A 221      -4.176  14.612  -1.766  1.00 94.43           H  
ATOM   3404  CA  TYR A 221      -4.875  16.178  -2.993  1.00 94.43           C  
ATOM   3405  HA  TYR A 221      -4.514  17.201  -3.100  1.00 94.43           H  
ATOM   3406  C   TYR A 221      -6.402  16.212  -2.898  1.00 94.43           C  
ATOM   3407  CB  TYR A 221      -4.369  15.399  -4.207  1.00 94.43           C  
ATOM   3408  HB2 TYR A 221      -4.623  14.345  -4.096  1.00 94.43           H  
ATOM   3409  HB3 TYR A 221      -4.882  15.765  -5.096  1.00 94.43           H  
ATOM   3410  O   TYR A 221      -7.030  15.246  -2.453  1.00 94.43           O  
ATOM   3411  CG  TYR A 221      -2.871  15.538  -4.415  1.00 94.43           C  
ATOM   3412  CD1 TYR A 221      -2.373  16.537  -5.273  1.00 94.43           C  
ATOM   3413  HD1 TYR A 221      -3.056  17.202  -5.781  1.00 94.43           H  
ATOM   3414  CD2 TYR A 221      -1.974  14.673  -3.757  1.00 94.43           C  
ATOM   3415  HD2 TYR A 221      -2.342  13.892  -3.108  1.00 94.43           H  
ATOM   3416  CE1 TYR A 221      -0.991  16.640  -5.516  1.00 94.43           C  
ATOM   3417  HE1 TYR A 221      -0.621  17.375  -6.215  1.00 94.43           H  
ATOM   3418  CE2 TYR A 221      -0.590  14.789  -3.973  1.00 94.43           C  
ATOM   3419  HE2 TYR A 221       0.101  14.109  -3.497  1.00 94.43           H  
ATOM   3420  OH  TYR A 221       1.221  15.775  -5.158  1.00 94.43           O  
ATOM   3421  HH  TYR A 221       1.454  16.361  -5.882  1.00 94.43           H  
ATOM   3422  CZ  TYR A 221      -0.102  15.750  -4.878  1.00 94.43           C  
ATOM   3423  N   ASP A 222      -6.993  17.341  -3.280  1.00 90.73           N  
ATOM   3424  H   ASP A 222      -6.418  18.089  -3.640  1.00 90.73           H  
ATOM   3425  CA  ASP A 222      -8.445  17.488  -3.398  1.00 90.73           C  
ATOM   3426  HA  ASP A 222      -8.917  16.820  -2.678  1.00 90.73           H  
ATOM   3427  C   ASP A 222      -8.966  17.055  -4.783  1.00 90.73           C  
ATOM   3428  CB  ASP A 222      -8.858  18.916  -2.998  1.00 90.73           C  
ATOM   3429  HB2 ASP A 222      -9.945  18.952  -2.915  1.00 90.73           H  
ATOM   3430  HB3 ASP A 222      -8.456  19.124  -2.007  1.00 90.73           H  
ATOM   3431  O   ASP A 222      -8.214  16.590  -5.638  1.00 90.73           O  
ATOM   3432  CG  ASP A 222      -8.416  20.029  -3.955  1.00 90.73           C  
ATOM   3433  OD1 ASP A 222      -8.026  19.746  -5.108  1.00 90.73           O  
ATOM   3434  OD2 ASP A 222      -8.492  21.198  -3.532  1.00 90.73           O  
ATOM   3435  N   GLU A 223     -10.272  17.211  -5.014  1.00 85.56           N  
ATOM   3436  H   GLU A 223     -10.849  17.604  -4.284  1.00 85.56           H  
ATOM   3437  CA  GLU A 223     -10.932  16.865  -6.284  1.00 85.56           C  
ATOM   3438  HA  GLU A 223     -10.740  15.816  -6.510  1.00 85.56           H  
ATOM   3439  C   GLU A 223     -10.422  17.681  -7.489  1.00 85.56           C  
ATOM   3440  CB  GLU A 223     -12.451  17.073  -6.139  1.00 85.56           C  
ATOM   3441  HB2 GLU A 223     -12.639  18.122  -5.911  1.00 85.56           H  
ATOM   3442  HB3 GLU A 223     -12.925  16.837  -7.092  1.00 85.56           H  
ATOM   3443  O   GLU A 223     -10.618  17.274  -8.634  1.00 85.56           O  
ATOM   3444  CG  GLU A 223     -13.092  16.194  -5.049  1.00 85.56           C  
ATOM   3445  HG2 GLU A 223     -12.880  15.150  -5.278  1.00 85.56           H  
ATOM   3446  HG3 GLU A 223     -12.633  16.427  -4.088  1.00 85.56           H  
ATOM   3447  CD  GLU A 223     -14.615  16.385  -4.917  1.00 85.56           C  
ATOM   3448  OE1 GLU A 223     -15.218  15.630  -4.119  1.00 85.56           O  
ATOM   3449  OE2 GLU A 223     -15.184  17.278  -5.586  1.00 85.56           O  
ATOM   3450  N   TYR A 224      -9.757  18.814  -7.242  1.00 85.93           N  
ATOM   3451  H   TYR A 224      -9.531  19.038  -6.283  1.00 85.93           H  
ATOM   3452  CA  TYR A 224      -9.142  19.668  -8.259  1.00 85.93           C  
ATOM   3453  HA  TYR A 224      -9.589  19.434  -9.226  1.00 85.93           H  
ATOM   3454  C   TYR A 224      -7.632  19.414  -8.406  1.00 85.93           C  
ATOM   3455  CB  TYR A 224      -9.446  21.143  -7.952  1.00 85.93           C  
ATOM   3456  HB2 TYR A 224      -8.920  21.426  -7.040  1.00 85.93           H  
ATOM   3457  HB3 TYR A 224      -9.046  21.760  -8.757  1.00 85.93           H  
ATOM   3458  O   TYR A 224      -6.957  20.165  -9.109  1.00 85.93           O  
ATOM   3459  CG  TYR A 224     -10.920  21.467  -7.799  1.00 85.93           C  
ATOM   3460  CD1 TYR A 224     -11.762  21.475  -8.928  1.00 85.93           C  
ATOM   3461  HD1 TYR A 224     -11.352  21.242  -9.900  1.00 85.93           H  
ATOM   3462  CD2 TYR A 224     -11.450  21.743  -6.524  1.00 85.93           C  
ATOM   3463  HD2 TYR A 224     -10.801  21.720  -5.661  1.00 85.93           H  
ATOM   3464  CE1 TYR A 224     -13.133  21.766  -8.787  1.00 85.93           C  
ATOM   3465  HE1 TYR A 224     -13.788  21.759  -9.645  1.00 85.93           H  
ATOM   3466  CE2 TYR A 224     -12.822  22.024  -6.375  1.00 85.93           C  
ATOM   3467  HE2 TYR A 224     -13.224  22.214  -5.391  1.00 85.93           H  
ATOM   3468  OH  TYR A 224     -14.990  22.302  -7.367  1.00 85.93           O  
ATOM   3469  HH  TYR A 224     -15.224  22.304  -6.436  1.00 85.93           H  
ATOM   3470  CZ  TYR A 224     -13.664  22.036  -7.509  1.00 85.93           C  
ATOM   3471  N   ASN A 225      -7.099  18.361  -7.771  1.00 85.43           N  
ATOM   3472  H   ASN A 225      -7.718  17.806  -7.198  1.00 85.43           H  
ATOM   3473  CA  ASN A 225      -5.672  18.034  -7.690  1.00 85.43           C  
ATOM   3474  HA  ASN A 225      -5.603  17.166  -7.034  1.00 85.43           H  
ATOM   3475  C   ASN A 225      -4.814  19.114  -7.004  1.00 85.43           C  
ATOM   3476  CB  ASN A 225      -5.127  17.595  -9.062  1.00 85.43           C  
ATOM   3477  HB2 ASN A 225      -4.074  17.329  -8.963  1.00 85.43           H  
ATOM   3478  HB3 ASN A 225      -5.194  18.424  -9.766  1.00 85.43           H  
ATOM   3479  O   ASN A 225      -3.613  19.219  -7.258  1.00 85.43           O  
ATOM   3480  CG  ASN A 225      -5.838  16.380  -9.617  1.00 85.43           C  
ATOM   3481  ND2 ASN A 225      -6.208  16.403 -10.875  1.00 85.43           N  
ATOM   3482 HD21 ASN A 225      -6.698  15.582 -11.201  1.00 85.43           H  
ATOM   3483 HD22 ASN A 225      -6.063  17.239 -11.424  1.00 85.43           H  
ATOM   3484  OD1 ASN A 225      -6.049  15.384  -8.948  1.00 85.43           O  
ATOM   3485  N   THR A 226      -5.399  19.897  -6.097  1.00 90.80           N  
ATOM   3486  H   THR A 226      -6.385  19.777  -5.912  1.00 90.80           H  
ATOM   3487  CA  THR A 226      -4.656  20.868  -5.284  1.00 90.80           C  
ATOM   3488  HA  THR A 226      -3.876  21.309  -5.904  1.00 90.80           H  
ATOM   3489  C   THR A 226      -4.015  20.171  -4.089  1.00 90.80           C  
ATOM   3490  CB  THR A 226      -5.544  22.010  -4.775  1.00 90.80           C  
ATOM   3491  HB  THR A 226      -6.165  21.644  -3.958  1.00 90.80           H  
ATOM   3492  O   THR A 226      -4.696  19.495  -3.317  1.00 90.80           O  
ATOM   3493  CG2 THR A 226      -4.715  23.181  -4.248  1.00 90.80           C  
ATOM   3494 HG21 THR A 226      -4.131  22.870  -3.381  1.00 90.80           H  
ATOM   3495 HG22 THR A 226      -4.051  23.549  -5.030  1.00 90.80           H  
ATOM   3496 HG23 THR A 226      -5.387  23.982  -3.941  1.00 90.80           H  
ATOM   3497  OG1 THR A 226      -6.375  22.498  -5.798  1.00 90.80           O  
ATOM   3498  HG1 THR A 226      -7.162  21.951  -5.745  1.00 90.80           H  
ATOM   3499  N   ALA A 227      -2.709  20.362  -3.904  1.00 92.64           N  
ATOM   3500  H   ALA A 227      -2.206  20.917  -4.582  1.00 92.64           H  
ATOM   3501  CA  ALA A 227      -1.957  19.824  -2.774  1.00 92.64           C  
ATOM   3502  HA  ALA A 227      -2.265  18.793  -2.602  1.00 92.64           H  
ATOM   3503  C   ALA A 227      -2.210  20.630  -1.484  1.00 92.64           C  
ATOM   3504  CB  ALA A 227      -0.472  19.822  -3.157  1.00 92.64           C  
ATOM   3505  HB1 ALA A 227      -0.300  19.118  -3.972  1.00 92.64           H  
ATOM   3506  HB2 ALA A 227      -0.164  20.820  -3.469  1.00 92.64           H  
ATOM   3507  HB3 ALA A 227       0.130  19.532  -2.296  1.00 92.64           H  
ATOM   3508  O   ALA A 227      -1.819  21.792  -1.385  1.00 92.64           O  
ATOM   3509  N   ASN A 228      -2.809  19.997  -0.474  1.00 95.40           N  
ATOM   3510  H   ASN A 228      -3.156  19.062  -0.636  1.00 95.40           H  
ATOM   3511  CA  ASN A 228      -3.065  20.583   0.843  1.00 95.40           C  
ATOM   3512  HA  ASN A 228      -2.826  21.646   0.823  1.00 95.40           H  
ATOM   3513  C   ASN A 228      -2.193  19.915   1.913  1.00 95.40           C  
ATOM   3514  CB  ASN A 228      -4.557  20.445   1.181  1.00 95.40           C  
ATOM   3515  HB2 ASN A 228      -4.844  19.393   1.168  1.00 95.40           H  
ATOM   3516  HB3 ASN A 228      -4.734  20.831   2.184  1.00 95.40           H  
ATOM   3517  O   ASN A 228      -2.191  18.690   2.030  1.00 95.40           O  
ATOM   3518  CG  ASN A 228      -5.438  21.227   0.227  1.00 95.40           C  
ATOM   3519  ND2 ASN A 228      -6.107  20.570  -0.692  1.00 95.40           N  
ATOM   3520 HD21 ASN A 228      -6.642  21.118  -1.351  1.00 95.40           H  
ATOM   3521 HD22 ASN A 228      -5.872  19.610  -0.901  1.00 95.40           H  
ATOM   3522  OD1 ASN A 228      -5.527  22.438   0.311  1.00 95.40           O  
ATOM   3523  N   ILE A 229      -1.488  20.710   2.721  1.00 95.56           N  
ATOM   3524  H   ILE A 229      -1.561  21.710   2.606  1.00 95.56           H  
ATOM   3525  CA  ILE A 229      -0.727  20.200   3.871  1.00 95.56           C  
ATOM   3526  HA  ILE A 229      -0.201  19.294   3.573  1.00 95.56           H  
ATOM   3527  C   ILE A 229      -1.717  19.844   4.980  1.00 95.56           C  
ATOM   3528  CB  ILE A 229       0.319  21.221   4.374  1.00 95.56           C  
ATOM   3529  HB  ILE A 229      -0.218  22.094   4.743  1.00 95.56           H  
ATOM   3530  O   ILE A 229      -2.482  20.701   5.421  1.00 95.56           O  
ATOM   3531  CG1 ILE A 229       1.286  21.683   3.257  1.00 95.56           C  
ATOM   3532 HG12 ILE A 229       2.040  20.917   3.078  1.00 95.56           H  
ATOM   3533 HG13 ILE A 229       0.744  21.851   2.326  1.00 95.56           H  
ATOM   3534  CG2 ILE A 229       1.122  20.611   5.541  1.00 95.56           C  
ATOM   3535 HG21 ILE A 229       0.473  20.410   6.393  1.00 95.56           H  
ATOM   3536 HG22 ILE A 229       1.897  21.298   5.879  1.00 95.56           H  
ATOM   3537 HG23 ILE A 229       1.596  19.680   5.231  1.00 95.56           H  
ATOM   3538  CD1 ILE A 229       1.983  23.001   3.613  1.00 95.56           C  
ATOM   3539 HD11 ILE A 229       2.654  22.866   4.461  1.00 95.56           H  
ATOM   3540 HD12 ILE A 229       2.558  23.357   2.757  1.00 95.56           H  
ATOM   3541 HD13 ILE A 229       1.240  23.758   3.863  1.00 95.56           H  
ATOM   3542  N   ILE A 230      -1.706  18.589   5.427  1.00 93.77           N  
ATOM   3543  H   ILE A 230      -1.053  17.944   5.004  1.00 93.77           H  
ATOM   3544  CA  ILE A 230      -2.602  18.104   6.490  1.00 93.77           C  
ATOM   3545  HA  ILE A 230      -3.301  18.899   6.750  1.00 93.77           H  
ATOM   3546  C   ILE A 230      -1.874  17.788   7.799  1.00 93.77           C  
ATOM   3547  CB  ILE A 230      -3.451  16.910   6.008  1.00 93.77           C  
ATOM   3548  HB  ILE A 230      -4.075  16.603   6.847  1.00 93.77           H  
ATOM   3549  O   ILE A 230      -2.508  17.768   8.849  1.00 93.77           O  
ATOM   3550  CG1 ILE A 230      -2.587  15.700   5.586  1.00 93.77           C  
ATOM   3551 HG12 ILE A 230      -2.063  15.926   4.658  1.00 93.77           H  
ATOM   3552 HG13 ILE A 230      -1.847  15.497   6.360  1.00 93.77           H  
ATOM   3553  CG2 ILE A 230      -4.392  17.354   4.870  1.00 93.77           C  
ATOM   3554 HG21 ILE A 230      -4.922  18.260   5.167  1.00 93.77           H  
ATOM   3555 HG22 ILE A 230      -3.816  17.569   3.971  1.00 93.77           H  
ATOM   3556 HG23 ILE A 230      -5.125  16.576   4.654  1.00 93.77           H  
ATOM   3557  CD1 ILE A 230      -3.406  14.421   5.393  1.00 93.77           C  
ATOM   3558 HD11 ILE A 230      -3.980  14.215   6.297  1.00 93.77           H  
ATOM   3559 HD12 ILE A 230      -2.743  13.579   5.193  1.00 93.77           H  
ATOM   3560 HD13 ILE A 230      -4.092  14.533   4.554  1.00 93.77           H  
ATOM   3561  N   GLU A 231      -0.563  17.549   7.753  1.00 94.29           N  
ATOM   3562  H   GLU A 231      -0.083  17.607   6.866  1.00 94.29           H  
ATOM   3563  CA  GLU A 231       0.265  17.243   8.924  1.00 94.29           C  
ATOM   3564  HA  GLU A 231      -0.103  17.819   9.773  1.00 94.29           H  
ATOM   3565  C   GLU A 231       1.724  17.656   8.647  1.00 94.29           C  
ATOM   3566  CB  GLU A 231       0.121  15.743   9.254  1.00 94.29           C  
ATOM   3567  HB2 GLU A 231       0.662  15.165   8.505  1.00 94.29           H  
ATOM   3568  HB3 GLU A 231      -0.932  15.467   9.198  1.00 94.29           H  
ATOM   3569  O   GLU A 231       2.186  17.601   7.503  1.00 94.29           O  
ATOM   3570  CG  GLU A 231       0.631  15.327  10.635  1.00 94.29           C  
ATOM   3571  HG2 GLU A 231       0.100  15.904  11.393  1.00 94.29           H  
ATOM   3572  HG3 GLU A 231       1.689  15.579  10.699  1.00 94.29           H  
ATOM   3573  CD  GLU A 231       0.428  13.816  10.884  1.00 94.29           C  
ATOM   3574  OE1 GLU A 231       0.034  13.416  12.000  1.00 94.29           O  
ATOM   3575  OE2 GLU A 231       0.659  12.997   9.964  1.00 94.29           O  
ATOM   3576  N   GLY A 232       2.448  18.078   9.688  1.00 92.30           N  
ATOM   3577  H   GLY A 232       2.008  18.108  10.596  1.00 92.30           H  
ATOM   3578  CA  GLY A 232       3.818  18.595   9.588  1.00 92.30           C  
ATOM   3579  HA2 GLY A 232       4.296  18.166   8.708  1.00 92.30           H  
ATOM   3580  HA3 GLY A 232       4.379  18.263  10.461  1.00 92.30           H  
ATOM   3581  C   GLY A 232       3.911  20.134   9.510  1.00 92.30           C  
ATOM   3582  O   GLY A 232       2.924  20.824   9.778  1.00 92.30           O  
ATOM   3583  N   PRO A 233       5.095  20.689   9.180  1.00 94.86           N  
ATOM   3584  CA  PRO A 233       6.318  19.964   8.838  1.00 94.86           C  
ATOM   3585  HA  PRO A 233       6.107  19.233   8.058  1.00 94.86           H  
ATOM   3586  C   PRO A 233       6.943  19.260  10.050  1.00 94.86           C  
ATOM   3587  CB  PRO A 233       7.270  21.017   8.262  1.00 94.86           C  
ATOM   3588  HB2 PRO A 233       8.315  20.779   8.459  1.00 94.86           H  
ATOM   3589  HB3 PRO A 233       7.099  21.121   7.190  1.00 94.86           H  
ATOM   3590  O   PRO A 233       7.088  19.846  11.122  1.00 94.86           O  
ATOM   3591  CG  PRO A 233       6.840  22.302   8.966  1.00 94.86           C  
ATOM   3592  HG2 PRO A 233       7.300  22.354   9.953  1.00 94.86           H  
ATOM   3593  HG3 PRO A 233       7.090  23.186   8.380  1.00 94.86           H  
ATOM   3594  CD  PRO A 233       5.328  22.124   9.108  1.00 94.86           C  
ATOM   3595  HD2 PRO A 233       4.826  22.522   8.226  1.00 94.86           H  
ATOM   3596  HD3 PRO A 233       4.968  22.628  10.005  1.00 94.86           H  
ATOM   3597  N   PHE A 234       7.351  18.008   9.867  1.00 96.46           N  
ATOM   3598  H   PHE A 234       7.184  17.578   8.968  1.00 96.46           H  
ATOM   3599  CA  PHE A 234       8.237  17.301  10.787  1.00 96.46           C  
ATOM   3600  HA  PHE A 234       8.068  17.663  11.801  1.00 96.46           H  
ATOM   3601  C   PHE A 234       9.691  17.583  10.404  1.00 96.46           C  
ATOM   3602  CB  PHE A 234       7.940  15.798  10.755  1.00 96.46           C  
ATOM   3603  HB2 PHE A 234       8.186  15.410   9.767  1.00 96.46           H  
ATOM   3604  HB3 PHE A 234       8.598  15.303  11.469  1.00 96.46           H  
ATOM   3605  O   PHE A 234      10.045  17.505   9.227  1.00 96.46           O  
ATOM   3606  CG  PHE A 234       6.510  15.422  11.092  1.00 96.46           C  
ATOM   3607  CD1 PHE A 234       6.005  15.665  12.382  1.00 96.46           C  
ATOM   3608  HD1 PHE A 234       6.626  16.138  13.129  1.00 96.46           H  
ATOM   3609  CD2 PHE A 234       5.691  14.803  10.130  1.00 96.46           C  
ATOM   3610  HD2 PHE A 234       6.074  14.617   9.137  1.00 96.46           H  
ATOM   3611  CE1 PHE A 234       4.700  15.264  12.714  1.00 96.46           C  
ATOM   3612  HE1 PHE A 234       4.318  15.428  13.711  1.00 96.46           H  
ATOM   3613  CE2 PHE A 234       4.387  14.394  10.462  1.00 96.46           C  
ATOM   3614  HE2 PHE A 234       3.768  13.895   9.731  1.00 96.46           H  
ATOM   3615  CZ  PHE A 234       3.903  14.606  11.764  1.00 96.46           C  
ATOM   3616  HZ  PHE A 234       2.925  14.250  12.049  1.00 96.46           H  
ATOM   3617  N   TYR A 235      10.542  17.895  11.380  1.00 96.06           N  
ATOM   3618  H   TYR A 235      10.209  17.945  12.332  1.00 96.06           H  
ATOM   3619  CA  TYR A 235      11.975  18.065  11.141  1.00 96.06           C  
ATOM   3620  HA  TYR A 235      12.123  18.488  10.148  1.00 96.06           H  
ATOM   3621  C   TYR A 235      12.666  16.703  11.189  1.00 96.06           C  
ATOM   3622  CB  TYR A 235      12.574  19.048  12.153  1.00 96.06           C  
ATOM   3623  HB2 TYR A 235      13.629  19.191  11.917  1.00 96.06           H  
ATOM   3624  HB3 TYR A 235      12.519  18.610  13.150  1.00 96.06           H  
ATOM   3625  O   TYR A 235      12.693  16.063  12.239  1.00 96.06           O  
ATOM   3626  CG  TYR A 235      11.899  20.406  12.164  1.00 96.06           C  
ATOM   3627  CD1 TYR A 235      11.898  21.202  11.001  1.00 96.06           C  
ATOM   3628  HD1 TYR A 235      12.377  20.847  10.101  1.00 96.06           H  
ATOM   3629  CD2 TYR A 235      11.249  20.861  13.328  1.00 96.06           C  
ATOM   3630  HD2 TYR A 235      11.243  20.246  14.216  1.00 96.06           H  
ATOM   3631  CE1 TYR A 235      11.252  22.452  11.004  1.00 96.06           C  
ATOM   3632  HE1 TYR A 235      11.226  23.058  10.110  1.00 96.06           H  
ATOM   3633  CE2 TYR A 235      10.603  22.111  13.334  1.00 96.06           C  
ATOM   3634  HE2 TYR A 235      10.101  22.454  14.227  1.00 96.06           H  
ATOM   3635  OH  TYR A 235       9.983  24.116  12.169  1.00 96.06           O  
ATOM   3636  HH  TYR A 235       9.544  24.277  13.007  1.00 96.06           H  
ATOM   3637  CZ  TYR A 235      10.607  22.909  12.169  1.00 96.06           C  
ATOM   3638  N   VAL A 236      13.204  16.265  10.052  1.00 96.70           N  
ATOM   3639  H   VAL A 236      13.148  16.860   9.237  1.00 96.70           H  
ATOM   3640  CA  VAL A 236      13.777  14.925   9.868  1.00 96.70           C  
ATOM   3641  HA  VAL A 236      13.857  14.444  10.843  1.00 96.70           H  
ATOM   3642  C   VAL A 236      15.187  14.981   9.289  1.00 96.70           C  
ATOM   3643  CB  VAL A 236      12.874  14.024   8.999  1.00 96.70           C  
ATOM   3644  HB  VAL A 236      13.330  13.035   8.971  1.00 96.70           H  
ATOM   3645  O   VAL A 236      15.586  15.966   8.677  1.00 96.70           O  
ATOM   3646  CG1 VAL A 236      11.478  13.870   9.606  1.00 96.70           C  
ATOM   3647 HG11 VAL A 236      10.943  14.819   9.590  1.00 96.70           H  
ATOM   3648 HG12 VAL A 236      10.906  13.128   9.048  1.00 96.70           H  
ATOM   3649 HG13 VAL A 236      11.590  13.528  10.635  1.00 96.70           H  
ATOM   3650  CG2 VAL A 236      12.729  14.503   7.552  1.00 96.70           C  
ATOM   3651 HG21 VAL A 236      12.082  13.819   7.003  1.00 96.70           H  
ATOM   3652 HG22 VAL A 236      12.301  15.505   7.523  1.00 96.70           H  
ATOM   3653 HG23 VAL A 236      13.705  14.502   7.066  1.00 96.70           H  
ATOM   3654  N   SER A 237      15.938  13.902   9.449  1.00 96.85           N  
ATOM   3655  H   SER A 237      15.566  13.159  10.024  1.00 96.85           H  
ATOM   3656  CA  SER A 237      17.252  13.668   8.861  1.00 96.85           C  
ATOM   3657  HA  SER A 237      17.482  14.445   8.131  1.00 96.85           H  
ATOM   3658  C   SER A 237      17.261  12.313   8.160  1.00 96.85           C  
ATOM   3659  CB  SER A 237      18.314  13.718   9.957  1.00 96.85           C  
ATOM   3660  HB2 SER A 237      18.303  14.706  10.418  1.00 96.85           H  
ATOM   3661  HB3 SER A 237      18.074  12.971  10.714  1.00 96.85           H  
ATOM   3662  O   SER A 237      16.586  11.376   8.587  1.00 96.85           O  
ATOM   3663  OG  SER A 237      19.603  13.461   9.432  1.00 96.85           O  
ATOM   3664  HG  SER A 237      20.233  13.689  10.120  1.00 96.85           H  
ATOM   3665  N   LEU A 238      18.043  12.207   7.086  1.00 96.30           N  
ATOM   3666  H   LEU A 238      18.588  13.013   6.818  1.00 96.30           H  
ATOM   3667  CA  LEU A 238      18.295  10.937   6.393  1.00 96.30           C  
ATOM   3668  HA  LEU A 238      17.403  10.313   6.449  1.00 96.30           H  
ATOM   3669  C   LEU A 238      19.419  10.127   7.063  1.00 96.30           C  
ATOM   3670  CB  LEU A 238      18.604  11.207   4.907  1.00 96.30           C  
ATOM   3671  HB2 LEU A 238      19.563  11.721   4.846  1.00 96.30           H  
ATOM   3672  HB3 LEU A 238      18.715  10.248   4.401  1.00 96.30           H  
ATOM   3673  O   LEU A 238      19.686   9.001   6.666  1.00 96.30           O  
ATOM   3674  CG  LEU A 238      17.555  12.042   4.148  1.00 96.30           C  
ATOM   3675  HG  LEU A 238      17.477  13.022   4.620  1.00 96.30           H  
ATOM   3676  CD1 LEU A 238      18.013  12.245   2.703  1.00 96.30           C  
ATOM   3677 HD11 LEU A 238      17.298  12.878   2.178  1.00 96.30           H  
ATOM   3678 HD12 LEU A 238      18.094  11.284   2.195  1.00 96.30           H  
ATOM   3679 HD13 LEU A 238      18.983  12.742   2.693  1.00 96.30           H  
ATOM   3680  CD2 LEU A 238      16.159  11.421   4.123  1.00 96.30           C  
ATOM   3681 HD21 LEU A 238      15.463  12.118   3.657  1.00 96.30           H  
ATOM   3682 HD22 LEU A 238      16.173  10.500   3.540  1.00 96.30           H  
ATOM   3683 HD23 LEU A 238      15.812  11.217   5.136  1.00 96.30           H  
ATOM   3684  N   SER A 239      20.093  10.695   8.069  1.00 94.69           N  
ATOM   3685  H   SER A 239      19.783  11.599   8.396  1.00 94.69           H  
ATOM   3686  CA  SER A 239      21.153  10.022   8.821  1.00 94.69           C  
ATOM   3687  HA  SER A 239      21.700   9.368   8.142  1.00 94.69           H  
ATOM   3688  C   SER A 239      20.555   9.217   9.986  1.00 94.69           C  
ATOM   3689  CB  SER A 239      22.149  11.068   9.327  1.00 94.69           C  
ATOM   3690  HB2 SER A 239      21.658  11.734  10.036  1.00 94.69           H  
ATOM   3691  HB3 SER A 239      22.490  11.662   8.479  1.00 94.69           H  
ATOM   3692  O   SER A 239      19.909   9.835  10.836  1.00 94.69           O  
ATOM   3693  OG  SER A 239      23.276  10.475   9.939  1.00 94.69           O  
ATOM   3694  HG  SER A 239      23.016  10.094  10.781  1.00 94.69           H  
ATOM   3695  N   PRO A 240      20.808   7.897  10.092  1.00 92.50           N  
ATOM   3696  CA  PRO A 240      20.279   7.057  11.177  1.00 92.50           C  
ATOM   3697  HA  PRO A 240      19.191   7.058  11.126  1.00 92.50           H  
ATOM   3698  C   PRO A 240      20.695   7.510  12.585  1.00 92.50           C  
ATOM   3699  CB  PRO A 240      20.778   5.639  10.875  1.00 92.50           C  
ATOM   3700  HB2 PRO A 240      20.059   4.884  11.194  1.00 92.50           H  
ATOM   3701  HB3 PRO A 240      21.744   5.466  11.349  1.00 92.50           H  
ATOM   3702  O   PRO A 240      19.896   7.476  13.513  1.00 92.50           O  
ATOM   3703  CG  PRO A 240      20.956   5.640   9.359  1.00 92.50           C  
ATOM   3704  HG2 PRO A 240      21.687   4.898   9.040  1.00 92.50           H  
ATOM   3705  HG3 PRO A 240      19.994   5.470   8.875  1.00 92.50           H  
ATOM   3706  CD  PRO A 240      21.435   7.058   9.077  1.00 92.50           C  
ATOM   3707  HD2 PRO A 240      22.519   7.108   9.179  1.00 92.50           H  
ATOM   3708  HD3 PRO A 240      21.133   7.338   8.067  1.00 92.50           H  
ATOM   3709  N   ASP A 241      21.920   8.025  12.737  1.00 91.97           N  
ATOM   3710  H   ASP A 241      22.575   7.873  11.984  1.00 91.97           H  
ATOM   3711  CA  ASP A 241      22.454   8.493  14.027  1.00 91.97           C  
ATOM   3712  HA  ASP A 241      22.079   7.834  14.811  1.00 91.97           H  
ATOM   3713  C   ASP A 241      22.025   9.929  14.406  1.00 91.97           C  
ATOM   3714  CB  ASP A 241      23.986   8.376  14.015  1.00 91.97           C  
ATOM   3715  HB2 ASP A 241      24.378   9.022  13.229  1.00 91.97           H  
ATOM   3716  HB3 ASP A 241      24.382   8.731  14.966  1.00 91.97           H  
ATOM   3717  O   ASP A 241      22.577  10.531  15.330  1.00 91.97           O  
ATOM   3718  CG  ASP A 241      24.502   6.951  13.810  1.00 91.97           C  
ATOM   3719  OD1 ASP A 241      23.930   6.022  14.419  1.00 91.97           O  
ATOM   3720  OD2 ASP A 241      25.512   6.825  13.081  1.00 91.97           O  
ATOM   3721  N   ALA A 242      21.090  10.539  13.669  1.00 94.20           N  
ATOM   3722  H   ALA A 242      20.590   9.998  12.979  1.00 94.20           H  
ATOM   3723  CA  ALA A 242      20.708  11.931  13.888  1.00 94.20           C  
ATOM   3724  HA  ALA A 242      21.619  12.526  13.959  1.00 94.20           H  
ATOM   3725  C   ALA A 242      19.918  12.107  15.193  1.00 94.20           C  
ATOM   3726  CB  ALA A 242      19.918  12.433  12.681  1.00 94.20           C  
ATOM   3727  HB1 ALA A 242      19.022  11.826  12.551  1.00 94.20           H  
ATOM   3728  HB2 ALA A 242      20.539  12.360  11.788  1.00 94.20           H  
ATOM   3729  HB3 ALA A 242      19.631  13.473  12.836  1.00 94.20           H  
ATOM   3730  O   ALA A 242      18.809  11.596  15.333  1.00 94.20           O  
ATOM   3731  N   LEU A 243      20.457  12.898  16.124  1.00 94.39           N  
ATOM   3732  H   LEU A 243      21.380  13.270  15.948  1.00 94.39           H  
ATOM   3733  CA  LEU A 243      19.833  13.198  17.414  1.00 94.39           C  
ATOM   3734  HA  LEU A 243      18.867  12.695  17.470  1.00 94.39           H  
ATOM   3735  C   LEU A 243      19.562  14.696  17.578  1.00 94.39           C  
ATOM   3736  CB  LEU A 243      20.709  12.667  18.564  1.00 94.39           C  
ATOM   3737  HB2 LEU A 243      21.689  13.138  18.491  1.00 94.39           H  
ATOM   3738  HB3 LEU A 243      20.263  12.978  19.508  1.00 94.39           H  
ATOM   3739  O   LEU A 243      20.401  15.545  17.263  1.00 94.39           O  
ATOM   3740  CG  LEU A 243      20.900  11.138  18.595  1.00 94.39           C  
ATOM   3741  HG  LEU A 243      21.351  10.801  17.661  1.00 94.39           H  
ATOM   3742  CD1 LEU A 243      21.846  10.773  19.742  1.00 94.39           C  
ATOM   3743 HD11 LEU A 243      22.805  11.269  19.589  1.00 94.39           H  
ATOM   3744 HD12 LEU A 243      22.009   9.696  19.744  1.00 94.39           H  
ATOM   3745 HD13 LEU A 243      21.418  11.084  20.695  1.00 94.39           H  
ATOM   3746  CD2 LEU A 243      19.585  10.388  18.811  1.00 94.39           C  
ATOM   3747 HD21 LEU A 243      18.952  10.517  17.933  1.00 94.39           H  
ATOM   3748 HD22 LEU A 243      19.070  10.758  19.698  1.00 94.39           H  
ATOM   3749 HD23 LEU A 243      19.783   9.322  18.917  1.00 94.39           H  
ATOM   3750  N   SER A 244      18.394  15.019  18.131  1.00 91.78           N  
ATOM   3751  H   SER A 244      17.753  14.268  18.347  1.00 91.78           H  
ATOM   3752  CA  SER A 244      18.032  16.376  18.535  1.00 91.78           C  
ATOM   3753  HA  SER A 244      18.285  17.051  17.717  1.00 91.78           H  
ATOM   3754  C   SER A 244      18.812  16.815  19.778  1.00 91.78           C  
ATOM   3755  CB  SER A 244      16.517  16.469  18.768  1.00 91.78           C  
ATOM   3756  HB2 SER A 244      15.998  15.949  17.963  1.00 91.78           H  
ATOM   3757  HB3 SER A 244      16.217  17.517  18.745  1.00 91.78           H  
ATOM   3758  O   SER A 244      19.406  16.003  20.490  1.00 91.78           O  
ATOM   3759  OG  SER A 244      16.135  15.914  20.017  1.00 91.78           O  
ATOM   3760  HG  SER A 244      15.284  15.492  19.882  1.00 91.78           H  
ATOM   3761  N   SER A 245      18.748  18.106  20.123  1.00 87.41           N  
ATOM   3762  H   SER A 245      18.283  18.761  19.511  1.00 87.41           H  
ATOM   3763  CA  SER A 245      19.334  18.620  21.375  1.00 87.41           C  
ATOM   3764  HA  SER A 245      20.402  18.399  21.372  1.00 87.41           H  
ATOM   3765  C   SER A 245      18.743  17.983  22.643  1.00 87.41           C  
ATOM   3766  CB  SER A 245      19.147  20.136  21.470  1.00 87.41           C  
ATOM   3767  HB2 SER A 245      18.097  20.358  21.660  1.00 87.41           H  
ATOM   3768  HB3 SER A 245      19.740  20.520  22.299  1.00 87.41           H  
ATOM   3769  O   SER A 245      19.331  18.102  23.717  1.00 87.41           O  
ATOM   3770  OG  SER A 245      19.534  20.780  20.273  1.00 87.41           O  
ATOM   3771  HG  SER A 245      20.404  20.475  20.005  1.00 87.41           H  
ATOM   3772  N   SER A 246      17.590  17.318  22.533  1.00 91.18           N  
ATOM   3773  H   SER A 246      17.172  17.244  21.617  1.00 91.18           H  
ATOM   3774  CA  SER A 246      16.927  16.587  23.618  1.00 91.18           C  
ATOM   3775  HA  SER A 246      17.308  16.954  24.571  1.00 91.18           H  
ATOM   3776  C   SER A 246      17.220  15.079  23.602  1.00 91.18           C  
ATOM   3777  CB  SER A 246      15.418  16.865  23.586  1.00 91.18           C  
ATOM   3778  HB2 SER A 246      15.004  16.526  22.636  1.00 91.18           H  
ATOM   3779  HB3 SER A 246      14.925  16.326  24.395  1.00 91.18           H  
ATOM   3780  O   SER A 246      16.582  14.347  24.352  1.00 91.18           O  
ATOM   3781  OG  SER A 246      15.181  18.255  23.738  1.00 91.18           O  
ATOM   3782  HG  SER A 246      15.521  18.523  24.596  1.00 91.18           H  
ATOM   3783  N   ASN A 247      18.182  14.614  22.789  1.00 91.10           N  
ATOM   3784  H   ASN A 247      18.668  15.275  22.200  1.00 91.10           H  
ATOM   3785  CA  ASN A 247      18.511  13.197  22.564  1.00 91.10           C  
ATOM   3786  HA  ASN A 247      19.260  13.176  21.772  1.00 91.10           H  
ATOM   3787  C   ASN A 247      17.346  12.356  22.014  1.00 91.10           C  
ATOM   3788  CB  ASN A 247      19.156  12.566  23.814  1.00 91.10           C  
ATOM   3789  HB2 ASN A 247      18.472  12.647  24.658  1.00 91.10           H  
ATOM   3790  HB3 ASN A 247      19.326  11.505  23.631  1.00 91.10           H  
ATOM   3791  O   ASN A 247      17.294  11.146  22.227  1.00 91.10           O  
ATOM   3792  CG  ASN A 247      20.501  13.148  24.178  1.00 91.10           C  
ATOM   3793  ND2 ASN A 247      20.835  13.153  25.447  1.00 91.10           N  
ATOM   3794 HD21 ASN A 247      20.184  12.801  26.135  1.00 91.10           H  
ATOM   3795 HD22 ASN A 247      21.745  13.540  25.651  1.00 91.10           H  
ATOM   3796  OD1 ASN A 247      21.293  13.569  23.356  1.00 91.10           O  
ATOM   3797  N   GLU A 248      16.410  12.983  21.304  1.00 94.47           N  
ATOM   3798  H   GLU A 248      16.538  13.964  21.100  1.00 94.47           H  
ATOM   3799  CA  GLU A 248      15.408  12.250  20.530  1.00 94.47           C  
ATOM   3800  HA  GLU A 248      15.239  11.274  20.984  1.00 94.47           H  
ATOM   3801  C   GLU A 248      15.918  12.017  19.108  1.00 94.47           C  
ATOM   3802  CB  GLU A 248      14.062  12.983  20.509  1.00 94.47           C  
ATOM   3803  HB2 GLU A 248      13.381  12.398  19.891  1.00 94.47           H  
ATOM   3804  HB3 GLU A 248      14.184  13.964  20.049  1.00 94.47           H  
ATOM   3805  O   GLU A 248      16.566  12.898  18.539  1.00 94.47           O  
ATOM   3806  CG  GLU A 248      13.436  13.145  21.902  1.00 94.47           C  
ATOM   3807  HG2 GLU A 248      13.948  13.943  22.440  1.00 94.47           H  
ATOM   3808  HG3 GLU A 248      13.567  12.216  22.457  1.00 94.47           H  
ATOM   3809  CD  GLU A 248      11.937  13.463  21.794  1.00 94.47           C  
ATOM   3810  OE1 GLU A 248      11.148  12.838  22.542  1.00 94.47           O  
ATOM   3811  OE2 GLU A 248      11.562  14.251  20.898  1.00 94.47           O  
ATOM   3812  N   SER A 249      15.605  10.854  18.531  1.00 95.74           N  
ATOM   3813  H   SER A 249      15.072  10.169  19.048  1.00 95.74           H  
ATOM   3814  CA  SER A 249      15.916  10.563  17.129  1.00 95.74           C  
ATOM   3815  HA  SER A 249      16.996  10.618  16.989  1.00 95.74           H  
ATOM   3816  C   SER A 249      15.260  11.590  16.206  1.00 95.74           C  
ATOM   3817  CB  SER A 249      15.478   9.145  16.752  1.00 95.74           C  
ATOM   3818  HB2 SER A 249      15.967   8.424  17.407  1.00 95.74           H  
ATOM   3819  HB3 SER A 249      14.397   9.049  16.851  1.00 95.74           H  
ATOM   3820  O   SER A 249      14.072  11.895  16.337  1.00 95.74           O  
ATOM   3821  OG  SER A 249      15.851   8.882  15.422  1.00 95.74           O  
ATOM   3822  HG  SER A 249      15.629   7.968  15.230  1.00 95.74           H  
ATOM   3823  N   MET A 250      16.053  12.130  15.284  1.00 96.27           N  
ATOM   3824  H   MET A 250      17.016  11.828  15.283  1.00 96.27           H  
ATOM   3825  CA  MET A 250      15.601  12.935  14.150  1.00 96.27           C  
ATOM   3826  HA  MET A 250      14.578  13.266  14.329  1.00 96.27           H  
ATOM   3827  C   MET A 250      15.573  12.112  12.860  1.00 96.27           C  
ATOM   3828  CB  MET A 250      16.483  14.182  13.987  1.00 96.27           C  
ATOM   3829  HB2 MET A 250      16.193  14.703  13.074  1.00 96.27           H  
ATOM   3830  HB3 MET A 250      17.528  13.887  13.901  1.00 96.27           H  
ATOM   3831  O   MET A 250      15.299  12.663  11.797  1.00 96.27           O  
ATOM   3832  CG  MET A 250      16.323  15.146  15.163  1.00 96.27           C  
ATOM   3833  HG2 MET A 250      15.263  15.363  15.300  1.00 96.27           H  
ATOM   3834  HG3 MET A 250      16.682  14.646  16.063  1.00 96.27           H  
ATOM   3835  SD  MET A 250      17.214  16.718  14.985  1.00 96.27           S  
ATOM   3836  CE  MET A 250      16.258  17.504  13.656  1.00 96.27           C  
ATOM   3837  HE1 MET A 250      16.369  16.939  12.731  1.00 96.27           H  
ATOM   3838  HE2 MET A 250      15.204  17.541  13.931  1.00 96.27           H  
ATOM   3839  HE3 MET A 250      16.627  18.518  13.498  1.00 96.27           H  
ATOM   3840  N   PHE A 251      15.868  10.813  12.925  1.00 97.69           N  
ATOM   3841  H   PHE A 251      16.039  10.380  13.821  1.00 97.69           H  
ATOM   3842  CA  PHE A 251      15.848   9.945  11.760  1.00 97.69           C  
ATOM   3843  HA  PHE A 251      16.519  10.372  11.014  1.00 97.69           H  
ATOM   3844  C   PHE A 251      14.437   9.870  11.165  1.00 97.69           C  
ATOM   3845  CB  PHE A 251      16.373   8.566  12.153  1.00 97.69           C  
ATOM   3846  HB2 PHE A 251      15.720   8.155  12.924  1.00 97.69           H  
ATOM   3847  HB3 PHE A 251      17.371   8.671  12.577  1.00 97.69           H  
ATOM   3848  O   PHE A 251      13.451   9.714  11.886  1.00 97.69           O  
ATOM   3849  CG  PHE A 251      16.447   7.578  11.013  1.00 97.69           C  
ATOM   3850  CD1 PHE A 251      15.980   6.265  11.207  1.00 97.69           C  
ATOM   3851  HD1 PHE A 251      15.561   5.965  12.156  1.00 97.69           H  
ATOM   3852  CD2 PHE A 251      17.023   7.949   9.780  1.00 97.69           C  
ATOM   3853  HD2 PHE A 251      17.422   8.941   9.632  1.00 97.69           H  
ATOM   3854  CE1 PHE A 251      16.107   5.321  10.177  1.00 97.69           C  
ATOM   3855  HE1 PHE A 251      15.774   4.304  10.327  1.00 97.69           H  
ATOM   3856  CE2 PHE A 251      17.143   7.004   8.749  1.00 97.69           C  
ATOM   3857  HE2 PHE A 251      17.616   7.267   7.814  1.00 97.69           H  
ATOM   3858  CZ  PHE A 251      16.702   5.688   8.962  1.00 97.69           C  
ATOM   3859  HZ  PHE A 251      16.858   4.932   8.206  1.00 97.69           H  
ATOM   3860  N   ILE A 252      14.334  10.011   9.842  1.00 97.62           N  
ATOM   3861  H   ILE A 252      15.182  10.168   9.316  1.00 97.62           H  
ATOM   3862  CA  ILE A 252      13.051  10.122   9.139  1.00 97.62           C  
ATOM   3863  HA  ILE A 252      12.557  11.021   9.507  1.00 97.62           H  
ATOM   3864  C   ILE A 252      12.096   8.964   9.447  1.00 97.62           C  
ATOM   3865  CB  ILE A 252      13.290  10.292   7.622  1.00 97.62           C  
ATOM   3866  HB  ILE A 252      13.944  11.154   7.492  1.00 97.62           H  
ATOM   3867  O   ILE A 252      10.907   9.206   9.646  1.00 97.62           O  
ATOM   3868  CG1 ILE A 252      11.958  10.604   6.903  1.00 97.62           C  
ATOM   3869 HG12 ILE A 252      11.469  11.435   7.412  1.00 97.62           H  
ATOM   3870 HG13 ILE A 252      11.296   9.741   6.957  1.00 97.62           H  
ATOM   3871  CG2 ILE A 252      13.999   9.076   6.992  1.00 97.62           C  
ATOM   3872 HG21 ILE A 252      13.334   8.213   6.957  1.00 97.62           H  
ATOM   3873 HG22 ILE A 252      14.894   8.813   7.554  1.00 97.62           H  
ATOM   3874 HG23 ILE A 252      14.313   9.313   5.975  1.00 97.62           H  
ATOM   3875  CD1 ILE A 252      12.128  10.986   5.428  1.00 97.62           C  
ATOM   3876 HD11 ILE A 252      12.497  10.136   4.855  1.00 97.62           H  
ATOM   3877 HD12 ILE A 252      12.823  11.820   5.336  1.00 97.62           H  
ATOM   3878 HD13 ILE A 252      11.161  11.277   5.018  1.00 97.62           H  
ATOM   3879  N   GLU A 253      12.602   7.733   9.526  1.00 97.67           N  
ATOM   3880  H   GLU A 253      13.594   7.598   9.393  1.00 97.67           H  
ATOM   3881  CA  GLU A 253      11.782   6.561   9.834  1.00 97.67           C  
ATOM   3882  HA  GLU A 253      10.952   6.521   9.129  1.00 97.67           H  
ATOM   3883  C   GLU A 253      11.177   6.655  11.238  1.00 97.67           C  
ATOM   3884  CB  GLU A 253      12.621   5.291   9.643  1.00 97.67           C  
ATOM   3885  HB2 GLU A 253      13.046   5.322   8.640  1.00 97.67           H  
ATOM   3886  HB3 GLU A 253      13.425   5.268  10.378  1.00 97.67           H  
ATOM   3887  O   GLU A 253       9.958   6.555  11.392  1.00 97.67           O  
ATOM   3888  CG  GLU A 253      11.757   4.035   9.803  1.00 97.67           C  
ATOM   3889  HG2 GLU A 253      11.454   3.943  10.846  1.00 97.67           H  
ATOM   3890  HG3 GLU A 253      10.858   4.176   9.203  1.00 97.67           H  
ATOM   3891  CD  GLU A 253      12.440   2.738   9.350  1.00 97.67           C  
ATOM   3892  OE1 GLU A 253      11.942   1.666   9.757  1.00 97.67           O  
ATOM   3893  OE2 GLU A 253      13.376   2.814   8.523  1.00 97.67           O  
ATOM   3894  N   ASP A 254      12.003   6.948  12.245  1.00 97.45           N  
ATOM   3895  H   ASP A 254      12.990   7.022  12.047  1.00 97.45           H  
ATOM   3896  CA  ASP A 254      11.571   7.068  13.639  1.00 97.45           C  
ATOM   3897  HA  ASP A 254      11.092   6.139  13.947  1.00 97.45           H  
ATOM   3898  C   ASP A 254      10.570   8.210  13.830  1.00 97.45           C  
ATOM   3899  CB  ASP A 254      12.780   7.331  14.548  1.00 97.45           C  
ATOM   3900  HB2 ASP A 254      13.314   8.210  14.187  1.00 97.45           H  
ATOM   3901  HB3 ASP A 254      12.415   7.557  15.550  1.00 97.45           H  
ATOM   3902  O   ASP A 254       9.534   8.040  14.475  1.00 97.45           O  
ATOM   3903  CG  ASP A 254      13.757   6.164  14.667  1.00 97.45           C  
ATOM   3904  OD1 ASP A 254      13.328   5.008  14.477  1.00 97.45           O  
ATOM   3905  OD2 ASP A 254      14.918   6.464  15.025  1.00 97.45           O  
ATOM   3906  N   VAL A 255      10.860   9.385  13.262  1.00 97.36           N  
ATOM   3907  H   VAL A 255      11.722   9.448  12.739  1.00 97.36           H  
ATOM   3908  CA  VAL A 255      10.028  10.584  13.422  1.00 97.36           C  
ATOM   3909  HA  VAL A 255       9.843  10.737  14.485  1.00 97.36           H  
ATOM   3910  C   VAL A 255       8.672  10.385  12.749  1.00 97.36           C  
ATOM   3911  CB  VAL A 255      10.750  11.831  12.873  1.00 97.36           C  
ATOM   3912  HB  VAL A 255      11.028  11.641  11.836  1.00 97.36           H  
ATOM   3913  O   VAL A 255       7.638  10.609  13.382  1.00 97.36           O  
ATOM   3914  CG1 VAL A 255       9.891  13.105  12.926  1.00 97.36           C  
ATOM   3915 HG11 VAL A 255      10.439  13.935  12.480  1.00 97.36           H  
ATOM   3916 HG12 VAL A 255       9.684  13.378  13.961  1.00 97.36           H  
ATOM   3917 HG13 VAL A 255       8.960  12.973  12.375  1.00 97.36           H  
ATOM   3918  CG2 VAL A 255      12.016  12.145  13.678  1.00 97.36           C  
ATOM   3919 HG21 VAL A 255      12.691  11.289  13.688  1.00 97.36           H  
ATOM   3920 HG22 VAL A 255      12.537  12.988  13.224  1.00 97.36           H  
ATOM   3921 HG23 VAL A 255      11.763  12.389  14.710  1.00 97.36           H  
ATOM   3922  N   VAL A 256       8.643   9.937  11.489  1.00 97.21           N  
ATOM   3923  H   VAL A 256       9.511   9.693  11.033  1.00 97.21           H  
ATOM   3924  CA  VAL A 256       7.381   9.753  10.757  1.00 97.21           C  
ATOM   3925  HA  VAL A 256       6.799  10.671  10.840  1.00 97.21           H  
ATOM   3926  C   VAL A 256       6.545   8.648  11.403  1.00 97.21           C  
ATOM   3927  CB  VAL A 256       7.625   9.490   9.257  1.00 97.21           C  
ATOM   3928  HB  VAL A 256       8.301   8.643   9.144  1.00 97.21           H  
ATOM   3929  O   VAL A 256       5.358   8.860  11.643  1.00 97.21           O  
ATOM   3930  CG1 VAL A 256       6.323   9.173   8.503  1.00 97.21           C  
ATOM   3931 HG11 VAL A 256       6.526   9.079   7.436  1.00 97.21           H  
ATOM   3932 HG12 VAL A 256       5.595   9.970   8.658  1.00 97.21           H  
ATOM   3933 HG13 VAL A 256       5.904   8.230   8.852  1.00 97.21           H  
ATOM   3934  CG2 VAL A 256       8.244  10.727   8.585  1.00 97.21           C  
ATOM   3935 HG21 VAL A 256       9.176  11.003   9.078  1.00 97.21           H  
ATOM   3936 HG22 VAL A 256       7.555  11.570   8.636  1.00 97.21           H  
ATOM   3937 HG23 VAL A 256       8.464  10.508   7.540  1.00 97.21           H  
ATOM   3938  N   ASN A 257       7.145   7.509  11.765  1.00 96.86           N  
ATOM   3939  H   ASN A 257       8.131   7.387  11.583  1.00 96.86           H  
ATOM   3940  CA  ASN A 257       6.410   6.393  12.368  1.00 96.86           C  
ATOM   3941  HA  ASN A 257       5.517   6.209  11.770  1.00 96.86           H  
ATOM   3942  C   ASN A 257       5.902   6.701  13.786  1.00 96.86           C  
ATOM   3943  CB  ASN A 257       7.288   5.127  12.334  1.00 96.86           C  
ATOM   3944  HB2 ASN A 257       6.804   4.337  12.908  1.00 96.86           H  
ATOM   3945  HB3 ASN A 257       8.252   5.331  12.798  1.00 96.86           H  
ATOM   3946  O   ASN A 257       4.864   6.169  14.184  1.00 96.86           O  
ATOM   3947  CG  ASN A 257       7.495   4.594  10.925  1.00 96.86           C  
ATOM   3948  ND2 ASN A 257       8.515   3.809  10.686  1.00 96.86           N  
ATOM   3949 HD21 ASN A 257       8.684   3.522   9.733  1.00 96.86           H  
ATOM   3950 HD22 ASN A 257       9.249   3.684  11.369  1.00 96.86           H  
ATOM   3951  OD1 ASN A 257       6.700   4.845  10.031  1.00 96.86           O  
ATOM   3952  N   LYS A 258       6.597   7.567  14.539  1.00 95.56           N  
ATOM   3953  H   LYS A 258       7.483   7.895  14.183  1.00 95.56           H  
ATOM   3954  CA  LYS A 258       6.192   7.984  15.891  1.00 95.56           C  
ATOM   3955  HA  LYS A 258       5.747   7.128  16.398  1.00 95.56           H  
ATOM   3956  C   LYS A 258       5.129   9.081  15.883  1.00 95.56           C  
ATOM   3957  CB  LYS A 258       7.444   8.419  16.669  1.00 95.56           C  
ATOM   3958  HB2 LYS A 258       8.167   7.604  16.638  1.00 95.56           H  
ATOM   3959  HB3 LYS A 258       7.882   9.287  16.177  1.00 95.56           H  
ATOM   3960  O   LYS A 258       4.212   9.027  16.700  1.00 95.56           O  
ATOM   3961  CG  LYS A 258       7.176   8.764  18.143  1.00 95.56           C  
ATOM   3962  HG2 LYS A 258       6.473   9.595  18.204  1.00 95.56           H  
ATOM   3963  HG3 LYS A 258       6.751   7.897  18.649  1.00 95.56           H  
ATOM   3964  CD  LYS A 258       8.485   9.174  18.834  1.00 95.56           C  
ATOM   3965  HD2 LYS A 258       9.197   8.350  18.784  1.00 95.56           H  
ATOM   3966  HD3 LYS A 258       8.904  10.022  18.292  1.00 95.56           H  
ATOM   3967  CE  LYS A 258       8.250   9.568  20.300  1.00 95.56           C  
ATOM   3968  HE2 LYS A 258       7.370  10.209  20.341  1.00 95.56           H  
ATOM   3969  HE3 LYS A 258       8.044   8.665  20.875  1.00 95.56           H  
ATOM   3970  NZ  LYS A 258       9.417  10.302  20.863  1.00 95.56           N  
ATOM   3971  HZ1 LYS A 258       9.521  11.192  20.397  1.00 95.56           H  
ATOM   3972  HZ2 LYS A 258       9.306  10.543  21.838  1.00 95.56           H  
ATOM   3973  HZ3 LYS A 258      10.283   9.795  20.743  1.00 95.56           H  
ATOM   3974  N   TYR A 259       5.269  10.087  15.018  1.00 94.46           N  
ATOM   3975  H   TYR A 259       6.065  10.075  14.396  1.00 94.46           H  
ATOM   3976  CA  TYR A 259       4.463  11.309  15.094  1.00 94.46           C  
ATOM   3977  HA  TYR A 259       3.932  11.324  16.046  1.00 94.46           H  
ATOM   3978  C   TYR A 259       3.375  11.419  14.025  1.00 94.46           C  
ATOM   3979  CB  TYR A 259       5.374  12.544  15.080  1.00 94.46           C  
ATOM   3980  HB2 TYR A 259       4.746  13.433  15.125  1.00 94.46           H  
ATOM   3981  HB3 TYR A 259       5.911  12.577  14.131  1.00 94.46           H  
ATOM   3982  O   TYR A 259       2.378  12.090  14.285  1.00 94.46           O  
ATOM   3983  CG  TYR A 259       6.362  12.621  16.234  1.00 94.46           C  
ATOM   3984  CD1 TYR A 259       5.902  12.765  17.556  1.00 94.46           C  
ATOM   3985  HD1 TYR A 259       4.840  12.807  17.751  1.00 94.46           H  
ATOM   3986  CD2 TYR A 259       7.744  12.563  15.986  1.00 94.46           C  
ATOM   3987  HD2 TYR A 259       8.085  12.429  14.970  1.00 94.46           H  
ATOM   3988  CE1 TYR A 259       6.824  12.844  18.618  1.00 94.46           C  
ATOM   3989  HE1 TYR A 259       6.476  12.957  19.634  1.00 94.46           H  
ATOM   3990  CE2 TYR A 259       8.676  12.675  17.038  1.00 94.46           C  
ATOM   3991  HE2 TYR A 259       9.735  12.633  16.831  1.00 94.46           H  
ATOM   3992  OH  TYR A 259       9.077  12.872  19.415  1.00 94.46           O  
ATOM   3993  HH  TYR A 259       9.929  13.263  19.205  1.00 94.46           H  
ATOM   3994  CZ  TYR A 259       8.212  12.814  18.363  1.00 94.46           C  
ATOM   3995  N   SER A 260       3.515  10.778  12.857  1.00 94.85           N  
ATOM   3996  H   SER A 260       4.313  10.180  12.696  1.00 94.85           H  
ATOM   3997  CA  SER A 260       2.474  10.853  11.828  1.00 94.85           C  
ATOM   3998  HA  SER A 260       2.106  11.879  11.824  1.00 94.85           H  
ATOM   3999  C   SER A 260       1.297   9.938  12.150  1.00 94.85           C  
ATOM   4000  CB  SER A 260       2.996  10.583  10.414  1.00 94.85           C  
ATOM   4001  HB2 SER A 260       3.337   9.551  10.337  1.00 94.85           H  
ATOM   4002  HB3 SER A 260       3.829  11.253  10.201  1.00 94.85           H  
ATOM   4003  O   SER A 260       1.429   8.733  12.394  1.00 94.85           O  
ATOM   4004  OG  SER A 260       1.956  10.803   9.468  1.00 94.85           O  
ATOM   4005  HG  SER A 260       1.576  11.670   9.627  1.00 94.85           H  
ATOM   4006  N   THR A 261       0.101  10.512  12.089  1.00 90.70           N  
ATOM   4007  H   THR A 261       0.077  11.512  11.950  1.00 90.70           H  
ATOM   4008  CA  THR A 261      -1.168   9.780  12.212  1.00 90.70           C  
ATOM   4009  HA  THR A 261      -1.029   8.944  12.897  1.00 90.70           H  
ATOM   4010  C   THR A 261      -1.646   9.194  10.882  1.00 90.70           C  
ATOM   4011  CB  THR A 261      -2.249  10.691  12.800  1.00 90.70           C  
ATOM   4012  HB  THR A 261      -3.189  10.141  12.830  1.00 90.70           H  
ATOM   4013  O   THR A 261      -2.512   8.314  10.863  1.00 90.70           O  
ATOM   4014  CG2 THR A 261      -1.914  11.143  14.220  1.00 90.70           C  
ATOM   4015 HG21 THR A 261      -2.738  11.740  14.613  1.00 90.70           H  
ATOM   4016 HG22 THR A 261      -1.009  11.751  14.221  1.00 90.70           H  
ATOM   4017 HG23 THR A 261      -1.762  10.275  14.861  1.00 90.70           H  
ATOM   4018  OG1 THR A 261      -2.423  11.840  12.006  1.00 90.70           O  
ATOM   4019  HG1 THR A 261      -1.645  12.396  12.092  1.00 90.70           H  
ATOM   4020  N   HIS A 262      -1.086   9.664   9.766  1.00 92.60           N  
ATOM   4021  H   HIS A 262      -0.394  10.393   9.867  1.00 92.60           H  
ATOM   4022  CA  HIS A 262      -1.511   9.300   8.417  1.00 92.60           C  
ATOM   4023  HA  HIS A 262      -2.462   8.771   8.462  1.00 92.60           H  
ATOM   4024  C   HIS A 262      -0.544   8.363   7.705  1.00 92.60           C  
ATOM   4025  CB  HIS A 262      -1.711  10.588   7.610  1.00 92.60           C  
ATOM   4026  HB2 HIS A 262      -0.802  11.188   7.659  1.00 92.60           H  
ATOM   4027  HB3 HIS A 262      -1.893  10.331   6.566  1.00 92.60           H  
ATOM   4028  O   HIS A 262      -1.002   7.484   6.971  1.00 92.60           O  
ATOM   4029  CG  HIS A 262      -2.876  11.401   8.106  1.00 92.60           C  
ATOM   4030  CD2 HIS A 262      -2.884  12.735   8.415  1.00 92.60           C  
ATOM   4031  HD2 HIS A 262      -2.043  13.409   8.344  1.00 92.60           H  
ATOM   4032  ND1 HIS A 262      -4.126  10.905   8.400  1.00 92.60           N  
ATOM   4033  HD1 HIS A 262      -4.340   9.924   8.505  1.00 92.60           H  
ATOM   4034  CE1 HIS A 262      -4.866  11.915   8.880  1.00 92.60           C  
ATOM   4035  HE1 HIS A 262      -5.854  11.815   9.305  1.00 92.60           H  
ATOM   4036  NE2 HIS A 262      -4.179  13.061   8.843  1.00 92.60           N  
ATOM   4037  N   LEU A 263       0.759   8.554   7.906  1.00 96.29           N  
ATOM   4038  H   LEU A 263       1.057   9.257   8.567  1.00 96.29           H  
ATOM   4039  CA  LEU A 263       1.803   7.916   7.118  1.00 96.29           C  
ATOM   4040  HA  LEU A 263       1.349   7.241   6.393  1.00 96.29           H  
ATOM   4041  C   LEU A 263       2.740   7.060   7.970  1.00 96.29           C  
ATOM   4042  CB  LEU A 263       2.594   8.982   6.335  1.00 96.29           C  
ATOM   4043  HB2 LEU A 263       3.335   8.464   5.726  1.00 96.29           H  
ATOM   4044  HB3 LEU A 263       3.135   9.606   7.046  1.00 96.29           H  
ATOM   4045  O   LEU A 263       2.841   7.196   9.191  1.00 96.29           O  
ATOM   4046  CG  LEU A 263       1.770   9.901   5.413  1.00 96.29           C  
ATOM   4047  HG  LEU A 263       1.179  10.593   6.013  1.00 96.29           H  
ATOM   4048  CD1 LEU A 263       2.734  10.695   4.531  1.00 96.29           C  
ATOM   4049 HD11 LEU A 263       3.317  10.008   3.919  1.00 96.29           H  
ATOM   4050 HD12 LEU A 263       3.425  11.264   5.153  1.00 96.29           H  
ATOM   4051 HD13 LEU A 263       2.200  11.369   3.861  1.00 96.29           H  
ATOM   4052  CD2 LEU A 263       0.840   9.128   4.482  1.00 96.29           C  
ATOM   4053 HD21 LEU A 263       0.004   8.706   5.039  1.00 96.29           H  
ATOM   4054 HD22 LEU A 263       0.438   9.805   3.729  1.00 96.29           H  
ATOM   4055 HD23 LEU A 263       1.402   8.319   4.017  1.00 96.29           H  
ATOM   4056  N   ARG A 264       3.442   6.175   7.279  1.00 97.16           N  
ATOM   4057  H   ARG A 264       3.241   6.100   6.291  1.00 97.16           H  
ATOM   4058  CA  ARG A 264       4.556   5.366   7.745  1.00 97.16           C  
ATOM   4059  HA  ARG A 264       4.921   5.758   8.695  1.00 97.16           H  
ATOM   4060  C   ARG A 264       5.703   5.484   6.750  1.00 97.16           C  
ATOM   4061  CB  ARG A 264       4.111   3.903   7.904  1.00 97.16           C  
ATOM   4062  HB2 ARG A 264       3.714   3.563   6.947  1.00 97.16           H  
ATOM   4063  HB3 ARG A 264       4.978   3.289   8.149  1.00 97.16           H  
ATOM   4064  O   ARG A 264       5.491   5.800   5.576  1.00 97.16           O  
ATOM   4065  CG  ARG A 264       3.036   3.680   8.976  1.00 97.16           C  
ATOM   4066  HG2 ARG A 264       2.730   2.634   8.943  1.00 97.16           H  
ATOM   4067  HG3 ARG A 264       2.163   4.296   8.758  1.00 97.16           H  
ATOM   4068  CD  ARG A 264       3.561   3.998  10.380  1.00 97.16           C  
ATOM   4069  HD2 ARG A 264       4.386   3.320  10.603  1.00 97.16           H  
ATOM   4070  HD3 ARG A 264       3.959   5.012  10.409  1.00 97.16           H  
ATOM   4071  NE  ARG A 264       2.510   3.836  11.400  1.00 97.16           N  
ATOM   4072  HE  ARG A 264       2.355   2.895  11.733  1.00 97.16           H  
ATOM   4073  NH1 ARG A 264       1.933   6.057  11.606  1.00 97.16           N  
ATOM   4074 HH11 ARG A 264       2.505   6.301  10.810  1.00 97.16           H  
ATOM   4075 HH12 ARG A 264       1.582   6.838  12.141  1.00 97.16           H  
ATOM   4076  NH2 ARG A 264       0.998   4.539  12.944  1.00 97.16           N  
ATOM   4077 HH21 ARG A 264       0.542   5.311  13.408  1.00 97.16           H  
ATOM   4078 HH22 ARG A 264       0.879   3.588  13.263  1.00 97.16           H  
ATOM   4079  CZ  ARG A 264       1.830   4.811  11.979  1.00 97.16           C  
ATOM   4080  N   CYS A 265       6.911   5.253   7.239  1.00 97.81           N  
ATOM   4081  H   CYS A 265       6.981   4.967   8.206  1.00 97.81           H  
ATOM   4082  CA  CYS A 265       8.149   5.328   6.482  1.00 97.81           C  
ATOM   4083  HA  CYS A 265       7.916   5.396   5.420  1.00 97.81           H  
ATOM   4084  C   CYS A 265       8.977   4.055   6.715  1.00 97.81           C  
ATOM   4085  CB  CYS A 265       8.883   6.611   6.893  1.00 97.81           C  
ATOM   4086  HB2 CYS A 265       8.205   7.460   6.804  1.00 97.81           H  
ATOM   4087  HB3 CYS A 265       9.198   6.520   7.933  1.00 97.81           H  
ATOM   4088  O   CYS A 265       8.931   3.482   7.802  1.00 97.81           O  
ATOM   4089  SG  CYS A 265      10.322   6.903   5.827  1.00 97.81           S  
ATOM   4090  HG  CYS A 265      10.851   7.906   6.533  1.00 97.81           H  
ATOM   4091  N   MET A 266       9.707   3.618   5.692  1.00 97.70           N  
ATOM   4092  H   MET A 266       9.654   4.143   4.831  1.00 97.70           H  
ATOM   4093  CA  MET A 266      10.744   2.581   5.759  1.00 97.70           C  
ATOM   4094  HA  MET A 266      10.993   2.335   6.791  1.00 97.70           H  
ATOM   4095  C   MET A 266      11.984   3.117   5.057  1.00 97.70           C  
ATOM   4096  CB  MET A 266      10.303   1.317   5.009  1.00 97.70           C  
ATOM   4097  HB2 MET A 266       9.976   1.602   4.009  1.00 97.70           H  
ATOM   4098  HB3 MET A 266      11.157   0.649   4.905  1.00 97.70           H  
ATOM   4099  O   MET A 266      11.857   3.604   3.933  1.00 97.70           O  
ATOM   4100  CG  MET A 266       9.182   0.533   5.682  1.00 97.70           C  
ATOM   4101  HG2 MET A 266       9.599  -0.006   6.533  1.00 97.70           H  
ATOM   4102  HG3 MET A 266       8.426   1.222   6.058  1.00 97.70           H  
ATOM   4103  SD  MET A 266       8.416  -0.649   4.535  1.00 97.70           S  
ATOM   4104  CE  MET A 266       7.214  -1.433   5.629  1.00 97.70           C  
ATOM   4105  HE1 MET A 266       7.354  -1.094   6.656  1.00 97.70           H  
ATOM   4106  HE2 MET A 266       7.367  -2.512   5.600  1.00 97.70           H  
ATOM   4107  HE3 MET A 266       6.203  -1.201   5.294  1.00 97.70           H  
ATOM   4108  N   PHE A 267      13.160   3.013   5.665  1.00 97.72           N  
ATOM   4109  H   PHE A 267      13.208   2.655   6.608  1.00 97.72           H  
ATOM   4110  CA  PHE A 267      14.399   3.546   5.105  1.00 97.72           C  
ATOM   4111  HA  PHE A 267      14.167   4.178   4.247  1.00 97.72           H  
ATOM   4112  C   PHE A 267      15.346   2.443   4.615  1.00 97.72           C  
ATOM   4113  CB  PHE A 267      15.046   4.437   6.161  1.00 97.72           C  
ATOM   4114  HB2 PHE A 267      14.275   5.043   6.636  1.00 97.72           H  
ATOM   4115  HB3 PHE A 267      15.477   3.797   6.931  1.00 97.72           H  
ATOM   4116  O   PHE A 267      15.456   1.381   5.222  1.00 97.72           O  
ATOM   4117  CG  PHE A 267      16.100   5.375   5.615  1.00 97.72           C  
ATOM   4118  CD1 PHE A 267      17.456   5.002   5.603  1.00 97.72           C  
ATOM   4119  HD1 PHE A 267      17.756   4.036   5.982  1.00 97.72           H  
ATOM   4120  CD2 PHE A 267      15.720   6.643   5.143  1.00 97.72           C  
ATOM   4121  HD2 PHE A 267      14.681   6.936   5.173  1.00 97.72           H  
ATOM   4122  CE1 PHE A 267      18.426   5.900   5.124  1.00 97.72           C  
ATOM   4123  HE1 PHE A 267      19.472   5.632   5.140  1.00 97.72           H  
ATOM   4124  CE2 PHE A 267      16.688   7.530   4.646  1.00 97.72           C  
ATOM   4125  HE2 PHE A 267      16.390   8.503   4.286  1.00 97.72           H  
ATOM   4126  CZ  PHE A 267      18.042   7.159   4.638  1.00 97.72           C  
ATOM   4127  HZ  PHE A 267      18.796   7.846   4.282  1.00 97.72           H  
ATOM   4128  N   ASN A 268      16.054   2.704   3.516  1.00 96.51           N  
ATOM   4129  H   ASN A 268      15.942   3.605   3.073  1.00 96.51           H  
ATOM   4130  CA  ASN A 268      17.121   1.851   3.000  1.00 96.51           C  
ATOM   4131  HA  ASN A 268      17.114   0.891   3.517  1.00 96.51           H  
ATOM   4132  C   ASN A 268      18.478   2.515   3.248  1.00 96.51           C  
ATOM   4133  CB  ASN A 268      16.876   1.570   1.516  1.00 96.51           C  
ATOM   4134  HB2 ASN A 268      16.947   2.508   0.965  1.00 96.51           H  
ATOM   4135  HB3 ASN A 268      15.871   1.165   1.398  1.00 96.51           H  
ATOM   4136  O   ASN A 268      18.932   3.376   2.486  1.00 96.51           O  
ATOM   4137  CG  ASN A 268      17.866   0.581   0.927  1.00 96.51           C  
ATOM   4138  ND2 ASN A 268      17.558  -0.037  -0.185  1.00 96.51           N  
ATOM   4139 HD21 ASN A 268      18.233  -0.717  -0.506  1.00 96.51           H  
ATOM   4140 HD22 ASN A 268      16.650   0.069  -0.614  1.00 96.51           H  
ATOM   4141  OD1 ASN A 268      18.957   0.361   1.422  1.00 96.51           O  
ATOM   4142  N   GLU A 269      19.135   2.094   4.327  1.00 95.24           N  
ATOM   4143  H   GLU A 269      18.708   1.393   4.915  1.00 95.24           H  
ATOM   4144  CA  GLU A 269      20.443   2.622   4.708  1.00 95.24           C  
ATOM   4145  HA  GLU A 269      20.380   3.709   4.748  1.00 95.24           H  
ATOM   4146  C   GLU A 269      21.528   2.280   3.678  1.00 95.24           C  
ATOM   4147  CB  GLU A 269      20.794   2.114   6.113  1.00 95.24           C  
ATOM   4148  HB2 GLU A 269      19.951   2.318   6.774  1.00 95.24           H  
ATOM   4149  HB3 GLU A 269      20.966   1.038   6.080  1.00 95.24           H  
ATOM   4150  O   GLU A 269      22.343   3.139   3.340  1.00 95.24           O  
ATOM   4151  CG  GLU A 269      22.038   2.824   6.666  1.00 95.24           C  
ATOM   4152  HG2 GLU A 269      21.859   3.899   6.657  1.00 95.24           H  
ATOM   4153  HG3 GLU A 269      22.879   2.620   6.003  1.00 95.24           H  
ATOM   4154  CD  GLU A 269      22.422   2.389   8.087  1.00 95.24           C  
ATOM   4155  OE1 GLU A 269      23.540   2.776   8.501  1.00 95.24           O  
ATOM   4156  OE2 GLU A 269      21.617   1.701   8.753  1.00 95.24           O  
ATOM   4157  N   ASP A 270      21.507   1.072   3.110  1.00 94.65           N  
ATOM   4158  H   ASP A 270      20.769   0.429   3.360  1.00 94.65           H  
ATOM   4159  CA  ASP A 270      22.508   0.631   2.135  1.00 94.65           C  
ATOM   4160  HA  ASP A 270      23.499   0.759   2.570  1.00 94.65           H  
ATOM   4161  C   ASP A 270      22.467   1.479   0.856  1.00 94.65           C  
ATOM   4162  CB  ASP A 270      22.308  -0.859   1.802  1.00 94.65           C  
ATOM   4163  HB2 ASP A 270      21.259  -1.045   1.575  1.00 94.65           H  
ATOM   4164  HB3 ASP A 270      22.885  -1.089   0.907  1.00 94.65           H  
ATOM   4165  O   ASP A 270      23.514   1.919   0.373  1.00 94.65           O  
ATOM   4166  CG  ASP A 270      22.778  -1.814   2.907  1.00 94.65           C  
ATOM   4167  OD1 ASP A 270      23.746  -1.461   3.620  1.00 94.65           O  
ATOM   4168  OD2 ASP A 270      22.237  -2.940   2.965  1.00 94.65           O  
ATOM   4169  N   ALA A 271      21.271   1.769   0.334  1.00 94.45           N  
ATOM   4170  H   ALA A 271      20.455   1.389   0.792  1.00 94.45           H  
ATOM   4171  CA  ALA A 271      21.096   2.626  -0.839  1.00 94.45           C  
ATOM   4172  HA  ALA A 271      21.736   2.258  -1.641  1.00 94.45           H  
ATOM   4173  C   ALA A 271      21.506   4.078  -0.557  1.00 94.45           C  
ATOM   4174  CB  ALA A 271      19.640   2.548  -1.308  1.00 94.45           C  
ATOM   4175  HB1 ALA A 271      18.974   2.888  -0.515  1.00 94.45           H  
ATOM   4176  HB2 ALA A 271      19.502   3.183  -2.183  1.00 94.45           H  
ATOM   4177  HB3 ALA A 271      19.393   1.520  -1.574  1.00 94.45           H  
ATOM   4178  O   ALA A 271      22.168   4.706  -1.384  1.00 94.45           O  
ATOM   4179  N   PHE A 272      21.167   4.610   0.622  1.00 95.46           N  
ATOM   4180  H   PHE A 272      20.623   4.056   1.268  1.00 95.46           H  
ATOM   4181  CA  PHE A 272      21.603   5.946   1.031  1.00 95.46           C  
ATOM   4182  HA  PHE A 272      21.292   6.667   0.275  1.00 95.46           H  
ATOM   4183  C   PHE A 272      23.133   6.040   1.120  1.00 95.46           C  
ATOM   4184  CB  PHE A 272      20.934   6.314   2.361  1.00 95.46           C  
ATOM   4185  HB2 PHE A 272      19.860   6.405   2.203  1.00 95.46           H  
ATOM   4186  HB3 PHE A 272      21.089   5.505   3.075  1.00 95.46           H  
ATOM   4187  O   PHE A 272      23.739   6.948   0.545  1.00 95.46           O  
ATOM   4188  CG  PHE A 272      21.456   7.605   2.964  1.00 95.46           C  
ATOM   4189  CD1 PHE A 272      22.314   7.565   4.080  1.00 95.46           C  
ATOM   4190  HD1 PHE A 272      22.575   6.617   4.526  1.00 95.46           H  
ATOM   4191  CD2 PHE A 272      21.109   8.844   2.394  1.00 95.46           C  
ATOM   4192  HD2 PHE A 272      20.452   8.877   1.537  1.00 95.46           H  
ATOM   4193  CE1 PHE A 272      22.827   8.758   4.620  1.00 95.46           C  
ATOM   4194  HE1 PHE A 272      23.476   8.722   5.483  1.00 95.46           H  
ATOM   4195  CE2 PHE A 272      21.617  10.037   2.940  1.00 95.46           C  
ATOM   4196  HE2 PHE A 272      21.348  10.992   2.514  1.00 95.46           H  
ATOM   4197  CZ  PHE A 272      22.481   9.995   4.047  1.00 95.46           C  
ATOM   4198  HZ  PHE A 272      22.878  10.912   4.456  1.00 95.46           H  
ATOM   4199  N   LEU A 273      23.777   5.075   1.781  1.00 95.06           N  
ATOM   4200  H   LEU A 273      23.229   4.346   2.215  1.00 95.06           H  
ATOM   4201  CA  LEU A 273      25.232   5.029   1.908  1.00 95.06           C  
ATOM   4202  HA  LEU A 273      25.575   5.980   2.313  1.00 95.06           H  
ATOM   4203  C   LEU A 273      25.921   4.856   0.549  1.00 95.06           C  
ATOM   4204  CB  LEU A 273      25.627   3.886   2.860  1.00 95.06           C  
ATOM   4205  HB2 LEU A 273      25.139   2.973   2.520  1.00 95.06           H  
ATOM   4206  HB3 LEU A 273      26.703   3.732   2.788  1.00 95.06           H  
ATOM   4207  O   LEU A 273      26.947   5.497   0.305  1.00 95.06           O  
ATOM   4208  CG  LEU A 273      25.269   4.112   4.342  1.00 95.06           C  
ATOM   4209  HG  LEU A 273      24.202   4.303   4.458  1.00 95.06           H  
ATOM   4210  CD1 LEU A 273      25.651   2.863   5.135  1.00 95.06           C  
ATOM   4211 HD11 LEU A 273      25.361   2.993   6.177  1.00 95.06           H  
ATOM   4212 HD12 LEU A 273      26.721   2.666   5.071  1.00 95.06           H  
ATOM   4213 HD13 LEU A 273      25.091   2.010   4.751  1.00 95.06           H  
ATOM   4214  CD2 LEU A 273      26.025   5.300   4.940  1.00 95.06           C  
ATOM   4215 HD21 LEU A 273      25.802   5.356   6.006  1.00 95.06           H  
ATOM   4216 HD22 LEU A 273      25.679   6.224   4.479  1.00 95.06           H  
ATOM   4217 HD23 LEU A 273      27.098   5.173   4.796  1.00 95.06           H  
ATOM   4218  N   ASP A 274      25.385   4.016  -0.336  1.00 94.37           N  
ATOM   4219  H   ASP A 274      24.565   3.488  -0.071  1.00 94.37           H  
ATOM   4220  CA  ASP A 274      25.924   3.812  -1.682  1.00 94.37           C  
ATOM   4221  HA  ASP A 274      26.983   3.568  -1.595  1.00 94.37           H  
ATOM   4222  C   ASP A 274      25.815   5.076  -2.546  1.00 94.37           C  
ATOM   4223  CB  ASP A 274      25.226   2.620  -2.346  1.00 94.37           C  
ATOM   4224  HB2 ASP A 274      24.181   2.864  -2.536  1.00 94.37           H  
ATOM   4225  HB3 ASP A 274      25.267   1.763  -1.674  1.00 94.37           H  
ATOM   4226  O   ASP A 274      26.787   5.465  -3.202  1.00 94.37           O  
ATOM   4227  CG  ASP A 274      25.923   2.233  -3.649  1.00 94.37           C  
ATOM   4228  OD1 ASP A 274      27.141   1.950  -3.620  1.00 94.37           O  
ATOM   4229  OD2 ASP A 274      25.258   2.177  -4.704  1.00 94.37           O  
ATOM   4230  N   LEU A 275      24.688   5.791  -2.481  1.00 95.32           N  
ATOM   4231  H   LEU A 275      23.901   5.404  -1.980  1.00 95.32           H  
ATOM   4232  CA  LEU A 275      24.512   7.074  -3.158  1.00 95.32           C  
ATOM   4233  HA  LEU A 275      24.727   6.925  -4.216  1.00 95.32           H  
ATOM   4234  C   LEU A 275      25.476   8.138  -2.618  1.00 95.32           C  
ATOM   4235  CB  LEU A 275      23.049   7.512  -3.014  1.00 95.32           C  
ATOM   4236  HB2 LEU A 275      22.802   7.582  -1.955  1.00 95.32           H  
ATOM   4237  HB3 LEU A 275      22.413   6.742  -3.451  1.00 95.32           H  
ATOM   4238  O   LEU A 275      26.177   8.791  -3.395  1.00 95.32           O  
ATOM   4239  CG  LEU A 275      22.734   8.861  -3.683  1.00 95.32           C  
ATOM   4240  HG  LEU A 275      23.312   9.653  -3.208  1.00 95.32           H  
ATOM   4241  CD1 LEU A 275      23.026   8.870  -5.185  1.00 95.32           C  
ATOM   4242 HD11 LEU A 275      22.703   9.821  -5.609  1.00 95.32           H  
ATOM   4243 HD12 LEU A 275      24.095   8.755  -5.364  1.00 95.32           H  
ATOM   4244 HD13 LEU A 275      22.483   8.057  -5.668  1.00 95.32           H  
ATOM   4245  CD2 LEU A 275      21.256   9.163  -3.480  1.00 95.32           C  
ATOM   4246 HD21 LEU A 275      20.661   8.344  -3.883  1.00 95.32           H  
ATOM   4247 HD22 LEU A 275      21.048   9.260  -2.414  1.00 95.32           H  
ATOM   4248 HD23 LEU A 275      20.989  10.089  -3.988  1.00 95.32           H  
ATOM   4249  N   CYS A 276      25.580   8.280  -1.295  1.00 96.41           N  
ATOM   4250  H   CYS A 276      24.954   7.751  -0.704  1.00 96.41           H  
ATOM   4251  CA  CYS A 276      26.513   9.213  -0.666  1.00 96.41           C  
ATOM   4252  HA  CYS A 276      26.297  10.221  -1.018  1.00 96.41           H  
ATOM   4253  C   CYS A 276      27.969   8.909  -1.049  1.00 96.41           C  
ATOM   4254  CB  CYS A 276      26.312   9.171   0.853  1.00 96.41           C  
ATOM   4255  HB2 CYS A 276      27.166   9.619   1.360  1.00 96.41           H  
ATOM   4256  HB3 CYS A 276      26.211   8.137   1.182  1.00 96.41           H  
ATOM   4257  O   CYS A 276      28.703   9.825  -1.413  1.00 96.41           O  
ATOM   4258  SG  CYS A 276      24.810  10.087   1.295  1.00 96.41           S  
ATOM   4259  HG  CYS A 276      25.223  11.320   0.989  1.00 96.41           H  
ATOM   4260  N   ARG A 277      28.386   7.635  -1.065  1.00 95.52           N  
ATOM   4261  H   ARG A 277      27.733   6.926  -0.764  1.00 95.52           H  
ATOM   4262  CA  ARG A 277      29.726   7.220  -1.532  1.00 95.52           C  
ATOM   4263  HA  ARG A 277      30.484   7.818  -1.026  1.00 95.52           H  
ATOM   4264  C   ARG A 277      29.925   7.444  -3.030  1.00 95.52           C  
ATOM   4265  CB  ARG A 277      29.937   5.734  -1.224  1.00 95.52           C  
ATOM   4266  HB2 ARG A 277      29.071   5.176  -1.579  1.00 95.52           H  
ATOM   4267  HB3 ARG A 277      30.812   5.377  -1.768  1.00 95.52           H  
ATOM   4268  O   ARG A 277      31.038   7.747  -3.475  1.00 95.52           O  
ATOM   4269  CG  ARG A 277      30.162   5.457   0.267  1.00 95.52           C  
ATOM   4270  HG2 ARG A 277      31.129   5.856   0.571  1.00 95.52           H  
ATOM   4271  HG3 ARG A 277      29.382   5.930   0.865  1.00 95.52           H  
ATOM   4272  CD  ARG A 277      30.125   3.942   0.485  1.00 95.52           C  
ATOM   4273  HD2 ARG A 277      29.172   3.577   0.101  1.00 95.52           H  
ATOM   4274  HD3 ARG A 277      30.932   3.476  -0.080  1.00 95.52           H  
ATOM   4275  NE  ARG A 277      30.245   3.587   1.910  1.00 95.52           N  
ATOM   4276  HE  ARG A 277      30.559   4.315   2.537  1.00 95.52           H  
ATOM   4277  NH1 ARG A 277      29.351   1.474   1.738  1.00 95.52           N  
ATOM   4278 HH11 ARG A 277      28.894   0.692   2.183  1.00 95.52           H  
ATOM   4279 HH12 ARG A 277      29.179   1.632   0.755  1.00 95.52           H  
ATOM   4280  NH2 ARG A 277      29.878   2.285   3.745  1.00 95.52           N  
ATOM   4281 HH21 ARG A 277      29.438   1.470   4.148  1.00 95.52           H  
ATOM   4282 HH22 ARG A 277      30.121   3.058   4.349  1.00 95.52           H  
ATOM   4283  CZ  ARG A 277      29.833   2.453   2.453  1.00 95.52           C  
ATOM   4284  N   THR A 278      28.863   7.299  -3.819  1.00 95.01           N  
ATOM   4285  H   THR A 278      28.005   6.961  -3.406  1.00 95.01           H  
ATOM   4286  CA  THR A 278      28.877   7.599  -5.253  1.00 95.01           C  
ATOM   4287  HA  THR A 278      29.680   7.023  -5.714  1.00 95.01           H  
ATOM   4288  C   THR A 278      29.178   9.077  -5.471  1.00 95.01           C  
ATOM   4289  CB  THR A 278      27.571   7.166  -5.934  1.00 95.01           C  
ATOM   4290  HB  THR A 278      26.702   7.618  -5.456  1.00 95.01           H  
ATOM   4291  O   THR A 278      30.113   9.386  -6.219  1.00 95.01           O  
ATOM   4292  CG2 THR A 278      27.562   7.513  -7.422  1.00 95.01           C  
ATOM   4293 HG21 THR A 278      26.680   7.071  -7.887  1.00 95.01           H  
ATOM   4294 HG22 THR A 278      27.518   8.593  -7.561  1.00 95.01           H  
ATOM   4295 HG23 THR A 278      28.456   7.109  -7.897  1.00 95.01           H  
ATOM   4296  OG1 THR A 278      27.486   5.766  -5.852  1.00 95.01           O  
ATOM   4297  HG1 THR A 278      27.173   5.533  -4.975  1.00 95.01           H  
ATOM   4298  N   ILE A 279      28.478   9.958  -4.745  1.00 96.36           N  
ATOM   4299  H   ILE A 279      27.744   9.594  -4.154  1.00 96.36           H  
ATOM   4300  CA  ILE A 279      28.686  11.411  -4.740  1.00 96.36           C  
ATOM   4301  HA  ILE A 279      28.627  11.774  -5.765  1.00 96.36           H  
ATOM   4302  C   ILE A 279      30.090  11.744  -4.223  1.00 96.36           C  
ATOM   4303  CB  ILE A 279      27.575  12.124  -3.927  1.00 96.36           C  
ATOM   4304  HB  ILE A 279      27.532  11.681  -2.932  1.00 96.36           H  
ATOM   4305  O   ILE A 279      30.893  12.304  -4.971  1.00 96.36           O  
ATOM   4306  CG1 ILE A 279      26.198  11.938  -4.608  1.00 96.36           C  
ATOM   4307 HG12 ILE A 279      26.168  12.517  -5.531  1.00 96.36           H  
ATOM   4308 HG13 ILE A 279      26.053  10.892  -4.878  1.00 96.36           H  
ATOM   4309  CG2 ILE A 279      27.882  13.628  -3.773  1.00 96.36           C  
ATOM   4310 HG21 ILE A 279      27.957  14.101  -4.752  1.00 96.36           H  
ATOM   4311 HG22 ILE A 279      28.808  13.786  -3.220  1.00 96.36           H  
ATOM   4312 HG23 ILE A 279      27.091  14.115  -3.203  1.00 96.36           H  
ATOM   4313  CD1 ILE A 279      25.011  12.344  -3.724  1.00 96.36           C  
ATOM   4314 HD11 ILE A 279      25.060  11.817  -2.771  1.00 96.36           H  
ATOM   4315 HD12 ILE A 279      25.007  13.420  -3.549  1.00 96.36           H  
ATOM   4316 HD13 ILE A 279      24.082  12.073  -4.225  1.00 96.36           H  
ATOM   4317  N   ASN A 280      30.419  11.389  -2.981  1.00 95.78           N  
ATOM   4318  H   ASN A 280      29.731  10.922  -2.407  1.00 95.78           H  
ATOM   4319  CA  ASN A 280      31.721  11.666  -2.387  1.00 95.78           C  
ATOM   4320  HA  ASN A 280      32.466  11.648  -3.183  1.00 95.78           H  
ATOM   4321  C   ASN A 280      32.102  10.629  -1.307  1.00 95.78           C  
ATOM   4322  CB  ASN A 280      31.720  13.096  -1.828  1.00 95.78           C  
ATOM   4323  HB2 ASN A 280      31.318  13.779  -2.576  1.00 95.78           H  
ATOM   4324  HB3 ASN A 280      31.093  13.161  -0.938  1.00 95.78           H  
ATOM   4325  O   ASN A 280      31.558  10.662  -0.206  1.00 95.78           O  
ATOM   4326  CG  ASN A 280      33.119  13.558  -1.478  1.00 95.78           C  
ATOM   4327  ND2 ASN A 280      33.326  14.848  -1.438  1.00 95.78           N  
ATOM   4328 HD21 ASN A 280      34.263  15.170  -1.240  1.00 95.78           H  
ATOM   4329 HD22 ASN A 280      32.558  15.472  -1.642  1.00 95.78           H  
ATOM   4330  OD1 ASN A 280      34.040  12.780  -1.283  1.00 95.78           O  
ATOM   4331  N   PRO A 281      33.071   9.733  -1.575  1.00 94.35           N  
ATOM   4332  CA  PRO A 281      33.500   8.721  -0.609  1.00 94.35           C  
ATOM   4333  HA  PRO A 281      32.630   8.262  -0.139  1.00 94.35           H  
ATOM   4334  C   PRO A 281      34.401   9.266   0.515  1.00 94.35           C  
ATOM   4335  CB  PRO A 281      34.226   7.674  -1.457  1.00 94.35           C  
ATOM   4336  HB2 PRO A 281      33.496   6.982  -1.878  1.00 94.35           H  
ATOM   4337  HB3 PRO A 281      34.981   7.131  -0.890  1.00 94.35           H  
ATOM   4338  O   PRO A 281      34.607   8.565   1.502  1.00 94.35           O  
ATOM   4339  CG  PRO A 281      34.846   8.506  -2.579  1.00 94.35           C  
ATOM   4340  HG2 PRO A 281      35.770   8.964  -2.226  1.00 94.35           H  
ATOM   4341  HG3 PRO A 281      35.030   7.909  -3.472  1.00 94.35           H  
ATOM   4342  CD  PRO A 281      33.800   9.591  -2.827  1.00 94.35           C  
ATOM   4343  HD2 PRO A 281      34.298  10.521  -3.099  1.00 94.35           H  
ATOM   4344  HD3 PRO A 281      33.114   9.279  -3.614  1.00 94.35           H  
ATOM   4345  N   ASP A 282      34.945  10.482   0.379  1.00 93.85           N  
ATOM   4346  H   ASP A 282      34.700  11.040  -0.426  1.00 93.85           H  
ATOM   4347  CA  ASP A 282      35.884  11.083   1.340  1.00 93.85           C  
ATOM   4348  HA  ASP A 282      36.433  10.288   1.844  1.00 93.85           H  
ATOM   4349  C   ASP A 282      35.174  11.908   2.436  1.00 93.85           C  
ATOM   4350  CB  ASP A 282      36.908  11.955   0.585  1.00 93.85           C  
ATOM   4351  HB2 ASP A 282      36.372  12.735   0.044  1.00 93.85           H  
ATOM   4352  HB3 ASP A 282      37.553  12.447   1.313  1.00 93.85           H  
ATOM   4353  O   ASP A 282      35.818  12.431   3.349  1.00 93.85           O  
ATOM   4354  CG  ASP A 282      37.817  11.191  -0.390  1.00 93.85           C  
ATOM   4355  OD1 ASP A 282      38.301  10.094  -0.030  1.00 93.85           O  
ATOM   4356  OD2 ASP A 282      38.108  11.743  -1.479  1.00 93.85           O  
ATOM   4357  N   VAL A 283      33.847  12.048   2.352  1.00 93.46           N  
ATOM   4358  H   VAL A 283      33.370  11.537   1.623  1.00 93.46           H  
ATOM   4359  CA  VAL A 283      33.022  12.859   3.257  1.00 93.46           C  
ATOM   4360  HA  VAL A 283      33.666  13.309   4.012  1.00 93.46           H  
ATOM   4361  C   VAL A 283      32.021  11.964   3.988  1.00 93.46           C  
ATOM   4362  CB  VAL A 283      32.339  14.009   2.487  1.00 93.46           C  
ATOM   4363  HB  VAL A 283      31.756  13.597   1.663  1.00 93.46           H  
ATOM   4364  O   VAL A 283      31.490  11.011   3.425  1.00 93.46           O  
ATOM   4365  CG1 VAL A 283      31.413  14.857   3.370  1.00 93.46           C  
ATOM   4366 HG11 VAL A 283      30.563  14.257   3.696  1.00 93.46           H  
ATOM   4367 HG12 VAL A 283      31.015  15.690   2.792  1.00 93.46           H  
ATOM   4368 HG13 VAL A 283      31.953  15.243   4.234  1.00 93.46           H  
ATOM   4369  CG2 VAL A 283      33.391  14.968   1.911  1.00 93.46           C  
ATOM   4370 HG21 VAL A 283      32.900  15.750   1.332  1.00 93.46           H  
ATOM   4371 HG22 VAL A 283      33.971  15.416   2.718  1.00 93.46           H  
ATOM   4372 HG23 VAL A 283      34.068  14.431   1.247  1.00 93.46           H  
ATOM   4373  N   SER A 284      31.757  12.274   5.263  1.00 93.13           N  
ATOM   4374  H   SER A 284      32.219  13.076   5.667  1.00 93.13           H  
ATOM   4375  CA  SER A 284      30.730  11.573   6.044  1.00 93.13           C  
ATOM   4376  HA  SER A 284      31.038  10.532   6.146  1.00 93.13           H  
ATOM   4377  C   SER A 284      29.362  11.674   5.353  1.00 93.13           C  
ATOM   4378  CB  SER A 284      30.605  12.161   7.452  1.00 93.13           C  
ATOM   4379  HB2 SER A 284      30.297  13.205   7.391  1.00 93.13           H  
ATOM   4380  HB3 SER A 284      31.570  12.100   7.955  1.00 93.13           H  
ATOM   4381  O   SER A 284      28.942  12.801   5.069  1.00 93.13           O  
ATOM   4382  OG  SER A 284      29.652  11.429   8.193  1.00 93.13           O  
ATOM   4383  HG  SER A 284      28.920  11.994   8.452  1.00 93.13           H  
ATOM   4384  N   PRO A 285      28.633  10.559   5.149  1.00 93.77           N  
ATOM   4385  CA  PRO A 285      27.303  10.558   4.533  1.00 93.77           C  
ATOM   4386  HA  PRO A 285      27.404  10.810   3.478  1.00 93.77           H  
ATOM   4387  C   PRO A 285      26.321  11.542   5.179  1.00 93.77           C  
ATOM   4388  CB  PRO A 285      26.802   9.116   4.662  1.00 93.77           C  
ATOM   4389  HB2 PRO A 285      26.135   8.843   3.844  1.00 93.77           H  
ATOM   4390  HB3 PRO A 285      26.301   8.971   5.619  1.00 93.77           H  
ATOM   4391  O   PRO A 285      25.553  12.187   4.477  1.00 93.77           O  
ATOM   4392  CG  PRO A 285      28.092   8.302   4.640  1.00 93.77           C  
ATOM   4393  HG2 PRO A 285      28.428   8.174   3.611  1.00 93.77           H  
ATOM   4394  HG3 PRO A 285      27.976   7.337   5.134  1.00 93.77           H  
ATOM   4395  CD  PRO A 285      29.071   9.192   5.396  1.00 93.77           C  
ATOM   4396  HD2 PRO A 285      29.017   8.981   6.464  1.00 93.77           H  
ATOM   4397  HD3 PRO A 285      30.080   9.019   5.021  1.00 93.77           H  
ATOM   4398  N   SER A 286      26.411  11.744   6.498  1.00 92.21           N  
ATOM   4399  H   SER A 286      27.068  11.185   7.024  1.00 92.21           H  
ATOM   4400  CA  SER A 286      25.565  12.683   7.248  1.00 92.21           C  
ATOM   4401  HA  SER A 286      24.527  12.366   7.144  1.00 92.21           H  
ATOM   4402  C   SER A 286      25.641  14.139   6.764  1.00 92.21           C  
ATOM   4403  CB  SER A 286      25.933  12.620   8.736  1.00 92.21           C  
ATOM   4404  HB2 SER A 286      25.733  11.617   9.112  1.00 92.21           H  
ATOM   4405  HB3 SER A 286      25.301  13.321   9.281  1.00 92.21           H  
ATOM   4406  O   SER A 286      24.691  14.898   6.954  1.00 92.21           O  
ATOM   4407  OG  SER A 286      27.299  12.947   8.970  1.00 92.21           O  
ATOM   4408  HG  SER A 286      27.352  13.174   9.901  1.00 92.21           H  
ATOM   4409  N   LYS A 287      26.754  14.537   6.133  1.00 92.12           N  
ATOM   4410  H   LYS A 287      27.461  13.836   5.964  1.00 92.12           H  
ATOM   4411  CA  LYS A 287      26.987  15.897   5.617  1.00 92.12           C  
ATOM   4412  HA  LYS A 287      26.386  16.605   6.189  1.00 92.12           H  
ATOM   4413  C   LYS A 287      26.581  16.081   4.157  1.00 92.12           C  
ATOM   4414  CB  LYS A 287      28.467  16.263   5.775  1.00 92.12           C  
ATOM   4415  HB2 LYS A 287      28.635  17.238   5.317  1.00 92.12           H  
ATOM   4416  HB3 LYS A 287      29.081  15.529   5.255  1.00 92.12           H  
ATOM   4417  O   LYS A 287      26.520  17.219   3.696  1.00 92.12           O  
ATOM   4418  CG  LYS A 287      28.882  16.338   7.245  1.00 92.12           C  
ATOM   4419  HG2 LYS A 287      28.225  17.040   7.759  1.00 92.12           H  
ATOM   4420  HG3 LYS A 287      28.801  15.356   7.711  1.00 92.12           H  
ATOM   4421  CD  LYS A 287      30.321  16.839   7.347  1.00 92.12           C  
ATOM   4422  HD2 LYS A 287      30.989  16.142   6.840  1.00 92.12           H  
ATOM   4423  HD3 LYS A 287      30.385  17.817   6.871  1.00 92.12           H  
ATOM   4424  CE  LYS A 287      30.690  16.955   8.822  1.00 92.12           C  
ATOM   4425  HE2 LYS A 287      29.903  17.516   9.325  1.00 92.12           H  
ATOM   4426  HE3 LYS A 287      30.714  15.959   9.265  1.00 92.12           H  
ATOM   4427  NZ  LYS A 287      31.989  17.647   8.974  1.00 92.12           N  
ATOM   4428  HZ1 LYS A 287      32.211  17.748   9.954  1.00 92.12           H  
ATOM   4429  HZ2 LYS A 287      31.918  18.565   8.559  1.00 92.12           H  
ATOM   4430  HZ3 LYS A 287      32.719  17.134   8.502  1.00 92.12           H  
ATOM   4431  N   ILE A 288      26.352  14.990   3.432  1.00 94.61           N  
ATOM   4432  H   ILE A 288      26.283  14.103   3.910  1.00 94.61           H  
ATOM   4433  CA  ILE A 288      26.012  15.011   2.010  1.00 94.61           C  
ATOM   4434  HA  ILE A 288      26.497  15.863   1.534  1.00 94.61           H  
ATOM   4435  C   ILE A 288      24.501  15.206   1.886  1.00 94.61           C  
ATOM   4436  CB  ILE A 288      26.529  13.724   1.323  1.00 94.61           C  
ATOM   4437  HB  ILE A 288      26.118  12.863   1.852  1.00 94.61           H  
ATOM   4438  O   ILE A 288      23.733  14.538   2.572  1.00 94.61           O  
ATOM   4439  CG1 ILE A 288      28.075  13.671   1.420  1.00 94.61           C  
ATOM   4440 HG12 ILE A 288      28.498  14.542   0.919  1.00 94.61           H  
ATOM   4441 HG13 ILE A 288      28.370  13.713   2.469  1.00 94.61           H  
ATOM   4442  CG2 ILE A 288      26.069  13.644  -0.145  1.00 94.61           C  
ATOM   4443 HG21 ILE A 288      24.980  13.658  -0.206  1.00 94.61           H  
ATOM   4444 HG22 ILE A 288      26.467  14.489  -0.708  1.00 94.61           H  
ATOM   4445 HG23 ILE A 288      26.405  12.715  -0.603  1.00 94.61           H  
ATOM   4446  CD1 ILE A 288      28.716  12.410   0.833  1.00 94.61           C  
ATOM   4447 HD11 ILE A 288      29.777  12.395   1.085  1.00 94.61           H  
ATOM   4448 HD12 ILE A 288      28.618  12.397  -0.253  1.00 94.61           H  
ATOM   4449 HD13 ILE A 288      28.247  11.523   1.260  1.00 94.61           H  
ATOM   4450  N   ASP A 289      24.074  16.114   1.009  1.00 94.74           N  
ATOM   4451  H   ASP A 289      24.749  16.577   0.418  1.00 94.74           H  
ATOM   4452  CA  ASP A 289      22.671  16.235   0.623  1.00 94.74           C  
ATOM   4453  HA  ASP A 289      22.043  15.738   1.362  1.00 94.74           H  
ATOM   4454  C   ASP A 289      22.458  15.567  -0.744  1.00 94.74           C  
ATOM   4455  CB  ASP A 289      22.214  17.697   0.609  1.00 94.74           C  
ATOM   4456  HB2 ASP A 289      22.898  18.289   0.001  1.00 94.74           H  
ATOM   4457  HB3 ASP A 289      22.217  18.093   1.625  1.00 94.74           H  
ATOM   4458  O   ASP A 289      22.718  16.187  -1.779  1.00 94.74           O  
ATOM   4459  CG  ASP A 289      20.799  17.792   0.031  1.00 94.74           C  
ATOM   4460  OD1 ASP A 289      19.975  16.879   0.269  1.00 94.74           O  
ATOM   4461  OD2 ASP A 289      20.522  18.765  -0.694  1.00 94.74           O  
ATOM   4462  N   PRO A 290      21.974  14.314  -0.783  1.00 93.21           N  
ATOM   4463  CA  PRO A 290      21.762  13.617  -2.045  1.00 93.21           C  
ATOM   4464  HA  PRO A 290      22.644  13.710  -2.679  1.00 93.21           H  
ATOM   4465  C   PRO A 290      20.553  14.136  -2.836  1.00 93.21           C  
ATOM   4466  CB  PRO A 290      21.572  12.154  -1.648  1.00 93.21           C  
ATOM   4467  HB2 PRO A 290      22.541  11.660  -1.577  1.00 93.21           H  
ATOM   4468  HB3 PRO A 290      20.919  11.632  -2.346  1.00 93.21           H  
ATOM   4469  O   PRO A 290      20.395  13.748  -3.991  1.00 93.21           O  
ATOM   4470  CG  PRO A 290      20.933  12.237  -0.267  1.00 93.21           C  
ATOM   4471  HG2 PRO A 290      19.863  12.422  -0.363  1.00 93.21           H  
ATOM   4472  HG3 PRO A 290      21.116  11.329   0.308  1.00 93.21           H  
ATOM   4473  CD  PRO A 290      21.616  13.457   0.344  1.00 93.21           C  
ATOM   4474  HD2 PRO A 290      20.934  13.954   1.035  1.00 93.21           H  
ATOM   4475  HD3 PRO A 290      22.521  13.139   0.862  1.00 93.21           H  
ATOM   4476  N   LEU A 291      19.685  14.963  -2.235  1.00 92.81           N  
ATOM   4477  H   LEU A 291      19.889  15.293  -1.302  1.00 92.81           H  
ATOM   4478  CA  LEU A 291      18.421  15.377  -2.850  1.00 92.81           C  
ATOM   4479  HA  LEU A 291      18.083  14.594  -3.529  1.00 92.81           H  
ATOM   4480  C   LEU A 291      18.576  16.636  -3.701  1.00 92.81           C  
ATOM   4481  CB  LEU A 291      17.341  15.574  -1.770  1.00 92.81           C  
ATOM   4482  HB2 LEU A 291      16.410  15.836  -2.272  1.00 92.81           H  
ATOM   4483  HB3 LEU A 291      17.620  16.419  -1.139  1.00 92.81           H  
ATOM   4484  O   LEU A 291      18.105  16.666  -4.834  1.00 92.81           O  
ATOM   4485  CG  LEU A 291      17.082  14.363  -0.859  1.00 92.81           C  
ATOM   4486  HG  LEU A 291      17.922  14.243  -0.176  1.00 92.81           H  
ATOM   4487  CD1 LEU A 291      15.817  14.617  -0.036  1.00 92.81           C  
ATOM   4488 HD11 LEU A 291      15.668  13.800   0.670  1.00 92.81           H  
ATOM   4489 HD12 LEU A 291      15.915  15.550   0.520  1.00 92.81           H  
ATOM   4490 HD13 LEU A 291      14.951  14.682  -0.695  1.00 92.81           H  
ATOM   4491  CD2 LEU A 291      16.889  13.057  -1.628  1.00 92.81           C  
ATOM   4492 HD21 LEU A 291      17.807  12.780  -2.146  1.00 92.81           H  
ATOM   4493 HD22 LEU A 291      16.645  12.257  -0.929  1.00 92.81           H  
ATOM   4494 HD23 LEU A 291      16.086  13.170  -2.357  1.00 92.81           H  
ATOM   4495  N   THR A 292      19.224  17.675  -3.163  1.00 91.57           N  
ATOM   4496  H   THR A 292      19.551  17.608  -2.210  1.00 91.57           H  
ATOM   4497  CA  THR A 292      19.402  18.955  -3.871  1.00 91.57           C  
ATOM   4498  HA  THR A 292      18.885  18.897  -4.829  1.00 91.57           H  
ATOM   4499  C   THR A 292      20.855  19.249  -4.232  1.00 91.57           C  
ATOM   4500  CB  THR A 292      18.759  20.140  -3.122  1.00 91.57           C  
ATOM   4501  HB  THR A 292      18.648  20.953  -3.839  1.00 91.57           H  
ATOM   4502  O   THR A 292      21.110  20.193  -4.976  1.00 91.57           O  
ATOM   4503  CG2 THR A 292      17.372  19.833  -2.554  1.00 91.57           C  
ATOM   4504 HG21 THR A 292      16.736  19.427  -3.342  1.00 91.57           H  
ATOM   4505 HG22 THR A 292      16.924  20.749  -2.171  1.00 91.57           H  
ATOM   4506 HG23 THR A 292      17.446  19.110  -1.742  1.00 91.57           H  
ATOM   4507  OG1 THR A 292      19.530  20.632  -2.054  1.00 91.57           O  
ATOM   4508  HG1 THR A 292      19.836  19.886  -1.534  1.00 91.57           H  
ATOM   4509  N   GLY A 293      21.814  18.469  -3.714  1.00 91.17           N  
ATOM   4510  H   GLY A 293      21.550  17.713  -3.100  1.00 91.17           H  
ATOM   4511  CA  GLY A 293      23.248  18.686  -3.926  1.00 91.17           C  
ATOM   4512  HA2 GLY A 293      23.458  18.695  -4.996  1.00 91.17           H  
ATOM   4513  HA3 GLY A 293      23.800  17.864  -3.469  1.00 91.17           H  
ATOM   4514  C   GLY A 293      23.773  19.991  -3.325  1.00 91.17           C  
ATOM   4515  O   GLY A 293      24.893  20.396  -3.633  1.00 91.17           O  
ATOM   4516  N   LYS A 294      22.977  20.676  -2.490  1.00 91.74           N  
ATOM   4517  H   LYS A 294      22.084  20.270  -2.253  1.00 91.74           H  
ATOM   4518  CA  LYS A 294      23.379  21.927  -1.846  1.00 91.74           C  
ATOM   4519  HA  LYS A 294      23.899  22.538  -2.584  1.00 91.74           H  
ATOM   4520  C   LYS A 294      24.355  21.646  -0.714  1.00 91.74           C  
ATOM   4521  CB  LYS A 294      22.163  22.705  -1.332  1.00 91.74           C  
ATOM   4522  HB2 LYS A 294      22.509  23.483  -0.652  1.00 91.74           H  
ATOM   4523  HB3 LYS A 294      21.510  22.031  -0.778  1.00 91.74           H  
ATOM   4524  O   LYS A 294      24.055  20.914   0.231  1.00 91.74           O  
ATOM   4525  CG  LYS A 294      21.389  23.370  -2.477  1.00 91.74           C  
ATOM   4526  HG2 LYS A 294      22.060  24.033  -3.024  1.00 91.74           H  
ATOM   4527  HG3 LYS A 294      21.015  22.610  -3.162  1.00 91.74           H  
ATOM   4528  CD  LYS A 294      20.217  24.187  -1.922  1.00 91.74           C  
ATOM   4529  HD2 LYS A 294      19.540  23.515  -1.393  1.00 91.74           H  
ATOM   4530  HD3 LYS A 294      20.597  24.941  -1.233  1.00 91.74           H  
ATOM   4531  CE  LYS A 294      19.477  24.857  -3.081  1.00 91.74           C  
ATOM   4532  HE2 LYS A 294      19.119  24.076  -3.751  1.00 91.74           H  
ATOM   4533  HE3 LYS A 294      20.185  25.469  -3.640  1.00 91.74           H  
ATOM   4534  NZ  LYS A 294      18.344  25.683  -2.602  1.00 91.74           N  
ATOM   4535  HZ1 LYS A 294      17.864  26.095  -3.389  1.00 91.74           H  
ATOM   4536  HZ2 LYS A 294      17.686  25.104  -2.100  1.00 91.74           H  
ATOM   4537  HZ3 LYS A 294      18.674  26.419  -1.994  1.00 91.74           H  
ATOM   4538  N   THR A 295      25.510  22.294  -0.778  1.00 93.05           N  
ATOM   4539  H   THR A 295      25.745  22.783  -1.630  1.00 93.05           H  
ATOM   4540  CA  THR A 295      26.551  22.160   0.238  1.00 93.05           C  
ATOM   4541  HA  THR A 295      26.619  21.102   0.492  1.00 93.05           H  
ATOM   4542  C   THR A 295      26.198  22.902   1.520  1.00 93.05           C  
ATOM   4543  CB  THR A 295      27.919  22.562  -0.319  1.00 93.05           C  
ATOM   4544  HB  THR A 295      27.932  23.613  -0.609  1.00 93.05           H  
ATOM   4545  O   THR A 295      25.713  24.037   1.512  1.00 93.05           O  
ATOM   4546  CG2 THR A 295      29.041  22.259   0.668  1.00 93.05           C  
ATOM   4547 HG21 THR A 295      28.904  21.273   1.111  1.00 93.05           H  
ATOM   4548 HG22 THR A 295      30.000  22.296   0.152  1.00 93.05           H  
ATOM   4549 HG23 THR A 295      29.045  22.996   1.472  1.00 93.05           H  
ATOM   4550  OG1 THR A 295      28.103  21.748  -1.446  1.00 93.05           O  
ATOM   4551  HG1 THR A 295      28.952  21.939  -1.850  1.00 93.05           H  
ATOM   4552  N   ARG A 296      26.461  22.241   2.649  1.00 92.07           N  
ATOM   4553  H   ARG A 296      26.876  21.324   2.567  1.00 92.07           H  
ATOM   4554  CA  ARG A 296      26.285  22.799   3.989  1.00 92.07           C  
ATOM   4555  HA  ARG A 296      25.234  23.052   4.127  1.00 92.07           H  
ATOM   4556  C   ARG A 296      27.108  24.074   4.150  1.00 92.07           C  
ATOM   4557  CB  ARG A 296      26.697  21.725   5.002  1.00 92.07           C  
ATOM   4558  HB2 ARG A 296      26.114  20.824   4.816  1.00 92.07           H  
ATOM   4559  HB3 ARG A 296      27.743  21.462   4.841  1.00 92.07           H  
ATOM   4560  O   ARG A 296      28.280  24.101   3.791  1.00 92.07           O  
ATOM   4561  CG  ARG A 296      26.510  22.180   6.457  1.00 92.07           C  
ATOM   4562  HG2 ARG A 296      27.324  22.855   6.724  1.00 92.07           H  
ATOM   4563  HG3 ARG A 296      25.567  22.714   6.571  1.00 92.07           H  
ATOM   4564  CD  ARG A 296      26.515  20.960   7.386  1.00 92.07           C  
ATOM   4565  HD2 ARG A 296      25.660  20.325   7.156  1.00 92.07           H  
ATOM   4566  HD3 ARG A 296      27.414  20.371   7.203  1.00 92.07           H  
ATOM   4567  NE  ARG A 296      26.452  21.345   8.803  1.00 92.07           N  
ATOM   4568  HE  ARG A 296      25.564  21.287   9.281  1.00 92.07           H  
ATOM   4569  NH1 ARG A 296      28.679  21.891   9.028  1.00 92.07           N  
ATOM   4570 HH11 ARG A 296      28.886  21.678   8.063  1.00 92.07           H  
ATOM   4571 HH12 ARG A 296      29.406  22.282   9.610  1.00 92.07           H  
ATOM   4572  NH2 ARG A 296      27.313  22.018  10.778  1.00 92.07           N  
ATOM   4573 HH21 ARG A 296      26.838  22.905  10.870  1.00 92.07           H  
ATOM   4574 HH22 ARG A 296      26.652  21.402  11.229  1.00 92.07           H  
ATOM   4575  CZ  ARG A 296      27.478  21.751   9.519  1.00 92.07           C  
ATOM   4576  N   THR A 297      26.506  25.113   4.723  1.00 90.11           N  
ATOM   4577  H   THR A 297      25.544  25.013   5.017  1.00 90.11           H  
ATOM   4578  CA  THR A 297      27.185  26.388   4.987  1.00 90.11           C  
ATOM   4579  HA  THR A 297      28.247  26.291   4.760  1.00 90.11           H  
ATOM   4580  C   THR A 297      27.051  26.751   6.460  1.00 90.11           C  
ATOM   4581  CB  THR A 297      26.630  27.502   4.088  1.00 90.11           C  
ATOM   4582  HB  THR A 297      25.563  27.627   4.274  1.00 90.11           H  
ATOM   4583  O   THR A 297      25.944  26.823   6.983  1.00 90.11           O  
ATOM   4584  CG2 THR A 297      27.339  28.842   4.302  1.00 90.11           C  
ATOM   4585 HG21 THR A 297      26.943  29.571   3.596  1.00 90.11           H  
ATOM   4586 HG22 THR A 297      27.162  29.200   5.316  1.00 90.11           H  
ATOM   4587 HG23 THR A 297      28.408  28.725   4.126  1.00 90.11           H  
ATOM   4588  OG1 THR A 297      26.825  27.173   2.733  1.00 90.11           O  
ATOM   4589  HG1 THR A 297      26.397  26.334   2.545  1.00 90.11           H  
ATOM   4590  N   VAL A 298      28.171  27.013   7.136  1.00 87.63           N  
ATOM   4591  H   VAL A 298      29.049  26.941   6.642  1.00 87.63           H  
ATOM   4592  CA  VAL A 298      28.203  27.418   8.551  1.00 87.63           C  
ATOM   4593  HA  VAL A 298      27.186  27.511   8.931  1.00 87.63           H  
ATOM   4594  C   VAL A 298      28.874  28.776   8.669  1.00 87.63           C  
ATOM   4595  CB  VAL A 298      28.934  26.372   9.412  1.00 87.63           C  
ATOM   4596  HB  VAL A 298      29.951  26.239   9.045  1.00 87.63           H  
ATOM   4597  O   VAL A 298      30.016  28.934   8.239  1.00 87.63           O  
ATOM   4598  CG1 VAL A 298      29.001  26.789  10.889  1.00 87.63           C  
ATOM   4599 HG11 VAL A 298      29.452  25.992  11.479  1.00 87.63           H  
ATOM   4600 HG12 VAL A 298      27.999  26.992  11.266  1.00 87.63           H  
ATOM   4601 HG13 VAL A 298      29.623  27.679  10.992  1.00 87.63           H  
ATOM   4602  CG2 VAL A 298      28.216  25.027   9.349  1.00 87.63           C  
ATOM   4603 HG21 VAL A 298      27.164  25.149   9.608  1.00 87.63           H  
ATOM   4604 HG22 VAL A 298      28.690  24.338  10.048  1.00 87.63           H  
ATOM   4605 HG23 VAL A 298      28.289  24.616   8.342  1.00 87.63           H  
ATOM   4606  N   ARG A 299      28.197  29.775   9.256  1.00 87.47           N  
ATOM   4607  H   ARG A 299      27.275  29.599   9.628  1.00 87.47           H  
ATOM   4608  CA  ARG A 299      28.723  31.151   9.377  1.00 87.47           C  
ATOM   4609  HA  ARG A 299      27.890  31.781   9.689  1.00 87.47           H  
ATOM   4610  C   ARG A 299      29.214  31.740   8.042  1.00 87.47           C  
ATOM   4611  CB  ARG A 299      29.805  31.216  10.468  1.00 87.47           C  
ATOM   4612  HB2 ARG A 299      30.158  32.243  10.553  1.00 87.47           H  
ATOM   4613  HB3 ARG A 299      30.649  30.591  10.176  1.00 87.47           H  
ATOM   4614  O   ARG A 299      30.209  32.462   8.008  1.00 87.47           O  
ATOM   4615  CG  ARG A 299      29.294  30.776  11.842  1.00 87.47           C  
ATOM   4616  HG2 ARG A 299      28.898  29.762  11.800  1.00 87.47           H  
ATOM   4617  HG3 ARG A 299      28.502  31.451  12.166  1.00 87.47           H  
ATOM   4618  CD  ARG A 299      30.458  30.823  12.829  1.00 87.47           C  
ATOM   4619  HD2 ARG A 299      30.870  31.832  12.836  1.00 87.47           H  
ATOM   4620  HD3 ARG A 299      31.225  30.124  12.495  1.00 87.47           H  
ATOM   4621  NE  ARG A 299      30.009  30.460  14.180  1.00 87.47           N  
ATOM   4622  HE  ARG A 299      29.033  30.213  14.267  1.00 87.47           H  
ATOM   4623  NH1 ARG A 299      32.032  30.697  15.232  1.00 87.47           N  
ATOM   4624 HH11 ARG A 299      32.435  30.926  14.334  1.00 87.47           H  
ATOM   4625 HH12 ARG A 299      32.602  30.620  16.062  1.00 87.47           H  
ATOM   4626  NH2 ARG A 299      30.233  30.062  16.404  1.00 87.47           N  
ATOM   4627 HH21 ARG A 299      30.801  29.978  17.235  1.00 87.47           H  
ATOM   4628 HH22 ARG A 299      29.259  29.797  16.428  1.00 87.47           H  
ATOM   4629  CZ  ARG A 299      30.758  30.410  15.264  1.00 87.47           C  
ATOM   4630  N   GLY A 300      28.539  31.401   6.942  1.00 84.67           N  
ATOM   4631  H   GLY A 300      27.738  30.796   7.055  1.00 84.67           H  
ATOM   4632  CA  GLY A 300      28.903  31.830   5.585  1.00 84.67           C  
ATOM   4633  HA2 GLY A 300      28.044  31.689   4.929  1.00 84.67           H  
ATOM   4634  HA3 GLY A 300      29.148  32.892   5.597  1.00 84.67           H  
ATOM   4635  C   GLY A 300      30.090  31.085   4.959  1.00 84.67           C  
ATOM   4636  O   GLY A 300      30.504  31.439   3.860  1.00 84.67           O  
ATOM   4637  N   VAL A 301      30.640  30.067   5.630  1.00 89.02           N  
ATOM   4638  H   VAL A 301      30.265  29.813   6.533  1.00 89.02           H  
ATOM   4639  CA  VAL A 301      31.705  29.212   5.094  1.00 89.02           C  
ATOM   4640  HA  VAL A 301      32.177  29.716   4.251  1.00 89.02           H  
ATOM   4641  C   VAL A 301      31.093  27.912   4.590  1.00 89.02           C  
ATOM   4642  CB  VAL A 301      32.802  28.941   6.140  1.00 89.02           C  
ATOM   4643  HB  VAL A 301      32.387  28.377   6.975  1.00 89.02           H  
ATOM   4644  O   VAL A 301      30.448  27.192   5.351  1.00 89.02           O  
ATOM   4645  CG1 VAL A 301      33.958  28.134   5.532  1.00 89.02           C  
ATOM   4646 HG11 VAL A 301      33.603  27.152   5.221  1.00 89.02           H  
ATOM   4647 HG12 VAL A 301      34.369  28.654   4.666  1.00 89.02           H  
ATOM   4648 HG13 VAL A 301      34.741  27.987   6.275  1.00 89.02           H  
ATOM   4649  CG2 VAL A 301      33.385  30.254   6.684  1.00 89.02           C  
ATOM   4650 HG21 VAL A 301      32.615  30.807   7.222  1.00 89.02           H  
ATOM   4651 HG22 VAL A 301      34.199  30.038   7.377  1.00 89.02           H  
ATOM   4652 HG23 VAL A 301      33.757  30.866   5.862  1.00 89.02           H  
ATOM   4653  N   VAL A 302      31.297  27.629   3.307  1.00 89.56           N  
ATOM   4654  H   VAL A 302      31.811  28.290   2.742  1.00 89.56           H  
ATOM   4655  CA  VAL A 302      30.868  26.387   2.658  1.00 89.56           C  
ATOM   4656  HA  VAL A 302      29.831  26.185   2.925  1.00 89.56           H  
ATOM   4657  C   VAL A 302      31.730  25.226   3.163  1.00 89.56           C  
ATOM   4658  CB  VAL A 302      30.947  26.535   1.125  1.00 89.56           C  
ATOM   4659  HB  VAL A 302      31.982  26.712   0.834  1.00 89.56           H  
ATOM   4660  O   VAL A 302      32.955  25.356   3.261  1.00 89.56           O  
ATOM   4661  CG1 VAL A 302      30.441  25.291   0.402  1.00 89.56           C  
ATOM   4662 HG11 VAL A 302      31.061  24.428   0.645  1.00 89.56           H  
ATOM   4663 HG12 VAL A 302      29.405  25.101   0.683  1.00 89.56           H  
ATOM   4664 HG13 VAL A 302      30.488  25.438  -0.677  1.00 89.56           H  
ATOM   4665  CG2 VAL A 302      30.093  27.717   0.639  1.00 89.56           C  
ATOM   4666 HG21 VAL A 302      30.473  28.660   1.031  1.00 89.56           H  
ATOM   4667 HG22 VAL A 302      29.059  27.586   0.960  1.00 89.56           H  
ATOM   4668 HG23 VAL A 302      30.117  27.767  -0.449  1.00 89.56           H  
ATOM   4669  N   ASP A 303      31.103  24.099   3.498  1.00 91.41           N  
ATOM   4670  H   ASP A 303      30.096  24.060   3.431  1.00 91.41           H  
ATOM   4671  CA  ASP A 303      31.813  22.890   3.906  1.00 91.41           C  
ATOM   4672  HA  ASP A 303      32.486  23.163   4.719  1.00 91.41           H  
ATOM   4673  C   ASP A 303      32.691  22.385   2.750  1.00 91.41           C  
ATOM   4674  CB  ASP A 303      30.850  21.799   4.432  1.00 91.41           C  
ATOM   4675  HB2 ASP A 303      31.318  20.828   4.270  1.00 91.41           H  
ATOM   4676  HB3 ASP A 303      29.928  21.814   3.851  1.00 91.41           H  
ATOM   4677  O   ASP A 303      32.264  22.236   1.606  1.00 91.41           O  
ATOM   4678  CG  ASP A 303      30.524  21.887   5.940  1.00 91.41           C  
ATOM   4679  OD1 ASP A 303      31.169  22.665   6.675  1.00 91.41           O  
ATOM   4680  OD2 ASP A 303      29.685  21.096   6.439  1.00 91.41           O  
ATOM   4681  N   THR A 304      33.956  22.115   3.063  1.00 94.00           N  
ATOM   4682  H   THR A 304      34.243  22.205   4.027  1.00 94.00           H  
ATOM   4683  CA  THR A 304      34.951  21.635   2.100  1.00 94.00           C  
ATOM   4684  HA  THR A 304      34.435  21.294   1.203  1.00 94.00           H  
ATOM   4685  C   THR A 304      35.705  20.438   2.662  1.00 94.00           C  
ATOM   4686  CB  THR A 304      35.940  22.737   1.679  1.00 94.00           C  
ATOM   4687  HB  THR A 304      36.718  22.294   1.057  1.00 94.00           H  
ATOM   4688  O   THR A 304      35.760  20.221   3.875  1.00 94.00           O  
ATOM   4689  CG2 THR A 304      35.288  23.869   0.888  1.00 94.00           C  
ATOM   4690 HG21 THR A 304      34.811  23.459  -0.003  1.00 94.00           H  
ATOM   4691 HG22 THR A 304      34.527  24.372   1.486  1.00 94.00           H  
ATOM   4692 HG23 THR A 304      36.046  24.589   0.582  1.00 94.00           H  
ATOM   4693  OG1 THR A 304      36.549  23.327   2.804  1.00 94.00           O  
ATOM   4694  HG1 THR A 304      35.870  23.890   3.183  1.00 94.00           H  
ATOM   4695  N   PHE A 305      36.316  19.654   1.780  1.00 94.22           N  
ATOM   4696  H   PHE A 305      36.218  19.882   0.801  1.00 94.22           H  
ATOM   4697  CA  PHE A 305      37.188  18.537   2.136  1.00 94.22           C  
ATOM   4698  HA  PHE A 305      37.439  18.613   3.194  1.00 94.22           H  
ATOM   4699  C   PHE A 305      38.495  18.611   1.346  1.00 94.22           C  
ATOM   4700  CB  PHE A 305      36.460  17.203   1.927  1.00 94.22           C  
ATOM   4701  HB2 PHE A 305      35.442  17.287   2.307  1.00 94.22           H  
ATOM   4702  HB3 PHE A 305      36.962  16.442   2.523  1.00 94.22           H  
ATOM   4703  O   PHE A 305      38.557  19.206   0.271  1.00 94.22           O  
ATOM   4704  CG  PHE A 305      36.414  16.735   0.485  1.00 94.22           C  
ATOM   4705  CD1 PHE A 305      35.593  17.395  -0.447  1.00 94.22           C  
ATOM   4706  HD1 PHE A 305      34.982  18.233  -0.148  1.00 94.22           H  
ATOM   4707  CD2 PHE A 305      37.218  15.657   0.068  1.00 94.22           C  
ATOM   4708  HD2 PHE A 305      37.842  15.131   0.776  1.00 94.22           H  
ATOM   4709  CE1 PHE A 305      35.583  16.979  -1.786  1.00 94.22           C  
ATOM   4710  HE1 PHE A 305      34.962  17.492  -2.506  1.00 94.22           H  
ATOM   4711  CE2 PHE A 305      37.188  15.228  -1.269  1.00 94.22           C  
ATOM   4712  HE2 PHE A 305      37.763  14.366  -1.571  1.00 94.22           H  
ATOM   4713  CZ  PHE A 305      36.368  15.893  -2.194  1.00 94.22           C  
ATOM   4714  HZ  PHE A 305      36.317  15.555  -3.218  1.00 94.22           H  
ATOM   4715  N   TYR A 306      39.566  18.018   1.872  1.00 94.94           N  
ATOM   4716  H   TYR A 306      39.462  17.478   2.720  1.00 94.94           H  
ATOM   4717  CA  TYR A 306      40.834  17.962   1.151  1.00 94.94           C  
ATOM   4718  HA  TYR A 306      40.977  18.900   0.615  1.00 94.94           H  
ATOM   4719  C   TYR A 306      40.808  16.830   0.117  1.00 94.94           C  
ATOM   4720  CB  TYR A 306      42.000  17.825   2.134  1.00 94.94           C  
ATOM   4721  HB2 TYR A 306      41.947  18.636   2.861  1.00 94.94           H  
ATOM   4722  HB3 TYR A 306      41.911  16.885   2.677  1.00 94.94           H  
ATOM   4723  O   TYR A 306      40.832  15.654   0.476  1.00 94.94           O  
ATOM   4724  CG  TYR A 306      43.345  17.886   1.439  1.00 94.94           C  
ATOM   4725  CD1 TYR A 306      44.005  16.698   1.067  1.00 94.94           C  
ATOM   4726  HD1 TYR A 306      43.559  15.741   1.293  1.00 94.94           H  
ATOM   4727  CD2 TYR A 306      43.903  19.136   1.111  1.00 94.94           C  
ATOM   4728  HD2 TYR A 306      43.380  20.041   1.384  1.00 94.94           H  
ATOM   4729  CE1 TYR A 306      45.230  16.758   0.374  1.00 94.94           C  
ATOM   4730  HE1 TYR A 306      45.728  15.847   0.078  1.00 94.94           H  
ATOM   4731  CE2 TYR A 306      45.122  19.202   0.410  1.00 94.94           C  
ATOM   4732  HE2 TYR A 306      45.536  20.162   0.141  1.00 94.94           H  
ATOM   4733  OH  TYR A 306      46.944  18.086  -0.670  1.00 94.94           O  
ATOM   4734  HH  TYR A 306      47.128  19.002  -0.888  1.00 94.94           H  
ATOM   4735  CZ  TYR A 306      45.786  18.011   0.040  1.00 94.94           C  
ATOM   4736  N   SER A 307      40.797  17.182  -1.169  1.00 94.16           N  
ATOM   4737  H   SER A 307      40.782  18.165  -1.399  1.00 94.16           H  
ATOM   4738  CA  SER A 307      40.804  16.212  -2.265  1.00 94.16           C  
ATOM   4739  HA  SER A 307      40.207  15.348  -1.974  1.00 94.16           H  
ATOM   4740  C   SER A 307      42.226  15.746  -2.573  1.00 94.16           C  
ATOM   4741  CB  SER A 307      40.135  16.830  -3.490  1.00 94.16           C  
ATOM   4742  HB2 SER A 307      39.065  16.918  -3.304  1.00 94.16           H  
ATOM   4743  HB3 SER A 307      40.538  17.834  -3.624  1.00 94.16           H  
ATOM   4744  O   SER A 307      43.100  16.522  -2.973  1.00 94.16           O  
ATOM   4745  OG  SER A 307      40.353  16.082  -4.679  1.00 94.16           O  
ATOM   4746  HG  SER A 307      39.978  16.639  -5.366  1.00 94.16           H  
ATOM   4747  N   ASN A 308      42.464  14.437  -2.469  1.00 91.92           N  
ATOM   4748  H   ASN A 308      41.729  13.855  -2.093  1.00 91.92           H  
ATOM   4749  CA  ASN A 308      43.748  13.836  -2.837  1.00 91.92           C  
ATOM   4750  HA  ASN A 308      44.537  14.400  -2.340  1.00 91.92           H  
ATOM   4751  C   ASN A 308      44.047  13.910  -4.342  1.00 91.92           C  
ATOM   4752  CB  ASN A 308      43.780  12.379  -2.344  1.00 91.92           C  
ATOM   4753  HB2 ASN A 308      42.825  11.897  -2.550  1.00 91.92           H  
ATOM   4754  HB3 ASN A 308      44.554  11.823  -2.872  1.00 91.92           H  
ATOM   4755  O   ASN A 308      45.209  13.750  -4.721  1.00 91.92           O  
ATOM   4756  CG  ASN A 308      44.100  12.283  -0.867  1.00 91.92           C  
ATOM   4757  ND2 ASN A 308      43.469  11.382  -0.155  1.00 91.92           N  
ATOM   4758 HD21 ASN A 308      43.628  11.400   0.843  1.00 91.92           H  
ATOM   4759 HD22 ASN A 308      42.678  10.881  -0.533  1.00 91.92           H  
ATOM   4760  OD1 ASN A 308      44.961  12.987  -0.362  1.00 91.92           O  
ATOM   4761  N   ILE A 309      43.038  14.143  -5.185  1.00 92.07           N  
ATOM   4762  H   ILE A 309      42.121  14.298  -4.791  1.00 92.07           H  
ATOM   4763  CA  ILE A 309      43.184  14.231  -6.644  1.00 92.07           C  
ATOM   4764  HA  ILE A 309      43.972  13.550  -6.966  1.00 92.07           H  
ATOM   4765  C   ILE A 309      43.626  15.641  -7.044  1.00 92.07           C  
ATOM   4766  CB  ILE A 309      41.874  13.800  -7.347  1.00 92.07           C  
ATOM   4767  HB  ILE A 309      41.065  14.438  -6.992  1.00 92.07           H  
ATOM   4768  O   ILE A 309      44.613  15.793  -7.757  1.00 92.07           O  
ATOM   4769  CG1 ILE A 309      41.533  12.331  -6.998  1.00 92.07           C  
ATOM   4770 HG12 ILE A 309      41.524  12.205  -5.915  1.00 92.07           H  
ATOM   4771 HG13 ILE A 309      42.304  11.675  -7.403  1.00 92.07           H  
ATOM   4772  CG2 ILE A 309      42.001  13.985  -8.872  1.00 92.07           C  
ATOM   4773 HG21 ILE A 309      42.840  13.404  -9.254  1.00 92.07           H  
ATOM   4774 HG22 ILE A 309      41.094  13.659  -9.381  1.00 92.07           H  
ATOM   4775 HG23 ILE A 309      42.150  15.034  -9.125  1.00 92.07           H  
ATOM   4776  CD1 ILE A 309      40.165  11.855  -7.503  1.00 92.07           C  
ATOM   4777 HD11 ILE A 309      40.142  11.820  -8.592  1.00 92.07           H  
ATOM   4778 HD12 ILE A 309      39.381  12.520  -7.140  1.00 92.07           H  
ATOM   4779 HD13 ILE A 309      39.973  10.851  -7.124  1.00 92.07           H  
ATOM   4780  N   THR A 310      42.940  16.673  -6.547  1.00 91.88           N  
ATOM   4781  H   THR A 310      42.158  16.500  -5.932  1.00 91.88           H  
ATOM   4782  CA  THR A 310      43.217  18.076  -6.907  1.00 91.88           C  
ATOM   4783  HA  THR A 310      43.650  18.101  -7.907  1.00 91.88           H  
ATOM   4784  C   THR A 310      44.233  18.750  -5.982  1.00 91.88           C  
ATOM   4785  CB  THR A 310      41.924  18.894  -6.958  1.00 91.88           C  
ATOM   4786  HB  THR A 310      42.157  19.915  -7.263  1.00 91.88           H  
ATOM   4787  O   THR A 310      44.735  19.830  -6.297  1.00 91.88           O  
ATOM   4788  CG2 THR A 310      40.904  18.301  -7.927  1.00 91.88           C  
ATOM   4789 HG21 THR A 310      41.378  18.138  -8.895  1.00 91.88           H  
ATOM   4790 HG22 THR A 310      40.512  17.357  -7.550  1.00 91.88           H  
ATOM   4791 HG23 THR A 310      40.078  19.001  -8.057  1.00 91.88           H  
ATOM   4792  OG1 THR A 310      41.327  18.914  -5.695  1.00 91.88           O  
ATOM   4793  HG1 THR A 310      40.641  19.580  -5.788  1.00 91.88           H  
ATOM   4794  N   LYS A 311      44.582  18.105  -4.858  1.00 92.61           N  
ATOM   4795  H   LYS A 311      44.030  17.293  -4.622  1.00 92.61           H  
ATOM   4796  CA  LYS A 311      45.553  18.567  -3.848  1.00 92.61           C  
ATOM   4797  HA  LYS A 311      45.510  17.852  -3.026  1.00 92.61           H  
ATOM   4798  C   LYS A 311      45.184  19.900  -3.184  1.00 92.61           C  
ATOM   4799  CB  LYS A 311      46.988  18.564  -4.418  1.00 92.61           C  
ATOM   4800  HB2 LYS A 311      47.061  19.330  -5.190  1.00 92.61           H  
ATOM   4801  HB3 LYS A 311      47.683  18.830  -3.621  1.00 92.61           H  
ATOM   4802  O   LYS A 311      46.065  20.571  -2.641  1.00 92.61           O  
ATOM   4803  CG  LYS A 311      47.464  17.239  -5.027  1.00 92.61           C  
ATOM   4804  HG2 LYS A 311      46.837  16.974  -5.878  1.00 92.61           H  
ATOM   4805  HG3 LYS A 311      48.484  17.376  -5.386  1.00 92.61           H  
ATOM   4806  CD  LYS A 311      47.445  16.103  -4.001  1.00 92.61           C  
ATOM   4807  HD2 LYS A 311      46.409  15.892  -3.733  1.00 92.61           H  
ATOM   4808  HD3 LYS A 311      47.988  16.400  -3.104  1.00 92.61           H  
ATOM   4809  CE  LYS A 311      48.085  14.853  -4.605  1.00 92.61           C  
ATOM   4810  HE2 LYS A 311      49.161  15.009  -4.691  1.00 92.61           H  
ATOM   4811  HE3 LYS A 311      47.677  14.713  -5.606  1.00 92.61           H  
ATOM   4812  NZ  LYS A 311      47.779  13.661  -3.784  1.00 92.61           N  
ATOM   4813  HZ1 LYS A 311      46.789  13.487  -3.877  1.00 92.61           H  
ATOM   4814  HZ2 LYS A 311      47.982  13.815  -2.806  1.00 92.61           H  
ATOM   4815  HZ3 LYS A 311      48.259  12.842  -4.129  1.00 92.61           H  
ATOM   4816  N   LYS A 312      43.901  20.267  -3.200  1.00 93.36           N  
ATOM   4817  H   LYS A 312      43.242  19.624  -3.615  1.00 93.36           H  
ATOM   4818  CA  LYS A 312      43.339  21.463  -2.558  1.00 93.36           C  
ATOM   4819  HA  LYS A 312      44.039  21.811  -1.798  1.00 93.36           H  
ATOM   4820  C   LYS A 312      42.040  21.124  -1.819  1.00 93.36           C  
ATOM   4821  CB  LYS A 312      43.180  22.594  -3.597  1.00 93.36           C  
ATOM   4822  HB2 LYS A 312      44.149  22.780  -4.059  1.00 93.36           H  
ATOM   4823  HB3 LYS A 312      42.882  23.507  -3.081  1.00 93.36           H  
ATOM   4824  O   LYS A 312      41.531  20.009  -1.935  1.00 93.36           O  
ATOM   4825  CG  LYS A 312      42.152  22.304  -4.701  1.00 93.36           C  
ATOM   4826  HG2 LYS A 312      42.413  21.373  -5.204  1.00 93.36           H  
ATOM   4827  HG3 LYS A 312      41.166  22.197  -4.249  1.00 93.36           H  
ATOM   4828  CD  LYS A 312      42.110  23.431  -5.746  1.00 93.36           C  
ATOM   4829  HD2 LYS A 312      41.919  24.385  -5.255  1.00 93.36           H  
ATOM   4830  HD3 LYS A 312      43.060  23.467  -6.279  1.00 93.36           H  
ATOM   4831  CE  LYS A 312      40.977  23.125  -6.723  1.00 93.36           C  
ATOM   4832  HE2 LYS A 312      41.106  22.104  -7.082  1.00 93.36           H  
ATOM   4833  HE3 LYS A 312      40.031  23.148  -6.182  1.00 93.36           H  
ATOM   4834  NZ  LYS A 312      40.917  24.015  -7.894  1.00 93.36           N  
ATOM   4835  HZ1 LYS A 312      40.909  24.987  -7.618  1.00 93.36           H  
ATOM   4836  HZ2 LYS A 312      40.068  23.791  -8.394  1.00 93.36           H  
ATOM   4837  HZ3 LYS A 312      41.682  23.796  -8.515  1.00 93.36           H  
ATOM   4838  N   PHE A 313      41.546  22.076  -1.029  1.00 93.65           N  
ATOM   4839  H   PHE A 313      41.979  22.988  -1.042  1.00 93.65           H  
ATOM   4840  CA  PHE A 313      40.213  21.983  -0.441  1.00 93.65           C  
ATOM   4841  HA  PHE A 313      40.071  20.975  -0.051  1.00 93.65           H  
ATOM   4842  C   PHE A 313      39.166  22.225  -1.526  1.00 93.65           C  
ATOM   4843  CB  PHE A 313      40.060  22.959   0.731  1.00 93.65           C  
ATOM   4844  HB2 PHE A 313      40.398  23.951   0.431  1.00 93.65           H  
ATOM   4845  HB3 PHE A 313      39.002  23.041   0.979  1.00 93.65           H  
ATOM   4846  O   PHE A 313      39.255  23.216  -2.247  1.00 93.65           O  
ATOM   4847  CG  PHE A 313      40.802  22.510   1.973  1.00 93.65           C  
ATOM   4848  CD1 PHE A 313      40.173  21.642   2.884  1.00 93.65           C  
ATOM   4849  HD1 PHE A 313      39.154  21.330   2.714  1.00 93.65           H  
ATOM   4850  CD2 PHE A 313      42.122  22.939   2.211  1.00 93.65           C  
ATOM   4851  HD2 PHE A 313      42.601  23.615   1.518  1.00 93.65           H  
ATOM   4852  CE1 PHE A 313      40.862  21.201   4.027  1.00 93.65           C  
ATOM   4853  HE1 PHE A 313      40.367  20.547   4.729  1.00 93.65           H  
ATOM   4854  CE2 PHE A 313      42.811  22.497   3.354  1.00 93.65           C  
ATOM   4855  HE2 PHE A 313      43.820  22.833   3.541  1.00 93.65           H  
ATOM   4856  CZ  PHE A 313      42.181  21.627   4.262  1.00 93.65           C  
ATOM   4857  HZ  PHE A 313      42.703  21.295   5.147  1.00 93.65           H  
ATOM   4858  N   GLU A 314      38.220  21.301  -1.639  1.00 94.11           N  
ATOM   4859  H   GLU A 314      38.214  20.532  -0.985  1.00 94.11           H  
ATOM   4860  CA  GLU A 314      37.140  21.308  -2.623  1.00 94.11           C  
ATOM   4861  HA  GLU A 314      37.175  22.218  -3.221  1.00 94.11           H  
ATOM   4862  C   GLU A 314      35.788  21.248  -1.922  1.00 94.11           C  
ATOM   4863  CB  GLU A 314      37.246  20.089  -3.548  1.00 94.11           C  
ATOM   4864  HB2 GLU A 314      36.397  20.078  -4.232  1.00 94.11           H  
ATOM   4865  HB3 GLU A 314      37.183  19.190  -2.936  1.00 94.11           H  
ATOM   4866  O   GLU A 314      35.682  20.755  -0.797  1.00 94.11           O  
ATOM   4867  CG  GLU A 314      38.537  20.007  -4.359  1.00 94.11           C  
ATOM   4868  HG2 GLU A 314      39.398  20.073  -3.693  1.00 94.11           H  
ATOM   4869  HG3 GLU A 314      38.568  19.015  -4.810  1.00 94.11           H  
ATOM   4870  CD  GLU A 314      38.687  21.038  -5.480  1.00 94.11           C  
ATOM   4871  OE1 GLU A 314      39.624  20.802  -6.273  1.00 94.11           O  
ATOM   4872  OE2 GLU A 314      37.951  22.042  -5.575  1.00 94.11           O  
ATOM   4873  N   ASP A 315      34.752  21.706  -2.616  1.00 93.70           N  
ATOM   4874  H   ASP A 315      34.914  22.082  -3.539  1.00 93.70           H  
ATOM   4875  CA  ASP A 315      33.362  21.563  -2.188  1.00 93.70           C  
ATOM   4876  HA  ASP A 315      33.223  22.079  -1.239  1.00 93.70           H  
ATOM   4877  C   ASP A 315      32.984  20.081  -2.002  1.00 93.70           C  
ATOM   4878  CB  ASP A 315      32.479  22.239  -3.241  1.00 93.70           C  
ATOM   4879  HB2 ASP A 315      32.859  23.240  -3.442  1.00 93.70           H  
ATOM   4880  HB3 ASP A 315      32.512  21.668  -4.169  1.00 93.70           H  
ATOM   4881  O   ASP A 315      33.359  19.232  -2.816  1.00 93.70           O  
ATOM   4882  CG  ASP A 315      31.042  22.339  -2.750  1.00 93.70           C  
ATOM   4883  OD1 ASP A 315      30.409  21.276  -2.614  1.00 93.70           O  
ATOM   4884  OD2 ASP A 315      30.597  23.459  -2.445  1.00 93.70           O  
ATOM   4885  N   THR A 316      32.225  19.746  -0.953  1.00 93.71           N  
ATOM   4886  H   THR A 316      31.854  20.479  -0.366  1.00 93.71           H  
ATOM   4887  CA  THR A 316      31.802  18.359  -0.688  1.00 93.71           C  
ATOM   4888  HA  THR A 316      32.697  17.750  -0.555  1.00 93.71           H  
ATOM   4889  C   THR A 316      31.009  17.723  -1.833  1.00 93.71           C  
ATOM   4890  CB  THR A 316      30.967  18.250   0.593  1.00 93.71           C  
ATOM   4891  HB  THR A 316      30.656  17.213   0.721  1.00 93.71           H  
ATOM   4892  O   THR A 316      31.077  16.506  -2.001  1.00 93.71           O  
ATOM   4893  CG2 THR A 316      31.761  18.672   1.830  1.00 93.71           C  
ATOM   4894 HG21 THR A 316      31.988  19.736   1.780  1.00 93.71           H  
ATOM   4895 HG22 THR A 316      32.692  18.108   1.890  1.00 93.71           H  
ATOM   4896 HG23 THR A 316      31.163  18.481   2.721  1.00 93.71           H  
ATOM   4897  OG1 THR A 316      29.823  19.063   0.530  1.00 93.71           O  
ATOM   4898  HG1 THR A 316      29.344  18.887  -0.283  1.00 93.71           H  
ATOM   4899  N   HIS A 317      30.307  18.519  -2.642  1.00 95.14           N  
ATOM   4900  H   HIS A 317      30.327  19.513  -2.466  1.00 95.14           H  
ATOM   4901  CA  HIS A 317      29.527  18.098  -3.807  1.00 95.14           C  
ATOM   4902  HA  HIS A 317      29.389  17.018  -3.758  1.00 95.14           H  
ATOM   4903  C   HIS A 317      30.242  18.371  -5.141  1.00 95.14           C  
ATOM   4904  CB  HIS A 317      28.127  18.726  -3.752  1.00 95.14           C  
ATOM   4905  HB2 HIS A 317      27.560  18.438  -4.638  1.00 95.14           H  
ATOM   4906  HB3 HIS A 317      28.220  19.812  -3.763  1.00 95.14           H  
ATOM   4907  O   HIS A 317      29.610  18.336  -6.197  1.00 95.14           O  
ATOM   4908  CG  HIS A 317      27.342  18.308  -2.537  1.00 95.14           C  
ATOM   4909  CD2 HIS A 317      26.614  17.162  -2.365  1.00 95.14           C  
ATOM   4910  HD2 HIS A 317      26.487  16.375  -3.094  1.00 95.14           H  
ATOM   4911  ND1 HIS A 317      27.211  19.047  -1.391  1.00 95.14           N  
ATOM   4912  HD1 HIS A 317      27.488  20.015  -1.314  1.00 95.14           H  
ATOM   4913  CE1 HIS A 317      26.421  18.369  -0.543  1.00 95.14           C  
ATOM   4914  HE1 HIS A 317      26.080  18.735   0.414  1.00 95.14           H  
ATOM   4915  NE2 HIS A 317      26.055  17.196  -1.082  1.00 95.14           N  
ATOM   4916  N   ILE A 318      31.573  18.554  -5.143  1.00 94.29           N  
ATOM   4917  H   ILE A 318      32.031  18.655  -4.249  1.00 94.29           H  
ATOM   4918  CA  ILE A 318      32.372  18.791  -6.361  1.00 94.29           C  
ATOM   4919  HA  ILE A 318      32.113  19.787  -6.720  1.00 94.29           H  
ATOM   4920  C   ILE A 318      32.062  17.814  -7.501  1.00 94.29           C  
ATOM   4921  CB  ILE A 318      33.890  18.778  -6.051  1.00 94.29           C  
ATOM   4922  HB  ILE A 318      34.088  19.586  -5.346  1.00 94.29           H  
ATOM   4923  O   ILE A 318      32.099  18.209  -8.666  1.00 94.29           O  
ATOM   4924  CG1 ILE A 318      34.701  19.058  -7.340  1.00 94.29           C  
ATOM   4925 HG12 ILE A 318      34.652  18.196  -8.005  1.00 94.29           H  
ATOM   4926 HG13 ILE A 318      34.249  19.908  -7.852  1.00 94.29           H  
ATOM   4927  CG2 ILE A 318      34.343  17.452  -5.409  1.00 94.29           C  
ATOM   4928 HG21 ILE A 318      33.742  17.231  -4.527  1.00 94.29           H  
ATOM   4929 HG22 ILE A 318      34.246  16.626  -6.115  1.00 94.29           H  
ATOM   4930 HG23 ILE A 318      35.381  17.529  -5.084  1.00 94.29           H  
ATOM   4931  CD1 ILE A 318      36.179  19.381  -7.118  1.00 94.29           C  
ATOM   4932 HD11 ILE A 318      36.688  18.560  -6.614  1.00 94.29           H  
ATOM   4933 HD12 ILE A 318      36.661  19.553  -8.081  1.00 94.29           H  
ATOM   4934 HD13 ILE A 318      36.249  20.293  -6.525  1.00 94.29           H  
ATOM   4935  N   SER A 319      31.740  16.550  -7.215  1.00 94.49           N  
ATOM   4936  H   SER A 319      31.622  16.297  -6.245  1.00 94.49           H  
ATOM   4937  CA  SER A 319      31.403  15.545  -8.232  1.00 94.49           C  
ATOM   4938  HA  SER A 319      32.223  15.487  -8.947  1.00 94.49           H
[truncated: 856,665 more chars]
