# Supplementary material for: Evolution of Phage Tail Sheath Protein
Source: Viruses. 2022 May 26;14(6):1148. doi: 10.3390/v14061148 (PMC9230969; doi:10.3390/v14061148)
Supplement: Supplementary file 1 [file viruses-14-01148-s001.zip › Supplementary_File_S2/AF_models/Bacillus__phage__phi18.pdb]

ATOM      1  N   MET A   1      30.168  28.648 -24.518  1.00 34.34           N  
ATOM      2  H   MET A   1      29.849  28.136 -25.328  1.00 34.34           H  
ATOM      3  H2  MET A   1      31.041  28.243 -24.213  1.00 34.34           H  
ATOM      4  H3  MET A   1      30.309  29.615 -24.776  1.00 34.34           H  
ATOM      5  CA  MET A   1      29.145  28.538 -23.457  1.00 34.34           C  
ATOM      6  HA  MET A   1      29.479  29.038 -22.548  1.00 34.34           H  
ATOM      7  C   MET A   1      28.957  27.063 -23.146  1.00 34.34           C  
ATOM      8  CB  MET A   1      27.805  29.154 -23.897  1.00 34.34           C  
ATOM      9  HB2 MET A   1      27.005  28.726 -23.293  1.00 34.34           H  
ATOM     10  HB3 MET A   1      27.608  28.900 -24.939  1.00 34.34           H  
ATOM     11  O   MET A   1      28.285  26.382 -23.899  1.00 34.34           O  
ATOM     12  CG  MET A   1      27.734  30.671 -23.722  1.00 34.34           C  
ATOM     13  HG2 MET A   1      28.555  31.140 -24.263  1.00 34.34           H  
ATOM     14  HG3 MET A   1      27.822  30.915 -22.663  1.00 34.34           H  
ATOM     15  SD  MET A   1      26.174  31.341 -24.350  1.00 34.34           S  
ATOM     16  CE  MET A   1      26.382  33.104 -23.990  1.00 34.34           C  
ATOM     17  HE1 MET A   1      26.492  33.249 -22.915  1.00 34.34           H  
ATOM     18  HE2 MET A   1      25.501  33.646 -24.333  1.00 34.34           H  
ATOM     19  HE3 MET A   1      27.262  33.488 -24.505  1.00 34.34           H  
ATOM     20  N   ALA A   2      29.616  26.569 -22.102  1.00 34.06           N  
ATOM     21  H   ALA A   2      30.222  27.164 -21.555  1.00 34.06           H  
ATOM     22  CA  ALA A   2      29.427  25.229 -21.548  1.00 34.06           C  
ATOM     23  HA  ALA A   2      28.392  24.909 -21.665  1.00 34.06           H  
ATOM     24  C   ALA A   2      29.761  25.342 -20.054  1.00 34.06           C  
ATOM     25  CB  ALA A   2      30.344  24.232 -22.278  1.00 34.06           C  
ATOM     26  HB1 ALA A   2      30.242  23.245 -21.828  1.00 34.06           H  
ATOM     27  HB2 ALA A   2      31.386  24.543 -22.207  1.00 34.06           H  
ATOM     28  HB3 ALA A   2      30.058  24.163 -23.328  1.00 34.06           H  
ATOM     29  O   ALA A   2      30.933  25.387 -19.698  1.00 34.06           O  
ATOM     30  N   ILE A   3      28.753  25.557 -19.201  1.00 40.35           N  
ATOM     31  H   ILE A   3      27.808  25.580 -19.557  1.00 40.35           H  
ATOM     32  CA  ILE A   3      28.963  25.831 -17.761  1.00 40.35           C  
ATOM     33  HA  ILE A   3      30.028  25.748 -17.542  1.00 40.35           H  
ATOM     34  C   ILE A   3      28.340  24.747 -16.856  1.00 40.35           C  
ATOM     35  CB  ILE A   3      28.583  27.306 -17.421  1.00 40.35           C  
ATOM     36  HB  ILE A   3      27.575  27.495 -17.789  1.00 40.35           H  
ATOM     37  O   ILE A   3      28.604  24.726 -15.662  1.00 40.35           O  
ATOM     38  CG1 ILE A   3      29.567  28.265 -18.146  1.00 40.35           C  
ATOM     39 HG12 ILE A   3      29.525  28.070 -19.218  1.00 40.35           H  
ATOM     40 HG13 ILE A   3      30.582  28.056 -17.810  1.00 40.35           H  
ATOM     41  CG2 ILE A   3      28.592  27.614 -15.911  1.00 40.35           C  
ATOM     42 HG21 ILE A   3      27.817  27.038 -15.405  1.00 40.35           H  
ATOM     43 HG22 ILE A   3      29.561  27.371 -15.475  1.00 40.35           H  
ATOM     44 HG23 ILE A   3      28.355  28.660 -15.717  1.00 40.35           H  
ATOM     45  CD1 ILE A   3      29.299  29.766 -17.961  1.00 40.35           C  
ATOM     46 HD11 ILE A   3      29.935  30.330 -18.642  1.00 40.35           H  
ATOM     47 HD12 ILE A   3      28.255  29.988 -18.184  1.00 40.35           H  
ATOM     48 HD13 ILE A   3      29.532  30.078 -16.943  1.00 40.35           H  
ATOM     49  N   ASN A   4      27.614  23.755 -17.387  1.00 48.63           N  
ATOM     50  H   ASN A   4      27.484  23.717 -18.388  1.00 48.63           H  
ATOM     51  CA  ASN A   4      26.779  22.888 -16.541  1.00 48.63           C  
ATOM     52  HA  ASN A   4      26.919  23.194 -15.504  1.00 48.63           H  
ATOM     53  C   ASN A   4      27.160  21.397 -16.440  1.00 48.63           C  
ATOM     54  CB  ASN A   4      25.290  23.172 -16.846  1.00 48.63           C  
ATOM     55  HB2 ASN A   4      25.137  23.292 -17.918  1.00 48.63           H  
ATOM     56  HB3 ASN A   4      24.667  22.338 -16.525  1.00 48.63           H  
ATOM     57  O   ASN A   4      26.306  20.621 -16.044  1.00 48.63           O  
ATOM     58  CG  ASN A   4      24.765  24.400 -16.117  1.00 48.63           C  
ATOM     59  ND2 ASN A   4      23.539  24.784 -16.366  1.00 48.63           N  
ATOM     60 HD21 ASN A   4      23.180  25.548 -15.812  1.00 48.63           H  
ATOM     61 HD22 ASN A   4      22.931  24.234 -16.957  1.00 48.63           H  
ATOM     62  OD1 ASN A   4      25.428  25.008 -15.295  1.00 48.63           O  
ATOM     63  N   GLN A   5      28.410  20.985 -16.690  1.00 51.33           N  
ATOM     64  H   GLN A   5      29.102  21.655 -16.994  1.00 51.33           H  
ATOM     65  CA  GLN A   5      28.784  19.550 -16.657  1.00 51.33           C  
ATOM     66  HA  GLN A   5      27.885  18.953 -16.504  1.00 51.33           H  
ATOM     67  C   GLN A   5      29.690  19.091 -15.494  1.00 51.33           C  
ATOM     68  CB  GLN A   5      29.332  19.126 -18.028  1.00 51.33           C  
ATOM     69  HB2 GLN A   5      29.798  18.144 -17.949  1.00 51.33           H  
ATOM     70  HB3 GLN A   5      30.087  19.837 -18.363  1.00 51.33           H  
ATOM     71  O   GLN A   5      30.084  17.933 -15.471  1.00 51.33           O  
ATOM     72  CG  GLN A   5      28.201  19.019 -19.063  1.00 51.33           C  
ATOM     73  HG2 GLN A   5      27.747  19.997 -19.223  1.00 51.33           H  
ATOM     74  HG3 GLN A   5      27.436  18.344 -18.682  1.00 51.33           H  
ATOM     75  CD  GLN A   5      28.681  18.482 -20.405  1.00 51.33           C  
ATOM     76  NE2 GLN A   5      27.783  18.132 -21.297  1.00 51.33           N  
ATOM     77 HE21 GLN A   5      28.169  17.779 -22.161  1.00 51.33           H  
ATOM     78 HE22 GLN A   5      26.803  18.107 -21.053  1.00 51.33           H  
ATOM     79  OE1 GLN A   5      29.857  18.415 -20.711  1.00 51.33           O  
ATOM     80  N   TYR A   6      30.012  19.943 -14.512  1.00 44.91           N  
ATOM     81  H   TYR A   6      29.653  20.886 -14.543  1.00 44.91           H  
ATOM     82  CA  TYR A   6      30.855  19.539 -13.371  1.00 44.91           C  
ATOM     83  HA  TYR A   6      31.221  18.525 -13.534  1.00 44.91           H  
ATOM     84  C   TYR A   6      30.060  19.495 -12.052  1.00 44.91           C  
ATOM     85  CB  TYR A   6      32.108  20.427 -13.310  1.00 44.91           C  
ATOM     86  HB2 TYR A   6      31.806  21.470 -13.218  1.00 44.91           H  
ATOM     87  HB3 TYR A   6      32.671  20.170 -12.412  1.00 44.91           H  
ATOM     88  O   TYR A   6      29.385  20.474 -11.710  1.00 44.91           O  
ATOM     89  CG  TYR A   6      33.029  20.263 -14.513  1.00 44.91           C  
ATOM     90  CD1 TYR A   6      33.906  19.162 -14.579  1.00 44.91           C  
ATOM     91  HD1 TYR A   6      33.930  18.439 -13.778  1.00 44.91           H  
ATOM     92  CD2 TYR A   6      32.989  21.187 -15.579  1.00 44.91           C  
ATOM     93  HD2 TYR A   6      32.317  22.031 -15.533  1.00 44.91           H  
ATOM     94  CE1 TYR A   6      34.741  18.984 -15.700  1.00 44.91           C  
ATOM     95  HE1 TYR A   6      35.404  18.135 -15.762  1.00 44.91           H  
ATOM     96  CE2 TYR A   6      33.814  21.006 -16.708  1.00 44.91           C  
ATOM     97  HE2 TYR A   6      33.776  21.708 -17.528  1.00 44.91           H  
ATOM     98  OH  TYR A   6      35.492  19.719 -17.853  1.00 44.91           O  
ATOM     99  HH  TYR A   6      35.303  20.345 -18.556  1.00 44.91           H  
ATOM    100  CZ  TYR A   6      34.693  19.901 -16.769  1.00 44.91           C  
ATOM    101  N   GLY A   7      30.138  18.368 -11.333  1.00 58.20           N  
ATOM    102  H   GLY A   7      30.585  17.572 -11.765  1.00 58.20           H  
ATOM    103  CA  GLY A   7      29.537  18.114 -10.012  1.00 58.20           C  
ATOM    104  HA2 GLY A   7      30.346  17.984  -9.293  1.00 58.20           H  
ATOM    105  HA3 GLY A   7      28.936  18.965  -9.692  1.00 58.20           H  
ATOM    106  C   GLY A   7      28.650  16.858  -9.945  1.00 58.20           C  
ATOM    107  O   GLY A   7      28.252  16.343 -10.982  1.00 58.20           O  
ATOM    108  N   VAL A   8      28.339  16.386  -8.734  1.00 56.34           N  
ATOM    109  H   VAL A   8      28.682  16.901  -7.935  1.00 56.34           H  
ATOM    110  CA  VAL A   8      27.413  15.270  -8.436  1.00 56.34           C  
ATOM    111  HA  VAL A   8      27.006  14.885  -9.370  1.00 56.34           H  
ATOM    112  C   VAL A   8      26.227  15.780  -7.607  1.00 56.34           C  
ATOM    113  CB  VAL A   8      28.125  14.094  -7.725  1.00 56.34           C  
ATOM    114  HB  VAL A   8      27.372  13.350  -7.468  1.00 56.34           H  
ATOM    115  O   VAL A   8      26.405  16.679  -6.786  1.00 56.34           O  
ATOM    116  CG1 VAL A   8      29.138  13.422  -8.661  1.00 56.34           C  
ATOM    117 HG11 VAL A   8      28.636  13.109  -9.577  1.00 56.34           H  
ATOM    118 HG12 VAL A   8      29.553  12.537  -8.178  1.00 56.34           H  
ATOM    119 HG13 VAL A   8      29.945  14.110  -8.911  1.00 56.34           H  
ATOM    120  CG2 VAL A   8      28.855  14.499  -6.435  1.00 56.34           C  
ATOM    121 HG21 VAL A   8      28.137  14.893  -5.716  1.00 56.34           H  
ATOM    122 HG22 VAL A   8      29.620  15.249  -6.638  1.00 56.34           H  
ATOM    123 HG23 VAL A   8      29.324  13.621  -5.992  1.00 56.34           H  
ATOM    124  N   ASN A   9      25.017  15.261  -7.823  1.00 59.29           N  
ATOM    125  H   ASN A   9      24.920  14.483  -8.460  1.00 59.29           H  
ATOM    126  CA  ASN A   9      23.843  15.603  -7.010  1.00 59.29           C  
ATOM    127  HA  ASN A   9      23.938  16.623  -6.638  1.00 59.29           H  
ATOM    128  C   ASN A   9      23.769  14.684  -5.781  1.00 59.29           C  
ATOM    129  CB  ASN A   9      22.564  15.527  -7.866  1.00 59.29           C  
ATOM    130  HB2 ASN A   9      21.695  15.490  -7.209  1.00 59.29           H  
ATOM    131  HB3 ASN A   9      22.566  14.603  -8.445  1.00 59.29           H  
ATOM    132  O   ASN A   9      23.918  13.474  -5.908  1.00 59.29           O  
ATOM    133  CG  ASN A   9      22.363  16.713  -8.796  1.00 59.29           C  
ATOM    134  ND2 ASN A   9      21.562  16.542  -9.821  1.00 59.29           N  
ATOM    135 HD21 ASN A   9      21.084  15.661  -9.949  1.00 59.29           H  
ATOM    136 HD22 ASN A   9      21.327  17.335 -10.400  1.00 59.29           H  
ATOM    137  OD1 ASN A   9      22.901  17.800  -8.607  1.00 59.29           O  
ATOM    138  N   PHE A  10      23.550  15.256  -4.596  1.00 66.09           N  
ATOM    139  H   PHE A  10      23.496  16.263  -4.544  1.00 66.09           H  
ATOM    140  CA  PHE A  10      23.375  14.516  -3.342  1.00 66.09           C  
ATOM    141  HA  PHE A  10      22.949  13.535  -3.550  1.00 66.09           H  
ATOM    142  C   PHE A  10      22.429  15.295  -2.419  1.00 66.09           C  
ATOM    143  CB  PHE A  10      24.742  14.337  -2.682  1.00 66.09           C  
ATOM    144  HB2 PHE A  10      25.423  13.855  -3.383  1.00 66.09           H  
ATOM    145  HB3 PHE A  10      25.107  15.342  -2.473  1.00 66.09           H  
ATOM    146  O   PHE A  10      22.664  16.476  -2.149  1.00 66.09           O  
ATOM    147  CG  PHE A  10      24.746  13.555  -1.387  1.00 66.09           C  
ATOM    148  CD1 PHE A  10      24.884  14.226  -0.157  1.00 66.09           C  
ATOM    149  HD1 PHE A  10      24.967  15.303  -0.134  1.00 66.09           H  
ATOM    150  CD2 PHE A  10      24.609  12.156  -1.412  1.00 66.09           C  
ATOM    151  HD2 PHE A  10      24.493  11.636  -2.351  1.00 66.09           H  
ATOM    152  CE1 PHE A  10      24.886  13.499   1.045  1.00 66.09           C  
ATOM    153  HE1 PHE A  10      24.970  14.018   1.988  1.00 66.09           H  
ATOM    154  CE2 PHE A  10      24.606  11.430  -0.209  1.00 66.09           C  
ATOM    155  HE2 PHE A  10      24.478  10.358  -0.225  1.00 66.09           H  
ATOM    156  CZ  PHE A  10      24.749  12.100   1.016  1.00 66.09           C  
ATOM    157  HZ  PHE A  10      24.730  11.525   1.930  1.00 66.09           H  
ATOM    158  N   ASN A  11      21.358  14.645  -1.953  1.00 69.51           N  
ATOM    159  H   ASN A  11      21.249  13.672  -2.197  1.00 69.51           H  
ATOM    160  CA  ASN A  11      20.324  15.232  -1.090  1.00 69.51           C  
ATOM    161  HA  ASN A  11      19.487  14.532  -1.091  1.00 69.51           H  
ATOM    162  C   ASN A  11      19.750  16.570  -1.620  1.00 69.51           C  
ATOM    163  CB  ASN A  11      20.862  15.302   0.353  1.00 69.51           C  
ATOM    164  HB2 ASN A  11      21.574  16.123   0.439  1.00 69.51           H  
ATOM    165  HB3 ASN A  11      21.367  14.370   0.602  1.00 69.51           H  
ATOM    166  O   ASN A  11      19.800  17.602  -0.948  1.00 69.51           O  
ATOM    167  CG  ASN A  11      19.740  15.490   1.357  1.00 69.51           C  
ATOM    168  ND2 ASN A  11      20.007  16.042   2.517  1.00 69.51           N  
ATOM    169 HD21 ASN A  11      19.212  16.084   3.138  1.00 69.51           H  
ATOM    170 HD22 ASN A  11      20.943  16.336   2.757  1.00 69.51           H  
ATOM    171  OD1 ASN A  11      18.610  15.114   1.134  1.00 69.51           O  
ATOM    172  N   GLY A  12      19.312  16.587  -2.886  1.00 64.98           N  
ATOM    173  H   GLY A  12      19.245  15.705  -3.373  1.00 64.98           H  
ATOM    174  CA  GLY A  12      18.732  17.773  -3.537  1.00 64.98           C  
ATOM    175  HA2 GLY A  12      18.299  17.472  -4.491  1.00 64.98           H  
ATOM    176  HA3 GLY A  12      17.926  18.157  -2.912  1.00 64.98           H  
ATOM    177  C   GLY A  12      19.712  18.925  -3.806  1.00 64.98           C  
ATOM    178  O   GLY A  12      19.301  20.013  -4.214  1.00 64.98           O  
ATOM    179  N   ARG A  13      21.020  18.729  -3.582  1.00 56.33           N  
ATOM    180  H   ARG A  13      21.302  17.846  -3.181  1.00 56.33           H  
ATOM    181  CA  ARG A  13      22.044  19.760  -3.783  1.00 56.33           C  
ATOM    182  HA  ARG A  13      21.567  20.602  -4.285  1.00 56.33           H  
ATOM    183  C   ARG A  13      23.155  19.286  -4.708  1.00 56.33           C  
ATOM    184  CB  ARG A  13      22.573  20.231  -2.417  1.00 56.33           C  
ATOM    185  HB2 ARG A  13      22.097  19.665  -1.616  1.00 56.33           H  
ATOM    186  HB3 ARG A  13      23.646  20.055  -2.354  1.00 56.33           H  
ATOM    187  O   ARG A  13      23.702  18.198  -4.557  1.00 56.33           O  
ATOM    188  CG  ARG A  13      22.286  21.723  -2.213  1.00 56.33           C  
ATOM    189  HG2 ARG A  13      21.215  21.906  -2.301  1.00 56.33           H  
ATOM    190  HG3 ARG A  13      22.812  22.289  -2.982  1.00 56.33           H  
ATOM    191  CD  ARG A  13      22.762  22.169  -0.831  1.00 56.33           C  
ATOM    192  HD2 ARG A  13      23.776  21.801  -0.672  1.00 56.33           H  
ATOM    193  HD3 ARG A  13      22.107  21.721  -0.084  1.00 56.33           H  
ATOM    194  NE  ARG A  13      22.753  23.639  -0.710  1.00 56.33           N  
ATOM    195  HE  ARG A  13      22.491  24.152  -1.541  1.00 56.33           H  
ATOM    196  NH1 ARG A  13      23.257  23.737   1.523  1.00 56.33           N  
ATOM    197 HH11 ARG A  13      23.191  22.730   1.554  1.00 56.33           H  
ATOM    198 HH12 ARG A  13      23.373  24.258   2.380  1.00 56.33           H  
ATOM    199  NH2 ARG A  13      23.004  25.631   0.365  1.00 56.33           N  
ATOM    200 HH21 ARG A  13      23.159  26.145   1.220  1.00 56.33           H  
ATOM    201 HH22 ARG A  13      22.746  26.111  -0.485  1.00 56.33           H  
ATOM    202  CZ  ARG A  13      23.006  24.327   0.387  1.00 56.33           C  
ATOM    203  N   ARG A  14      23.543  20.160  -5.637  1.00 65.12           N  
ATOM    204  H   ARG A  14      23.005  21.009  -5.738  1.00 65.12           H  
ATOM    205  CA  ARG A  14      24.660  19.919  -6.551  1.00 65.12           C  
ATOM    206  HA  ARG A  14      24.655  18.859  -6.804  1.00 65.12           H  
ATOM    207  C   ARG A  14      25.992  20.230  -5.875  1.00 65.12           C  
ATOM    208  CB  ARG A  14      24.427  20.688  -7.853  1.00 65.12           C  
ATOM    209  HB2 ARG A  14      23.436  20.431  -8.226  1.00 65.12           H  
ATOM    210  HB3 ARG A  14      24.460  21.762  -7.666  1.00 65.12           H  
ATOM    211  O   ARG A  14      26.272  21.372  -5.508  1.00 65.12           O  
ATOM    212  CG  ARG A  14      25.468  20.315  -8.915  1.00 65.12           C  
ATOM    213  HG2 ARG A  14      26.411  20.807  -8.678  1.00 65.12           H  
ATOM    214  HG3 ARG A  14      25.619  19.236  -8.934  1.00 65.12           H  
ATOM    215  CD  ARG A  14      24.967  20.765 -10.287  1.00 65.12           C  
ATOM    216  HD2 ARG A  14      24.201  20.068 -10.625  1.00 65.12           H  
ATOM    217  HD3 ARG A  14      24.520  21.755 -10.186  1.00 65.12           H  
ATOM    218  NE  ARG A  14      26.066  20.825 -11.262  1.00 65.12           N  
ATOM    219  HE  ARG A  14      26.920  20.338 -11.029  1.00 65.12           H  
ATOM    220  NH1 ARG A  14      24.961  22.039 -12.866  1.00 65.12           N  
ATOM    221 HH11 ARG A  14      24.089  21.799 -12.417  1.00 65.12           H  
ATOM    222 HH12 ARG A  14      24.960  22.516 -13.756  1.00 65.12           H  
ATOM    223  NH2 ARG A  14      27.165  21.672 -13.035  1.00 65.12           N  
ATOM    224 HH21 ARG A  14      27.999  21.275 -12.627  1.00 65.12           H  
ATOM    225 HH22 ARG A  14      27.195  22.297 -13.827  1.00 65.12           H  
ATOM    226  CZ  ARG A  14      26.050  21.499 -12.392  1.00 65.12           C  
ATOM    227  N   ILE A  15      26.821  19.208  -5.740  1.00 70.26           N  
ATOM    228  H   ILE A  15      26.499  18.303  -6.051  1.00 70.26           H  
ATOM    229  CA  ILE A  15      28.148  19.253  -5.139  1.00 70.26           C  
ATOM    230  HA  ILE A  15      28.232  20.126  -4.491  1.00 70.26           H  
ATOM    231  C   ILE A  15      29.190  19.346  -6.248  1.00 70.26           C  
ATOM    232  CB  ILE A  15      28.365  17.994  -4.282  1.00 70.26           C  
ATOM    233  HB  ILE A  15      28.178  17.118  -4.903  1.00 70.26           H  
ATOM    234  O   ILE A  15      29.313  18.453  -7.076  1.00 70.26           O  
ATOM    235  CG1 ILE A  15      27.389  17.970  -3.086  1.00 70.26           C  
ATOM    236 HG12 ILE A  15      26.372  18.175  -3.420  1.00 70.26           H  
ATOM    237 HG13 ILE A  15      27.674  18.731  -2.360  1.00 70.26           H  
ATOM    238  CG2 ILE A  15      29.826  17.936  -3.814  1.00 70.26           C  
ATOM    239 HG21 ILE A  15      30.515  17.876  -4.656  1.00 70.26           H  
ATOM    240 HG22 ILE A  15      30.065  18.811  -3.210  1.00 70.26           H  
ATOM    241 HG23 ILE A  15      29.992  17.019  -3.250  1.00 70.26           H  
ATOM    242  CD1 ILE A  15      27.371  16.604  -2.407  1.00 70.26           C  
ATOM    243 HD11 ILE A  15      26.676  16.622  -1.568  1.00 70.26           H  
ATOM    244 HD12 ILE A  15      28.362  16.340  -2.037  1.00 70.26           H  
ATOM    245 HD13 ILE A  15      27.084  15.847  -3.137  1.00 70.26           H  
ATOM    246  N   VAL A  16      29.978  20.420  -6.253  1.00 65.08           N  
ATOM    247  H   VAL A  16      29.770  21.150  -5.587  1.00 65.08           H  
ATOM    248  CA  VAL A  16      31.067  20.629  -7.230  1.00 65.08           C  
ATOM    249  HA  VAL A  16      31.026  19.851  -7.992  1.00 65.08           H  
ATOM    250  C   VAL A  16      32.447  20.511  -6.575  1.00 65.08           C  
ATOM    251  CB  VAL A  16      30.880  21.984  -7.949  1.00 65.08           C  
ATOM    252  HB  VAL A  16      31.047  22.790  -7.235  1.00 65.08           H  
ATOM    253  O   VAL A  16      33.453  20.329  -7.254  1.00 65.08           O  
ATOM    254  CG1 VAL A  16      31.845  22.168  -9.128  1.00 65.08           C  
ATOM    255 HG11 VAL A  16      31.620  23.095  -9.655  1.00 65.08           H  
ATOM    256 HG12 VAL A  16      31.750  21.332  -9.820  1.00 65.08           H  
ATOM    257 HG13 VAL A  16      32.874  22.228  -8.774  1.00 65.08           H  
ATOM    258  CG2 VAL A  16      29.456  22.131  -8.512  1.00 65.08           C  
ATOM    259 HG21 VAL A  16      28.723  22.164  -7.705  1.00 65.08           H  
ATOM    260 HG22 VAL A  16      29.369  23.057  -9.079  1.00 65.08           H  
ATOM    261 HG23 VAL A  16      29.228  21.289  -9.165  1.00 65.08           H  
ATOM    262  N   HIS A  17      32.511  20.609  -5.246  1.00 66.32           N  
ATOM    263  H   HIS A  17      31.652  20.571  -4.716  1.00 66.32           H  
ATOM    264  CA  HIS A  17      33.761  20.558  -4.501  1.00 66.32           C  
ATOM    265  HA  HIS A  17      34.561  20.896  -5.160  1.00 66.32           H  
ATOM    266  C   HIS A  17      34.046  19.121  -4.035  1.00 66.32           C  
ATOM    267  CB  HIS A  17      33.698  21.556  -3.340  1.00 66.32           C  
ATOM    268  HB2 HIS A  17      33.244  22.483  -3.690  1.00 66.32           H  
ATOM    269  HB3 HIS A  17      33.071  21.156  -2.542  1.00 66.32           H  
ATOM    270  O   HIS A  17      33.149  18.487  -3.485  1.00 66.32           O  
ATOM    271  CG  HIS A  17      35.056  21.894  -2.790  1.00 66.32           C  
ATOM    272  CD2 HIS A  17      35.591  21.494  -1.594  1.00 66.32           C  
ATOM    273  HD2 HIS A  17      35.122  20.845  -0.869  1.00 66.32           H  
ATOM    274  ND1 HIS A  17      35.994  22.683  -3.414  1.00 66.32           N  
ATOM    275  HD1 HIS A  17      35.900  23.116  -4.322  1.00 66.32           H  
ATOM    276  CE1 HIS A  17      37.065  22.769  -2.610  1.00 66.32           C  
ATOM    277  HE1 HIS A  17      37.967  23.321  -2.827  1.00 66.32           H  
ATOM    278  NE2 HIS A  17      36.860  22.075  -1.484  1.00 66.32           N  
ATOM    279  N   PRO A  18      35.263  18.585  -4.230  1.00 57.59           N  
ATOM    280  CA  PRO A  18      35.640  17.297  -3.658  1.00 57.59           C  
ATOM    281  HA  PRO A  18      34.936  16.539  -4.001  1.00 57.59           H  
ATOM    282  C   PRO A  18      35.625  17.366  -2.125  1.00 57.59           C  
ATOM    283  CB  PRO A  18      37.035  16.983  -4.214  1.00 57.59           C  
ATOM    284  HB2 PRO A  18      37.804  17.286  -3.503  1.00 57.59           H  
ATOM    285  HB3 PRO A  18      37.140  15.926  -4.456  1.00 57.59           H  
ATOM    286  O   PRO A  18      36.260  18.237  -1.532  1.00 57.59           O  
ATOM    287  CG  PRO A  18      37.138  17.860  -5.462  1.00 57.59           C  
ATOM    288  HG2 PRO A  18      38.172  18.117  -5.693  1.00 57.59           H  
ATOM    289  HG3 PRO A  18      36.670  17.351  -6.305  1.00 57.59           H  
ATOM    290  CD  PRO A  18      36.317  19.089  -5.090  1.00 57.59           C  
ATOM    291  HD2 PRO A  18      36.931  19.797  -4.534  1.00 57.59           H  
ATOM    292  HD3 PRO A  18      35.923  19.547  -5.998  1.00 57.59           H  
ATOM    293  N   GLY A  19      34.907  16.451  -1.479  1.00 67.98           N  
ATOM    294  H   GLY A  19      34.372  15.778  -2.008  1.00 67.98           H  
ATOM    295  CA  GLY A  19      34.761  16.401  -0.025  1.00 67.98           C  
ATOM    296  HA2 GLY A  19      34.275  17.313   0.322  1.00 67.98           H  
ATOM    297  HA3 GLY A  19      35.746  16.332   0.437  1.00 67.98           H  
ATOM    298  C   GLY A  19      33.920  15.205   0.417  1.00 67.98           C  
ATOM    299  O   GLY A  19      33.353  14.503  -0.416  1.00 67.98           O  
ATOM    300  N   ALA A  20      33.850  14.968   1.727  1.00 52.23           N  
ATOM    301  H   ALA A  20      34.305  15.607   2.363  1.00 52.23           H  
ATOM    302  CA  ALA A  20      32.917  14.007   2.307  1.00 52.23           C  
ATOM    303  HA  ALA A  20      32.730  13.205   1.593  1.00 52.23           H  
ATOM    304  C   ALA A  20      31.586  14.713   2.600  1.00 52.23           C  
ATOM    305  CB  ALA A  20      33.542  13.379   3.558  1.00 52.23           C  
ATOM    306  HB1 ALA A  20      33.739  14.148   4.305  1.00 52.23           H  
ATOM    307  HB2 ALA A  20      32.853  12.647   3.979  1.00 52.23           H  
ATOM    308  HB3 ALA A  20      34.473  12.877   3.295  1.00 52.23           H  
ATOM    309  O   ALA A  20      31.560  15.714   3.318  1.00 52.23           O  
ATOM    310  N   TYR A  21      30.496  14.189   2.044  1.00 72.48           N  
ATOM    311  H   TYR A  21      30.585  13.346   1.494  1.00 72.48           H  
ATOM    312  CA  TYR A  21      29.139  14.696   2.228  1.00 72.48           C  
ATOM    313  HA  TYR A  21      29.146  15.535   2.923  1.00 72.48           H  
ATOM    314  C   TYR A  21      28.296  13.577   2.831  1.00 72.48           C  
ATOM    315  CB  TYR A  21      28.578  15.191   0.889  1.00 72.48           C  
ATOM    316  HB2 TYR A  21      27.549  15.519   1.037  1.00 72.48           H  
ATOM    317  HB3 TYR A  21      28.556  14.365   0.177  1.00 72.48           H  
ATOM    318  O   TYR A  21      28.324  12.456   2.335  1.00 72.48           O  
ATOM    319  CG  TYR A  21      29.384  16.332   0.302  1.00 72.48           C  
ATOM    320  CD1 TYR A  21      29.029  17.662   0.595  1.00 72.48           C  
ATOM    321  HD1 TYR A  21      28.173  17.858   1.224  1.00 72.48           H  
ATOM    322  CD2 TYR A  21      30.492  16.065  -0.527  1.00 72.48           C  
ATOM    323  HD2 TYR A  21      30.755  15.045  -0.768  1.00 72.48           H  
ATOM    324  CE1 TYR A  21      29.787  18.726   0.076  1.00 72.48           C  
ATOM    325  HE1 TYR A  21      29.511  19.743   0.309  1.00 72.48           H  
ATOM    326  CE2 TYR A  21      31.263  17.127  -1.035  1.00 72.48           C  
ATOM    327  HE2 TYR A  21      32.111  16.933  -1.675  1.00 72.48           H  
ATOM    328  OH  TYR A  21      31.637  19.499  -1.204  1.00 72.48           O  
ATOM    329  HH  TYR A  21      31.305  20.329  -0.855  1.00 72.48           H  
ATOM    330  CZ  TYR A  21      30.911  18.456  -0.730  1.00 72.48           C  
ATOM    331  N   GLY A  22      27.602  13.868   3.928  1.00 48.96           N  
ATOM    332  H   GLY A  22      27.599  14.817   4.272  1.00 48.96           H  
ATOM    333  CA  GLY A  22      26.710  12.923   4.593  1.00 48.96           C  
ATOM    334  HA2 GLY A  22      27.034  12.765   5.621  1.00 48.96           H  
ATOM    335  HA3 GLY A  22      26.715  11.959   4.084  1.00 48.96           H  
ATOM    336  C   GLY A  22      25.288  13.463   4.611  1.00 48.96           C  
ATOM    337  O   GLY A  22      25.085  14.651   4.869  1.00 48.96           O  
ATOM    338  N   SER A  23      24.321  12.599   4.327  1.00 63.71           N  
ATOM    339  H   SER A  23      24.564  11.645   4.102  1.00 63.71           H  
ATOM    340  CA  SER A  23      22.910  12.796   4.647  1.00 63.71           C  
ATOM    341  HA  SER A  23      22.752  13.818   4.992  1.00 63.71           H  
ATOM    342  C   SER A  23      22.578  11.849   5.794  1.00 63.71           C  
ATOM    343  CB  SER A  23      21.997  12.570   3.433  1.00 63.71           C  
ATOM    344  HB2 SER A  23      20.956  12.706   3.728  1.00 63.71           H  
ATOM    345  HB3 SER A  23      22.237  13.309   2.668  1.00 63.71           H  
ATOM    346  O   SER A  23      23.104  10.738   5.863  1.00 63.71           O  
ATOM    347  OG  SER A  23      22.176  11.280   2.886  1.00 63.71           O  
ATOM    348  HG  SER A  23      21.377  10.758   2.991  1.00 63.71           H  
ATOM    349  N   ILE A  24      21.764  12.319   6.731  1.00 58.86           N  
ATOM    350  H   ILE A  24      21.308  13.207   6.582  1.00 58.86           H  
ATOM    351  CA  ILE A  24      21.202  11.475   7.781  1.00 58.86           C  
ATOM    352  HA  ILE A  24      21.768  10.548   7.874  1.00 58.86           H  
ATOM    353  C   ILE A  24      19.803  11.135   7.295  1.00 58.86           C  
ATOM    354  CB  ILE A  24      21.230  12.185   9.152  1.00 58.86           C  
ATOM    355  HB  ILE A  24      20.682  13.124   9.073  1.00 58.86           H  
ATOM    356  O   ILE A  24      18.968  12.028   7.194  1.00 58.86           O  
ATOM    357  CG1 ILE A  24      22.694  12.494   9.551  1.00 58.86           C  
ATOM    358 HG12 ILE A  24      23.177  13.056   8.751  1.00 58.86           H  
ATOM    359 HG13 ILE A  24      23.238  11.557   9.676  1.00 58.86           H  
ATOM    360  CG2 ILE A  24      20.543  11.308  10.216  1.00 58.86           C  
ATOM    361 HG21 ILE A  24      20.508  11.821  11.177  1.00 58.86           H  
ATOM    362 HG22 ILE A  24      21.066  10.358  10.325  1.00 58.86           H  
ATOM    363 HG23 ILE A  24      19.512  11.104   9.928  1.00 58.86           H  
ATOM    364  CD1 ILE A  24      22.839  13.328  10.829  1.00 58.86           C  
ATOM    365 HD11 ILE A  24      22.516  12.755  11.698  1.00 58.86           H  
ATOM    366 HD12 ILE A  24      23.886  13.600  10.963  1.00 58.86           H  
ATOM    367 HD13 ILE A  24      22.244  14.237  10.749  1.00 58.86           H  
ATOM    368  N   ASP A  25      19.615   9.875   6.925  1.00 54.00           N  
ATOM    369  H   ASP A  25      20.371   9.212   7.023  1.00 54.00           H  
ATOM    370  CA  ASP A  25      18.319   9.304   6.591  1.00 54.00           C  
ATOM    371  HA  ASP A  25      17.620  10.090   6.303  1.00 54.00           H  
ATOM    372  C   ASP A  25      17.780   8.610   7.847  1.00 54.00           C  
ATOM    373  CB  ASP A  25      18.488   8.360   5.390  1.00 54.00           C  
ATOM    374  HB2 ASP A  25      18.922   8.922   4.563  1.00 54.00           H  
ATOM    375  HB3 ASP A  25      19.176   7.557   5.655  1.00 54.00           H  
ATOM    376  O   ASP A  25      18.338   7.610   8.309  1.00 54.00           O  
ATOM    377  CG  ASP A  25      17.169   7.751   4.920  1.00 54.00           C  
ATOM    378  OD1 ASP A  25      16.118   8.066   5.522  1.00 54.00           O  
ATOM    379  OD2 ASP A  25      17.224   6.949   3.970  1.00 54.00           O  
ATOM    380  N   ASP A  26      16.761   9.207   8.459  1.00 56.84           N  
ATOM    381  H   ASP A  26      16.321  10.005   8.023  1.00 56.84           H  
ATOM    382  CA  ASP A  26      16.071   8.685   9.636  1.00 56.84           C  
ATOM    383  HA  ASP A  26      16.725   7.959  10.119  1.00 56.84           H  
ATOM    384  C   ASP A  26      14.791   7.917   9.272  1.00 56.84           C  
ATOM    385  CB  ASP A  26      15.826   9.810  10.658  1.00 56.84           C  
ATOM    386  HB2 ASP A  26      16.778  10.294  10.877  1.00 56.84           H  
ATOM    387  HB3 ASP A  26      15.470   9.365  11.586  1.00 56.84           H  
ATOM    388  O   ASP A  26      14.088   7.459  10.177  1.00 56.84           O  
ATOM    389  CG  ASP A  26      14.822  10.882  10.212  1.00 56.84           C  
ATOM    390  OD1 ASP A  26      14.545  10.972   8.996  1.00 56.84           O  
ATOM    391  OD2 ASP A  26      14.400  11.656  11.102  1.00 56.84           O  
ATOM    392  N   SER A  27      14.519   7.684   7.980  1.00 53.07           N  
ATOM    393  H   SER A  27      15.133   8.059   7.271  1.00 53.07           H  
ATOM    394  CA  SER A  27      13.330   6.946   7.523  1.00 53.07           C  
ATOM    395  HA  SER A  27      12.447   7.487   7.861  1.00 53.07           H  
ATOM    396  C   SER A  27      13.250   5.527   8.104  1.00 53.07           C  
ATOM    397  CB  SER A  27      13.286   6.894   5.992  1.00 53.07           C  
ATOM    398  HB2 SER A  27      13.322   7.906   5.588  1.00 53.07           H  
ATOM    399  HB3 SER A  27      12.352   6.422   5.684  1.00 53.07           H  
ATOM    400  O   SER A  27      12.159   5.012   8.346  1.00 53.07           O  
ATOM    401  OG  SER A  27      14.365   6.144   5.482  1.00 53.07           O  
ATOM    402  HG  SER A  27      15.071   6.769   5.302  1.00 53.07           H  
ATOM    403  N   ALA A  28      14.400   4.922   8.424  1.00 46.95           N  
ATOM    404  H   ALA A  28      15.242   5.387   8.116  1.00 46.95           H  
ATOM    405  CA  ALA A  28      14.511   3.619   9.084  1.00 46.95           C  
ATOM    406  HA  ALA A  28      13.617   3.040   8.850  1.00 46.95           H  
ATOM    407  C   ALA A  28      14.602   3.684  10.626  1.00 46.95           C  
ATOM    408  CB  ALA A  28      15.710   2.887   8.473  1.00 46.95           C  
ATOM    409  HB1 ALA A  28      15.775   1.880   8.888  1.00 46.95           H  
ATOM    410  HB2 ALA A  28      16.630   3.429   8.693  1.00 46.95           H  
ATOM    411  HB3 ALA A  28      15.586   2.817   7.393  1.00 46.95           H  
ATOM    412  O   ALA A  28      14.624   2.646  11.284  1.00 46.95           O  
ATOM    413  N   MET A  29      14.665   4.879  11.228  1.00 42.30           N  
ATOM    414  H   MET A  29      14.567   5.703  10.652  1.00 42.30           H  
ATOM    415  CA  MET A  29      14.709   5.074  12.687  1.00 42.30           C  
ATOM    416  HA  MET A  29      15.162   4.186  13.127  1.00 42.30           H  
ATOM    417  C   MET A  29      13.323   5.136  13.343  1.00 42.30           C  
ATOM    418  CB  MET A  29      15.594   6.278  13.065  1.00 42.30           C  
ATOM    419  HB2 MET A  29      15.504   7.064  12.315  1.00 42.30           H  
ATOM    420  HB3 MET A  29      15.255   6.709  14.007  1.00 42.30           H  
ATOM    421  O   MET A  29      13.205   5.462  14.527  1.00 42.30           O  
ATOM    422  CG  MET A  29      17.073   5.894  13.226  1.00 42.30           C  
ATOM    423  HG2 MET A  29      17.613   6.269  12.356  1.00 42.30           H  
ATOM    424  HG3 MET A  29      17.179   4.810  13.230  1.00 42.30           H  
ATOM    425  SD  MET A  29      17.871   6.546  14.728  1.00 42.30           S  
ATOM    426  CE  MET A  29      17.032   5.558  15.998  1.00 42.30           C  
ATOM    427  HE1 MET A  29      17.427   5.817  16.981  1.00 42.30           H  
ATOM    428  HE2 MET A  29      17.199   4.498  15.805  1.00 42.30           H  
ATOM    429  HE3 MET A  29      15.961   5.761  15.977  1.00 42.30           H  
ATOM    430  N   VAL A  30      12.271   4.746  12.626  1.00 45.17           N  
ATOM    431  H   VAL A  30      12.413   4.502  11.656  1.00 45.17           H  
ATOM    432  CA  VAL A  30      11.010   4.368  13.261  1.00 45.17           C  
ATOM    433  HA  VAL A  30      10.838   5.026  14.113  1.00 45.17           H  
ATOM    434  C   VAL A  30      11.166   2.936  13.757  1.00 45.17           C  
ATOM    435  CB  VAL A  30       9.810   4.514  12.311  1.00 45.17           C  
ATOM    436  HB  VAL A  30       9.806   3.696  11.591  1.00 45.17           H  
ATOM    437  O   VAL A  30      11.403   2.030  12.962  1.00 45.17           O  
ATOM    438  CG1 VAL A  30       8.516   4.466  13.134  1.00 45.17           C  
ATOM    439 HG11 VAL A  30       8.458   3.531  13.692  1.00 45.17           H  
ATOM    440 HG12 VAL A  30       7.665   4.503  12.453  1.00 45.17           H  
ATOM    441 HG13 VAL A  30       8.470   5.310  13.822  1.00 45.17           H  
ATOM    442  CG2 VAL A  30       9.839   5.837  11.535  1.00 45.17           C  
ATOM    443 HG21 VAL A  30       9.937   6.680  12.219  1.00 45.17           H  
ATOM    444 HG22 VAL A  30       8.925   5.949  10.953  1.00 45.17           H  
ATOM    445 HG23 VAL A  30      10.675   5.849  10.835  1.00 45.17           H  
ATOM    446  N   VAL A  31      11.047   2.716  15.069  1.00 34.40           N  
ATOM    447  H   VAL A  31      10.903   3.511  15.676  1.00 34.40           H  
ATOM    448  CA  VAL A  31      10.985   1.364  15.639  1.00 34.40           C  
ATOM    449  HA  VAL A  31      11.855   0.802  15.300  1.00 34.40           H  
ATOM    450  C   VAL A  31       9.734   0.684  15.080  1.00 34.40           C  
ATOM    451  CB  VAL A  31      10.993   1.378  17.184  1.00 34.40           C  
ATOM    452  HB  VAL A  31      10.124   1.927  17.547  1.00 34.40           H  
ATOM    453  O   VAL A  31       8.640   0.808  15.625  1.00 34.40           O  
ATOM    454  CG1 VAL A  31      10.958  -0.043  17.769  1.00 34.40           C  
ATOM    455 HG11 VAL A  31      10.033  -0.544  17.485  1.00 34.40           H  
ATOM    456 HG12 VAL A  31      11.803  -0.623  17.397  1.00 34.40           H  
ATOM    457 HG13 VAL A  31      10.998   0.001  18.857  1.00 34.40           H  
ATOM    458  CG2 VAL A  31      12.252   2.066  17.729  1.00 34.40           C  
ATOM    459 HG21 VAL A  31      12.241   2.049  18.819  1.00 34.40           H  
ATOM    460 HG22 VAL A  31      12.286   3.106  17.403  1.00 34.40           H  
ATOM    461 HG23 VAL A  31      13.143   1.552  17.367  1.00 34.40           H  
ATOM    462  N   THR A  32       9.890  -0.013  13.962  1.00 35.31           N  
ATOM    463  H   THR A  32      10.780   0.039  13.486  1.00 35.31           H  
ATOM    464  CA  THR A  32       8.947  -1.018  13.498  1.00 35.31           C  
ATOM    465  HA  THR A  32       7.925  -0.695  13.699  1.00 35.31           H  
ATOM    466  C   THR A  32       9.242  -2.242  14.349  1.00 35.31           C  
ATOM    467  CB  THR A  32       9.070  -1.273  11.984  1.00 35.31           C  
ATOM    468  HB  THR A  32       8.525  -2.182  11.729  1.00 35.31           H  
ATOM    469  O   THR A  32      10.222  -2.953  14.152  1.00 35.31           O  
ATOM    470  CG2 THR A  32       8.495  -0.104  11.182  1.00 35.31           C  
ATOM    471 HG21 THR A  32       9.026   0.819  11.415  1.00 35.31           H  
ATOM    472 HG22 THR A  32       8.586  -0.315  10.117  1.00 35.31           H  
ATOM    473 HG23 THR A  32       7.438   0.018  11.422  1.00 35.31           H  
ATOM    474  OG1 THR A  32      10.407  -1.395  11.565  1.00 35.31           O  
ATOM    475  HG1 THR A  32      10.713  -0.526  11.296  1.00 35.31           H  
ATOM    476  N   SER A  33       8.463  -2.437  15.412  1.00 30.86           N  
ATOM    477  H   SER A  33       7.704  -1.797  15.600  1.00 30.86           H  
ATOM    478  CA  SER A  33       8.467  -3.737  16.077  1.00 30.86           C  
ATOM    479  HA  SER A  33       9.469  -3.963  16.440  1.00 30.86           H  
ATOM    480  C   SER A  33       8.062  -4.772  15.030  1.00 30.86           C  
ATOM    481  CB  SER A  33       7.483  -3.749  17.252  1.00 30.86           C  
ATOM    482  HB2 SER A  33       7.803  -3.031  18.006  1.00 30.86           H  
ATOM    483  HB3 SER A  33       7.468  -4.746  17.694  1.00 30.86           H  
ATOM    484  O   SER A  33       7.050  -4.556  14.360  1.00 30.86           O  
ATOM    485  OG  SER A  33       6.185  -3.412  16.804  1.00 30.86           O  
ATOM    486  HG  SER A  33       6.048  -3.893  15.985  1.00 30.86           H  
ATOM    487  N   ASP A  34       8.799  -5.872  14.888  1.00 28.11           N  
ATOM    488  H   ASP A  34       9.691  -5.947  15.356  1.00 28.11           H  
ATOM    489  CA  ASP A  34       8.343  -7.015  14.095  1.00 28.11           C  
ATOM    490  HA  ASP A  34       8.303  -6.726  13.045  1.00 28.11           H  
ATOM    491  C   ASP A  34       6.919  -7.384  14.547  1.00 28.11           C  
ATOM    492  CB  ASP A  34       9.315  -8.202  14.251  1.00 28.11           C  
ATOM    493  HB2 ASP A  34       8.772  -9.122  14.032  1.00 28.11           H  
ATOM    494  HB3 ASP A  34       9.655  -8.260  15.285  1.00 28.11           H  
ATOM    495  O   ASP A  34       6.693  -7.749  15.702  1.00 28.11           O  
ATOM    496  CG  ASP A  34      10.521  -8.153  13.303  1.00 28.11           C  
ATOM    497  OD1 ASP A  34      10.367  -7.610  12.188  1.00 28.11           O  
ATOM    498  OD2 ASP A  34      11.572  -8.714  13.688  1.00 28.11           O  
ATOM    499  N   GLY A  35       5.942  -7.172  13.658  1.00 34.65           N  
ATOM    500  H   GLY A  35       6.215  -6.826  12.749  1.00 34.65           H  
ATOM    501  CA  GLY A  35       4.513  -7.282  13.963  1.00 34.65           C  
ATOM    502  HA2 GLY A  35       4.006  -7.679  13.083  1.00 34.65           H  
ATOM    503  HA3 GLY A  35       4.372  -7.994  14.776  1.00 34.65           H  
ATOM    504  C   GLY A  35       3.796  -5.984  14.352  1.00 34.65           C  
ATOM    505  O   GLY A  35       2.744  -6.082  14.979  1.00 34.65           O  
ATOM    506  N   SER A  36       4.308  -4.790  14.009  1.00 42.96           N  
ATOM    507  H   SER A  36       5.222  -4.753  13.580  1.00 42.96           H  
ATOM    508  CA  SER A  36       3.651  -3.521  14.355  1.00 42.96           C  
ATOM    509  HA  SER A  36       3.584  -3.487  15.443  1.00 42.96           H  
ATOM    510  C   SER A  36       2.224  -3.475  13.803  1.00 42.96           C  
ATOM    511  CB  SER A  36       4.454  -2.272  13.950  1.00 42.96           C  
ATOM    512  HB2 SER A  36       5.485  -2.373  14.289  1.00 42.96           H  
ATOM    513  HB3 SER A  36       4.015  -1.407  14.446  1.00 42.96           H  
ATOM    514  O   SER A  36       1.982  -3.219  12.623  1.00 42.96           O  
ATOM    515  OG  SER A  36       4.443  -2.038  12.558  1.00 42.96           O  
ATOM    516  HG  SER A  36       3.572  -2.273  12.230  1.00 42.96           H  
ATOM    517  N   SER A  37       1.280  -3.740  14.699  1.00 58.53           N  
ATOM    518  H   SER A  37       1.592  -4.086  15.595  1.00 58.53           H  
ATOM    519  CA  SER A  37      -0.132  -3.424  14.586  1.00 58.53           C  
ATOM    520  HA  SER A  37      -0.584  -3.997  13.776  1.00 58.53           H  
ATOM    521  C   SER A  37      -0.284  -1.926  14.320  1.00 58.53           C  
ATOM    522  CB  SER A  37      -0.774  -3.799  15.926  1.00 58.53           C  
ATOM    523  HB2 SER A  37      -1.823  -3.508  15.884  1.00 58.53           H  
ATOM    524  HB3 SER A  37      -0.712  -4.876  16.081  1.00 58.53           H  
ATOM    525  O   SER A  37       0.440  -1.167  14.962  1.00 58.53           O  
ATOM    526  OG  SER A  37      -0.151  -3.131  17.011  1.00 58.53           O  
ATOM    527  HG  SER A  37       0.107  -2.259  16.703  1.00 58.53           H  
ATOM    528  N   ASN A  38      -1.218  -1.512  13.451  1.00 82.09           N  
ATOM    529  H   ASN A  38      -1.785  -2.213  12.997  1.00 82.09           H  
ATOM    530  CA  ASN A  38      -1.545  -0.125  13.056  1.00 82.09           C  
ATOM    531  HA  ASN A  38      -2.629  -0.102  12.942  1.00 82.09           H  
ATOM    532  C   ASN A  38      -1.019   0.341  11.690  1.00 82.09           C  
ATOM    533  CB  ASN A  38      -1.216   0.918  14.129  1.00 82.09           C  
ATOM    534  HB2 ASN A  38      -0.136   1.055  14.193  1.00 82.09           H  
ATOM    535  HB3 ASN A  38      -1.617   1.873  13.790  1.00 82.09           H  
ATOM    536  O   ASN A  38      -0.653   1.507  11.537  1.00 82.09           O  
ATOM    537  CG  ASN A  38      -1.769   0.670  15.501  1.00 82.09           C  
ATOM    538  ND2 ASN A  38      -1.375   1.505  16.415  1.00 82.09           N  
ATOM    539 HD21 ASN A  38      -0.791   2.270  16.109  1.00 82.09           H  
ATOM    540 HD22 ASN A  38      -1.891   1.596  17.279  1.00 82.09           H  
ATOM    541  OD1 ASN A  38      -2.612  -0.172  15.749  1.00 82.09           O  
ATOM    542  N   ILE A  39      -1.002  -0.528  10.683  1.00 88.19           N  
ATOM    543  H   ILE A  39      -1.492  -1.401  10.818  1.00 88.19           H  
ATOM    544  CA  ILE A  39      -0.570  -0.157   9.332  1.00 88.19           C  
ATOM    545  HA  ILE A  39       0.025   0.755   9.379  1.00 88.19           H  
ATOM    546  C   ILE A  39      -1.809   0.107   8.473  1.00 88.19           C  
ATOM    547  CB  ILE A  39       0.362  -1.221   8.724  1.00 88.19           C  
ATOM    548  HB  ILE A  39      -0.167  -2.172   8.664  1.00 88.19           H  
ATOM    549  O   ILE A  39      -2.455  -0.851   8.032  1.00 88.19           O  
ATOM    550  CG1 ILE A  39       1.622  -1.399   9.601  1.00 88.19           C  
ATOM    551 HG12 ILE A  39       1.320  -1.635  10.621  1.00 88.19           H  
ATOM    552 HG13 ILE A  39       2.186  -0.467   9.628  1.00 88.19           H  
ATOM    553  CG2 ILE A  39       0.764  -0.776   7.310  1.00 88.19           C  
ATOM    554 HG21 ILE A  39       1.292   0.176   7.352  1.00 88.19           H  
ATOM    555 HG22 ILE A  39       1.411  -1.526   6.854  1.00 88.19           H  
ATOM    556 HG23 ILE A  39      -0.113  -0.675   6.670  1.00 88.19           H  
ATOM    557  CD1 ILE A  39       2.548  -2.528   9.135  1.00 88.19           C  
ATOM    558 HD11 ILE A  39       3.027  -2.273   8.189  1.00 88.19           H  
ATOM    559 HD12 ILE A  39       1.981  -3.452   9.023  1.00 88.19           H  
ATOM    560 HD13 ILE A  39       3.328  -2.682   9.881  1.00 88.19           H  
ATOM    561  N   PRO A  40      -2.169   1.375   8.207  1.00 94.55           N  
ATOM    562  CA  PRO A  40      -3.272   1.684   7.320  1.00 94.55           C  
ATOM    563  HA  PRO A  40      -4.120   1.048   7.572  1.00 94.55           H  
ATOM    564  C   PRO A  40      -2.920   1.452   5.851  1.00 94.55           C  
ATOM    565  CB  PRO A  40      -3.631   3.140   7.604  1.00 94.55           C  
ATOM    566  HB2 PRO A  40      -4.050   3.619   6.719  1.00 94.55           H  
ATOM    567  HB3 PRO A  40      -4.327   3.194   8.442  1.00 94.55           H  
ATOM    568  O   PRO A  40      -1.848   1.838   5.383  1.00 94.55           O  
ATOM    569  CG  PRO A  40      -2.290   3.741   8.014  1.00 94.55           C  
ATOM    570  HG2 PRO A  40      -1.697   3.950   7.125  1.00 94.55           H  
ATOM    571  HG3 PRO A  40      -2.418   4.635   8.625  1.00 94.55           H  
ATOM    572  CD  PRO A  40      -1.648   2.600   8.795  1.00 94.55           C  
ATOM    573  HD2 PRO A  40      -0.561   2.657   8.737  1.00 94.55           H  
ATOM    574  HD3 PRO A  40      -1.974   2.656   9.834  1.00 94.55           H  
ATOM    575  N   ILE A  41      -3.874   0.887   5.112  1.00 96.04           N  
ATOM    576  H   ILE A  41      -4.702   0.556   5.585  1.00 96.04           H  
ATOM    577  CA  ILE A  41      -3.897   0.912   3.649  1.00 96.04           C  
ATOM    578  HA  ILE A  41      -2.964   1.357   3.305  1.00 96.04           H  
ATOM    579  C   ILE A  41      -5.033   1.823   3.184  1.00 96.04           C  
ATOM    580  CB  ILE A  41      -3.954  -0.506   3.040  1.00 96.04           C  
ATOM    581  HB  ILE A  41      -4.795  -1.046   3.475  1.00 96.04           H  
ATOM    582  O   ILE A  41      -6.173   1.707   3.637  1.00 96.04           O  
ATOM    583  CG1 ILE A  41      -2.642  -1.252   3.383  1.00 96.04           C  
ATOM    584 HG12 ILE A  41      -2.557  -1.332   4.467  1.00 96.04           H  
ATOM    585 HG13 ILE A  41      -1.792  -0.668   3.031  1.00 96.04           H  
ATOM    586  CG2 ILE A  41      -4.161  -0.430   1.512  1.00 96.04           C  
ATOM    587 HG21 ILE A  41      -3.356   0.143   1.053  1.00 96.04           H  
ATOM    588 HG22 ILE A  41      -5.116   0.038   1.276  1.00 96.04           H  
ATOM    589 HG23 ILE A  41      -4.180  -1.430   1.077  1.00 96.04           H  
ATOM    590  CD1 ILE A  41      -2.521  -2.665   2.801  1.00 96.04           C  
ATOM    591 HD11 ILE A  41      -1.667  -3.166   3.256  1.00 96.04           H  
ATOM    592 HD12 ILE A  41      -2.358  -2.620   1.725  1.00 96.04           H  
ATOM    593 HD13 ILE A  41      -3.425  -3.237   3.010  1.00 96.04           H  
ATOM    594  N   VAL A  42      -4.717   2.724   2.259  1.00 96.98           N  
ATOM    595  H   VAL A  42      -3.753   2.761   1.958  1.00 96.98           H  
ATOM    596  CA  VAL A  42      -5.626   3.723   1.701  1.00 96.98           C  
ATOM    597  HA  VAL A  42      -6.591   3.648   2.203  1.00 96.98           H  
ATOM    598  C   VAL A  42      -5.819   3.450   0.217  1.00 96.98           C  
ATOM    599  CB  VAL A  42      -5.090   5.148   1.913  1.00 96.98           C  
ATOM    600  HB  VAL A  42      -4.225   5.304   1.269  1.00 96.98           H  
ATOM    601  O   VAL A  42      -4.853   3.367  -0.539  1.00 96.98           O  
ATOM    602  CG1 VAL A  42      -6.156   6.193   1.561  1.00 96.98           C  
ATOM    603 HG11 VAL A  42      -7.045   6.062   2.178  1.00 96.98           H  
ATOM    604 HG12 VAL A  42      -5.747   7.190   1.729  1.00 96.98           H  
ATOM    605 HG13 VAL A  42      -6.434   6.102   0.511  1.00 96.98           H  
ATOM    606  CG2 VAL A  42      -4.646   5.404   3.354  1.00 96.98           C  
ATOM    607 HG21 VAL A  42      -5.490   5.326   4.039  1.00 96.98           H  
ATOM    608 HG22 VAL A  42      -3.874   4.693   3.648  1.00 96.98           H  
ATOM    609 HG23 VAL A  42      -4.208   6.400   3.408  1.00 96.98           H  
ATOM    610  N   ILE A  43      -7.072   3.344  -0.216  1.00 96.81           N  
ATOM    611  H   ILE A  43      -7.818   3.409   0.463  1.00 96.81           H  
ATOM    612  CA  ILE A  43      -7.430   3.229  -1.631  1.00 96.81           C  
ATOM    613  HA  ILE A  43      -6.521   3.082  -2.215  1.00 96.81           H  
ATOM    614  C   ILE A  43      -8.071   4.540  -2.076  1.00 96.81           C  
ATOM    615  CB  ILE A  43      -8.348   2.020  -1.906  1.00 96.81           C  
ATOM    616  HB  ILE A  43      -9.338   2.246  -1.512  1.00 96.81           H  
ATOM    617  O   ILE A  43      -8.998   5.035  -1.431  1.00 96.81           O  
ATOM    618  CG1 ILE A  43      -7.864   0.727  -1.214  1.00 96.81           C  
ATOM    619 HG12 ILE A  43      -7.863   0.878  -0.134  1.00 96.81           H  
ATOM    620 HG13 ILE A  43      -6.845   0.493  -1.522  1.00 96.81           H  
ATOM    621  CG2 ILE A  43      -8.456   1.833  -3.430  1.00 96.81           C  
ATOM    622 HG21 ILE A  43      -9.132   1.016  -3.683  1.00 96.81           H  
ATOM    623 HG22 ILE A  43      -8.870   2.736  -3.880  1.00 96.81           H  
ATOM    624 HG23 ILE A  43      -7.475   1.632  -3.861  1.00 96.81           H  
ATOM    625  CD1 ILE A  43      -8.771  -0.476  -1.502  1.00 96.81           C  
ATOM    626 HD11 ILE A  43      -9.815  -0.199  -1.354  1.00 96.81           H  
ATOM    627 HD12 ILE A  43      -8.535  -1.293  -0.820  1.00 96.81           H  
ATOM    628 HD13 ILE A  43      -8.626  -0.832  -2.523  1.00 96.81           H  
ATOM    629  N   GLY A  44      -7.597   5.103  -3.183  1.00 95.95           N  
ATOM    630  H   GLY A  44      -6.845   4.650  -3.682  1.00 95.95           H  
ATOM    631  CA  GLY A  44      -8.098   6.378  -3.684  1.00 95.95           C  
ATOM    632  HA2 GLY A  44      -7.820   7.163  -2.982  1.00 95.95           H  
ATOM    633  HA3 GLY A  44      -9.186   6.346  -3.751  1.00 95.95           H  
ATOM    634  C   GLY A  44      -7.544   6.735  -5.051  1.00 95.95           C  
ATOM    635  O   GLY A  44      -6.981   5.892  -5.743  1.00 95.95           O  
ATOM    636  N   THR A  45      -7.710   7.993  -5.448  1.00 95.01           N  
ATOM    637  H   THR A  45      -8.106   8.664  -4.805  1.00 95.01           H  
ATOM    638  CA  THR A  45      -7.215   8.479  -6.741  1.00 95.01           C  
ATOM    639  HA  THR A  45      -6.911   7.614  -7.330  1.00 95.01           H  
ATOM    640  C   THR A  45      -5.974   9.354  -6.591  1.00 95.01           C  
ATOM    641  CB  THR A  45      -8.297   9.196  -7.557  1.00 95.01           C  
ATOM    642  HB  THR A  45      -7.872   9.455  -8.527  1.00 95.01           H  
ATOM    643  O   THR A  45      -5.840  10.083  -5.606  1.00 95.01           O  
ATOM    644  CG2 THR A  45      -9.532   8.327  -7.794  1.00 95.01           C  
ATOM    645 HG21 THR A  45      -9.233   7.414  -8.309  1.00 95.01           H  
ATOM    646 HG22 THR A  45     -10.240   8.879  -8.413  1.00 95.01           H  
ATOM    647 HG23 THR A  45     -10.008   8.068  -6.849  1.00 95.01           H  
ATOM    648  OG1 THR A  45      -8.722  10.389  -6.937  1.00 95.01           O  
ATOM    649  HG1 THR A  45      -9.339  10.175  -6.233  1.00 95.01           H  
ATOM    650  N   ALA A  46      -5.089   9.299  -7.582  1.00 95.44           N  
ATOM    651  H   ALA A  46      -5.263   8.662  -8.347  1.00 95.44           H  
ATOM    652  CA  ALA A  46      -3.876  10.110  -7.686  1.00 95.44           C  
ATOM    653  HA  ALA A  46      -3.992  11.026  -7.106  1.00 95.44           H  
ATOM    654  C   ALA A  46      -3.610  10.499  -9.148  1.00 95.44           C  
ATOM    655  CB  ALA A  46      -2.700   9.328  -7.103  1.00 95.44           C  
ATOM    656  HB1 ALA A  46      -2.822   9.195  -6.028  1.00 95.44           H  
ATOM    657  HB2 ALA A  46      -1.777   9.876  -7.289  1.00 95.44           H  
ATOM    658  HB3 ALA A  46      -2.617   8.353  -7.584  1.00 95.44           H  
ATOM    659  O   ALA A  46      -4.158   9.879 -10.057  1.00 95.44           O  
ATOM    660  N   ASP A  47      -2.810  11.532  -9.399  1.00 93.75           N  
ATOM    661  H   ASP A  47      -2.362  11.997  -8.623  1.00 93.75           H  
ATOM    662  CA  ASP A  47      -2.421  11.909 -10.768  1.00 93.75           C  
ATOM    663  HA  ASP A  47      -3.285  11.810 -11.426  1.00 93.75           H  
ATOM    664  C   ASP A  47      -1.336  10.978 -11.345  1.00 93.75           C  
ATOM    665  CB  ASP A  47      -1.981  13.382 -10.805  1.00 93.75           C  
ATOM    666  HB2 ASP A  47      -1.179  13.531 -10.082  1.00 93.75           H  
ATOM    667  HB3 ASP A  47      -1.580  13.597 -11.795  1.00 93.75           H  
ATOM    668  O   ASP A  47      -1.277  10.786 -12.561  1.00 93.75           O  
ATOM    669  CG  ASP A  47      -3.113  14.384 -10.531  1.00 93.75           C  
ATOM    670  OD1 ASP A  47      -4.313  14.023 -10.631  1.00 93.75           O  
ATOM    671  OD2 ASP A  47      -2.796  15.548 -10.208  1.00 93.75           O  
ATOM    672  N   SER A  48      -0.534  10.376 -10.463  1.00 94.19           N  
ATOM    673  H   SER A  48      -0.663  10.614  -9.489  1.00 94.19           H  
ATOM    674  CA  SER A  48       0.578   9.461 -10.740  1.00 94.19           C  
ATOM    675  HA  SER A  48       0.482   9.057 -11.748  1.00 94.19           H  
ATOM    676  C   SER A  48       0.568   8.273  -9.753  1.00 94.19           C  
ATOM    677  CB  SER A  48       1.877  10.284 -10.683  1.00 94.19           C  
ATOM    678  HB2 SER A  48       1.901  10.842  -9.747  1.00 94.19           H  
ATOM    679  HB3 SER A  48       1.878  11.004 -11.501  1.00 94.19           H  
ATOM    680  O   SER A  48      -0.332   8.147  -8.919  1.00 94.19           O  
ATOM    681  OG  SER A  48       3.048   9.497 -10.773  1.00 94.19           O  
ATOM    682  HG  SER A  48       3.598   9.759 -10.031  1.00 94.19           H  
ATOM    683  N   GLY A  49       1.551   7.381  -9.871  1.00 92.87           N  
ATOM    684  H   GLY A  49       2.303   7.652 -10.489  1.00 92.87           H  
ATOM    685  CA  GLY A  49       1.730   6.169  -9.072  1.00 92.87           C  
ATOM    686  HA2 GLY A  49       2.793   6.036  -8.867  1.00 92.87           H  
ATOM    687  HA3 GLY A  49       1.219   6.265  -8.114  1.00 92.87           H  
ATOM    688  C   GLY A  49       1.195   4.930  -9.780  1.00 92.87           C  
ATOM    689  O   GLY A  49       0.148   4.976 -10.426  1.00 92.87           O  
ATOM    690  N   LYS A  50       1.919   3.813  -9.687  1.00 91.90           N  
ATOM    691  H   LYS A  50       2.753   3.831  -9.116  1.00 91.90           H  
ATOM    692  CA  LYS A  50       1.582   2.570 -10.387  1.00 91.90           C  
ATOM    693  HA  LYS A  50       1.391   2.813 -11.432  1.00 91.90           H  
ATOM    694  C   LYS A  50       0.319   1.927  -9.809  1.00 91.90           C  
ATOM    695  CB  LYS A  50       2.806   1.651 -10.342  1.00 91.90           C  
ATOM    696  HB2 LYS A  50       3.642   2.187 -10.793  1.00 91.90           H  
ATOM    697  HB3 LYS A  50       3.063   1.439  -9.304  1.00 91.90           H  
ATOM    698  O   LYS A  50       0.256   1.553  -8.641  1.00 91.90           O  
ATOM    699  CG  LYS A  50       2.607   0.323 -11.085  1.00 91.90           C  
ATOM    700  HG2 LYS A  50       2.116   0.489 -12.045  1.00 91.90           H  
ATOM    701  HG3 LYS A  50       1.990  -0.335 -10.474  1.00 91.90           H  
ATOM    702  CD  LYS A  50       3.981  -0.313 -11.320  1.00 91.90           C  
ATOM    703  HD2 LYS A  50       4.470   0.163 -12.170  1.00 91.90           H  
ATOM    704  HD3 LYS A  50       4.637  -0.078 -10.481  1.00 91.90           H  
ATOM    705  CE  LYS A  50       3.910  -1.820 -11.555  1.00 91.90           C  
ATOM    706  HE2 LYS A  50       4.028  -2.026 -12.618  1.00 91.90           H  
ATOM    707  HE3 LYS A  50       2.934  -2.175 -11.224  1.00 91.90           H  
ATOM    708  NZ  LYS A  50       4.962  -2.479 -10.751  1.00 91.90           N  
ATOM    709  HZ1 LYS A  50       4.770  -2.295  -9.777  1.00 91.90           H  
ATOM    710  HZ2 LYS A  50       5.875  -2.080 -10.913  1.00 91.90           H  
ATOM    711  HZ3 LYS A  50       4.960  -3.486 -10.829  1.00 91.90           H  
ATOM    712  N   SER A  51      -0.707   1.778 -10.645  1.00 91.21           N  
ATOM    713  H   SER A  51      -0.618   2.160 -11.576  1.00 91.21           H  
ATOM    714  CA  SER A  51      -1.932   1.064 -10.268  1.00 91.21           C  
ATOM    715  HA  SER A  51      -2.213   1.380  -9.263  1.00 91.21           H  
ATOM    716  C   SER A  51      -1.704  -0.453 -10.249  1.00 91.21           C  
ATOM    717  CB  SER A  51      -3.075   1.439 -11.213  1.00 91.21           C  
ATOM    718  HB2 SER A  51      -3.115   2.524 -11.305  1.00 91.21           H  
ATOM    719  HB3 SER A  51      -2.885   1.011 -12.197  1.00 91.21           H  
ATOM    720  O   SER A  51      -0.950  -0.990 -11.060  1.00 91.21           O  
ATOM    721  OG  SER A  51      -4.324   0.973 -10.720  1.00 91.21           O  
ATOM    722  HG  SER A  51      -4.536   1.518  -9.959  1.00 91.21           H  
ATOM    723  N   GLY A  52      -2.402  -1.162  -9.359  1.00 87.78           N  
ATOM    724  H   GLY A  52      -2.994  -0.661  -8.712  1.00 87.78           H  
ATOM    725  CA  GLY A  52      -2.350  -2.628  -9.285  1.00 87.78           C  
ATOM    726  HA2 GLY A  52      -2.108  -3.034 -10.267  1.00 87.78           H  
ATOM    727  HA3 GLY A  52      -3.339  -2.996  -9.011  1.00 87.78           H  
ATOM    728  C   GLY A  52      -1.332  -3.196  -8.291  1.00 87.78           C  
ATOM    729  O   GLY A  52      -1.179  -4.413  -8.216  1.00 87.78           O  
ATOM    730  N   GLU A  53      -0.676  -2.349  -7.500  1.00 91.58           N  
ATOM    731  H   GLU A  53      -0.809  -1.355  -7.617  1.00 91.58           H  
ATOM    732  CA  GLU A  53       0.171  -2.756  -6.377  1.00 91.58           C  
ATOM    733  HA  GLU A  53      -0.143  -3.747  -6.049  1.00 91.58           H  
ATOM    734  C   GLU A  53      -0.013  -1.826  -5.171  1.00 91.58           C  
ATOM    735  CB  GLU A  53       1.630  -2.884  -6.833  1.00 91.58           C  
ATOM    736  HB2 GLU A  53       1.641  -3.565  -7.684  1.00 91.58           H  
ATOM    737  HB3 GLU A  53       2.209  -3.346  -6.033  1.00 91.58           H  
ATOM    738  O   GLU A  53      -0.755  -0.845  -5.245  1.00 91.58           O  
ATOM    739  CG  GLU A  53       2.303  -1.562  -7.230  1.00 91.58           C  
ATOM    740  HG2 GLU A  53       1.657  -1.027  -7.926  1.00 91.58           H  
ATOM    741  HG3 GLU A  53       2.436  -0.950  -6.339  1.00 91.58           H  
ATOM    742  CD  GLU A  53       3.661  -1.800  -7.908  1.00 91.58           C  
ATOM    743  OE1 GLU A  53       4.305  -0.825  -8.324  1.00 91.58           O  
ATOM    744  OE2 GLU A  53       4.034  -2.959  -8.209  1.00 91.58           O  
ATOM    745  N   VAL A  54       0.609  -2.181  -4.043  1.00 94.06           N  
ATOM    746  H   VAL A  54       1.293  -2.923  -4.088  1.00 94.06           H  
ATOM    747  CA  VAL A  54       0.612  -1.350  -2.833  1.00 94.06           C  
ATOM    748  HA  VAL A  54      -0.206  -0.632  -2.894  1.00 94.06           H  
ATOM    749  C   VAL A  54       1.919  -0.570  -2.784  1.00 94.06           C  
ATOM    750  CB  VAL A  54       0.403  -2.171  -1.545  1.00 94.06           C  
ATOM    751  HB  VAL A  54       1.256  -2.829  -1.378  1.00 94.06           H  
ATOM    752  O   VAL A  54       2.986  -1.174  -2.694  1.00 94.06           O  
ATOM    753  CG1 VAL A  54       0.248  -1.251  -0.327  1.00 94.06           C  
ATOM    754 HG11 VAL A  54       1.152  -0.658  -0.188  1.00 94.06           H  
ATOM    755 HG12 VAL A  54      -0.598  -0.578  -0.468  1.00 94.06           H  
ATOM    756 HG13 VAL A  54       0.098  -1.843   0.576  1.00 94.06           H  
ATOM    757  CG2 VAL A  54      -0.857  -3.043  -1.661  1.00 94.06           C  
ATOM    758 HG21 VAL A  54      -1.655  -2.471  -2.134  1.00 94.06           H  
ATOM    759 HG22 VAL A  54      -1.203  -3.348  -0.673  1.00 94.06           H  
ATOM    760 HG23 VAL A  54      -0.645  -3.923  -2.269  1.00 94.06           H  
ATOM    761  N   LEU A  55       1.811   0.754  -2.831  1.00 94.13           N  
ATOM    762  H   LEU A  55       0.884   1.150  -2.900  1.00 94.13           H  
ATOM    763  CA  LEU A  55       2.918   1.697  -2.677  1.00 94.13           C  
ATOM    764  HA  LEU A  55       3.850   1.220  -2.980  1.00 94.13           H  
ATOM    765  C   LEU A  55       3.035   2.084  -1.202  1.00 94.13           C  
ATOM    766  CB  LEU A  55       2.679   2.927  -3.571  1.00 94.13           C  
ATOM    767  HB2 LEU A  55       1.805   3.459  -3.196  1.00 94.13           H  
ATOM    768  HB3 LEU A  55       3.537   3.594  -3.486  1.00 94.13           H  
ATOM    769  O   LEU A  55       2.020   2.307  -0.546  1.00 94.13           O  
ATOM    770  CG  LEU A  55       2.444   2.610  -5.061  1.00 94.13           C  
ATOM    771  HG  LEU A  55       1.586   1.945  -5.160  1.00 94.13           H  
ATOM    772  CD1 LEU A  55       2.114   3.893  -5.823  1.00 94.13           C  
ATOM    773 HD11 LEU A  55       1.268   4.397  -5.356  1.00 94.13           H  
ATOM    774 HD12 LEU A  55       2.978   4.557  -5.813  1.00 94.13           H  
ATOM    775 HD13 LEU A  55       1.862   3.643  -6.853  1.00 94.13           H  
ATOM    776  CD2 LEU A  55       3.654   1.945  -5.716  1.00 94.13           C  
ATOM    777 HD21 LEU A  55       3.875   0.992  -5.236  1.00 94.13           H  
ATOM    778 HD22 LEU A  55       4.521   2.601  -5.642  1.00 94.13           H  
ATOM    779 HD23 LEU A  55       3.448   1.755  -6.769  1.00 94.13           H  
ATOM    780  N   TRP A  56       4.247   2.147  -0.661  1.00 94.57           N  
ATOM    781  H   TRP A  56       5.057   2.075  -1.259  1.00 94.57           H  
ATOM    782  CA  TRP A  56       4.472   2.368   0.769  1.00 94.57           C  
ATOM    783  HA  TRP A  56       3.520   2.388   1.300  1.00 94.57           H  
ATOM    784  C   TRP A  56       5.155   3.703   1.013  1.00 94.57           C  
ATOM    785  CB  TRP A  56       5.292   1.215   1.347  1.00 94.57           C  
ATOM    786  HB2 TRP A  56       6.207   1.099   0.766  1.00 94.57           H  
ATOM    787  HB3 TRP A  56       5.587   1.476   2.363  1.00 94.57           H  
ATOM    788  O   TRP A  56       6.195   3.980   0.425  1.00 94.57           O  
ATOM    789  CG  TRP A  56       4.570  -0.093   1.401  1.00 94.57           C  
ATOM    790  CD1 TRP A  56       4.723  -1.120   0.538  1.00 94.57           C  
ATOM    791  HD1 TRP A  56       5.392  -1.113  -0.310  1.00 94.57           H  
ATOM    792  CD2 TRP A  56       3.544  -0.516   2.345  1.00 94.57           C  
ATOM    793  CE2 TRP A  56       3.147  -1.847   2.019  1.00 94.57           C  
ATOM    794  CE3 TRP A  56       2.895   0.105   3.427  1.00 94.57           C  
ATOM    795  HE3 TRP A  56       3.151   1.125   3.675  1.00 94.57           H  
ATOM    796  NE1 TRP A  56       3.894  -2.163   0.906  1.00 94.57           N  
ATOM    797  HE1 TRP A  56       3.846  -3.031   0.392  1.00 94.57           H  
ATOM    798  CH2 TRP A  56       1.552  -1.898   3.837  1.00 94.57           C  
ATOM    799  HH2 TRP A  56       0.798  -2.410   4.416  1.00 94.57           H  
ATOM    800  CZ2 TRP A  56       2.179  -2.546   2.758  1.00 94.57           C  
ATOM    801  HZ2 TRP A  56       1.923  -3.562   2.496  1.00 94.57           H  
ATOM    802  CZ3 TRP A  56       1.900  -0.571   4.152  1.00 94.57           C  
ATOM    803  HZ3 TRP A  56       1.391  -0.044   4.945  1.00 94.57           H  
ATOM    804  N   TYR A  57       4.595   4.491   1.927  1.00 93.95           N  
ATOM    805  H   TYR A  57       3.718   4.208   2.341  1.00 93.95           H  
ATOM    806  CA  TYR A  57       5.107   5.813   2.268  1.00 93.95           C  
ATOM    807  HA  TYR A  57       6.079   5.961   1.798  1.00 93.95           H  
ATOM    808  C   TYR A  57       5.288   5.965   3.773  1.00 93.95           C  
ATOM    809  CB  TYR A  57       4.157   6.886   1.725  1.00 93.95           C  
ATOM    810  HB2 TYR A  57       4.538   7.868   2.004  1.00 93.95           H  
ATOM    811  HB3 TYR A  57       3.179   6.767   2.192  1.00 93.95           H  
ATOM    812  O   TYR A  57       4.418   5.573   4.553  1.00 93.95           O  
ATOM    813  CG  TYR A  57       4.008   6.838   0.220  1.00 93.95           C  
ATOM    814  CD1 TYR A  57       5.059   7.304  -0.591  1.00 93.95           C  
ATOM    815  HD1 TYR A  57       5.959   7.704  -0.149  1.00 93.95           H  
ATOM    816  CD2 TYR A  57       2.856   6.277  -0.366  1.00 93.95           C  
ATOM    817  HD2 TYR A  57       2.075   5.875   0.262  1.00 93.95           H  
ATOM    818  CE1 TYR A  57       4.967   7.197  -1.987  1.00 93.95           C  
ATOM    819  HE1 TYR A  57       5.790   7.520  -2.607  1.00 93.95           H  
ATOM    820  CE2 TYR A  57       2.750   6.199  -1.767  1.00 93.95           C  
ATOM    821  HE2 TYR A  57       1.887   5.758  -2.242  1.00 93.95           H  
ATOM    822  OH  TYR A  57       3.739   6.488  -3.918  1.00 93.95           O  
ATOM    823  HH  TYR A  57       4.627   6.540  -4.280  1.00 93.95           H  
ATOM    824  CZ  TYR A  57       3.814   6.641  -2.578  1.00 93.95           C  
ATOM    825  N   THR A  58       6.389   6.590   4.176  1.00 91.98           N  
ATOM    826  H   THR A  58       7.113   6.793   3.501  1.00 91.98           H  
ATOM    827  CA  THR A  58       6.685   6.977   5.567  1.00 91.98           C  
ATOM    828  HA  THR A  58       6.006   6.468   6.250  1.00 91.98           H  
ATOM    829  C   THR A  58       6.505   8.478   5.808  1.00 91.98           C  
ATOM    830  CB  THR A  58       8.116   6.568   5.934  1.00 91.98           C  
ATOM    831  HB  THR A  58       8.379   6.977   6.910  1.00 91.98           H  
ATOM    832  O   THR A  58       6.512   8.928   6.952  1.00 91.98           O  
ATOM    833  CG2 THR A  58       8.283   5.049   5.965  1.00 91.98           C  
ATOM    834 HG21 THR A  58       7.583   4.623   6.683  1.00 91.98           H  
ATOM    835 HG22 THR A  58       8.099   4.623   4.979  1.00 91.98           H  
ATOM    836 HG23 THR A  58       9.298   4.803   6.277  1.00 91.98           H  
ATOM    837  OG1 THR A  58       8.986   7.074   4.951  1.00 91.98           O  
ATOM    838  HG1 THR A  58       9.893   6.923   5.225  1.00 91.98           H  
ATOM    839  N   GLY A  59       6.300   9.262   4.744  1.00 89.48           N  
ATOM    840  H   GLY A  59       6.357   8.845   3.826  1.00 89.48           H  
ATOM    841  CA  GLY A  59       6.133  10.707   4.815  1.00 89.48           C  
ATOM    842  HA2 GLY A  59       7.110  11.180   4.719  1.00 89.48           H  
ATOM    843  HA3 GLY A  59       5.719  10.973   5.788  1.00 89.48           H  
ATOM    844  C   GLY A  59       5.215  11.264   3.729  1.00 89.48           C  
ATOM    845  O   GLY A  59       5.052  10.698   2.648  1.00 89.48           O  
ATOM    846  N   ALA A  60       4.605  12.414   4.023  1.00 88.88           N  
ATOM    847  H   ALA A  60       4.761  12.814   4.938  1.00 88.88           H  
ATOM    848  CA  ALA A  60       3.688  13.090   3.106  1.00 88.88           C  
ATOM    849  HA  ALA A  60       2.990  12.354   2.706  1.00 88.88           H  
ATOM    850  C   ALA A  60       4.399  13.745   1.907  1.00 88.88           C  
ATOM    851  CB  ALA A  60       2.899  14.134   3.904  1.00 88.88           C  
ATOM    852  HB1 ALA A  60       2.413  13.663   4.759  1.00 88.88           H  
ATOM    853  HB2 ALA A  60       3.569  14.916   4.260  1.00 88.88           H  
ATOM    854  HB3 ALA A  60       2.140  14.581   3.261  1.00 88.88           H  
ATOM    855  O   ALA A  60       3.777  13.943   0.865  1.00 88.88           O  
ATOM    856  N   GLU A  61       5.674  14.116   2.055  1.00 90.65           N  
ATOM    857  H   GLU A  61       6.158  13.877   2.909  1.00 90.65           H  
ATOM    858  CA  GLU A  61       6.449  14.779   1.001  1.00 90.65           C  
ATOM    859  HA  GLU A  61       5.840  15.574   0.570  1.00 90.65           H  
ATOM    860  C   GLU A  61       6.774  13.817  -0.144  1.00 90.65           C  
ATOM    861  CB  GLU A  61       7.696  15.430   1.617  1.00 90.65           C  
ATOM    862  HB2 GLU A  61       8.354  14.660   2.020  1.00 90.65           H  
ATOM    863  HB3 GLU A  61       7.359  16.064   2.437  1.00 90.65           H  
ATOM    864  O   GLU A  61       6.451  14.125  -1.291  1.00 90.65           O  
ATOM    865  CG  GLU A  61       8.465  16.296   0.605  1.00 90.65           C  
ATOM    866  HG2 GLU A  61       7.745  16.925   0.082  1.00 90.65           H  
ATOM    867  HG3 GLU A  61       8.941  15.648  -0.130  1.00 90.65           H  
ATOM    868  CD  GLU A  61       9.525  17.207   1.253  1.00 90.65           C  
ATOM    869  OE1 GLU A  61      10.068  18.064   0.515  1.00 90.65           O  
ATOM    870  OE2 GLU A  61       9.702  17.151   2.492  1.00 90.65           O  
ATOM    871  N   ASP A  62       7.276  12.622   0.176  1.00 90.38           N  
ATOM    872  H   ASP A  62       7.638  12.477   1.108  1.00 90.38           H  
ATOM    873  CA  ASP A  62       7.566  11.573  -0.808  1.00 90.38           C  
ATOM    874  HA  ASP A  62       8.275  11.956  -1.543  1.00 90.38           H  
ATOM    875  C   ASP A  62       6.297  11.141  -1.546  1.00 90.38           C  
ATOM    876  CB  ASP A  62       8.203  10.362  -0.111  1.00 90.38           C  
ATOM    877  HB2 ASP A  62       7.490   9.946   0.601  1.00 90.38           H  
ATOM    878  HB3 ASP A  62       8.419   9.599  -0.859  1.00 90.38           H  
ATOM    879  O   ASP A  62       6.261  11.112  -2.776  1.00 90.38           O  
ATOM    880  CG  ASP A  62       9.500  10.711   0.621  1.00 90.38           C  
ATOM    881  OD1 ASP A  62      10.193  11.648   0.169  1.00 90.38           O  
ATOM    882  OD2 ASP A  62       9.728  10.083   1.675  1.00 90.38           O  
ATOM    883  N   ALA A  63       5.208  10.922  -0.800  1.00 92.46           N  
ATOM    884  H   ALA A  63       5.308  10.938   0.205  1.00 92.46           H  
ATOM    885  CA  ALA A  63       3.912  10.592  -1.381  1.00 92.46           C  
ATOM    886  HA  ALA A  63       4.009   9.671  -1.956  1.00 92.46           H  
ATOM    887  C   ALA A  63       3.408  11.681  -2.337  1.00 92.46           C  
ATOM    888  CB  ALA A  63       2.914  10.366  -0.245  1.00 92.46           C  
ATOM    889  HB1 ALA A  63       1.953  10.085  -0.675  1.00 92.46           H  
ATOM    890  HB2 ALA A  63       3.272   9.563   0.399  1.00 92.46           H  
ATOM    891  HB3 ALA A  63       2.799  11.276   0.344  1.00 92.46           H  
ATOM    892  O   ALA A  63       2.882  11.374  -3.404  1.00 92.46           O  
ATOM    893  N   ARG A  64       3.562  12.964  -1.985  1.00 91.47           N  
ATOM    894  H   ARG A  64       4.025  13.162  -1.110  1.00 91.47           H  
ATOM    895  CA  ARG A  64       3.174  14.081  -2.860  1.00 91.47           C  
ATOM    896  HA  ARG A  64       2.165  13.905  -3.234  1.00 91.47           H  
ATOM    897  C   ARG A  64       4.067  14.169  -4.097  1.00 91.47           C  
ATOM    898  CB  ARG A  64       3.201  15.381  -2.047  1.00 91.47           C  
ATOM    899  HB2 ARG A  64       2.588  15.246  -1.157  1.00 91.47           H  
ATOM    900  HB3 ARG A  64       4.225  15.583  -1.734  1.00 91.47           H  
ATOM    901  O   ARG A  64       3.564  14.500  -5.168  1.00 91.47           O  
ATOM    902  CG  ARG A  64       2.664  16.581  -2.843  1.00 91.47           C  
ATOM    903  HG2 ARG A  64       1.610  16.427  -3.077  1.00 91.47           H  
ATOM    904  HG3 ARG A  64       3.216  16.682  -3.777  1.00 91.47           H  
ATOM    905  CD  ARG A  64       2.846  17.885  -2.061  1.00 91.47           C  
ATOM    906  HD2 ARG A  64       2.566  18.715  -2.710  1.00 91.47           H  
ATOM    907  HD3 ARG A  64       3.905  17.984  -1.822  1.00 91.47           H  
ATOM    908  NE  ARG A  64       2.020  17.934  -0.834  1.00 91.47           N  
ATOM    909  HE  ARG A  64       1.148  17.425  -0.850  1.00 91.47           H  
ATOM    910  NH1 ARG A  64       3.484  19.095   0.503  1.00 91.47           N  
ATOM    911 HH11 ARG A  64       4.214  18.937  -0.177  1.00 91.47           H  
ATOM    912 HH12 ARG A  64       3.717  19.424   1.429  1.00 91.47           H  
ATOM    913  NH2 ARG A  64       1.457  18.591   1.277  1.00 91.47           N  
ATOM    914 HH21 ARG A  64       0.524  18.209   1.211  1.00 91.47           H  
ATOM    915 HH22 ARG A  64       1.638  19.040   2.164  1.00 91.47           H  
ATOM    916  CZ  ARG A  64       2.323  18.533   0.306  1.00 91.47           C  
ATOM    917  N   SER A  65       5.360  13.895  -3.947  1.00 88.66           N  
ATOM    918  H   SER A  65       5.694  13.640  -3.029  1.00 88.66           H  
ATOM    919  CA  SER A  65       6.320  13.895  -5.050  1.00 88.66           C  
ATOM    920  HA  SER A  65       6.282  14.859  -5.559  1.00 88.66           H  
ATOM    921  C   SER A  65       5.987  12.809  -6.078  1.00 88.66           C  
ATOM    922  CB  SER A  65       7.734  13.702  -4.495  1.00 88.66           C  
ATOM    923  HB2 SER A  65       7.898  14.383  -3.660  1.00 88.66           H  
ATOM    924  HB3 SER A  65       7.855  12.678  -4.143  1.00 88.66           H  
ATOM    925  O   SER A  65       5.918  13.097  -7.270  1.00 88.66           O  
ATOM    926  OG  SER A  65       8.684  13.976  -5.502  1.00 88.66           O  
ATOM    927  HG  SER A  65       9.479  13.476  -5.303  1.00 88.66           H  
ATOM    928  N   GLU A  66       5.696  11.586  -5.623  1.00 91.18           N  
ATOM    929  H   GLU A  66       5.813  11.395  -4.638  1.00 91.18           H  
ATOM    930  CA  GLU A  66       5.436  10.445  -6.509  1.00 91.18           C  
ATOM    931  HA  GLU A  66       6.107  10.511  -7.366  1.00 91.18           H  
ATOM    932  C   GLU A  66       4.001  10.413  -7.059  1.00 91.18           C  
ATOM    933  CB  GLU A  66       5.761   9.145  -5.759  1.00 91.18           C  
ATOM    934  HB2 GLU A  66       4.999   8.976  -4.999  1.00 91.18           H  
ATOM    935  HB3 GLU A  66       6.728   9.250  -5.268  1.00 91.18           H  
ATOM    936  O   GLU A  66       3.799  10.174  -8.249  1.00 91.18           O  
ATOM    937  CG  GLU A  66       5.821   7.943  -6.718  1.00 91.18           C  
ATOM    938  HG2 GLU A  66       4.904   7.909  -7.306  1.00 91.18           H  
ATOM    939  HG3 GLU A  66       6.657   8.080  -7.405  1.00 91.18           H  
ATOM    940  CD  GLU A  66       5.968   6.601  -5.992  1.00 91.18           C  
ATOM    941  OE1 GLU A  66       5.634   5.570  -6.613  1.00 91.18           O  
ATOM    942  OE2 GLU A  66       6.267   6.610  -4.779  1.00 91.18           O  
ATOM    943  N   LEU A  67       2.989  10.666  -6.220  1.00 94.49           N  
ATOM    944  H   LEU A  67       3.213  10.847  -5.251  1.00 94.49           H  
ATOM    945  CA  LEU A  67       1.571  10.576  -6.604  1.00 94.49           C  
ATOM    946  HA  LEU A  67       1.455   9.765  -7.323  1.00 94.49           H  
ATOM    947  C   LEU A  67       1.054  11.849  -7.290  1.00 94.49           C  
ATOM    948  CB  LEU A  67       0.716  10.254  -5.364  1.00 94.49           C  
ATOM    949  HB2 LEU A  67      -0.330  10.200  -5.665  1.00 94.49           H  
ATOM    950  HB3 LEU A  67       0.792  11.089  -4.667  1.00 94.49           H  
ATOM    951  O   LEU A  67       0.003  11.823  -7.940  1.00 94.49           O  
ATOM    952  CG  LEU A  67       1.077   8.945  -4.638  1.00 94.49           C  
ATOM    953  HG  LEU A  67       2.129   8.950  -4.350  1.00 94.49           H  
ATOM    954  CD1 LEU A  67       0.233   8.830  -3.367  1.00 94.49           C  
ATOM    955 HD11 LEU A  67       0.552   7.949  -2.811  1.00 94.49           H  
ATOM    956 HD12 LEU A  67       0.400   9.708  -2.743  1.00 94.49           H  
ATOM    957 HD13 LEU A  67      -0.821   8.748  -3.631  1.00 94.49           H  
ATOM    958  CD2 LEU A  67       0.801   7.719  -5.510  1.00 94.49           C  
ATOM    959 HD21 LEU A  67       0.993   6.814  -4.935  1.00 94.49           H  
ATOM    960 HD22 LEU A  67      -0.226   7.723  -5.876  1.00 94.49           H  
ATOM    961 HD23 LEU A  67       1.490   7.723  -6.355  1.00 94.49           H  
ATOM    962  N   GLY A  68       1.768  12.968  -7.142  1.00 89.75           N  
ATOM    963  H   GLY A  68       2.623  12.918  -6.606  1.00 89.75           H  
ATOM    964  CA  GLY A  68       1.373  14.271  -7.664  1.00 89.75           C  
ATOM    965  HA2 GLY A  68       2.199  14.969  -7.528  1.00 89.75           H  
ATOM    966  HA3 GLY A  68       1.171  14.180  -8.731  1.00 89.75           H  
ATOM    967  C   GLY A  68       0.142  14.832  -6.948  1.00 89.75           C  
ATOM    968  O   GLY A  68       0.158  15.095  -5.743  1.00 89.75           O  
ATOM    969  N   GLY A  69      -0.929  15.084  -7.702  1.00 88.94           N  
ATOM    970  H   GLY A  69      -0.895  14.842  -8.682  1.00 88.94           H  
ATOM    971  CA  GLY A  69      -2.219  15.519  -7.169  1.00 88.94           C  
ATOM    972  HA2 GLY A  69      -2.663  16.230  -7.865  1.00 88.94           H  
ATOM    973  HA3 GLY A  69      -2.076  16.030  -6.217  1.00 88.94           H  
ATOM    974  C   GLY A  69      -3.207  14.370  -6.947  1.00 88.94           C  
ATOM    975  O   GLY A  69      -2.865  13.191  -6.977  1.00 88.94           O  
ATOM    976  N   GLY A  70      -4.472  14.725  -6.713  1.00 90.50           N  
ATOM    977  H   GLY A  70      -4.688  15.711  -6.722  1.00 90.50           H  
ATOM    978  CA  GLY A  70      -5.539  13.777  -6.375  1.00 90.50           C  
ATOM    979  HA2 GLY A  70      -5.310  12.794  -6.787  1.00 90.50           H  
ATOM    980  HA3 GLY A  70      -6.473  14.114  -6.825  1.00 90.50           H  
ATOM    981  C   GLY A  70      -5.769  13.621  -4.873  1.00 90.50           C  
ATOM    982  O   GLY A  70      -5.201  14.355  -4.060  1.00 90.50           O  
ATOM    983  N   ASP A  71      -6.655  12.696  -4.516  1.00 94.26           N  
ATOM    984  H   ASP A  71      -7.031  12.081  -5.223  1.00 94.26           H  
ATOM    985  CA  ASP A  71      -7.156  12.545  -3.148  1.00 94.26           C  
ATOM    986  HA  ASP A  71      -7.310  13.537  -2.724  1.00 94.26           H  
ATOM    987  C   ASP A  71      -6.156  11.829  -2.234  1.00 94.26           C  
ATOM    988  CB  ASP A  71      -8.509  11.810  -3.168  1.00 94.26           C  
ATOM    989  HB2 ASP A  71      -8.762  11.527  -2.146  1.00 94.26           H  
ATOM    990  HB3 ASP A  71      -8.414  10.894  -3.752  1.00 94.26           H  
ATOM    991  O   ASP A  71      -6.041  12.178  -1.061  1.00 94.26           O  
ATOM    992  CG  ASP A  71      -9.671  12.651  -3.715  1.00 94.26           C  
ATOM    993  OD1 ASP A  71      -9.468  13.842  -4.044  1.00 94.26           O  
ATOM    994  OD2 ASP A  71     -10.793  12.104  -3.776  1.00 94.26           O  
ATOM    995  N   LEU A  72      -5.390  10.874  -2.768  1.00 95.98           N  
ATOM    996  H   LEU A  72      -5.504  10.669  -3.751  1.00 95.98           H  
ATOM    997  CA  LEU A  72      -4.392  10.112  -2.014  1.00 95.98           C  
ATOM    998  HA  LEU A  72      -4.905   9.615  -1.190  1.00 95.98           H  
ATOM    999  C   LEU A  72      -3.315  10.986  -1.347  1.00 95.98           C  
ATOM   1000  CB  LEU A  72      -3.763   9.042  -2.920  1.00 95.98           C  
ATOM   1001  HB2 LEU A  72      -2.822   8.714  -2.478  1.00 95.98           H  
ATOM   1002  HB3 LEU A  72      -3.540   9.486  -3.890  1.00 95.98           H  
ATOM   1003  O   LEU A  72      -3.218  10.933  -0.121  1.00 95.98           O  
ATOM   1004  CG  LEU A  72      -4.647   7.806  -3.130  1.00 95.98           C  
ATOM   1005  HG  LEU A  72      -5.655   8.119  -3.403  1.00 95.98           H  
ATOM   1006  CD1 LEU A  72      -4.085   6.964  -4.273  1.00 95.98           C  
ATOM   1007 HD11 LEU A  72      -4.584   5.996  -4.308  1.00 95.98           H  
ATOM   1008 HD12 LEU A  72      -4.249   7.474  -5.222  1.00 95.98           H  
ATOM   1009 HD13 LEU A  72      -3.013   6.814  -4.144  1.00 95.98           H  
ATOM   1010  CD2 LEU A  72      -4.726   6.964  -1.854  1.00 95.98           C  
ATOM   1011 HD21 LEU A  72      -5.194   6.001  -2.058  1.00 95.98           H  
ATOM   1012 HD22 LEU A  72      -5.308   7.482  -1.092  1.00 95.98           H  
ATOM   1013 HD23 LEU A  72      -3.727   6.792  -1.453  1.00 95.98           H  
ATOM   1014  N   PRO A  73      -2.538  11.821  -2.069  1.00 94.11           N  
ATOM   1015  CA  PRO A  73      -1.478  12.614  -1.436  1.00 94.11           C  
ATOM   1016  HA  PRO A  73      -0.763  11.950  -0.952  1.00 94.11           H  
ATOM   1017  C   PRO A  73      -2.022  13.581  -0.372  1.00 94.11           C  
ATOM   1018  CB  PRO A  73      -0.774  13.344  -2.588  1.00 94.11           C  
ATOM   1019  HB2 PRO A  73      -0.460  14.351  -2.313  1.00 94.11           H  
ATOM   1020  HB3 PRO A  73       0.089  12.758  -2.903  1.00 94.11           H  
ATOM   1021  O   PRO A  73      -1.379  13.819   0.649  1.00 94.11           O  
ATOM   1022  CG  PRO A  73      -1.806  13.360  -3.714  1.00 94.11           C  
ATOM   1023  HG2 PRO A  73      -1.333  13.378  -4.696  1.00 94.11           H  
ATOM   1024  HG3 PRO A  73      -2.483  14.206  -3.588  1.00 94.11           H  
ATOM   1025  CD  PRO A  73      -2.556  12.053  -3.508  1.00 94.11           C  
ATOM   1026  HD2 PRO A  73      -2.020  11.248  -4.011  1.00 94.11           H  
ATOM   1027  HD3 PRO A  73      -3.564  12.142  -3.913  1.00 94.11           H  
ATOM   1028  N   GLN A  74      -3.240  14.098  -0.565  1.00 93.53           N  
ATOM   1029  H   GLN A  74      -3.750  13.812  -1.388  1.00 93.53           H  
ATOM   1030  CA  GLN A  74      -3.910  14.960   0.413  1.00 93.53           C  
ATOM   1031  HA  GLN A  74      -3.231  15.749   0.734  1.00 93.53           H  
ATOM   1032  C   GLN A  74      -4.350  14.190   1.663  1.00 93.53           C  
ATOM   1033  CB  GLN A  74      -5.145  15.584  -0.234  1.00 93.53           C  
ATOM   1034  HB2 GLN A  74      -5.751  14.786  -0.664  1.00 93.53           H  
ATOM   1035  HB3 GLN A  74      -5.732  16.088   0.534  1.00 93.53           H  
ATOM   1036  O   GLN A  74      -4.180  14.676   2.780  1.00 93.53           O  
ATOM   1037  CG  GLN A  74      -4.836  16.583  -1.346  1.00 93.53           C  
ATOM   1038  HG2 GLN A  74      -4.398  17.488  -0.926  1.00 93.53           H  
ATOM   1039  HG3 GLN A  74      -4.132  16.146  -2.054  1.00 93.53           H  
ATOM   1040  CD  GLN A  74      -6.127  16.929  -2.071  1.00 93.53           C  
ATOM   1041  NE2 GLN A  74      -6.161  16.868  -3.379  1.00 93.53           N  
ATOM   1042 HE21 GLN A  74      -5.459  16.262  -3.780  1.00 93.53           H  
ATOM   1043 HE22 GLN A  74      -7.108  16.778  -3.719  1.00 93.53           H  
ATOM   1044  OE1 GLN A  74      -7.153  17.217  -1.484  1.00 93.53           O  
ATOM   1045  N   ALA A  75      -4.914  12.993   1.490  1.00 95.70           N  
ATOM   1046  H   ALA A  75      -5.043  12.636   0.554  1.00 95.70           H  
ATOM   1047  CA  ALA A  75      -5.312  12.145   2.604  1.00 95.70           C  
ATOM   1048  HA  ALA A  75      -5.973  12.706   3.265  1.00 95.70           H  
ATOM   1049  C   ALA A  75      -4.092  11.713   3.425  1.00 95.70           C  
ATOM   1050  CB  ALA A  75      -6.074  10.940   2.051  1.00 95.70           C  
ATOM   1051  HB1 ALA A  75      -6.970  11.278   1.531  1.00 95.70           H  
ATOM   1052  HB2 ALA A  75      -5.439  10.389   1.358  1.00 95.70           H  
ATOM   1053  HB3 ALA A  75      -6.362  10.278   2.868  1.00 95.70           H  
ATOM   1054  O   ALA A  75      -4.146  11.743   4.653  1.00 95.70           O  
ATOM   1055  N   LEU A  76      -2.979  11.386   2.760  1.00 95.12           N  
ATOM   1056  H   LEU A  76      -3.012  11.359   1.751  1.00 95.12           H  
ATOM   1057  CA  LEU A  76      -1.735  10.997   3.421  1.00 95.12           C  
ATOM   1058  HA  LEU A  76      -1.950  10.162   4.088  1.00 95.12           H  
ATOM   1059  C   LEU A  76      -1.195  12.119   4.310  1.00 95.12           C  
ATOM   1060  CB  LEU A  76      -0.699  10.531   2.380  1.00 95.12           C  
ATOM   1061  HB2 LEU A  76      -0.858  11.024   1.421  1.00 95.12           H  
ATOM   1062  HB3 LEU A  76       0.292  10.815   2.735  1.00 95.12           H  
ATOM   1063  O   LEU A  76      -0.853  11.863   5.461  1.00 95.12           O  
ATOM   1064  CG  LEU A  76      -0.716   9.003   2.208  1.00 95.12           C  
ATOM   1065  HG  LEU A  76      -0.647   8.549   3.197  1.00 95.12           H  
ATOM   1066  CD1 LEU A  76      -1.980   8.483   1.520  1.00 95.12           C  
ATOM   1067 HD11 LEU A  76      -1.991   8.779   0.471  1.00 95.12           H  
ATOM   1068 HD12 LEU A  76      -1.993   7.396   1.591  1.00 95.12           H  
ATOM   1069 HD13 LEU A  76      -2.875   8.855   2.020  1.00 95.12           H  
ATOM   1070  CD2 LEU A  76       0.484   8.526   1.399  1.00 95.12           C  
ATOM   1071 HD21 LEU A  76       0.380   8.819   0.355  1.00 95.12           H  
ATOM   1072 HD22 LEU A  76       1.408   8.942   1.801  1.00 95.12           H  
ATOM   1073 HD23 LEU A  76       0.554   7.440   1.465  1.00 95.12           H  
ATOM   1074  N   GLU A  77      -1.202  13.368   3.842  1.00 92.19           N  
ATOM   1075  H   GLU A  77      -1.471  13.523   2.881  1.00 92.19           H  
ATOM   1076  CA  GLU A  77      -0.800  14.520   4.661  1.00 92.19           C  
ATOM   1077  HA  GLU A  77       0.250  14.408   4.931  1.00 92.19           H  
ATOM   1078  C   GLU A  77      -1.588  14.610   5.980  1.00 92.19           C  
ATOM   1079  CB  GLU A  77      -0.955  15.792   3.816  1.00 92.19           C  
ATOM   1080  HB2 GLU A  77      -2.002  15.926   3.546  1.00 92.19           H  
ATOM   1081  HB3 GLU A  77      -0.374  15.666   2.903  1.00 92.19           H  
ATOM   1082  O   GLU A  77      -1.008  14.824   7.047  1.00 92.19           O  
ATOM   1083  CG  GLU A  77      -0.462  17.052   4.541  1.00 92.19           C  
ATOM   1084  HG2 GLU A  77      -1.127  17.272   5.376  1.00 92.19           H  
ATOM   1085  HG3 GLU A  77       0.537  16.862   4.933  1.00 92.19           H  
ATOM   1086  CD  GLU A  77      -0.412  18.272   3.615  1.00 92.19           C  
ATOM   1087  OE1 GLU A  77       0.321  19.237   3.921  1.00 92.19           O  
ATOM   1088  OE2 GLU A  77      -1.091  18.295   2.559  1.00 92.19           O  
ATOM   1089  N   MET A  78      -2.900  14.368   5.928  1.00 93.12           N  
ATOM   1090  H   MET A  78      -3.306  14.155   5.028  1.00 93.12           H  
ATOM   1091  CA  MET A  78      -3.759  14.351   7.117  1.00 93.12           C  
ATOM   1092  HA  MET A  78      -3.537  15.226   7.728  1.00 93.12           H  
ATOM   1093  C   MET A  78      -3.543  13.113   7.986  1.00 93.12           C  
ATOM   1094  CB  MET A  78      -5.229  14.404   6.696  1.00 93.12           C  
ATOM   1095  HB2 MET A  78      -5.476  13.531   6.092  1.00 93.12           H  
ATOM   1096  HB3 MET A  78      -5.858  14.400   7.586  1.00 93.12           H  
ATOM   1097  O   MET A  78      -3.714  13.179   9.202  1.00 93.12           O  
ATOM   1098  CG  MET A  78      -5.526  15.665   5.900  1.00 93.12           C  
ATOM   1099  HG2 MET A  78      -5.272  16.537   6.503  1.00 93.12           H  
ATOM   1100  HG3 MET A  78      -4.905  15.674   5.005  1.00 93.12           H  
ATOM   1101  SD  MET A  78      -7.247  15.790   5.388  1.00 93.12           S  
ATOM   1102  CE  MET A  78      -6.992  17.138   4.226  1.00 93.12           C  
ATOM   1103  HE1 MET A  78      -6.051  17.648   4.435  1.00 93.12           H  
ATOM   1104  HE2 MET A  78      -7.811  17.846   4.353  1.00 93.12           H  
ATOM   1105  HE3 MET A  78      -6.967  16.745   3.210  1.00 93.12           H  
ATOM   1106  N   MET A  79      -3.188  11.983   7.376  1.00 95.17           N  
ATOM   1107  H   MET A  79      -3.096  11.992   6.370  1.00 95.17           H  
ATOM   1108  CA  MET A  79      -2.968  10.723   8.078  1.00 95.17           C  
ATOM   1109  HA  MET A  79      -3.762  10.613   8.817  1.00 95.17           H  
ATOM   1110  C   MET A  79      -1.650  10.683   8.839  1.00 95.17           C  
ATOM   1111  CB  MET A  79      -3.035   9.549   7.100  1.00 95.17           C  
ATOM   1112  HB2 MET A  79      -2.598   8.666   7.568  1.00 95.17           H  
ATOM   1113  HB3 MET A  79      -2.477   9.773   6.191  1.00 95.17           H  
ATOM   1114  O   MET A  79      -1.622  10.122   9.934  1.00 95.17           O  
ATOM   1115  CG  MET A  79      -4.493   9.256   6.775  1.00 95.17           C  
ATOM   1116  HG2 MET A  79      -4.965  10.150   6.368  1.00 95.17           H  
ATOM   1117  HG3 MET A  79      -4.978   9.008   7.719  1.00 95.17           H  
ATOM   1118  SD  MET A  79      -4.780   7.889   5.642  1.00 95.17           S  
ATOM   1119  CE  MET A  79      -4.309   6.509   6.713  1.00 95.17           C  
ATOM   1120  HE1 MET A  79      -3.236   6.532   6.901  1.00 95.17           H  
ATOM   1121  HE2 MET A  79      -4.565   5.581   6.202  1.00 95.17           H  
ATOM   1122  HE3 MET A  79      -4.853   6.565   7.656  1.00 95.17           H  
ATOM   1123  N   PHE A  80      -0.592  11.286   8.296  1.00 93.14           N  
ATOM   1124  H   PHE A  80      -0.672  11.637   7.352  1.00 93.14           H  
ATOM   1125  CA  PHE A  80       0.702  11.407   8.971  1.00 93.14           C  
ATOM   1126  HA  PHE A  80       0.962  10.450   9.422  1.00 93.14           H  
ATOM   1127  C   PHE A  80       0.662  12.439  10.111  1.00 93.14           C  
ATOM   1128  CB  PHE A  80       1.788  11.760   7.939  1.00 93.14           C  
ATOM   1129  HB2 PHE A  80       1.460  12.614   7.347  1.00 93.14           H  
ATOM   1130  HB3 PHE A  80       2.687  12.061   8.476  1.00 93.14           H  
ATOM   1131  O   PHE A  80       1.285  12.233  11.153  1.00 93.14           O  
ATOM   1132  CG  PHE A  80       2.176  10.613   7.020  1.00 93.14           C  
ATOM   1133  CD1 PHE A  80       2.811   9.479   7.554  1.00 93.14           C  
ATOM   1134  HD1 PHE A  80       3.085   9.462   8.598  1.00 93.14           H  
ATOM   1135  CD2 PHE A  80       1.962  10.686   5.632  1.00 93.14           C  
ATOM   1136  HD2 PHE A  80       1.540  11.577   5.192  1.00 93.14           H  
ATOM   1137  CE1 PHE A  80       3.145   8.390   6.733  1.00 93.14           C  
ATOM   1138  HE1 PHE A  80       3.643   7.528   7.152  1.00 93.14           H  
ATOM   1139  CE2 PHE A  80       2.317   9.610   4.803  1.00 93.14           C  
ATOM   1140  HE2 PHE A  80       2.177   9.677   3.734  1.00 93.14           H  
ATOM   1141  CZ  PHE A  80       2.883   8.453   5.356  1.00 93.14           C  
ATOM   1142  HZ  PHE A  80       3.149   7.629   4.711  1.00 93.14           H  
ATOM   1143  N   SER A  81      -0.098  13.534   9.962  1.00 92.01           N  
ATOM   1144  H   SER A  81      -0.571  13.671   9.081  1.00 92.01           H  
ATOM   1145  CA  SER A  81      -0.161  14.606  10.971  1.00 92.01           C  
ATOM   1146  HA  SER A  81       0.248  14.229  11.908  1.00 92.01           H  
ATOM   1147  C   SER A  81      -1.588  15.079  11.302  1.00 92.01           C  
ATOM   1148  CB  SER A  81       0.753  15.756  10.542  1.00 92.01           C  
ATOM   1149  HB2 SER A  81       0.356  16.234   9.646  1.00 92.01           H  
ATOM   1150  HB3 SER A  81       1.748  15.364  10.329  1.00 92.01           H  
ATOM   1151  O   SER A  81      -1.927  16.245  11.072  1.00 92.01           O  
ATOM   1152  OG  SER A  81       0.851  16.702  11.590  1.00 92.01           O  
ATOM   1153  HG  SER A  81      -0.004  17.136  11.636  1.00 92.01           H  
ATOM   1154  N   PRO A  82      -2.434  14.223  11.905  1.00 92.82           N  
ATOM   1155  CA  PRO A  82      -3.796  14.586  12.281  1.00 92.82           C  
ATOM   1156  HA  PRO A  82      -4.290  15.057  11.431  1.00 92.82           H  
ATOM   1157  C   PRO A  82      -3.862  15.546  13.481  1.00 92.82           C  
ATOM   1158  CB  PRO A  82      -4.487  13.251  12.582  1.00 92.82           C  
ATOM   1159  HB2 PRO A  82      -4.892  12.834  11.659  1.00 92.82           H  
ATOM   1160  HB3 PRO A  82      -5.275  13.350  13.328  1.00 92.82           H  
ATOM   1161  O   PRO A  82      -4.845  16.271  13.621  1.00 92.82           O  
ATOM   1162  CG  PRO A  82      -3.343  12.366  13.074  1.00 92.82           C  
ATOM   1163  HG2 PRO A  82      -3.135  12.571  14.124  1.00 92.82           H  
ATOM   1164  HG3 PRO A  82      -3.553  11.308  12.916  1.00 92.82           H  
ATOM   1165  CD  PRO A  82      -2.174  12.829  12.214  1.00 92.82           C  
ATOM   1166  HD2 PRO A  82      -1.233  12.711  12.750  1.00 92.82           H  
ATOM   1167  HD3 PRO A  82      -2.159  12.253  11.288  1.00 92.82           H  
ATOM   1168  N   SER A  83      -2.860  15.578  14.369  1.00 89.76           N  
ATOM   1169  H   SER A  83      -2.037  15.019  14.197  1.00 89.76           H  
ATOM   1170  CA  SER A  83      -2.896  16.415  15.581  1.00 89.76           C  
ATOM   1171  HA  SER A  83      -3.892  16.329  16.014  1.00 89.76           H  
ATOM   1172  C   SER A  83      -2.571  17.890  15.293  1.00 89.76           C  
ATOM   1173  CB  SER A  83      -1.904  15.891  16.622  1.00 89.76           C  
ATOM   1174  HB2 SER A  83      -2.132  14.851  16.855  1.00 89.76           H  
ATOM   1175  HB3 SER A  83      -0.894  15.950  16.216  1.00 89.76           H  
ATOM   1176  O   SER A  83      -1.636  18.162  14.538  1.00 89.76           O  
ATOM   1177  OG  SER A  83      -1.975  16.673  17.803  1.00 89.76           O  
ATOM   1178  HG  SER A  83      -1.219  16.449  18.350  1.00 89.76           H  
ATOM   1179  N   PRO A  84      -3.242  18.866  15.947  1.00 86.89           N  
ATOM   1180  CA  PRO A  84      -2.853  20.281  15.902  1.00 86.89           C  
ATOM   1181  HA  PRO A  84      -2.961  20.655  14.884  1.00 86.89           H  
ATOM   1182  C   PRO A  84      -1.423  20.559  16.382  1.00 86.89           C  
ATOM   1183  CB  PRO A  84      -3.834  21.011  16.825  1.00 86.89           C  
ATOM   1184  HB2 PRO A  84      -4.093  21.993  16.432  1.00 86.89           H  
ATOM   1185  HB3 PRO A  84      -3.411  21.105  17.825  1.00 86.89           H  
ATOM   1186  O   PRO A  84      -0.847  21.578  16.020  1.00 86.89           O  
ATOM   1187  CG  PRO A  84      -5.046  20.093  16.888  1.00 86.89           C  
ATOM   1188  HG2 PRO A  84      -5.698  20.313  16.043  1.00 86.89           H  
ATOM   1189  HG3 PRO A  84      -5.583  20.205  17.830  1.00 86.89           H  
ATOM   1190  CD  PRO A  84      -4.447  18.698  16.738  1.00 86.89           C  
ATOM   1191  HD2 PRO A  84      -4.193  18.287  17.715  1.00 86.89           H  
ATOM   1192  HD3 PRO A  84      -5.155  18.051  16.219  1.00 86.89           H  
ATOM   1193  N   GLU A  85      -0.864  19.683  17.220  1.00 80.68           N  
ATOM   1194  H   GLU A  85      -1.386  18.855  17.471  1.00 80.68           H  
ATOM   1195  CA  GLU A  85       0.501  19.809  17.756  1.00 80.68           C  
ATOM   1196  HA  GLU A  85       0.731  20.864  17.902  1.00 80.68           H  
ATOM   1197  C   GLU A  85       1.570  19.281  16.782  1.00 80.68           C  
ATOM   1198  CB  GLU A  85       0.573  19.118  19.132  1.00 80.68           C  
ATOM   1199  HB2 GLU A  85       1.602  19.140  19.492  1.00 80.68           H  
ATOM   1200  HB3 GLU A  85       0.261  18.079  19.024  1.00 80.68           H  
ATOM   1201  O   GLU A  85       2.762  19.392  17.057  1.00 80.68           O  
ATOM   1202  CG  GLU A  85      -0.324  19.828  20.166  1.00 80.68           C  
ATOM   1203  HG2 GLU A  85      -1.339  19.894  19.774  1.00 80.68           H  
ATOM   1204  HG3 GLU A  85       0.042  20.845  20.300  1.00 80.68           H  
ATOM   1205  CD  GLU A  85      -0.396  19.136  21.538  1.00 80.68           C  
ATOM   1206  OE1 GLU A  85      -1.232  19.602  22.353  1.00 80.68           O  
ATOM   1207  OE2 GLU A  85       0.329  18.143  21.762  1.00 80.68           O  
ATOM   1208  N   GLY A  86       1.150  18.748  15.630  1.00 72.85           N  
ATOM   1209  H   GLY A  86       0.157  18.738  15.443  1.00 72.85           H  
ATOM   1210  CA  GLY A  86       2.006  18.025  14.699  1.00 72.85           C  
ATOM   1211  HA2 GLY A  86       1.583  18.111  13.698  1.00 72.85           H  
ATOM   1212  HA3 GLY A  86       3.004  18.463  14.684  1.00 72.85           H  
ATOM   1213  C   GLY A  86       2.132  16.546  15.068  1.00 72.85           C  
ATOM   1214  O   GLY A  86       2.163  16.169  16.240  1.00 72.85           O  
ATOM   1215  N   GLY A  87       2.174  15.690  14.048  1.00 76.47           N  
ATOM   1216  H   GLY A  87       2.048  16.053  13.114  1.00 76.47           H  
ATOM   1217  CA  GLY A  87       2.312  14.245  14.208  1.00 76.47           C  
ATOM   1218  HA2 GLY A  87       3.198  14.044  14.810  1.00 76.47           H  
ATOM   1219  HA3 GLY A  87       2.458  13.785  13.231  1.00 76.47           H  
ATOM   1220  C   GLY A  87       1.100  13.582  14.870  1.00 76.47           C  
ATOM   1221  O   GLY A  87      -0.053  13.988  14.682  1.00 76.47           O  
ATOM   1222  N   GLY A  88       1.366  12.510  15.622  1.00 81.27           N  
ATOM   1223  H   GLY A  88       2.332  12.235  15.730  1.00 81.27           H  
ATOM   1224  CA  GLY A  88       0.333  11.679  16.247  1.00 81.27           C  
ATOM   1225  HA2 GLY A  88      -0.332  12.318  16.828  1.00 81.27           H  
ATOM   1226  HA3 GLY A  88       0.816  10.967  16.916  1.00 81.27           H  
ATOM   1227  C   GLY A  88      -0.510  10.882  15.246  1.00 81.27           C  
ATOM   1228  O   GLY A  88      -1.614  10.462  15.600  1.00 81.27           O  
ATOM   1229  N   GLY A  89      -0.017  10.736  14.017  1.00 90.89           N  
ATOM   1230  H   GLY A  89       0.905  11.101  13.826  1.00 90.89           H  
ATOM   1231  CA  GLY A  89      -0.625   9.978  12.933  1.00 90.89           C  
ATOM   1232  HA2 GLY A  89      -0.566  10.583  12.028  1.00 90.89           H  
ATOM   1233  HA3 GLY A  89      -1.674   9.773  13.147  1.00 90.89           H  
ATOM   1234  C   GLY A  89       0.092   8.663  12.653  1.00 90.89           C  
ATOM   1235  O   GLY A  89       0.924   8.218  13.443  1.00 90.89           O  
ATOM   1236  N   ALA A  90      -0.234   8.055  11.516  1.00 91.66           N  
ATOM   1237  H   ALA A  90      -0.857   8.539  10.885  1.00 91.66           H  
ATOM   1238  CA  ALA A  90       0.429   6.849  11.037  1.00 91.66           C  
ATOM   1239  HA  ALA A  90       0.330   6.068  11.791  1.00 91.66           H  
ATOM   1240  C   ALA A  90       1.925   7.106  10.791  1.00 91.66           C  
ATOM   1241  CB  ALA A  90      -0.268   6.396   9.751  1.00 91.66           C  
ATOM   1242  HB1 ALA A  90       0.155   5.448   9.417  1.00 91.66           H  
ATOM   1243  HB2 ALA A  90      -0.119   7.144   8.973  1.00 91.66           H  
ATOM   1244  HB3 ALA A  90      -1.337   6.273   9.927  1.00 91.66           H  
ATOM   1245  O   ALA A  90       2.297   8.201  10.384  1.00 91.66           O  
ATOM   1246  N   SER A  91       2.774   6.100  11.005  1.00 89.54           N  
ATOM   1247  H   SER A  91       2.435   5.238  11.409  1.00 89.54           H  
ATOM   1248  CA  SER A  91       4.206   6.151  10.662  1.00 89.54           C  
ATOM   1249  HA  SER A  91       4.549   7.185  10.641  1.00 89.54           H  
ATOM   1250  C   SER A  91       4.524   5.542   9.294  1.00 89.54           C  
ATOM   1251  CB  SER A  91       5.008   5.407  11.725  1.00 89.54           C  
ATOM   1252  HB2 SER A  91       4.957   5.952  12.668  1.00 89.54           H  
ATOM   1253  HB3 SER A  91       6.046   5.355  11.396  1.00 89.54           H  
ATOM   1254  O   SER A  91       5.537   5.872   8.688  1.00 89.54           O  
ATOM   1255  OG  SER A  91       4.487   4.100  11.908  1.00 89.54           O  
ATOM   1256  HG  SER A  91       5.145   3.561  12.355  1.00 89.54           H  
ATOM   1257  N   LEU A  92       3.657   4.654   8.814  1.00 92.56           N  
ATOM   1258  H   LEU A  92       2.863   4.415   9.391  1.00 92.56           H  
ATOM   1259  CA  LEU A  92       3.739   3.988   7.522  1.00 92.56           C  
ATOM   1260  HA  LEU A  92       4.362   4.577   6.848  1.00 92.56           H  
ATOM   1261  C   LEU A  92       2.323   3.896   6.959  1.00 92.56           C  
ATOM   1262  CB  LEU A  92       4.367   2.596   7.721  1.00 92.56           C  
ATOM   1263  HB2 LEU A  92       3.752   2.045   8.433  1.00 92.56           H  
ATOM   1264  HB3 LEU A  92       5.358   2.714   8.160  1.00 92.56           H  
ATOM   1265  O   LEU A  92       1.402   3.490   7.669  1.00 92.56           O  
ATOM   1266  CG  LEU A  92       4.489   1.757   6.436  1.00 92.56           C  
ATOM   1267  HG  LEU A  92       3.520   1.704   5.940  1.00 92.56           H  
ATOM   1268  CD1 LEU A  92       5.520   2.331   5.467  1.00 92.56           C  
ATOM   1269 HD11 LEU A  92       6.481   2.451   5.967  1.00 92.56           H  
ATOM   1270 HD12 LEU A  92       5.647   1.655   4.621  1.00 92.56           H  
ATOM   1271 HD13 LEU A  92       5.187   3.298   5.089  1.00 92.56           H  
ATOM   1272  CD2 LEU A  92       4.917   0.332   6.783  1.00 92.56           C  
ATOM   1273 HD21 LEU A  92       4.961  -0.269   5.875  1.00 92.56           H  
ATOM   1274 HD22 LEU A  92       5.897   0.341   7.259  1.00 92.56           H  
ATOM   1275 HD23 LEU A  92       4.190  -0.116   7.461  1.00 92.56           H  
ATOM   1276  N   VAL A  93       2.144   4.264   5.696  1.00 94.57           N  
ATOM   1277  H   VAL A  93       2.937   4.624   5.184  1.00 94.57           H  
ATOM   1278  CA  VAL A  93       0.856   4.189   5.004  1.00 94.57           C  
ATOM   1279  HA  VAL A  93       0.156   3.612   5.608  1.00 94.57           H  
ATOM   1280  C   VAL A  93       1.047   3.452   3.687  1.00 94.57           C  
ATOM   1281  CB  VAL A  93       0.244   5.588   4.788  1.00 94.57           C  
ATOM   1282  HB  VAL A  93       0.884   6.166   4.122  1.00 94.57           H  
ATOM   1283  O   VAL A  93       1.880   3.836   2.866  1.00 94.57           O  
ATOM   1284  CG1 VAL A  93      -1.150   5.476   4.158  1.00 94.57           C  
ATOM   1285 HG11 VAL A  93      -1.072   5.069   3.150  1.00 94.57           H  
ATOM   1286 HG12 VAL A  93      -1.612   6.462   4.090  1.00 94.57           H  
ATOM   1287 HG13 VAL A  93      -1.779   4.821   4.762  1.00 94.57           H  
ATOM   1288  CG2 VAL A  93       0.083   6.370   6.101  1.00 94.57           C  
ATOM   1289 HG21 VAL A  93      -0.562   5.828   6.792  1.00 94.57           H  
ATOM   1290 HG22 VAL A  93       1.056   6.517   6.570  1.00 94.57           H  
ATOM   1291 HG23 VAL A  93      -0.340   7.354   5.897  1.00 94.57           H  
ATOM   1292  N   GLY A  94       0.263   2.395   3.486  1.00 95.15           N  
ATOM   1293  H   GLY A  94      -0.405   2.153   4.204  1.00 95.15           H  
ATOM   1294  CA  GLY A  94       0.136   1.734   2.194  1.00 95.15           C  
ATOM   1295  HA2 GLY A  94      -0.170   0.697   2.334  1.00 95.15           H  
ATOM   1296  HA3 GLY A  94       1.100   1.732   1.685  1.00 95.15           H  
ATOM   1297  C   GLY A  94      -0.901   2.448   1.333  1.00 95.15           C  
ATOM   1298  O   GLY A  94      -1.957   2.851   1.818  1.00 95.15           O  
ATOM   1299  N   VAL A  95      -0.627   2.595   0.047  1.00 96.13           N  
ATOM   1300  H   VAL A  95       0.283   2.298  -0.274  1.00 96.13           H  
ATOM   1301  CA  VAL A  95      -1.470   3.296  -0.919  1.00 96.13           C  
ATOM   1302  HA  VAL A  95      -2.419   3.561  -0.453  1.00 96.13           H  
ATOM   1303  C   VAL A  95      -1.761   2.387  -2.097  1.00 96.13           C  
ATOM   1304  CB  VAL A  95      -0.793   4.598  -1.376  1.00 96.13           C  
ATOM   1305  HB  VAL A  95       0.244   4.391  -1.637  1.00 96.13           H  
ATOM   1306  O   VAL A  95      -0.863   1.747  -2.636  1.00 96.13           O  
ATOM   1307  CG1 VAL A  95      -1.487   5.216  -2.594  1.00 96.13           C  
ATOM   1308 HG11 VAL A  95      -1.240   4.641  -3.487  1.00 96.13           H  
ATOM   1309 HG12 VAL A  95      -1.134   6.235  -2.750  1.00 96.13           H  
ATOM   1310 HG13 VAL A  95      -2.568   5.208  -2.452  1.00 96.13           H  
ATOM   1311  CG2 VAL A  95      -0.827   5.620  -0.240  1.00 96.13           C  
ATOM   1312 HG21 VAL A  95      -1.862   5.809   0.044  1.00 96.13           H  
ATOM   1313 HG22 VAL A  95      -0.278   5.239   0.621  1.00 96.13           H  
ATOM   1314 HG23 VAL A  95      -0.360   6.548  -0.571  1.00 96.13           H  
ATOM   1315  N   ILE A  96      -3.021   2.361  -2.525  1.00 95.98           N  
ATOM   1316  H   ILE A  96      -3.712   2.872  -1.995  1.00 95.98           H  
ATOM   1317  CA  ILE A  96      -3.436   1.729  -3.776  1.00 95.98           C  
ATOM   1318  HA  ILE A  96      -2.554   1.361  -4.300  1.00 95.98           H  
ATOM   1319  C   ILE A  96      -4.095   2.784  -4.658  1.00 95.98           C  
ATOM   1320  CB  ILE A  96      -4.353   0.516  -3.526  1.00 95.98           C  
ATOM   1321  HB  ILE A  96      -5.252   0.858  -3.014  1.00 95.98           H  
ATOM   1322  O   ILE A  96      -5.136   3.352  -4.311  1.00 95.98           O  
ATOM   1323  CG1 ILE A  96      -3.640  -0.531  -2.643  1.00 95.98           C  
ATOM   1324 HG12 ILE A  96      -2.765  -0.895  -3.182  1.00 95.98           H  
ATOM   1325 HG13 ILE A  96      -3.297  -0.062  -1.721  1.00 95.98           H  
ATOM   1326  CG2 ILE A  96      -4.750  -0.098  -4.882  1.00 95.98           C  
ATOM   1327 HG21 ILE A  96      -3.854  -0.338  -5.454  1.00 95.98           H  
ATOM   1328 HG22 ILE A  96      -5.320  -1.015  -4.733  1.00 95.98           H  
ATOM   1329 HG23 ILE A  96      -5.369   0.594  -5.452  1.00 95.98           H  
ATOM   1330  CD1 ILE A  96      -4.513  -1.722  -2.231  1.00 95.98           C  
ATOM   1331 HD11 ILE A  96      -5.441  -1.367  -1.783  1.00 95.98           H  
ATOM   1332 HD12 ILE A  96      -3.974  -2.323  -1.499  1.00 95.98           H  
ATOM   1333 HD13 ILE A  96      -4.739  -2.353  -3.091  1.00 95.98           H  
ATOM   1334  N   VAL A  97      -3.493   3.016  -5.824  1.00 96.30           N  
ATOM   1335  H   VAL A  97      -2.625   2.538  -6.017  1.00 96.30           H  
ATOM   1336  CA  VAL A  97      -4.012   3.943  -6.832  1.00 96.30           C  
ATOM   1337  HA  VAL A  97      -4.427   4.808  -6.315  1.00 96.30           H  
ATOM   1338  C   VAL A  97      -5.141   3.264  -7.611  1.00 96.30           C  
ATOM   1339  CB  VAL A  97      -2.892   4.465  -7.754  1.00 96.30           C  
ATOM   1340  HB  VAL A  97      -2.511   3.650  -8.369  1.00 96.30           H  
ATOM   1341  O   VAL A  97      -4.917   2.351  -8.412  1.00 96.30           O  
ATOM   1342  CG1 VAL A  97      -3.437   5.568  -8.667  1.00 96.30           C  
ATOM   1343 HG11 VAL A  97      -3.851   6.382  -8.073  1.00 96.30           H  
ATOM   1344 HG12 VAL A  97      -4.209   5.169  -9.325  1.00 96.30           H  
ATOM   1345 HG13 VAL A  97      -2.630   5.958  -9.287  1.00 96.30           H  
ATOM   1346  CG2 VAL A  97      -1.727   5.057  -6.950  1.00 96.30           C  
ATOM   1347 HG21 VAL A  97      -0.999   5.497  -7.632  1.00 96.30           H  
ATOM   1348 HG22 VAL A  97      -1.219   4.280  -6.379  1.00 96.30           H  
ATOM   1349 HG23 VAL A  97      -2.085   5.833  -6.274  1.00 96.30           H  
ATOM   1350  N   ALA A  98      -6.371   3.708  -7.358  1.00 94.20           N  
ATOM   1351  H   ALA A  98      -6.473   4.427  -6.657  1.00 94.20           H  
ATOM   1352  CA  ALA A  98      -7.592   3.136  -7.918  1.00 94.20           C  
ATOM   1353  HA  ALA A  98      -7.478   2.052  -7.930  1.00 94.20           H  
ATOM   1354  C   ALA A  98      -7.879   3.586  -9.355  1.00 94.20           C  
ATOM   1355  CB  ALA A  98      -8.770   3.478  -7.000  1.00 94.20           C  
ATOM   1356  HB1 ALA A  98      -8.536   3.168  -5.982  1.00 94.20           H  
ATOM   1357  HB2 ALA A  98      -8.963   4.551  -7.017  1.00 94.20           H  
ATOM   1358  HB3 ALA A  98      -9.660   2.947  -7.337  1.00 94.20           H  
ATOM   1359  O   ALA A  98      -8.699   2.978 -10.031  1.00 94.20           O  
ATOM   1360  N   ASN A  99      -7.244   4.646  -9.852  1.00 92.76           N  
ATOM   1361  H   ASN A  99      -6.577   5.130  -9.268  1.00 92.76           H  
ATOM   1362  CA  ASN A  99      -7.278   4.982 -11.275  1.00 92.76           C  
ATOM   1363  HA  ASN A  99      -8.203   4.598 -11.705  1.00 92.76           H  
ATOM   1364  C   ASN A  99      -6.129   4.278 -12.009  1.00 92.76           C  
ATOM   1365  CB  ASN A  99      -7.316   6.505 -11.466  1.00 92.76           C  
ATOM   1366  HB2 ASN A  99      -7.268   6.737 -12.530  1.00 92.76           H  
ATOM   1367  HB3 ASN A  99      -8.263   6.886 -11.083  1.00 92.76           H  
ATOM   1368  O   ASN A  99      -5.003   4.244 -11.522  1.00 92.76           O  
ATOM   1369  CG  ASN A  99      -6.203   7.238 -10.742  1.00 92.76           C  
ATOM   1370  ND2 ASN A  99      -5.242   7.763 -11.442  1.00 92.76           N  
ATOM   1371 HD21 ASN A  99      -5.162   7.606 -12.437  1.00 92.76           H  
ATOM   1372 HD22 ASN A  99      -4.549   8.308 -10.948  1.00 92.76           H  
ATOM   1373  OD1 ASN A  99      -6.223   7.389  -9.533  1.00 92.76           O  
ATOM   1374  N   LYS A 100      -6.415   3.695 -13.180  1.00 90.42           N  
ATOM   1375  H   LYS A 100      -7.364   3.762 -13.517  1.00 90.42           H  
ATOM   1376  CA  LYS A 100      -5.427   2.951 -13.985  1.00 90.42           C  
ATOM   1377  HA  LYS A 100      -4.809   2.352 -13.316  1.00 90.42           H  
ATOM   1378  C   LYS A 100      -4.467   3.904 -14.701  1.00 90.42           C  
ATOM   1379  CB  LYS A 100      -6.123   2.003 -14.975  1.00 90.42           C  
ATOM   1380  HB2 LYS A 100      -6.817   2.569 -15.596  1.00 90.42           H  
ATOM   1381  HB3 LYS A 100      -5.363   1.562 -15.621  1.00 90.42           H  
ATOM   1382  O   LYS A 100      -4.627   4.151 -15.894  1.00 90.42           O  
ATOM   1383  CG  LYS A 100      -6.872   0.870 -14.267  1.00 90.42           C  
ATOM   1384  HG2 LYS A 100      -6.179   0.338 -13.616  1.00 90.42           H  
ATOM   1385  HG3 LYS A 100      -7.675   1.289 -13.659  1.00 90.42           H  
ATOM   1386  CD  LYS A 100      -7.468  -0.113 -15.282  1.00 90.42           C  
ATOM   1387  HD2 LYS A 100      -6.666  -0.540 -15.883  1.00 90.42           H  
ATOM   1388  HD3 LYS A 100      -8.173   0.412 -15.927  1.00 90.42           H  
ATOM   1389  CE  LYS A 100      -8.187  -1.218 -14.501  1.00 90.42           C  
ATOM   1390  HE2 LYS A 100      -8.973  -0.765 -13.897  1.00 90.42           H  
ATOM   1391  HE3 LYS A 100      -7.475  -1.665 -13.807  1.00 90.42           H  
ATOM   1392  NZ  LYS A 100      -8.753  -2.266 -15.384  1.00 90.42           N  
ATOM   1393  HZ1 LYS A 100      -8.015  -2.703 -15.918  1.00 90.42           H  
ATOM   1394  HZ2 LYS A 100      -9.185  -2.978 -14.813  1.00 90.42           H  
ATOM   1395  HZ3 LYS A 100      -9.447  -1.874 -16.005  1.00 90.42           H  
ATOM   1396  N   THR A 101      -3.515   4.454 -13.960  1.00 92.91           N  
ATOM   1397  H   THR A 101      -3.483   4.242 -12.973  1.00 92.91           H  
ATOM   1398  CA  THR A 101      -2.447   5.308 -14.486  1.00 92.91           C  
ATOM   1399  HA  THR A 101      -2.897   6.175 -14.970  1.00 92.91           H  
ATOM   1400  C   THR A 101      -1.603   4.559 -15.520  1.00 92.91           C  
ATOM   1401  CB  THR A 101      -1.540   5.805 -13.355  1.00 92.91           C  
ATOM   1402  HB  THR A 101      -0.694   6.341 -13.784  1.00 92.91           H  
ATOM   1403  O   THR A 101      -1.325   3.365 -15.384  1.00 92.91           O  
ATOM   1404  CG2 THR A 101      -2.254   6.725 -12.369  1.00 92.91           C  
ATOM   1405 HG21 THR A 101      -1.543   7.075 -11.620  1.00 92.91           H  
ATOM   1406 HG22 THR A 101      -3.057   6.187 -11.866  1.00 92.91           H  
ATOM   1407 HG23 THR A 101      -2.656   7.590 -12.896  1.00 92.91           H  
ATOM   1408  OG1 THR A 101      -1.097   4.673 -12.648  1.00 92.91           O  
ATOM   1409  HG1 THR A 101      -0.652   4.957 -11.846  1.00 92.91           H  
ATOM   1410  N   VAL A 102      -1.196   5.264 -16.574  1.00 94.39           N  
ATOM   1411  H   VAL A 102      -1.483   6.230 -16.640  1.00 94.39           H  
ATOM   1412  CA  VAL A 102      -0.393   4.724 -17.678  1.00 94.39           C  
ATOM   1413  HA  VAL A 102      -0.142   3.685 -17.462  1.00 94.39           H  
ATOM   1414  C   VAL A 102       0.891   5.547 -17.787  1.00 94.39           C  
ATOM   1415  CB  VAL A 102      -1.185   4.746 -19.002  1.00 94.39           C  
ATOM   1416  HB  VAL A 102      -1.423   5.778 -19.260  1.00 94.39           H  
ATOM   1417  O   VAL A 102       0.794   6.776 -17.790  1.00 94.39           O  
ATOM   1418  CG1 VAL A 102      -0.389   4.124 -20.155  1.00 94.39           C  
ATOM   1419 HG11 VAL A 102      -0.121   3.093 -19.924  1.00 94.39           H  
ATOM   1420 HG12 VAL A 102       0.513   4.706 -20.343  1.00 94.39           H  
ATOM   1421 HG13 VAL A 102      -0.986   4.151 -21.067  1.00 94.39           H  
ATOM   1422  CG2 VAL A 102      -2.500   3.959 -18.881  1.00 94.39           C  
ATOM   1423 HG21 VAL A 102      -3.156   4.444 -18.158  1.00 94.39           H  
ATOM   1424 HG22 VAL A 102      -2.298   2.939 -18.556  1.00 94.39           H  
ATOM   1425 HG23 VAL A 102      -3.012   3.948 -19.843  1.00 94.39           H  
ATOM   1426  N   PRO A 103       2.083   4.929 -17.853  1.00 95.93           N  
ATOM   1427  CA  PRO A 103       3.327   5.656 -18.064  1.00 95.93           C  
ATOM   1428  HA  PRO A 103       3.360   6.551 -17.443  1.00 95.93           H  
ATOM   1429  C   PRO A 103       3.463   6.062 -19.534  1.00 95.93           C  
ATOM   1430  CB  PRO A 103       4.436   4.703 -17.617  1.00 95.93           C  
ATOM   1431  HB2 PRO A 103       4.578   4.789 -16.539  1.00 95.93           H  
ATOM   1432  HB3 PRO A 103       5.376   4.889 -18.137  1.00 95.93           H  
ATOM   1433  O   PRO A 103       3.044   5.342 -20.444  1.00 95.93           O  
ATOM   1434  CG  PRO A 103       3.861   3.326 -17.948  1.00 95.93           C  
ATOM   1435  HG2 PRO A 103       4.072   3.084 -18.989  1.00 95.93           H  
ATOM   1436  HG3 PRO A 103       4.263   2.556 -17.289  1.00 95.93           H  
ATOM   1437  CD  PRO A 103       2.351   3.499 -17.760  1.00 95.93           C  
ATOM   1438  HD2 PRO A 103       1.818   2.950 -18.537  1.00 95.93           H  
ATOM   1439  HD3 PRO A 103       2.051   3.137 -16.777  1.00 95.93           H  
ATOM   1440  N   ALA A 104       4.076   7.217 -19.777  1.00 97.63           N  
ATOM   1441  H   ALA A 104       4.434   7.750 -18.998  1.00 97.63           H  
ATOM   1442  CA  ALA A 104       4.370   7.656 -21.135  1.00 97.63           C  
ATOM   1443  HA  ALA A 104       3.465   7.546 -21.731  1.00 97.63           H  
ATOM   1444  C   ALA A 104       5.458   6.773 -21.767  1.00 97.63           C  
ATOM   1445  CB  ALA A 104       4.748   9.137 -21.107  1.00 97.63           C  
ATOM   1446  HB1 ALA A 104       4.787   9.529 -22.123  1.00 97.63           H  
ATOM   1447  HB2 ALA A 104       4.000   9.701 -20.550  1.00 97.63           H  
ATOM   1448  HB3 ALA A 104       5.721   9.257 -20.630  1.00 97.63           H  
ATOM   1449  O   ALA A 104       6.347   6.275 -21.078  1.00 97.63           O  
ATOM   1450  N   THR A 105       5.413   6.587 -23.085  1.00 97.99           N  
ATOM   1451  H   THR A 105       4.676   7.035 -23.610  1.00 97.99           H  
ATOM   1452  CA  THR A 105       6.408   5.787 -23.812  1.00 97.99           C  
ATOM   1453  HA  THR A 105       7.295   5.690 -23.185  1.00 97.99           H  
ATOM   1454  C   THR A 105       6.861   6.467 -25.100  1.00 97.99           C  
ATOM   1455  CB  THR A 105       5.912   4.361 -24.117  1.00 97.99           C  
ATOM   1456  HB  THR A 105       6.709   3.820 -24.629  1.00 97.99           H  
ATOM   1457  O   THR A 105       6.163   7.318 -25.658  1.00 97.99           O  
ATOM   1458  CG2 THR A 105       5.524   3.555 -22.880  1.00 97.99           C  
ATOM   1459 HG21 THR A 105       4.717   4.043 -22.333  1.00 97.99           H  
ATOM   1460 HG22 THR A 105       5.203   2.557 -23.177  1.00 97.99           H  
ATOM   1461 HG23 THR A 105       6.394   3.464 -22.230  1.00 97.99           H  
ATOM   1462  OG1 THR A 105       4.786   4.385 -24.961  1.00 97.99           O  
ATOM   1463  HG1 THR A 105       4.117   4.904 -24.510  1.00 97.99           H  
ATOM   1464  N   ALA A 106       8.036   6.077 -25.589  1.00 97.30           N  
ATOM   1465  H   ALA A 106       8.597   5.450 -25.031  1.00 97.30           H  
ATOM   1466  CA  ALA A 106       8.509   6.394 -26.931  1.00 97.30           C  
ATOM   1467  HA  ALA A 106       7.653   6.600 -27.573  1.00 97.30           H  
ATOM   1468  C   ALA A 106       9.268   5.192 -27.502  1.00 97.30           C  
ATOM   1469  CB  ALA A 106       9.390   7.647 -26.891  1.00 97.30           C  
ATOM   1470  HB1 ALA A 106      10.267   7.474 -26.268  1.00 97.30           H  
ATOM   1471  HB2 ALA A 106       9.705   7.902 -27.903  1.00 97.30           H  
ATOM   1472  HB3 ALA A 106       8.826   8.489 -26.490  1.00 97.30           H  
ATOM   1473  O   ALA A 106      10.167   4.660 -26.858  1.00 97.30           O  
ATOM   1474  N   THR A 107       8.917   4.761 -28.714  1.00 96.84           N  
ATOM   1475  H   THR A 107       8.202   5.264 -29.219  1.00 96.84           H  
ATOM   1476  CA  THR A 107       9.671   3.730 -29.443  1.00 96.84           C  
ATOM   1477  HA  THR A 107      10.435   3.300 -28.796  1.00 96.84           H  
ATOM   1478  C   THR A 107      10.371   4.379 -30.627  1.00 96.84           C  
ATOM   1479  CB  THR A 107       8.768   2.573 -29.890  1.00 96.84           C  
ATOM   1480  HB  THR A 107       8.019   2.944 -30.589  1.00 96.84           H  
ATOM   1481  O   THR A 107       9.703   4.882 -31.532  1.00 96.84           O  
ATOM   1482  CG2 THR A 107       9.555   1.437 -30.542  1.00 96.84           C  
ATOM   1483 HG21 THR A 107       8.881   0.612 -30.770  1.00 96.84           H  
ATOM   1484 HG22 THR A 107      10.019   1.778 -31.468  1.00 96.84           H  
ATOM   1485 HG23 THR A 107      10.331   1.085 -29.861  1.00 96.84           H  
ATOM   1486  OG1 THR A 107       8.114   2.031 -28.765  1.00 96.84           O  
ATOM   1487  HG1 THR A 107       7.985   2.749 -28.140  1.00 96.84           H  
ATOM   1488  N   ILE A 108      11.704   4.382 -30.619  1.00 95.85           N  
ATOM   1489  H   ILE A 108      12.179   3.907 -29.864  1.00 95.85           H  
ATOM   1490  CA  ILE A 108      12.531   4.921 -31.702  1.00 95.85           C  
ATOM   1491  HA  ILE A 108      11.883   5.159 -32.546  1.00 95.85           H  
ATOM   1492  C   ILE A 108      13.514   3.843 -32.157  1.00 95.85           C  
ATOM   1493  CB  ILE A 108      13.263   6.226 -31.306  1.00 95.85           C  
ATOM   1494  HB  ILE A 108      14.038   5.998 -30.574  1.00 95.85           H  
ATOM   1495  O   ILE A 108      14.319   3.339 -31.376  1.00 95.85           O  
ATOM   1496  CG1 ILE A 108      12.338   7.330 -30.733  1.00 95.85           C  
ATOM   1497 HG12 ILE A 108      12.689   8.310 -31.055  1.00 95.85           H  
ATOM   1498 HG13 ILE A 108      11.323   7.208 -31.112  1.00 95.85           H  
ATOM   1499  CG2 ILE A 108      13.952   6.780 -32.566  1.00 95.85           C  
ATOM   1500 HG21 ILE A 108      14.727   6.096 -32.912  1.00 95.85           H  
ATOM   1501 HG22 ILE A 108      13.222   6.949 -33.358  1.00 95.85           H  
ATOM   1502 HG23 ILE A 108      14.433   7.729 -32.330  1.00 95.85           H  
ATOM   1503  CD1 ILE A 108      12.323   7.363 -29.201  1.00 95.85           C  
ATOM   1504 HD11 ILE A 108      13.340   7.449 -28.819  1.00 95.85           H  
ATOM   1505 HD12 ILE A 108      11.865   6.457 -28.805  1.00 95.85           H  
ATOM   1506 HD13 ILE A 108      11.755   8.231 -28.867  1.00 95.85           H  
ATOM   1507  N   GLY A 109      13.446   3.474 -33.438  1.00 91.58           N  
ATOM   1508  H   GLY A 109      12.734   3.890 -34.021  1.00 91.58           H  
ATOM   1509  CA  GLY A 109      14.184   2.320 -33.950  1.00 91.58           C  
ATOM   1510  HA2 GLY A 109      15.253   2.482 -33.812  1.00 91.58           H  
ATOM   1511  HA3 GLY A 109      13.986   2.190 -35.014  1.00 91.58           H  
ATOM   1512  C   GLY A 109      13.768   1.045 -33.216  1.00 91.58           C  
ATOM   1513  O   GLY A 109      12.582   0.737 -33.126  1.00 91.58           O  
ATOM   1514  N   GLY A 110      14.746   0.314 -32.690  1.00 93.56           N  
ATOM   1515  H   GLY A 110      15.700   0.620 -32.820  1.00 93.56           H  
ATOM   1516  CA  GLY A 110      14.547  -0.878 -31.874  1.00 93.56           C  
ATOM   1517  HA2 GLY A 110      15.347  -1.578 -32.115  1.00 93.56           H  
ATOM   1518  HA3 GLY A 110      13.590  -1.342 -32.113  1.00 93.56           H  
ATOM   1519  C   GLY A 110      14.594  -0.643 -30.366  1.00 93.56           C  
ATOM   1520  O   GLY A 110      14.819  -1.609 -29.642  1.00 93.56           O  
ATOM   1521  N   VAL A 111      14.450   0.600 -29.897  1.00 96.45           N  
ATOM   1522  H   VAL A 111      14.281   1.354 -30.548  1.00 96.45           H  
ATOM   1523  CA  VAL A 111      14.531   0.958 -28.475  1.00 96.45           C  
ATOM   1524  HA  VAL A 111      14.726   0.062 -27.885  1.00 96.45           H  
ATOM   1525  C   VAL A 111      13.206   1.547 -28.012  1.00 96.45           C  
ATOM   1526  CB  VAL A 111      15.680   1.947 -28.204  1.00 96.45           C  
ATOM   1527  HB  VAL A 111      15.448   2.915 -28.647  1.00 96.45           H  
ATOM   1528  O   VAL A 111      12.700   2.498 -28.614  1.00 96.45           O  
ATOM   1529  CG1 VAL A 111      15.876   2.125 -26.699  1.00 96.45           C  
ATOM   1530 HG11 VAL A 111      14.999   2.597 -26.256  1.00 96.45           H  
ATOM   1531 HG12 VAL A 111      16.035   1.154 -26.232  1.00 96.45           H  
ATOM   1532 HG13 VAL A 111      16.740   2.760 -26.502  1.00 96.45           H  
ATOM   1533  CG2 VAL A 111      17.010   1.458 -28.787  1.00 96.45           C  
ATOM   1534 HG21 VAL A 111      16.955   1.428 -29.875  1.00 96.45           H  
ATOM   1535 HG22 VAL A 111      17.809   2.142 -28.502  1.00 96.45           H  
ATOM   1536 HG23 VAL A 111      17.233   0.461 -28.407  1.00 96.45           H  
ATOM   1537  N   LYS A 112      12.650   0.997 -26.934  1.00 97.28           N  
ATOM   1538  H   LYS A 112      13.126   0.222 -26.495  1.00 97.28           H  
ATOM   1539  CA  LYS A 112      11.453   1.505 -26.268  1.00 97.28           C  
ATOM   1540  HA  LYS A 112      10.998   2.293 -26.870  1.00 97.28           H  
ATOM   1541  C   LYS A 112      11.842   2.102 -24.923  1.00 97.28           C  
ATOM   1542  CB  LYS A 112      10.442   0.364 -26.135  1.00 97.28           C  
ATOM   1543  HB2 LYS A 112      10.911  -0.454 -25.588  1.00 97.28           H  
ATOM   1544  HB3 LYS A 112      10.180   0.004 -27.130  1.00 97.28           H  
ATOM   1545  O   LYS A 112      12.329   1.393 -24.054  1.00 97.28           O  
ATOM   1546  CG  LYS A 112       9.164   0.797 -25.405  1.00 97.28           C  
ATOM   1547  HG2 LYS A 112       9.415   1.191 -24.420  1.00 97.28           H  
ATOM   1548  HG3 LYS A 112       8.645   1.566 -25.977  1.00 97.28           H  
ATOM   1549  CD  LYS A 112       8.267  -0.426 -25.226  1.00 97.28           C  
ATOM   1550  HD2 LYS A 112       7.899  -0.762 -26.196  1.00 97.28           H  
ATOM   1551  HD3 LYS A 112       8.865  -1.222 -24.784  1.00 97.28           H  
ATOM   1552  CE  LYS A 112       7.100  -0.105 -24.295  1.00 97.28           C  
ATOM   1553  HE2 LYS A 112       6.353   0.488 -24.823  1.00 97.28           H  
ATOM   1554  HE3 LYS A 112       7.482   0.486 -23.463  1.00 97.28           H  
ATOM   1555  NZ  LYS A 112       6.538  -1.372 -23.778  1.00 97.28           N  
ATOM   1556  HZ1 LYS A 112       6.150  -1.934 -24.521  1.00 97.28           H  
ATOM   1557  HZ2 LYS A 112       5.859  -1.198 -23.050  1.00 97.28           H  
ATOM   1558  HZ3 LYS A 112       7.291  -1.910 -23.373  1.00 97.28           H  
ATOM   1559  N   PHE A 113      11.577   3.390 -24.756  1.00 97.69           N  
ATOM   1560  H   PHE A 113      11.163   3.892 -25.529  1.00 97.69           H  
ATOM   1561  CA  PHE A 113      11.698   4.100 -23.488  1.00 97.69           C  
ATOM   1562  HA  PHE A 113      12.380   3.558 -22.833  1.00 97.69           H  
ATOM   1563  C   PHE A 113      10.329   4.177 -22.816  1.00 97.69           C  
ATOM   1564  CB  PHE A 113      12.284   5.496 -23.725  1.00 97.69           C  
ATOM   1565  HB2 PHE A 113      11.592   6.077 -24.336  1.00 97.69           H  
ATOM   1566  HB3 PHE A 113      12.378   6.002 -22.765  1.00 97.69           H  
ATOM   1567  O   PHE A 113       9.334   4.493 -23.478  1.00 97.69           O  
ATOM   1568  CG  PHE A 113      13.641   5.473 -24.398  1.00 97.69           C  
ATOM   1569  CD1 PHE A 113      14.805   5.304 -23.626  1.00 97.69           C  
ATOM   1570  HD1 PHE A 113      14.734   5.183 -22.555  1.00 97.69           H  
ATOM   1571  CD2 PHE A 113      13.739   5.579 -25.799  1.00 97.69           C  
ATOM   1572  HD2 PHE A 113      12.845   5.678 -26.396  1.00 97.69           H  
ATOM   1573  CE1 PHE A 113      16.064   5.268 -24.250  1.00 97.69           C  
ATOM   1574  HE1 PHE A 113      16.952   5.131 -23.652  1.00 97.69           H  
ATOM   1575  CE2 PHE A 113      14.998   5.534 -26.423  1.00 97.69           C  
ATOM   1576  HE2 PHE A 113      15.066   5.594 -27.499  1.00 97.69           H  
ATOM   1577  CZ  PHE A 113      16.162   5.392 -25.647  1.00 97.69           C  
ATOM   1578  HZ  PHE A 113      17.131   5.350 -26.122  1.00 97.69           H  
ATOM   1579  N   THR A 114      10.285   3.916 -21.514  1.00 97.85           N  
ATOM   1580  H   THR A 114      11.147   3.673 -21.046  1.00 97.85           H  
ATOM   1581  CA  THR A 114       9.085   4.030 -20.676  1.00 97.85           C  
ATOM   1582  HA  THR A 114       8.260   4.446 -21.254  1.00 97.85           H  
ATOM   1583  C   THR A 114       9.388   4.982 -19.529  1.00 97.85           C  
ATOM   1584  CB  THR A 114       8.654   2.655 -20.141  1.00 97.85           C  
ATOM   1585  HB  THR A 114       9.430   2.263 -19.483  1.00 97.85           H  
ATOM   1586  O   THR A 114      10.409   4.826 -18.873  1.00 97.85           O  
ATOM   1587  CG2 THR A 114       7.337   2.708 -19.367  1.00 97.85           C  
ATOM   1588 HG21 THR A 114       7.016   1.695 -19.126  1.00 97.85           H  
ATOM   1589 HG22 THR A 114       7.484   3.248 -18.432  1.00 97.85           H  
ATOM   1590 HG23 THR A 114       6.566   3.210 -19.952  1.00 97.85           H  
ATOM   1591  OG1 THR A 114       8.486   1.748 -21.218  1.00 97.85           O  
ATOM   1592  HG1 THR A 114       9.357   1.362 -21.337  1.00 97.85           H  
ATOM   1593  N   ALA A 115       8.536   5.976 -19.292  1.00 97.26           N  
ATOM   1594  H   ALA A 115       7.693   6.048 -19.843  1.00 97.26           H  
ATOM   1595  CA  ALA A 115       8.690   6.880 -18.157  1.00 97.26           C  
ATOM   1596  HA  ALA A 115       9.664   7.365 -18.212  1.00 97.26           H  
ATOM   1597  C   ALA A 115       8.619   6.090 -16.842  1.00 97.26           C  
ATOM   1598  CB  ALA A 115       7.599   7.956 -18.220  1.00 97.26           C  
ATOM   1599  HB1 ALA A 115       7.693   8.539 -19.136  1.00 97.26           H  
ATOM   1600  HB2 ALA A 115       7.695   8.619 -17.360  1.00 97.26           H  
ATOM   1601  HB3 ALA A 115       6.616   7.486 -18.182  1.00 97.26           H  
ATOM   1602  O   ALA A 115       7.729   5.252 -16.682  1.00 97.26           O  
ATOM   1603  N   ALA A 116       9.530   6.376 -15.911  1.00 93.55           N  
ATOM   1604  H   ALA A 116      10.266   7.037 -16.115  1.00 93.55           H  
ATOM   1605  CA  ALA A 116       9.456   5.833 -14.556  1.00 93.55           C  
ATOM   1606  HA  ALA A 116       9.356   4.749 -14.604  1.00 93.55           H  
ATOM   1607  C   ALA A 116       8.226   6.390 -13.812  1.00 93.55           C  
ATOM   1608  CB  ALA A 116      10.765   6.173 -13.837  1.00 93.55           C  
ATOM   1609  HB1 ALA A 116      11.612   5.744 -14.372  1.00 93.55           H  
ATOM   1610  HB2 ALA A 116      10.749   5.762 -12.827  1.00 93.55           H  
ATOM   1611  HB3 ALA A 116      10.896   7.253 -13.772  1.00 93.55           H  
ATOM   1612  O   ALA A 116       7.529   5.670 -13.099  1.00 93.55           O  
ATOM   1613  N   GLU A 117       7.910   7.666 -14.047  1.00 92.79           N  
ATOM   1614  H   GLU A 117       8.538   8.203 -14.628  1.00 92.79           H  
ATOM   1615  CA  GLU A 117       6.701   8.317 -13.547  1.00 92.79           C  
ATOM   1616  HA  GLU A 117       6.575   8.043 -12.499  1.00 92.79           H  
ATOM   1617  C   GLU A 117       5.456   7.865 -14.327  1.00 92.79           C  
ATOM   1618  CB  GLU A 117       6.886   9.837 -13.613  1.00 92.79           C  
ATOM   1619  HB2 GLU A 117       7.810  10.098 -13.097  1.00 92.79           H  
ATOM   1620  HB3 GLU A 117       6.983  10.125 -14.660  1.00 92.79           H  
ATOM   1621  O   GLU A 117       5.373   7.981 -15.557  1.00 92.79           O  
ATOM   1622  CG  GLU A 117       5.730  10.631 -12.974  1.00 92.79           C  
ATOM   1623  HG2 GLU A 117       5.668  10.379 -11.915  1.00 92.79           H  
ATOM   1624  HG3 GLU A 117       4.795  10.348 -13.457  1.00 92.79           H  
ATOM   1625  CD  GLU A 117       5.914  12.148 -13.138  1.00 92.79           C  
ATOM   1626  OE1 GLU A 117       5.058  12.944 -12.693  1.00 92.79           O  
ATOM   1627  OE2 GLU A 117       6.901  12.575 -13.780  1.00 92.79           O  
ATOM   1628  N   TYR A 118       4.452   7.393 -13.590  1.00 94.40           N  
ATOM   1629  H   TYR A 118       4.562   7.398 -12.586  1.00 94.40           H  
ATOM   1630  CA  TYR A 118       3.145   7.036 -14.133  1.00 94.40           C  
ATOM   1631  HA  TYR A 118       3.289   6.580 -15.112  1.00 94.40           H  
ATOM   1632  C   TYR A 118       2.276   8.284 -14.330  1.00 94.40           C  
ATOM   1633  CB  TYR A 118       2.467   5.997 -13.224  1.00 94.40           C  
ATOM   1634  HB2 TYR A 118       2.628   6.266 -12.180  1.00 94.40           H  
ATOM   1635  HB3 TYR A 118       1.392   6.023 -13.403  1.00 94.40           H  
ATOM   1636  O   TYR A 118       2.377   9.266 -13.606  1.00 94.40           O  
ATOM   1637  CG  TYR A 118       2.953   4.579 -13.456  1.00 94.40           C  
ATOM   1638  CD1 TYR A 118       2.118   3.639 -14.093  1.00 94.40           C  
ATOM   1639  HD1 TYR A 118       1.106   3.904 -14.358  1.00 94.40           H  
ATOM   1640  CD2 TYR A 118       4.259   4.213 -13.078  1.00 94.40           C  
ATOM   1641  HD2 TYR A 118       4.910   4.922 -12.590  1.00 94.40           H  
ATOM   1642  CE1 TYR A 118       2.608   2.354 -14.395  1.00 94.40           C  
ATOM   1643  HE1 TYR A 118       1.982   1.633 -14.900  1.00 94.40           H  
ATOM   1644  CE2 TYR A 118       4.760   2.941 -13.404  1.00 94.40           C  
ATOM   1645  HE2 TYR A 118       5.785   2.703 -13.162  1.00 94.40           H  
ATOM   1646  OH  TYR A 118       4.450   0.826 -14.492  1.00 94.40           O  
ATOM   1647  HH  TYR A 118       5.400   0.815 -14.350  1.00 94.40           H  
ATOM   1648  CZ  TYR A 118       3.943   2.020 -14.090  1.00 94.40           C  
ATOM   1649  N   GLY A 119       1.360   8.243 -15.294  1.00 94.04           N  
ATOM   1650  H   GLY A 119       1.360   7.478 -15.953  1.00 94.04           H  
ATOM   1651  CA  GLY A 119       0.442   9.350 -15.533  1.00 94.04           C  
ATOM   1652  HA2 GLY A 119      -0.479   8.951 -15.959  1.00 94.04           H  
ATOM   1653  HA3 GLY A 119       0.185   9.827 -14.587  1.00 94.04           H  
ATOM   1654  C   GLY A 119       0.983  10.413 -16.488  1.00 94.04           C  
ATOM   1655  O   GLY A 119       1.955  10.218 -17.218  1.00 94.04           O  
ATOM   1656  N   GLU A 120       0.303  11.560 -16.521  1.00 93.57           N  
ATOM   1657  H   GLU A 120      -0.462  11.683 -15.873  1.00 93.57           H  
ATOM   1658  CA  GLU A 120       0.558  12.610 -17.518  1.00 93.57           C  
ATOM   1659  HA  GLU A 120       0.547  12.153 -18.508  1.00 93.57           H  
ATOM   1660  C   GLU A 120       1.925  13.292 -17.357  1.00 93.57           C  
ATOM   1661  CB  GLU A 120      -0.545  13.676 -17.462  1.00 93.57           C  
ATOM   1662  HB2 GLU A 120      -0.595  14.078 -16.450  1.00 93.57           H  
ATOM   1663  HB3 GLU A 120      -0.278  14.484 -18.143  1.00 93.57           H  
ATOM   1664  O   GLU A 120       2.434  13.876 -18.318  1.00 93.57           O  
ATOM   1665  CG  GLU A 120      -1.925  13.139 -17.872  1.00 93.57           C  
ATOM   1666  HG2 GLU A 120      -1.851  12.729 -18.879  1.00 93.57           H  
ATOM   1667  HG3 GLU A 120      -2.210  12.333 -17.196  1.00 93.57           H  
ATOM   1668  CD  GLU A 120      -3.023  14.216 -17.850  1.00 93.57           C  
ATOM   1669  OE1 GLU A 120      -4.157  13.873 -18.254  1.00 93.57           O  
ATOM   1670  OE2 GLU A 120      -2.747  15.361 -17.423  1.00 93.57           O  
ATOM   1671  N   GLY A 121       2.531  13.210 -16.166  1.00 92.90           N  
ATOM   1672  H   GLY A 121       2.084  12.668 -15.440  1.00 92.90           H  
ATOM   1673  CA  GLY A 121       3.858  13.756 -15.879  1.00 92.90           C  
ATOM   1674  HA2 GLY A 121       3.845  14.839 -15.999  1.00 92.90           H  
ATOM   1675  HA3 GLY A 121       4.118  13.521 -14.847  1.00 92.90           H  
ATOM   1676  C   GLY A 121       4.945  13.176 -16.784  1.00 92.90           C  
ATOM   1677  O   GLY A 121       5.775  13.930 -17.297  1.00 92.90           O  
ATOM   1678  N   GLY A 122       4.846  11.885 -17.124  1.00 94.89           N  
ATOM   1679  H   GLY A 122       4.141  11.322 -16.671  1.00 94.89           H  
ATOM   1680  CA  GLY A 122       5.773  11.218 -18.040  1.00 94.89           C  
ATOM   1681  HA2 GLY A 122       5.478  10.172 -18.127  1.00 94.89           H  
ATOM   1682  HA3 GLY A 122       6.777  11.255 -17.617  1.00 94.89           H  
ATOM   1683  C   GLY A 122       5.811  11.828 -19.448  1.00 94.89           C  
ATOM   1684  O   GLY A 122       6.841  11.767 -20.116  1.00 94.89           O  
ATOM   1685  N   ASN A 123       4.741  12.501 -19.897  1.00 96.67           N  
ATOM   1686  H   ASN A 123       3.942  12.590 -19.286  1.00 96.67           H  
ATOM   1687  CA  ASN A 123       4.709  13.167 -21.212  1.00 96.67           C  
ATOM   1688  HA  ASN A 123       5.045  12.455 -21.966  1.00 96.67           H  
ATOM   1689  C   ASN A 123       5.637  14.391 -21.293  1.00 96.67           C  
ATOM   1690  CB  ASN A 123       3.277  13.605 -21.545  1.00 96.67           C  
ATOM   1691  HB2 ASN A 123       3.274  14.084 -22.524  1.00 96.67           H  
ATOM   1692  HB3 ASN A 123       2.952  14.343 -20.812  1.00 96.67           H  
ATOM   1693  O   ASN A 123       5.846  14.965 -22.363  1.00 96.67           O  
ATOM   1694  CG  ASN A 123       2.280  12.470 -21.605  1.00 96.67           C  
ATOM   1695  ND2 ASN A 123       1.124  12.675 -21.028  1.00 96.67           N  
ATOM   1696 HD21 ASN A 123       0.464  11.912 -20.985  1.00 96.67           H  
ATOM   1697 HD22 ASN A 123       0.993  13.493 -20.449  1.00 96.67           H  
ATOM   1698  OD1 ASN A 123       2.508  11.428 -22.200  1.00 96.67           O  
ATOM   1699  N   LYS A 124       6.164  14.843 -20.152  1.00 95.96           N  
ATOM   1700  H   LYS A 124       5.939  14.348 -19.301  1.00 95.96           H  
ATOM   1701  CA  LYS A 124       7.100  15.968 -20.058  1.00 95.96           C  
ATOM   1702  HA  LYS A 124       6.904  16.660 -20.876  1.00 95.96           H  
ATOM   1703  C   LYS A 124       8.557  15.531 -20.208  1.00 95.96           C  
ATOM   1704  CB  LYS A 124       6.884  16.682 -18.721  1.00 95.96           C  
ATOM   1705  HB2 LYS A 124       7.154  15.997 -17.918  1.00 95.96           H  
ATOM   1706  HB3 LYS A 124       7.561  17.534 -18.649  1.00 95.96           H  
ATOM   1707  O   LYS A 124       9.443  16.384 -20.222  1.00 95.96           O  
ATOM   1708  CG  LYS A 124       5.437  17.165 -18.523  1.00 95.96           C  
ATOM   1709  HG2 LYS A 124       5.167  17.896 -19.285  1.00 95.96           H  
ATOM   1710  HG3 LYS A 124       4.744  16.325 -18.562  1.00 95.96           H  
ATOM   1711  CD  LYS A 124       5.365  17.794 -17.138  1.00 95.96           C  
ATOM   1712  HD2 LYS A 124       5.995  18.684 -17.128  1.00 95.96           H  
ATOM   1713  HD3 LYS A 124       5.770  17.077 -16.424  1.00 95.96           H  
ATOM   1714  CE  LYS A 124       3.952  18.175 -16.704  1.00 95.96           C  
ATOM   1715  HE2 LYS A 124       3.668  19.100 -17.205  1.00 95.96           H  
ATOM   1716  HE3 LYS A 124       3.262  17.382 -16.991  1.00 95.96           H  
ATOM   1717  NZ  LYS A 124       3.948  18.341 -15.231  1.00 95.96           N  
ATOM   1718  HZ1 LYS A 124       4.033  17.441 -14.781  1.00 95.96           H  
ATOM   1719  HZ2 LYS A 124       4.796  18.799 -14.927  1.00 95.96           H  
ATOM   1720  HZ3 LYS A 124       3.133  18.819 -14.874  1.00 95.96           H  
ATOM   1721  N   ILE A 125       8.806  14.231 -20.330  1.00 97.84           N  
ATOM   1722  H   ILE A 125       8.033  13.582 -20.313  1.00 97.84           H  
ATOM   1723  CA  ILE A 125      10.143  13.673 -20.493  1.00 97.84           C  
ATOM   1724  HA  ILE A 125      10.856  14.331 -19.996  1.00 97.84           H  
ATOM   1725  C   ILE A 125      10.486  13.636 -21.983  1.00 97.84           C  
ATOM   1726  CB  ILE A 125      10.252  12.295 -19.807  1.00 97.84           C  
ATOM   1727  HB  ILE A 125       9.586  11.598 -20.314  1.00 97.84           H  
ATOM   1728  O   ILE A 125       9.702  13.174 -22.814  1.00 97.84           O  
ATOM   1729  CG1 ILE A 125       9.821  12.400 -18.322  1.00 97.84           C  
ATOM   1730 HG12 ILE A 125       8.803  12.787 -18.258  1.00 97.84           H  
ATOM   1731 HG13 ILE A 125      10.477  13.095 -17.799  1.00 97.84           H  
ATOM   1732  CG2 ILE A 125      11.695  11.769 -19.924  1.00 97.84           C  
ATOM   1733 HG21 ILE A 125      11.768  10.784 -19.464  1.00 97.84           H  
ATOM   1734 HG22 ILE A 125      11.993  11.661 -20.967  1.00 97.84           H  
ATOM   1735 HG23 ILE A 125      12.387  12.442 -19.418  1.00 97.84           H  
ATOM   1736  CD1 ILE A 125       9.819  11.066 -17.572  1.00 97.84           C  
ATOM   1737 HD11 ILE A 125       9.280  10.315 -18.150  1.00 97.84           H  
ATOM   1738 HD12 ILE A 125       9.332  11.191 -16.605  1.00 97.84           H  
ATOM   1739 HD13 ILE A 125      10.842  10.733 -17.399  1.00 97.84           H  
ATOM   1740  N   GLN A 126      11.672  14.131 -22.321  1.00 97.34           N  
ATOM   1741  H   GLN A 126      12.240  14.527 -21.586  1.00 97.34           H  
ATOM   1742  CA  GLN A 126      12.299  13.957 -23.623  1.00 97.34           C  
ATOM   1743  HA  GLN A 126      11.580  13.521 -24.316  1.00 97.34           H  
ATOM   1744  C   GLN A 126      13.480  13.015 -23.497  1.00 97.34           C  
ATOM   1745  CB  GLN A 126      12.787  15.291 -24.191  1.00 97.34           C  
ATOM   1746  HB2 GLN A 126      13.328  15.099 -25.118  1.00 97.34           H  
ATOM   1747  HB3 GLN A 126      13.471  15.758 -23.482  1.00 97.34           H  
ATOM   1748  O   GLN A 126      14.267  13.131 -22.562  1.00 97.34           O  
ATOM   1749  CG  GLN A 126      11.633  16.242 -24.490  1.00 97.34           C  
ATOM   1750  HG2 GLN A 126      11.129  16.513 -23.562  1.00 97.34           H  
ATOM   1751  HG3 GLN A 126      10.927  15.733 -25.146  1.00 97.34           H  
ATOM   1752  CD  GLN A 126      12.124  17.511 -25.167  1.00 97.34           C  
ATOM   1753  NE2 GLN A 126      11.453  17.977 -26.189  1.00 97.34           N  
ATOM   1754 HE21 GLN A 126      10.586  17.535 -26.458  1.00 97.34           H  
ATOM   1755 HE22 GLN A 126      11.798  18.836 -26.594  1.00 97.34           H  
ATOM   1756  OE1 GLN A 126      13.126  18.114 -24.827  1.00 97.34           O  
ATOM   1757  N   VAL A 127      13.638  12.142 -24.481  1.00 97.99           N  
ATOM   1758  H   VAL A 127      12.940  12.109 -25.210  1.00 97.99           H  
ATOM   1759  CA  VAL A 127      14.823  11.302 -24.637  1.00 97.99           C  
ATOM   1760  HA  VAL A 127      15.493  11.475 -23.795  1.00 97.99           H  
ATOM   1761  C   VAL A 127      15.590  11.704 -25.885  1.00 97.99           C  
ATOM   1762  CB  VAL A 127      14.474   9.805 -24.621  1.00 97.99           C  
ATOM   1763  HB  VAL A 127      15.356   9.242 -24.928  1.00 97.99           H  
ATOM   1764  O   VAL A 127      15.010  12.185 -26.863  1.00 97.99           O  
ATOM   1765  CG1 VAL A 127      14.111   9.388 -23.192  1.00 97.99           C  
ATOM   1766 HG11 VAL A 127      13.869   8.326 -23.161  1.00 97.99           H  
ATOM   1767 HG12 VAL A 127      14.958   9.572 -22.531  1.00 97.99           H  
ATOM   1768 HG13 VAL A 127      13.264   9.968 -22.825  1.00 97.99           H  
ATOM   1769  CG2 VAL A 127      13.325   9.426 -25.564  1.00 97.99           C  
ATOM   1770 HG21 VAL A 127      12.391   9.869 -25.218  1.00 97.99           H  
ATOM   1771 HG22 VAL A 127      13.212   8.342 -25.585  1.00 97.99           H  
ATOM   1772 HG23 VAL A 127      13.510   9.786 -26.576  1.00 97.99           H  
ATOM   1773  N   LYS A 128      16.902  11.496 -25.855  1.00 97.28           N  
ATOM   1774  H   LYS A 128      17.303  11.206 -24.974  1.00 97.28           H  
ATOM   1775  CA  LYS A 128      17.817  11.719 -26.972  1.00 97.28           C  
ATOM   1776  HA  LYS A 128      17.272  11.641 -27.913  1.00 97.28           H  
ATOM   1777  C   LYS A 128      18.912  10.660 -26.953  1.00 97.28           C  
ATOM   1778  CB  LYS A 128      18.400  13.132 -26.848  1.00 97.28           C  
ATOM   1779  HB2 LYS A 128      17.575  13.841 -26.775  1.00 97.28           H  
ATOM   1780  HB3 LYS A 128      18.990  13.193 -25.934  1.00 97.28           H  
ATOM   1781  O   LYS A 128      19.434  10.328 -25.885  1.00 97.28           O  
ATOM   1782  CG  LYS A 128      19.273  13.518 -28.048  1.00 97.28           C  
ATOM   1783  HG2 LYS A 128      18.641  13.595 -28.932  1.00 97.28           H  
ATOM   1784  HG3 LYS A 128      20.033  12.755 -28.214  1.00 97.28           H  
ATOM   1785  CD  LYS A 128      19.986  14.851 -27.822  1.00 97.28           C  
ATOM   1786  HD2 LYS A 128      19.258  15.657 -27.734  1.00 97.28           H  
ATOM   1787  HD3 LYS A 128      20.569  14.780 -26.903  1.00 97.28           H  
ATOM   1788  CE  LYS A 128      20.909  15.101 -29.015  1.00 97.28           C  
ATOM   1789  HE2 LYS A 128      20.324  15.504 -29.842  1.00 97.28           H  
ATOM   1790  HE3 LYS A 128      21.321  14.143 -29.330  1.00 97.28           H  
ATOM   1791  NZ  LYS A 128      22.025  16.000 -28.655  1.00 97.28           N  
ATOM   1792  HZ1 LYS A 128      21.726  16.954 -28.514  1.00 97.28           H  
ATOM   1793  HZ2 LYS A 128      22.510  15.639 -27.846  1.00 97.28           H  
ATOM   1794  HZ3 LYS A 128      22.764  15.929 -29.340  1.00 97.28           H  
ATOM   1795  N   LEU A 129      19.297  10.190 -28.137  1.00 96.85           N  
ATOM   1796  H   LEU A 129      18.832  10.532 -28.966  1.00 96.85           H  
ATOM   1797  CA  LEU A 129      20.463   9.333 -28.316  1.00 96.85           C  
ATOM   1798  HA  LEU A 129      21.035   9.330 -27.388  1.00 96.85           H  
ATOM   1799  C   LEU A 129      21.363   9.895 -29.418  1.00 96.85           C  
ATOM   1800  CB  LEU A 129      20.009   7.894 -28.602  1.00 96.85           C  
ATOM   1801  HB2 LEU A 129      19.131   7.662 -27.998  1.00 96.85           H  
ATOM   1802  HB3 LEU A 129      19.725   7.819 -29.652  1.00 96.85           H  
ATOM   1803  O   LEU A 129      20.928  10.097 -30.552  1.00 96.85           O  
ATOM   1804  CG  LEU A 129      21.102   6.865 -28.278  1.00 96.85           C  
ATOM   1805  HG  LEU A 129      22.076   7.246 -28.584  1.00 96.85           H  
ATOM   1806  CD1 LEU A 129      21.133   6.534 -26.783  1.00 96.85           C  
ATOM   1807 HD11 LEU A 129      21.362   7.435 -26.213  1.00 96.85           H  
ATOM   1808 HD12 LEU A 129      20.168   6.141 -26.461  1.00 96.85           H  
ATOM   1809 HD13 LEU A 129      21.902   5.790 -26.579  1.00 96.85           H  
ATOM   1810  CD2 LEU A 129      20.842   5.569 -29.028  1.00 96.85           C  
ATOM   1811 HD21 LEU A 129      19.856   5.181 -28.774  1.00 96.85           H  
ATOM   1812 HD22 LEU A 129      20.892   5.751 -30.102  1.00 96.85           H  
ATOM   1813 HD23 LEU A 129      21.606   4.841 -28.752  1.00 96.85           H  
ATOM   1814  N   GLU A 130      22.625  10.141 -29.088  1.00 96.76           N  
ATOM   1815  H   GLU A 130      22.922   9.930 -28.146  1.00 96.76           H  
ATOM   1816  CA  GLU A 130      23.643  10.624 -30.024  1.00 96.76           C  
ATOM   1817  HA  GLU A 130      23.279  10.477 -31.041  1.00 96.76           H  
ATOM   1818  C   GLU A 130      24.929   9.797 -29.927  1.00 96.76           C  
ATOM   1819  CB  GLU A 130      23.856  12.141 -29.844  1.00 96.76           C  
ATOM   1820  HB2 GLU A 130      22.891  12.627 -29.987  1.00 96.76           H  
ATOM   1821  HB3 GLU A 130      24.517  12.493 -30.635  1.00 96.76           H  
ATOM   1822  O   GLU A 130      25.048   8.914 -29.076  1.00 96.76           O  
ATOM   1823  CG  GLU A 130      24.428  12.589 -28.484  1.00 96.76           C  
ATOM   1824  HG2 GLU A 130      23.867  12.106 -27.684  1.00 96.76           H  
ATOM   1825  HG3 GLU A 130      25.470  12.277 -28.414  1.00 96.76           H  
ATOM   1826  CD  GLU A 130      24.339  14.116 -28.296  1.00 96.76           C  
ATOM   1827  OE1 GLU A 130      24.066  14.593 -27.166  1.00 96.76           O  
ATOM   1828  OE2 GLU A 130      24.398  14.879 -29.289  1.00 96.76           O  
ATOM   1829  N   ASP A 131      25.889  10.047 -30.816  1.00 95.98           N  
ATOM   1830  H   ASP A 131      25.783  10.808 -31.471  1.00 95.98           H  
ATOM   1831  CA  ASP A 131      27.190   9.384 -30.732  1.00 95.98           C  
ATOM   1832  HA  ASP A 131      27.022   8.312 -30.622  1.00 95.98           H  
ATOM   1833  C   ASP A 131      27.946   9.850 -29.482  1.00 95.98           C  
ATOM   1834  CB  ASP A 131      28.005   9.590 -32.016  1.00 95.98           C  
ATOM   1835  HB2 ASP A 131      28.996   9.156 -31.876  1.00 95.98           H  
ATOM   1836  HB3 ASP A 131      28.123  10.657 -32.200  1.00 95.98           H  
ATOM   1837  O   ASP A 131      27.960  11.038 -29.147  1.00 95.98           O  
ATOM   1838  CG  ASP A 131      27.356   8.919 -33.231  1.00 95.98           C  
ATOM   1839  OD1 ASP A 131      26.702   7.854 -33.069  1.00 95.98           O  
ATOM   1840  OD2 ASP A 131      27.445   9.498 -34.334  1.00 95.98           O  
ATOM   1841  N   GLY A 132      28.547   8.891 -28.779  1.00 93.65           N  
ATOM   1842  H   GLY A 132      28.523   7.944 -29.130  1.00 93.65           H  
ATOM   1843  CA  GLY A 132      29.318   9.148 -27.571  1.00 93.65           C  
ATOM   1844  HA2 GLY A 132      29.424   8.228 -26.997  1.00 93.65           H  
ATOM   1845  HA3 GLY A 132      28.783   9.868 -26.951  1.00 93.65           H  
ATOM   1846  C   GLY A 132      30.707   9.715 -27.856  1.00 93.65           C  
ATOM   1847  O   GLY A 132      31.165   9.790 -28.999  1.00 93.65           O  
ATOM   1848  N   SER A 133      31.410  10.091 -26.788  1.00 92.96           N  
ATOM   1849  H   SER A 133      30.961  10.045 -25.884  1.00 92.96           H  
ATOM   1850  CA  SER A 133      32.781  10.615 -26.887  1.00 92.96           C  
ATOM   1851  HA  SER A 133      32.786  11.436 -27.603  1.00 92.96           H  
ATOM   1852  C   SER A 133      33.792   9.572 -27.389  1.00 92.96           C  
ATOM   1853  CB  SER A 133      33.234  11.159 -25.530  1.00 92.96           C  
ATOM   1854  HB2 SER A 133      34.280  11.457 -25.604  1.00 92.96           H  
ATOM   1855  HB3 SER A 133      33.142  10.386 -24.766  1.00 92.96           H  
ATOM   1856  O   SER A 133      34.814   9.932 -27.980  1.00 92.96           O  
ATOM   1857  OG  SER A 133      32.476  12.290 -25.149  1.00 92.96           O  
ATOM   1858  HG  SER A 133      31.737  11.996 -24.611  1.00 92.96           H  
ATOM   1859  N   ILE A 134      33.528   8.280 -27.167  1.00 89.13           N  
ATOM   1860  H   ILE A 134      32.711   8.064 -26.614  1.00 89.13           H  
ATOM   1861  CA  ILE A 134      34.307   7.166 -27.720  1.00 89.13           C  
ATOM   1862  HA  ILE A 134      35.316   7.528 -27.918  1.00 89.13           H  
ATOM   1863  C   ILE A 134      33.670   6.704 -29.042  1.00 89.13           C  
ATOM   1864  CB  ILE A 134      34.442   6.024 -26.687  1.00 89.13           C  
ATOM   1865  HB  ILE A 134      33.451   5.768 -26.312  1.00 89.13           H  
ATOM   1866  O   ILE A 134      32.468   6.427 -29.067  1.00 89.13           O  
ATOM   1867  CG1 ILE A 134      35.311   6.514 -25.506  1.00 89.13           C  
ATOM   1868 HG12 ILE A 134      34.915   7.456 -25.127  1.00 89.13           H  
ATOM   1869 HG13 ILE A 134      36.329   6.697 -25.850  1.00 89.13           H  
ATOM   1870  CG2 ILE A 134      35.061   4.757 -27.315  1.00 89.13           C  
ATOM   1871 HG21 ILE A 134      35.153   3.964 -26.573  1.00 89.13           H  
ATOM   1872 HG22 ILE A 134      34.419   4.373 -28.108  1.00 89.13           H  
ATOM   1873 HG23 ILE A 134      36.046   4.978 -27.727  1.00 89.13           H  
ATOM   1874  CD1 ILE A 134      35.350   5.539 -24.329  1.00 89.13           C  
ATOM   1875 HD11 ILE A 134      34.330   5.278 -24.047  1.00 89.13           H  
ATOM   1876 HD12 ILE A 134      35.899   4.634 -24.589  1.00 89.13           H  
ATOM   1877 HD13 ILE A 134      35.846   6.017 -23.484  1.00 89.13           H  
ATOM   1878  N   PRO A 135      34.446   6.546 -30.133  1.00 85.26           N  
ATOM   1879  CA  PRO A 135      33.923   6.022 -31.392  1.00 85.26           C  
ATOM   1880  HA  PRO A 135      33.244   6.762 -31.814  1.00 85.26           H  
ATOM   1881  C   PRO A 135      33.184   4.689 -31.209  1.00 85.26           C  
ATOM   1882  CB  PRO A 135      35.142   5.866 -32.308  1.00 85.26           C  
ATOM   1883  HB2 PRO A 135      34.886   6.043 -33.353  1.00 85.26           H  
ATOM   1884  HB3 PRO A 135      35.584   4.878 -32.186  1.00 85.26           H  
ATOM   1885  O   PRO A 135      33.704   3.775 -30.573  1.00 85.26           O  
ATOM   1886  CG  PRO A 135      36.115   6.917 -31.779  1.00 85.26           C  
ATOM   1887  HG2 PRO A 135      37.150   6.662 -32.008  1.00 85.26           H  
ATOM   1888  HG3 PRO A 135      35.855   7.893 -32.188  1.00 85.26           H  
ATOM   1889  CD  PRO A 135      35.850   6.905 -30.276  1.00 85.26           C  
ATOM   1890  HD2 PRO A 135      36.055   7.891 -29.861  1.00 85.26           H  
ATOM   1891  HD3 PRO A 135      36.469   6.146 -29.796  1.00 85.26           H  
ATOM   1892  N   GLY A 136      31.976   4.586 -31.767  1.00 83.94           N  
ATOM   1893  H   GLY A 136      31.588   5.401 -32.221  1.00 83.94           H  
ATOM   1894  CA  GLY A 136      31.122   3.395 -31.668  1.00 83.94           C  
ATOM   1895  HA2 GLY A 136      30.467   3.355 -32.538  1.00 83.94           H  
ATOM   1896  HA3 GLY A 136      31.746   2.501 -31.675  1.00 83.94           H  
ATOM   1897  C   GLY A 136      30.236   3.332 -30.417  1.00 83.94           C  
ATOM   1898  O   GLY A 136      29.303   2.535 -30.390  1.00 83.94           O  
ATOM   1899  N   SER A 137      30.465   4.196 -29.424  1.00 93.08           N  
ATOM   1900  H   SER A 137      31.224   4.855 -29.522  1.00 93.08           H  
ATOM   1901  CA  SER A 137      29.601   4.316 -28.244  1.00 93.08           C  
ATOM   1902  HA  SER A 137      29.157   3.342 -28.039  1.00 93.08           H  
ATOM   1903  C   SER A 137      28.449   5.304 -28.462  1.00 93.08           C  
ATOM   1904  CB  SER A 137      30.435   4.686 -27.017  1.00 93.08           C  
ATOM   1905  HB2 SER A 137      31.317   4.047 -26.965  1.00 93.08           H  
ATOM   1906  HB3 SER A 137      29.837   4.523 -26.121  1.00 93.08           H  
ATOM   1907  O   SER A 137      28.440   6.079 -29.425  1.00 93.08           O  
ATOM   1908  OG  SER A 137      30.837   6.041 -27.053  1.00 93.08           O  
ATOM   1909  HG  SER A 137      31.346   6.198 -27.852  1.00 93.08           H  
ATOM   1910  N   LYS A 138      27.472   5.295 -27.554  1.00 94.84           N  
ATOM   1911  H   LYS A 138      27.543   4.622 -26.805  1.00 94.84           H  
ATOM   1912  CA  LYS A 138      26.327   6.209 -27.537  1.00 94.84           C  
ATOM   1913  HA  LYS A 138      26.408   6.898 -28.378  1.00 94.84           H  
ATOM   1914  C   LYS A 138      26.330   7.096 -26.307  1.00 94.84           C  
ATOM   1915  CB  LYS A 138      25.004   5.428 -27.659  1.00 94.84           C  
ATOM   1916  HB2 LYS A 138      24.932   4.715 -26.837  1.00 94.84           H  
ATOM   1917  HB3 LYS A 138      24.166   6.119 -27.579  1.00 94.84           H  
ATOM   1918  O   LYS A 138      26.878   6.755 -25.261  1.00 94.84           O  
ATOM   1919  CG  LYS A 138      24.877   4.664 -28.984  1.00 94.84           C  
ATOM   1920  HG2 LYS A 138      25.730   3.994 -29.094  1.00 94.84           H  
ATOM   1921  HG3 LYS A 138      23.967   4.064 -28.958  1.00 94.84           H  
ATOM   1922  CD  LYS A 138      24.822   5.585 -30.203  1.00 94.84           C  
ATOM   1923  HD2 LYS A 138      25.678   6.260 -30.204  1.00 94.84           H  
ATOM   1924  HD3 LYS A 138      23.907   6.177 -30.178  1.00 94.84           H  
ATOM   1925  CE  LYS A 138      24.883   4.746 -31.476  1.00 94.84           C  
ATOM   1926  HE2 LYS A 138      23.953   4.187 -31.581  1.00 94.84           H  
ATOM   1927  HE3 LYS A 138      25.708   4.039 -31.384  1.00 94.84           H  
ATOM   1928  NZ  LYS A 138      25.106   5.624 -32.645  1.00 94.84           N  
ATOM   1929  HZ1 LYS A 138      25.927   6.204 -32.553  1.00 94.84           H  
ATOM   1930  HZ2 LYS A 138      24.353   6.295 -32.697  1.00 94.84           H  
ATOM   1931  HZ3 LYS A 138      25.164   5.108 -33.512  1.00 94.84           H  
ATOM   1932  N   LYS A 139      25.656   8.228 -26.438  1.00 95.70           N  
ATOM   1933  H   LYS A 139      25.294   8.451 -27.354  1.00 95.70           H  
ATOM   1934  CA  LYS A 139      25.309   9.109 -25.340  1.00 95.70           C  
ATOM   1935  HA  LYS A 139      25.702   8.693 -24.412  1.00 95.70           H  
ATOM   1936  C   LYS A 139      23.797   9.195 -25.226  1.00 95.70           C  
ATOM   1937  CB  LYS A 139      25.974  10.460 -25.568  1.00 95.70           C  
ATOM   1938  HB2 LYS A 139      25.630  10.880 -26.514  1.00 95.70           H  
ATOM   1939  HB3 LYS A 139      27.053  10.317 -25.623  1.00 95.70           H  
ATOM   1940  O   LYS A 139      23.127   9.642 -26.156  1.00 95.70           O  
ATOM   1941  CG  LYS A 139      25.649  11.415 -24.423  1.00 95.70           C  
ATOM   1942  HG2 LYS A 139      25.971  10.987 -23.474  1.00 95.70           H  
ATOM   1943  HG3 LYS A 139      24.576  11.606 -24.388  1.00 95.70           H  
ATOM   1944  CD  LYS A 139      26.380  12.724 -24.670  1.00 95.70           C  
ATOM   1945  HD2 LYS A 139      26.082  13.121 -25.640  1.00 95.70           H  
ATOM   1946  HD3 LYS A 139      27.456  12.549 -24.659  1.00 95.70           H  
ATOM   1947  CE  LYS A 139      25.985  13.692 -23.566  1.00 95.70           C  
ATOM   1948  HE2 LYS A 139      26.321  13.300 -22.606  1.00 95.70           H  
ATOM   1949  HE3 LYS A 139      24.898  13.762 -23.538  1.00 95.70           H  
ATOM   1950  NZ  LYS A 139      26.579  15.007 -23.852  1.00 95.70           N  
ATOM   1951  HZ1 LYS A 139      26.227  15.312 -24.749  1.00 95.70           H  
ATOM   1952  HZ2 LYS A 139      27.582  14.906 -23.904  1.00 95.70           H  
ATOM   1953  HZ3 LYS A 139      26.307  15.657 -23.129  1.00 95.70           H  
ATOM   1954  N   PHE A 140      23.283   8.783 -24.077  1.00 96.70           N  
ATOM   1955  H   PHE A 140      23.922   8.480 -23.356  1.00 96.70           H  
ATOM   1956  CA  PHE A 140      21.877   8.901 -23.724  1.00 96.70           C  
ATOM   1957  HA  PHE A 140      21.281   8.991 -24.633  1.00 96.70           H  
ATOM   1958  C   PHE A 140      21.644  10.164 -22.899  1.00 96.70           C  
ATOM   1959  CB  PHE A 140      21.422   7.639 -22.988  1.00 96.70           C  
ATOM   1960  HB2 PHE A 140      22.062   7.498 -22.117  1.00 96.70           H  
ATOM   1961  HB3 PHE A 140      21.536   6.775 -23.644  1.00 96.70           H  
ATOM   1962  O   PHE A 140      22.472  10.543 -22.065  1.00 96.70           O  
ATOM   1963  CG  PHE A 140      19.990   7.707 -22.517  1.00 96.70           C  
ATOM   1964  CD1 PHE A 140      19.700   7.625 -21.145  1.00 96.70           C  
ATOM   1965  HD1 PHE A 140      20.478   7.382 -20.437  1.00 96.70           H  
ATOM   1966  CD2 PHE A 140      18.947   7.875 -23.443  1.00 96.70           C  
ATOM   1967  HD2 PHE A 140      19.152   7.910 -24.503  1.00 96.70           H  
ATOM   1968  CE1 PHE A 140      18.388   7.779 -20.682  1.00 96.70           C  
ATOM   1969  HE1 PHE A 140      18.164   7.708 -19.627  1.00 96.70           H  
ATOM   1970  CE2 PHE A 140      17.629   7.998 -22.986  1.00 96.70           C  
ATOM   1971  HE2 PHE A 140      16.818   8.108 -23.691  1.00 96.70           H  
ATOM   1972  CZ  PHE A 140      17.359   7.969 -21.611  1.00 96.70           C  
ATOM   1973  HZ  PHE A 140      16.340   8.079 -21.270  1.00 96.70           H  
ATOM   1974  N   THR A 141      20.531  10.843 -23.160  1.00 97.46           N  
ATOM   1975  H   THR A 141      19.912  10.498 -23.879  1.00 97.46           H  
ATOM   1976  CA  THR A 141      20.048  11.952 -22.338  1.00 97.46           C  
ATOM   1977  HA  THR A 141      20.515  11.888 -21.355  1.00 97.46           H  
ATOM   1978  C   THR A 141      18.538  11.834 -22.163  1.00 97.46           C  
ATOM   1979  CB  THR A 141      20.430  13.306 -22.956  1.00 97.46           C  
ATOM   1980  HB  THR A 141      19.944  13.412 -23.926  1.00 97.46           H  
ATOM   1981  O   THR A 141      17.826  11.779 -23.166  1.00 97.46           O  
ATOM   1982  CG2 THR A 141      20.045  14.485 -22.070  1.00 97.46           C  
ATOM   1983 HG21 THR A 141      18.961  14.548 -21.980  1.00 97.46           H  
ATOM   1984 HG22 THR A 141      20.475  14.338 -21.079  1.00 97.46           H  
ATOM   1985 HG23 THR A 141      20.419  15.411 -22.507  1.00 97.46           H  
ATOM   1986  OG1 THR A 141      21.833  13.369 -23.142  1.00 97.46           O  
ATOM   1987  HG1 THR A 141      22.066  12.511 -23.505  1.00 97.46           H  
ATOM   1988  N   ALA A 142      18.060  11.837 -20.919  1.00 97.47           N  
ATOM   1989  H   ALA A 142      18.712  11.880 -20.149  1.00 97.47           H  
ATOM   1990  CA  ALA A 142      16.658  12.069 -20.586  1.00 97.47           C  
ATOM   1991  HA  ALA A 142      16.083  12.117 -21.510  1.00 97.47           H  
ATOM   1992  C   ALA A 142      16.528  13.408 -19.861  1.00 97.47           C  
ATOM   1993  CB  ALA A 142      16.076  10.923 -19.755  1.00 97.47           C  
ATOM   1994  HB1 ALA A 142      16.193   9.978 -20.285  1.00 97.47           H  
ATOM   1995  HB2 ALA A 142      16.574  10.858 -18.788  1.00 97.47           H  
ATOM   1996  HB3 ALA A 142      15.015  11.098 -19.582  1.00 97.47           H  
ATOM   1997  O   ALA A 142      17.323  13.720 -18.977  1.00 97.47           O  
ATOM   1998  N   TYR A 143      15.543  14.209 -20.247  1.00 97.37           N  
ATOM   1999  H   TYR A 143      14.928  13.891 -20.982  1.00 97.37           H  
ATOM   2000  CA  TYR A 143      15.304  15.524 -19.668  1.00 97.37           C  
ATOM   2001  HA  TYR A 143      15.825  15.600 -18.714  1.00 97.37           H  
ATOM   2002  C   TYR A 143      13.819  15.728 -19.405  1.00 97.37           C  
ATOM   2003  CB  TYR A 143      15.851  16.607 -20.606  1.00 97.37           C  
ATOM   2004  HB2 TYR A 143      15.428  16.459 -21.600  1.00 97.37           H  
ATOM   2005  HB3 TYR A 143      16.931  16.490 -20.684  1.00 97.37           H  
ATOM   2006  O   TYR A 143      13.001  15.586 -20.316  1.00 97.37           O  
ATOM   2007  CG  TYR A 143      15.546  18.018 -20.140  1.00 97.37           C  
ATOM   2008  CD1 TYR A 143      14.688  18.847 -20.890  1.00 97.37           C  
ATOM   2009  HD1 TYR A 143      14.251  18.480 -21.807  1.00 97.37           H  
ATOM   2010  CD2 TYR A 143      16.092  18.482 -18.929  1.00 97.37           C  
ATOM   2011  HD2 TYR A 143      16.715  17.831 -18.334  1.00 97.37           H  
ATOM   2012  CE1 TYR A 143      14.387  20.144 -20.431  1.00 97.37           C  
ATOM   2013  HE1 TYR A 143      13.722  20.784 -20.992  1.00 97.37           H  
ATOM   2014  CE2 TYR A 143      15.785  19.771 -18.461  1.00 97.37           C  
ATOM   2015  HE2 TYR A 143      16.197  20.099 -17.518  1.00 97.37           H  
ATOM   2016  OH  TYR A 143      14.606  21.838 -18.747  1.00 97.37           O  
ATOM   2017  HH  TYR A 143      14.913  21.941 -17.843  1.00 97.37           H  
ATOM   2018  CZ  TYR A 143      14.927  20.602 -19.210  1.00 97.37           C  
ATOM   2019  N   LYS A 144      13.477  16.112 -18.178  1.00 96.27           N  
ATOM   2020  H   LYS A 144      14.209  16.210 -17.488  1.00 96.27           H  
ATOM   2021  CA  LYS A 144      12.114  16.464 -17.782  1.00 96.27           C  
ATOM   2022  HA  LYS A 144      11.416  16.154 -18.559  1.00 96.27           H  
ATOM   2023  C   LYS A 144      12.007  17.981 -17.629  1.00 96.27           C  
ATOM   2024  CB  LYS A 144      11.773  15.672 -16.515  1.00 96.27           C  
ATOM   2025  HB2 LYS A 144      12.450  15.958 -15.711  1.00 96.27           H  
ATOM   2026  HB3 LYS A 144      11.901  14.607 -16.713  1.00 96.27           H  
ATOM   2027  O   LYS A 144      12.689  18.589 -16.808  1.00 96.27           O  
ATOM   2028  CG  LYS A 144      10.335  15.935 -16.077  1.00 96.27           C  
ATOM   2029  HG2 LYS A 144       9.649  15.779 -16.910  1.00 96.27           H  
ATOM   2030  HG3 LYS A 144      10.296  16.976 -15.755  1.00 96.27           H  
ATOM   2031  CD  LYS A 144       9.930  15.038 -14.904  1.00 96.27           C  
ATOM   2032  HD2 LYS A 144      10.695  15.096 -14.129  1.00 96.27           H  
ATOM   2033  HD3 LYS A 144       9.848  14.004 -15.240  1.00 96.27           H  
ATOM   2034  CE  LYS A 144       8.592  15.506 -14.326  1.00 96.27           C  
ATOM   2035  HE2 LYS A 144       8.682  16.562 -14.071  1.00 96.27           H  
ATOM   2036  HE3 LYS A 144       7.815  15.399 -15.084  1.00 96.27           H  
ATOM   2037  NZ  LYS A 144       8.234  14.732 -13.118  1.00 96.27           N  
ATOM   2038  HZ1 LYS A 144       7.381  15.056 -12.686  1.00 96.27           H  
ATOM   2039  HZ2 LYS A 144       8.007  13.783 -13.379  1.00 96.27           H  
ATOM   2040  HZ3 LYS A 144       8.986  14.699 -12.444  1.00 96.27           H  
ATOM   2041  N   TRP A 145      11.185  18.628 -18.459  1.00 92.62           N  
ATOM   2042  H   TRP A 145      10.630  18.080 -19.102  1.00 92.62           H  
ATOM   2043  CA  TRP A 145      11.273  20.088 -18.631  1.00 92.62           C  
ATOM   2044  HA  TRP A 145      12.331  20.347 -18.670  1.00 92.62           H  
ATOM   2045  C   TRP A 145      10.703  20.922 -17.478  1.00 92.62           C  
ATOM   2046  CB  TRP A 145      10.652  20.511 -19.967  1.00 92.62           C  
ATOM   2047  HB2 TRP A 145      10.881  21.564 -20.131  1.00 92.62           H  
ATOM   2048  HB3 TRP A 145      11.133  19.948 -20.766  1.00 92.62           H  
ATOM   2049  O   TRP A 145      11.099  22.078 -17.326  1.00 92.62           O  
ATOM   2050  CG  TRP A 145       9.167  20.337 -20.076  1.00 92.62           C  
ATOM   2051  CD1 TRP A 145       8.558  19.293 -20.670  1.00 92.62           C  
ATOM   2052  HD1 TRP A 145       9.089  18.472 -21.127  1.00 92.62           H  
ATOM   2053  CD2 TRP A 145       8.088  21.190 -19.578  1.00 92.62           C  
ATOM   2054  CE2 TRP A 145       6.842  20.563 -19.882  1.00 92.62           C  
ATOM   2055  CE3 TRP A 145       8.032  22.423 -18.894  1.00 92.62           C  
ATOM   2056  HE3 TRP A 145       8.955  22.919 -18.631  1.00 92.62           H  
ATOM   2057  NE1 TRP A 145       7.188  19.421 -20.569  1.00 92.62           N  
ATOM   2058  HE1 TRP A 145       6.540  18.725 -20.907  1.00 92.62           H  
ATOM   2059  CH2 TRP A 145       5.589  22.338 -18.823  1.00 92.62           C  
ATOM   2060  HH2 TRP A 145       4.650  22.777 -18.521  1.00 92.62           H  
ATOM   2061  CZ2 TRP A 145       5.608  21.114 -19.512  1.00 92.62           C  
ATOM   2062  HZ2 TRP A 145       4.688  20.604 -19.759  1.00 92.62           H  
ATOM   2063  CZ3 TRP A 145       6.798  22.991 -18.520  1.00 92.62           C  
ATOM   2064  HZ3 TRP A 145       6.784  23.924 -17.976  1.00 92.62           H  
ATOM   2065  N   ASP A 146       9.774  20.388 -16.687  1.00 91.15           N  
ATOM   2066  H   ASP A 146       9.531  19.412 -16.778  1.00 91.15           H  
ATOM   2067  CA  ASP A 146       9.124  21.130 -15.602  1.00 91.15           C  
ATOM   2068  HA  ASP A 146       9.044  22.174 -15.905  1.00 91.15           H  
ATOM   2069  C   ASP A 146       9.944  21.126 -14.310  1.00 91.15           C  
ATOM   2070  CB  ASP A 146       7.686  20.631 -15.382  1.00 91.15           C  
ATOM   2071  HB2 ASP A 146       7.225  21.252 -14.614  1.00 91.15           H  
ATOM   2072  HB3 ASP A 146       7.125  20.784 -16.303  1.00 91.15           H  
ATOM   2073  O   ASP A 146      10.060  22.169 -13.667  1.00 91.15           O  
ATOM   2074  CG  ASP A 146       7.547  19.163 -14.976  1.00 91.15           C  
ATOM   2075  OD1 ASP A 146       8.409  18.356 -15.371  1.00 91.15           O  
ATOM   2076  OD2 ASP A 146       6.479  18.828 -14.412  1.00 91.15           O  
ATOM   2077  N   THR A 147      10.554  19.993 -13.964  1.00 90.71           N  
ATOM   2078  H   THR A 147      10.343  19.150 -14.478  1.00 90.71           H  
ATOM   2079  CA  THR A 147      11.456  19.861 -12.805  1.00 90.71           C  
ATOM   2080  HA  THR A 147      11.161  20.572 -12.034  1.00 90.71           H  
ATOM   2081  C   THR A 147      12.915  20.165 -13.143  1.00 90.71           C  
ATOM   2082  CB  THR A 147      11.347  18.462 -12.197  1.00 90.71           C  
ATOM   2083  HB  THR A 147      12.087  18.353 -11.404  1.00 90.71           H  
ATOM   2084  O   THR A 147      13.703  20.468 -12.253  1.00 90.71           O  
ATOM   2085  CG2 THR A 147       9.952  18.197 -11.630  1.00 90.71           C  
ATOM   2086 HG21 THR A 147       9.948  17.219 -11.149  1.00 90.71           H  
ATOM   2087 HG22 THR A 147       9.208  18.211 -12.427  1.00 90.71           H  
ATOM   2088 HG23 THR A 147       9.711  18.956 -10.887  1.00 90.71           H  
ATOM   2089  OG1 THR A 147      11.577  17.505 -13.198  1.00 90.71           O  
ATOM   2090  HG1 THR A 147      12.054  16.809 -12.740  1.00 90.71           H  
ATOM   2091  N   GLN A 148      13.258  20.185 -14.435  1.00 92.91           N  
ATOM   2092  H   GLN A 148      12.563  19.850 -15.087  1.00 92.91           H  
ATOM   2093  CA  GLN A 148      14.622  20.332 -14.952  1.00 92.91           C  
ATOM   2094  HA  GLN A 148      14.518  20.276 -16.036  1.00 92.91           H  
ATOM   2095  C   GLN A 148      15.557  19.171 -14.588  1.00 92.91           C  
ATOM   2096  CB  GLN A 148      15.238  21.708 -14.625  1.00 92.91           C  
ATOM   2097  HB2 GLN A 148      15.484  21.758 -13.565  1.00 92.91           H  
ATOM   2098  HB3 GLN A 148      16.165  21.816 -15.188  1.00 92.91           H  
ATOM   2099  O   GLN A 148      16.780  19.332 -14.653  1.00 92.91           O  
ATOM   2100  CG  GLN A 148      14.322  22.880 -14.983  1.00 92.91           C  
ATOM   2101  HG2 GLN A 148      14.030  22.795 -16.030  1.00 92.91           H  
ATOM   2102  HG3 GLN A 148      13.417  22.839 -14.376  1.00 92.91           H  
ATOM   2103  CD  GLN A 148      14.974  24.237 -14.754  1.00 92.91           C  
ATOM   2104  NE2 GLN A 148      14.428  25.274 -15.348  1.00 92.91           N  
ATOM   2105 HE21 GLN A 148      13.557  25.141 -15.842  1.00 92.91           H  
ATOM   2106 HE22 GLN A 148      14.831  26.173 -15.125  1.00 92.91           H  
ATOM   2107  OE1 GLN A 148      15.971  24.428 -14.074  1.00 92.91           O  
ATOM   2108  N   ASP A 149      14.993  18.010 -14.256  1.00 93.30           N  
ATOM   2109  H   ASP A 149      13.987  17.949 -14.197  1.00 93.30           H  
ATOM   2110  CA  ASP A 149      15.759  16.793 -14.006  1.00 93.30           C  
ATOM   2111  HA  ASP A 149      16.541  17.023 -13.282  1.00 93.30           H  
ATOM   2112  C   ASP A 149      16.423  16.313 -15.299  1.00 93.30           C  
ATOM   2113  CB  ASP A 149      14.875  15.704 -13.392  1.00 93.30           C  
ATOM   2114  HB2 ASP A 149      14.091  15.455 -14.107  1.00 93.30           H  
ATOM   2115  HB3 ASP A 149      15.476  14.813 -13.214  1.00 93.30           H  
ATOM   2116  O   ASP A 149      15.854  16.413 -16.394  1.00 93.30           O  
ATOM   2117  CG  ASP A 149      14.242  16.141 -12.071  1.00 93.30           C  
ATOM   2118  OD1 ASP A 149      14.920  16.852 -11.297  1.00 93.30           O  
ATOM   2119  OD2 ASP A 149      13.034  15.855 -11.906  1.00 93.30           O  
ATOM   2120  N   LEU A 150      17.658  15.832 -15.173  1.00 95.94           N  
ATOM   2121  H   LEU A 150      18.013  15.665 -14.242  1.00 95.94           H  
ATOM   2122  CA  LEU A 150      18.513  15.474 -16.295  1.00 95.94           C  
ATOM   2123  HA  LEU A 150      17.891  15.264 -17.165  1.00 95.94           H  
ATOM   2124  C   LEU A 150      19.320  14.223 -15.962  1.00 95.94           C  
ATOM   2125  CB  LEU A 150      19.449  16.655 -16.617  1.00 95.94           C  
ATOM   2126  HB2 LEU A 150      20.033  16.874 -15.722  1.00 95.94           H  
ATOM   2127  HB3 LEU A 150      18.846  17.535 -16.841  1.00 95.94           H  
ATOM   2128  O   LEU A 150      20.256  14.289 -15.164  1.00 95.94           O  
ATOM   2129  CG  LEU A 150      20.417  16.381 -17.786  1.00 95.94           C  
ATOM   2130  HG  LEU A 150      20.922  15.423 -17.658  1.00 95.94           H  
ATOM   2131  CD1 LEU A 150      19.697  16.389 -19.133  1.00 95.94           C  
ATOM   2132 HD11 LEU A 150      19.037  15.523 -19.191  1.00 95.94           H  
ATOM   2133 HD12 LEU A 150      20.424  16.327 -19.942  1.00 95.94           H  
ATOM   2134 HD13 LEU A 150      19.103  17.296 -19.241  1.00 95.94           H  
ATOM   2135  CD2 LEU A 150      21.498  17.464 -17.837  1.00 95.94           C  
ATOM   2136 HD21 LEU A 150      22.047  17.456 -16.896  1.00 95.94           H  
ATOM   2137 HD22 LEU A 150      21.032  18.439 -17.983  1.00 95.94           H  
ATOM   2138 HD23 LEU A 150      22.189  17.249 -18.652  1.00 95.94           H  
ATOM   2139  N   ASP A 151      19.048  13.158 -16.701  1.00 95.45           N  
ATOM   2140  H   ASP A 151      18.268  13.200 -17.340  1.00 95.45           H  
ATOM   2141  CA  ASP A 151      19.894  11.975 -16.746  1.00 95.45           C  
ATOM   2142  HA  ASP A 151      20.535  11.941 -15.865  1.00 95.45           H  
ATOM   2143  C   ASP A 151      20.765  12.042 -17.993  1.00 95.45           C  
ATOM   2144  CB  ASP A 151      19.041  10.709 -16.750  1.00 95.45           C  
ATOM   2145  HB2 ASP A 151      18.334  10.752 -17.579  1.00 95.45           H  
ATOM   2146  HB3 ASP A 151      19.703   9.860 -16.918  1.00 95.45           H  
ATOM   2147  O   ASP A 151      20.268  12.224 -19.107  1.00 95.45           O  
ATOM   2148  CG  ASP A 151      18.302  10.485 -15.436  1.00 95.45           C  
ATOM   2149  OD1 ASP A 151      18.873  10.868 -14.398  1.00 95.45           O  
ATOM   2150  OD2 ASP A 151      17.197   9.904 -15.506  1.00 95.45           O  
ATOM   2151  N   THR A 152      22.081  11.905 -17.841  1.00 95.41           N  
ATOM   2152  H   THR A 152      22.439  11.704 -16.918  1.00 95.41           H  
ATOM   2153  CA  THR A 152      22.989  11.838 -18.989  1.00 95.41           C  
ATOM   2154  HA  THR A 152      22.397  11.499 -19.839  1.00 95.41           H  
ATOM   2155  C   THR A 152      24.069  10.795 -18.775  1.00 95.41           C  
ATOM   2156  CB  THR A 152      23.552  13.216 -19.374  1.00 95.41           C  
ATOM   2157  HB  THR A 152      22.721  13.920 -19.396  1.00 95.41           H  
ATOM   2158  O   THR A 152      24.792  10.801 -17.780  1.00 95.41           O  
ATOM   2159  CG2 THR A 152      24.613  13.773 -18.422  1.00 95.41           C  
ATOM   2160 HG21 THR A 152      25.532  13.192 -18.491  1.00 95.41           H  
ATOM   2161 HG22 THR A 152      24.820  14.811 -18.685  1.00 95.41           H  
ATOM   2162 HG23 THR A 152      24.239  13.736 -17.399  1.00 95.41           H  
ATOM   2163  OG1 THR A 152      24.109  13.173 -20.678  1.00 95.41           O  
ATOM   2164  HG1 THR A 152      23.398  12.871 -21.248  1.00 95.41           H  
ATOM   2165  N   PHE A 153      24.201   9.909 -19.754  1.00 94.34           N  
ATOM   2166  H   PHE A 153      23.573   9.969 -20.543  1.00 94.34           H  
ATOM   2167  CA  PHE A 153      25.154   8.813 -19.727  1.00 94.34           C  
ATOM   2168  HA  PHE A 153      25.860   8.949 -18.908  1.00 94.34           H  
ATOM   2169  C   PHE A 153      25.915   8.818 -21.042  1.00 94.34           C  
ATOM   2170  CB  PHE A 153      24.411   7.497 -19.492  1.00 94.34           C  
ATOM   2171  HB2 PHE A 153      25.120   6.669 -19.488  1.00 94.34           H  
ATOM   2172  HB3 PHE A 153      23.730   7.328 -20.325  1.00 94.34           H  
ATOM   2173  O   PHE A 153      25.357   8.532 -22.096  1.00 94.34           O  
ATOM   2174  CG  PHE A 153      23.604   7.469 -18.213  1.00 94.34           C  
ATOM   2175  CD1 PHE A 153      24.192   7.158 -16.972  1.00 94.34           C  
ATOM   2176  HD1 PHE A 153      25.247   6.943 -16.899  1.00 94.34           H  
ATOM   2177  CD2 PHE A 153      22.241   7.789 -18.272  1.00 94.34           C  
ATOM   2178  HD2 PHE A 153      21.813   8.129 -19.203  1.00 94.34           H  
ATOM   2179  CE1 PHE A 153      23.401   7.142 -15.810  1.00 94.34           C  
ATOM   2180  HE1 PHE A 153      23.831   6.909 -14.847  1.00 94.34           H  
ATOM   2181  CE2 PHE A 153      21.440   7.710 -17.128  1.00 94.34           C  
ATOM   2182  HE2 PHE A 153      20.376   7.892 -17.182  1.00 94.34           H  
ATOM   2183  CZ  PHE A 153      22.026   7.408 -15.894  1.00 94.34           C  
ATOM   2184  HZ  PHE A 153      21.413   7.397 -15.005  1.00 94.34           H  
ATOM   2185  N   ASP A 154      27.193   9.181 -20.985  1.00 93.85           N  
ATOM   2186  H   ASP A 154      27.582   9.445 -20.091  1.00 93.85           H  
ATOM   2187  CA  ASP A 154      28.089   9.121 -22.140  1.00 93.85           C  
ATOM   2188  HA  ASP A 154      27.493   9.195 -23.050  1.00 93.85           H  
ATOM   2189  C   ASP A 154      28.820   7.771 -22.192  1.00 93.85           C  
ATOM   2190  CB  ASP A 154      29.038  10.334 -22.119  1.00 93.85           C  
ATOM   2191  HB2 ASP A 154      28.467  11.219 -21.838  1.00 93.85           H  
ATOM   2192  HB3 ASP A 154      29.802  10.176 -21.358  1.00 93.85           H  
ATOM   2193  O   ASP A 154      28.930   7.058 -21.184  1.00 93.85           O  
ATOM   2194  CG  ASP A 154      29.714  10.636 -23.466  1.00 93.85           C  
ATOM   2195  OD1 ASP A 154      29.376   9.999 -24.485  1.00 93.85           O  
ATOM   2196  OD2 ASP A 154      30.575  11.541 -23.495  1.00 93.85           O  
ATOM   2197  N   ASN A 155      29.339   7.445 -23.372  1.00 92.54           N  
ATOM   2198  H   ASN A 155      29.231   8.123 -24.113  1.00 92.54           H  
ATOM   2199  CA  ASN A 155      30.106   6.243 -23.685  1.00 92.54           C  
ATOM   2200  HA  ASN A 155      30.252   6.275 -24.765  1.00 92.54           H  
ATOM   2201  C   ASN A 155      29.378   4.914 -23.425  1.00 92.54           C  
ATOM   2202  CB  ASN A 155      31.502   6.317 -23.049  1.00 92.54           C  
ATOM   2203  HB2 ASN A 155      32.100   5.480 -23.409  1.00 92.54           H  
ATOM   2204  HB3 ASN A 155      31.410   6.223 -21.967  1.00 92.54           H  
ATOM   2205  O   ASN A 155      30.019   3.915 -23.107  1.00 92.54           O  
ATOM   2206  CG  ASN A 155      32.228   7.596 -23.401  1.00 92.54           C  
ATOM   2207  ND2 ASN A 155      32.726   8.312 -22.421  1.00 92.54           N  
ATOM   2208 HD21 ASN A 155      33.060   9.231 -22.674  1.00 92.54           H  
ATOM   2209 HD22 ASN A 155      32.560   8.027 -21.466  1.00 92.54           H  
ATOM   2210  OD1 ASN A 155      32.361   7.979 -24.550  1.00 92.54           O  
ATOM   2211  N   ILE A 156      28.052   4.887 -23.564  1.00 93.81           N  
ATOM   2212  H   ILE A 156      27.595   5.720 -23.908  1.00 93.81           H  
ATOM   2213  CA  ILE A 156      27.261   3.655 -23.497  1.00 93.81           C  
ATOM   2214  HA  ILE A 156      27.492   3.145 -22.562  1.00 93.81           H  
ATOM   2215  C   ILE A 156      27.660   2.727 -24.643  1.00 93.81           C  
ATOM   2216  CB  ILE A 156      25.745   3.942 -23.521  1.00 93.81           C  
ATOM   2217  HB  ILE A 156      25.510   4.521 -24.414  1.00 93.81           H  
ATOM   2218  O   ILE A 156      27.779   3.145 -25.795  1.00 93.81           O  
ATOM   2219  CG1 ILE A 156      25.321   4.745 -22.274  1.00 93.81           C  
ATOM   2220 HG12 ILE A 156      25.375   4.096 -21.400  1.00 93.81           H  
ATOM   2221 HG13 ILE A 156      26.001   5.582 -22.112  1.00 93.81           H  
ATOM   2222  CG2 ILE A 156      24.953   2.620 -23.565  1.00 93.81           C  
ATOM   2223 HG21 ILE A 156      25.244   1.977 -22.734  1.00 93.81           H  
ATOM   2224 HG22 ILE A 156      25.119   2.089 -24.502  1.00 93.81           H  
ATOM   2225 HG23 ILE A 156      23.882   2.805 -23.487  1.00 93.81           H  
ATOM   2226  CD1 ILE A 156      23.905   5.321 -22.370  1.00 93.81           C  
ATOM   2227 HD11 ILE A 156      23.980   6.392 -22.558  1.00 93.81           H  
ATOM   2228 HD12 ILE A 156      23.341   4.884 -23.194  1.00 93.81           H  
ATOM   2229 HD13 ILE A 156      23.370   5.149 -21.436  1.00 93.81           H  
ATOM   2230  N   GLY A 157      27.848   1.458 -24.320  1.00 92.25           N  
ATOM   2231  H   GLY A 157      27.733   1.205 -23.349  1.00 92.25           H  
ATOM   2232  CA  GLY A 157      28.157   0.395 -25.256  1.00 92.25           C  
ATOM   2233  HA2 GLY A 157      27.658  -0.512 -24.915  1.00 92.25           H  
ATOM   2234  HA3 GLY A 157      27.793   0.653 -26.250  1.00 92.25           H  
ATOM   2235  C   GLY A 157      29.634   0.082 -25.375  1.00 92.25           C  
ATOM   2236  O   GLY A 157      29.935  -1.050 -25.706  1.00 92.25           O  
ATOM   2237  N   SER A 158      30.559   0.989 -25.056  1.00 92.59           N  
ATOM   2238  H   SER A 158      30.249   1.876 -24.686  1.00 92.59           H  
ATOM   2239  CA  SER A 158      31.982   0.640 -24.937  1.00 92.59           C  
ATOM   2240  HA  SER A 158      32.213  -0.229 -25.554  1.00 92.59           H  
ATOM   2241  C   SER A 158      32.275   0.292 -23.483  1.00 92.59           C  
ATOM   2242  CB  SER A 158      32.876   1.789 -25.408  1.00 92.59           C  
ATOM   2243  HB2 SER A 158      33.914   1.554 -25.175  1.00 92.59           H  
ATOM   2244  HB3 SER A 158      32.593   2.710 -24.898  1.00 92.59           H  
ATOM   2245  O   SER A 158      32.312   1.189 -22.648  1.00 92.59           O  
ATOM   2246  OG  SER A 158      32.754   1.955 -26.807  1.00 92.59           O  
ATOM   2247  HG  SER A 158      33.335   2.658 -27.107  1.00 92.59           H  
ATOM   2248  N   VAL A 159      32.495  -0.986 -23.168  1.00 92.73           N  
ATOM   2249  H   VAL A 159      32.460  -1.675 -23.906  1.00 92.73           H  
ATOM   2250  CA  VAL A 159      32.524  -1.451 -21.765  1.00 92.73           C  
ATOM   2251  HA  VAL A 159      32.045  -0.700 -21.137  1.00 92.73           H  
ATOM   2252  C   VAL A 159      33.938  -1.599 -21.212  1.00 92.73           C  
ATOM   2253  CB  VAL A 159      31.695  -2.734 -21.587  1.00 92.73           C  
ATOM   2254  HB  VAL A 159      31.779  -3.055 -20.549  1.00 92.73           H  
ATOM   2255  O   VAL A 159      34.231  -1.203 -20.082  1.00 92.73           O  
ATOM   2256  CG1 VAL A 159      30.225  -2.421 -21.864  1.00 92.73           C  
ATOM   2257 HG11 VAL A 159      30.070  -2.137 -22.905  1.00 92.73           H  
ATOM   2258 HG12 VAL A 159      29.884  -1.612 -21.218  1.00 92.73           H  
ATOM   2259 HG13 VAL A 159      29.624  -3.304 -21.645  1.00 92.73           H  
ATOM   2260  CG2 VAL A 159      32.117  -3.900 -22.492  1.00 92.73           C  
ATOM   2261 HG21 VAL A 159      31.481  -4.757 -22.272  1.00 92.73           H  
ATOM   2262 HG22 VAL A 159      31.991  -3.645 -23.544  1.00 92.73           H  
ATOM   2263 HG23 VAL A 159      33.150  -4.186 -22.294  1.00 92.73           H  
ATOM   2264  N   MET A 160      34.866  -2.081 -22.034  1.00 92.55           N  
ATOM   2265  H   MET A 160      34.586  -2.344 -22.968  1.00 92.55           H  
ATOM   2266  CA  MET A 160      36.278  -2.196 -21.679  1.00 92.55           C  
ATOM   2267  HA  MET A 160      36.527  -1.400 -20.977  1.00 92.55           H  
ATOM   2268  C   MET A 160      37.159  -2.002 -22.904  1.00 92.55           C  
ATOM   2269  CB  MET A 160      36.557  -3.539 -20.985  1.00 92.55           C  
ATOM   2270  HB2 MET A 160      37.597  -3.556 -20.658  1.00 92.55           H  
ATOM   2271  HB3 MET A 160      35.929  -3.618 -20.098  1.00 92.55           H  
ATOM   2272  O   MET A 160      36.729  -2.204 -24.035  1.00 92.55           O  
ATOM   2273  CG  MET A 160      36.298  -4.754 -21.881  1.00 92.55           C  
ATOM   2274  HG2 MET A 160      36.904  -4.674 -22.784  1.00 92.55           H  
ATOM   2275  HG3 MET A 160      35.248  -4.759 -22.173  1.00 92.55           H  
ATOM   2276  SD  MET A 160      36.649  -6.332 -21.070  1.00 92.55           S  
ATOM   2277  CE  MET A 160      38.434  -6.411 -21.314  1.00 92.55           C  
ATOM   2278  HE1 MET A 160      38.648  -7.065 -22.159  1.00 92.55           H  
ATOM   2279  HE2 MET A 160      38.888  -6.815 -20.408  1.00 92.55           H  
ATOM   2280  HE3 MET A 160      38.839  -5.417 -21.501  1.00 92.55           H  
ATOM   2281  N   SER A 161      38.411  -1.630 -22.684  1.00 93.23           N  
ATOM   2282  H   SER A 161      38.697  -1.465 -21.730  1.00 93.23           H  
ATOM   2283  CA  SER A 161      39.438  -1.649 -23.714  1.00 93.23           C  
ATOM   2284  HA  SER A 161      38.964  -1.869 -24.671  1.00 93.23           H  
ATOM   2285  C   SER A 161      40.468  -2.722 -23.447  1.00 93.23           C  
ATOM   2286  CB  SER A 161      40.135  -0.307 -23.834  1.00 93.23           C  
ATOM   2287  HB2 SER A 161      39.399   0.466 -24.056  1.00 93.23           H  
ATOM   2288  HB3 SER A 161      40.852  -0.363 -24.653  1.00 93.23           H  
ATOM   2289  O   SER A 161      40.839  -2.918 -22.292  1.00 93.23           O  
ATOM   2290  OG  SER A 161      40.804   0.004 -22.629  1.00 93.23           O  
ATOM   2291  HG  SER A 161      41.171  -0.812 -22.281  1.00 93.23           H  
ATOM   2292  N   VAL A 162      40.986  -3.314 -24.514  1.00 94.90           N  
ATOM   2293  H   VAL A 162      40.632  -3.048 -25.421  1.00 94.90           H  
ATOM   2294  CA  VAL A 162      42.054  -4.309 -24.500  1.00 94.90           C  
ATOM   2295  HA  VAL A 162      42.425  -4.423 -23.482  1.00 94.90           H  
ATOM   2296  C   VAL A 162      43.202  -3.815 -25.374  1.00 94.90           C  
ATOM   2297  CB  VAL A 162      41.527  -5.682 -24.963  1.00 94.90           C  
ATOM   2298  HB  VAL A 162      41.182  -5.612 -25.995  1.00 94.90           H  
ATOM   2299  O   VAL A 162      42.984  -3.219 -26.430  1.00 94.90           O  
ATOM   2300  CG1 VAL A 162      42.609  -6.766 -24.875  1.00 94.90           C  
ATOM   2301 HG11 VAL A 162      42.184  -7.736 -25.135  1.00 94.90           H  
ATOM   2302 HG12 VAL A 162      43.412  -6.558 -25.582  1.00 94.90           H  
ATOM   2303 HG13 VAL A 162      43.015  -6.815 -23.865  1.00 94.90           H  
ATOM   2304  CG2 VAL A 162      40.356  -6.131 -24.083  1.00 94.90           C  
ATOM   2305 HG21 VAL A 162      40.664  -6.121 -23.037  1.00 94.90           H  
ATOM   2306 HG22 VAL A 162      40.052  -7.140 -24.359  1.00 94.90           H  
ATOM   2307 HG23 VAL A 162      39.499  -5.471 -24.221  1.00 94.90           H  
ATOM   2308  N   ALA A 163      44.426  -4.045 -24.915  1.00 95.92           N  
ATOM   2309  H   ALA A 163      44.524  -4.451 -23.995  1.00 95.92           H  
ATOM   2310  CA  ALA A 163      45.645  -3.844 -25.680  1.00 95.92           C  
ATOM   2311  HA  ALA A 163      45.394  -3.784 -26.739  1.00 95.92           H  
ATOM   2312  C   ALA A 163      46.591  -5.030 -25.468  1.00 95.92           C  
ATOM   2313  CB  ALA A 163      46.298  -2.522 -25.263  1.00 95.92           C  
ATOM   2314  HB1 ALA A 163      46.569  -2.562 -24.208  1.00 95.92           H  
ATOM   2315  HB2 ALA A 163      45.603  -1.699 -25.428  1.00 95.92           H  
ATOM   2316  HB3 ALA A 163      47.196  -2.360 -25.860  1.00 95.92           H  
ATOM   2317  O   ALA A 163      46.823  -5.456 -24.335  1.00 95.92           O  
ATOM   2318  N   TYR A 164      47.166  -5.526 -26.556  1.00 95.88           N  
ATOM   2319  H   TYR A 164      46.921  -5.115 -27.446  1.00 95.88           H  
ATOM   2320  CA  TYR A 164      48.271  -6.468 -26.549  1.00 95.88           C  
ATOM   2321  HA  TYR A 164      48.152  -7.148 -25.706  1.00 95.88           H  
ATOM   2322  C   TYR A 164      49.588  -5.701 -26.393  1.00 95.88           C  
ATOM   2323  CB  TYR A 164      48.239  -7.302 -27.829  1.00 95.88           C  
ATOM   2324  HB2 TYR A 164      47.277  -7.810 -27.893  1.00 95.88           H  
ATOM   2325  HB3 TYR A 164      48.324  -6.642 -28.692  1.00 95.88           H  
ATOM   2326  O   TYR A 164      49.926  -4.836 -27.204  1.00 95.88           O  
ATOM   2327  CG  TYR A 164      49.329  -8.350 -27.884  1.00 95.88           C  
ATOM   2328  CD1 TYR A 164      50.471  -8.147 -28.679  1.00 95.88           C  
ATOM   2329  HD1 TYR A 164      50.587  -7.227 -29.233  1.00 95.88           H  
ATOM   2330  CD2 TYR A 164      49.209  -9.524 -27.119  1.00 95.88           C  
ATOM   2331  HD2 TYR A 164      48.355  -9.670 -26.474  1.00 95.88           H  
ATOM   2332  CE1 TYR A 164      51.466  -9.136 -28.748  1.00 95.88           C  
ATOM   2333  HE1 TYR A 164      52.334  -8.992 -29.375  1.00 95.88           H  
ATOM   2334  CE2 TYR A 164      50.214 -10.508 -27.163  1.00 95.88           C  
ATOM   2335  HE2 TYR A 164      50.114 -11.403 -26.567  1.00 95.88           H  
ATOM   2336  OH  TYR A 164      52.336 -11.244 -28.022  1.00 95.88           O  
ATOM   2337  HH  TYR A 164      52.135 -11.974 -27.432  1.00 95.88           H  
ATOM   2338  CZ  TYR A 164      51.343 -10.318 -27.987  1.00 95.88           C  
ATOM   2339  N   THR A 165      50.328  -6.010 -25.335  1.00 94.01           N  
ATOM   2340  H   THR A 165      49.997  -6.759 -24.744  1.00 94.01           H  
ATOM   2341  CA  THR A 165      51.598  -5.378 -24.952  1.00 94.01           C  
ATOM   2342  HA  THR A 165      51.725  -4.469 -25.540  1.00 94.01           H  
ATOM   2343  C   THR A 165      52.820  -6.246 -25.265  1.00 94.01           C  
ATOM   2344  CB  THR A 165      51.578  -4.963 -23.472  1.00 94.01           C  
ATOM   2345  HB  THR A 165      52.530  -4.497 -23.217  1.00 94.01           H  
ATOM   2346  O   THR A 165      53.949  -5.813 -25.029  1.00 94.01           O  
ATOM   2347  CG2 THR A 165      50.457  -3.967 -23.165  1.00 94.01           C  
ATOM   2348 HG21 THR A 165      50.540  -3.630 -22.132  1.00 94.01           H  
ATOM   2349 HG22 THR A 165      49.482  -4.432 -23.315  1.00 94.01           H  
ATOM   2350 HG23 THR A 165      50.544  -3.106 -23.827  1.00 94.01           H  
ATOM   2351  OG1 THR A 165      51.371  -6.069 -22.631  1.00 94.01           O  
ATOM   2352  HG1 THR A 165      50.684  -5.850 -21.998  1.00 94.01           H  
ATOM   2353  N   GLY A 166      52.608  -7.436 -25.835  1.00 92.41           N  
ATOM   2354  H   GLY A 166      51.654  -7.743 -25.958  1.00 92.41           H  
ATOM   2355  CA  GLY A 166      53.673  -8.340 -26.258  1.00 92.41           C  
ATOM   2356  HA2 GLY A 166      54.422  -8.402 -25.468  1.00 92.41           H  
ATOM   2357  HA3 GLY A 166      53.264  -9.342 -26.385  1.00 92.41           H  
ATOM   2358  C   GLY A 166      54.369  -7.930 -27.560  1.00 92.41           C  
ATOM   2359  O   GLY A 166      54.205  -6.831 -28.100  1.00 92.41           O  
ATOM   2360  N   THR A 167      55.189  -8.838 -28.088  1.00 92.58           N  
ATOM   2361  H   THR A 167      55.258  -9.740 -27.637  1.00 92.58           H  
ATOM   2362  CA  THR A 167      56.132  -8.536 -29.179  1.00 92.58           C  
ATOM   2363  HA  THR A 167      56.336  -7.466 -29.172  1.00 92.58           H  
ATOM   2364  C   THR A 167      55.609  -8.857 -30.584  1.00 92.58           C  
ATOM   2365  CB  THR A 167      57.471  -9.246 -28.943  1.00 92.58           C  
ATOM   2366  HB  THR A 167      58.132  -9.062 -29.790  1.00 92.58           H  
ATOM   2367  O   THR A 167      56.050  -8.212 -31.538  1.00 92.58           O  
ATOM   2368  CG2 THR A 167      58.166  -8.771 -27.665  1.00 92.58           C  
ATOM   2369 HG21 THR A 167      57.570  -9.028 -26.790  1.00 92.58           H  
ATOM   2370 HG22 THR A 167      59.146  -9.241 -27.581  1.00 92.58           H  
ATOM   2371 HG23 THR A 167      58.294  -7.689 -27.699  1.00 92.58           H  
ATOM   2372  OG1 THR A 167      57.252 -10.628 -28.814  1.00 92.58           O  
ATOM   2373  HG1 THR A 167      57.959 -11.007 -28.285  1.00 92.58           H  
ATOM   2374  N   ALA A 168      54.656  -9.785 -30.731  1.00 92.15           N  
ATOM   2375  H   ALA A 168      54.324 -10.253 -29.900  1.00 92.15           H  
ATOM   2376  CA  ALA A 168      54.126 -10.261 -32.021  1.00 92.15           C  
ATOM   2377  HA  ALA A 168      54.934 -10.703 -32.603  1.00 92.15           H  
ATOM   2378  C   ALA A 168      53.480  -9.139 -32.841  1.00 92.15           C  
ATOM   2379  CB  ALA A 168      53.086 -11.343 -31.726  1.00 92.15           C  
ATOM   2380  HB1 ALA A 168      52.677 -11.725 -32.662  1.00 92.15           H  
ATOM   2381  HB2 ALA A 168      53.547 -12.167 -31.183  1.00 92.15           H  
ATOM   2382  HB3 ALA A 168      52.276 -10.928 -31.126  1.00 92.15           H  
ATOM   2383  O   ALA A 168      52.672  -8.403 -32.292  1.00 92.15           O  
ATOM   2384  N   LYS A 169      53.836  -8.940 -34.119  1.00 92.41           N  
ATOM   2385  H   LYS A 169      54.429  -9.638 -34.544  1.00 92.41           H  
ATOM   2386  CA  LYS A 169      53.483  -7.735 -34.915  1.00 92.41           C  
ATOM   2387  HA  LYS A 169      53.844  -6.838 -34.413  1.00 92.41           H  
ATOM   2388  C   LYS A 169      51.993  -7.497 -35.140  1.00 92.41           C  
ATOM   2389  CB  LYS A 169      54.155  -7.798 -36.284  1.00 92.41           C  
ATOM   2390  HB2 LYS A 169      53.729  -7.028 -36.926  1.00 92.41           H  
ATOM   2391  HB3 LYS A 169      53.953  -8.771 -36.734  1.00 92.41           H  
ATOM   2392  O   LYS A 169      51.593  -6.339 -35.224  1.00 92.41           O  
ATOM   2393  CG  LYS A 169      55.662  -7.569 -36.187  1.00 92.41           C  
ATOM   2394  HG2 LYS A 169      56.123  -8.389 -35.637  1.00 92.41           H  
ATOM   2395  HG3 LYS A 169      55.863  -6.626 -35.680  1.00 92.41           H  
ATOM   2396  CD  LYS A 169      56.222  -7.516 -37.607  1.00 92.41           C  
ATOM   2397  HD2 LYS A 169      55.889  -8.407 -38.138  1.00 92.41           H  
ATOM   2398  HD3 LYS A 169      55.831  -6.642 -38.127  1.00 92.41           H  
ATOM   2399  CE  LYS A 169      57.747  -7.453 -37.559  1.00 92.41           C  
ATOM   2400  HE2 LYS A 169      58.066  -7.550 -36.521  1.00 92.41           H  
ATOM   2401  HE3 LYS A 169      58.083  -6.493 -37.951  1.00 92.41           H  
ATOM   2402  NZ  LYS A 169      58.301  -8.575 -38.338  1.00 92.41           N  
ATOM   2403  HZ1 LYS A 169      59.310  -8.612 -38.325  1.00 92.41           H  
ATOM   2404  HZ2 LYS A 169      57.989  -9.431 -37.901  1.00 92.41           H  
ATOM   2405  HZ3 LYS A 169      57.921  -8.616 -39.274  1.00 92.41           H  
ATOM   2406  N   VAL A 170      51.199  -8.554 -35.216  1.00 94.95           N  
ATOM   2407  H   VAL A 170      51.615  -9.472 -35.146  1.00 94.95           H  
ATOM   2408  CA  VAL A 170      49.744  -8.489 -35.371  1.00 94.95           C  
ATOM   2409  HA  VAL A 170      49.423  -7.447 -35.383  1.00 94.95           H  
ATOM   2410  C   VAL A 170      49.114  -9.172 -34.166  1.00 94.95           C  
ATOM   2411  CB  VAL A 170      49.293  -9.136 -36.696  1.00 94.95           C  
ATOM   2412  HB  VAL A 170      49.501 -10.206 -36.669  1.00 94.95           H  
ATOM   2413  O   VAL A 170      49.543 -10.260 -33.786  1.00 94.95           O  
ATOM   2414  CG1 VAL A 170      47.792  -8.929 -36.932  1.00 94.95           C  
ATOM   2415 HG11 VAL A 170      47.212  -9.354 -36.112  1.00 94.95           H  
ATOM   2416 HG12 VAL A 170      47.563  -7.867 -37.011  1.00 94.95           H  
ATOM   2417 HG13 VAL A 170      47.493  -9.430 -37.853  1.00 94.95           H  
ATOM   2418  CG2 VAL A 170      50.031  -8.522 -37.895  1.00 94.95           C  
ATOM   2419 HG21 VAL A 170      49.927  -7.437 -37.883  1.00 94.95           H  
ATOM   2420 HG22 VAL A 170      51.088  -8.787 -37.858  1.00 94.95           H  
ATOM   2421 HG23 VAL A 170      49.614  -8.915 -38.822  1.00 94.95           H  
ATOM   2422  N   ALA A 171      48.115  -8.529 -33.567  1.00 95.76           N  
ATOM   2423  H   ALA A 171      47.804  -7.642 -33.937  1.00 95.76           H  
ATOM   2424  CA  ALA A 171      47.320  -9.086 -32.482  1.00 95.76           C  
ATOM   2425  HA  ALA A 171      47.396 -10.173 -32.498  1.00 95.76           H  
ATOM   2426  C   ALA A 171      45.859  -8.689 -32.695  1.00 95.76           C  
ATOM   2427  CB  ALA A 171      47.862  -8.585 -31.140  1.00 95.76           C  
ATOM   2428  HB1 ALA A 171      47.285  -9.026 -30.327  1.00 95.76           H  
ATOM   2429  HB2 ALA A 171      47.789  -7.499 -31.089  1.00 95.76           H  
ATOM   2430  HB3 ALA A 171      48.904  -8.887 -31.031  1.00 95.76           H  
ATOM   2431  O   ALA A 171      45.566  -7.504 -32.850  1.00 95.76           O  
ATOM   2432  N   VAL A 172      44.958  -9.666 -32.714  1.00 96.39           N  
ATOM   2433  H   VAL A 172      45.270 -10.613 -32.549  1.00 96.39           H  
ATOM   2434  CA  VAL A 172      43.522  -9.450 -32.917  1.00 96.39           C  
ATOM   2435  HA  VAL A 172      43.332  -8.381 -32.826  1.00 96.39           H  
ATOM   2436  C   VAL A 172      42.698 -10.131 -31.832  1.00 96.39           C  
ATOM   2437  CB  VAL A 172      43.046  -9.875 -34.320  1.00 96.39           C  
ATOM   2438  HB  VAL A 172      41.979  -9.662 -34.384  1.00 96.39           H  
ATOM   2439  O   VAL A 172      43.147 -11.115 -31.243  1.00 96.39           O  
ATOM   2440  CG1 VAL A 172      43.741  -9.078 -35.429  1.00 96.39           C  
ATOM   2441 HG11 VAL A 172      43.301  -9.331 -36.394  1.00 96.39           H  
ATOM   2442 HG12 VAL A 172      43.596  -8.012 -35.256  1.00 96.39           H  
ATOM   2443 HG13 VAL A 172      44.809  -9.299 -35.449  1.00 96.39           H  
ATOM   2444  CG2 VAL A 172      43.245 -11.367 -34.601  1.00 96.39           C  
ATOM   2445 HG21 VAL A 172      42.849 -11.607 -35.588  1.00 96.39           H  
ATOM   2446 HG22 VAL A 172      42.703 -11.957 -33.862  1.00 96.39           H  
ATOM   2447 HG23 VAL A 172      44.306 -11.612 -34.566  1.00 96.39           H  
ATOM   2448  N   ILE A 173      41.494  -9.619 -31.586  1.00 96.10           N  
ATOM   2449  H   ILE A 173      41.223  -8.784 -32.085  1.00 96.10           H  
ATOM   2450  CA  ILE A 173      40.508 -10.196 -30.670  1.00 96.10           C  
ATOM   2451  HA  ILE A 173      40.908 -11.139 -30.299  1.00 96.10           H  
ATOM   2452  C   ILE A 173      39.204 -10.523 -31.402  1.00 96.10           C  
ATOM   2453  CB  ILE A 173      40.307  -9.279 -29.443  1.00 96.10           C  
ATOM   2454  HB  ILE A 173      41.304  -9.015 -29.089  1.00 96.10           H  
ATOM   2455  O   ILE A 173      38.747  -9.771 -32.266  1.00 96.10           O  
ATOM   2456  CG1 ILE A 173      39.584  -9.998 -28.284  1.00 96.10           C  
ATOM   2457 HG12 ILE A 173      38.512 -10.023 -28.477  1.00 96.10           H  
ATOM   2458 HG13 ILE A 173      39.935 -11.027 -28.215  1.00 96.10           H  
ATOM   2459  CG2 ILE A 173      39.569  -7.976 -29.801  1.00 96.10           C  
ATOM   2460 HG21 ILE A 173      39.586  -7.276 -28.966  1.00 96.10           H  
ATOM   2461 HG22 ILE A 173      40.051  -7.499 -30.655  1.00 96.10           H  
ATOM   2462 HG23 ILE A 173      38.530  -8.182 -30.060  1.00 96.10           H  
ATOM   2463  CD1 ILE A 173      39.845  -9.317 -26.931  1.00 96.10           C  
ATOM   2464 HD11 ILE A 173      39.263  -9.809 -26.151  1.00 96.10           H  
ATOM   2465 HD12 ILE A 173      40.903  -9.392 -26.680  1.00 96.10           H  
ATOM   2466 HD13 ILE A 173      39.564  -8.264 -26.959  1.00 96.10           H  
ATOM   2467  N   ASP A 174      38.612 -11.647 -31.018  1.00 96.35           N  
ATOM   2468  H   ASP A 174      39.098 -12.227 -30.350  1.00 96.35           H  
ATOM   2469  CA  ASP A 174      37.294 -12.117 -31.416  1.00 96.35           C  
ATOM   2470  HA  ASP A 174      36.847 -11.394 -32.098  1.00 96.35           H  
ATOM   2471  C   ASP A 174      36.412 -12.256 -30.163  1.00 96.35           C  
ATOM   2472  CB  ASP A 174      37.403 -13.471 -32.143  1.00 96.35           C  
ATOM   2473  HB2 ASP A 174      36.395 -13.840 -32.335  1.00 96.35           H  
ATOM   2474  HB3 ASP A 174      37.893 -14.187 -31.482  1.00 96.35           H  
ATOM   2475  O   ASP A 174      36.831 -12.846 -29.163  1.00 96.35           O  
ATOM   2476  CG  ASP A 174      38.153 -13.426 -33.479  1.00 96.35           C  
ATOM   2477  OD1 ASP A 174      37.762 -12.627 -34.349  1.00 96.35           O  
ATOM   2478  OD2 ASP A 174      39.061 -14.262 -33.709  1.00 96.35           O  
ATOM   2479  N   VAL A 175      35.174 -11.766 -30.229  1.00 96.18           N  
ATOM   2480  H   VAL A 175      34.895 -11.344 -31.104  1.00 96.18           H  
ATOM   2481  CA  VAL A 175      34.107 -12.085 -29.268  1.00 96.18           C  
ATOM   2482  HA  VAL A 175      34.514 -12.701 -28.466  1.00 96.18           H  
ATOM   2483  C   VAL A 175      33.052 -12.892 -30.005  1.00 96.18           C  
ATOM   2484  CB  VAL A 175      33.480 -10.844 -28.613  1.00 96.18           C  
ATOM   2485  HB  VAL A 175      33.028 -10.218 -29.382  1.00 96.18           H  
ATOM   2486  O   VAL A 175      32.407 -12.398 -30.932  1.00 96.18           O  
ATOM   2487  CG1 VAL A 175      32.399 -11.264 -27.607  1.00 96.18           C  
ATOM   2488 HG11 VAL A 175      31.977 -10.371 -27.146  1.00 96.18           H  
ATOM   2489 HG12 VAL A 175      31.582 -11.778 -28.113  1.00 96.18           H  
ATOM   2490 HG13 VAL A 175      32.820 -11.908 -26.835  1.00 96.18           H  
ATOM   2491  CG2 VAL A 175      34.526 -10.016 -27.863  1.00 96.18           C  
ATOM   2492 HG21 VAL A 175      35.256  -9.612 -28.563  1.00 96.18           H  
ATOM   2493 HG22 VAL A 175      35.044 -10.632 -27.128  1.00 96.18           H  
ATOM   2494 HG23 VAL A 175      34.022  -9.192 -27.357  1.00 96.18           H  
ATOM   2495  N   ILE A 176      32.888 -14.150 -29.605  1.00 96.24           N  
ATOM   2496  H   ILE A 176      33.394 -14.454 -28.785  1.00 96.24           H  
ATOM   2497  CA  ILE A 176      32.004 -15.099 -30.280  1.00 96.24           C  
ATOM   2498  HA  ILE A 176      31.833 -14.750 -31.298  1.00 96.24           H  
ATOM   2499  C   ILE A 176      30.660 -15.128 -29.561  1.00 96.24           C  
ATOM   2500  CB  ILE A 176      32.650 -16.493 -30.389  1.00 96.24           C  
ATOM   2501  HB  ILE A 176      32.874 -16.838 -29.380  1.00 96.24           H  
ATOM   2502  O   ILE A 176      30.560 -15.533 -28.399  1.00 96.24           O  
ATOM   2503  CG1 ILE A 176      33.957 -16.422 -31.215  1.00 96.24           C  
ATOM   2504 HG12 ILE A 176      34.544 -15.551 -30.924  1.00 96.24           H  
ATOM   2505 HG13 ILE A 176      33.710 -16.309 -32.271  1.00 96.24           H  
ATOM   2506  CG2 ILE A 176      31.669 -17.495 -31.030  1.00 96.24           C  
ATOM   2507 HG21 ILE A 176      31.358 -17.146 -32.015  1.00 96.24           H  
ATOM   2508 HG22 ILE A 176      32.133 -18.477 -31.129  1.00 96.24           H  
ATOM   2509 HG23 ILE A 176      30.786 -17.622 -30.403  1.00 96.24           H  
ATOM   2510  CD1 ILE A 176      34.868 -17.639 -31.039  1.00 96.24           C  
ATOM   2511 HD11 ILE A 176      35.203 -17.671 -30.002  1.00 96.24           H  
ATOM   2512 HD12 ILE A 176      35.741 -17.529 -31.682  1.00 96.24           H  
ATOM   2513 HD13 ILE A 176      34.352 -18.564 -31.297  1.00 96.24           H  
ATOM   2514  N   VAL A 177      29.620 -14.746 -30.294  1.00 94.93           N  
ATOM   2515  H   VAL A 177      29.798 -14.431 -31.237  1.00 94.93           H  
ATOM   2516  CA  VAL A 177      28.230 -14.733 -29.840  1.00 94.93           C  
ATOM   2517  HA  VAL A 177      28.208 -14.867 -28.758  1.00 94.93           H  
ATOM   2518  C   VAL A 177      27.475 -15.896 -30.482  1.00 94.93           C  
ATOM   2519  CB  VAL A 177      27.583 -13.370 -30.148  1.00 94.93           C  
ATOM   2520  HB  VAL A 177      27.668 -13.179 -31.218  1.00 94.93           H  
ATOM   2521  O   VAL A 177      27.496 -16.048 -31.703  1.00 94.93           O  
ATOM   2522  CG1 VAL A 177      26.101 -13.309 -29.774  1.00 94.93           C  
ATOM   2523 HG11 VAL A 177      25.536 -14.078 -30.300  1.00 94.93           H  
ATOM   2524 HG12 VAL A 177      25.994 -13.437 -28.697  1.00 94.93           H  
ATOM   2525 HG13 VAL A 177      25.696 -12.334 -30.044  1.00 94.93           H  
ATOM   2526  CG2 VAL A 177      28.294 -12.241 -29.390  1.00 94.93           C  
ATOM   2527 HG21 VAL A 177      29.349 -12.190 -29.658  1.00 94.93           H  
ATOM   2528 HG22 VAL A 177      27.830 -11.283 -29.628  1.00 94.93           H  
ATOM   2529 HG23 VAL A 177      28.208 -12.389 -28.313  1.00 94.93           H  
ATOM   2530  N   THR A 178      26.793 -16.697 -29.666  1.00 92.96           N  
ATOM   2531  H   THR A 178      26.759 -16.453 -28.686  1.00 92.96           H  
ATOM   2532  CA  THR A 178      25.914 -17.794 -30.100  1.00 92.96           C  
ATOM   2533  HA  THR A 178      25.870 -17.824 -31.189  1.00 92.96           H  
ATOM   2534  C   THR A 178      24.515 -17.521 -29.560  1.00 92.96           C  
ATOM   2535  CB  THR A 178      26.420 -19.161 -29.610  1.00 92.96           C  
ATOM   2536  HB  THR A 178      26.348 -19.209 -28.524  1.00 92.96           H  
ATOM   2537  O   THR A 178      24.371 -17.225 -28.379  1.00 92.96           O  
ATOM   2538  CG2 THR A 178      25.625 -20.318 -30.215  1.00 92.96           C  
ATOM   2539 HG21 THR A 178      24.589 -20.280 -29.879  1.00 92.96           H  
ATOM   2540 HG22 THR A 178      25.655 -20.265 -31.304  1.00 92.96           H  
ATOM   2541 HG23 THR A 178      26.057 -21.264 -29.887  1.00 92.96           H  
ATOM   2542  OG1 THR A 178      27.768 -19.357 -29.985  1.00 92.96           O  
ATOM   2543  HG1 THR A 178      28.312 -18.912 -29.331  1.00 92.96           H  
ATOM   2544  N   ASP A 179      23.494 -17.560 -30.419  1.00 89.12           N  
ATOM   2545  H   ASP A 179      23.653 -17.928 -31.346  1.00 89.12           H  
ATOM   2546  CA  ASP A 179      22.091 -17.297 -30.051  1.00 89.12           C  
ATOM   2547  HA  ASP A 179      21.550 -17.147 -30.985  1.00 89.12           H  
ATOM   2548  C   ASP A 179      21.871 -15.985 -29.265  1.00 89.12           C  
ATOM   2549  CB  ASP A 179      21.469 -18.545 -29.397  1.00 89.12           C  
ATOM   2550  HB2 ASP A 179      22.003 -18.776 -28.476  1.00 89.12           H  
ATOM   2551  HB3 ASP A 179      20.429 -18.336 -29.147  1.00 89.12           H  
ATOM   2552  O   ASP A 179      21.029 -15.896 -28.377  1.00 89.12           O  
ATOM   2553  CG  ASP A 179      21.492 -19.759 -30.332  1.00 89.12           C  
ATOM   2554  OD1 ASP A 179      21.333 -19.556 -31.560  1.00 89.12           O  
ATOM   2555  OD2 ASP A 179      21.678 -20.887 -29.826  1.00 89.12           O  
ATOM   2556  N   GLY A 180      22.638 -14.941 -29.603  1.00 85.79           N  
ATOM   2557  H   GLY A 180      23.347 -15.092 -30.306  1.00 85.79           H  
ATOM   2558  CA  GLY A 180      22.541 -13.620 -28.970  1.00 85.79           C  
ATOM   2559  HA2 GLY A 180      21.491 -13.380 -28.801  1.00 85.79           H  
ATOM   2560  HA3 GLY A 180      22.958 -12.873 -29.646  1.00 85.79           H  
ATOM   2561  C   GLY A 180      23.267 -13.485 -27.629  1.00 85.79           C  
ATOM   2562  O   GLY A 180      23.159 -12.434 -27.004  1.00 85.79           O  
ATOM   2563  N   VAL A 181      24.018 -14.506 -27.206  1.00 92.19           N  
ATOM   2564  H   VAL A 181      24.005 -15.366 -27.735  1.00 92.19           H  
ATOM   2565  CA  VAL A 181      24.815 -14.503 -25.973  1.00 92.19           C  
ATOM   2566  HA  VAL A 181      24.668 -13.559 -25.448  1.00 92.19           H  
ATOM   2567  C   VAL A 181      26.300 -14.631 -26.296  1.00 92.19           C  
ATOM   2568  CB  VAL A 181      24.353 -15.636 -25.038  1.00 92.19           C  
ATOM   2569  HB  VAL A 181      24.487 -16.599 -25.531  1.00 92.19           H  
ATOM   2570  O   VAL A 181      26.706 -15.516 -27.054  1.00 92.19           O  
ATOM   2571  CG1 VAL A 181      25.165 -15.631 -23.743  1.00 92.19           C  
ATOM   2572 HG11 VAL A 181      24.728 -16.313 -23.014  1.00 92.19           H  
ATOM   2573 HG12 VAL A 181      25.172 -14.617 -23.345  1.00 92.19           H  
ATOM   2574 HG13 VAL A 181      26.190 -15.950 -23.935  1.00 92.19           H  
ATOM   2575  CG2 VAL A 181      22.871 -15.476 -24.670  1.00 92.19           C  
ATOM   2576 HG21 VAL A 181      22.249 -15.572 -25.560  1.00 92.19           H  
ATOM   2577 HG22 VAL A 181      22.576 -16.256 -23.967  1.00 92.19           H  
ATOM   2578 HG23 VAL A 181      22.704 -14.499 -24.217  1.00 92.19           H  
ATOM   2579  N   ALA A 182      27.135 -13.768 -25.722  1.00 94.84           N  
ATOM   2580  H   ALA A 182      26.759 -13.052 -25.116  1.00 94.84           H  
ATOM   2581  CA  ALA A 182      28.583 -13.900 -25.812  1.00 94.84           C  
ATOM   2582  HA  ALA A 182      28.861 -14.017 -26.860  1.00 94.84           H  
ATOM   2583  C   ALA A 182      29.050 -15.142 -25.043  1.00 94.84           C  
ATOM   2584  CB  ALA A 182      29.243 -12.623 -25.309  1.00 94.84           C  
ATOM   2585  HB1 ALA A 182      29.009 -12.490 -24.252  1.00 94.84           H  
ATOM   2586  HB2 ALA A 182      28.865 -11.769 -25.870  1.00 94.84           H  
ATOM   2587  HB3 ALA A 182      30.324 -12.683 -25.436  1.00 94.84           H  
ATOM   2588  O   ALA A 182      28.827 -15.285 -23.845  1.00 94.84           O  
ATOM   2589  N   THR A 183      29.705 -16.056 -25.755  1.00 96.38           N  
ATOM   2590  H   THR A 183      29.872 -15.839 -26.727  1.00 96.38           H  
ATOM   2591  CA  THR A 183      30.126 -17.365 -25.227  1.00 96.38           C  
ATOM   2592  HA  THR A 183      29.700 -17.516 -24.235  1.00 96.38           H  
ATOM   2593  C   THR A 183      31.633 -17.473 -25.062  1.00 96.38           C  
ATOM   2594  CB  THR A 183      29.629 -18.514 -26.119  1.00 96.38           C  
ATOM   2595  HB  THR A 183      30.064 -19.448 -25.762  1.00 96.38           H  
ATOM   2596  O   THR A 183      32.109 -18.262 -24.249  1.00 96.38           O  
ATOM   2597  CG2 THR A 183      28.110 -18.659 -26.078  1.00 96.38           C  
ATOM   2598 HG21 THR A 183      27.627 -17.790 -26.525  1.00 96.38           H  
ATOM   2599 HG22 THR A 183      27.817 -19.556 -26.626  1.00 96.38           H  
ATOM   2600 HG23 THR A 183      27.778 -18.759 -25.045  1.00 96.38           H  
ATOM   2601  OG1 THR A 183      30.006 -18.323 -27.472  1.00 96.38           O  
ATOM   2602  HG1 THR A 183      29.865 -17.398 -27.691  1.00 96.38           H  
ATOM   2603  N   LYS A 184      32.410 -16.691 -25.818  1.00 95.82           N  
ATOM   2604  H   LYS A 184      31.975 -16.030 -26.446  1.00 95.82           H  
ATOM   2605  CA  LYS A 184      33.864 -16.840 -25.865  1.00 95.82           C  
ATOM   2606  HA  LYS A 184      34.213 -17.172 -24.887  1.00 95.82           H  
ATOM   2607  C   LYS A 184      34.559 -15.533 -26.217  1.00 95.82           C  
ATOM   2608  CB  LYS A 184      34.194 -17.904 -26.920  1.00 95.82           C  
ATOM   2609  HB2 LYS A 184      34.262 -17.408 -27.888  1.00 95.82           H  
ATOM   2610  HB3 LYS A 184      33.391 -18.638 -26.971  1.00 95.82           H  
ATOM   2611  O   LYS A 184      34.061 -14.787 -27.058  1.00 95.82           O  
ATOM   2612  CG  LYS A 184      35.498 -18.662 -26.672  1.00 95.82           C  
ATOM   2613  HG2 LYS A 184      35.344 -19.365 -25.853  1.00 95.82           H  
ATOM   2614  HG3 LYS A 184      36.306 -17.976 -26.422  1.00 95.82           H  
ATOM   2615  CD  LYS A 184      35.865 -19.404 -27.959  1.00 95.82           C  
ATOM   2616  HD2 LYS A 184      34.971 -19.697 -28.509  1.00 95.82           H  
ATOM   2617  HD3 LYS A 184      36.454 -18.719 -28.569  1.00 95.82           H  
ATOM   2618  CE  LYS A 184      36.681 -20.646 -27.680  1.00 95.82           C  
ATOM   2619  HE2 LYS A 184      36.017 -21.465 -27.402  1.00 95.82           H  
ATOM   2620  HE3 LYS A 184      37.308 -20.419 -26.817  1.00 95.82           H  
ATOM   2621  NZ  LYS A 184      37.506 -21.000 -28.867  1.00 95.82           N  
ATOM   2622  HZ1 LYS A 184      38.022 -20.211 -29.229  1.00 95.82           H  
ATOM   2623  HZ2 LYS A 184      38.237 -21.663 -28.653  1.00 95.82           H  
ATOM   2624  HZ3 LYS A 184      36.951 -21.321 -29.648  1.00 95.82           H  
ATOM   2625  N   ILE A 185      35.748 -15.333 -25.658  1.00 96.21           N  
ATOM   2626  H   ILE A 185      36.072 -16.029 -25.001  1.00 96.21           H  
ATOM   2627  CA  ILE A 185      36.732 -14.363 -26.156  1.00 96.21           C  
ATOM   2628  HA  ILE A 185      36.315 -13.843 -27.019  1.00 96.21           H  
ATOM   2629  C   ILE A 185      37.960 -15.136 -26.628  1.00 96.21           C  
ATOM   2630  CB  ILE A 185      37.083 -13.290 -25.102  1.00 96.21           C  
ATOM   2631  HB  ILE A 185      37.497 -13.782 -24.222  1.00 96.21           H  
ATOM   2632  O   ILE A 185      38.453 -16.007 -25.913  1.00 96.21           O  
ATOM   2633  CG1 ILE A 185      35.801 -12.544 -24.679  1.00 96.21           C  
ATOM   2634 HG12 ILE A 185      35.153 -13.265 -24.180  1.00 96.21           H  
ATOM   2635 HG13 ILE A 185      35.278 -12.178 -25.562  1.00 96.21           H  
ATOM   2636  CG2 ILE A 185      38.155 -12.325 -25.635  1.00 96.21           C  
ATOM   2637 HG21 ILE A 185      38.429 -11.602 -24.866  1.00 96.21           H  
ATOM   2638 HG22 ILE A 185      37.774 -11.800 -26.511  1.00 96.21           H  
ATOM   2639 HG23 ILE A 185      39.064 -12.862 -25.908  1.00 96.21           H  
ATOM   2640  CD1 ILE A 185      36.013 -11.380 -23.706  1.00 96.21           C  
ATOM   2641 HD11 ILE A 185      36.488 -10.541 -24.215  1.00 96.21           H  
ATOM   2642 HD12 ILE A 185      35.048 -11.051 -23.322  1.00 96.21           H  
ATOM   2643 HD13 ILE A 185      36.635 -11.708 -22.873  1.00 96.21           H  
ATOM   2644  N   GLU A 186      38.458 -14.830 -27.818  1.00 95.80           N  
ATOM   2645  H   GLU A 186      38.015 -14.099 -28.356  1.00 95.80           H  
ATOM   2646  CA  GLU A 186      39.657 -15.446 -28.386  1.00 95.80           C  
ATOM   2647  HA  GLU A 186      40.182 -16.001 -27.610  1.00 95.80           H  
ATOM   2648  C   GLU A 186      40.595 -14.357 -28.902  1.00 95.80           C  
ATOM   2649  CB  GLU A 186      39.237 -16.444 -29.478  1.00 95.80           C  
ATOM   2650  HB2 GLU A 186      38.465 -17.090 -29.060  1.00 95.80           H  
ATOM   2651  HB3 GLU A 186      38.805 -15.906 -30.322  1.00 95.80           H  
ATOM   2652  O   GLU A 186      40.162 -13.450 -29.605  1.00 95.80           O  
ATOM   2653  CG  GLU A 186      40.380 -17.332 -29.982  1.00 95.80           C  
ATOM   2654  HG2 GLU A 186      40.859 -17.805 -29.125  1.00 95.80           H  
ATOM   2655  HG3 GLU A 186      41.120 -16.723 -30.502  1.00 95.80           H  
ATOM   2656  CD  GLU A 186      39.832 -18.427 -30.911  1.00 95.80           C  
ATOM   2657  OE1 GLU A 186      40.079 -18.350 -32.140  1.00 95.80           O  
ATOM   2658  OE2 GLU A 186      39.135 -19.340 -30.388  1.00 95.80           O  
ATOM   2659  N   THR A 187      41.877 -14.424 -28.559  1.00 96.08           N  
ATOM   2660  H   THR A 187      42.197 -15.189 -27.982  1.00 96.08           H  
ATOM   2661  CA  THR A 187      42.899 -13.552 -29.143  1.00 96.08           C  
ATOM   2662  HA  THR A 187      42.408 -12.816 -29.781  1.00 96.08           H  
ATOM   2663  C   THR A 187      43.824 -14.366 -30.030  1.00 96.08           C  
ATOM   2664  CB  THR A 187      43.704 -12.763 -28.107  1.00 96.08           C  
ATOM   2665  HB  THR A 187      44.383 -12.090 -28.630  1.00 96.08           H  
ATOM   2666  O   THR A 187      44.119 -15.533 -29.754  1.00 96.08           O  
ATOM   2667  CG2 THR A 187      42.823 -11.939 -27.166  1.00 96.08           C  
ATOM   2668 HG21 THR A 187      43.442 -11.428 -26.429  1.00 96.08           H  
ATOM   2669 HG22 THR A 187      42.276 -11.200 -27.750  1.00 96.08           H  
ATOM   2670 HG23 THR A 187      42.118 -12.584 -26.642  1.00 96.08           H  
ATOM   2671  OG1 THR A 187      44.462 -13.656 -27.343  1.00 96.08           O  
ATOM   2672  HG1 THR A 187      45.260 -13.204 -27.058  1.00 96.08           H  
ATOM   2673  N   LYS A 188      44.289 -13.757 -31.120  1.00 96.11           N  
ATOM   2674  H   LYS A 188      44.006 -12.801 -31.280  1.00 96.11           H  
ATOM   2675  CA  LYS A 188      45.243 -14.365 -32.049  1.00 96.11           C  
ATOM   2676  HA  LYS A 188      45.639 -15.277 -31.604  1.00 96.11           H  
ATOM   2677  C   LYS A 188      46.407 -13.422 -32.268  1.00 96.11           C  
ATOM   2678  CB  LYS A 188      44.575 -14.713 -33.385  1.00 96.11           C  
ATOM   2679  HB2 LYS A 188      45.335 -15.114 -34.055  1.00 96.11           H  
ATOM   2680  HB3 LYS A 188      44.172 -13.800 -33.822  1.00 96.11           H  
ATOM   2681  O   LYS A 188      46.195 -12.224 -32.449  1.00 96.11           O  
ATOM   2682  CG  LYS A 188      43.457 -15.750 -33.252  1.00 96.11           C  
ATOM   2683  HG2 LYS A 188      43.901 -16.736 -33.118  1.00 96.11           H  
ATOM   2684  HG3 LYS A 188      42.838 -15.522 -32.384  1.00 96.11           H  
ATOM   2685  CD  LYS A 188      42.548 -15.757 -34.484  1.00 96.11           C  
ATOM   2686  HD2 LYS A 188      43.109 -16.021 -35.381  1.00 96.11           H  
ATOM   2687  HD3 LYS A 188      42.105 -14.767 -34.596  1.00 96.11           H  
ATOM   2688  CE  LYS A 188      41.459 -16.790 -34.204  1.00 96.11           C  
ATOM   2689  HE2 LYS A 188      41.298 -16.814 -33.126  1.00 96.11           H  
ATOM   2690  HE3 LYS A 188      41.796 -17.784 -34.496  1.00 96.11           H  
ATOM   2691  NZ  LYS A 188      40.167 -16.452 -34.827  1.00 96.11           N  
ATOM   2692  HZ1 LYS A 188      40.203 -16.400 -35.835  1.00 96.11           H  
ATOM   2693  HZ2 LYS A 188      39.473 -17.105 -34.491  1.00 96.11           H  
ATOM   2694  HZ3 LYS A 188      39.852 -15.564 -34.466  1.00 96.11           H  
ATOM   2695  N   VAL A 189      47.617 -13.964 -32.300  1.00 95.78           N  
ATOM   2696  H   VAL A 189      47.695 -14.964 -32.188  1.00 95.78           H  
ATOM   2697  CA  VAL A 189      48.848 -13.195 -32.515  1.00 95.78           C  
ATOM   2698  HA  VAL A 189      48.566 -12.205 -32.874  1.00 95.78           H  
ATOM   2699  C   VAL A 189      49.703 -13.829 -33.608  1.00 95.78           C  
ATOM   2700  CB  VAL A 189      49.640 -12.985 -31.209  1.00 95.78           C  
ATOM   2701  HB  VAL A 189      50.443 -12.280 -31.424  1.00 95.78           H  
ATOM   2702  O   VAL A 189      49.618 -15.034 -33.851  1.00 95.78           O  
ATOM   2703  CG1 VAL A 189      48.775 -12.353 -30.111  1.00 95.78           C  
ATOM   2704 HG11 VAL A 189      48.319 -11.433 -30.476  1.00 95.78           H  
ATOM   2705 HG12 VAL A 189      49.396 -12.121 -29.245  1.00 95.78           H  
ATOM   2706 HG13 VAL A 189      47.994 -13.042 -29.789  1.00 95.78           H  
ATOM   2707  CG2 VAL A 189      50.283 -14.279 -30.699  1.00 95.78           C  
ATOM   2708 HG21 VAL A 189      51.134 -14.542 -31.328  1.00 95.78           H  
ATOM   2709 HG22 VAL A 189      49.570 -15.103 -30.731  1.00 95.78           H  
ATOM   2710 HG23 VAL A 189      50.636 -14.151 -29.676  1.00 95.78           H  
ATOM   2711  N   GLY A 190      50.507 -13.020 -34.297  1.00 93.37           N  
ATOM   2712  H   GLY A 190      50.479 -12.031 -34.097  1.00 93.37           H  
ATOM   2713  CA  GLY A 190      51.346 -13.474 -35.408  1.00 93.37           C  
ATOM   2714  HA2 GLY A 190      51.928 -14.339 -35.089  1.00 93.37           H  
ATOM   2715  HA3 GLY A 190      50.709 -13.786 -36.235  1.00 93.37           H  
ATOM   2716  C   GLY A 190      52.307 -12.402 -35.919  1.00 93.37           C  
ATOM   2717  O   GLY A 190      52.282 -11.248 -35.480  1.00 93.37           O  
ATOM   2718  N   GLU A 191      53.176 -12.782 -36.855  1.00 91.85           N  
ATOM   2719  H   GLU A 191      53.113 -13.725 -37.213  1.00 91.85           H  
ATOM   2720  CA  GLU A 191      54.071 -11.838 -37.543  1.00 91.85           C  
ATOM   2721  HA  GLU A 191      54.434 -11.098 -36.830  1.00 91.85           H  
ATOM   2722  C   GLU A 191      53.350 -11.058 -38.652  1.00 91.85           C  
ATOM   2723  CB  GLU A 191      55.278 -12.588 -38.129  1.00 91.85           C  
ATOM   2724  HB2 GLU A 191      55.769 -11.953 -38.868  1.00 91.85           H  
ATOM   2725  HB3 GLU A 191      54.931 -13.482 -38.646  1.00 91.85           H  
ATOM   2726  O   GLU A 191      53.722  -9.922 -38.957  1.00 91.85           O  
ATOM   2727  CG  GLU A 191      56.314 -12.986 -37.067  1.00 91.85           C  
ATOM   2728  HG2 GLU A 191      57.091 -13.580 -37.549  1.00 91.85           H  
ATOM   2729  HG3 GLU A 191      55.836 -13.614 -36.316  1.00 91.85           H  
ATOM   2730  CD  GLU A 191      56.971 -11.765 -36.400  1.00 91.85           C  
ATOM   2731  OE1 GLU A 191      56.996 -11.709 -35.154  1.00 91.85           O  
ATOM   2732  OE2 GLU A 191      57.458 -10.857 -37.129  1.00 91.85           O  
ATOM   2733  N   ASP A 192      52.308 -11.653 -39.227  1.00 90.91           N  
ATOM   2734  H   ASP A 192      52.061 -12.583 -38.920  1.00 90.91           H  
ATOM   2735  CA  ASP A 192      51.433 -11.078 -40.244  1.00 90.91           C  
ATOM   2736  HA  ASP A 192      51.380 -10.000 -40.092  1.00 90.91           H  
ATOM   2737  C   ASP A 192      50.000 -11.636 -40.100  1.00 90.91           C  
ATOM   2738  CB  ASP A 192      52.038 -11.312 -41.642  1.00 90.91           C  
ATOM   2739  HB2 ASP A 192      52.974 -10.756 -41.705  1.00 90.91           H  
ATOM   2740  HB3 ASP A 192      51.365 -10.906 -42.396  1.00 90.91           H  
ATOM   2741  O   ASP A 192      49.724 -12.483 -39.249  1.00 90.91           O  
ATOM   2742  CG  ASP A 192      52.308 -12.784 -41.955  1.00 90.91           C  
ATOM   2743  OD1 ASP A 192      51.408 -13.603 -41.660  1.00 90.91           O  
ATOM   2744  OD2 ASP A 192      53.410 -13.082 -42.462  1.00 90.91           O  
ATOM   2745  N   ALA A 193      49.064 -11.136 -40.912  1.00 86.31           N  
ATOM   2746  H   ALA A 193      49.339 -10.462 -41.612  1.00 86.31           H  
ATOM   2747  CA  ALA A 193      47.658 -11.544 -40.860  1.00 86.31           C  
ATOM   2748  HA  ALA A 193      47.323 -11.490 -39.824  1.00 86.31           H  
ATOM   2749  C   ALA A 193      47.403 -12.993 -41.333  1.00 86.31           C  
ATOM   2750  CB  ALA A 193      46.841 -10.536 -41.680  1.00 86.31           C  
ATOM   2751  HB1 ALA A 193      46.991  -9.529 -41.289  1.00 86.31           H  
ATOM   2752  HB2 ALA A 193      47.143 -10.572 -42.727  1.00 86.31           H  
ATOM   2753  HB3 ALA A 193      45.783 -10.786 -41.608  1.00 86.31           H  
ATOM   2754  O   ALA A 193      46.350 -13.549 -41.030  1.00 86.31           O  
ATOM   2755  N   GLU A 194      48.340 -13.609 -42.062  1.00 87.24           N  
ATOM   2756  H   GLU A 194      49.238 -13.163 -42.183  1.00 87.24           H  
ATOM   2757  CA  GLU A 194      48.209 -14.976 -42.593  1.00 87.24           C  
ATOM   2758  HA  GLU A 194      47.154 -15.210 -42.738  1.00 87.24           H  
ATOM   2759  C   GLU A 194      48.759 -16.034 -41.620  1.00 87.24           C  
ATOM   2760  CB  GLU A 194      48.905 -15.073 -43.966  1.00 87.24           C  
ATOM   2761  HB2 GLU A 194      48.840 -16.106 -44.310  1.00 87.24           H  
ATOM   2762  HB3 GLU A 194      49.957 -14.811 -43.855  1.00 87.24           H  
ATOM   2763  O   GLU A 194      48.408 -17.210 -41.713  1.00 87.24           O  
ATOM   2764  CG  GLU A 194      48.261 -14.164 -45.032  1.00 87.24           C  
ATOM   2765  HG2 GLU A 194      48.368 -13.125 -44.722  1.00 87.24           H  
ATOM   2766  HG3 GLU A 194      47.195 -14.390 -45.078  1.00 87.24           H  
ATOM   2767  CD  GLU A 194      48.861 -14.318 -46.444  1.00 87.24           C  
ATOM   2768  OE1 GLU A 194      48.318 -13.666 -47.367  1.00 87.24           O  
ATOM   2769  OE2 GLU A 194      49.840 -15.079 -46.622  1.00 87.24           O  
ATOM   2770  N   THR A 195      49.589 -15.617 -40.659  1.00 89.07           N  
ATOM   2771  H   THR A 195      49.897 -14.656 -40.712  1.00 89.07           H  
ATOM   2772  CA  THR A 195      50.266 -16.477 -39.671  1.00 89.07           C  
ATOM   2773  HA  THR A 195      50.142 -17.515 -39.980  1.00 89.07           H  
ATOM   2774  C   THR A 195      49.663 -16.409 -38.267  1.00 89.07           C  
ATOM   2775  CB  THR A 195      51.779 -16.201 -39.630  1.00 89.07           C  
ATOM   2776  HB  THR A 195      52.231 -16.786 -38.829  1.00 89.07           H  
ATOM   2777  O   THR A 195      50.269 -16.901 -37.316  1.00 89.07           O  
ATOM   2778  CG2 THR A 195      52.460 -16.599 -40.939  1.00 89.07           C  
ATOM   2779 HG21 THR A 195      52.012 -16.077 -41.785  1.00 89.07           H  
ATOM   2780 HG22 THR A 195      52.357 -17.674 -41.088  1.00 89.07           H  
ATOM   2781 HG23 THR A 195      53.518 -16.345 -40.888  1.00 89.07           H  
ATOM   2782  OG1 THR A 195      52.070 -14.842 -39.404  1.00 89.07           O  
ATOM   2783  HG1 THR A 195      51.892 -14.413 -40.245  1.00 89.07           H  
ATOM   2784  N   LEU A 196      48.469 -15.828 -38.120  1.00 92.03           N  
ATOM   2785  H   LEU A 196      48.028 -15.455 -38.949  1.00 92.03           H  
ATOM   2786  CA  LEU A 196      47.775 -15.701 -36.838  1.00 92.03           C  
ATOM   2787  HA  LEU A 196      48.424 -15.156 -36.153  1.00 92.03           H  
ATOM   2788  C   LEU A 196      47.487 -17.069 -36.199  1.00 92.03           C  
ATOM   2789  CB  LEU A 196      46.470 -14.910 -37.048  1.00 92.03           C  
ATOM   2790  HB2 LEU A 196      45.964 -15.313 -37.925  1.00 92.03           H  
ATOM   2791  HB3 LEU A 196      45.812 -15.077 -36.195  1.00 92.03           H  
ATOM   2792  O   LEU A 196      46.781 -17.906 -36.766  1.00 92.03           O  
ATOM   2793  CG  LEU A 196      46.652 -13.394 -37.231  1.00 92.03           C  
ATOM   2794  HG  LEU A 196      47.341 -13.202 -38.053  1.00 92.03           H  
ATOM   2795  CD1 LEU A 196      45.301 -12.766 -37.572  1.00 92.03           C  
ATOM   2796 HD11 LEU A 196      44.935 -13.187 -38.509  1.00 92.03           H  
ATOM   2797 HD12 LEU A 196      45.414 -11.689 -37.697  1.00 92.03           H  
ATOM   2798 HD13 LEU A 196      44.583 -12.968 -36.778  1.00 92.03           H  
ATOM   2799  CD2 LEU A 196      47.178 -12.717 -35.965  1.00 92.03           C  
ATOM   2800 HD21 LEU A 196      46.552 -12.969 -35.109  1.00 92.03           H  
ATOM   2801 HD22 LEU A 196      47.181 -11.635 -36.099  1.00 92.03           H  
ATOM   2802 HD23 LEU A 196      48.206 -13.031 -35.784  1.00 92.03           H  
ATOM   2803  N   THR A 197      47.969 -17.263 -34.973  1.00 93.58           N  
ATOM   2804  H   THR A 197      48.585 -16.562 -34.587  1.00 93.58           H  
ATOM   2805  CA  THR A 197      47.637 -18.416 -34.125  1.00 93.58           C  
ATOM   2806  HA  THR A 197      46.958 -19.076 -34.665  1.00 93.58           H  
ATOM   2807  C   THR A 197      46.919 -17.958 -32.865  1.00 93.58           C  
ATOM   2808  CB  THR A 197      48.874 -19.242 -33.749  1.00 93.58           C  
ATOM   2809  HB  THR A 197      48.573 -20.017 -33.045  1.00 93.58           H  
ATOM   2810  O   THR A 197      47.217 -16.881 -32.352  1.00 93.58           O  
ATOM   2811  CG2 THR A 197      49.496 -19.916 -34.972  1.00 93.58           C  
ATOM   2812 HG21 THR A 197      50.333 -20.537 -34.653  1.00 93.58           H  
ATOM   2813 HG22 THR A 197      49.859 -19.159 -35.667  1.00 93.58           H  
ATOM   2814 HG23 THR A 197      48.752 -20.537 -35.472  1.00 93.58           H  
ATOM   2815  OG1 THR A 197      49.877 -18.456 -33.151  1.00 93.58           O  
ATOM   2816  HG1 THR A 197      49.464 -17.767 -32.625  1.00 93.58           H  
ATOM   2817  N   VAL A 198      45.988 -18.771 -32.360  1.00 94.86           N  
ATOM   2818  H   VAL A 198      45.813 -19.657 -32.811  1.00 94.86           H  
ATOM   2819  CA  VAL A 198      45.291 -18.501 -31.092  1.00 94.86           C  
ATOM   2820  HA  VAL A 198      44.792 -17.535 -31.162  1.00 94.86           H  
ATOM   2821  C   VAL A 198      46.306 -18.423 -29.955  1.00 94.86           C  
ATOM   2822  CB  VAL A 198      44.222 -19.570 -30.789  1.00 94.86           C  
ATOM   2823  HB  VAL A 198      44.693 -20.551 -30.740  1.00 94.86           H  
ATOM   2824  O   VAL A 198      47.102 -19.344 -29.781  1.00 94.86           O  
ATOM   2825  CG1 VAL A 198      43.514 -19.302 -29.455  1.00 94.86           C  
ATOM   2826 HG11 VAL A 198      43.142 -18.278 -29.431  1.00 94.86           H  
ATOM   2827 HG12 VAL A 198      42.679 -19.991 -29.325  1.00 94.86           H  
ATOM   2828 HG13 VAL A 198      44.206 -19.442 -28.625  1.00 94.86           H  
ATOM   2829  CG2 VAL A 198      43.164 -19.602 -31.900  1.00 94.86           C  
ATOM   2830 HG21 VAL A 198      42.384 -20.322 -31.651  1.00 94.86           H  
ATOM   2831 HG22 VAL A 198      42.705 -18.618 -31.995  1.00 94.86           H  
ATOM   2832 HG23 VAL A 198      43.609 -19.890 -32.852  1.00 94.86           H  
ATOM   2833  N   ASP A 199      46.258 -17.330 -29.202  1.00 93.96           N  
ATOM   2834  H   ASP A 199      45.552 -16.640 -29.415  1.00 93.96           H  
ATOM   2835  CA  ASP A 199      47.133 -17.058 -28.060  1.00 93.96           C  
ATOM   2836  HA  ASP A 199      47.972 -17.754 -28.057  1.00 93.96           H  
ATOM   2837  C   ASP A 199      46.380 -17.225 -26.736  1.00 93.96           C  
ATOM   2838  CB  ASP A 199      47.689 -15.641 -28.215  1.00 93.96           C  
ATOM   2839  HB2 ASP A 199      48.140 -15.552 -29.204  1.00 93.96           H  
ATOM   2840  HB3 ASP A 199      46.868 -14.926 -28.168  1.00 93.96           H  
ATOM   2841  O   ASP A 199      46.815 -17.965 -25.854  1.00 93.96           O  
ATOM   2842  CG  ASP A 199      48.743 -15.308 -27.158  1.00 93.96           C  
ATOM   2843  OD1 ASP A 199      49.745 -16.049 -27.077  1.00 93.96           O  
ATOM   2844  OD2 ASP A 199      48.551 -14.281 -26.469  1.00 93.96           O  
ATOM   2845  N   LEU A 200      45.195 -16.612 -26.625  1.00 94.40           N  
ATOM   2846  H   LEU A 200      44.889 -16.010 -27.376  1.00 94.40           H  
ATOM   2847  CA  LEU A 200      44.337 -16.702 -25.447  1.00 94.40           C  
ATOM   2848  HA  LEU A 200      44.733 -17.482 -24.797  1.00 94.40           H  
ATOM   2849  C   LEU A 200      42.910 -17.086 -25.831  1.00 94.40           C  
ATOM   2850  CB  LEU A 200      44.380 -15.366 -24.687  1.00 94.40           C  
ATOM   2851  HB2 LEU A 200      45.415 -15.038 -24.589  1.00 94.40           H  
ATOM   2852  HB3 LEU A 200      43.833 -14.627 -25.272  1.00 94.40           H  
ATOM   2853  O   LEU A 200      42.383 -16.670 -26.861  1.00 94.40           O  
ATOM   2854  CG  LEU A 200      43.723 -15.377 -23.306  1.00 94.40           C  
ATOM   2855  HG  LEU A 200      42.695 -15.724 -23.410  1.00 94.40           H  
ATOM   2856  CD1 LEU A 200      44.448 -16.284 -22.314  1.00 94.40           C  
ATOM   2857 HD11 LEU A 200      43.999 -16.199 -21.324  1.00 94.40           H  
ATOM   2858 HD12 LEU A 200      44.384 -17.325 -22.631  1.00 94.40           H  
ATOM   2859 HD13 LEU A 200      45.497 -15.995 -22.256  1.00 94.40           H  
ATOM   2860  CD2 LEU A 200      43.695 -13.954 -22.760  1.00 94.40           C  
ATOM   2861 HD21 LEU A 200      44.706 -13.550 -22.723  1.00 94.40           H  
ATOM   2862 HD22 LEU A 200      43.273 -13.947 -21.755  1.00 94.40           H  
ATOM   2863 HD23 LEU A 200      43.089 -13.325 -23.413  1.00 94.40           H  
ATOM   2864  N   GLN A 201      42.262 -17.858 -24.961  1.00 94.58           N  
ATOM   2865  H   GLN A 201      42.747 -18.157 -24.127  1.00 94.58           H  
ATOM   2866  CA  GLN A 201      40.882 -18.283 -25.131  1.00 94.58           C  
ATOM   2867  HA  GLN A 201      40.370 -17.588 -25.796  1.00 94.58           H  
ATOM   2868  C   GLN A 201      40.158 -18.293 -23.777  1.00 94.58           C  
ATOM   2869  CB  GLN A 201      40.907 -19.668 -25.791  1.00 94.58           C  
ATOM   2870  HB2 GLN A 201      41.566 -19.649 -26.659  1.00 94.58           H  
ATOM   2871  HB3 GLN A 201      41.282 -20.408 -25.084  1.00 94.58           H  
ATOM   2872  O   GLN A 201      40.528 -19.059 -22.888  1.00 94.58           O  
ATOM   2873  CG  GLN A 201      39.514 -20.056 -26.256  1.00 94.58           C  
ATOM   2874  HG2 GLN A 201      39.221 -19.389 -27.067  1.00 94.58           H  
ATOM   2875  HG3 GLN A 201      38.808 -19.932 -25.434  1.00 94.58           H  
ATOM   2876  CD  GLN A 201      39.460 -21.496 -26.747  1.00 94.58           C  
ATOM   2877  NE2 GLN A 201      38.711 -22.357 -26.095  1.00 94.58           N  
ATOM   2878 HE21 GLN A 201      38.769 -23.318 -26.400  1.00 94.58           H  
ATOM   2879 HE22 GLN A 201      38.328 -22.108 -25.194  1.00 94.58           H  
ATOM   2880  OE1 GLN A 201      39.940 -21.864 -27.804  1.00 94.58           O  
ATOM   2881  N   LEU A 202      39.113 -17.477 -23.626  1.00 94.48           N  
ATOM   2882  H   LEU A 202      38.859 -16.887 -24.405  1.00 94.48           H  
ATOM   2883  CA  LEU A 202      38.230 -17.448 -22.456  1.00 94.48           C  
ATOM   2884  HA  LEU A 202      38.662 -18.039 -21.648  1.00 94.48           H  
ATOM   2885  C   LEU A 202      36.873 -18.045 -22.822  1.00 94.48           C  
ATOM   2886  CB  LEU A 202      37.990 -16.021 -21.935  1.00 94.48           C  
ATOM   2887  HB2 LEU A 202      37.163 -16.082 -21.228  1.00 94.48           H  
ATOM   2888  HB3 LEU A 202      37.648 -15.399 -22.761  1.00 94.48           H  
ATOM   2889  O   LEU A 202      36.289 -17.677 -23.838  1.00 94.48           O  
ATOM   2890  CG  LEU A 202      39.144 -15.321 -21.204  1.00 94.48           C  
ATOM   2891  HG  LEU A 202      39.528 -15.967 -20.415  1.00 94.48           H  
ATOM   2892  CD1 LEU A 202      40.281 -14.935 -22.144  1.00 94.48           C  
ATOM   2893 HD11 LEU A 202      39.890 -14.429 -23.026  1.00 94.48           H  
ATOM   2894 HD12 LEU A 202      40.805 -15.844 -22.439  1.00 94.48           H  
ATOM   2895 HD13 LEU A 202      40.977 -14.270 -21.633  1.00 94.48           H  
ATOM   2896  CD2 LEU A 202      38.587 -14.046 -20.570  1.00 94.48           C  
ATOM   2897 HD21 LEU A 202      39.379 -13.455 -20.111  1.00 94.48           H  
ATOM   2898 HD22 LEU A 202      38.101 -13.438 -21.333  1.00 94.48           H  
ATOM   2899 HD23 LEU A 202      37.855 -14.305 -19.805  1.00 94.48           H  
ATOM   2900  N   ASP A 203      36.353 -18.909 -21.958  1.00 94.78           N  
ATOM   2901  H   ASP A 203      36.870 -19.117 -21.116  1.00 94.78           H  
ATOM   2902  CA  ASP A 203      34.975 -19.398 -22.011  1.00 94.78           C  
ATOM   2903  HA  ASP A 203      34.580 -19.315 -23.024  1.00 94.78           H  
ATOM   2904  C   ASP A 203      34.100 -18.546 -21.082  1.00 94.78           C  
ATOM   2905  CB  ASP A 203      34.980 -20.881 -21.618  1.00 94.78           C  
ATOM   2906  HB2 ASP A 203      35.658 -21.413 -22.285  1.00 94.78           H  
ATOM   2907  HB3 ASP A 203      35.363 -20.984 -20.603  1.00 94.78           H  
ATOM   2908  O   ASP A 203      34.217 -18.644 -19.859  1.00 94.78           O  
ATOM   2909  CG  ASP A 203      33.606 -21.548 -21.692  1.00 94.78           C  
ATOM   2910  OD1 ASP A 203      32.595 -20.846 -21.931  1.00 94.78           O  
ATOM   2911  OD2 ASP A 203      33.590 -22.782 -21.505  1.00 94.78           O  
ATOM   2912  N   LEU A 204      33.251 -17.692 -21.659  1.00 93.71           N  
ATOM   2913  H   LEU A 204      33.096 -17.779 -22.653  1.00 93.71           H  
ATOM   2914  CA  LEU A 204      32.393 -16.767 -20.909  1.00 93.71           C  
ATOM   2915  HA  LEU A 204      32.967 -16.344 -20.085  1.00 93.71           H  
ATOM   2916  C   LEU A 204      31.194 -17.465 -20.255  1.00 93.71           C  
ATOM   2917  CB  LEU A 204      31.913 -15.620 -21.818  1.00 93.71           C  
ATOM   2918  HB2 LEU A 204      31.319 -16.042 -22.628  1.00 93.71           H  
ATOM   2919  HB3 LEU A 204      31.247 -14.988 -21.232  1.00 93.71           H  
ATOM   2920  O   LEU A 204      30.516 -16.861 -19.431  1.00 93.71           O  
ATOM   2921  CG  LEU A 204      33.007 -14.722 -22.421  1.00 93.71           C  
ATOM   2922  HG  LEU A 204      33.645 -15.312 -23.079  1.00 93.71           H  
ATOM   2923  CD1 LEU A 204      32.328 -13.635 -23.256  1.00 93.71           C  
ATOM   2924 HD11 LEU A 204      31.779 -14.098 -24.077  1.00 93.71           H  
ATOM   2925 HD12 LEU A 204      33.055 -12.935 -23.667  1.00 93.71           H  
ATOM   2926 HD13 LEU A 204      31.622 -13.078 -22.640  1.00 93.71           H  
ATOM   2927  CD2 LEU A 204      33.887 -14.069 -21.351  1.00 93.71           C  
ATOM   2928 HD21 LEU A 204      34.478 -14.831 -20.844  1.00 93.71           H  
ATOM   2929 HD22 LEU A 204      33.257 -13.561 -20.620  1.00 93.71           H  
ATOM   2930 HD23 LEU A 204      34.562 -13.346 -21.810  1.00 93.71           H  
ATOM   2931  N   THR A 205      30.943 -18.741 -20.571  1.00 91.80           N  
ATOM   2932  H   THR A 205      31.545 -19.214 -21.229  1.00 91.80           H  
ATOM   2933  CA  THR A 205      29.885 -19.523 -19.907  1.00 91.80           C  
ATOM   2934  HA  THR A 205      29.020 -18.875 -19.768  1.00 91.80           H  
ATOM   2935  C   THR A 205      30.292 -19.998 -18.510  1.00 91.80           C  
ATOM   2936  CB  THR A 205      29.427 -20.712 -20.759  1.00 91.80           C  
ATOM   2937  HB  THR A 205      28.526 -21.116 -20.298  1.00 91.80           H  
ATOM   2938  O   THR A 205      29.458 -20.464 -17.733  1.00 91.80           O  
ATOM   2939  CG2 THR A 205      29.086 -20.318 -22.197  1.00 91.80           C  
ATOM   2940 HG21 THR A 205      28.648 -21.175 -22.709  1.00 91.80           H  
ATOM   2941 HG22 THR A 205      28.367 -19.498 -22.189  1.00 91.80           H  
ATOM   2942 HG23 THR A 205      29.983 -20.007 -22.733  1.00 91.80           H  
ATOM   2943  OG1 THR A 205      30.390 -21.739 -20.802  1.00 91.80           O  
ATOM   2944  HG1 THR A 205      31.175 -21.423 -21.255  1.00 91.80           H  
ATOM   2945  N   ASN A 206      31.574 -19.866 -18.164  1.00 91.90           N  
ATOM   2946  H   ASN A 206      32.198 -19.441 -18.836  1.00 91.90           H  
ATOM   2947  CA  ASN A 206      32.087 -20.168 -16.839  1.00 91.90           C  
ATOM   2948  HA  ASN A 206      31.599 -21.075 -16.481  1.00 91.90           H  
ATOM   2949  C   ASN A 206      31.769 -19.028 -15.859  1.00 91.90           C  
ATOM   2950  CB  ASN A 206      33.593 -20.433 -16.975  1.00 91.90           C  
ATOM   2951  HB2 ASN A 206      33.753 -21.116 -17.810  1.00 91.90           H  
ATOM   2952  HB3 ASN A 206      34.105 -19.500 -17.206  1.00 91.90           H  
ATOM   2953  O   ASN A 206      32.132 -17.878 -16.104  1.00 91.90           O  
ATOM   2954  CG  ASN A 206      34.211 -21.021 -15.723  1.00 91.90           C  
ATOM   2955  ND2 ASN A 206      35.026 -22.038 -15.869  1.00 91.90           N  
ATOM   2956 HD21 ASN A 206      35.349 -22.470 -15.015  1.00 91.90           H  
ATOM   2957 HD22 ASN A 206      35.156 -22.430 -16.790  1.00 91.90           H  
ATOM   2958  OD1 ASN A 206      33.997 -20.593 -14.600  1.00 91.90           O  
ATOM   2959  N   GLU A 207      31.193 -19.357 -14.698  1.00 90.10           N  
ATOM   2960  H   GLU A 207      30.877 -20.308 -14.573  1.00 90.10           H  
ATOM   2961  CA  GLU A 207      30.833 -18.390 -13.645  1.00 90.10           C  
ATOM   2962  HA  GLU A 207      30.038 -17.741 -14.012  1.00 90.10           H  
ATOM   2963  C   GLU A 207      31.996 -17.483 -13.208  1.00 90.10           C  
ATOM   2964  CB  GLU A 207      30.319 -19.143 -12.408  1.00 90.10           C  
ATOM   2965  HB2 GLU A 207      31.075 -19.863 -12.094  1.00 90.10           H  
ATOM   2966  HB3 GLU A 207      30.177 -18.420 -11.605  1.00 90.10           H  
ATOM   2967  O   GLU A 207      31.772 -16.341 -12.799  1.00 90.10           O  
ATOM   2968  CG  GLU A 207      28.983 -19.868 -12.641  1.00 90.10           C  
ATOM   2969  HG2 GLU A 207      28.259 -19.148 -13.021  1.00 90.10           H  
ATOM   2970  HG3 GLU A 207      29.127 -20.638 -13.399  1.00 90.10           H  
ATOM   2971  CD  GLU A 207      28.426 -20.522 -11.362  1.00 90.10           C  
ATOM   2972  OE1 GLU A 207      27.267 -20.990 -11.413  1.00 90.10           O  
ATOM   2973  OE2 GLU A 207      29.173 -20.606 -10.357  1.00 90.10           O  
ATOM   2974  N   ARG A 208      33.249 -17.945 -13.348  1.00 91.12           N  
ATOM   2975  H   ARG A 208      33.354 -18.875 -13.727  1.00 91.12           H  
ATOM   2976  CA  ARG A 208      34.454 -17.151 -13.057  1.00 91.12           C  
ATOM   2977  HA  ARG A 208      34.391 -16.810 -12.024  1.00 91.12           H  
ATOM   2978  C   ARG A 208      34.567 -15.881 -13.909  1.00 91.12           C  
ATOM   2979  CB  ARG A 208      35.693 -18.043 -13.236  1.00 91.12           C  
ATOM   2980  HB2 ARG A 208      35.572 -18.937 -12.625  1.00 91.12           H  
ATOM   2981  HB3 ARG A 208      35.773 -18.344 -14.281  1.00 91.12           H  
ATOM   2982  O   ARG A 208      35.237 -14.948 -13.482  1.00 91.12           O  
ATOM   2983  CG  ARG A 208      36.979 -17.319 -12.813  1.00 91.12           C  
ATOM   2984  HG2 ARG A 208      36.864 -16.951 -11.793  1.00 91.12           H  
ATOM   2985  HG3 ARG A 208      37.166 -16.478 -13.480  1.00 91.12           H  
ATOM   2986  CD  ARG A 208      38.196 -18.233 -12.889  1.00 91.12           C  
ATOM   2987  HD2 ARG A 208      38.029 -19.096 -12.244  1.00 91.12           H  
ATOM   2988  HD3 ARG A 208      38.310 -18.569 -13.920  1.00 91.12           H  
ATOM   2989  NE  ARG A 208      39.401 -17.503 -12.458  1.00 91.12           N  
ATOM   2990  HE  ARG A 208      39.249 -16.554 -12.149  1.00 91.12           H  
ATOM   2991  NH1 ARG A 208      40.916 -19.160 -12.894  1.00 91.12           N  
ATOM   2992 HH11 ARG A 208      40.155 -19.705 -13.274  1.00 91.12           H  
ATOM   2993 HH12 ARG A 208      41.868 -19.493 -12.934  1.00 91.12           H  
ATOM   2994  NH2 ARG A 208      41.621 -17.205 -12.065  1.00 91.12           N  
ATOM   2995 HH21 ARG A 208      42.575 -17.533 -12.104  1.00 91.12           H  
ATOM   2996 HH22 ARG A 208      41.424 -16.265 -11.752  1.00 91.12           H  
ATOM   2997  CZ  ARG A 208      40.637 -17.958 -12.472  1.00 91.12           C  
ATOM   2998  N   TYR A 209      33.957 -15.852 -15.091  1.00 92.01           N  
ATOM   2999  H   TYR A 209      33.394 -16.648 -15.354  1.00 92.01           H  
ATOM   3000  CA  TYR A 209      34.000 -14.732 -16.035  1.00 92.01           C  
ATOM   3001  HA  TYR A 209      34.610 -13.932 -15.616  1.00 92.01           H  
ATOM   3002  C   TYR A 209      32.612 -14.127 -16.263  1.00 92.01           C  
ATOM   3003  CB  TYR A 209      34.656 -15.185 -17.346  1.00 92.01           C  
ATOM   3004  HB2 TYR A 209      34.784 -14.320 -17.997  1.00 92.01           H  
ATOM   3005  HB3 TYR A 209      33.979 -15.874 -17.850  1.00 92.01           H  
ATOM   3006  O   TYR A 209      32.353 -13.577 -17.328  1.00 92.01           O  
ATOM   3007  CG  TYR A 209      36.006 -15.847 -17.170  1.00 92.01           C  
ATOM   3008  CD1 TYR A 209      37.081 -15.126 -16.620  1.00 92.01           C  
ATOM   3009  HD1 TYR A 209      36.945 -14.097 -16.323  1.00 92.01           H  
ATOM   3010  CD2 TYR A 209      36.176 -17.195 -17.532  1.00 92.01           C  
ATOM   3011  HD2 TYR A 209      35.340 -17.739 -17.944  1.00 92.01           H  
ATOM   3012  CE1 TYR A 209      38.325 -15.757 -16.452  1.00 92.01           C  
ATOM   3013  HE1 TYR A 209      39.143 -15.209 -16.007  1.00 92.01           H  
ATOM   3014  CE2 TYR A 209      37.423 -17.826 -17.371  1.00 92.01           C  
ATOM   3015  HE2 TYR A 209      37.557 -18.855 -17.672  1.00 92.01           H  
ATOM   3016  OH  TYR A 209      39.728 -17.676 -16.705  1.00 92.01           O  
ATOM   3017  HH  TYR A 209      40.399 -16.992 -16.635  1.00 92.01           H  
ATOM   3018  CZ  TYR A 209      38.506 -17.098 -16.843  1.00 92.01           C  
ATOM   3019  N   SER A 210      31.719 -14.240 -15.276  1.00 92.69           N  
ATOM   3020  H   SER A 210      31.995 -14.707 -14.424  1.00 92.69           H  
ATOM   3021  CA  SER A 210      30.319 -13.809 -15.371  1.00 92.69           C  
ATOM   3022  HA  SER A 210      29.852 -14.333 -16.205  1.00 92.69           H  
ATOM   3023  C   SER A 210      30.138 -12.313 -15.641  1.00 92.69           C  
ATOM   3024  CB  SER A 210      29.562 -14.198 -14.095  1.00 92.69           C  
ATOM   3025  HB2 SER A 210      29.368 -15.270 -14.107  1.00 92.69           H  
ATOM   3026  HB3 SER A 210      28.605 -13.675 -14.064  1.00 92.69           H  
ATOM   3027  O   SER A 210      29.156 -11.942 -16.276  1.00 92.69           O  
ATOM   3028  OG  SER A 210      30.315 -13.884 -12.936  1.00 92.69           O  
ATOM   3029  HG  SER A 210      30.737 -14.691 -12.633  1.00 92.69           H  
ATOM   3030  N   THR A 211      31.082 -11.458 -15.237  1.00 94.22           N  
ATOM   3031  H   THR A 211      31.852 -11.817 -14.690  1.00 94.22           H  
ATOM   3032  CA  THR A 211      30.997  -9.996 -15.399  1.00 94.22           C  
ATOM   3033  HA  THR A 211      30.079  -9.750 -15.934  1.00 94.22           H  
ATOM   3034  C   THR A 211      32.153  -9.413 -16.212  1.00 94.22           C  
ATOM   3035  CB  THR A 211      30.912  -9.279 -14.044  1.00 94.22           C  
ATOM   3036  HB  THR A 211      30.734  -8.220 -14.232  1.00 94.22           H  
ATOM   3037  O   THR A 211      33.227 -10.015 -16.333  1.00 94.22           O  
ATOM   3038  CG2 THR A 211      29.775  -9.797 -13.165  1.00 94.22           C  
ATOM   3039 HG21 THR A 211      28.836  -9.742 -13.715  1.00 94.22           H  
ATOM   3040 HG22 THR A 211      29.687  -9.173 -12.275  1.00 94.22           H  
ATOM   3041 HG23 THR A 211      29.956 -10.828 -12.863  1.00 94.22           H  
ATOM   3042  OG1 THR A 211      32.125  -9.418 -13.329  1.00 94.22           O  
ATOM   3043  HG1 THR A 211      32.013  -8.904 -12.526  1.00 94.22           H  
ATOM   3044  N   ILE A 212      31.959  -8.202 -16.745  1.00 93.65           N  
ATOM   3045  H   ILE A 212      31.044  -7.784 -16.653  1.00 93.65           H  
ATOM   3046  CA  ILE A 212      33.015  -7.441 -17.434  1.00 93.65           C  
ATOM   3047  HA  ILE A 212      33.380  -8.035 -18.272  1.00 93.65           H  
ATOM   3048  C   ILE A 212      34.222  -7.200 -16.518  1.00 93.65           C  
ATOM   3049  CB  ILE A 212      32.450  -6.106 -17.973  1.00 93.65           C  
ATOM   3050  HB  ILE A 212      32.008  -5.569 -17.133  1.00 93.65           H  
ATOM   3051  O   ILE A 212      35.365  -7.302 -16.975  1.00 93.65           O  
ATOM   3052  CG1 ILE A 212      31.342  -6.305 -19.031  1.00 93.65           C  
ATOM   3053 HG12 ILE A 212      31.000  -5.326 -19.366  1.00 93.65           H  
ATOM   3054 HG13 ILE A 212      30.484  -6.795 -18.571  1.00 93.65           H  
ATOM   3055  CG2 ILE A 212      33.557  -5.207 -18.559  1.00 93.65           C  
ATOM   3056 HG21 ILE A 212      34.226  -4.870 -17.767  1.00 93.65           H  
ATOM   3057 HG22 ILE A 212      33.111  -4.322 -19.013  1.00 93.65           H  
ATOM   3058 HG23 ILE A 212      34.134  -5.751 -19.307  1.00 93.65           H  
ATOM   3059  CD1 ILE A 212      31.736  -7.128 -20.263  1.00 93.65           C  
ATOM   3060 HD11 ILE A 212      31.992  -8.148 -19.977  1.00 93.65           H  
ATOM   3061 HD12 ILE A 212      32.583  -6.667 -20.772  1.00 93.65           H  
ATOM   3062 HD13 ILE A 212      30.888  -7.161 -20.947  1.00 93.65           H  
ATOM   3063  N   GLU A 213      34.003  -6.934 -15.226  1.00 94.25           N  
ATOM   3064  H   GLU A 213      33.053  -6.842 -14.895  1.00 94.25           H  
ATOM   3065  CA  GLU A 213      35.098  -6.795 -14.263  1.00 94.25           C  
ATOM   3066  HA  GLU A 213      35.742  -5.976 -14.585  1.00 94.25           H  
ATOM   3067  C   GLU A 213      35.961  -8.061 -14.200  1.00 94.25           C  
ATOM   3068  CB  GLU A 213      34.547  -6.452 -12.872  1.00 94.25           C  
ATOM   3069  HB2 GLU A 213      33.956  -5.538 -12.938  1.00 94.25           H  
ATOM   3070  HB3 GLU A 213      33.911  -7.264 -12.519  1.00 94.25           H  
ATOM   3071  O   GLU A 213      37.189  -7.982 -14.311  1.00 94.25           O  
ATOM   3072  CG  GLU A 213      35.716  -6.238 -11.899  1.00 94.25           C  
ATOM   3073  HG2 GLU A 213      36.282  -7.166 -11.810  1.00 94.25           H  
ATOM   3074  HG3 GLU A 213      36.382  -5.485 -12.320  1.00 94.25           H  
ATOM   3075  CD  GLU A 213      35.305  -5.817 -10.489  1.00 94.25           C  
ATOM   3076  OE1 GLU A 213      36.184  -5.203  -9.836  1.00 94.25           O  
ATOM   3077  OE2 GLU A 213      34.192  -6.174 -10.057  1.00 94.25           O  
ATOM   3078  N   ALA A 214      35.333  -9.232 -14.075  1.00 93.62           N  
ATOM   3079  H   ALA A 214      34.325  -9.240 -14.018  1.00 93.62           H  
ATOM   3080  CA  ALA A 214      36.045 -10.499 -13.961  1.00 93.62           C  
ATOM   3081  HA  ALA A 214      36.730 -10.436 -13.116  1.00 93.62           H  
ATOM   3082  C   ALA A 214      36.873 -10.815 -15.219  1.00 93.62           C  
ATOM   3083  CB  ALA A 214      35.016 -11.591 -13.668  1.00 93.62           C  
ATOM   3084  HB1 ALA A 214      34.439 -11.333 -12.780  1.00 93.62           H  
ATOM   3085  HB2 ALA A 214      35.545 -12.526 -13.485  1.00 93.62           H  
ATOM   3086  HB3 ALA A 214      34.337 -11.711 -14.512  1.00 93.62           H  
ATOM   3087  O   ALA A 214      38.016 -11.277 -15.121  1.00 93.62           O  
ATOM   3088  N   VAL A 215      36.334 -10.510 -16.405  1.00 94.16           N  
ATOM   3089  H   VAL A 215      35.392 -10.146 -16.410  1.00 94.16           H  
ATOM   3090  CA  VAL A 215      37.053 -10.637 -17.683  1.00 94.16           C  
ATOM   3091  HA  VAL A 215      37.428 -11.657 -17.775  1.00 94.16           H  
ATOM   3092  C   VAL A 215      38.266  -9.702 -17.725  1.00 94.16           C  
ATOM   3093  CB  VAL A 215      36.105 -10.366 -18.869  1.00 94.16           C  
ATOM   3094  HB  VAL A 215      35.621  -9.400 -18.729  1.00 94.16           H  
ATOM   3095  O   VAL A 215      39.374 -10.141 -18.045  1.00 94.16           O  
ATOM   3096  CG1 VAL A 215      36.849 -10.345 -20.212  1.00 94.16           C  
ATOM   3097 HG11 VAL A 215      37.541  -9.505 -20.251  1.00 94.16           H  
ATOM   3098 HG12 VAL A 215      36.128 -10.213 -21.018  1.00 94.16           H  
ATOM   3099 HG13 VAL A 215      37.394 -11.278 -20.357  1.00 94.16           H  
ATOM   3100  CG2 VAL A 215      35.023 -11.447 -18.969  1.00 94.16           C  
ATOM   3101 HG21 VAL A 215      34.328 -11.198 -19.772  1.00 94.16           H  
ATOM   3102 HG22 VAL A 215      35.476 -12.416 -19.180  1.00 94.16           H  
ATOM   3103 HG23 VAL A 215      34.453 -11.515 -18.043  1.00 94.16           H  
ATOM   3104  N   ALA A 216      38.097  -8.428 -17.362  1.00 93.58           N  
ATOM   3105  H   ALA A 216      37.175  -8.118 -17.092  1.00 93.58           H  
ATOM   3106  CA  ALA A 216      39.185  -7.451 -17.373  1.00 93.58           C  
ATOM   3107  HA  ALA A 216      39.646  -7.461 -18.361  1.00 93.58           H  
ATOM   3108  C   ALA A 216      40.289  -7.786 -16.354  1.00 93.58           C  
ATOM   3109  CB  ALA A 216      38.593  -6.058 -17.132  1.00 93.58           C  
ATOM   3110  HB1 ALA A 216      37.847  -5.838 -17.896  1.00 93.58           H  
ATOM   3111  HB2 ALA A 216      38.113  -6.022 -16.154  1.00 93.58           H  
ATOM   3112  HB3 ALA A 216      39.383  -5.309 -17.175  1.00 93.58           H  
ATOM   3113  O   ALA A 216      41.476  -7.673 -16.668  1.00 93.58           O  
ATOM   3114  N   GLN A 217      39.924  -8.237 -15.150  1.00 93.82           N  
ATOM   3115  H   GLN A 217      38.938  -8.283 -14.933  1.00 93.82           H  
ATOM   3116  CA  GLN A 217      40.882  -8.691 -14.138  1.00 93.82           C  
ATOM   3117  HA  GLN A 217      41.593  -7.893 -13.926  1.00 93.82           H  
ATOM   3118  C   GLN A 217      41.683  -9.901 -14.628  1.00 93.82           C  
ATOM   3119  CB  GLN A 217      40.149  -9.058 -12.843  1.00 93.82           C  
ATOM   3120  HB2 GLN A 217      40.842  -9.608 -12.206  1.00 93.82           H  
ATOM   3121  HB3 GLN A 217      39.311  -9.716 -13.077  1.00 93.82           H  
ATOM   3122  O   GLN A 217      42.902  -9.944 -14.451  1.00 93.82           O  
ATOM   3123  CG  GLN A 217      39.639  -7.844 -12.046  1.00 93.82           C  
ATOM   3124  HG2 GLN A 217      38.942  -7.261 -12.647  1.00 93.82           H  
ATOM   3125  HG3 GLN A 217      40.482  -7.203 -11.787  1.00 93.82           H  
ATOM   3126  CD  GLN A 217      38.940  -8.267 -10.753  1.00 93.82           C  
ATOM   3127  NE2 GLN A 217      38.393  -7.351  -9.984  1.00 93.82           N  
ATOM   3128 HE21 GLN A 217      37.826  -7.699  -9.223  1.00 93.82           H  
ATOM   3129 HE22 GLN A 217      38.176  -6.420 -10.310  1.00 93.82           H  
ATOM   3130  OE1 GLN A 217      38.909  -9.432 -10.388  1.00 93.82           O  
ATOM   3131  N   TYR A 218      41.027 -10.861 -15.286  1.00 94.64           N  
ATOM   3132  H   TYR A 218      40.024 -10.796 -15.385  1.00 94.64           H  
ATOM   3133  CA  TYR A 218      41.723 -12.008 -15.858  1.00 94.64           C  
ATOM   3134  HA  TYR A 218      42.315 -12.476 -15.071  1.00 94.64           H  
ATOM   3135  C   TYR A 218      42.690 -11.597 -16.966  1.00 94.64           C  
ATOM   3136  CB  TYR A 218      40.723 -13.037 -16.367  1.00 94.64           C  
ATOM   3137  HB2 TYR A 218      40.117 -13.359 -15.519  1.00 94.64           H  
ATOM   3138  HB3 TYR A 218      40.056 -12.573 -17.093  1.00 94.64           H  
ATOM   3139  O   TYR A 218      43.846 -12.011 -16.924  1.00 94.64           O  
ATOM   3140  CG  TYR A 218      41.400 -14.238 -17.003  1.00 94.64           C  
ATOM   3141  CD1 TYR A 218      41.542 -14.299 -18.401  1.00 94.64           C  
ATOM   3142  HD1 TYR A 218      41.193 -13.481 -19.014  1.00 94.64           H  
ATOM   3143  CD2 TYR A 218      41.935 -15.264 -16.200  1.00 94.64           C  
ATOM   3144  HD2 TYR A 218      41.877 -15.182 -15.125  1.00 94.64           H  
ATOM   3145  CE1 TYR A 218      42.170 -15.403 -19.002  1.00 94.64           C  
ATOM   3146  HE1 TYR A 218      42.273 -15.460 -20.075  1.00 94.64           H  
ATOM   3147  CE2 TYR A 218      42.585 -16.364 -16.798  1.00 94.64           C  
ATOM   3148  HE2 TYR A 218      43.021 -17.139 -16.186  1.00 94.64           H  
ATOM   3149  OH  TYR A 218      43.313 -17.491 -18.796  1.00 94.64           O  
ATOM   3150  HH  TYR A 218      43.682 -18.113 -18.165  1.00 94.64           H  
ATOM   3151  CZ  TYR A 218      42.695 -16.436 -18.205  1.00 94.64           C  
ATOM   3152  N   LEU A 219      42.268 -10.750 -17.909  1.00 94.06           N  
ATOM   3153  H   LEU A 219      41.305 -10.445 -17.892  1.00 94.06           H  
ATOM   3154  CA  LEU A 219      43.148 -10.269 -18.979  1.00 94.06           C  
ATOM   3155  HA  LEU A 219      43.531 -11.128 -19.529  1.00 94.06           H  
ATOM   3156  C   LEU A 219      44.381  -9.546 -18.424  1.00 94.06           C  
ATOM   3157  CB  LEU A 219      42.354  -9.360 -19.931  1.00 94.06           C  
ATOM   3158  HB2 LEU A 219      43.053  -8.800 -20.551  1.00 94.06           H  
ATOM   3159  HB3 LEU A 219      41.787  -8.644 -19.336  1.00 94.06           H  
ATOM   3160  O   LEU A 219      45.483  -9.791 -18.893  1.00 94.06           O  
ATOM   3161  CG  LEU A 219      41.395 -10.132 -20.854  1.00 94.06           C  
ATOM   3162  HG  LEU A 219      40.793 -10.828 -20.270  1.00 94.06           H  
ATOM   3163  CD1 LEU A 219      40.465  -9.149 -21.550  1.00 94.06           C  
ATOM   3164 HD11 LEU A 219      41.040  -8.401 -22.096  1.00 94.06           H  
ATOM   3165 HD12 LEU A 219      39.849  -8.677 -20.784  1.00 94.06           H  
ATOM   3166 HD13 LEU A 219      39.808  -9.681 -22.238  1.00 94.06           H  
ATOM   3167  CD2 LEU A 219      42.139 -10.911 -21.937  1.00 94.06           C  
ATOM   3168 HD21 LEU A 219      42.737 -10.237 -22.550  1.00 94.06           H  
ATOM   3169 HD22 LEU A 219      42.798 -11.649 -21.479  1.00 94.06           H  
ATOM   3170 HD23 LEU A 219      41.423 -11.434 -22.572  1.00 94.06           H  
ATOM   3171  N   ASN A 220      44.226  -8.742 -17.370  1.00 94.59           N  
ATOM   3172  H   ASN A 220      43.289  -8.568 -17.034  1.00 94.59           H  
ATOM   3173  CA  ASN A 220      45.354  -8.102 -16.684  1.00 94.59           C  
ATOM   3174  HA  ASN A 220      46.000  -7.636 -17.428  1.00 94.59           H  
ATOM   3175  C   ASN A 220      46.257  -9.076 -15.903  1.00 94.59           C  
ATOM   3176  CB  ASN A 220      44.801  -7.022 -15.744  1.00 94.59           C  
ATOM   3177  HB2 ASN A 220      43.970  -7.427 -15.166  1.00 94.59           H  
ATOM   3178  HB3 ASN A 220      45.580  -6.720 -15.044  1.00 94.59           H  
ATOM   3179  O   ASN A 220      47.360  -8.698 -15.511  1.00 94.59           O  
ATOM   3180  CG  ASN A 220      44.371  -5.772 -16.478  1.00 94.59           C  
ATOM   3181  ND2 ASN A 220      43.256  -5.196 -16.108  1.00 94.59           N  
ATOM   3182 HD21 ASN A 220      42.994  -4.366 -16.621  1.00 94.59           H  
ATOM   3183 HD22 ASN A 220      42.617  -5.687 -15.500  1.00 94.59           H  
ATOM   3184  OD1 ASN A 220      45.042  -5.274 -17.369  1.00 94.59           O  
ATOM   3185  N   SER A 221      45.805 -10.307 -15.642  1.00 93.61           N  
ATOM   3186  H   SER A 221      44.878 -10.550 -15.962  1.00 93.61           H  
ATOM   3187  CA  SER A 221      46.623 -11.349 -15.007  1.00 93.61           C  
ATOM   3188  HA  SER A 221      47.311 -10.863 -14.315  1.00 93.61           H  
ATOM   3189  C   SER A 221      47.489 -12.129 -16.003  1.00 93.61           C  
ATOM   3190  CB  SER A 221      45.746 -12.292 -14.173  1.00 93.61           C  
ATOM   3191  HB2 SER A 221      46.384 -12.814 -13.460  1.00 93.61           H  
ATOM   3192  HB3 SER A 221      45.017 -11.705 -13.614  1.00 93.61           H  
ATOM   3193  O   SER A 221      48.451 -12.781 -15.592  1.00 93.61           O  
ATOM   3194  OG  SER A 221      45.071 -13.266 -14.949  1.00 93.61           O  
ATOM   3195  HG  SER A 221      44.675 -12.831 -15.708  1.00 93.61           H  
ATOM   3196  N   VAL A 222      47.163 -12.066 -17.299  1.00 92.79           N  
ATOM   3197  H   VAL A 222      46.421 -11.440 -17.577  1.00 92.79           H  
ATOM   3198  CA  VAL A 222      47.923 -12.709 -18.376  1.00 92.79           C  
ATOM   3199  HA  VAL A 222      48.395 -13.608 -17.980  1.00 92.79           H  
ATOM   3200  C   VAL A 222      49.026 -11.756 -18.842  1.00 92.79           C  
ATOM   3201  CB  VAL A 222      46.999 -13.141 -19.537  1.00 92.79           C  
ATOM   3202  HB  VAL A 222      46.562 -12.259 -20.005  1.00 92.79           H  
ATOM   3203  O   VAL A 222      48.785 -10.575 -19.082  1.00 92.79           O  
ATOM   3204  CG1 VAL A 222      47.757 -13.946 -20.600  1.00 92.79           C  
ATOM   3205 HG11 VAL A 222      47.080 -14.223 -21.408  1.00 92.79           H  
ATOM   3206 HG12 VAL A 222      48.189 -14.847 -20.165  1.00 92.79           H  
ATOM   3207 HG13 VAL A 222      48.553 -13.343 -21.038  1.00 92.79           H  
ATOM   3208  CG2 VAL A 222      45.863 -14.057 -19.051  1.00 92.79           C  
ATOM   3209 HG21 VAL A 222      45.254 -14.371 -19.899  1.00 92.79           H  
ATOM   3210 HG22 VAL A 222      46.272 -14.936 -18.553  1.00 92.79           H  
ATOM   3211 HG23 VAL A 222      45.217 -13.519 -18.358  1.00 92.79           H  
ATOM   3212  N   SER A 223      50.256 -12.261 -18.969  1.00 88.71           N  
ATOM   3213  H   SER A 223      50.400 -13.251 -18.832  1.00 88.71           H  
ATOM   3214  CA  SER A 223      51.361 -11.494 -19.554  1.00 88.71           C  
ATOM   3215  HA  SER A 223      51.507 -10.589 -18.964  1.00 88.71           H  
ATOM   3216  C   SER A 223      51.025 -11.077 -20.986  1.00 88.71           C  
ATOM   3217  CB  SER A 223      52.660 -12.308 -19.530  1.00 88.71           C  
ATOM   3218  HB2 SER A 223      52.995 -12.406 -18.497  1.00 88.71           H  
ATOM   3219  HB3 SER A 223      53.430 -11.786 -20.099  1.00 88.71           H  
ATOM   3220  O   SER A 223      50.346 -11.813 -21.689  1.00 88.71           O  
ATOM   3221  OG  SER A 223      52.467 -13.601 -20.069  1.00 88.71           O  
ATOM   3222  HG  SER A 223      52.195 -13.500 -20.985  1.00 88.71           H  
ATOM   3223  N   ASP A 224      51.525  -9.926 -21.426  1.00 94.17           N  
ATOM   3224  H   ASP A 224      52.158  -9.414 -20.829  1.00 94.17           H  
ATOM   3225  CA  ASP A 224      51.311  -9.377 -22.774  1.00 94.17           C  
ATOM   3226  HA  ASP A 224      51.974  -8.515 -22.845  1.00 94.17           H  
ATOM   3227  C   ASP A 224      49.905  -8.818 -23.059  1.00 94.17           C  
ATOM   3228  CB  ASP A 224      51.803 -10.346 -23.867  1.00 94.17           C  
ATOM   3229  HB2 ASP A 224      51.761  -9.835 -24.829  1.00 94.17           H  
ATOM   3230  HB3 ASP A 224      51.132 -11.201 -23.945  1.00 94.17           H  
ATOM   3231  O   ASP A 224      49.638  -8.396 -24.183  1.00 94.17           O  
ATOM   3232  CG  ASP A 224      53.237 -10.833 -23.642  1.00 94.17           C  
ATOM   3233  OD1 ASP A 224      54.056 -10.047 -23.107  1.00 94.17           O  
ATOM   3234  OD2 ASP A 224      53.540 -11.977 -24.042  1.00 94.17           O  
ATOM   3235  N   TYR A 225      49.027  -8.711 -22.056  1.00 95.35           N  
ATOM   3236  H   TYR A 225      49.263  -9.109 -21.159  1.00 95.35           H  
ATOM   3237  CA  TYR A 225      47.722  -8.054 -22.181  1.00 95.35           C  
ATOM   3238  HA  TYR A 225      47.648  -7.587 -23.163  1.00 95.35           H  
ATOM   3239  C   TYR A 225      47.543  -6.942 -21.148  1.00 95.35           C  
ATOM   3240  CB  TYR A 225      46.589  -9.084 -22.105  1.00 95.35           C  
ATOM   3241  HB2 TYR A 225      45.634  -8.562 -22.051  1.00 95.35           H  
ATOM   3242  HB3 TYR A 225      46.700  -9.666 -21.189  1.00 95.35           H  
ATOM   3243  O   TYR A 225      48.082  -6.970 -20.045  1.00 95.35           O  
ATOM   3244  CG  TYR A 225      46.568 -10.020 -23.296  1.00 95.35           C  
ATOM   3245  CD1 TYR A 225      45.866  -9.668 -24.466  1.00 95.35           C  
ATOM   3246  HD1 TYR A 225      45.307  -8.745 -24.504  1.00 95.35           H  
ATOM   3247  CD2 TYR A 225      47.317 -11.211 -23.254  1.00 95.35           C  
ATOM   3248  HD2 TYR A 225      47.880 -11.463 -22.368  1.00 95.35           H  
ATOM   3249  CE1 TYR A 225      45.923 -10.508 -25.594  1.00 95.35           C  
ATOM   3250  HE1 TYR A 225      45.414 -10.240 -26.508  1.00 95.35           H  
ATOM   3251  CE2 TYR A 225      47.384 -12.047 -24.382  1.00 95.35           C  
ATOM   3252  HE2 TYR A 225      47.989 -12.941 -24.365  1.00 95.35           H  
ATOM   3253  OH  TYR A 225      46.791 -12.452 -26.668  1.00 95.35           O  
ATOM   3254  HH  TYR A 225      47.459 -13.131 -26.545  1.00 95.35           H  
ATOM   3255  CZ  TYR A 225      46.691 -11.690 -25.555  1.00 95.35           C  
ATOM   3256  N   SER A 226      46.772  -5.927 -21.521  1.00 95.19           N  
ATOM   3257  H   SER A 226      46.445  -5.906 -22.476  1.00 95.19           H  
ATOM   3258  CA  SER A 226      46.287  -4.896 -20.613  1.00 95.19           C  
ATOM   3259  HA  SER A 226      46.356  -5.264 -19.589  1.00 95.19           H  
ATOM   3260  C   SER A 226      44.829  -4.603 -20.927  1.00 95.19           C  
ATOM   3261  CB  SER A 226      47.147  -3.637 -20.733  1.00 95.19           C  
ATOM   3262  HB2 SER A 226      48.184  -3.890 -20.512  1.00 95.19           H  
ATOM   3263  HB3 SER A 226      47.087  -3.251 -21.751  1.00 95.19           H  
ATOM   3264  O   SER A 226      44.466  -4.396 -22.087  1.00 95.19           O  
ATOM   3265  OG  SER A 226      46.706  -2.645 -19.825  1.00 95.19           O  
ATOM   3266  HG  SER A 226      46.660  -3.041 -18.952  1.00 95.19           H  
ATOM   3267  N   ALA A 227      43.995  -4.586 -19.891  1.00 94.23           N  
ATOM   3268  H   ALA A 227      44.370  -4.779 -18.973  1.00 94.23           H  
ATOM   3269  CA  ALA A 227      42.584  -4.264 -19.975  1.00 94.23           C  
ATOM   3270  HA  ALA A 227      42.388  -3.912 -20.988  1.00 94.23           H  
ATOM   3271  C   ALA A 227      42.212  -3.138 -19.002  1.00 94.23           C  
ATOM   3272  CB  ALA A 227      41.752  -5.532 -19.758  1.00 94.23           C  
ATOM   3273  HB1 ALA A 227      41.972  -5.958 -18.779  1.00 94.23           H  
ATOM   3274  HB2 ALA A 227      40.691  -5.287 -19.810  1.00 94.23           H  
ATOM   3275  HB3 ALA A 227      41.989  -6.264 -20.530  1.00 94.23           H  
ATOM   3276  O   ALA A 227      42.696  -3.080 -17.872  1.00 94.23           O  
ATOM   3277  N   SER A 228      41.311  -2.253 -19.416  1.00 90.99           N  
ATOM   3278  H   SER A 228      40.930  -2.367 -20.345  1.00 90.99           H  
ATOM   3279  CA  SER A 228      40.745  -1.219 -18.542  1.00 90.99           C  
ATOM   3280  HA  SER A 228      40.815  -1.552 -17.506  1.00 90.99           H  
ATOM   3281  C   SER A 228      39.273  -1.008 -18.857  1.00 90.99           C  
ATOM   3282  CB  SER A 228      41.513   0.105 -18.655  1.00 90.99           C  
ATOM   3283  HB2 SER A 228      41.085   0.817 -17.948  1.00 90.99           H  
ATOM   3284  HB3 SER A 228      42.556  -0.061 -18.386  1.00 90.99           H  
ATOM   3285  O   SER A 228      38.913  -0.948 -20.031  1.00 90.99           O  
ATOM   3286  OG  SER A 228      41.451   0.662 -19.957  1.00 90.99           O  
ATOM   3287  HG  SER A 228      40.618   0.397 -20.354  1.00 90.99           H  
ATOM   3288  N   TYR A 229      38.435  -0.856 -17.837  1.00 88.09           N  
ATOM   3289  H   TYR A 229      38.789  -0.866 -16.891  1.00 88.09           H  
ATOM   3290  CA  TYR A 229      37.029  -0.496 -18.009  1.00 88.09           C  
ATOM   3291  HA  TYR A 229      36.588  -1.147 -18.764  1.00 88.09           H  
ATOM   3292  C   TYR A 229      36.894   0.949 -18.503  1.00 88.09           C  
ATOM   3293  CB  TYR A 229      36.263  -0.746 -16.703  1.00 88.09           C  
ATOM   3294  HB2 TYR A 229      35.261  -0.325 -16.788  1.00 88.09           H  
ATOM   3295  HB3 TYR A 229      36.142  -1.822 -16.578  1.00 88.09           H  
ATOM   3296  O   TYR A 229      37.708   1.817 -18.177  1.00 88.09           O  
ATOM   3297  CG  TYR A 229      36.939  -0.194 -15.461  1.00 88.09           C  
ATOM   3298  CD1 TYR A 229      37.845  -0.999 -14.742  1.00 88.09           C  
ATOM   3299  HD1 TYR A 229      38.022  -2.021 -15.046  1.00 88.09           H  
ATOM   3300  CD2 TYR A 229      36.662   1.115 -15.025  1.00 88.09           C  
ATOM   3301  HD2 TYR A 229      35.964   1.727 -15.579  1.00 88.09           H  
ATOM   3302  CE1 TYR A 229      38.480  -0.493 -13.594  1.00 88.09           C  
ATOM   3303  HE1 TYR A 229      39.154  -1.110 -13.018  1.00 88.09           H  
ATOM   3304  CE2 TYR A 229      37.281   1.620 -13.866  1.00 88.09           C  
ATOM   3305  HE2 TYR A 229      37.055   2.620 -13.527  1.00 88.09           H  
ATOM   3306  OH  TYR A 229      38.798   1.294 -12.032  1.00 88.09           O  
ATOM   3307  HH  TYR A 229      38.435   2.145 -11.775  1.00 88.09           H  
ATOM   3308  CZ  TYR A 229      38.194   0.814 -13.150  1.00 88.09           C  
ATOM   3309  N   VAL A 230      35.872   1.206 -19.318  1.00 87.18           N  
ATOM   3310  H   VAL A 230      35.243   0.451 -19.552  1.00 87.18           H  
ATOM   3311  CA  VAL A 230      35.569   2.557 -19.821  1.00 87.18           C  
ATOM   3312  HA  VAL A 230      36.495   3.065 -20.091  1.00 87.18           H  
ATOM   3313  C   VAL A 230      34.892   3.397 -18.743  1.00 87.18           C  
ATOM   3314  CB  VAL A 230      34.677   2.459 -21.065  1.00 87.18           C  
ATOM   3315  HB  VAL A 230      33.812   1.846 -20.811  1.00 87.18           H  
ATOM   3316  O   VAL A 230      35.194   4.579 -18.589  1.00 87.18           O  
ATOM   3317  CG1 VAL A 230      34.189   3.827 -21.555  1.00 87.18           C  
ATOM   3318 HG11 VAL A 230      33.508   4.265 -20.825  1.00 87.18           H  
ATOM   3319 HG12 VAL A 230      35.035   4.496 -21.712  1.00 87.18           H  
ATOM   3320 HG13 VAL A 230      33.627   3.695 -22.479  1.00 87.18           H  
ATOM   3321  CG2 VAL A 230      35.461   1.794 -22.203  1.00 87.18           C  
ATOM   3322 HG21 VAL A 230      34.853   1.772 -23.106  1.00 87.18           H  
ATOM   3323 HG22 VAL A 230      35.715   0.768 -21.937  1.00 87.18           H  
ATOM   3324 HG23 VAL A 230      36.371   2.364 -22.391  1.00 87.18           H  
ATOM   3325  N   THR A 231      33.998   2.772 -17.981  1.00 84.40           N  
ATOM   3326  H   THR A 231      33.813   1.796 -18.161  1.00 84.40           H  
ATOM   3327  CA  THR A 231      33.262   3.373 -16.872  1.00 84.40           C  
ATOM   3328  HA  THR A 231      33.829   4.218 -16.481  1.00 84.40           H  
ATOM   3329  C   THR A 231      33.106   2.350 -15.754  1.00 84.40           C  
ATOM   3330  CB  THR A 231      31.898   3.906 -17.342  1.00 84.40           C  
ATOM   3331  HB  THR A 231      32.068   4.686 -18.084  1.00 84.40           H  
ATOM   3332  O   THR A 231      32.991   1.154 -16.016  1.00 84.40           O  
ATOM   3333  CG2 THR A 231      30.972   2.856 -17.954  1.00 84.40           C  
ATOM   3334 HG21 THR A 231      31.438   2.395 -18.824  1.00 84.40           H  
ATOM   3335 HG22 THR A 231      30.040   3.320 -18.278  1.00 84.40           H  
ATOM   3336 HG23 THR A 231      30.741   2.077 -17.227  1.00 84.40           H  
ATOM   3337  OG1 THR A 231      31.221   4.472 -16.244  1.00 84.40           O  
ATOM   3338  HG1 THR A 231      30.337   4.697 -16.543  1.00 84.40           H  
ATOM   3339  N   SER A 232      33.094   2.806 -14.501  1.00 83.87           N  
ATOM   3340  H   SER A 232      33.118   3.801 -14.331  1.00 83.87           H  
ATOM   3341  CA  SER A 232      32.799   1.934 -13.358  1.00 83.87           C  
ATOM   3342  HA  SER A 232      33.441   1.055 -13.412  1.00 83.87           H  
ATOM   3343  C   SER A 232      31.348   1.440 -13.358  1.00 83.87           C  
ATOM   3344  CB  SER A 232      33.110   2.660 -12.048  1.00 83.87           C  
ATOM   3345  HB2 SER A 232      32.828   2.033 -11.202  1.00 83.87           H  
ATOM   3346  HB3 SER A 232      34.182   2.850 -11.998  1.00 83.87           H  
ATOM   3347  O   SER A 232      31.055   0.434 -12.728  1.00 83.87           O  
ATOM   3348  OG  SER A 232      32.422   3.898 -11.987  1.00 83.87           O  
ATOM   3349  HG  SER A 232      31.582   3.749 -11.546  1.00 83.87           H  
ATOM   3350  N   MET A 233      30.452   2.117 -14.089  1.00 83.07           N  
ATOM   3351  H   MET A 233      30.775   2.928 -14.598  1.00 83.07           H  
ATOM   3352  CA  MET A 233      29.031   1.761 -14.203  1.00 83.07           C  
ATOM   3353  HA  MET A 233      28.605   1.639 -13.207  1.00 83.07           H  
ATOM   3354  C   MET A 233      28.771   0.448 -14.949  1.00 83.07           C  
ATOM   3355  CB  MET A 233      28.273   2.881 -14.932  1.00 83.07           C  
ATOM   3356  HB2 MET A 233      28.771   3.101 -15.877  1.00 83.07           H  
ATOM   3357  HB3 MET A 233      27.262   2.545 -15.160  1.00 83.07           H  
ATOM   3358  O   MET A 233      27.657  -0.038 -14.893  1.00 83.07           O  
ATOM   3359  CG  MET A 233      28.154   4.159 -14.104  1.00 83.07           C  
ATOM   3360  HG2 MET A 233      27.535   3.935 -13.236  1.00 83.07           H  
ATOM   3361  HG3 MET A 233      29.138   4.471 -13.755  1.00 83.07           H  
ATOM   3362  SD  MET A 233      27.402   5.530 -15.025  1.00 83.07           S  
ATOM   3363  CE  MET A 233      26.589   6.373 -13.637  1.00 83.07           C  
ATOM   3364  HE1 MET A 233      26.093   7.276 -13.992  1.00 83.07           H  
ATOM   3365  HE2 MET A 233      27.324   6.637 -12.878  1.00 83.07           H  
ATOM   3366  HE3 MET A 233      25.842   5.712 -13.197  1.00 83.07           H  
ATOM   3367  N   SER A 234      29.750  -0.115 -15.662  1.00 83.71           N  
ATOM   3368  H   SER A 234      30.645   0.348 -15.714  1.00 83.71           H  
ATOM   3369  CA  SER A 234      29.561  -1.347 -16.450  1.00 83.71           C  
ATOM   3370  HA  SER A 234      28.506  -1.623 -16.448  1.00 83.71           H  
ATOM   3371  C   SER A 234      30.311  -2.543 -15.853  1.00 83.71           C  
ATOM   3372  CB  SER A 234      29.952  -1.128 -17.919  1.00 83.71           C  
ATOM   3373  HB2 SER A 234      31.035  -1.027 -17.984  1.00 83.71           H  
ATOM   3374  HB3 SER A 234      29.643  -1.989 -18.512  1.00 83.71           H  
ATOM   3375  O   SER A 234      30.433  -3.573 -16.507  1.00 83.71           O  
ATOM   3376  OG  SER A 234      29.357   0.043 -18.448  1.00 83.71           O  
ATOM   3377  HG  SER A 234      28.573  -0.207 -18.942  1.00 83.71           H  
ATOM   3378  N   LEU A 235      30.856  -2.419 -14.635  1.00 85.82           N  
ATOM   3379  H   LEU A 235      30.687  -1.570 -14.115  1.00 85.82           H  
ATOM   3380  CA  LEU A 235      31.648  -3.482 -13.999  1.00 85.82           C  
ATOM   3381  HA  LEU A 235      32.437  -3.797 -14.682  1.00 85.82           H  
ATOM   3382  C   LEU A 235      30.815  -4.736 -13.714  1.00 85.82           C  
ATOM   3383  CB  LEU A 235      32.271  -2.945 -12.697  1.00 85.82           C  
ATOM   3384  HB2 LEU A 235      32.650  -3.782 -12.111  1.00 85.82           H  
ATOM   3385  HB3 LEU A 235      31.487  -2.470 -12.107  1.00 85.82           H  
ATOM   3386  O   LEU A 235      31.294  -5.849 -13.931  1.00 85.82           O  
ATOM   3387  CG  LEU A 235      33.418  -1.945 -12.915  1.00 85.82           C  
ATOM   3388  HG  LEU A 235      33.082  -1.145 -13.575  1.00 85.82           H  
ATOM   3389  CD1 LEU A 235      33.838  -1.333 -11.578  1.00 85.82           C  
ATOM   3390 HD11 LEU A 235      32.981  -0.836 -11.123  1.00 85.82           H  
ATOM   3391 HD12 LEU A 235      34.639  -0.610 -11.730  1.00 85.82           H  
ATOM   3392 HD13 LEU A 235      34.179  -2.121 -10.907  1.00 85.82           H  
ATOM   3393  CD2 LEU A 235      34.658  -2.589 -13.538  1.00 85.82           C  
ATOM   3394 HD21 LEU A 235      35.009  -3.398 -12.897  1.00 85.82           H  
ATOM   3395 HD22 LEU A 235      35.445  -1.840 -13.628  1.00 85.82           H  
ATOM   3396 HD23 LEU A 235      34.428  -2.979 -14.530  1.00 85.82           H  
ATOM   3397  N   GLU A 236      29.568  -4.535 -13.289  1.00 90.64           N  
ATOM   3398  H   GLU A 236      29.272  -3.587 -13.106  1.00 90.64           H  
ATOM   3399  CA  GLU A 236      28.600  -5.593 -12.981  1.00 90.64           C  
ATOM   3400  HA  GLU A 236      29.128  -6.467 -12.599  1.00 90.64           H  
ATOM   3401  C   GLU A 236      27.812  -6.066 -14.209  1.00 90.64           C  
ATOM   3402  CB  GLU A 236      27.644  -5.105 -11.886  1.00 90.64           C  
ATOM   3403  HB2 GLU A 236      26.870  -5.858 -11.733  1.00 90.64           H  
ATOM   3404  HB3 GLU A 236      27.180  -4.176 -12.217  1.00 90.64           H  
ATOM   3405  O   GLU A 236      27.045  -7.022 -14.107  1.00 90.64           O  
ATOM   3406  CG  GLU A 236      28.358  -4.859 -10.549  1.00 90.64           C  
ATOM   3407  HG2 GLU A 236      29.100  -4.071 -10.682  1.00 90.64           H  
ATOM   3408  HG3 GLU A 236      28.884  -5.771 -10.265  1.00 90.64           H  
ATOM   3409  CD  GLU A 236      27.401  -4.455  -9.416  1.00 90.64           C  
ATOM   3410  OE1 GLU A 236      27.912  -4.271  -8.287  1.00 90.64           O  
ATOM   3411  OE2 GLU A 236      26.186  -4.314  -9.675  1.00 90.64           O  
ATOM   3412  N   LEU A 237      28.016  -5.447 -15.381  1.00 93.08           N  
ATOM   3413  H   LEU A 237      28.715  -4.720 -15.435  1.00 93.08           H  
ATOM   3414  CA  LEU A 237      27.402  -5.927 -16.612  1.00 93.08           C  
ATOM   3415  HA  LEU A 237      26.322  -5.923 -16.461  1.00 93.08           H  
ATOM   3416  C   LEU A 237      27.858  -7.368 -16.866  1.00 93.08           C  
ATOM   3417  CB  LEU A 237      27.749  -5.001 -17.791  1.00 93.08           C  
ATOM   3418  HB2 LEU A 237      28.831  -5.007 -17.920  1.00 93.08           H  
ATOM   3419  HB3 LEU A 237      27.438  -3.984 -17.552  1.00 93.08           H  
ATOM   3420  O   LEU A 237      29.054  -7.678 -16.820  1.00 93.08           O  
ATOM   3421  CG  LEU A 237      27.100  -5.429 -19.122  1.00 93.08           C  
ATOM   3422  HG  LEU A 237      27.324  -6.476 -19.329  1.00 93.08           H  
ATOM   3423  CD1 LEU A 237      25.586  -5.239 -19.127  1.00 93.08           C  
ATOM   3424 HD11 LEU A 237      25.122  -5.839 -18.344  1.00 93.08           H  
ATOM   3425 HD12 LEU A 237      25.176  -5.545 -20.090  1.00 93.08           H  
ATOM   3426 HD13 LEU A 237      25.354  -4.187 -18.960  1.00 93.08           H  
ATOM   3427  CD2 LEU A 237      27.679  -4.603 -20.264  1.00 93.08           C  
ATOM   3428 HD21 LEU A 237      27.537  -3.541 -20.066  1.00 93.08           H  
ATOM   3429 HD22 LEU A 237      28.742  -4.831 -20.345  1.00 93.08           H  
ATOM   3430 HD23 LEU A 237      27.184  -4.867 -21.198  1.00 93.08           H  
ATOM   3431  N   GLU A 238      26.902  -8.246 -17.158  1.00 94.28           N  
ATOM   3432  H   GLU A 238      25.935  -7.965 -17.083  1.00 94.28           H  
ATOM   3433  CA  GLU A 238      27.209  -9.628 -17.498  1.00 94.28           C  
ATOM   3434  HA  GLU A 238      27.779 -10.058 -16.675  1.00 94.28           H  
ATOM   3435  C   GLU A 238      28.047  -9.693 -18.783  1.00 94.28           C  
ATOM   3436  CB  GLU A 238      25.939 -10.457 -17.680  1.00 94.28           C  
ATOM   3437  HB2 GLU A 238      26.247 -11.447 -18.016  1.00 94.28           H  
ATOM   3438  HB3 GLU A 238      25.330  -9.994 -18.457  1.00 94.28           H  
ATOM   3439  O   GLU A 238      27.707  -9.088 -19.803  1.00 94.28           O  
ATOM   3440  CG  GLU A 238      25.086 -10.626 -16.416  1.00 94.28           C  
ATOM   3441  HG2 GLU A 238      25.693 -11.098 -15.643  1.00 94.28           H  
ATOM   3442  HG3 GLU A 238      24.775  -9.642 -16.064  1.00 94.28           H  
ATOM   3443  CD  GLU A 238      23.839 -11.486 -16.689  1.00 94.28           C  
ATOM   3444  OE1 GLU A 238      23.010 -11.614 -15.763  1.00 94.28           O  
ATOM   3445  OE2 GLU A 238      23.705 -12.008 -17.830  1.00 94.28           O  
ATOM   3446  N   SER A 239      29.122 -10.483 -18.773  1.00 94.13           N  
ATOM   3447  H   SER A 239      29.314 -11.025 -17.943  1.00 94.13           H  
ATOM   3448  CA  SER A 239      29.969 -10.686 -19.959  1.00 94.13           C  
ATOM   3449  HA  SER A 239      30.322  -9.714 -20.304  1.00 94.13           H  
ATOM   3450  C   SER A 239      29.205 -11.330 -21.122  1.00 94.13           C  
ATOM   3451  CB  SER A 239      31.178 -11.540 -19.591  1.00 94.13           C  
ATOM   3452  HB2 SER A 239      31.857 -11.593 -20.442  1.00 94.13           H  
ATOM   3453  HB3 SER A 239      31.697 -11.090 -18.744  1.00 94.13           H  
ATOM   3454  O   SER A 239      29.560 -11.123 -22.282  1.00 94.13           O  
ATOM   3455  OG  SER A 239      30.745 -12.839 -19.251  1.00 94.13           O  
ATOM   3456  HG  SER A 239      31.327 -13.185 -18.570  1.00 94.13           H  
ATOM   3457  N   SER A 240      28.106 -12.025 -20.807  1.00 94.67           N  
ATOM   3458  H   SER A 240      27.918 -12.120 -19.819  1.00 94.67           H  
ATOM   3459  CA  SER A 240      27.115 -12.601 -21.722  1.00 94.67           C  
ATOM   3460  HA  SER A 240      27.595 -13.388 -22.303  1.00 94.67           H  
ATOM   3461  C   SER A 240      26.518 -11.573 -22.699  1.00 94.67           C  
ATOM   3462  CB  SER A 240      26.002 -13.230 -20.857  1.00 94.67           C  
ATOM   3463  HB2 SER A 240      25.402 -13.921 -21.449  1.00 94.67           H  
ATOM   3464  HB3 SER A 240      26.452 -13.791 -20.038  1.00 94.67           H  
ATOM   3465  O   SER A 240      26.042 -11.949 -23.773  1.00 94.67           O  
ATOM   3466  OG  SER A 240      25.144 -12.226 -20.339  1.00 94.67           O  
ATOM   3467  HG  SER A 240      24.745 -12.468 -19.500  1.00 94.67           H  
ATOM   3468  N   LYS A 241      26.565 -10.279 -22.351  1.00 94.49           N  
ATOM   3469  H   LYS A 241      26.954 -10.069 -21.443  1.00 94.49           H  
ATOM   3470  CA  LYS A 241      25.980  -9.159 -23.103  1.00 94.49           C  
ATOM   3471  HA  LYS A 241      25.150  -9.534 -23.702  1.00 94.49           H  
ATOM   3472  C   LYS A 241      26.928  -8.499 -24.107  1.00 94.49           C  
ATOM   3473  CB  LYS A 241      25.456  -8.114 -22.104  1.00 94.49           C  
ATOM   3474  HB2 LYS A 241      26.294  -7.736 -21.518  1.00 94.49           H  
ATOM   3475  HB3 LYS A 241      25.053  -7.272 -22.666  1.00 94.49           H  
ATOM   3476  O   LYS A 241      26.513  -7.547 -24.768  1.00 94.49           O  
ATOM   3477  CG  LYS A 241      24.374  -8.620 -21.138  1.00 94.49           C  
ATOM   3478  HG2 LYS A 241      24.173  -7.831 -20.413  1.00 94.49           H  
ATOM   3479  HG3 LYS A 241      24.745  -9.488 -20.592  1.00 94.49           H  
ATOM   3480  CD  LYS A 241      23.062  -8.984 -21.842  1.00 94.49           C  
ATOM   3481  HD2 LYS A 241      23.227  -9.812 -22.531  1.00 94.49           H  
ATOM   3482  HD3 LYS A 241      22.702  -8.114 -22.391  1.00 94.49           H  
ATOM   3483  CE  LYS A 241      22.032  -9.398 -20.786  1.00 94.49           C  
ATOM   3484  HE2 LYS A 241      22.345 -10.343 -20.342  1.00 94.49           H  
ATOM   3485  HE3 LYS A 241      22.035  -8.653 -19.990  1.00 94.49           H  
ATOM   3486  NZ  LYS A 241      20.669  -9.505 -21.362  1.00 94.49           N  
ATOM   3487  HZ1 LYS A 241      20.019  -9.788 -20.642  1.00 94.49           H  
ATOM   3488  HZ2 LYS A 241      20.651 -10.177 -22.115  1.00 94.49           H  
ATOM   3489  HZ3 LYS A 241      20.361  -8.607 -21.706  1.00 94.49           H  
ATOM   3490  N   LEU A 242      28.179  -8.957 -24.214  1.00 94.72           N  
ATOM   3491  H   LEU A 242      28.452  -9.744 -23.643  1.00 94.72           H  
ATOM   3492  CA  LEU A 242      29.131  -8.427 -25.194  1.00 94.72           C  
ATOM   3493  HA  LEU A 242      29.217  -7.351 -25.044  1.00 94.72           H  
ATOM   3494  C   LEU A 242      28.632  -8.632 -26.635  1.00 94.72           C  
ATOM   3495  CB  LEU A 242      30.518  -9.061 -25.000  1.00 94.72           C  
ATOM   3496  HB2 LEU A 242      30.400 -10.144 -24.959  1.00 94.72           H  
ATOM   3497  HB3 LEU A 242      31.120  -8.823 -25.877  1.00 94.72           H  
ATOM   3498  O   LEU A 242      28.059  -9.666 -26.981  1.00 94.72           O  
ATOM   3499  CG  LEU A 242      31.293  -8.592 -23.758  1.00 94.72           C  
ATOM   3500  HG  LEU A 242      30.644  -8.599 -22.883  1.00 94.72           H  
ATOM   3501  CD1 LEU A 242      32.478  -9.527 -23.501  1.00 94.72           C  
ATOM   3502 HD11 LEU A 242      33.137  -9.545 -24.369  1.00 94.72           H  
ATOM   3503 HD12 LEU A 242      33.028  -9.191 -22.622  1.00 94.72           H  
ATOM   3504 HD13 LEU A 242      32.101 -10.532 -23.311  1.00 94.72           H  
ATOM   3505  CD2 LEU A 242      31.865  -7.187 -23.964  1.00 94.72           C  
ATOM   3506 HD21 LEU A 242      32.465  -7.159 -24.873  1.00 94.72           H  
ATOM   3507 HD22 LEU A 242      31.053  -6.467 -24.064  1.00 94.72           H  
ATOM   3508 HD23 LEU A 242      32.486  -6.906 -23.113  1.00 94.72           H  
ATOM   3509  N   ASP A 243      28.893  -7.646 -27.488  1.00 94.36           N  
ATOM   3510  H   ASP A 243      29.422  -6.854 -27.153  1.00 94.36           H  
ATOM   3511  CA  ASP A 243      28.605  -7.717 -28.914  1.00 94.36           C  
ATOM   3512  HA  ASP A 243      27.610  -8.142 -29.044  1.00 94.36           H  
ATOM   3513  C   ASP A 243      29.621  -8.617 -29.630  1.00 94.36           C  
ATOM   3514  CB  ASP A 243      28.619  -6.327 -29.561  1.00 94.36           C  
ATOM   3515  HB2 ASP A 243      28.407  -6.435 -30.625  1.00 94.36           H  
ATOM   3516  HB3 ASP A 243      29.628  -5.925 -29.468  1.00 94.36           H  
ATOM   3517  O   ASP A 243      30.763  -8.795 -29.198  1.00 94.36           O  
ATOM   3518  CG  ASP A 243      27.615  -5.327 -28.985  1.00 94.36           C  
ATOM   3519  OD1 ASP A 243      26.439  -5.689 -28.755  1.00 94.36           O  
ATOM   3520  OD2 ASP A 243      28.022  -4.150 -28.834  1.00 94.36           O  
ATOM   3521  N   ALA A 244      29.215  -9.157 -30.780  1.00 94.69           N  
ATOM   3522  H   ALA A 244      28.289  -8.935 -31.116  1.00 94.69           H  
ATOM   3523  CA  ALA A 244      30.106  -9.935 -31.625  1.00 94.69           C  
ATOM   3524  HA  ALA A 244      30.578 -10.695 -31.002  1.00 94.69           H  
ATOM   3525  C   ALA A 244      31.208  -9.047 -32.218  1.00 94.69           C  
ATOM   3526  CB  ALA A 244      29.296 -10.641 -32.717  1.00 94.69           C  
ATOM   3527  HB1 ALA A 244      28.841  -9.901 -33.375  1.00 94.69           H  
ATOM   3528  HB2 ALA A 244      29.958 -11.281 -33.300  1.00 94.69           H  
ATOM   3529  HB3 ALA A 244      28.515 -11.251 -32.264  1.00 94.69           H  
ATOM   3530  O   ALA A 244      30.932  -8.014 -32.830  1.00 94.69           O  
ATOM   3531  N   ILE A 245      32.454  -9.493 -32.088  1.00 94.19           N  
ATOM   3532  H   ILE A 245      32.591 -10.373 -31.611  1.00 94.19           H  
ATOM   3533  CA  ILE A 245      33.639  -8.809 -32.613  1.00 94.19           C  
ATOM   3534  HA  ILE A 245      33.331  -8.028 -33.308  1.00 94.19           H  
ATOM   3535  C   ILE A 245      34.455  -9.834 -33.390  1.00 94.19           C  
ATOM   3536  CB  ILE A 245      34.428  -8.141 -31.466  1.00 94.19           C  
ATOM   3537  HB  ILE A 245      34.621  -8.889 -30.697  1.00 94.19           H  
ATOM   3538  O   ILE A 245      34.657 -10.946 -32.910  1.00 94.19           O  
ATOM   3539  CG1 ILE A 245      33.575  -6.999 -30.864  1.00 94.19           C  
ATOM   3540 HG12 ILE A 245      32.589  -7.378 -30.595  1.00 94.19           H  
ATOM   3541 HG13 ILE A 245      33.436  -6.218 -31.611  1.00 94.19           H  
ATOM   3542  CG2 ILE A 245      35.781  -7.602 -31.957  1.00 94.19           C  
ATOM   3543 HG21 ILE A 245      36.346  -7.216 -31.109  1.00 94.19           H  
ATOM   3544 HG22 ILE A 245      36.386  -8.393 -32.399  1.00 94.19           H  
ATOM   3545 HG23 ILE A 245      35.620  -6.801 -32.678  1.00 94.19           H  
ATOM   3546  CD1 ILE A 245      34.140  -6.371 -29.596  1.00 94.19           C  
ATOM   3547 HD11 ILE A 245      34.268  -7.149 -28.843  1.00 94.19           H  
ATOM   3548 HD12 ILE A 245      33.425  -5.636 -29.227  1.00 94.19           H  
ATOM   3549 HD13 ILE A 245      35.083  -5.866 -29.803  1.00 94.19           H  
ATOM   3550  N   ALA A 246      34.907  -9.466 -34.588  1.00 94.42           N  
ATOM   3551  H   ALA A 246      34.732  -8.524 -34.909  1.00 94.42           H  
ATOM   3552  CA  ALA A 246      35.687 -10.342 -35.453  1.00 94.42           C  
ATOM   3553  HA  ALA A 246      35.960 -11.241 -34.899  1.00 94.42           H  
ATOM   3554  C   ALA A 246      36.979  -9.649 -35.901  1.00 94.42           C  
ATOM   3555  CB  ALA A 246      34.818 -10.788 -36.634  1.00 94.42           C  
ATOM   3556  HB1 ALA A 246      33.935 -11.308 -36.262  1.00 94.42           H  
ATOM   3557  HB2 ALA A 246      34.510  -9.922 -37.219  1.00 94.42           H  
ATOM   3558  HB3 ALA A 246      35.389 -11.467 -37.267  1.00 94.42           H  
ATOM   3559  O   ALA A 246      36.934  -8.636 -36.603  1.00 94.42           O  
ATOM   3560  N   GLY A 247      38.122 -10.207 -35.513  1.00 92.53           N  
ATOM   3561  H   GLY A 247      38.055 -11.036 -34.939  1.00 92.53           H  
ATOM   3562  CA  GLY A 247      39.453  -9.815 -35.963  1.00 92.53           C  
ATOM   3563  HA2 GLY A 247      39.513  -9.933 -37.044  1.00 92.53           H  
ATOM   3564  HA3 GLY A 247      40.177 -10.484 -35.498  1.00 92.53           H  
ATOM   3565  C   GLY A 247      39.838  -8.378 -35.617  1.00 92.53           C  
ATOM   3566  O   GLY A 247      40.585  -7.759 -36.375  1.00 92.53           O  
ATOM   3567  N   GLN A 248      39.325  -7.817 -34.520  1.00 94.38           N  
ATOM   3568  H   GLN A 248      38.792  -8.393 -33.884  1.00 94.38           H  
ATOM   3569  CA  GLN A 248      39.613  -6.430 -34.160  1.00 94.38           C  
ATOM   3570  HA  GLN A 248      39.485  -5.815 -35.051  1.00 94.38           H  
ATOM   3571  C   GLN A 248      41.064  -6.301 -33.694  1.00 94.38           C  
ATOM   3572  CB  GLN A 248      38.611  -5.945 -33.108  1.00 94.38           C  
ATOM   3573  HB2 GLN A 248      38.690  -6.572 -32.221  1.00 94.38           H  
ATOM   3574  HB3 GLN A 248      37.610  -6.058 -33.526  1.00 94.38           H  
ATOM   3575  O   GLN A 248      41.486  -7.007 -32.783  1.00 94.38           O  
ATOM   3576  CG  GLN A 248      38.796  -4.468 -32.713  1.00 94.38           C  
ATOM   3577  HG2 GLN A 248      38.698  -3.845 -33.601  1.00 94.38           H  
ATOM   3578  HG3 GLN A 248      39.790  -4.318 -32.291  1.00 94.38           H  
ATOM   3579  CD  GLN A 248      37.771  -4.017 -31.674  1.00 94.38           C  
ATOM   3580  NE2 GLN A 248      37.575  -2.735 -31.462  1.00 94.38           N  
ATOM   3581 HE21 GLN A 248      36.886  -2.551 -30.747  1.00 94.38           H  
ATOM   3582 HE22 GLN A 248      38.062  -2.030 -31.997  1.00 94.38           H  
ATOM   3583  OE1 GLN A 248      37.131  -4.801 -31.006  1.00 94.38           O  
ATOM   3584  N   ASP A 249      41.823  -5.392 -34.306  1.00 94.95           N  
ATOM   3585  H   ASP A 249      41.431  -4.877 -35.081  1.00 94.95           H  
ATOM   3586  CA  ASP A 249      43.220  -5.130 -33.948  1.00 94.95           C  
ATOM   3587  HA  ASP A 249      43.781  -6.062 -34.019  1.00 94.95           H  
ATOM   3588  C   ASP A 249      43.323  -4.616 -32.504  1.00 94.95           C  
ATOM   3589  CB  ASP A 249      43.821  -4.138 -34.961  1.00 94.95           C  
ATOM   3590  HB2 ASP A 249      43.638  -4.521 -35.965  1.00 94.95           H  
ATOM   3591  HB3 ASP A 249      43.310  -3.180 -34.873  1.00 94.95           H  
ATOM   3592  O   ASP A 249      42.683  -3.628 -32.146  1.00 94.95           O  
ATOM   3593  CG  ASP A 249      45.332  -3.911 -34.807  1.00 94.95           C  
ATOM   3594  OD1 ASP A 249      45.895  -4.260 -33.747  1.00 94.95           O  
ATOM   3595  OD2 ASP A 249      45.937  -3.360 -35.751  1.00 94.95           O  
ATOM   3596  N   ILE A 250      44.132  -5.282 -31.681  1.00 95.43           N  
ATOM   3597  H   ILE A 250      44.634  -6.063 -32.079  1.00 95.43           H  
ATOM   3598  CA  ILE A 250      44.416  -4.917 -30.288  1.00 95.43           C  
ATOM   3599  HA  ILE A 250      43.861  -4.009 -30.050  1.00 95.43           H  
ATOM   3600  C   ILE A 250      45.887  -4.542 -30.067  1.00 95.43           C  
ATOM   3601  CB  ILE A 250      43.934  -6.004 -29.299  1.00 95.43           C  
ATOM   3602  HB  ILE A 250      44.235  -5.707 -28.294  1.00 95.43           H  
ATOM   3603  O   ILE A 250      46.311  -4.405 -28.923  1.00 95.43           O  
ATOM   3604  CG1 ILE A 250      44.569  -7.375 -29.612  1.00 95.43           C  
ATOM   3605 HG12 ILE A 250      45.635  -7.238 -29.795  1.00 95.43           H  
ATOM   3606 HG13 ILE A 250      44.116  -7.786 -30.513  1.00 95.43           H  
ATOM   3607  CG2 ILE A 250      42.402  -6.088 -29.296  1.00 95.43           C  
ATOM   3608 HG21 ILE A 250      41.980  -5.112 -29.058  1.00 95.43           H  
ATOM   3609 HG22 ILE A 250      42.044  -6.404 -30.275  1.00 95.43           H  
ATOM   3610 HG23 ILE A 250      42.063  -6.793 -28.537  1.00 95.43           H  
ATOM   3611  CD1 ILE A 250      44.424  -8.401 -28.485  1.00 95.43           C  
ATOM   3612 HD11 ILE A 250      43.376  -8.647 -28.314  1.00 95.43           H  
ATOM   3613 HD12 ILE A 250      44.855  -8.006 -27.565  1.00 95.43           H  
ATOM   3614 HD13 ILE A 250      44.952  -9.313 -28.764  1.00 95.43           H  
ATOM   3615  N   ARG A 251      46.705  -4.337 -31.112  1.00 93.86           N  
ATOM   3616  H   ARG A 251      46.332  -4.451 -32.043  1.00 93.86           H  
ATOM   3617  CA  ARG A 251      48.080  -3.810 -30.952  1.00 93.86           C  
ATOM   3618  HA  ARG A 251      48.604  -4.449 -30.240  1.00 93.86           H  
ATOM   3619  C   ARG A 251      48.120  -2.432 -30.319  1.00 93.86           C  
ATOM   3620  CB  ARG A 251      48.805  -3.718 -32.312  1.00 93.86           C  
ATOM   3621  HB2 ARG A 251      49.529  -2.904 -32.274  1.00 93.86           H  
ATOM   3622  HB3 ARG A 251      48.107  -3.464 -33.109  1.00 93.86           H  
ATOM   3623  O   ARG A 251      49.120  -2.045 -29.716  1.00 93.86           O  
ATOM   3624  CG  ARG A 251      49.586  -4.976 -32.683  1.00 93.86           C  
ATOM   3625  HG2 ARG A 251      48.902  -5.803 -32.872  1.00 93.86           H  
ATOM   3626  HG3 ARG A 251      50.155  -4.769 -33.590  1.00 93.86           H  
ATOM   3627  CD  ARG A 251      50.527  -5.330 -31.528  1.00 93.86           C  
ATOM   3628  HD2 ARG A 251      50.720  -4.448 -30.918  1.00 93.86           H  
ATOM   3629  HD3 ARG A 251      50.012  -6.056 -30.899  1.00 93.86           H  
ATOM   3630  NE  ARG A 251      51.792  -5.908 -31.979  1.00 93.86           N  
ATOM   3631  HE  ARG A 251      51.753  -6.863 -32.304  1.00 93.86           H  
ATOM   3632  NH1 ARG A 251      53.218  -4.237 -31.314  1.00 93.86           N  
ATOM   3633 HH11 ARG A 251      52.408  -3.711 -31.017  1.00 93.86           H  
ATOM   3634 HH12 ARG A 251      54.151  -3.962 -31.042  1.00 93.86           H  
ATOM   3635  NH2 ARG A 251      54.056  -6.130 -32.059  1.00 93.86           N  
ATOM   3636 HH21 ARG A 251      53.876  -7.108 -32.237  1.00 93.86           H  
ATOM   3637 HH22 ARG A 251      54.976  -5.868 -31.736  1.00 93.86           H  
ATOM   3638  CZ  ARG A 251      53.004  -5.423 -31.795  1.00 93.86           C  
ATOM   3639  N   THR A 252      47.042  -1.687 -30.493  1.00 88.51           N  
ATOM   3640  H   THR A 252      46.260  -2.141 -30.944  1.00 88.51           H  
ATOM   3641  CA  THR A 252      46.768  -0.469 -29.746  1.00 88.51           C  
ATOM   3642  HA  THR A 252      47.555  -0.315 -29.008  1.00 88.51           H  
ATOM   3643  C   THR A 252      45.473  -0.651 -28.969  1.00 88.51           C  
ATOM   3644  CB  THR A 252      46.747   0.762 -30.660  1.00 88.51           C  
ATOM   3645  HB  THR A 252      46.569   1.644 -30.043  1.00 88.51           H  
ATOM   3646  O   THR A 252      44.762  -1.637 -29.143  1.00 88.51           O  
ATOM   3647  CG2 THR A 252      48.075   0.963 -31.389  1.00 88.51           C  
ATOM   3648 HG21 THR A 252      48.890   1.001 -30.665  1.00 88.51           H  
ATOM   3649 HG22 THR A 252      48.042   1.902 -31.941  1.00 88.51           H  
ATOM   3650 HG23 THR A 252      48.252   0.146 -32.088  1.00 88.51           H  
ATOM   3651  OG1 THR A 252      45.731   0.693 -31.625  1.00 88.51           O  
ATOM   3652  HG1 THR A 252      45.754  -0.168 -32.050  1.00 88.51           H  
ATOM   3653  N   LYS A 253      45.184   0.288 -28.067  1.00 90.04           N  
ATOM   3654  H   LYS A 253      45.794   1.091 -27.999  1.00 90.04           H  
ATOM   3655  CA  LYS A 253      43.975   0.258 -27.246  1.00 90.04           C  
ATOM   3656  HA  LYS A 253      43.988  -0.643 -26.631  1.00 90.04           H  
ATOM   3657  C   LYS A 253      42.724   0.195 -28.133  1.00 90.04           C  
ATOM   3658  CB  LYS A 253      43.978   1.504 -26.345  1.00 90.04           C  
ATOM   3659  HB2 LYS A 253      44.915   1.542 -25.788  1.00 90.04           H  
ATOM   3660  HB3 LYS A 253      43.910   2.395 -26.968  1.00 90.04           H  
ATOM   3661  O   LYS A 253      42.408   1.182 -28.795  1.00 90.04           O  
ATOM   3662  CG  LYS A 253      42.817   1.490 -25.347  1.00 90.04           C  
ATOM   3663  HG2 LYS A 253      42.978   0.674 -24.643  1.00 90.04           H  
ATOM   3664  HG3 LYS A 253      41.878   1.325 -25.874  1.00 90.04           H  
ATOM   3665  CD  LYS A 253      42.707   2.815 -24.580  1.00 90.04           C  
ATOM   3666  HD2 LYS A 253      43.660   3.051 -24.107  1.00 90.04           H  
ATOM   3667  HD3 LYS A 253      42.431   3.607 -25.276  1.00 90.04           H  
ATOM   3668  CE  LYS A 253      41.623   2.648 -23.512  1.00 90.04           C  
ATOM   3669  HE2 LYS A 253      40.746   2.197 -23.976  1.00 90.04           H  
ATOM   3670  HE3 LYS A 253      41.991   1.944 -22.766  1.00 90.04           H  
ATOM   3671  NZ  LYS A 253      41.228   3.909 -22.851  1.00 90.04           N  
ATOM   3672  HZ1 LYS A 253      40.626   3.691 -22.070  1.00 90.04           H  
ATOM   3673  HZ2 LYS A 253      40.696   4.475 -23.496  1.00 90.04           H  
ATOM   3674  HZ3 LYS A 253      42.035   4.409 -22.505  1.00 90.04           H  
ATOM   3675  N   SER A 254      41.988  -0.909 -28.045  1.00 92.66           N  
ATOM   3676  H   SER A 254      42.370  -1.694 -27.538  1.00 92.66           H  
ATOM   3677  CA  SER A 254      40.727  -1.132 -28.760  1.00 92.66           C  
ATOM   3678  HA  SER A 254      40.440  -0.227 -29.296  1.00 92.66           H  
ATOM   3679  C   SER A 254      39.603  -1.471 -27.793  1.00 92.66           C  
ATOM   3680  CB  SER A 254      40.910  -2.242 -29.788  1.00 92.66           C  
ATOM   3681  HB2 SER A 254      39.943  -2.630 -30.108  1.00 92.66           H  
ATOM   3682  HB3 SER A 254      41.506  -3.048 -29.358  1.00 92.66           H  
ATOM   3683  O   SER A 254      39.844  -2.102 -26.769  1.00 92.66           O  
ATOM   3684  OG  SER A 254      41.579  -1.676 -30.889  1.00 92.66           O  
ATOM   3685  HG  SER A 254      42.014  -2.385 -31.369  1.00 92.66           H  
ATOM   3686  N   TYR A 255      38.383  -1.020 -28.086  1.00 92.83           N  
ATOM   3687  H   TYR A 255      38.227  -0.579 -28.981  1.00 92.83           H  
ATOM   3688  CA  TYR A 255      37.225  -1.183 -27.204  1.00 92.83           C  
ATOM   3689  HA  TYR A 255      37.577  -1.338 -26.184  1.00 92.83           H  
ATOM   3690  C   TYR A 255      36.400  -2.409 -27.591  1.00 92.83           C  
ATOM   3691  CB  TYR A 255      36.372   0.093 -27.184  1.00 92.83           C  
ATOM   3692  HB2 TYR A 255      36.016   0.304 -28.192  1.00 92.83           H  
ATOM   3693  HB3 TYR A 255      35.494  -0.087 -26.564  1.00 92.83           H  
ATOM   3694  O   TYR A 255      36.053  -2.567 -28.760  1.00 92.83           O  
ATOM   3695  CG  TYR A 255      37.106   1.304 -26.638  1.00 92.83           C  
ATOM   3696  CD1 TYR A 255      37.255   1.466 -25.248  1.00 92.83           C  
ATOM   3697  HD1 TYR A 255      36.822   0.736 -24.580  1.00 92.83           H  
ATOM   3698  CD2 TYR A 255      37.666   2.252 -27.516  1.00 92.83           C  
ATOM   3699  HD2 TYR A 255      37.544   2.128 -28.582  1.00 92.83           H  
ATOM   3700  CE1 TYR A 255      37.977   2.564 -24.736  1.00 92.83           C  
ATOM   3701  HE1 TYR A 255      38.100   2.685 -23.670  1.00 92.83           H  
ATOM   3702  CE2 TYR A 255      38.377   3.357 -27.009  1.00 92.83           C  
ATOM   3703  HE2 TYR A 255      38.804   4.073 -27.696  1.00 92.83           H  
ATOM   3704  OH  TYR A 255      39.244   4.568 -25.122  1.00 92.83           O  
ATOM   3705  HH  TYR A 255      39.398   5.194 -25.834  1.00 92.83           H  
ATOM   3706  CZ  TYR A 255      38.536   3.513 -25.615  1.00 92.83           C  
ATOM   3707  N   LEU A 256      36.075  -3.226 -26.590  1.00 92.99           N  
ATOM   3708  H   LEU A 256      36.373  -2.962 -25.662  1.00 92.99           H  
ATOM   3709  CA  LEU A 256      35.040  -4.249 -26.659  1.00 92.99           C  
ATOM   3710  HA  LEU A 256      35.014  -4.673 -27.663  1.00 92.99           H  
ATOM   3711  C   LEU A 256      33.689  -3.590 -26.372  1.00 92.99           C  
ATOM   3712  CB  LEU A 256      35.334  -5.363 -25.637  1.00 92.99           C  
ATOM   3713  HB2 LEU A 256      34.486  -6.049 -25.621  1.00 92.99           H  
ATOM   3714  HB3 LEU A 256      35.405  -4.909 -24.649  1.00 92.99           H  
ATOM   3715  O   LEU A 256      33.588  -2.768 -25.449  1.00 92.99           O  
ATOM   3716  CG  LEU A 256      36.615  -6.176 -25.906  1.00 92.99           C  
ATOM   3717  HG  LEU A 256      37.471  -5.508 -25.998  1.00 92.99           H  
ATOM   3718  CD1 LEU A 256      36.883  -7.138 -24.753  1.00 92.99           C  
ATOM   3719 HD11 LEU A 256      36.022  -7.788 -24.600  1.00 92.99           H  
ATOM   3720 HD12 LEU A 256      37.071  -6.571 -23.841  1.00 92.99           H  
ATOM   3721 HD13 LEU A 256      37.757  -7.753 -24.969  1.00 92.99           H  
ATOM   3722  CD2 LEU A 256      36.501  -7.025 -27.164  1.00 92.99           C  
ATOM   3723 HD21 LEU A 256      37.355  -7.697 -27.255  1.00 92.99           H  
ATOM   3724 HD22 LEU A 256      36.493  -6.379 -28.041  1.00 92.99           H  
ATOM   3725 HD23 LEU A 256      35.587  -7.617 -27.117  1.00 92.99           H  
ATOM   3726  N   THR A 257      32.669  -3.945 -27.153  1.00 92.94           N  
ATOM   3727  H   THR A 257      32.796  -4.644 -27.870  1.00 92.94           H  
ATOM   3728  CA  THR A 257      31.344  -3.328 -27.065  1.00 92.94           C  
ATOM   3729  HA  THR A 257      31.439  -2.531 -26.328  1.00 92.94           H  
ATOM   3730  C   THR A 257      30.278  -4.280 -26.524  1.00 92.94           C  
ATOM   3731  CB  THR A 257      30.907  -2.656 -28.380  1.00 92.94           C  
ATOM   3732  HB  THR A 257      29.960  -2.142 -28.212  1.00 92.94           H  
ATOM   3733  O   THR A 257      30.424  -5.494 -26.614  1.00 92.94           O  
ATOM   3734  CG2 THR A 257      31.926  -1.629 -28.882  1.00 92.94           C  
ATOM   3735 HG21 THR A 257      32.856  -2.124 -29.162  1.00 92.94           H  
ATOM   3736 HG22 THR A 257      32.123  -0.895 -28.101  1.00 92.94           H  
ATOM   3737 HG23 THR A 257      31.517  -1.118 -29.753  1.00 92.94           H  
ATOM   3738  OG1 THR A 257      30.722  -3.600 -29.401  1.00 92.94           O  
ATOM   3739  HG1 THR A 257      29.815  -3.901 -29.316  1.00 92.94           H  
ATOM   3740  N   ALA A 258      29.227  -3.723 -25.925  1.00 93.92           N  
ATOM   3741  H   ALA A 258      29.234  -2.716 -25.857  1.00 93.92           H  
ATOM   3742  CA  ALA A 258      28.022  -4.398 -25.443  1.00 93.92           C  
ATOM   3743  HA  ALA A 258      27.827  -5.283 -26.050  1.00 93.92           H  
ATOM   3744  C   ALA A 258      26.818  -3.450 -25.584  1.00 93.92           C  
ATOM   3745  CB  ALA A 258      28.233  -4.823 -23.983  1.00 93.92           C  
ATOM   3746  HB1 ALA A 258      29.120  -5.450 -23.888  1.00 93.92           H  
ATOM   3747  HB2 ALA A 258      28.348  -3.937 -23.359  1.00 93.92           H  
ATOM   3748  HB3 ALA A 258      27.365  -5.381 -23.633  1.00 93.92           H  
ATOM   3749  O   ALA A 258      26.148  -3.130 -24.605  1.00 93.92           O  
ATOM   3750  N   LEU A 259      26.585  -2.896 -26.776  1.00 92.66           N  
ATOM   3751  H   LEU A 259      27.099  -3.253 -27.568  1.00 92.66           H  
ATOM   3752  CA  LEU A 259      25.741  -1.712 -26.946  1.00 92.66           C  
ATOM   3753  HA  LEU A 259      26.171  -0.917 -26.338  1.00 92.66           H  
ATOM   3754  C   LEU A 259      24.311  -1.903 -26.426  1.00 92.66           C  
ATOM   3755  CB  LEU A 259      25.776  -1.277 -28.421  1.00 92.66           C  
ATOM   3756  HB2 LEU A 259      25.339  -2.071 -29.027  1.00 92.66           H  
ATOM   3757  HB3 LEU A 259      26.814  -1.151 -28.730  1.00 92.66           H  
ATOM   3758  O   LEU A 259      23.788  -1.014 -25.759  1.00 92.66           O  
ATOM   3759  CG  LEU A 259      25.015   0.034 -28.682  1.00 92.66           C  
ATOM   3760  HG  LEU A 259      23.996  -0.071 -28.310  1.00 92.66           H  
ATOM   3761  CD1 LEU A 259      25.632   1.240 -27.980  1.00 92.66           C  
ATOM   3762 HD11 LEU A 259      24.998   2.108 -28.161  1.00 92.66           H  
ATOM   3763 HD12 LEU A 259      26.644   1.422 -28.343  1.00 92.66           H  
ATOM   3764 HD13 LEU A 259      25.646   1.085 -26.901  1.00 92.66           H  
ATOM   3765  CD2 LEU A 259      24.940   0.328 -30.180  1.00 92.66           C  
ATOM   3766 HD21 LEU A 259      24.462  -0.507 -30.692  1.00 92.66           H  
ATOM   3767 HD22 LEU A 259      25.946   0.464 -30.578  1.00 92.66           H  
ATOM   3768 HD23 LEU A 259      24.354   1.232 -30.348  1.00 92.66           H  
ATOM   3769  N   LYS A 260      23.689  -3.053 -26.708  1.00 93.17           N  
ATOM   3770  H   LYS A 260      24.213  -3.756 -27.209  1.00 93.17           H  
ATOM   3771  CA  LYS A 260      22.324  -3.341 -26.241  1.00 93.17           C  
ATOM   3772  HA  LYS A 260      21.689  -2.476 -26.430  1.00 93.17           H  
ATOM   3773  C   LYS A 260      22.277  -3.549 -24.731  1.00 93.17           C  
ATOM   3774  CB  LYS A 260      21.735  -4.557 -26.963  1.00 93.17           C  
ATOM   3775  HB2 LYS A 260      20.741  -4.739 -26.554  1.00 93.17           H  
ATOM   3776  HB3 LYS A 260      22.350  -5.436 -26.770  1.00 93.17           H  
ATOM   3777  O   LYS A 260      21.516  -2.875 -24.048  1.00 93.17           O  
ATOM   3778  CG  LYS A 260      21.621  -4.345 -28.476  1.00 93.17           C  
ATOM   3779  HG2 LYS A 260      22.615  -4.308 -28.921  1.00 93.17           H  
ATOM   3780  HG3 LYS A 260      21.109  -3.404 -28.680  1.00 93.17           H  
ATOM   3781  CD  LYS A 260      20.829  -5.500 -29.088  1.00 93.17           C  
ATOM   3782  HD2 LYS A 260      21.376  -6.431 -28.940  1.00 93.17           H  
ATOM   3783  HD3 LYS A 260      19.862  -5.569 -28.589  1.00 93.17           H  
ATOM   3784  CE  LYS A 260      20.617  -5.243 -30.578  1.00 93.17           C  
ATOM   3785  HE2 LYS A 260      20.156  -4.262 -30.692  1.00 93.17           H  
ATOM   3786  HE3 LYS A 260      21.587  -5.227 -31.075  1.00 93.17           H  
ATOM   3787  NZ  LYS A 260      19.739  -6.280 -31.158  1.00 93.17           N  
ATOM   3788  HZ1 LYS A 260      20.152  -7.196 -31.051  1.00 93.17           H  
ATOM   3789  HZ2 LYS A 260      19.561  -6.081 -32.133  1.00 93.17           H  
ATOM   3790  HZ3 LYS A 260      18.854  -6.269 -30.672  1.00 93.17           H  
ATOM   3791  N   GLY A 261      23.119  -4.450 -24.227  1.00 92.60           N  
ATOM   3792  H   GLY A 261      23.777  -4.904 -24.844  1.00 92.60           H  
ATOM   3793  CA  GLY A 261      23.116  -4.809 -22.813  1.00 92.60           C  
ATOM   3794  HA2 GLY A 261      23.786  -5.653 -22.652  1.00 92.60           H  
ATOM   3795  HA3 GLY A 261      22.108  -5.097 -22.515  1.00 92.60           H  
ATOM   3796  C   GLY A 261      23.573  -3.673 -21.905  1.00 92.60           C  
ATOM   3797  O   GLY A 261      22.993  -3.494 -20.846  1.00 92.60           O  
ATOM   3798  N   ASP A 262      24.557  -2.874 -22.320  1.00 94.43           N  
ATOM   3799  H   ASP A 262      25.020  -3.070 -23.196  1.00 94.43           H  
ATOM   3800  CA  ASP A 262      25.025  -1.722 -21.542  1.00 94.43           C  
ATOM   3801  HA  ASP A 262      25.164  -2.037 -20.508  1.00 94.43           H  
ATOM   3802  C   ASP A 262      23.997  -0.582 -21.542  1.00 94.43           C  
ATOM   3803  CB  ASP A 262      26.384  -1.247 -22.079  1.00 94.43           C  
ATOM   3804  HB2 ASP A 262      26.236  -0.792 -23.059  1.00 94.43           H  
ATOM   3805  HB3 ASP A 262      27.040  -2.109 -22.199  1.00 94.43           H  
ATOM   3806  O   ASP A 262      23.865   0.109 -20.536  1.00 94.43           O  
ATOM   3807  CG  ASP A 262      27.084  -0.250 -21.146  1.00 94.43           C  
ATOM   3808  OD1 ASP A 262      27.278  -0.566 -19.952  1.00 94.43           O  
ATOM   3809  OD2 ASP A 262      27.495   0.830 -21.635  1.00 94.43           O  
ATOM   3810  N   LEU A 263      23.231  -0.395 -22.627  1.00 94.51           N  
ATOM   3811  H   LEU A 263      23.359  -0.996 -23.428  1.00 94.51           H  
ATOM   3812  CA  LEU A 263      22.128   0.572 -22.646  1.00 94.51           C  
ATOM   3813  HA  LEU A 263      22.516   1.527 -22.291  1.00 94.51           H  
ATOM   3814  C   LEU A 263      21.022   0.165 -21.665  1.00 94.51           C  
ATOM   3815  CB  LEU A 263      21.602   0.743 -24.086  1.00 94.51           C  
ATOM   3816  HB2 LEU A 263      22.440   0.976 -24.742  1.00 94.51           H  
ATOM   3817  HB3 LEU A 263      21.175  -0.206 -24.411  1.00 94.51           H  
ATOM   3818  O   LEU A 263      20.632   0.985 -20.837  1.00 94.51           O  
ATOM   3819  CG  LEU A 263      20.536   1.845 -24.247  1.00 94.51           C  
ATOM   3820  HG  LEU A 263      19.721   1.681 -23.541  1.00 94.51           H  
ATOM   3821  CD1 LEU A 263      21.121   3.244 -24.041  1.00 94.51           C  
ATOM   3822 HD11 LEU A 263      21.449   3.350 -23.007  1.00 94.51           H  
ATOM   3823 HD12 LEU A 263      20.354   3.994 -24.236  1.00 94.51           H  
ATOM   3824 HD13 LEU A 263      21.960   3.404 -24.718  1.00 94.51           H  
ATOM   3825  CD2 LEU A 263      19.955   1.820 -25.662  1.00 94.51           C  
ATOM   3826 HD21 LEU A 263      20.739   2.010 -26.394  1.00 94.51           H  
ATOM   3827 HD22 LEU A 263      19.514   0.841 -25.851  1.00 94.51           H  
ATOM   3828 HD23 LEU A 263      19.172   2.573 -25.749  1.00 94.51           H  
ATOM   3829  N   GLU A 264      20.565  -1.089 -21.726  1.00 94.80           N  
ATOM   3830  H   GLU A 264      20.934  -1.709 -22.433  1.00 94.80           H  
ATOM   3831  CA  GLU A 264      19.568  -1.636 -20.792  1.00 94.80           C  
ATOM   3832  HA  GLU A 264      18.663  -1.029 -20.809  1.00 94.80           H  
ATOM   3833  C   GLU A 264      20.061  -1.598 -19.346  1.00 94.80           C  
ATOM   3834  CB  GLU A 264      19.186  -3.072 -21.189  1.00 94.80           C  
ATOM   3835  HB2 GLU A 264      20.093  -3.665 -21.299  1.00 94.80           H  
ATOM   3836  HB3 GLU A 264      18.580  -3.508 -20.394  1.00 94.80           H  
ATOM   3837  O   GLU A 264      19.356  -1.117 -18.465  1.00 94.80           O  
ATOM   3838  CG  GLU A 264      18.375  -3.113 -22.492  1.00 94.80           C  
ATOM   3839  HG2 GLU A 264      17.480  -2.503 -22.365  1.00 94.80           H  
ATOM   3840  HG3 GLU A 264      18.968  -2.667 -23.291  1.00 94.80           H  
ATOM   3841  CD  GLU A 264      17.963  -4.530 -22.924  1.00 94.80           C  
ATOM   3842  OE1 GLU A 264      16.954  -4.615 -23.665  1.00 94.80           O  
ATOM   3843  OE2 GLU A 264      18.681  -5.511 -22.599  1.00 94.80           O  
ATOM   3844  N   PHE A 265      21.297  -2.036 -19.101  1.00 93.78           N  
ATOM   3845  H   PHE A 265      21.830  -2.430 -19.862  1.00 93.78           H  
ATOM   3846  CA  PHE A 265      21.870  -2.078 -17.761  1.00 93.78           C  
ATOM   3847  HA  PHE A 265      21.189  -2.624 -17.107  1.00 93.78           H  
ATOM   3848  C   PHE A 265      22.039  -0.681 -17.169  1.00 93.78           C  
ATOM   3849  CB  PHE A 265      23.208  -2.822 -17.809  1.00 93.78           C  
ATOM   3850  HB2 PHE A 265      23.901  -2.281 -18.453  1.00 93.78           H  
ATOM   3851  HB3 PHE A 265      23.040  -3.807 -18.244  1.00 93.78           H  
ATOM   3852  O   PHE A 265      21.589  -0.423 -16.056  1.00 93.78           O  
ATOM   3853  CG  PHE A 265      23.837  -3.015 -16.448  1.00 93.78           C  
ATOM   3854  CD1 PHE A 265      24.851  -2.152 -15.989  1.00 93.78           C  
ATOM   3855  HD1 PHE A 265      25.216  -1.351 -16.614  1.00 93.78           H  
ATOM   3856  CD2 PHE A 265      23.361  -4.044 -15.614  1.00 93.78           C  
ATOM   3857  HD2 PHE A 265      22.579  -4.704 -15.959  1.00 93.78           H  
ATOM   3858  CE1 PHE A 265      25.355  -2.309 -14.685  1.00 93.78           C  
ATOM   3859  HE1 PHE A 265      26.090  -1.627 -14.284  1.00 93.78           H  
ATOM   3860  CE2 PHE A 265      23.882  -4.203 -14.320  1.00 93.78           C  
ATOM   3861  HE2 PHE A 265      23.509  -4.982 -13.671  1.00 93.78           H  
ATOM   3862  CZ  PHE A 265      24.868  -3.325 -13.851  1.00 93.78           C  
ATOM   3863  HZ  PHE A 265      25.223  -3.415 -12.834  1.00 93.78           H  
ATOM   3864  N   ARG A 266      22.667   0.248 -17.901  1.00 91.74           N  
ATOM   3865  H   ARG A 266      22.981   0.010 -18.831  1.00 91.74           H  
ATOM   3866  CA  ARG A 266      22.969   1.572 -17.348  1.00 91.74           C  
ATOM   3867  HA  ARG A 266      23.380   1.425 -16.349  1.00 91.74           H  
ATOM   3868  C   ARG A 266      21.722   2.415 -17.149  1.00 91.74           C  
ATOM   3869  CB  ARG A 266      23.985   2.324 -18.208  1.00 91.74           C  
ATOM   3870  HB2 ARG A 266      24.032   3.353 -17.852  1.00 91.74           H  
ATOM   3871  HB3 ARG A 266      23.655   2.340 -19.247  1.00 91.74           H  
ATOM   3872  O   ARG A 266      21.653   3.122 -16.150  1.00 91.74           O  
ATOM   3873  CG  ARG A 266      25.381   1.694 -18.099  1.00 91.74           C  
ATOM   3874  HG2 ARG A 266      25.354   0.669 -18.470  1.00 91.74           H  
ATOM   3875  HG3 ARG A 266      25.692   1.667 -17.055  1.00 91.74           H  
ATOM   3876  CD  ARG A 266      26.406   2.486 -18.911  1.00 91.74           C  
ATOM   3877  HD2 ARG A 266      26.075   2.509 -19.949  1.00 91.74           H  
ATOM   3878  HD3 ARG A 266      27.354   1.948 -18.875  1.00 91.74           H  
ATOM   3879  NE  ARG A 266      26.589   3.855 -18.378  1.00 91.74           N  
ATOM   3880  HE  ARG A 266      26.119   4.059 -17.507  1.00 91.74           H  
ATOM   3881  NH1 ARG A 266      27.899   4.631 -20.086  1.00 91.74           N  
ATOM   3882 HH11 ARG A 266      28.370   5.390 -20.557  1.00 91.74           H  
ATOM   3883 HH12 ARG A 266      27.861   3.711 -20.501  1.00 91.74           H  
ATOM   3884  NH2 ARG A 266      27.423   5.980 -18.393  1.00 91.74           N  
ATOM   3885 HH21 ARG A 266      27.038   6.131 -17.472  1.00 91.74           H  
ATOM   3886 HH22 ARG A 266      27.955   6.680 -18.889  1.00 91.74           H  
ATOM   3887  CZ  ARG A 266      27.288   4.812 -18.953  1.00 91.74           C  
ATOM   3888  N   ILE A 267      20.766   2.360 -18.076  1.00 93.64           N  
ATOM   3889  H   ILE A 267      20.867   1.727 -18.856  1.00 93.64           H  
ATOM   3890  CA  ILE A 267      19.507   3.087 -17.908  1.00 93.64           C  
ATOM   3891  HA  ILE A 267      19.733   4.093 -17.555  1.00 93.64           H  
ATOM   3892  C   ILE A 267      18.686   2.428 -16.799  1.00 93.64           C  
ATOM   3893  CB  ILE A 267      18.751   3.226 -19.245  1.00 93.64           C  
ATOM   3894  HB  ILE A 267      18.616   2.231 -19.669  1.00 93.64           H  
ATOM   3895  O   ILE A 267      18.332   3.110 -15.848  1.00 93.64           O  
ATOM   3896  CG1 ILE A 267      19.592   4.090 -20.216  1.00 93.64           C  
ATOM   3897 HG12 ILE A 267      19.774   5.060 -19.753  1.00 93.64           H  
ATOM   3898 HG13 ILE A 267      20.559   3.616 -20.379  1.00 93.64           H  
ATOM   3899  CG2 ILE A 267      17.363   3.853 -19.028  1.00 93.64           C  
ATOM   3900 HG21 ILE A 267      16.799   3.895 -19.960  1.00 93.64           H  
ATOM   3901 HG22 ILE A 267      16.773   3.253 -18.335  1.00 93.64           H  
ATOM   3902 HG23 ILE A 267      17.456   4.859 -18.618  1.00 93.64           H  
ATOM   3903  CD1 ILE A 267      18.959   4.326 -21.592  1.00 93.64           C  
ATOM   3904 HD11 ILE A 267      18.751   3.375 -22.084  1.00 93.64           H  
ATOM   3905 HD12 ILE A 267      19.654   4.900 -22.206  1.00 93.64           H  
ATOM   3906 HD13 ILE A 267      18.038   4.902 -21.499  1.00 93.64           H  
ATOM   3907  N   GLY A 268      18.479   1.110 -16.845  1.00 91.10           N  
ATOM   3908  H   GLY A 268      18.825   0.564 -17.621  1.00 91.10           H  
ATOM   3909  CA  GLY A 268      17.648   0.413 -15.860  1.00 91.10           C  
ATOM   3910  HA2 GLY A 268      16.649   0.848 -15.865  1.00 91.10           H  
ATOM   3911  HA3 GLY A 268      17.561  -0.632 -16.155  1.00 91.10           H  
ATOM   3912  C   GLY A 268      18.180   0.459 -14.420  1.00 91.10           C  
ATOM   3913  O   GLY A 268      17.393   0.350 -13.487  1.00 91.10           O  
ATOM   3914  N   GLN A 269      19.494   0.619 -14.216  1.00 89.82           N  
ATOM   3915  H   GLN A 269      20.108   0.607 -15.018  1.00 89.82           H  
ATOM   3916  CA  GLN A 269      20.092   0.688 -12.873  1.00 89.82           C  
ATOM   3917  HA  GLN A 269      19.415   0.233 -12.150  1.00 89.82           H  
ATOM   3918  C   GLN A 269      20.342   2.109 -12.362  1.00 89.82           C  
ATOM   3919  CB  GLN A 269      21.416  -0.096 -12.843  1.00 89.82           C  
ATOM   3920  HB2 GLN A 269      22.088   0.300 -13.604  1.00 89.82           H  
ATOM   3921  HB3 GLN A 269      21.896   0.053 -11.876  1.00 89.82           H  
ATOM   3922  O   GLN A 269      20.407   2.303 -11.149  1.00 89.82           O  
ATOM   3923  CG  GLN A 269      21.231  -1.605 -13.062  1.00 89.82           C  
ATOM   3924  HG2 GLN A 269      20.770  -1.782 -14.034  1.00 89.82           H  
ATOM   3925  HG3 GLN A 269      22.211  -2.082 -13.066  1.00 89.82           H  
ATOM   3926  CD  GLN A 269      20.383  -2.267 -11.981  1.00 89.82           C  
ATOM   3927  NE2 GLN A 269      19.584  -3.251 -12.327  1.00 89.82           N  
ATOM   3928 HE21 GLN A 269      18.984  -3.586 -11.587  1.00 89.82           H  
ATOM   3929 HE22 GLN A 269      19.459  -3.480 -13.302  1.00 89.82           H  
ATOM   3930  OE1 GLN A 269      20.416  -1.934 -10.809  1.00 89.82           O  
ATOM   3931  N   TYR A 270      20.553   3.088 -13.248  1.00 91.09           N  
ATOM   3932  H   TYR A 270      20.467   2.884 -14.234  1.00 91.09           H  
ATOM   3933  CA  TYR A 270      21.037   4.412 -12.836  1.00 91.09           C  
ATOM   3934  HA  TYR A 270      20.994   4.490 -11.750  1.00 91.09           H  
ATOM   3935  C   TYR A 270      20.208   5.591 -13.343  1.00 91.09           C  
ATOM   3936  CB  TYR A 270      22.506   4.595 -13.257  1.00 91.09           C  
ATOM   3937  HB2 TYR A 270      22.856   5.548 -12.861  1.00 91.09           H  
ATOM   3938  HB3 TYR A 270      22.551   4.670 -14.344  1.00 91.09           H  
ATOM   3939  O   TYR A 270      20.478   6.705 -12.900  1.00 91.09           O  
ATOM   3940  CG  TYR A 270      23.477   3.528 -12.787  1.00 91.09           C  
ATOM   3941  CD1 TYR A 270      23.744   3.373 -11.414  1.00 91.09           C  
ATOM   3942  HD1 TYR A 270      23.215   3.983 -10.697  1.00 91.09           H  
ATOM   3943  CD2 TYR A 270      24.112   2.691 -13.723  1.00 91.09           C  
ATOM   3944  HD2 TYR A 270      23.877   2.799 -14.771  1.00 91.09           H  
ATOM   3945  CE1 TYR A 270      24.639   2.379 -10.974  1.00 91.09           C  
ATOM   3946  HE1 TYR A 270      24.806   2.234  -9.917  1.00 91.09           H  
ATOM   3947  CE2 TYR A 270      25.012   1.699 -13.290  1.00 91.09           C  
ATOM   3948  HE2 TYR A 270      25.470   1.020 -13.995  1.00 91.09           H  
ATOM   3949  OH  TYR A 270      26.143   0.579 -11.506  1.00 91.09           O  
ATOM   3950  HH  TYR A 270      26.034   0.363 -10.577  1.00 91.09           H  
ATOM   3951  CZ  TYR A 270      25.274   1.539 -11.915  1.00 91.09           C  
ATOM   3952  N   ALA A 271      19.281   5.403 -14.287  1.00 92.98           N  
ATOM   3953  H   ALA A 271      19.016   4.466 -14.553  1.00 92.98           H  
ATOM   3954  CA  ALA A 271      18.407   6.486 -14.730  1.00 92.98           C  
ATOM   3955  HA  ALA A 271      18.951   7.429 -14.681  1.00 92.98           H  
ATOM   3956  C   ALA A 271      17.194   6.608 -13.800  1.00 92.98           C  
ATOM   3957  CB  ALA A 271      17.987   6.268 -16.187  1.00 92.98           C  
ATOM   3958  HB1 ALA A 271      17.315   5.412 -16.246  1.00 92.98           H  
ATOM   3959  HB2 ALA A 271      17.454   7.150 -16.542  1.00 92.98           H  
ATOM   3960  HB3 ALA A 271      18.865   6.094 -16.809  1.00 92.98           H  
ATOM   3961  O   ALA A 271      16.551   5.611 -13.481  1.00 92.98           O  
ATOM   3962  N   ASP A 272      16.853   7.840 -13.429  1.00 93.05           N  
ATOM   3963  H   ASP A 272      17.405   8.624 -13.747  1.00 93.05           H  
ATOM   3964  CA  ASP A 272      15.699   8.133 -12.576  1.00 93.05           C  
ATOM   3965  HA  ASP A 272      15.500   7.284 -11.921  1.00 93.05           H  
ATOM   3966  C   ASP A 272      14.431   8.386 -13.414  1.00 93.05           C  
ATOM   3967  CB  ASP A 272      16.028   9.353 -11.696  1.00 93.05           C  
ATOM   3968  HB2 ASP A 272      15.123   9.648 -11.164  1.00 93.05           H  
ATOM   3969  HB3 ASP A 272      16.316  10.185 -12.339  1.00 93.05           H  
ATOM   3970  O   ASP A 272      13.308   8.185 -12.952  1.00 93.05           O  
ATOM   3971  CG  ASP A 272      17.128   9.110 -10.648  1.00 93.05           C  
ATOM   3972  OD1 ASP A 272      17.205   7.983 -10.111  1.00 93.05           O  
ATOM   3973  OD2 ASP A 272      17.849  10.086 -10.324  1.00 93.05           O  
ATOM   3974  N   LEU A 273      14.586   8.849 -14.661  1.00 95.52           N  
ATOM   3975  H   LEU A 273      15.531   9.062 -14.949  1.00 95.52           H  
ATOM   3976  CA  LEU A 273      13.467   9.337 -15.474  1.00 95.52           C  
ATOM   3977  HA  LEU A 273      12.682   9.693 -14.808  1.00 95.52           H  
ATOM   3978  C   LEU A 273      12.800   8.273 -16.349  1.00 95.52           C  
ATOM   3979  CB  LEU A 273      13.964  10.511 -16.335  1.00 95.52           C  
ATOM   3980  HB2 LEU A 273      14.822  10.174 -16.917  1.00 95.52           H  
ATOM   3981  HB3 LEU A 273      13.175  10.790 -17.033  1.00 95.52           H  
ATOM   3982  O   LEU A 273      11.595   8.361 -16.612  1.00 95.52           O  
ATOM   3983  CG  LEU A 273      14.372  11.760 -15.532  1.00 95.52           C  
ATOM   3984  HG  LEU A 273      15.181  11.525 -14.841  1.00 95.52           H  
ATOM   3985  CD1 LEU A 273      14.858  12.837 -16.508  1.00 95.52           C  
ATOM   3986 HD11 LEU A 273      15.740  12.461 -17.027  1.00 95.52           H  
ATOM   3987 HD12 LEU A 273      14.073  13.086 -17.223  1.00 95.52           H  
ATOM   3988 HD13 LEU A 273      15.147  13.725 -15.948  1.00 95.52           H  
ATOM   3989  CD2 LEU A 273      13.196  12.332 -14.735  1.00 95.52           C  
ATOM   3990 HD21 LEU A 273      12.933  11.645 -13.931  1.00 95.52           H  
ATOM   3991 HD22 LEU A 273      12.333  12.489 -15.383  1.00 95.52           H  
ATOM   3992 HD23 LEU A 273      13.490  13.271 -14.266  1.00 95.52           H  
ATOM   3993  N   VAL A 274      13.560   7.305 -16.861  1.00 97.01           N  
ATOM   3994  H   VAL A 274      14.501   7.194 -16.511  1.00 97.01           H  
ATOM   3995  CA  VAL A 274      13.041   6.300 -17.799  1.00 97.01           C  
ATOM   3996  HA  VAL A 274      11.976   6.178 -17.601  1.00 97.01           H  
ATOM   3997  C   VAL A 274      13.674   4.935 -17.588  1.00 97.01           C  
ATOM   3998  CB  VAL A 274      13.200   6.706 -19.281  1.00 97.01           C  
ATOM   3999  HB  VAL A 274      12.702   5.950 -19.889  1.00 97.01           H  
ATOM   4000  O   VAL A 274      14.839   4.832 -17.226  1.00 97.01           O  
ATOM   4001  CG1 VAL A 274      12.549   8.051 -19.630  1.00 97.01           C  
ATOM   4002 HG11 VAL A 274      11.509   8.046 -19.304  1.00 97.01           H  
ATOM   4003 HG12 VAL A 274      13.079   8.860 -19.126  1.00 97.01           H  
ATOM   4004 HG13 VAL A 274      12.580   8.214 -20.707  1.00 97.01           H  
ATOM   4005  CG2 VAL A 274      14.650   6.781 -19.757  1.00 97.01           C  
ATOM   4006 HG21 VAL A 274      15.186   7.563 -19.218  1.00 97.01           H  
ATOM   4007 HG22 VAL A 274      15.154   5.828 -19.598  1.00 97.01           H  
ATOM   4008 HG23 VAL A 274      14.638   6.975 -20.830  1.00 97.01           H  
ATOM   4009  N   ASP A 275      12.916   3.905 -17.942  1.00 96.31           N  
ATOM   4010  H   ASP A 275      11.964   4.100 -18.216  1.00 96.31           H  
ATOM   4011  CA  ASP A 275      13.401   2.552 -18.187  1.00 96.31           C  
ATOM   4012  HA  ASP A 275      14.406   2.454 -17.776  1.00 96.31           H  
ATOM   4013  C   ASP A 275      13.473   2.281 -19.702  1.00 96.31           C  
ATOM   4014  CB  ASP A 275      12.493   1.562 -17.442  1.00 96.31           C  
ATOM   4015  HB2 ASP A 275      11.518   1.541 -17.930  1.00 96.31           H  
ATOM   4016  HB3 ASP A 275      12.352   1.913 -16.420  1.00 96.31           H  
ATOM   4017  O   ASP A 275      12.831   2.977 -20.506  1.00 96.31           O  
ATOM   4018  CG  ASP A 275      13.065   0.143 -17.376  1.00 96.31           C  
ATOM   4019  OD1 ASP A 275      14.279  -0.014 -17.637  1.00 96.31           O  
ATOM   4020  OD2 ASP A 275      12.255  -0.773 -17.110  1.00 96.31           O  
ATOM   4021  N   VAL A 276      14.258   1.284 -20.113  1.00 96.17           N  
ATOM   4022  H   VAL A 276      14.637   0.670 -19.407  1.00 96.17           H  
ATOM   4023  CA  VAL A 276      14.515   0.981 -21.524  1.00 96.17           C  
ATOM   4024  HA  VAL A 276      13.732   1.468 -22.106  1.00 96.17           H  
ATOM   4025  C   VAL A 276      14.429  -0.513 -21.838  1.00 96.17           C  
ATOM   4026  CB  VAL A 276      15.852   1.597 -21.976  1.00 96.17           C  
ATOM   4027  HB  VAL A 276      15.915   2.610 -21.577  1.00 96.17           H  
ATOM   4028  O   VAL A 276      14.912  -1.361 -21.100  1.00 96.17           O  
ATOM   4029  CG1 VAL A 276      17.068   0.807 -21.502  1.00 96.17           C  
ATOM   4030 HG11 VAL A 276      17.091  -0.164 -21.998  1.00 96.17           H  
ATOM   4031 HG12 VAL A 276      17.990   1.337 -21.741  1.00 96.17           H  
ATOM   4032 HG13 VAL A 276      17.008   0.653 -20.425  1.00 96.17           H  
ATOM   4033  CG2 VAL A 276      15.936   1.717 -23.497  1.00 96.17           C  
ATOM   4034 HG21 VAL A 276      15.077   2.282 -23.859  1.00 96.17           H  
ATOM   4035 HG22 VAL A 276      16.851   2.242 -23.770  1.00 96.17           H  
ATOM   4036 HG23 VAL A 276      15.941   0.725 -23.948  1.00 96.17           H  
ATOM   4037  N   GLU A 277      13.870  -0.826 -23.004  1.00 95.55           N  
ATOM   4038  H   GLU A 277      13.439  -0.078 -23.529  1.00 95.55           H  
ATOM   4039  CA  GLU A 277      13.834  -2.170 -23.583  1.00 95.55           C  
ATOM   4040  HA  GLU A 277      14.459  -2.845 -22.998  1.00 95.55           H  
ATOM   4041  C   GLU A 277      14.382  -2.118 -25.019  1.00 95.55           C  
ATOM   4042  CB  GLU A 277      12.382  -2.678 -23.529  1.00 95.55           C  
ATOM   4043  HB2 GLU A 277      12.023  -2.613 -22.502  1.00 95.55           H  
ATOM   4044  HB3 GLU A 277      11.768  -2.022 -24.146  1.00 95.55           H  
ATOM   4045  O   GLU A 277      13.912  -1.321 -25.844  1.00 95.55           O  
ATOM   4046  CG  GLU A 277      12.207  -4.126 -24.012  1.00 95.55           C  
ATOM   4047  HG2 GLU A 277      12.677  -4.229 -24.990  1.00 95.55           H  
ATOM   4048  HG3 GLU A 277      12.724  -4.791 -23.320  1.00 95.55           H  
ATOM   4049  CD  GLU A 277      10.730  -4.559 -24.139  1.00 95.55           C  
ATOM   4050  OE1 GLU A 277      10.511  -5.704 -24.599  1.00 95.55           O  
ATOM   4051  OE2 GLU A 277       9.803  -3.746 -23.873  1.00 95.55           O  
ATOM   4052  N   VAL A 278      15.370  -2.958 -25.347  1.00 94.69           N  
ATOM   4053  H   VAL A 278      15.745  -3.577 -24.642  1.00 94.69           H  
ATOM   4054  CA  VAL A 278      16.022  -2.981 -26.665  1.00 94.69           C  
ATOM   4055  HA  VAL A 278      15.657  -2.136 -27.249  1.00 94.69           H  
ATOM   4056  C   VAL A 278      15.668  -4.259 -27.424  1.00 94.69           C  
ATOM   4057  CB  VAL A 278      17.547  -2.803 -26.554  1.00 94.69           C  
ATOM   4058  HB  VAL A 278      17.988  -3.655 -26.037  1.00 94.69           H  
ATOM   4059  O   VAL A 278      16.202  -5.339 -27.192  1.00 94.69           O  
ATOM   4060  CG1 VAL A 278      18.165  -2.702 -27.958  1.00 94.69           C  
ATOM   4061 HG11 VAL A 278      17.697  -1.895 -28.521  1.00 94.69           H  
ATOM   4062 HG12 VAL A 278      19.232  -2.502 -27.857  1.00 94.69           H  
ATOM   4063 HG13 VAL A 278      18.038  -3.643 -28.494  1.00 94.69           H  
ATOM   4064  CG2 VAL A 278      17.930  -1.523 -25.800  1.00 94.69           C  
ATOM   4065 HG21 VAL A 278      19.014  -1.471 -25.697  1.00 94.69           H  
ATOM   4066 HG22 VAL A 278      17.558  -0.644 -26.327  1.00 94.69           H  
ATOM   4067 HG23 VAL A 278      17.504  -1.538 -24.797  1.00 94.69           H  
ATOM   4068  N   THR A 279      14.816  -4.127 -28.437  1.00 91.48           N  
ATOM   4069  H   THR A 279      14.455  -3.202 -28.621  1.00 91.48           H  
ATOM   4070  CA  THR A 279      14.361  -5.246 -29.283  1.00 91.48           C  
ATOM   4071  HA  THR A 279      14.609  -6.188 -28.794  1.00 91.48           H  
ATOM   4072  C   THR A 279      15.028  -5.284 -30.659  1.00 91.48           C  
ATOM   4073  CB  THR A 279      12.837  -5.217 -29.444  1.00 91.48           C  
ATOM   4074  HB  THR A 279      12.538  -6.008 -30.131  1.00 91.48           H  
ATOM   4075  O   THR A 279      15.035  -6.324 -31.318  1.00 91.48           O  
ATOM   4076  CG2 THR A 279      12.113  -5.423 -28.114  1.00 91.48           C  
ATOM   4077 HG21 THR A 279      12.350  -4.623 -27.412  1.00 91.48           H  
ATOM   4078 HG22 THR A 279      11.036  -5.444 -28.277  1.00 91.48           H  
ATOM   4079 HG23 THR A 279      12.416  -6.371 -27.670  1.00 91.48           H  
ATOM   4080  OG1 THR A 279      12.418  -3.974 -29.962  1.00 91.48           O  
ATOM   4081  HG1 THR A 279      12.262  -3.410 -29.201  1.00 91.48           H  
ATOM   4082  N   GLY A 280      15.624  -4.177 -31.111  1.00 89.39           N  
ATOM   4083  H   GLY A 280      15.604  -3.363 -30.513  1.00 89.39           H  
ATOM   4084  CA  GLY A 280      16.127  -4.045 -32.481  1.00 89.39           C  
ATOM   4085  HA2 GLY A 280      16.340  -5.028 -32.903  1.00 89.39           H  
ATOM   4086  HA3 GLY A 280      15.343  -3.597 -33.091  1.00 89.39           H  
ATOM   4087  C   GLY A 280      17.399  -3.212 -32.609  1.00 89.39           C  
ATOM   4088  O   GLY A 280      18.301  -3.291 -31.776  1.00 89.39           O  
ATOM   4089  N   GLU A 281      17.497  -2.468 -33.709  1.00 90.85           N  
ATOM   4090  H   GLU A 281      16.716  -2.433 -34.348  1.00 90.85           H  
ATOM   4091  CA  GLU A 281      18.639  -1.603 -34.011  1.00 90.85           C  
ATOM   4092  HA  GLU A 281      19.554  -2.128 -33.736  1.00 90.85           H  
ATOM   4093  C   GLU A 281      18.583  -0.295 -33.210  1.00 90.85           C  
ATOM   4094  CB  GLU A 281      18.688  -1.340 -35.522  1.00 90.85           C  
ATOM   4095  HB2 GLU A 281      17.803  -0.773 -35.811  1.00 90.85           H  
ATOM   4096  HB3 GLU A 281      18.671  -2.301 -36.036  1.00 90.85           H  
ATOM   4097  O   GLU A 281      17.534   0.344 -33.103  1.00 90.85           O  
ATOM   4098  CG  GLU A 281      19.951  -0.574 -35.951  1.00 90.85           C  
ATOM   4099  HG2 GLU A 281      20.825  -1.144 -35.638  1.00 90.85           H  
ATOM   4100  HG3 GLU A 281      19.973   0.389 -35.441  1.00 90.85           H  
ATOM   4101  CD  GLU A 281      20.019  -0.323 -37.467  1.00 90.85           C  
ATOM   4102  OE1 GLU A 281      20.985   0.349 -37.891  1.00 90.85           O  
ATOM   4103  OE2 GLU A 281      19.116  -0.798 -38.195  1.00 90.85           O  
ATOM   4104  N   ILE A 282      19.731   0.117 -32.672  1.00 94.09           N  
ATOM   4105  H   ILE A 282      20.569  -0.416 -32.857  1.00 94.09           H  
ATOM   4106  CA  ILE A 282      19.888   1.362 -31.921  1.00 94.09           C  
ATOM   4107  HA  ILE A 282      18.930   1.640 -31.481  1.00 94.09           H  
ATOM   4108  C   ILE A 282      20.309   2.467 -32.894  1.00 94.09           C  
ATOM   4109  CB  ILE A 282      20.892   1.162 -30.765  1.00 94.09           C  
ATOM   4110  HB  ILE A 282      21.835   0.803 -31.177  1.00 94.09           H  
ATOM   4111  O   ILE A 282      21.412   2.437 -33.439  1.00 94.09           O  
ATOM   4112  CG1 ILE A 282      20.353   0.119 -29.757  1.00 94.09           C  
ATOM   4113 HG12 ILE A 282      20.005  -0.771 -30.281  1.00 94.09           H  
ATOM   4114 HG13 ILE A 282      19.501   0.544 -29.225  1.00 94.09           H  
ATOM   4115  CG2 ILE A 282      21.141   2.498 -30.050  1.00 94.09           C  
ATOM   4116 HG21 ILE A 282      21.543   3.239 -30.742  1.00 94.09           H  
ATOM   4117 HG22 ILE A 282      21.872   2.375 -29.250  1.00 94.09           H  
ATOM   4118 HG23 ILE A 282      20.208   2.866 -29.624  1.00 94.09           H  
ATOM   4119  CD1 ILE A 282      21.376  -0.347 -28.722  1.00 94.09           C  
ATOM   4120 HD11 ILE A 282      22.173  -0.893 -29.227  1.00 94.09           H  
ATOM   4121 HD12 ILE A 282      20.890  -1.016 -28.011  1.00 94.09           H  
ATOM   4122 HD13 ILE A 282      21.780   0.493 -28.157  1.00 94.09           H  
ATOM   4123  N   VAL A 283      19.439   3.457 -33.089  1.00 94.57           N  
ATOM   4124  H   VAL A 283      18.573   3.441 -32.569  1.00 94.57           H  
ATOM   4125  CA  VAL A 283      19.666   4.595 -33.993  1.00 94.57           C  
ATOM   4126  HA  VAL A 283      20.613   4.447 -34.512  1.00 94.57           H  
ATOM   4127  C   VAL A 283      19.789   5.894 -33.208  1.00 94.57           C  
ATOM   4128  CB  VAL A 283      18.576   4.696 -35.078  1.00 94.57           C  
ATOM   4129  HB  VAL A 283      18.819   5.541 -35.722  1.00 94.57           H  
ATOM   4130  O   VAL A 283      19.192   6.039 -32.144  1.00 94.57           O  
ATOM   4131  CG1 VAL A 283      18.563   3.437 -35.954  1.00 94.57           C  
ATOM   4132 HG11 VAL A 283      18.251   2.569 -35.373  1.00 94.57           H  
ATOM   4133 HG12 VAL A 283      17.872   3.571 -36.787  1.00 94.57           H  
ATOM   4134 HG13 VAL A 283      19.559   3.248 -36.354  1.00 94.57           H  
ATOM   4135  CG2 VAL A 283      17.168   4.922 -34.510  1.00 94.57           C  
ATOM   4136 HG21 VAL A 283      16.896   4.113 -33.832  1.00 94.57           H  
ATOM   4137 HG22 VAL A 283      16.445   4.966 -35.325  1.00 94.57           H  
ATOM   4138 HG23 VAL A 283      17.132   5.868 -33.968  1.00 94.57           H  
ATOM   4139  N   ASN A 284      20.544   6.856 -33.739  1.00 96.12           N  
ATOM   4140  H   ASN A 284      20.978   6.699 -34.637  1.00 96.12           H  
ATOM   4141  CA  ASN A 284      20.573   8.200 -33.166  1.00 96.12           C  
ATOM   4142  HA  ASN A 284      20.649   8.115 -32.082  1.00 96.12           H  
ATOM   4143  C   ASN A 284      19.269   8.932 -33.485  1.00 96.12           C  
ATOM   4144  CB  ASN A 284      21.784   8.999 -33.676  1.00 96.12           C  
ATOM   4145  HB2 ASN A 284      21.785   9.008 -34.766  1.00 96.12           H  
ATOM   4146  HB3 ASN A 284      21.697  10.027 -33.325  1.00 96.12           H  
ATOM   4147  O   ASN A 284      18.729   8.809 -34.587  1.00 96.12           O  
ATOM   4148  CG  ASN A 284      23.109   8.465 -33.177  1.00 96.12           C  
ATOM   4149  ND2 ASN A 284      24.199   8.959 -33.709  1.00 96.12           N  
ATOM   4150 HD21 ASN A 284      25.094   8.589 -33.422  1.00 96.12           H  
ATOM   4151 HD22 ASN A 284      24.172   9.685 -34.411  1.00 96.12           H  
ATOM   4152  OD1 ASN A 284      23.190   7.573 -32.350  1.00 96.12           O  
ATOM   4153  N   PHE A 285      18.806   9.739 -32.542  1.00 97.05           N  
ATOM   4154  H   PHE A 285      19.325   9.832 -31.680  1.00 97.05           H  
ATOM   4155  CA  PHE A 285      17.636  10.588 -32.703  1.00 97.05           C  
ATOM   4156  HA  PHE A 285      17.587  10.921 -33.740  1.00 97.05           H  
ATOM   4157  C   PHE A 285      17.766  11.833 -31.826  1.00 97.05           C  
ATOM   4158  CB  PHE A 285      16.359   9.792 -32.404  1.00 97.05           C  
ATOM   4159  HB2 PHE A 285      16.289   8.972 -33.119  1.00 97.05           H  
ATOM   4160  HB3 PHE A 285      15.496  10.437 -32.572  1.00 97.05           H  
ATOM   4161  O   PHE A 285      18.398  11.807 -30.768  1.00 97.05           O  
ATOM   4162  CG  PHE A 285      16.278   9.224 -31.000  1.00 97.05           C  
ATOM   4163  CD1 PHE A 285      16.818   7.960 -30.704  1.00 97.05           C  
ATOM   4164  HD1 PHE A 285      17.277   7.375 -31.487  1.00 97.05           H  
ATOM   4165  CD2 PHE A 285      15.644   9.953 -29.986  1.00 97.05           C  
ATOM   4166  HD2 PHE A 285      15.179  10.902 -30.207  1.00 97.05           H  
ATOM   4167  CE1 PHE A 285      16.759   7.449 -29.395  1.00 97.05           C  
ATOM   4168  HE1 PHE A 285      17.179   6.479 -29.176  1.00 97.05           H  
ATOM   4169  CE2 PHE A 285      15.598   9.452 -28.681  1.00 97.05           C  
ATOM   4170  HE2 PHE A 285      15.109  10.028 -27.910  1.00 97.05           H  
ATOM   4171  CZ  PHE A 285      16.168   8.210 -28.374  1.00 97.05           C  
ATOM   4172  HZ  PHE A 285      16.133   7.837 -27.360  1.00 97.05           H  
ATOM   4173  N   ASP A 286      17.183  12.935 -32.294  1.00 96.58           N  
ATOM   4174  H   ASP A 286      16.616  12.869 -33.127  1.00 96.58           H  
ATOM   4175  CA  ASP A 286      17.130  14.186 -31.537  1.00 96.58           C  
ATOM   4176  HA  ASP A 286      18.079  14.300 -31.013  1.00 96.58           H  
ATOM   4177  C   ASP A 286      16.013  14.142 -30.480  1.00 96.58           C  
ATOM   4178  CB  ASP A 286      16.986  15.369 -32.512  1.00 96.58           C  
ATOM   4179  HB2 ASP A 286      17.534  15.139 -33.426  1.00 96.58           H  
ATOM   4180  HB3 ASP A 286      15.936  15.496 -32.776  1.00 96.58           H  
ATOM   4181  O   ASP A 286      15.196  13.220 -30.476  1.00 96.58           O  
ATOM   4182  CG  ASP A 286      17.547  16.689 -31.963  1.00 96.58           C  
ATOM   4183  OD1 ASP A 286      17.957  16.729 -30.777  1.00 96.58           O  
ATOM   4184  OD2 ASP A 286      17.597  17.656 -32.753  1.00 96.58           O  
ATOM   4185  N   ASN A 287      15.963  15.139 -29.595  1.00 96.39           N  
ATOM   4186  H   ASN A 287      16.654  15.869 -29.695  1.00 96.39           H  
ATOM   4187  CA  ASN A 287      15.013  15.214 -28.482  1.00 96.39           C  
ATOM   4188  HA  ASN A 287      15.335  14.521 -27.705  1.00 96.39           H  
ATOM   4189  C   ASN A 287      13.582  14.835 -28.903  1.00 96.39           C  
ATOM   4190  CB  ASN A 287      15.022  16.634 -27.900  1.00 96.39           C  
ATOM   4191  HB2 ASN A 287      14.232  16.721 -27.153  1.00 96.39           H  
ATOM   4192  HB3 ASN A 287      14.813  17.346 -28.698  1.00 96.39           H  
ATOM   4193  O   ASN A 287      12.926  15.550 -29.663  1.00 96.39           O  
ATOM   4194  CG  ASN A 287      16.321  16.999 -27.214  1.00 96.39           C  
ATOM   4195  ND2 ASN A 287      16.777  18.217 -27.378  1.00 96.39           N  
ATOM   4196 HD21 ASN A 287      17.631  18.434 -26.886  1.00 96.39           H  
ATOM   4197 HD22 ASN A 287      16.301  18.847 -28.007  1.00 96.39           H  
ATOM   4198  OD1 ASN A 287      16.952  16.223 -26.521  1.00 96.39           O  
ATOM   4199  N   THR A 288      13.097  13.714 -28.374  1.00 97.54           N  
ATOM   4200  H   THR A 288      13.711  13.167 -27.788  1.00 97.54           H  
ATOM   4201  CA  THR A 288      11.776  13.154 -28.669  1.00 97.54           C  
ATOM   4202  HA  THR A 288      11.228  13.829 -29.326  1.00 97.54           H  
ATOM   4203  C   THR A 288      11.001  12.999 -27.371  1.00 97.54           C  
ATOM   4204  CB  THR A 288      11.913  11.811 -29.400  1.00 97.54           C  
ATOM   4205  HB  THR A 288      12.484  11.113 -28.787  1.00 97.54           H  
ATOM   4206  O   THR A 288      11.497  12.397 -26.422  1.00 97.54           O  
ATOM   4207  CG2 THR A 288      10.556  11.196 -29.747  1.00 97.54           C  
ATOM   4208 HG21 THR A 288       9.953  11.909 -30.310  1.00 97.54           H  
ATOM   4209 HG22 THR A 288      10.712  10.302 -30.351  1.00 97.54           H  
ATOM   4210 HG23 THR A 288      10.030  10.906 -28.838  1.00 97.54           H  
ATOM   4211  OG1 THR A 288      12.586  12.012 -30.625  1.00 97.54           O  
ATOM   4212  HG1 THR A 288      13.434  12.423 -30.440  1.00 97.54           H  
ATOM   4213  N   TYR A 289       9.789  13.554 -27.321  1.00 97.57           N  
ATOM   4214  H   TYR A 289       9.418  13.995 -28.150  1.00 97.57           H  
ATOM   4215  CA  TYR A 289       8.908  13.421 -26.162  1.00 97.57           C  
ATOM   4216  HA  TYR A 289       9.477  13.645 -25.259  1.00 97.57           H  
ATOM   4217  C   TYR A 289       8.371  11.997 -26.025  1.00 97.57           C  
ATOM   4218  CB  TYR A 289       7.741  14.412 -26.248  1.00 97.57           C  
ATOM   4219  HB2 TYR A 289       6.959  14.087 -25.562  1.00 97.57           H  
ATOM   4220  HB3 TYR A 289       7.314  14.390 -27.250  1.00 97.57           H  
ATOM   4221  O   TYR A 289       7.978  11.375 -27.016  1.00 97.57           O  
ATOM   4222  CG  TYR A 289       8.106  15.830 -25.865  1.00 97.57           C  
ATOM   4223  CD1 TYR A 289       8.259  16.149 -24.503  1.00 97.57           C  
ATOM   4224  HD1 TYR A 289       8.127  15.381 -23.756  1.00 97.57           H  
ATOM   4225  CD2 TYR A 289       8.259  16.829 -26.846  1.00 97.57           C  
ATOM   4226  HD2 TYR A 289       8.125  16.583 -27.889  1.00 97.57           H  
ATOM   4227  CE1 TYR A 289       8.580  17.461 -24.116  1.00 97.57           C  
ATOM   4228  HE1 TYR A 289       8.717  17.684 -23.068  1.00 97.57           H  
ATOM   4229  CE2 TYR A 289       8.546  18.153 -26.459  1.00 97.57           C  
ATOM   4230  HE2 TYR A 289       8.650  18.934 -27.197  1.00 97.57           H  
ATOM   4231  OH  TYR A 289       9.081  19.728 -24.731  1.00 97.57           O  
ATOM   4232  HH  TYR A 289       9.211  19.795 -23.782  1.00 97.57           H  
ATOM   4233  CZ  TYR A 289       8.723  18.468 -25.092  1.00 97.57           C  
ATOM   4234  N   LEU A 290       8.284  11.529 -24.783  1.00 98.14           N  
ATOM   4235  H   LEU A 290       8.645  12.091 -24.026  1.00 98.14           H  
ATOM   4236  CA  LEU A 290       7.430  10.402 -24.435  1.00 98.14           C  
ATOM   4237  HA  LEU A 290       7.566   9.607 -25.168  1.00 98.14           H  
ATOM   4238  C   LEU A 290       5.966  10.851 -24.524  1.00 98.14           C  
ATOM   4239  CB  LEU A 290       7.798   9.848 -23.048  1.00 98.14           C  
ATOM   4240  HB2 LEU A 290       7.877  10.666 -22.333  1.00 98.14           H  
ATOM   4241  HB3 LEU A 290       6.982   9.199 -22.731  1.00 98.14           H  
ATOM   4242  O   LEU A 290       5.638  12.013 -24.287  1.00 98.14           O  
ATOM   4243  CG  LEU A 290       9.079   8.995 -23.010  1.00 98.14           C  
ATOM   4244  HG  LEU A 290       8.997   8.203 -23.755  1.00 98.14           H  
ATOM   4245  CD1 LEU A 290      10.361   9.777 -23.267  1.00 98.14           C  
ATOM   4246 HD11 LEU A 290      10.370  10.162 -24.286  1.00 98.14           H  
ATOM   4247 HD12 LEU A 290      10.445  10.601 -22.557  1.00 98.14           H  
ATOM   4248 HD13 LEU A 290      11.211   9.105 -23.147  1.00 98.14           H  
ATOM   4249  CD2 LEU A 290       9.229   8.344 -21.640  1.00 98.14           C  
ATOM   4250 HD21 LEU A 290       9.361   9.105 -20.871  1.00 98.14           H  
ATOM   4251 HD22 LEU A 290      10.089   7.674 -21.632  1.00 98.14           H  
ATOM   4252 HD23 LEU A 290       8.337   7.759 -21.413  1.00 98.14           H  
ATOM   4253  N   THR A 291       5.081   9.934 -24.907  1.00 97.58           N  
ATOM   4254  H   THR A 291       5.398   8.988 -25.060  1.00 97.58           H  
ATOM   4255  CA  THR A 291       3.652  10.227 -25.098  1.00 97.58           C  
ATOM   4256  HA  THR A 291       3.394  11.122 -24.532  1.00 97.58           H  
ATOM   4257  C   THR A 291       2.772   9.100 -24.564  1.00 97.58           C  
ATOM   4258  CB  THR A 291       3.321  10.504 -26.575  1.00 97.58           C  
ATOM   4259  HB  THR A 291       2.259  10.733 -26.655  1.00 97.58           H  
ATOM   4260  O   THR A 291       3.249   7.991 -24.323  1.00 97.58           O  
ATOM   4261  CG2 THR A 291       4.095  11.682 -27.167  1.00 97.58           C  
ATOM   4262 HG21 THR A 291       3.727  11.888 -28.172  1.00 97.58           H  
ATOM   4263 HG22 THR A 291       3.951  12.565 -26.543  1.00 97.58           H  
ATOM   4264 HG23 THR A 291       5.159  11.452 -27.219  1.00 97.58           H  
ATOM   4265  OG1 THR A 291       3.593   9.378 -27.375  1.00 97.58           O  
ATOM   4266  HG1 THR A 291       4.422   9.003 -27.068  1.00 97.58           H  
ATOM   4267  N   GLY A 292       1.478   9.376 -24.385  1.00 95.80           N  
ATOM   4268  H   GLY A 292       1.165  10.328 -24.508  1.00 95.80           H  
ATOM   4269  CA  GLY A 292       0.492   8.385 -23.940  1.00 95.80           C  
ATOM   4270  HA2 GLY A 292      -0.502   8.713 -24.245  1.00 95.80           H  
ATOM   4271  HA3 GLY A 292       0.695   7.427 -24.417  1.00 95.80           H  
ATOM   4272  C   GLY A 292       0.451   8.155 -22.428  1.00 95.80           C  
ATOM   4273  O   GLY A 292      -0.254   7.258 -21.980  1.00 95.80           O  
ATOM   4274  N   GLY A 293       1.182   8.953 -21.644  1.00 96.28           N  
ATOM   4275  H   GLY A 293       1.729   9.691 -22.063  1.00 96.28           H  
ATOM   4276  CA  GLY A 293       1.037   8.966 -20.195  1.00 96.28           C  
ATOM   4277  HA2 GLY A 293       1.829   9.557 -19.737  1.00 96.28           H  
ATOM   4278  HA3 GLY A 293       1.105   7.941 -19.828  1.00 96.28           H  
ATOM   4279  C   GLY A 293      -0.310   9.568 -19.813  1.00 96.28           C  
ATOM   4280  O   GLY A 293      -0.639  10.671 -20.252  1.00 96.28           O  
ATOM   4281  N   GLU A 294      -1.098   8.859 -19.015  1.00 94.74           N  
ATOM   4282  H   GLU A 294      -0.751   7.979 -18.663  1.00 94.74           H  
ATOM   4283  CA  GLU A 294      -2.467   9.257 -18.679  1.00 94.74           C  
ATOM   4284  HA  GLU A 294      -2.579  10.333 -18.810  1.00 94.74           H  
ATOM   4285  C   GLU A 294      -2.780   8.922 -17.224  1.00 94.74           C  
ATOM   4286  CB  GLU A 294      -3.493   8.556 -19.588  1.00 94.74           C  
ATOM   4287  HB2 GLU A 294      -4.486   8.777 -19.197  1.00 94.74           H  
ATOM   4288  HB3 GLU A 294      -3.339   7.478 -19.536  1.00 94.74           H  
ATOM   4289  O   GLU A 294      -2.426   7.850 -16.732  1.00 94.74           O  
ATOM   4290  CG  GLU A 294      -3.444   9.010 -21.057  1.00 94.74           C  
ATOM   4291  HG2 GLU A 294      -2.470   8.760 -21.478  1.00 94.74           H  
ATOM   4292  HG3 GLU A 294      -3.556  10.093 -21.085  1.00 94.74           H  
ATOM   4293  CD  GLU A 294      -4.540   8.374 -21.934  1.00 94.74           C  
ATOM   4294  OE1 GLU A 294      -4.554   8.675 -23.151  1.00 94.74           O  
ATOM   4295  OE2 GLU A 294      -5.390   7.621 -21.397  1.00 94.74           O  
ATOM   4296  N   LYS A 295      -3.518   9.805 -16.541  1.00 90.97           N  
ATOM   4297  H   LYS A 295      -3.735  10.690 -16.978  1.00 90.97           H  
ATOM   4298  CA  LYS A 295      -4.054   9.529 -15.198  1.00 90.97           C  
ATOM   4299  HA  LYS A 295      -3.225   9.310 -14.524  1.00 90.97           H  
ATOM   4300  C   LYS A 295      -4.979   8.301 -15.191  1.00 90.97           C  
ATOM   4301  CB  LYS A 295      -4.771  10.796 -14.703  1.00 90.97           C  
ATOM   4302  HB2 LYS A 295      -4.050  11.614 -14.682  1.00 90.97           H  
ATOM   4303  HB3 LYS A 295      -5.572  11.056 -15.394  1.00 90.97           H  
ATOM   4304  O   LYS A 295      -5.108   7.613 -14.182  1.00 90.97           O  
ATOM   4305  CG  LYS A 295      -5.356  10.617 -13.298  1.00 90.97           C  
ATOM   4306  HG2 LYS A 295      -6.160   9.881 -13.326  1.00 90.97           H  
ATOM   4307  HG3 LYS A 295      -4.568  10.263 -12.633  1.00 90.97           H  
ATOM   4308  CD  LYS A 295      -5.920  11.930 -12.758  1.00 90.97           C  
ATOM   4309  HD2 LYS A 295      -5.109  12.655 -12.692  1.00 90.97           H  
ATOM   4310  HD3 LYS A 295      -6.687  12.311 -13.432  1.00 90.97           H  
ATOM   4311  CE  LYS A 295      -6.519  11.674 -11.373  1.00 90.97           C  
ATOM   4312  HE2 LYS A 295      -5.804  11.077 -10.806  1.00 90.97           H  
ATOM   4313  HE3 LYS A 295      -7.436  11.093 -11.476  1.00 90.97           H  
ATOM   4314  NZ  LYS A 295      -6.757  12.943 -10.658  1.00 90.97           N  
ATOM   4315  HZ1 LYS A 295      -7.091  12.779  -9.719  1.00 90.97           H  
ATOM   4316  HZ2 LYS A 295      -7.359  13.564 -11.180  1.00 90.97           H  
ATOM   4317  HZ3 LYS A 295      -5.864  13.407 -10.574  1.00 90.97           H  
ATOM   4318  N   GLY A 296      -5.622   8.010 -16.319  1.00 89.72           N  
ATOM   4319  H   GLY A 296      -5.429   8.581 -17.130  1.00 89.72           H  
ATOM   4320  CA  GLY A 296      -6.593   6.932 -16.436  1.00 89.72           C  
ATOM   4321  HA2 GLY A 296      -6.773   6.730 -17.492  1.00 89.72           H  
ATOM   4322  HA3 GLY A 296      -6.184   6.028 -15.984  1.00 89.72           H  
ATOM   4323  C   GLY A 296      -7.926   7.249 -15.756  1.00 89.72           C  
ATOM   4324  O   GLY A 296      -8.138   8.318 -15.182  1.00 89.72           O  
ATOM   4325  N   SER A 297      -8.857   6.301 -15.846  1.00 90.18           N  
ATOM   4326  H   SER A 297      -8.588   5.408 -16.233  1.00 90.18           H  
ATOM   4327  CA  SER A 297     -10.192   6.416 -15.248  1.00 90.18           C  
ATOM   4328  HA  SER A 297     -10.355   7.451 -14.948  1.00 90.18           H  
ATOM   4329  C   SER A 297     -10.313   5.567 -13.986  1.00 90.18           C  
ATOM   4330  CB  SER A 297     -11.292   6.084 -16.264  1.00 90.18           C  
ATOM   4331  HB2 SER A 297     -11.287   6.839 -17.051  1.00 90.18           H  
ATOM   4332  HB3 SER A 297     -12.260   6.114 -15.764  1.00 90.18           H  
ATOM   4333  O   SER A 297      -9.706   4.498 -13.876  1.00 90.18           O  
ATOM   4334  OG  SER A 297     -11.112   4.809 -16.848  1.00 90.18           O  
ATOM   4335  HG  SER A 297     -10.394   4.868 -17.483  1.00 90.18           H  
ATOM   4336  N   THR A 298     -11.112   6.049 -13.033  1.00 89.58           N  
ATOM   4337  H   THR A 298     -11.508   6.972 -13.138  1.00 89.58           H  
ATOM   4338  CA  THR A 298     -11.477   5.295 -11.831  1.00 89.58           C  
ATOM   4339  HA  THR A 298     -10.586   4.784 -11.467  1.00 89.58           H  
ATOM   4340  C   THR A 298     -12.574   4.284 -12.186  1.00 89.58           C  
ATOM   4341  CB  THR A 298     -11.959   6.224 -10.709  1.00 89.58           C  
ATOM   4342  HB  THR A 298     -12.933   6.641 -10.965  1.00 89.58           H  
ATOM   4343  O   THR A 298     -13.628   4.692 -12.684  1.00 89.58           O  
ATOM   4344  CG2 THR A 298     -12.056   5.505  -9.364  1.00 89.58           C  
ATOM   4345 HG21 THR A 298     -11.090   5.078  -9.096  1.00 89.58           H  
ATOM   4346 HG22 THR A 298     -12.369   6.207  -8.590  1.00 89.58           H  
ATOM   4347 HG23 THR A 298     -12.798   4.709  -9.426  1.00 89.58           H  
ATOM   4348  OG1 THR A 298     -11.046   7.283 -10.546  1.00 89.58           O  
ATOM   4349  HG1 THR A 298     -11.204   7.669  -9.682  1.00 89.58           H  
ATOM   4350  N   PRO A 299     -12.368   2.976 -11.958  1.00 90.91           N  
ATOM   4351  CA  PRO A 299     -13.376   1.962 -12.214  1.00 90.91           C  
ATOM   4352  HA  PRO A 299     -13.781   2.091 -13.218  1.00 90.91           H  
ATOM   4353  C   PRO A 299     -14.521   2.062 -11.200  1.00 90.91           C  
ATOM   4354  CB  PRO A 299     -12.637   0.625 -12.134  1.00 90.91           C  
ATOM   4355  HB2 PRO A 299     -13.282  -0.192 -11.809  1.00 90.91           H  
ATOM   4356  HB3 PRO A 299     -12.195   0.397 -13.104  1.00 90.91           H  
ATOM   4357  O   PRO A 299     -14.349   2.534 -10.077  1.00 90.91           O  
ATOM   4358  CG  PRO A 299     -11.526   0.902 -11.128  1.00 90.91           C  
ATOM   4359  HG2 PRO A 299     -10.657   0.269 -11.311  1.00 90.91           H  
ATOM   4360  HG3 PRO A 299     -11.907   0.754 -10.117  1.00 90.91           H  
ATOM   4361  CD  PRO A 299     -11.204   2.377 -11.337  1.00 90.91           C  
ATOM   4362  HD2 PRO A 299     -11.030   2.841 -10.366  1.00 90.91           H  
ATOM   4363  HD3 PRO A 299     -10.337   2.484 -11.989  1.00 90.91           H  
ATOM   4364  N   ALA A 300     -15.699   1.581 -11.602  1.00 92.05           N  
ATOM   4365  H   ALA A 300     -15.782   1.232 -12.546  1.00 92.05           H  
ATOM   4366  CA  ALA A 300     -16.898   1.599 -10.762  1.00 92.05           C  
ATOM   4367  HA  ALA A 300     -16.993   2.588 -10.314  1.00 92.05           H  
ATOM   4368  C   ALA A 300     -16.861   0.585  -9.599  1.00 92.05           C  
ATOM   4369  CB  ALA A 300     -18.110   1.359 -11.670  1.00 92.05           C  
ATOM   4370  HB1 ALA A 300     -18.048   0.371 -12.126  1.00 92.05           H  
ATOM   4371  HB2 ALA A 300     -19.021   1.417 -11.075  1.00 92.05           H  
ATOM   4372  HB3 ALA A 300     -18.149   2.122 -12.448  1.00 92.05           H  
ATOM   4373  O   ALA A 300     -17.592   0.760  -8.629  1.00 92.05           O  
ATOM   4374  N   SER A 301     -16.032  -0.459  -9.706  1.00 94.33           N  
ATOM   4375  H   SER A 301     -15.394  -0.470 -10.489  1.00 94.33           H  
ATOM   4376  CA  SER A 301     -15.793  -1.477  -8.674  1.00 94.33           C  
ATOM   4377  HA  SER A 301     -16.383  -1.260  -7.783  1.00 94.33           H  
ATOM   4378  C   SER A 301     -14.318  -1.469  -8.295  1.00 94.33           C  
ATOM   4379  CB  SER A 301     -16.186  -2.868  -9.180  1.00 94.33           C  
ATOM   4380  HB2 SER A 301     -15.628  -3.091 -10.090  1.00 94.33           H  
ATOM   4381  HB3 SER A 301     -17.253  -2.884  -9.400  1.00 94.33           H  
ATOM   4382  O   SER A 301     -13.461  -1.298  -9.168  1.00 94.33           O  
ATOM   4383  OG  SER A 301     -15.899  -3.864  -8.216  1.00 94.33           O  
ATOM   4384  HG  SER A 301     -16.529  -3.734  -7.504  1.00 94.33           H  
ATOM   4385  N   TRP A 302     -14.027  -1.652  -7.009  1.00 95.00           N  
ATOM   4386  H   TRP A 302     -14.790  -1.857  -6.379  1.00 95.00           H  
ATOM   4387  CA  TRP A 302     -12.669  -1.700  -6.457  1.00 95.00           C  
ATOM   4388  HA  TRP A 302     -11.958  -1.476  -7.252  1.00 95.00           H  
ATOM   4389  C   TRP A 302     -12.287  -3.103  -5.968  1.00 95.00           C  
ATOM   4390  CB  TRP A 302     -12.505  -0.626  -5.371  1.00 95.00           C  
ATOM   4391  HB2 TRP A 302     -13.301  -0.750  -4.638  1.00 95.00           H  
ATOM   4392  HB3 TRP A 302     -11.563  -0.798  -4.851  1.00 95.00           H  
ATOM   4393  O   TRP A 302     -11.271  -3.269  -5.295  1.00 95.00           O  
ATOM   4394  CG  TRP A 302     -12.480   0.810  -5.818  1.00 95.00           C  
ATOM   4395  CD1 TRP A 302     -12.737   1.291  -7.058  1.00 95.00           C  
ATOM   4396  HD1 TRP A 302     -13.007   0.702  -7.922  1.00 95.00           H  
ATOM   4397  CD2 TRP A 302     -12.145   1.983  -5.017  1.00 95.00           C  
ATOM   4398  CE2 TRP A 302     -12.253   3.146  -5.839  1.00 95.00           C  
ATOM   4399  CE3 TRP A 302     -11.761   2.183  -3.674  1.00 95.00           C  
ATOM   4400  HE3 TRP A 302     -11.652   1.326  -3.026  1.00 95.00           H  
ATOM   4401  NE1 TRP A 302     -12.623   2.662  -7.073  1.00 95.00           N  
ATOM   4402  HE1 TRP A 302     -12.840   3.216  -7.889  1.00 95.00           H  
ATOM   4403  CH2 TRP A 302     -11.647   4.603  -4.010  1.00 95.00           C  
ATOM   4404  HH2 TRP A 302     -11.452   5.589  -3.615  1.00 95.00           H  
ATOM   4405  CZ2 TRP A 302     -12.027   4.440  -5.351  1.00 95.00           C  
ATOM   4406  HZ2 TRP A 302     -12.134   5.297  -5.999  1.00 95.00           H  
ATOM   4407  CZ3 TRP A 302     -11.502   3.478  -3.183  1.00 95.00           C  
ATOM   4408  HZ3 TRP A 302     -11.170   3.616  -2.165  1.00 95.00           H  
ATOM   4409  N   SER A 303     -13.065  -4.125  -6.330  1.00 93.21           N  
ATOM   4410  H   SER A 303     -13.918  -3.904  -6.825  1.00 93.21           H  
ATOM   4411  CA  SER A 303     -12.798  -5.534  -6.005  1.00 93.21           C  
ATOM   4412  HA  SER A 303     -12.920  -5.663  -4.930  1.00 93.21           H  
ATOM   4413  C   SER A 303     -11.370  -5.987  -6.343  1.00 93.21           C  
ATOM   4414  CB  SER A 303     -13.828  -6.434  -6.697  1.00 93.21           C  
ATOM   4415  HB2 SER A 303     -14.794  -6.308  -6.208  1.00 93.21           H  
ATOM   4416  HB3 SER A 303     -13.520  -7.474  -6.592  1.00 93.21           H  
ATOM   4417  O   SER A 303     -10.709  -6.562  -5.481  1.00 93.21           O  
ATOM   4418  OG  SER A 303     -13.970  -6.120  -8.070  1.00 93.21           O  
ATOM   4419  HG  SER A 303     -14.603  -5.404  -8.163  1.00 93.21           H  
ATOM   4420  N   ASP A 304     -10.853  -5.648  -7.530  1.00 92.76           N  
ATOM   4421  H   ASP A 304     -11.490  -5.308  -8.236  1.00 92.76           H  
ATOM   4422  CA  ASP A 304      -9.474  -5.971  -7.935  1.00 92.76           C  
ATOM   4423  HA  ASP A 304      -9.344  -7.053  -7.927  1.00 92.76           H  
ATOM   4424  C   ASP A 304      -8.425  -5.365  -6.980  1.00 92.76           C  
ATOM   4425  CB  ASP A 304      -9.203  -5.451  -9.362  1.00 92.76           C  
ATOM   4426  HB2 ASP A 304      -9.438  -4.387  -9.399  1.00 92.76           H  
ATOM   4427  HB3 ASP A 304      -8.137  -5.556  -9.566  1.00 92.76           H  
ATOM   4428  O   ASP A 304      -7.427  -6.003  -6.650  1.00 92.76           O  
ATOM   4429  CG  ASP A 304      -9.958  -6.170 -10.490  1.00 92.76           C  
ATOM   4430  OD1 ASP A 304     -10.444  -7.300 -10.269  1.00 92.76           O  
ATOM   4431  OD2 ASP A 304     -10.018  -5.580 -11.597  1.00 92.76           O  
ATOM   4432  N   TYR A 305      -8.660  -4.143  -6.493  1.00 93.70           N  
ATOM   4433  H   TYR A 305      -9.532  -3.696  -6.739  1.00 93.70           H  
ATOM   4434  CA  TYR A 305      -7.764  -3.449  -5.563  1.00 93.70           C  
ATOM   4435  HA  TYR A 305      -6.737  -3.580  -5.903  1.00 93.70           H  
ATOM   4436  C   TYR A 305      -7.848  -4.030  -4.150  1.00 93.70           C  
ATOM   4437  CB  TYR A 305      -8.097  -1.951  -5.559  1.00 93.70           C  
ATOM   4438  HB2 TYR A 305      -7.444  -1.441  -4.851  1.00 93.70           H  
ATOM   4439  HB3 TYR A 305      -9.115  -1.814  -5.194  1.00 93.70           H  
ATOM   4440  O   TYR A 305      -6.827  -4.224  -3.491  1.00 93.70           O  
ATOM   4441  CG  TYR A 305      -7.959  -1.289  -6.916  1.00 93.70           C  
ATOM   4442  CD1 TYR A 305      -6.743  -1.374  -7.621  1.00 93.70           C  
ATOM   4443  HD1 TYR A 305      -5.896  -1.880  -7.181  1.00 93.70           H  
ATOM   4444  CD2 TYR A 305      -9.049  -0.603  -7.483  1.00 93.70           C  
ATOM   4445  HD2 TYR A 305      -9.967  -0.490  -6.925  1.00 93.70           H  
ATOM   4446  CE1 TYR A 305      -6.625  -0.808  -8.902  1.00 93.70           C  
ATOM   4447  HE1 TYR A 305      -5.690  -0.883  -9.438  1.00 93.70           H  
ATOM   4448  CE2 TYR A 305      -8.936  -0.043  -8.769  1.00 93.70           C  
ATOM   4449  HE2 TYR A 305      -9.756   0.517  -9.193  1.00 93.70           H  
ATOM   4450  OH  TYR A 305      -7.591   0.374 -10.734  1.00 93.70           O  
ATOM   4451  HH  TYR A 305      -6.659   0.427 -10.959  1.00 93.70           H  
ATOM   4452  CZ  TYR A 305      -7.727  -0.156  -9.489  1.00 93.70           C  
ATOM   4453  N   LEU A 306      -9.054  -4.375  -3.697  1.00 93.31           N  
ATOM   4454  H   LEU A 306      -9.849  -4.200  -4.295  1.00 93.31           H  
ATOM   4455  CA  LEU A 306      -9.271  -5.077  -2.432  1.00 93.31           C  
ATOM   4456  HA  LEU A 306      -8.801  -4.514  -1.625  1.00 93.31           H  
ATOM   4457  C   LEU A 306      -8.606  -6.465  -2.450  1.00 93.31           C  
ATOM   4458  CB  LEU A 306     -10.788  -5.167  -2.181  1.00 93.31           C  
ATOM   4459  HB2 LEU A 306     -11.252  -5.627  -3.054  1.00 93.31           H  
ATOM   4460  HB3 LEU A 306     -10.972  -5.822  -1.329  1.00 93.31           H  
ATOM   4461  O   LEU A 306      -8.085  -6.924  -1.435  1.00 93.31           O  
ATOM   4462  CG  LEU A 306     -11.474  -3.814  -1.906  1.00 93.31           C  
ATOM   4463  HG  LEU A 306     -11.173  -3.081  -2.655  1.00 93.31           H  
ATOM   4464  CD1 LEU A 306     -12.993  -3.973  -1.976  1.00 93.31           C  
ATOM   4465 HD11 LEU A 306     -13.473  -3.013  -1.787  1.00 93.31           H  
ATOM   4466 HD12 LEU A 306     -13.280  -4.302  -2.974  1.00 93.31           H  
ATOM   4467 HD13 LEU A 306     -13.336  -4.702  -1.241  1.00 93.31           H  
ATOM   4468  CD2 LEU A 306     -11.122  -3.267  -0.523  1.00 93.31           C  
ATOM   4469 HD21 LEU A 306     -11.630  -2.315  -0.367  1.00 93.31           H  
ATOM   4470 HD22 LEU A 306     -11.426  -3.971   0.251  1.00 93.31           H  
ATOM   4471 HD23 LEU A 306     -10.047  -3.099  -0.448  1.00 93.31           H  
ATOM   4472  N   ASP A 307      -8.542  -7.128  -3.604  1.00 92.04           N  
ATOM   4473  H   ASP A 307      -9.043  -6.763  -4.402  1.00 92.04           H  
ATOM   4474  CA  ASP A 307      -7.846  -8.408  -3.750  1.00 92.04           C  
ATOM   4475  HA  ASP A 307      -8.172  -9.058  -2.939  1.00 92.04           H  
ATOM   4476  C   ASP A 307      -6.322  -8.304  -3.586  1.00 92.04           C  
ATOM   4477  CB  ASP A 307      -8.239  -9.074  -5.080  1.00 92.04           C  
ATOM   4478  HB2 ASP A 307      -8.295  -8.331  -5.875  1.00 92.04           H  
ATOM   4479  HB3 ASP A 307      -7.463  -9.789  -5.351  1.00 92.04           H  
ATOM   4480  O   ASP A 307      -5.694  -9.272  -3.152  1.00 92.04           O  
ATOM   4481  CG  ASP A 307      -9.565  -9.841  -5.002  1.00 92.04           C  
ATOM   4482  OD1 ASP A 307     -10.198  -9.862  -3.917  1.00 92.04           O  
ATOM   4483  OD2 ASP A 307      -9.877 -10.595  -5.944  1.00 92.04           O  
ATOM   4484  N   LEU A 308      -5.717  -7.137  -3.826  1.00 90.78           N  
ATOM   4485  H   LEU A 308      -6.275  -6.374  -4.183  1.00 90.78           H  
ATOM   4486  CA  LEU A 308      -4.297  -6.902  -3.524  1.00 90.78           C  
ATOM   4487  HA  LEU A 308      -3.703  -7.703  -3.965  1.00 90.78           H  
ATOM   4488  C   LEU A 308      -4.036  -6.924  -2.014  1.00 90.78           C  
ATOM   4489  CB  LEU A 308      -3.838  -5.558  -4.113  1.00 90.78           C  
ATOM   4490  HB2 LEU A 308      -2.788  -5.406  -3.862  1.00 90.78           H  
ATOM   4491  HB3 LEU A 308      -4.398  -4.757  -3.631  1.00 90.78           H  
ATOM   4492  O   LEU A 308      -3.052  -7.509  -1.554  1.00 90.78           O  
ATOM   4493  CG  LEU A 308      -3.997  -5.442  -5.635  1.00 90.78           C  
ATOM   4494  HG  LEU A 308      -5.022  -5.682  -5.918  1.00 90.78           H  
ATOM   4495  CD1 LEU A 308      -3.724  -4.003  -6.055  1.00 90.78           C  
ATOM   4496 HD11 LEU A 308      -4.388  -3.328  -5.516  1.00 90.78           H  
ATOM   4497 HD12 LEU A 308      -2.691  -3.736  -5.834  1.00 90.78           H  
ATOM   4498 HD13 LEU A 308      -3.918  -3.907  -7.124  1.00 90.78           H  
ATOM   4499  CD2 LEU A 308      -3.046  -6.386  -6.374  1.00 90.78           C  
ATOM   4500 HD21 LEU A 308      -2.014  -6.172  -6.095  1.00 90.78           H  
ATOM   4501 HD22 LEU A 308      -3.151  -6.230  -7.448  1.00 90.78           H  
ATOM   4502 HD23 LEU A 308      -3.296  -7.423  -6.151  1.00 90.78           H  
ATOM   4503  N   ILE A 309      -4.962  -6.358  -1.234  1.00 89.87           N  
ATOM   4504  H   ILE A 309      -5.749  -5.919  -1.691  1.00 89.87           H  
ATOM   4505  CA  ILE A 309      -4.881  -6.280   0.233  1.00 89.87           C  
ATOM   4506  HA  ILE A 309      -3.923  -5.835   0.500  1.00 89.87           H  
ATOM   4507  C   ILE A 309      -4.919  -7.671   0.867  1.00 89.87           C  
ATOM   4508  CB  ILE A 309      -6.001  -5.373   0.792  1.00 89.87           C  
ATOM   4509  HB  ILE A 309      -6.973  -5.781   0.513  1.00 89.87           H  
ATOM   4510  O   ILE A 309      -4.313  -7.894   1.909  1.00 89.87           O  
ATOM   4511  CG1 ILE A 309      -5.859  -3.970   0.167  1.00 89.87           C  
ATOM   4512 HG12 ILE A 309      -6.002  -4.034  -0.912  1.00 89.87           H  
ATOM   4513 HG13 ILE A 309      -4.853  -3.598   0.357  1.00 89.87           H  
ATOM   4514  CG2 ILE A 309      -5.945  -5.318   2.330  1.00 89.87           C  
ATOM   4515 HG21 ILE A 309      -4.974  -4.942   2.652  1.00 89.87           H  
ATOM   4516 HG22 ILE A 309      -6.738  -4.684   2.726  1.00 89.87           H  
ATOM   4517 HG23 ILE A 309      -6.110  -6.307   2.757  1.00 89.87           H  
ATOM   4518  CD1 ILE A 309      -6.857  -2.942   0.687  1.00 89.87           C  
ATOM   4519 HD11 ILE A 309      -7.877  -3.309   0.571  1.00 89.87           H  
ATOM   4520 HD12 ILE A 309      -6.723  -2.013   0.134  1.00 89.87           H  
ATOM   4521 HD13 ILE A 309      -6.645  -2.731   1.735  1.00 89.87           H  
ATOM   4522  N   LYS A 310      -5.528  -8.662   0.205  1.00 87.33           N  
ATOM   4523  H   LYS A 310      -5.976  -8.416  -0.667  1.00 87.33           H  
ATOM   4524  CA  LYS A 310      -5.580 -10.059   0.676  1.00 87.33           C  
ATOM   4525  HA  LYS A 310      -6.114 -10.075   1.626  1.00 87.33           H  
ATOM   4526  C   LYS A 310      -4.213 -10.697   0.936  1.00 87.33           C  
ATOM   4527  CB  LYS A 310      -6.338 -10.910  -0.349  1.00 87.33           C  
ATOM   4528  HB2 LYS A 310      -5.915 -10.757  -1.342  1.00 87.33           H  
ATOM   4529  HB3 LYS A 310      -6.204 -11.972  -0.142  1.00 87.33           H  
ATOM   4530  O   LYS A 310      -4.173 -11.764   1.560  1.00 87.33           O  
ATOM   4531  CG  LYS A 310      -7.831 -10.587  -0.351  1.00 87.33           C  
ATOM   4532  HG2 LYS A 310      -7.968  -9.559  -0.687  1.00 87.33           H  
ATOM   4533  HG3 LYS A 310      -8.225 -10.692   0.660  1.00 87.33           H  
ATOM   4534  CD  LYS A 310      -8.616 -11.499  -1.294  1.00 87.33           C  
ATOM   4535  HD2 LYS A 310      -8.457 -12.545  -1.032  1.00 87.33           H  
ATOM   4536  HD3 LYS A 310      -8.289 -11.320  -2.318  1.00 87.33           H  
ATOM   4537  CE  LYS A 310     -10.097 -11.139  -1.144  1.00 87.33           C  
ATOM   4538  HE2 LYS A 310     -10.188 -10.055  -1.200  1.00 87.33           H  
ATOM   4539  HE3 LYS A 310     -10.453 -11.454  -0.164  1.00 87.33           H  
ATOM   4540  NZ  LYS A 310     -10.935 -11.720  -2.214  1.00 87.33           N  
ATOM   4541  HZ1 LYS A 310     -10.780 -11.168  -3.046  1.00 87.33           H  
ATOM   4542  HZ2 LYS A 310     -11.913 -11.602  -1.988  1.00 87.33           H  
ATOM   4543  HZ3 LYS A 310     -10.706 -12.679  -2.430  1.00 87.33           H  
ATOM   4544  N   LYS A 311      -3.139 -10.122   0.389  1.00 84.51           N  
ATOM   4545  H   LYS A 311      -3.296  -9.270  -0.131  1.00 84.51           H  
ATOM   4546  CA  LYS A 311      -1.748 -10.564   0.557  1.00 84.51           C  
ATOM   4547  HA  LYS A 311      -1.723 -11.542   1.038  1.00 84.51           H  
ATOM   4548  C   LYS A 311      -0.931  -9.650   1.475  1.00 84.51           C  
ATOM   4549  CB  LYS A 311      -1.079 -10.677  -0.819  1.00 84.51           C  
ATOM   4550  HB2 LYS A 311      -0.028 -10.929  -0.680  1.00 84.51           H  
ATOM   4551  HB3 LYS A 311      -1.132  -9.710  -1.321  1.00 84.51           H  
ATOM   4552  O   LYS A 311       0.228  -9.954   1.721  1.00 84.51           O  
ATOM   4553  CG  LYS A 311      -1.722 -11.754  -1.704  1.00 84.51           C  
ATOM   4554  HG2 LYS A 311      -2.763 -11.501  -1.903  1.00 84.51           H  
ATOM   4555  HG3 LYS A 311      -1.676 -12.718  -1.197  1.00 84.51           H  
ATOM   4556  CD  LYS A 311      -0.960 -11.834  -3.030  1.00 84.51           C  
ATOM   4557  HD2 LYS A 311       0.081 -12.089  -2.831  1.00 84.51           H  
ATOM   4558  HD3 LYS A 311      -0.997 -10.856  -3.510  1.00 84.51           H  
ATOM   4559  CE  LYS A 311      -1.581 -12.881  -3.957  1.00 84.51           C  
ATOM   4560  HE2 LYS A 311      -2.637 -12.642  -4.085  1.00 84.51           H  
ATOM   4561  HE3 LYS A 311      -1.503 -13.860  -3.484  1.00 84.51           H  
ATOM   4562  NZ  LYS A 311      -0.897 -12.879  -5.274  1.00 84.51           N  
ATOM   4563  HZ1 LYS A 311       0.088 -13.077  -5.165  1.00 84.51           H  
ATOM   4564  HZ2 LYS A 311      -0.978 -11.967  -5.699  1.00 84.51           H  
ATOM   4565  HZ3 LYS A 311      -1.307 -13.555  -5.902  1.00 84.51           H  
ATOM   4566  N   GLN A 312      -1.524  -8.568   1.972  1.00 83.23           N  
ATOM   4567  H   GLN A 312      -2.513  -8.435   1.819  1.00 83.23           H  
ATOM   4568  CA  GLN A 312      -0.883  -7.599   2.852  1.00 83.23           C  
ATOM   4569  HA  GLN A 312       0.182  -7.818   2.926  1.00 83.23           H  
ATOM   4570  C   GLN A 312      -1.474  -7.704   4.261  1.00 83.23           C  
ATOM   4571  CB  GLN A 312      -1.039  -6.182   2.275  1.00 83.23           C  
ATOM   4572  HB2 GLN A 312      -2.095  -5.911   2.282  1.00 83.23           H  
ATOM   4573  HB3 GLN A 312      -0.511  -5.481   2.921  1.00 83.23           H  
ATOM   4574  O   GLN A 312      -2.667  -7.957   4.435  1.00 83.23           O  
ATOM   4575  CG  GLN A 312      -0.507  -6.034   0.839  1.00 83.23           C  
ATOM   4576  HG2 GLN A 312      -0.621  -4.990   0.546  1.00 83.23           H  
ATOM   4577  HG3 GLN A 312      -1.105  -6.640   0.158  1.00 83.23           H  
ATOM   4578  CD  GLN A 312       0.967  -6.393   0.683  1.00 83.23           C  
ATOM   4579  NE2 GLN A 312       1.396  -6.823  -0.483  1.00 83.23           N  
ATOM   4580 HE21 GLN A 312       2.393  -6.973  -0.536  1.00 83.23           H  
ATOM   4581 HE22 GLN A 312       0.788  -6.812  -1.290  1.00 83.23           H  
ATOM   4582  OE1 GLN A 312       1.764  -6.290   1.596  1.00 83.23           O  
ATOM   4583  N   TYR A 313      -0.643  -7.514   5.284  1.00 78.87           N  
ATOM   4584  H   TYR A 313       0.317  -7.263   5.096  1.00 78.87           H  
ATOM   4585  CA  TYR A 313      -1.105  -7.442   6.668  1.00 78.87           C  
ATOM   4586  HA  TYR A 313      -2.020  -8.023   6.782  1.00 78.87           H  
ATOM   4587  C   TYR A 313      -1.430  -5.985   6.998  1.00 78.87           C  
ATOM   4588  CB  TYR A 313      -0.066  -8.056   7.614  1.00 78.87           C  
ATOM   4589  HB2 TYR A 313      -0.373  -7.862   8.642  1.00 78.87           H  
ATOM   4590  HB3 TYR A 313       0.895  -7.561   7.467  1.00 78.87           H  
ATOM   4591  O   TYR A 313      -0.539  -5.169   7.191  1.00 78.87           O  
ATOM   4592  CG  TYR A 313       0.104  -9.554   7.434  1.00 78.87           C  
ATOM   4593  CD1 TYR A 313      -0.735 -10.450   8.128  1.00 78.87           C  
ATOM   4594  HD1 TYR A 313      -1.474 -10.066   8.815  1.00 78.87           H  
ATOM   4595  CD2 TYR A 313       1.104 -10.050   6.577  1.00 78.87           C  
ATOM   4596  HD2 TYR A 313       1.759  -9.366   6.057  1.00 78.87           H  
ATOM   4597  CE1 TYR A 313      -0.568 -11.841   7.970  1.00 78.87           C  
ATOM   4598  HE1 TYR A 313      -1.189 -12.528   8.526  1.00 78.87           H  
ATOM   4599  CE2 TYR A 313       1.269 -11.438   6.410  1.00 78.87           C  
ATOM   4600  HE2 TYR A 313       2.047 -11.823   5.767  1.00 78.87           H  
ATOM   4601  OH  TYR A 313       0.616 -13.675   6.963  1.00 78.87           O  
ATOM   4602  HH  TYR A 313       0.100 -14.175   7.600  1.00 78.87           H  
ATOM   4603  CZ  TYR A 313       0.440 -12.336   7.111  1.00 78.87           C  
ATOM   4604  N   THR A 314      -2.720  -5.664   7.032  1.00 88.65           N  
ATOM   4605  H   THR A 314      -3.402  -6.386   6.847  1.00 88.65           H  
ATOM   4606  CA  THR A 314      -3.241  -4.362   7.462  1.00 88.65           C  
ATOM   4607  HA  THR A 314      -2.454  -3.810   7.976  1.00 88.65           H  
ATOM   4608  C   THR A 314      -4.373  -4.583   8.452  1.00 88.65           C  
ATOM   4609  CB  THR A 314      -3.695  -3.507   6.268  1.00 88.65           C  
ATOM   4610  HB  THR A 314      -2.837  -3.327   5.620  1.00 88.65           H  
ATOM   4611  O   THR A 314      -5.122  -5.555   8.321  1.00 88.65           O  
ATOM   4612  CG2 THR A 314      -4.826  -4.123   5.445  1.00 88.65           C  
ATOM   4613 HG21 THR A 314      -4.520  -5.093   5.052  1.00 88.65           H  
ATOM   4614 HG22 THR A 314      -5.718  -4.226   6.063  1.00 88.65           H  
ATOM   4615 HG23 THR A 314      -5.069  -3.457   4.617  1.00 88.65           H  
ATOM   4616  OG1 THR A 314      -4.208  -2.280   6.708  1.00 88.65           O  
ATOM   4617  HG1 THR A 314      -3.497  -1.759   7.090  1.00 88.65           H  
ATOM   4618  N   ASP A 315      -4.491  -3.695   9.434  1.00 88.92           N  
ATOM   4619  H   ASP A 315      -3.777  -2.988   9.541  1.00 88.92           H  
ATOM   4620  CA  ASP A 315      -5.587  -3.635  10.402  1.00 88.92           C  
ATOM   4621  HA  ASP A 315      -6.188  -4.540  10.313  1.00 88.92           H  
ATOM   4622  C   ASP A 315      -6.531  -2.446  10.152  1.00 88.92           C  
ATOM   4623  CB  ASP A 315      -5.012  -3.614  11.829  1.00 88.92           C  
ATOM   4624  HB2 ASP A 315      -5.839  -3.689  12.534  1.00 88.92           H  
ATOM   4625  HB3 ASP A 315      -4.384  -4.495  11.968  1.00 88.92           H  
ATOM   4626  O   ASP A 315      -7.623  -2.400  10.719  1.00 88.92           O  
ATOM   4627  CG  ASP A 315      -4.185  -2.366  12.155  1.00 88.92           C  
ATOM   4628  OD1 ASP A 315      -3.329  -1.993  11.323  1.00 88.92           O  
ATOM   4629  OD2 ASP A 315      -4.374  -1.808  13.266  1.00 88.92           O  
ATOM   4630  N   ILE A 316      -6.154  -1.502   9.284  1.00 94.79           N  
ATOM   4631  H   ILE A 316      -5.275  -1.623   8.802  1.00 94.79           H  
ATOM   4632  CA  ILE A 316      -6.931  -0.296   8.979  1.00 94.79           C  
ATOM   4633  HA  ILE A 316      -7.937  -0.398   9.385  1.00 94.79           H  
ATOM   4634  C   ILE A 316      -7.053  -0.146   7.460  1.00 94.79           C  
ATOM   4635  CB  ILE A 316      -6.289   0.948   9.638  1.00 94.79           C  
ATOM   4636  HB  ILE A 316      -5.256   1.017   9.298  1.00 94.79           H  
ATOM   4637  O   ILE A 316      -6.064   0.039   6.759  1.00 94.79           O  
ATOM   4638  CG1 ILE A 316      -6.254   0.849  11.180  1.00 94.79           C  
ATOM   4639 HG12 ILE A 316      -7.266   0.922  11.580  1.00 94.79           H  
ATOM   4640 HG13 ILE A 316      -5.841  -0.114  11.479  1.00 94.79           H  
ATOM   4641  CG2 ILE A 316      -7.035   2.226   9.210  1.00 94.79           C  
ATOM   4642 HG21 ILE A 316      -6.569   3.104   9.657  1.00 94.79           H  
ATOM   4643 HG22 ILE A 316      -6.989   2.358   8.129  1.00 94.79           H  
ATOM   4644 HG23 ILE A 316      -8.078   2.170   9.523  1.00 94.79           H  
ATOM   4645  CD1 ILE A 316      -5.370   1.925  11.825  1.00 94.79           C  
ATOM   4646 HD11 ILE A 316      -5.796   2.919  11.687  1.00 94.79           H  
ATOM   4647 HD12 ILE A 316      -4.371   1.886  11.391  1.00 94.79           H  
ATOM   4648 HD13 ILE A 316      -5.289   1.739  12.895  1.00 94.79           H  
ATOM   4649  N   LEU A 317      -8.282  -0.159   6.952  1.00 96.28           N  
ATOM   4650  H   LEU A 317      -9.058  -0.266   7.589  1.00 96.28           H  
ATOM   4651  CA  LEU A 317      -8.593   0.098   5.549  1.00 96.28           C  
ATOM   4652  HA  LEU A 317      -7.668   0.156   4.976  1.00 96.28           H  
ATOM   4653  C   LEU A 317      -9.321   1.435   5.419  1.00 96.28           C  
ATOM   4654  CB  LEU A 317      -9.420  -1.076   4.999  1.00 96.28           C  
ATOM   4655  HB2 LEU A 317     -10.300  -1.210   5.628  1.00 96.28           H  
ATOM   4656  HB3 LEU A 317      -8.819  -1.983   5.064  1.00 96.28           H  
ATOM   4657  O   LEU A 317     -10.375   1.623   6.021  1.00 96.28           O  
ATOM   4658  CG  LEU A 317      -9.888  -0.886   3.543  1.00 96.28           C  
ATOM   4659  HG  LEU A 317     -10.566  -0.035   3.483  1.00 96.28           H  
ATOM   4660  CD1 LEU A 317      -8.720  -0.654   2.586  1.00 96.28           C  
ATOM   4661 HD11 LEU A 317      -7.919  -1.357   2.815  1.00 96.28           H  
ATOM   4662 HD12 LEU A 317      -9.046  -0.779   1.554  1.00 96.28           H  
ATOM   4663 HD13 LEU A 317      -8.336   0.360   2.697  1.00 96.28           H  
ATOM   4664  CD2 LEU A 317     -10.653  -2.129   3.091  1.00 96.28           C  
ATOM   4665 HD21 LEU A 317     -11.482  -2.321   3.772  1.00 96.28           H  
ATOM   4666 HD22 LEU A 317      -9.988  -2.993   3.082  1.00 96.28           H  
ATOM   4667 HD23 LEU A 317     -11.050  -1.968   2.088  1.00 96.28           H  
ATOM   4668  N   VAL A 318      -8.800   2.342   4.599  1.00 97.79           N  
ATOM   4669  H   VAL A 318      -7.921   2.125   4.151  1.00 97.79           H  
ATOM   4670  CA  VAL A 318      -9.428   3.632   4.289  1.00 97.79           C  
ATOM   4671  HA  VAL A 318     -10.333   3.749   4.885  1.00 97.79           H  
ATOM   4672  C   VAL A 318      -9.816   3.667   2.817  1.00 97.79           C  
ATOM   4673  CB  VAL A 318      -8.497   4.806   4.625  1.00 97.79           C  
ATOM   4674  HB  VAL A 318      -7.657   4.785   3.932  1.00 97.79           H  
ATOM   4675  O   VAL A 318      -9.006   3.361   1.943  1.00 97.79           O  
ATOM   4676  CG1 VAL A 318      -9.220   6.151   4.474  1.00 97.79           C  
ATOM   4677 HG11 VAL A 318     -10.045   6.221   5.183  1.00 97.79           H  
ATOM   4678 HG12 VAL A 318      -9.599   6.274   3.460  1.00 97.79           H  
ATOM   4679 HG13 VAL A 318      -8.509   6.957   4.658  1.00 97.79           H  
ATOM   4680  CG2 VAL A 318      -7.934   4.723   6.048  1.00 97.79           C  
ATOM   4681 HG21 VAL A 318      -8.747   4.630   6.768  1.00 97.79           H  
ATOM   4682 HG22 VAL A 318      -7.273   3.860   6.136  1.00 97.79           H  
ATOM   4683 HG23 VAL A 318      -7.348   5.617   6.262  1.00 97.79           H  
ATOM   4684  N   VAL A 319     -11.051   4.073   2.529  1.00 97.41           N  
ATOM   4685  H   VAL A 319     -11.670   4.308   3.292  1.00 97.41           H  
ATOM   4686  CA  VAL A 319     -11.571   4.161   1.158  1.00 97.41           C  
ATOM   4687  HA  VAL A 319     -10.802   3.862   0.447  1.00 97.41           H  
ATOM   4688  C   VAL A 319     -11.948   5.611   0.854  1.00 97.41           C  
ATOM   4689  CB  VAL A 319     -12.755   3.194   0.983  1.00 97.41           C  
ATOM   4690  HB  VAL A 319     -13.548   3.496   1.667  1.00 97.41           H  
ATOM   4691  O   VAL A 319     -12.900   6.150   1.420  1.00 97.41           O  
ATOM   4692  CG1 VAL A 319     -13.322   3.196  -0.437  1.00 97.41           C  
ATOM   4693 HG11 VAL A 319     -13.187   4.169  -0.908  1.00 97.41           H  
ATOM   4694 HG12 VAL A 319     -14.385   2.960  -0.391  1.00 97.41           H  
ATOM   4695 HG13 VAL A 319     -12.825   2.442  -1.047  1.00 97.41           H  
ATOM   4696  CG2 VAL A 319     -12.362   1.745   1.302  1.00 97.41           C  
ATOM   4697 HG21 VAL A 319     -13.214   1.090   1.121  1.00 97.41           H  
ATOM   4698 HG22 VAL A 319     -12.073   1.656   2.349  1.00 97.41           H  
ATOM   4699 HG23 VAL A 319     -11.523   1.435   0.679  1.00 97.41           H  
ATOM   4700  N   LEU A 320     -11.205   6.244  -0.056  1.00 97.02           N  
ATOM   4701  H   LEU A 320     -10.434   5.744  -0.474  1.00 97.02           H  
ATOM   4702  CA  LEU A 320     -11.381   7.645  -0.453  1.00 97.02           C  
ATOM   4703  HA  LEU A 320     -11.795   8.200   0.389  1.00 97.02           H  
ATOM   4704  C   LEU A 320     -12.391   7.777  -1.601  1.00 97.02           C  
ATOM   4705  CB  LEU A 320     -10.026   8.279  -0.808  1.00 97.02           C  
ATOM   4706  HB2 LEU A 320     -10.195   9.329  -1.046  1.00 97.02           H  
ATOM   4707  HB3 LEU A 320      -9.651   7.793  -1.708  1.00 97.02           H  
ATOM   4708  O   LEU A 320     -12.045   8.093  -2.738  1.00 97.02           O  
ATOM   4709  CG  LEU A 320      -8.936   8.190   0.268  1.00 97.02           C  
ATOM   4710  HG  LEU A 320      -8.697   7.143   0.457  1.00 97.02           H  
ATOM   4711  CD1 LEU A 320      -7.688   8.892  -0.260  1.00 97.02           C  
ATOM   4712 HD11 LEU A 320      -7.397   8.464  -1.219  1.00 97.02           H  
ATOM   4713 HD12 LEU A 320      -7.879   9.957  -0.393  1.00 97.02           H  
ATOM   4714 HD13 LEU A 320      -6.866   8.762   0.444  1.00 97.02           H  
ATOM   4715  CD2 LEU A 320      -9.331   8.852   1.588  1.00 97.02           C  
ATOM   4716 HD21 LEU A 320     -10.203   8.359   2.016  1.00 97.02           H  
ATOM   4717 HD22 LEU A 320      -9.542   9.910   1.431  1.00 97.02           H  
ATOM   4718 HD23 LEU A 320      -8.499   8.752   2.284  1.00 97.02           H  
ATOM   4719  N   THR A 321     -13.653   7.474  -1.313  1.00 96.13           N  
ATOM   4720  H   THR A 321     -13.868   7.196  -0.366  1.00 96.13           H  
ATOM   4721  CA  THR A 321     -14.780   7.677  -2.234  1.00 96.13           C  
ATOM   4722  HA  THR A 321     -14.599   8.587  -2.807  1.00 96.13           H  
ATOM   4723  C   THR A 321     -16.066   7.866  -1.441  1.00 96.13           C  
ATOM   4724  CB  THR A 321     -14.916   6.500  -3.218  1.00 96.13           C  
ATOM   4725  HB  THR A 321     -13.952   6.330  -3.697  1.00 96.13           H  
ATOM   4726  O   THR A 321     -16.175   7.380  -0.319  1.00 96.13           O  
ATOM   4727  CG2 THR A 321     -15.372   5.203  -2.553  1.00 96.13           C  
ATOM   4728 HG21 THR A 321     -15.013   4.362  -3.147  1.00 96.13           H  
ATOM   4729 HG22 THR A 321     -14.976   5.137  -1.539  1.00 96.13           H  
ATOM   4730 HG23 THR A 321     -16.459   5.166  -2.483  1.00 96.13           H  
ATOM   4731  OG1 THR A 321     -15.875   6.789  -4.213  1.00 96.13           O  
ATOM   4732  HG1 THR A 321     -15.522   7.492  -4.764  1.00 96.13           H  
ATOM   4733  N   ASP A 322     -17.055   8.531  -2.028  1.00 95.97           N  
ATOM   4734  H   ASP A 322     -16.928   8.890  -2.963  1.00 95.97           H  
ATOM   4735  CA  ASP A 322     -18.416   8.661  -1.501  1.00 95.97           C  
ATOM   4736  HA  ASP A 322     -18.389   8.521  -0.421  1.00 95.97           H  
ATOM   4737  C   ASP A 322     -19.387   7.597  -2.060  1.00 95.97           C  
ATOM   4738  CB  ASP A 322     -18.904  10.094  -1.761  1.00 95.97           C  
ATOM   4739  HB2 ASP A 322     -18.218  10.780  -1.265  1.00 95.97           H  
ATOM   4740  HB3 ASP A 322     -19.885  10.216  -1.302  1.00 95.97           H  
ATOM   4741  O   ASP A 322     -20.565   7.552  -1.681  1.00 95.97           O  
ATOM   4742  CG  ASP A 322     -18.997  10.489  -3.243  1.00 95.97           C  
ATOM   4743  OD1 ASP A 322     -18.497   9.728  -4.107  1.00 95.97           O  
ATOM   4744  OD2 ASP A 322     -19.540  11.588  -3.493  1.00 95.97           O  
ATOM   4745  N   SER A 323     -18.900   6.704  -2.928  1.00 95.88           N  
ATOM   4746  H   SER A 323     -17.942   6.824  -3.223  1.00 95.88           H  
ATOM   4747  CA  SER A 323     -19.685   5.623  -3.530  1.00 95.88           C  
ATOM   4748  HA  SER A 323     -20.581   6.056  -3.976  1.00 95.88           H  
ATOM   4749  C   SER A 323     -20.099   4.565  -2.505  1.00 95.88           C  
ATOM   4750  CB  SER A 323     -18.885   4.966  -4.650  1.00 95.88           C  
ATOM   4751  HB2 SER A 323     -17.953   4.586  -4.230  1.00 95.88           H  
ATOM   4752  HB3 SER A 323     -18.658   5.712  -5.412  1.00 95.88           H  
ATOM   4753  O   SER A 323     -19.278   3.789  -2.013  1.00 95.88           O  
ATOM   4754  OG  SER A 323     -19.610   3.896  -5.235  1.00 95.88           O  
ATOM   4755  HG  SER A 323     -19.068   3.533  -5.939  1.00 95.88           H  
ATOM   4756  N   GLU A 324     -21.405   4.468  -2.250  1.00 95.08           N  
ATOM   4757  H   GLU A 324     -22.019   5.165  -2.646  1.00 95.08           H  
ATOM   4758  CA  GLU A 324     -21.996   3.437  -1.382  1.00 95.08           C  
ATOM   4759  HA  GLU A 324     -21.578   3.517  -0.379  1.00 95.08           H  
ATOM   4760  C   GLU A 324     -21.718   2.014  -1.885  1.00 95.08           C  
ATOM   4761  CB  GLU A 324     -23.518   3.635  -1.307  1.00 95.08           C  
ATOM   4762  HB2 GLU A 324     -23.919   3.673  -2.320  1.00 95.08           H  
ATOM   4763  HB3 GLU A 324     -23.957   2.782  -0.790  1.00 95.08           H  
ATOM   4764  O   GLU A 324     -21.521   1.101  -1.084  1.00 95.08           O  
ATOM   4765  CG  GLU A 324     -23.903   4.913  -0.554  1.00 95.08           C  
ATOM   4766  HG2 GLU A 324     -23.544   4.816   0.471  1.00 95.08           H  
ATOM   4767  HG3 GLU A 324     -23.414   5.761  -1.033  1.00 95.08           H  
ATOM   4768  CD  GLU A 324     -25.410   5.191  -0.515  1.00 95.08           C  
ATOM   4769  OE1 GLU A 324     -25.761   6.270   0.010  1.00 95.08           O  
ATOM   4770  OE2 GLU A 324     -26.187   4.361  -1.038  1.00 95.08           O  
ATOM   4771  N   ALA A 325     -21.651   1.820  -3.207  1.00 95.66           N  
ATOM   4772  H   ALA A 325     -21.761   2.619  -3.816  1.00 95.66           H  
ATOM   4773  CA  ALA A 325     -21.340   0.520  -3.795  1.00 95.66           C  
ATOM   4774  HA  ALA A 325     -22.039  -0.219  -3.403  1.00 95.66           H  
ATOM   4775  C   ALA A 325     -19.926   0.060  -3.411  1.00 95.66           C  
ATOM   4776  CB  ALA A 325     -21.521   0.606  -5.315  1.00 95.66           C  
ATOM   4777  HB1 ALA A 325     -21.307  -0.366  -5.759  1.00 95.66           H  
ATOM   4778  HB2 ALA A 325     -20.836   1.343  -5.735  1.00 95.66           H  
ATOM   4779  HB3 ALA A 325     -22.547   0.888  -5.551  1.00 95.66           H  
ATOM   4780  O   ALA A 325     -19.739  -1.081  -2.994  1.00 95.66           O  
ATOM   4781  N   ILE A 326     -18.946   0.968  -3.469  1.00 96.57           N  
ATOM   4782  H   ILE A 326     -19.179   1.913  -3.736  1.00 96.57           H  
ATOM   4783  CA  ILE A 326     -17.563   0.666  -3.077  1.00 96.57           C  
ATOM   4784  HA  ILE A 326     -17.271  -0.278  -3.535  1.00 96.57           H  
ATOM   4785  C   ILE A 326     -17.467   0.474  -1.557  1.00 96.57           C  
ATOM   4786  CB  ILE A 326     -16.602   1.758  -3.594  1.00 96.57           C  
ATOM   4787  HB  ILE A 326     -16.928   2.723  -3.207  1.00 96.57           H  
ATOM   4788  O   ILE A 326     -16.745  -0.408  -1.095  1.00 96.57           O  
ATOM   4789  CG1 ILE A 326     -16.613   1.797  -5.142  1.00 96.57           C  
ATOM   4790 HG12 ILE A 326     -16.168   0.879  -5.525  1.00 96.57           H  
ATOM   4791 HG13 ILE A 326     -17.640   1.838  -5.506  1.00 96.57           H  
ATOM   4792  CG2 ILE A 326     -15.179   1.474  -3.082  1.00 96.57           C  
ATOM   4793 HG21 ILE A 326     -14.474   2.217  -3.455  1.00 96.57           H  
ATOM   4794 HG22 ILE A 326     -14.857   0.486  -3.413  1.00 96.57           H  
ATOM   4795 HG23 ILE A 326     -15.141   1.507  -1.993  1.00 96.57           H  
ATOM   4796  CD1 ILE A 326     -15.875   2.993  -5.756  1.00 96.57           C  
ATOM   4797 HD11 ILE A 326     -14.826   2.984  -5.461  1.00 96.57           H  
ATOM   4798 HD12 ILE A 326     -16.321   3.933  -5.432  1.00 96.57           H  
ATOM   4799 HD13 ILE A 326     -15.932   2.931  -6.843  1.00 96.57           H  
ATOM   4800  N   HIS A 327     -18.226   1.237  -0.762  1.00 97.35           N  
ATOM   4801  H   HIS A 327     -18.778   1.976  -1.175  1.00 97.35           H  
ATOM   4802  CA  HIS A 327     -18.293   1.025   0.691  1.00 97.35           C  
ATOM   4803  HA  HIS A 327     -17.289   1.103   1.108  1.00 97.35           H  
ATOM   4804  C   HIS A 327     -18.797  -0.384   1.035  1.00 97.35           C  
ATOM   4805  CB  HIS A 327     -19.184   2.086   1.358  1.00 97.35           C  
ATOM   4806  HB2 HIS A 327     -19.219   1.864   2.425  1.00 97.35           H  
ATOM   4807  HB3 HIS A 327     -20.199   2.009   0.969  1.00 97.35           H  
ATOM   4808  O   HIS A 327     -18.234  -1.034   1.916  1.00 97.35           O  
ATOM   4809  CG  HIS A 327     -18.738   3.523   1.242  1.00 97.35           C  
ATOM   4810  CD2 HIS A 327     -17.549   3.970   0.741  1.00 97.35           C  
ATOM   4811  HD2 HIS A 327     -16.760   3.372   0.311  1.00 97.35           H  
ATOM   4812  ND1 HIS A 327     -19.483   4.620   1.692  1.00 97.35           N  
ATOM   4813  CE1 HIS A 327     -18.721   5.698   1.442  1.00 97.35           C  
ATOM   4814  HE1 HIS A 327     -18.996   6.721   1.652  1.00 97.35           H  
ATOM   4815  NE2 HIS A 327     -17.566   5.336   0.873  1.00 97.35           N  
ATOM   4816  HE2 HIS A 327     -16.867   5.988   0.546  1.00 97.35           H  
ATOM   4817  N   ALA A 328     -19.809  -0.883   0.318  1.00 96.53           N  
ATOM   4818  H   ALA A 328     -20.252  -0.290  -0.369  1.00 96.53           H  
ATOM   4819  CA  ALA A 328     -20.321  -2.241   0.489  1.00 96.53           C  
ATOM   4820  HA  ALA A 328     -20.535  -2.396   1.547  1.00 96.53           H  
ATOM   4821  C   ALA A 328     -19.301  -3.317   0.068  1.00 96.53           C  
ATOM   4822  CB  ALA A 328     -21.639  -2.368  -0.284  1.00 96.53           C  
ATOM   4823  HB1 ALA A 328     -21.463  -2.231  -1.351  1.00 96.53           H  
ATOM   4824  HB2 ALA A 328     -22.066  -3.357  -0.117  1.00 96.53           H  
ATOM   4825  HB3 ALA A 328     -22.343  -1.612   0.061  1.00 96.53           H  
ATOM   4826  O   ALA A 328     -19.129  -4.306   0.784  1.00 96.53           O  
ATOM   4827  N   GLU A 329     -18.585  -3.117  -1.047  1.00 96.88           N  
ATOM   4828  H   GLU A 329     -18.796  -2.311  -1.617  1.00 96.88           H  
ATOM   4829  CA  GLU A 329     -17.492  -4.006  -1.477  1.00 96.88           C  
ATOM   4830  HA  GLU A 329     -17.877  -5.018  -1.604  1.00 96.88           H  
ATOM   4831  C   GLU A 329     -16.373  -4.078  -0.425  1.00 96.88           C  
ATOM   4832  CB  GLU A 329     -16.897  -3.534  -2.817  1.00 96.88           C  
ATOM   4833  HB2 GLU A 329     -16.648  -2.475  -2.749  1.00 96.88           H  
ATOM   4834  HB3 GLU A 329     -15.974  -4.088  -2.990  1.00 96.88           H  
ATOM   4835  O   GLU A 329     -15.928  -5.167  -0.055  1.00 96.88           O  
ATOM   4836  CG  GLU A 329     -17.815  -3.768  -4.027  1.00 96.88           C  
ATOM   4837  HG2 GLU A 329     -18.023  -4.836  -4.096  1.00 96.88           H  
ATOM   4838  HG3 GLU A 329     -18.766  -3.259  -3.870  1.00 96.88           H  
ATOM   4839  CD  GLU A 329     -17.195  -3.296  -5.358  1.00 96.88           C  
ATOM   4840  OE1 GLU A 329     -17.836  -3.479  -6.417  1.00 96.88           O  
ATOM   4841  OE2 GLU A 329     -16.038  -2.817  -5.388  1.00 96.88           O  
ATOM   4842  N   ALA A 330     -15.956  -2.927   0.108  1.00 96.80           N  
ATOM   4843  H   ALA A 330     -16.340  -2.065  -0.252  1.00 96.80           H  
ATOM   4844  CA  ALA A 330     -14.924  -2.848   1.136  1.00 96.80           C  
ATOM   4845  HA  ALA A 330     -14.043  -3.387   0.786  1.00 96.80           H  
ATOM   4846  C   ALA A 330     -15.367  -3.495   2.458  1.00 96.80           C  
ATOM   4847  CB  ALA A 330     -14.544  -1.377   1.318  1.00 96.80           C  
ATOM   4848  HB1 ALA A 330     -14.237  -0.959   0.359  1.00 96.80           H  
ATOM   4849  HB2 ALA A 330     -15.394  -0.812   1.699  1.00 96.80           H  
ATOM   4850  HB3 ALA A 330     -13.712  -1.303   2.018  1.00 96.80           H  
ATOM   4851  O   ALA A 330     -14.580  -4.190   3.102  1.00 96.80           O  
ATOM   4852  N   LEU A 331     -16.634  -3.335   2.853  1.00 96.45           N  
ATOM   4853  H   LEU A 331     -17.234  -2.721   2.320  1.00 96.45           H  
ATOM   4854  CA  LEU A 331     -17.174  -3.995   4.043  1.00 96.45           C  
ATOM   4855  HA  LEU A 331     -16.515  -3.766   4.880  1.00 96.45           H  
ATOM   4856  C   LEU A 331     -17.189  -5.522   3.880  1.00 96.45           C  
ATOM   4857  CB  LEU A 331     -18.572  -3.429   4.345  1.00 96.45           C  
ATOM   4858  HB2 LEU A 331     -19.195  -3.539   3.457  1.00 96.45           H  
ATOM   4859  HB3 LEU A 331     -18.481  -2.364   4.559  1.00 96.45           H  
ATOM   4860  O   LEU A 331     -16.769  -6.239   4.792  1.00 96.45           O  
ATOM   4861  CG  LEU A 331     -19.281  -4.123   5.523  1.00 96.45           C  
ATOM   4862  HG  LEU A 331     -19.430  -5.177   5.286  1.00 96.45           H  
ATOM   4863  CD1 LEU A 331     -18.504  -4.023   6.838  1.00 96.45           C  
ATOM   4864 HD11 LEU A 331     -17.531  -4.504   6.741  1.00 96.45           H  
ATOM   4865 HD12 LEU A 331     -18.372  -2.974   7.106  1.00 96.45           H  
ATOM   4866 HD13 LEU A 331     -19.074  -4.546   7.605  1.00 96.45           H  
ATOM   4867  CD2 LEU A 331     -20.655  -3.498   5.748  1.00 96.45           C  
ATOM   4868 HD21 LEU A 331     -21.192  -4.039   6.526  1.00 96.45           H  
ATOM   4869 HD22 LEU A 331     -20.553  -2.455   6.046  1.00 96.45           H  
ATOM   4870 HD23 LEU A 331     -21.239  -3.548   4.829  1.00 96.45           H  
ATOM   4871  N   ALA A 332     -17.621  -6.021   2.719  1.00 95.35           N  
ATOM   4872  H   ALA A 332     -17.960  -5.384   2.012  1.00 95.35           H  
ATOM   4873  CA  ALA A 332     -17.593  -7.449   2.413  1.00 95.35           C  
ATOM   4874  HA  ALA A 332     -18.165  -7.981   3.174  1.00 95.35           H  
ATOM   4875  C   ALA A 332     -16.157  -8.004   2.437  1.00 95.35           C  
ATOM   4876  CB  ALA A 332     -18.263  -7.670   1.053  1.00 95.35           C  
ATOM   4877  HB1 ALA A 332     -19.284  -7.291   1.079  1.00 95.35           H  
ATOM   4878  HB2 ALA A 332     -18.283  -8.735   0.824  1.00 95.35           H  
ATOM   4879  HB3 ALA A 332     -17.711  -7.146   0.272  1.00 95.35           H  
ATOM   4880  O   ALA A 332     -15.923  -9.095   2.961  1.00 95.35           O  
ATOM   4881  N   HIS A 333     -15.185  -7.234   1.936  1.00 94.95           N  
ATOM   4882  H   HIS A 333     -15.439  -6.374   1.472  1.00 94.95           H  
ATOM   4883  CA  HIS A 333     -13.768  -7.579   2.034  1.00 94.95           C  
ATOM   4884  HA  HIS A 333     -13.618  -8.554   1.571  1.00 94.95           H  
ATOM   4885  C   HIS A 333     -13.310  -7.700   3.493  1.00 94.95           C  
ATOM   4886  CB  HIS A 333     -12.926  -6.557   1.261  1.00 94.95           C  
ATOM   4887  HB2 HIS A 333     -13.140  -5.548   1.613  1.00 94.95           H  
ATOM   4888  HB3 HIS A 333     -13.191  -6.608   0.205  1.00 94.95           H  
ATOM   4889  O   HIS A 333     -12.775  -8.739   3.872  1.00 94.95           O  
ATOM   4890  CG  HIS A 333     -11.448  -6.804   1.410  1.00 94.95           C  
ATOM   4891  CD2 HIS A 333     -10.620  -6.285   2.372  1.00 94.95           C  
ATOM   4892  HD2 HIS A 333     -10.902  -5.613   3.170  1.00 94.95           H  
ATOM   4893  ND1 HIS A 333     -10.683  -7.616   0.606  1.00 94.95           N  
ATOM   4894  HD1 HIS A 333     -10.966  -8.000  -0.284  1.00 94.95           H  
ATOM   4895  CE1 HIS A 333      -9.425  -7.577   1.073  1.00 94.95           C  
ATOM   4896  HE1 HIS A 333      -8.568  -8.051   0.619  1.00 94.95           H  
ATOM   4897  NE2 HIS A 333      -9.336  -6.785   2.144  1.00 94.95           N  
ATOM   4898  N   VAL A 334     -13.572  -6.698   4.337  1.00 94.31           N  
ATOM   4899  H   VAL A 334     -14.006  -5.863   3.971  1.00 94.31           H  
ATOM   4900  CA  VAL A 334     -13.165  -6.722   5.755  1.00 94.31           C  
ATOM   4901  HA  VAL A 334     -12.083  -6.844   5.800  1.00 94.31           H  
ATOM   4902  C   VAL A 334     -13.764  -7.920   6.503  1.00 94.31           C  
ATOM   4903  CB  VAL A 334     -13.519  -5.382   6.428  1.00 94.31           C  
ATOM   4904  HB  VAL A 334     -14.536  -5.093   6.163  1.00 94.31           H  
ATOM   4905  O   VAL A 334     -13.066  -8.589   7.267  1.00 94.31           O  
ATOM   4906  CG1 VAL A 334     -13.432  -5.436   7.956  1.00 94.31           C  
ATOM   4907 HG11 VAL A 334     -12.483  -5.874   8.263  1.00 94.31           H  
ATOM   4908 HG12 VAL A 334     -13.508  -4.429   8.366  1.00 94.31           H  
ATOM   4909 HG13 VAL A 334     -14.247  -6.039   8.357  1.00 94.31           H  
ATOM   4910  CG2 VAL A 334     -12.552  -4.301   5.930  1.00 94.31           C  
ATOM   4911 HG21 VAL A 334     -12.672  -3.383   6.506  1.00 94.31           H  
ATOM   4912 HG22 VAL A 334     -11.521  -4.636   6.046  1.00 94.31           H  
ATOM   4913 HG23 VAL A 334     -12.731  -4.090   4.876  1.00 94.31           H  
ATOM   4914  N   GLN A 335     -15.025  -8.263   6.232  1.00 92.75           N  
ATOM   4915  H   GLN A 335     -15.551  -7.683   5.593  1.00 92.75           H  
ATOM   4916  CA  GLN A 335     -15.664  -9.463   6.788  1.00 92.75           C  
ATOM   4917  HA  GLN A 335     -15.571  -9.453   7.874  1.00 92.75           H  
ATOM   4918  C   GLN A 335     -15.010 -10.761   6.285  1.00 92.75           C  
ATOM   4919  CB  GLN A 335     -17.151  -9.456   6.413  1.00 92.75           C  
ATOM   4920  HB2 GLN A 335     -17.587 -10.423   6.665  1.00 92.75           H  
ATOM   4921  HB3 GLN A 335     -17.241  -9.311   5.337  1.00 92.75           H  
ATOM   4922  O   GLN A 335     -14.858 -11.724   7.039  1.00 92.75           O  
ATOM   4923  CG  GLN A 335     -17.944  -8.365   7.147  1.00 92.75           C  
ATOM   4924  HG2 GLN A 335     -17.945  -8.585   8.214  1.00 92.75           H  
ATOM   4925  HG3 GLN A 335     -17.470  -7.394   7.005  1.00 92.75           H  
ATOM   4926  CD  GLN A 335     -19.385  -8.263   6.657  1.00 92.75           C  
ATOM   4927  NE2 GLN A 335     -20.245  -7.585   7.385  1.00 92.75           N  
ATOM   4928 HE21 GLN A 335     -21.171  -7.491   6.992  1.00 92.75           H  
ATOM   4929 HE22 GLN A 335     -19.961  -7.134   8.242  1.00 92.75           H  
ATOM   4930  OE1 GLN A 335     -19.781  -8.786   5.628  1.00 92.75           O  
ATOM   4931  N   GLN A 336     -14.589 -10.808   5.018  1.00 92.24           N  
ATOM   4932  H   GLN A 336     -14.749 -10.009   4.422  1.00 92.24           H  
ATOM   4933  CA  GLN A 336     -13.846 -11.946   4.478  1.00 92.24           C  
ATOM   4934  HA  GLN A 336     -14.414 -12.851   4.695  1.00 92.24           H  
ATOM   4935  C   GLN A 336     -12.470 -12.093   5.146  1.00 92.24           C  
ATOM   4936  CB  GLN A 336     -13.720 -11.816   2.949  1.00 92.24           C  
ATOM   4937  HB2 GLN A 336     -14.709 -11.662   2.517  1.00 92.24           H  
ATOM   4938  HB3 GLN A 336     -13.092 -10.961   2.697  1.00 92.24           H
[truncated: 293,877 more chars]
