# Supplementary material for: Evolution of Phage Tail Sheath Protein
Source: Viruses. 2022 May 26;14(6):1148. doi: 10.3390/v14061148 (PMC9230969; doi:10.3390/v14061148)
Supplement: Supplementary file 1 [file viruses-14-01148-s001.zip › Supplementary_File_S2/AF_models/Bacillus__phage__SP-15.pdb]

ATOM      1  N   MET A   1     -43.759  28.339  22.179  1.00 43.97           N  
ATOM      2  H   MET A   1     -42.846  28.068  21.843  1.00 43.97           H  
ATOM      3  H2  MET A   1     -44.340  27.517  22.269  1.00 43.97           H  
ATOM      4  H3  MET A   1     -43.668  28.755  23.095  1.00 43.97           H  
ATOM      5  CA  MET A   1     -44.408  29.284  21.243  1.00 43.97           C  
ATOM      6  HA  MET A   1     -43.834  30.210  21.211  1.00 43.97           H  
ATOM      7  C   MET A   1     -45.787  29.572  21.829  1.00 43.97           C  
ATOM      8  CB  MET A   1     -44.425  28.659  19.833  1.00 43.97           C  
ATOM      9  HB2 MET A   1     -43.498  28.099  19.708  1.00 43.97           H  
ATOM     10  HB3 MET A   1     -45.234  27.932  19.768  1.00 43.97           H  
ATOM     11  O   MET A   1     -46.518  28.623  22.069  1.00 43.97           O  
ATOM     12  CG  MET A   1     -44.475  29.643  18.656  1.00 43.97           C  
ATOM     13  HG2 MET A   1     -45.405  30.211  18.689  1.00 43.97           H  
ATOM     14  HG3 MET A   1     -43.640  30.336  18.751  1.00 43.97           H  
ATOM     15  SD  MET A   1     -44.345  28.794  17.050  1.00 43.97           S  
ATOM     16  CE  MET A   1     -43.441  30.005  16.047  1.00 43.97           C  
ATOM     17  HE1 MET A   1     -43.305  29.613  15.040  1.00 43.97           H  
ATOM     18  HE2 MET A   1     -44.004  30.938  15.999  1.00 43.97           H  
ATOM     19  HE3 MET A   1     -42.463  30.194  16.490  1.00 43.97           H  
ATOM     20  N   VAL A   2     -46.068  30.817  22.227  1.00 45.70           N  
ATOM     21  H   VAL A   2     -45.445  31.574  21.983  1.00 45.70           H  
ATOM     22  CA  VAL A   2     -47.353  31.227  22.832  1.00 45.70           C  
ATOM     23  HA  VAL A   2     -47.903  30.344  23.158  1.00 45.70           H  
ATOM     24  C   VAL A   2     -48.170  31.915  21.739  1.00 45.70           C  
ATOM     25  CB  VAL A   2     -47.148  32.128  24.072  1.00 45.70           C  
ATOM     26  HB  VAL A   2     -46.577  33.009  23.780  1.00 45.70           H  
ATOM     27  O   VAL A   2     -47.631  32.745  21.009  1.00 45.70           O  
ATOM     28  CG1 VAL A   2     -48.479  32.587  24.681  1.00 45.70           C  
ATOM     29 HG11 VAL A   2     -49.029  33.207  23.973  1.00 45.70           H  
ATOM     30 HG12 VAL A   2     -49.088  31.726  24.958  1.00 45.70           H  
ATOM     31 HG13 VAL A   2     -48.290  33.186  25.572  1.00 45.70           H  
ATOM     32  CG2 VAL A   2     -46.370  31.380  25.164  1.00 45.70           C  
ATOM     33 HG21 VAL A   2     -46.257  32.020  26.039  1.00 45.70           H  
ATOM     34 HG22 VAL A   2     -45.373  31.117  24.811  1.00 45.70           H  
ATOM     35 HG23 VAL A   2     -46.904  30.476  25.457  1.00 45.70           H  
ATOM     36  N   PHE A   3     -49.428  31.506  21.570  1.00 51.52           N  
ATOM     37  H   PHE A   3     -49.834  30.888  22.258  1.00 51.52           H  
ATOM     38  CA  PHE A   3     -50.221  31.744  20.360  1.00 51.52           C  
ATOM     39  HA  PHE A   3     -49.625  32.299  19.636  1.00 51.52           H  
ATOM     40  C   PHE A   3     -51.490  32.555  20.656  1.00 51.52           C  
ATOM     41  CB  PHE A   3     -50.593  30.390  19.737  1.00 51.52           C  
ATOM     42  HB2 PHE A   3     -51.219  29.841  20.440  1.00 51.52           H  
ATOM     43  HB3 PHE A   3     -51.200  30.574  18.850  1.00 51.52           H  
ATOM     44  O   PHE A   3     -52.155  32.299  21.655  1.00 51.52           O  
ATOM     45  CG  PHE A   3     -49.422  29.512  19.332  1.00 51.52           C  
ATOM     46  CD1 PHE A   3     -48.767  29.740  18.109  1.00 51.52           C  
ATOM     47  HD1 PHE A   3     -49.069  30.565  17.481  1.00 51.52           H  
ATOM     48  CD2 PHE A   3     -49.034  28.425  20.139  1.00 51.52           C  
ATOM     49  HD2 PHE A   3     -49.534  28.237  21.077  1.00 51.52           H  
ATOM     50  CE1 PHE A   3     -47.759  28.864  17.673  1.00 51.52           C  
ATOM     51  HE1 PHE A   3     -47.286  29.013  16.714  1.00 51.52           H  
ATOM     52  CE2 PHE A   3     -48.027  27.547  19.701  1.00 51.52           C  
ATOM     53  HE2 PHE A   3     -47.762  26.692  20.306  1.00 51.52           H  
ATOM     54  CZ  PHE A   3     -47.406  27.755  18.459  1.00 51.52           C  
ATOM     55  HZ  PHE A   3     -46.669  27.053  18.098  1.00 51.52           H  
ATOM     56  N   LEU A   4     -51.843  33.496  19.768  1.00 54.94           N  
ATOM     57  H   LEU A   4     -51.220  33.673  18.993  1.00 54.94           H  
ATOM     58  CA  LEU A   4     -53.011  34.382  19.919  1.00 54.94           C  
ATOM     59  HA  LEU A   4     -53.602  34.021  20.761  1.00 54.94           H  
ATOM     60  C   LEU A   4     -54.023  34.365  18.751  1.00 54.94           C  
ATOM     61  CB  LEU A   4     -52.544  35.824  20.246  1.00 54.94           C  
ATOM     62  HB2 LEU A   4     -53.168  36.523  19.690  1.00 54.94           H  
ATOM     63  HB3 LEU A   4     -51.529  35.984  19.881  1.00 54.94           H  
ATOM     64  O   LEU A   4     -55.038  35.046  18.846  1.00 54.94           O  
ATOM     65  CG  LEU A   4     -52.638  36.188  21.747  1.00 54.94           C  
ATOM     66  HG  LEU A   4     -53.242  35.452  22.279  1.00 54.94           H  
ATOM     67  CD1 LEU A   4     -51.253  36.236  22.394  1.00 54.94           C  
ATOM     68 HD11 LEU A   4     -50.771  35.264  22.289  1.00 54.94           H  
ATOM     69 HD12 LEU A   4     -50.640  37.002  21.919  1.00 54.94           H  
ATOM     70 HD13 LEU A   4     -51.354  36.462  23.455  1.00 54.94           H  
ATOM     71  CD2 LEU A   4     -53.304  37.552  21.935  1.00 54.94           C  
ATOM     72 HD21 LEU A   4     -53.367  37.787  22.998  1.00 54.94           H  
ATOM     73 HD22 LEU A   4     -52.729  38.327  21.428  1.00 54.94           H  
ATOM     74 HD23 LEU A   4     -54.314  37.524  21.526  1.00 54.94           H  
ATOM     75  N   ALA A   5     -53.821  33.598  17.672  1.00 59.69           N  
ATOM     76  H   ALA A   5     -53.020  32.983  17.634  1.00 59.69           H  
ATOM     77  CA  ALA A   5     -54.825  33.478  16.603  1.00 59.69           C  
ATOM     78  HA  ALA A   5     -55.802  33.666  17.049  1.00 59.69           H  
ATOM     79  C   ALA A   5     -54.842  32.075  15.963  1.00 59.69           C  
ATOM     80  CB  ALA A   5     -54.588  34.567  15.548  1.00 59.69           C  
ATOM     81  HB1 ALA A   5     -53.616  34.423  15.076  1.00 59.69           H  
ATOM     82  HB2 ALA A   5     -54.620  35.550  16.018  1.00 59.69           H  
ATOM     83  HB3 ALA A   5     -55.365  34.518  14.786  1.00 59.69           H  
ATOM     84  O   ALA A   5     -53.774  31.462  15.852  1.00 59.69           O  
ATOM     85  N   PRO A   6     -56.012  31.566  15.517  1.00 44.24           N  
ATOM     86  CA  PRO A   6     -56.113  30.281  14.826  1.00 44.24           C  
ATOM     87  HA  PRO A   6     -55.695  29.503  15.465  1.00 44.24           H  
ATOM     88  C   PRO A   6     -55.363  30.315  13.488  1.00 44.24           C  
ATOM     89  CB  PRO A   6     -57.615  30.013  14.622  1.00 44.24           C  
ATOM     90  HB2 PRO A   6     -57.871  28.982  14.867  1.00 44.24           H  
ATOM     91  HB3 PRO A   6     -57.913  30.233  13.597  1.00 44.24           H  
ATOM     92  O   PRO A   6     -55.704  31.090  12.597  1.00 44.24           O  
ATOM     93  CG  PRO A   6     -58.314  30.994  15.559  1.00 44.24           C  
ATOM     94  HG2 PRO A   6     -59.282  31.310  15.168  1.00 44.24           H  
ATOM     95  HG3 PRO A   6     -58.430  30.538  16.542  1.00 44.24           H  
ATOM     96  CD  PRO A   6     -57.335  32.158  15.653  1.00 44.24           C  
ATOM     97  HD2 PRO A   6     -57.479  32.657  16.611  1.00 44.24           H  
ATOM     98  HD3 PRO A   6     -57.507  32.854  14.832  1.00 44.24           H  
ATOM     99  N   ALA A   7     -54.346  29.469  13.338  1.00 63.25           N  
ATOM    100  H   ALA A   7     -54.067  28.902  14.126  1.00 63.25           H  
ATOM    101  CA  ALA A   7     -53.637  29.239  12.082  1.00 63.25           C  
ATOM    102  HA  ALA A   7     -54.341  29.320  11.254  1.00 63.25           H  
ATOM    103  C   ALA A   7     -53.036  27.825  12.082  1.00 63.25           C  
ATOM    104  CB  ALA A   7     -52.542  30.305  11.910  1.00 63.25           C  
ATOM    105  HB1 ALA A   7     -52.997  31.295  11.881  1.00 63.25           H  
ATOM    106  HB2 ALA A   7     -51.844  30.254  12.746  1.00 63.25           H  
ATOM    107  HB3 ALA A   7     -52.007  30.132  10.977  1.00 63.25           H  
ATOM    108  O   ALA A   7     -52.498  27.389  13.100  1.00 63.25           O  
ATOM    109  N   VAL A   8     -53.082  27.125  10.944  1.00 59.56           N  
ATOM    110  H   VAL A   8     -53.534  27.531  10.137  1.00 59.56           H  
ATOM    111  CA  VAL A   8     -52.278  25.911  10.732  1.00 59.56           C  
ATOM    112  HA  VAL A   8     -52.228  25.340  11.659  1.00 59.56           H  
ATOM    113  C   VAL A   8     -50.877  26.375  10.363  1.00 59.56           C  
ATOM    114  CB  VAL A   8     -52.867  24.987   9.644  1.00 59.56           C  
ATOM    115  HB  VAL A   8     -52.918  25.524   8.697  1.00 59.56           H  
ATOM    116  O   VAL A   8     -50.656  26.876   9.262  1.00 59.56           O  
ATOM    117  CG1 VAL A   8     -52.010  23.726   9.456  1.00 59.56           C  
ATOM    118 HG11 VAL A   8     -51.934  23.174  10.393  1.00 59.56           H  
ATOM    119 HG12 VAL A   8     -51.012  23.993   9.109  1.00 59.56           H  
ATOM    120 HG13 VAL A   8     -52.463  23.083   8.702  1.00 59.56           H  
ATOM    121  CG2 VAL A   8     -54.285  24.537  10.018  1.00 59.56           C  
ATOM    122 HG21 VAL A   8     -54.951  25.398  10.086  1.00 59.56           H  
ATOM    123 HG22 VAL A   8     -54.673  23.867   9.250  1.00 59.56           H  
ATOM    124 HG23 VAL A   8     -54.274  24.013  10.973  1.00 59.56           H  
ATOM    125  N   LYS A   9     -49.935  26.270  11.299  1.00 54.63           N  
ATOM    126  H   LYS A   9     -50.189  25.894  12.201  1.00 54.63           H  
ATOM    127  CA  LYS A   9     -48.518  26.512  11.018  1.00 54.63           C  
ATOM    128  HA  LYS A   9     -48.393  26.774   9.968  1.00 54.63           H  
ATOM    129  C   LYS A   9     -47.754  25.218  11.227  1.00 54.63           C  
ATOM    130  CB  LYS A   9     -47.967  27.682  11.843  1.00 54.63           C  
ATOM    131  HB2 LYS A   9     -46.893  27.742  11.663  1.00 54.63           H  
ATOM    132  HB3 LYS A   9     -48.130  27.503  12.906  1.00 54.63           H  
ATOM    133  O   LYS A   9     -47.662  24.719  12.345  1.00 54.63           O  
ATOM    134  CG  LYS A   9     -48.622  29.009  11.427  1.00 54.63           C  
ATOM    135  HG2 LYS A   9     -48.667  29.062  10.339  1.00 54.63           H  
ATOM    136  HG3 LYS A   9     -49.637  29.051  11.822  1.00 54.63           H  
ATOM    137  CD  LYS A   9     -47.819  30.211  11.937  1.00 54.63           C  
ATOM    138  HD2 LYS A   9     -47.768  30.179  13.025  1.00 54.63           H  
ATOM    139  HD3 LYS A   9     -46.809  30.153  11.529  1.00 54.63           H  
ATOM    140  CE  LYS A   9     -48.486  31.512  11.477  1.00 54.63           C  
ATOM    141  HE2 LYS A   9     -49.448  31.608  11.981  1.00 54.63           H  
ATOM    142  HE3 LYS A   9     -48.679  31.438  10.407  1.00 54.63           H  
ATOM    143  NZ  LYS A   9     -47.629  32.693  11.752  1.00 54.63           N  
ATOM    144  HZ1 LYS A   9     -47.432  32.771  12.740  1.00 54.63           H  
ATOM    145  HZ2 LYS A   9     -48.086  33.539  11.442  1.00 54.63           H  
ATOM    146  HZ3 LYS A   9     -46.755  32.610  11.254  1.00 54.63           H  
ATOM    147  N   THR A  10     -47.238  24.680  10.133  1.00 60.31           N  
ATOM    148  H   THR A  10     -47.367  25.140   9.243  1.00 60.31           H  
ATOM    149  CA  THR A  10     -46.334  23.535  10.122  1.00 60.31           C  
ATOM    150  HA  THR A  10     -46.656  22.810  10.869  1.00 60.31           H  
ATOM    151  C   THR A  10     -44.934  24.021  10.488  1.00 60.31           C  
ATOM    152  CB  THR A  10     -46.364  22.852   8.744  1.00 60.31           C  
ATOM    153  HB  THR A  10     -45.588  22.089   8.687  1.00 60.31           H  
ATOM    154  O   THR A  10     -44.481  25.055   9.996  1.00 60.31           O  
ATOM    155  CG2 THR A  10     -47.729  22.207   8.487  1.00 60.31           C  
ATOM    156 HG21 THR A  10     -48.522  22.954   8.507  1.00 60.31           H  
ATOM    157 HG22 THR A  10     -47.925  21.444   9.240  1.00 60.31           H  
ATOM    158 HG23 THR A  10     -47.720  21.732   7.506  1.00 60.31           H  
ATOM    159  OG1 THR A  10     -46.180  23.803   7.720  1.00 60.31           O  
ATOM    160  HG1 THR A  10     -45.247  23.831   7.495  1.00 60.31           H  
ATOM    161  N   ARG A  11     -44.255  23.300  11.382  1.00 58.55           N  
ATOM    162  H   ARG A  11     -44.682  22.460  11.745  1.00 58.55           H  
ATOM    163  CA  ARG A  11     -42.822  23.466  11.638  1.00 58.55           C  
ATOM    164  HA  ARG A  11     -42.434  24.292  11.042  1.00 58.55           H  
ATOM    165  C   ARG A  11     -42.143  22.195  11.166  1.00 58.55           C  
ATOM    166  CB  ARG A  11     -42.547  23.763  13.122  1.00 58.55           C  
ATOM    167  HB2 ARG A  11     -43.108  24.651  13.413  1.00 58.55           H  
ATOM    168  HB3 ARG A  11     -42.882  22.923  13.730  1.00 58.55           H  
ATOM    169  O   ARG A  11     -42.440  21.126  11.690  1.00 58.55           O  
ATOM    170  CG  ARG A  11     -41.048  24.015  13.368  1.00 58.55           C  
ATOM    171  HG2 ARG A  11     -40.725  24.835  12.727  1.00 58.55           H  
ATOM    172  HG3 ARG A  11     -40.468  23.132  13.099  1.00 58.55           H  
ATOM    173  CD  ARG A  11     -40.735  24.390  14.821  1.00 58.55           C  
ATOM    174  HD2 ARG A  11     -39.709  24.757  14.850  1.00 58.55           H  
ATOM    175  HD3 ARG A  11     -41.403  25.194  15.132  1.00 58.55           H  
ATOM    176  NE  ARG A  11     -40.852  23.241  15.742  1.00 58.55           N  
ATOM    177  HE  ARG A  11     -41.032  22.343  15.317  1.00 58.55           H  
ATOM    178  NH1 ARG A  11     -40.250  24.345  17.662  1.00 58.55           N  
ATOM    179 HH11 ARG A  11     -39.882  24.280  18.601  1.00 58.55           H  
ATOM    180 HH12 ARG A  11     -40.081  25.166  17.099  1.00 58.55           H  
ATOM    181  NH2 ARG A  11     -40.628  22.159  17.747  1.00 58.55           N  
ATOM    182 HH21 ARG A  11     -40.758  21.273  17.280  1.00 58.55           H  
ATOM    183 HH22 ARG A  11     -40.339  22.153  18.715  1.00 58.55           H  
ATOM    184  CZ  ARG A  11     -40.585  23.251  17.039  1.00 58.55           C  
ATOM    185  N   GLU A  12     -41.262  22.338  10.194  1.00 50.82           N  
ATOM    186  H   GLU A  12     -41.083  23.252   9.803  1.00 50.82           H  
ATOM    187  CA  GLU A  12     -40.351  21.280   9.790  1.00 50.82           C  
ATOM    188  HA  GLU A  12     -40.864  20.319   9.822  1.00 50.82           H  
ATOM    189  C   GLU A  12     -39.199  21.269  10.795  1.00 50.82           C  
ATOM    190  CB  GLU A  12     -39.935  21.541   8.340  1.00 50.82           C  
ATOM    191  HB2 GLU A  12     -39.283  22.413   8.291  1.00 50.82           H  
ATOM    192  HB3 GLU A  12     -40.851  21.764   7.793  1.00 50.82           H  
ATOM    193  O   GLU A  12     -38.534  22.282  11.014  1.00 50.82           O  
ATOM    194  CG  GLU A  12     -39.253  20.339   7.675  1.00 50.82           C  
ATOM    195  HG2 GLU A  12     -39.842  19.447   7.887  1.00 50.82           H  
ATOM    196  HG3 GLU A  12     -38.264  20.208   8.116  1.00 50.82           H  
ATOM    197  CD  GLU A  12     -39.139  20.510   6.148  1.00 50.82           C  
ATOM    198  OE1 GLU A  12     -38.527  19.626   5.517  1.00 50.82           O  
ATOM    199  OE2 GLU A  12     -39.719  21.488   5.615  1.00 50.82           O  
ATOM    200  N   LEU A  13     -39.071  20.160  11.515  1.00 50.73           N  
ATOM    201  H   LEU A  13     -39.643  19.365  11.267  1.00 50.73           H  
ATOM    202  CA  LEU A  13     -37.900  19.861  12.322  1.00 50.73           C  
ATOM    203  HA  LEU A  13     -37.227  20.717  12.374  1.00 50.73           H  
ATOM    204  C   LEU A  13     -37.185  18.744  11.589  1.00 50.73           C  
ATOM    205  CB  LEU A  13     -38.304  19.432  13.737  1.00 50.73           C  
ATOM    206  HB2 LEU A  13     -37.419  19.023  14.226  1.00 50.73           H  
ATOM    207  HB3 LEU A  13     -39.038  18.631  13.654  1.00 50.73           H  
ATOM    208  O   LEU A  13     -37.688  17.621  11.536  1.00 50.73           O  
ATOM    209  CG  LEU A  13     -38.874  20.547  14.620  1.00 50.73           C  
ATOM    210  HG  LEU A  13     -39.712  21.025  14.113  1.00 50.73           H  
ATOM    211  CD1 LEU A  13     -39.408  19.932  15.923  1.00 50.73           C  
ATOM    212 HD11 LEU A  13     -39.129  18.879  15.980  1.00 50.73           H  
ATOM    213 HD12 LEU A  13     -40.497  19.974  15.932  1.00 50.73           H  
ATOM    214 HD13 LEU A  13     -38.958  20.408  16.795  1.00 50.73           H  
ATOM    215  CD2 LEU A  13     -37.831  21.623  14.944  1.00 50.73           C  
ATOM    216 HD21 LEU A  13     -38.219  22.352  15.655  1.00 50.73           H  
ATOM    217 HD22 LEU A  13     -36.940  21.154  15.362  1.00 50.73           H  
ATOM    218 HD23 LEU A  13     -37.548  22.145  14.030  1.00 50.73           H  
ATOM    219  N   ASP A  14     -36.065  19.092  10.979  1.00 40.94           N  
ATOM    220  H   ASP A  14     -35.717  20.038  11.050  1.00 40.94           H  
ATOM    221  CA  ASP A  14     -35.233  18.143  10.271  1.00 40.94           C  
ATOM    222  HA  ASP A  14     -35.870  17.401   9.790  1.00 40.94           H  
ATOM    223  C   ASP A  14     -34.321  17.428  11.277  1.00 40.94           C  
ATOM    224  CB  ASP A  14     -34.468  18.875   9.161  1.00 40.94           C  
ATOM    225  HB2 ASP A  14     -35.178  19.431   8.548  1.00 40.94           H  
ATOM    226  HB3 ASP A  14     -33.766  19.584   9.600  1.00 40.94           H  
ATOM    227  O   ASP A  14     -33.412  18.028  11.847  1.00 40.94           O  
ATOM    228  CG  ASP A  14     -33.716  17.898   8.264  1.00 40.94           C  
ATOM    229  OD1 ASP A  14     -33.887  16.675   8.478  1.00 40.94           O  
ATOM    230  OD2 ASP A  14     -32.987  18.362   7.368  1.00 40.94           O  
ATOM    231  N   PHE A  15     -34.613  16.153  11.527  1.00 54.10           N  
ATOM    232  H   PHE A  15     -35.403  15.762  11.032  1.00 54.10           H  
ATOM    233  CA  PHE A  15     -33.752  15.228  12.269  1.00 54.10           C  
ATOM    234  HA  PHE A  15     -32.910  15.781  12.686  1.00 54.10           H  
ATOM    235  C   PHE A  15     -33.146  14.172  11.332  1.00 54.10           C  
ATOM    236  CB  PHE A  15     -34.524  14.592  13.437  1.00 54.10           C  
ATOM    237  HB2 PHE A  15     -35.371  14.036  13.036  1.00 54.10           H  
ATOM    238  HB3 PHE A  15     -33.874  13.872  13.934  1.00 54.10           H  
ATOM    239  O   PHE A  15     -32.771  13.092  11.775  1.00 54.10           O  
ATOM    240  CG  PHE A  15     -35.009  15.558  14.499  1.00 54.10           C  
ATOM    241  CD1 PHE A  15     -34.090  16.136  15.395  1.00 54.10           C  
ATOM    242  HD1 PHE A  15     -33.037  15.919  15.297  1.00 54.10           H  
ATOM    243  CD2 PHE A  15     -36.380  15.848  14.622  1.00 54.10           C  
ATOM    244  HD2 PHE A  15     -37.084  15.409  13.931  1.00 54.10           H  
ATOM    245  CE1 PHE A  15     -34.540  16.999  16.411  1.00 54.10           C  
ATOM    246  HE1 PHE A  15     -33.826  17.446  17.087  1.00 54.10           H  
ATOM    247  CE2 PHE A  15     -36.832  16.695  15.649  1.00 54.10           C  
ATOM    248  HE2 PHE A  15     -37.890  16.891  15.748  1.00 54.10           H  
ATOM    249  CZ  PHE A  15     -35.912  17.274  16.541  1.00 54.10           C  
ATOM    250  HZ  PHE A  15     -36.255  17.926  17.331  1.00 54.10           H  
ATOM    251  N   SER A  16     -33.083  14.442  10.023  1.00 57.35           N  
ATOM    252  H   SER A  16     -33.369  15.351   9.688  1.00 57.35           H  
ATOM    253  CA  SER A  16     -32.607  13.488   9.015  1.00 57.35           C  
ATOM    254  HA  SER A  16     -32.981  12.505   9.301  1.00 57.35           H  
ATOM    255  C   SER A  16     -31.083  13.343   8.959  1.00 57.35           C  
ATOM    256  CB  SER A  16     -33.201  13.792   7.633  1.00 57.35           C  
ATOM    257  HB2 SER A  16     -34.283  13.900   7.718  1.00 57.35           H  
ATOM    258  HB3 SER A  16     -32.992  12.952   6.970  1.00 57.35           H  
ATOM    259  O   SER A  16     -30.558  12.818   7.981  1.00 57.35           O  
ATOM    260  OG  SER A  16     -32.660  14.961   7.061  1.00 57.35           O  
ATOM    261  HG  SER A  16     -33.051  15.715   7.508  1.00 57.35           H  
ATOM    262  N   SER A  17     -30.349  13.755   9.999  1.00 55.20           N  
ATOM    263  H   SER A  17     -30.825  14.083  10.827  1.00 55.20           H  
ATOM    264  CA  SER A  17     -28.913  13.490  10.104  1.00 55.20           C  
ATOM    265  HA  SER A  17     -28.411  13.928   9.242  1.00 55.20           H  
ATOM    266  C   SER A  17     -28.664  11.981  10.105  1.00 55.20           C  
ATOM    267  CB  SER A  17     -28.330  14.130  11.369  1.00 55.20           C  
ATOM    268  HB2 SER A  17     -28.376  15.215  11.278  1.00 55.20           H  
ATOM    269  HB3 SER A  17     -27.288  13.830  11.481  1.00 55.20           H  
ATOM    270  O   SER A  17     -29.066  11.277  11.031  1.00 55.20           O  
ATOM    271  OG  SER A  17     -29.062  13.731  12.510  1.00 55.20           O  
ATOM    272  HG  SER A  17     -29.151  12.775  12.479  1.00 55.20           H  
ATOM    273  N   TYR A  18     -28.003  11.487   9.062  1.00 62.85           N  
ATOM    274  H   TYR A  18     -27.727  12.118   8.323  1.00 62.85           H  
ATOM    275  CA  TYR A  18     -27.627  10.087   8.911  1.00 62.85           C  
ATOM    276  HA  TYR A  18     -28.005   9.522   9.764  1.00 62.85           H  
ATOM    277  C   TYR A  18     -26.105   9.938   8.913  1.00 62.85           C  
ATOM    278  CB  TYR A  18     -28.274   9.494   7.648  1.00 62.85           C  
ATOM    279  HB2 TYR A  18     -28.064   8.424   7.618  1.00 62.85           H  
ATOM    280  HB3 TYR A  18     -29.355   9.604   7.729  1.00 62.85           H  
ATOM    281  O   TYR A  18     -25.360  10.873   8.613  1.00 62.85           O  
ATOM    282  CG  TYR A  18     -27.817  10.116   6.338  1.00 62.85           C  
ATOM    283  CD1 TYR A  18     -28.476  11.253   5.835  1.00 62.85           C  
ATOM    284  HD1 TYR A  18     -29.323  11.661   6.367  1.00 62.85           H  
ATOM    285  CD2 TYR A  18     -26.740   9.564   5.619  1.00 62.85           C  
ATOM    286  HD2 TYR A  18     -26.243   8.678   5.988  1.00 62.85           H  
ATOM    287  CE1 TYR A  18     -28.047  11.863   4.644  1.00 62.85           C  
ATOM    288  HE1 TYR A  18     -28.555  12.745   4.283  1.00 62.85           H  
ATOM    289  CE2 TYR A  18     -26.311  10.161   4.418  1.00 62.85           C  
ATOM    290  HE2 TYR A  18     -25.485   9.744   3.860  1.00 62.85           H  
ATOM    291  OH  TYR A  18     -26.545  11.898   2.778  1.00 62.85           O  
ATOM    292  HH  TYR A  18     -27.062  12.683   2.587  1.00 62.85           H  
ATOM    293  CZ  TYR A  18     -26.958  11.317   3.934  1.00 62.85           C  
ATOM    294  N   VAL A  19     -25.638   8.733   9.230  1.00 58.03           N  
ATOM    295  H   VAL A  19     -26.294   8.010   9.487  1.00 58.03           H  
ATOM    296  CA  VAL A  19     -24.223   8.376   9.119  1.00 58.03           C  
ATOM    297  HA  VAL A  19     -23.623   9.167   9.568  1.00 58.03           H  
ATOM    298  C   VAL A  19     -23.867   8.267   7.635  1.00 58.03           C  
ATOM    299  CB  VAL A  19     -23.932   7.067   9.874  1.00 58.03           C  
ATOM    300  HB  VAL A  19     -24.478   6.249   9.404  1.00 58.03           H  
ATOM    301  O   VAL A  19     -24.347   7.371   6.941  1.00 58.03           O  
ATOM    302  CG1 VAL A  19     -22.441   6.735   9.845  1.00 58.03           C  
ATOM    303 HG11 VAL A  19     -21.860   7.546  10.286  1.00 58.03           H  
ATOM    304 HG12 VAL A  19     -22.114   6.567   8.819  1.00 58.03           H  
ATOM    305 HG13 VAL A  19     -22.272   5.822  10.416  1.00 58.03           H  
ATOM    306  CG2 VAL A  19     -24.371   7.156  11.341  1.00 58.03           C  
ATOM    307 HG21 VAL A  19     -23.946   8.039  11.819  1.00 58.03           H  
ATOM    308 HG22 VAL A  19     -25.458   7.214  11.406  1.00 58.03           H  
ATOM    309 HG23 VAL A  19     -24.048   6.272  11.890  1.00 58.03           H  
ATOM    310  N   GLY A  20     -23.048   9.193   7.133  1.00 55.20           N  
ATOM    311  H   GLY A  20     -22.751   9.949   7.734  1.00 55.20           H  
ATOM    312  CA  GLY A  20     -22.549   9.143   5.759  1.00 55.20           C  
ATOM    313  HA2 GLY A  20     -23.397   9.148   5.074  1.00 55.20           H  
ATOM    314  HA3 GLY A  20     -21.933  10.019   5.557  1.00 55.20           H  
ATOM    315  C   GLY A  20     -21.707   7.887   5.512  1.00 55.20           C  
ATOM    316  O   GLY A  20     -20.955   7.451   6.385  1.00 55.20           O  
ATOM    317  N   GLN A  21     -21.813   7.303   4.315  1.00 58.40           N  
ATOM    318  H   GLN A  21     -22.447   7.688   3.630  1.00 58.40           H  
ATOM    319  CA  GLN A  21     -20.963   6.180   3.924  1.00 58.40           C  
ATOM    320  HA  GLN A  21     -21.015   5.426   4.710  1.00 58.40           H  
ATOM    321  C   GLN A  21     -19.513   6.673   3.806  1.00 58.40           C  
ATOM    322  CB  GLN A  21     -21.491   5.552   2.623  1.00 58.40           C  
ATOM    323  HB2 GLN A  21     -22.566   5.401   2.720  1.00 58.40           H  
ATOM    324  HB3 GLN A  21     -21.317   6.236   1.792  1.00 58.40           H  
ATOM    325  O   GLN A  21     -19.184   7.471   2.930  1.00 58.40           O  
ATOM    326  CG  GLN A  21     -20.847   4.188   2.316  1.00 58.40           C  
ATOM    327  HG2 GLN A  21     -21.023   3.516   3.157  1.00 58.40           H  
ATOM    328  HG3 GLN A  21     -19.770   4.307   2.192  1.00 58.40           H  
ATOM    329  CD  GLN A  21     -21.409   3.543   1.048  1.00 58.40           C  
ATOM    330  NE2 GLN A  21     -21.318   2.237   0.906  1.00 58.40           N  
ATOM    331 HE21 GLN A  21     -21.704   1.844   0.059  1.00 58.40           H  
ATOM    332 HE22 GLN A  21     -20.886   1.647   1.601  1.00 58.40           H  
ATOM    333  OE1 GLN A  21     -21.940   4.194   0.163  1.00 58.40           O  
ATOM    334  N   ALA A  22     -18.646   6.226   4.714  1.00 60.22           N  
ATOM    335  H   ALA A  22     -18.985   5.645   5.467  1.00 60.22           H  
ATOM    336  CA  ALA A  22     -17.219   6.509   4.632  1.00 60.22           C  
ATOM    337  HA  ALA A  22     -17.087   7.566   4.401  1.00 60.22           H  
ATOM    338  C   ALA A  22     -16.585   5.684   3.504  1.00 60.22           C  
ATOM    339  CB  ALA A  22     -16.565   6.230   5.992  1.00 60.22           C  
ATOM    340  HB1 ALA A  22     -16.684   5.178   6.252  1.00 60.22           H  
ATOM    341  HB2 ALA A  22     -17.031   6.847   6.760  1.00 60.22           H  
ATOM    342  HB3 ALA A  22     -15.502   6.466   5.941  1.00 60.22           H  
ATOM    343  O   ALA A  22     -16.950   4.524   3.306  1.00 60.22           O  
ATOM    344  N   SER A  23     -15.600   6.256   2.805  1.00 65.98           N  
ATOM    345  H   SER A  23     -15.350   7.215   2.997  1.00 65.98           H  
ATOM    346  CA  SER A  23     -14.759   5.473   1.894  1.00 65.98           C  
ATOM    347  HA  SER A  23     -15.403   5.012   1.145  1.00 65.98           H  
ATOM    348  C   SER A  23     -14.056   4.364   2.688  1.00 65.98           C  
ATOM    349  CB  SER A  23     -13.752   6.369   1.164  1.00 65.98           C  
ATOM    350  HB2 SER A  23     -12.995   6.721   1.865  1.00 65.98           H  
ATOM    351  HB3 SER A  23     -14.274   7.229   0.746  1.00 65.98           H  
ATOM    352  O   SER A  23     -13.555   4.604   3.797  1.00 65.98           O  
ATOM    353  OG  SER A  23     -13.142   5.655   0.107  1.00 65.98           O  
ATOM    354  HG  SER A  23     -12.620   6.277  -0.406  1.00 65.98           H  
ATOM    355  N   THR A  24     -14.084   3.144   2.148  1.00 72.18           N  
ATOM    356  H   THR A  24     -14.601   3.013   1.291  1.00 72.18           H  
ATOM    357  CA  THR A  24     -13.583   1.919   2.800  1.00 72.18           C  
ATOM    358  HA  THR A  24     -13.404   2.117   3.857  1.00 72.18           H  
ATOM    359  C   THR A  24     -12.261   1.419   2.215  1.00 72.18           C  
ATOM    360  CB  THR A  24     -14.625   0.796   2.699  1.00 72.18           C  
ATOM    361  HB  THR A  24     -14.223  -0.104   3.164  1.00 72.18           H  
ATOM    362  O   THR A  24     -11.654   0.490   2.754  1.00 72.18           O  
ATOM    363  CG2 THR A  24     -15.941   1.144   3.391  1.00 72.18           C  
ATOM    364 HG21 THR A  24     -16.449   1.947   2.856  1.00 72.18           H  
ATOM    365 HG22 THR A  24     -16.585   0.265   3.396  1.00 72.18           H  
ATOM    366 HG23 THR A  24     -15.749   1.456   4.418  1.00 72.18           H  
ATOM    367  OG1 THR A  24     -14.903   0.535   1.347  1.00 72.18           O  
ATOM    368  HG1 THR A  24     -14.435  -0.279   1.145  1.00 72.18           H  
ATOM    369  N   SER A  25     -11.813   2.032   1.117  1.00 81.76           N  
ATOM    370  H   SER A  25     -12.342   2.825   0.785  1.00 81.76           H  
ATOM    371  CA  SER A  25     -10.685   1.575   0.303  1.00 81.76           C  
ATOM    372  HA  SER A  25     -10.073   0.894   0.894  1.00 81.76           H  
ATOM    373  C   SER A  25      -9.745   2.718  -0.096  1.00 81.76           C  
ATOM    374  CB  SER A  25     -11.214   0.787  -0.904  1.00 81.76           C  
ATOM    375  HB2 SER A  25     -10.451   0.727  -1.680  1.00 81.76           H  
ATOM    376  HB3 SER A  25     -12.094   1.277  -1.319  1.00 81.76           H  
ATOM    377  O   SER A  25      -9.226   2.729  -1.207  1.00 81.76           O  
ATOM    378  OG  SER A  25     -11.527  -0.539  -0.528  1.00 81.76           O  
ATOM    379  HG  SER A  25     -12.251  -0.585   0.101  1.00 81.76           H  
ATOM    380  N   VAL A  26      -9.501   3.685   0.796  1.00 91.87           N  
ATOM    381  H   VAL A  26      -9.985   3.676   1.682  1.00 91.87           H  
ATOM    382  CA  VAL A  26      -8.424   4.671   0.596  1.00 91.87           C  
ATOM    383  HA  VAL A  26      -8.371   4.903  -0.467  1.00 91.87           H  
ATOM    384  C   VAL A  26      -7.090   4.066   1.018  1.00 91.87           C  
ATOM    385  CB  VAL A  26      -8.676   5.997   1.335  1.00 91.87           C  
ATOM    386  HB  VAL A  26      -8.591   5.847   2.411  1.00 91.87           H  
ATOM    387  O   VAL A  26      -6.970   3.554   2.132  1.00 91.87           O  
ATOM    388  CG1 VAL A  26      -7.655   7.045   0.872  1.00 91.87           C  
ATOM    389 HG11 VAL A  26      -7.928   8.026   1.261  1.00 91.87           H  
ATOM    390 HG12 VAL A  26      -6.661   6.792   1.239  1.00 91.87           H  
ATOM    391 HG13 VAL A  26      -7.632   7.100  -0.217  1.00 91.87           H  
ATOM    392  CG2 VAL A  26     -10.076   6.528   1.042  1.00 91.87           C  
ATOM    393 HG21 VAL A  26     -10.217   6.568  -0.038  1.00 91.87           H  
ATOM    394 HG22 VAL A  26     -10.203   7.520   1.475  1.00 91.87           H  
ATOM    395 HG23 VAL A  26     -10.816   5.862   1.487  1.00 91.87           H  
ATOM    396  N   VAL A  27      -6.077   4.120   0.156  1.00 94.68           N  
ATOM    397  H   VAL A  27      -6.237   4.535  -0.751  1.00 94.68           H  
ATOM    398  CA  VAL A  27      -4.759   3.529   0.444  1.00 94.68           C  
ATOM    399  HA  VAL A  27      -4.810   2.988   1.389  1.00 94.68           H  
ATOM    400  C   VAL A  27      -3.706   4.614   0.601  1.00 94.68           C  
ATOM    401  CB  VAL A  27      -4.348   2.493  -0.614  1.00 94.68           C  
ATOM    402  HB  VAL A  27      -4.196   2.989  -1.573  1.00 94.68           H  
ATOM    403  O   VAL A  27      -3.599   5.492  -0.246  1.00 94.68           O  
ATOM    404  CG1 VAL A  27      -3.064   1.749  -0.226  1.00 94.68           C  
ATOM    405 HG11 VAL A  27      -3.217   1.184   0.694  1.00 94.68           H  
ATOM    406 HG12 VAL A  27      -2.249   2.454  -0.064  1.00 94.68           H  
ATOM    407 HG13 VAL A  27      -2.775   1.066  -1.024  1.00 94.68           H  
ATOM    408  CG2 VAL A  27      -5.444   1.439  -0.767  1.00 94.68           C  
ATOM    409 HG21 VAL A  27      -5.719   0.998   0.191  1.00 94.68           H  
ATOM    410 HG22 VAL A  27      -6.342   1.912  -1.165  1.00 94.68           H  
ATOM    411 HG23 VAL A  27      -5.099   0.650  -1.435  1.00 94.68           H  
ATOM    412  N   GLY A  28      -2.915   4.549   1.668  1.00 95.89           N  
ATOM    413  H   GLY A  28      -3.078   3.802   2.328  1.00 95.89           H  
ATOM    414  CA  GLY A  28      -1.668   5.293   1.813  1.00 95.89           C  
ATOM    415  HA2 GLY A  28      -1.693   6.206   1.218  1.00 95.89           H  
ATOM    416  HA3 GLY A  28      -1.523   5.570   2.858  1.00 95.89           H  
ATOM    417  C   GLY A  28      -0.486   4.430   1.386  1.00 95.89           C  
ATOM    418  O   GLY A  28      -0.303   3.335   1.920  1.00 95.89           O  
ATOM    419  N   VAL A  29       0.307   4.916   0.432  1.00 96.75           N  
ATOM    420  H   VAL A  29       0.079   5.813   0.029  1.00 96.75           H  
ATOM    421  CA  VAL A  29       1.530   4.260  -0.041  1.00 96.75           C  
ATOM    422  HA  VAL A  29       1.722   3.390   0.587  1.00 96.75           H  
ATOM    423  C   VAL A  29       2.719   5.199   0.104  1.00 96.75           C  
ATOM    424  CB  VAL A  29       1.393   3.745  -1.488  1.00 96.75           C  
ATOM    425  HB  VAL A  29       1.154   4.579  -2.147  1.00 96.75           H  
ATOM    426  O   VAL A  29       2.668   6.348  -0.339  1.00 96.75           O  
ATOM    427  CG1 VAL A  29       2.685   3.086  -1.987  1.00 96.75           C  
ATOM    428 HG11 VAL A  29       3.480   3.827  -2.075  1.00 96.75           H  
ATOM    429 HG12 VAL A  29       2.994   2.313  -1.284  1.00 96.75           H  
ATOM    430 HG13 VAL A  29       2.532   2.640  -2.969  1.00 96.75           H  
ATOM    431  CG2 VAL A  29       0.273   2.703  -1.588  1.00 96.75           C  
ATOM    432 HG21 VAL A  29      -0.689   3.202  -1.470  1.00 96.75           H  
ATOM    433 HG22 VAL A  29       0.393   1.948  -0.811  1.00 96.75           H  
ATOM    434 HG23 VAL A  29       0.294   2.215  -2.563  1.00 96.75           H  
ATOM    435  N   VAL A  30       3.803   4.689   0.689  1.00 96.45           N  
ATOM    436  H   VAL A  30       3.756   3.736   1.020  1.00 96.45           H  
ATOM    437  CA  VAL A  30       5.126   5.327   0.651  1.00 96.45           C  
ATOM    438  HA  VAL A  30       5.030   6.330   0.234  1.00 96.45           H  
ATOM    439  C   VAL A  30       6.022   4.513  -0.275  1.00 96.45           C  
ATOM    440  CB  VAL A  30       5.756   5.471   2.050  1.00 96.45           C  
ATOM    441  HB  VAL A  30       5.975   4.482   2.451  1.00 96.45           H  
ATOM    442  O   VAL A  30       6.106   3.293  -0.140  1.00 96.45           O  
ATOM    443  CG1 VAL A  30       7.067   6.266   1.987  1.00 96.45           C  
ATOM    444 HG11 VAL A  30       7.826   5.695   1.452  1.00 96.45           H  
ATOM    445 HG12 VAL A  30       6.907   7.214   1.474  1.00 96.45           H  
ATOM    446 HG13 VAL A  30       7.437   6.463   2.993  1.00 96.45           H  
ATOM    447  CG2 VAL A  30       4.823   6.186   3.032  1.00 96.45           C  
ATOM    448 HG21 VAL A  30       5.314   6.278   4.000  1.00 96.45           H  
ATOM    449 HG22 VAL A  30       3.915   5.599   3.172  1.00 96.45           H  
ATOM    450 HG23 VAL A  30       4.575   7.180   2.659  1.00 96.45           H  
ATOM    451  N   GLY A  31       6.684   5.182  -1.211  1.00 94.59           N  
ATOM    452  H   GLY A  31       6.592   6.187  -1.251  1.00 94.59           H  
ATOM    453  CA  GLY A  31       7.574   4.557  -2.188  1.00 94.59           C  
ATOM    454  HA2 GLY A  31       6.980   4.102  -2.981  1.00 94.59           H  
ATOM    455  HA3 GLY A  31       8.171   3.778  -1.714  1.00 94.59           H  
ATOM    456  C   GLY A  31       8.516   5.581  -2.808  1.00 94.59           C  
ATOM    457  O   GLY A  31       8.555   6.730  -2.374  1.00 94.59           O  
ATOM    458  N   GLY A  32       9.287   5.185  -3.813  1.00 93.79           N  
ATOM    459  H   GLY A  32       9.220   4.244  -4.175  1.00 93.79           H  
ATOM    460  CA  GLY A  32      10.082   6.112  -4.612  1.00 93.79           C  
ATOM    461  HA2 GLY A  32      10.391   6.971  -4.017  1.00 93.79           H  
ATOM    462  HA3 GLY A  32      10.983   5.598  -4.947  1.00 93.79           H  
ATOM    463  C   GLY A  32       9.320   6.608  -5.840  1.00 93.79           C  
ATOM    464  O   GLY A  32       8.091   6.576  -5.916  1.00 93.79           O  
ATOM    465  N   GLY A  33      10.059   7.136  -6.805  1.00 93.46           N  
ATOM    466  H   GLY A  33      11.064   7.105  -6.710  1.00 93.46           H  
ATOM    467  CA  GLY A  33       9.512   7.638  -8.060  1.00 93.46           C  
ATOM    468  HA2 GLY A  33       9.039   6.816  -8.598  1.00 93.46           H  
ATOM    469  HA3 GLY A  33       8.761   8.405  -7.868  1.00 93.46           H  
ATOM    470  C   GLY A  33      10.614   8.232  -8.922  1.00 93.46           C  
ATOM    471  O   GLY A  33      11.646   8.661  -8.397  1.00 93.46           O  
ATOM    472  N   SER A  34      10.390   8.279 -10.235  1.00 92.12           N  
ATOM    473  H   SER A  34       9.492   7.984 -10.591  1.00 92.12           H  
ATOM    474  CA  SER A  34      11.378   8.789 -11.186  1.00 92.12           C  
ATOM    475  HA  SER A  34      12.357   8.576 -10.756  1.00 92.12           H  
ATOM    476  C   SER A  34      11.308  10.307 -11.398  1.00 92.12           C  
ATOM    477  CB  SER A  34      11.326   8.012 -12.505  1.00 92.12           C  
ATOM    478  HB2 SER A  34      12.294   8.097 -12.999  1.00 92.12           H  
ATOM    479  HB3 SER A  34      11.128   6.958 -12.310  1.00 92.12           H  
ATOM    480  O   SER A  34      12.156  10.876 -12.087  1.00 92.12           O  
ATOM    481  OG  SER A  34      10.342   8.541 -13.368  1.00 92.12           O  
ATOM    482  HG  SER A  34      10.636   9.430 -13.580  1.00 92.12           H  
ATOM    483  N   ARG A  35      10.255  10.954 -10.880  1.00 92.22           N  
ATOM    484  H   ARG A  35       9.563  10.386 -10.412  1.00 92.22           H  
ATOM    485  CA  ARG A  35      10.025  12.409 -10.872  1.00 92.22           C  
ATOM    486  HA  ARG A  35      10.953  12.910 -10.599  1.00 92.22           H  
ATOM    487  C   ARG A  35       8.967  12.798  -9.828  1.00 92.22           C  
ATOM    488  CB  ARG A  35       9.637  12.883 -12.282  1.00 92.22           C  
ATOM    489  HB2 ARG A  35       9.688  13.971 -12.312  1.00 92.22           H  
ATOM    490  HB3 ARG A  35      10.384  12.531 -12.993  1.00 92.22           H  
ATOM    491  O   ARG A  35       8.508  11.946  -9.069  1.00 92.22           O  
ATOM    492  CG  ARG A  35       8.259  12.399 -12.743  1.00 92.22           C  
ATOM    493  HG2 ARG A  35       8.332  11.322 -12.897  1.00 92.22           H  
ATOM    494  HG3 ARG A  35       7.505  12.593 -11.979  1.00 92.22           H  
ATOM    495  CD  ARG A  35       7.793  13.034 -14.052  1.00 92.22           C  
ATOM    496  HD2 ARG A  35       8.568  12.897 -14.807  1.00 92.22           H  
ATOM    497  HD3 ARG A  35       6.894  12.509 -14.374  1.00 92.22           H  
ATOM    498  NE  ARG A  35       7.485  14.468 -13.913  1.00 92.22           N  
ATOM    499  HE  ARG A  35       7.787  14.946 -13.076  1.00 92.22           H  
ATOM    500  NH1 ARG A  35       6.653  14.782 -16.023  1.00 92.22           N  
ATOM    501 HH11 ARG A  35       6.806  13.800 -16.202  1.00 92.22           H  
ATOM    502 HH12 ARG A  35       6.183  15.390 -16.680  1.00 92.22           H  
ATOM    503  NH2 ARG A  35       6.671  16.483 -14.594  1.00 92.22           N  
ATOM    504 HH21 ARG A  35       7.037  16.898 -13.748  1.00 92.22           H  
ATOM    505 HH22 ARG A  35       6.368  17.124 -15.312  1.00 92.22           H  
ATOM    506  CZ  ARG A  35       6.934  15.234 -14.832  1.00 92.22           C  
ATOM    507  N   GLY A  36       8.574  14.071  -9.790  1.00 90.48           N  
ATOM    508  H   GLY A  36       8.923  14.708 -10.491  1.00 90.48           H  
ATOM    509  CA  GLY A  36       7.514  14.559  -8.904  1.00 90.48           C  
ATOM    510  HA2 GLY A  36       7.041  15.416  -9.384  1.00 90.48           H  
ATOM    511  HA3 GLY A  36       6.753  13.788  -8.789  1.00 90.48           H  
ATOM    512  C   GLY A  36       7.987  14.985  -7.506  1.00 90.48           C  
ATOM    513  O   GLY A  36       9.163  14.831  -7.161  1.00 90.48           O  
ATOM    514  N   PRO A  37       7.083  15.555  -6.690  1.00 91.62           N  
ATOM    515  CA  PRO A  37       7.432  16.163  -5.409  1.00 91.62           C  
ATOM    516  HA  PRO A  37       8.252  16.867  -5.548  1.00 91.62           H  
ATOM    517  C   PRO A  37       7.848  15.111  -4.373  1.00 91.62           C  
ATOM    518  CB  PRO A  37       6.178  16.932  -4.982  1.00 91.62           C  
ATOM    519  HB2 PRO A  37       6.083  16.992  -3.898  1.00 91.62           H  
ATOM    520  HB3 PRO A  37       6.204  17.933  -5.413  1.00 91.62           H  
ATOM    521  O   PRO A  37       7.172  14.101  -4.198  1.00 91.62           O  
ATOM    522  CG  PRO A  37       5.038  16.135  -5.619  1.00 91.62           C  
ATOM    523  HG2 PRO A  37       4.794  15.274  -4.996  1.00 91.62           H  
ATOM    524  HG3 PRO A  37       4.153  16.750  -5.782  1.00 91.62           H  
ATOM    525  CD  PRO A  37       5.650  15.661  -6.938  1.00 91.62           C  
ATOM    526  HD2 PRO A  37       5.469  16.403  -7.715  1.00 91.62           H  
ATOM    527  HD3 PRO A  37       5.222  14.701  -7.224  1.00 91.62           H  
ATOM    528  N   ILE A  38       8.946  15.370  -3.659  1.00 91.93           N  
ATOM    529  H   ILE A  38       9.439  16.234  -3.830  1.00 91.93           H  
ATOM    530  CA  ILE A  38       9.453  14.499  -2.587  1.00 91.93           C  
ATOM    531  HA  ILE A  38       9.131  13.478  -2.788  1.00 91.93           H  
ATOM    532  C   ILE A  38       8.835  14.927  -1.249  1.00 91.93           C  
ATOM    533  CB  ILE A  38      11.001  14.490  -2.565  1.00 91.93           C  
ATOM    534  HB  ILE A  38      11.347  15.514  -2.424  1.00 91.93           H  
ATOM    535  O   ILE A  38       8.737  16.119  -0.948  1.00 91.93           O  
ATOM    536  CG1 ILE A  38      11.559  13.954  -3.907  1.00 91.93           C  
ATOM    537 HG12 ILE A  38      11.375  12.881  -3.972  1.00 91.93           H  
ATOM    538 HG13 ILE A  38      11.044  14.427  -4.743  1.00 91.93           H  
ATOM    539  CG2 ILE A  38      11.534  13.631  -1.401  1.00 91.93           C  
ATOM    540 HG21 ILE A  38      11.205  14.025  -0.440  1.00 91.93           H  
ATOM    541 HG22 ILE A  38      12.624  13.631  -1.388  1.00 91.93           H  
ATOM    542 HG23 ILE A  38      11.185  12.603  -1.500  1.00 91.93           H  
ATOM    543  CD1 ILE A  38      13.054  14.217  -4.113  1.00 91.93           C  
ATOM    544 HD11 ILE A  38      13.336  13.858  -5.103  1.00 91.93           H  
ATOM    545 HD12 ILE A  38      13.256  15.286  -4.053  1.00 91.93           H  
ATOM    546 HD13 ILE A  38      13.653  13.693  -3.368  1.00 91.93           H  
ATOM    547  N   GLY A  39       8.396  13.956  -0.448  1.00 91.71           N  
ATOM    548  H   GLY A  39       8.539  13.001  -0.745  1.00 91.71           H  
ATOM    549  CA  GLY A  39       7.839  14.154   0.890  1.00 91.71           C  
ATOM    550  HA2 GLY A  39       7.674  13.172   1.334  1.00 91.71           H  
ATOM    551  HA3 GLY A  39       8.558  14.695   1.505  1.00 91.71           H  
ATOM    552  C   GLY A  39       6.500  14.886   0.929  1.00 91.71           C  
ATOM    553  O   GLY A  39       6.130  15.416   1.973  1.00 91.71           O  
ATOM    554  N   THR A  40       5.783  14.960  -0.198  1.00 92.33           N  
ATOM    555  H   THR A  40       6.135  14.480  -1.014  1.00 92.33           H  
ATOM    556  CA  THR A  40       4.470  15.615  -0.282  1.00 92.33           C  
ATOM    557  HA  THR A  40       4.245  16.082   0.677  1.00 92.33           H  
ATOM    558  C   THR A  40       3.384  14.592  -0.628  1.00 92.33           C  
ATOM    559  CB  THR A  40       4.467  16.760  -1.299  1.00 92.33           C  
ATOM    560  HB  THR A  40       4.619  16.360  -2.301  1.00 92.33           H  
ATOM    561  O   THR A  40       3.417  14.030  -1.727  1.00 92.33           O  
ATOM    562  CG2 THR A  40       3.159  17.554  -1.258  1.00 92.33           C  
ATOM    563 HG21 THR A  40       2.978  17.925  -0.249  1.00 92.33           H  
ATOM    564 HG22 THR A  40       2.326  16.926  -1.572  1.00 92.33           H  
ATOM    565 HG23 THR A  40       3.231  18.399  -1.943  1.00 92.33           H  
ATOM    566  OG1 THR A  40       5.505  17.666  -0.995  1.00 92.33           O  
ATOM    567  HG1 THR A  40       6.310  17.156  -0.876  1.00 92.33           H  
ATOM    568  N   PRO A  41       2.398  14.366   0.260  1.00 94.14           N  
ATOM    569  CA  PRO A  41       1.251  13.511  -0.028  1.00 94.14           C  
ATOM    570  HA  PRO A  41       1.595  12.498  -0.240  1.00 94.14           H  
ATOM    571  C   PRO A  41       0.472  14.000  -1.244  1.00 94.14           C  
ATOM    572  CB  PRO A  41       0.394  13.501   1.244  1.00 94.14           C  
ATOM    573  HB2 PRO A  41      -0.021  12.512   1.438  1.00 94.14           H  
ATOM    574  HB3 PRO A  41      -0.408  14.236   1.172  1.00 94.14           H  
ATOM    575  O   PRO A  41      -0.004  15.134  -1.276  1.00 94.14           O  
ATOM    576  CG  PRO A  41       1.363  13.929   2.347  1.00 94.14           C  
ATOM    577  HG2 PRO A  41       0.856  14.455   3.156  1.00 94.14           H  
ATOM    578  HG3 PRO A  41       1.896  13.059   2.729  1.00 94.14           H  
ATOM    579  CD  PRO A  41       2.341  14.848   1.632  1.00 94.14           C  
ATOM    580  HD2 PRO A  41       1.965  15.871   1.643  1.00 94.14           H  
ATOM    581  HD3 PRO A  41       3.313  14.792   2.122  1.00 94.14           H  
ATOM    582  N   THR A  42       0.329  13.131  -2.244  1.00 95.19           N  
ATOM    583  H   THR A  42       0.800  12.240  -2.184  1.00 95.19           H  
ATOM    584  CA  THR A  42      -0.402  13.434  -3.478  1.00 95.19           C  
ATOM    585  HA  THR A  42      -0.871  14.415  -3.395  1.00 95.19           H  
ATOM    586  C   THR A  42      -1.496  12.402  -3.711  1.00 95.19           C  
ATOM    587  CB  THR A  42       0.552  13.487  -4.674  1.00 95.19           C  
ATOM    588  HB  THR A  42       0.979  12.497  -4.833  1.00 95.19           H  
ATOM    589  O   THR A  42      -1.226  11.201  -3.731  1.00 95.19           O  
ATOM    590  CG2 THR A  42      -0.156  13.942  -5.949  1.00 95.19           C  
ATOM    591 HG21 THR A  42      -0.673  14.886  -5.773  1.00 95.19           H  
ATOM    592 HG22 THR A  42      -0.869  13.186  -6.276  1.00 95.19           H  
ATOM    593 HG23 THR A  42       0.586  14.088  -6.734  1.00 95.19           H  
ATOM    594  OG1 THR A  42       1.590  14.413  -4.427  1.00 95.19           O  
ATOM    595  HG1 THR A  42       2.040  14.145  -3.622  1.00 95.19           H  
ATOM    596  N   LEU A  43      -2.733  12.867  -3.892  1.00 94.96           N  
ATOM    597  H   LEU A  43      -2.893  13.863  -3.853  1.00 94.96           H  
ATOM    598  CA  LEU A  43      -3.873  12.004  -4.188  1.00 94.96           C  
ATOM    599  HA  LEU A  43      -3.784  11.106  -3.576  1.00 94.96           H  
ATOM    600  C   LEU A  43      -3.855  11.596  -5.665  1.00 94.96           C  
ATOM    601  CB  LEU A  43      -5.181  12.719  -3.804  1.00 94.96           C  
ATOM    602  HB2 LEU A  43      -5.265  13.625  -4.404  1.00 94.96           H  
ATOM    603  HB3 LEU A  43      -5.129  13.012  -2.756  1.00 94.96           H  
ATOM    604  O   LEU A  43      -3.878  12.443  -6.557  1.00 94.96           O  
ATOM    605  CG  LEU A  43      -6.452  11.872  -4.007  1.00 94.96           C  
ATOM    606  HG  LEU A  43      -6.502  11.523  -5.038  1.00 94.96           H  
ATOM    607  CD1 LEU A  43      -6.511  10.661  -3.072  1.00 94.96           C  
ATOM    608 HD11 LEU A  43      -7.456  10.134  -3.206  1.00 94.96           H  
ATOM    609 HD12 LEU A  43      -6.421  10.982  -2.034  1.00 94.96           H  
ATOM    610 HD13 LEU A  43      -5.700   9.971  -3.303  1.00 94.96           H  
ATOM    611  CD2 LEU A  43      -7.686  12.735  -3.740  1.00 94.96           C  
ATOM    612 HD21 LEU A  43      -7.690  13.588  -4.418  1.00 94.96           H  
ATOM    613 HD22 LEU A  43      -7.673  13.091  -2.710  1.00 94.96           H  
ATOM    614 HD23 LEU A  43      -8.588  12.147  -3.909  1.00 94.96           H  
ATOM    615  N   LEU A  44      -3.860  10.291  -5.906  1.00 94.14           N  
ATOM    616  H   LEU A  44      -3.815   9.675  -5.107  1.00 94.14           H  
ATOM    617  CA  LEU A  44      -3.973   9.651  -7.208  1.00 94.14           C  
ATOM    618  HA  LEU A  44      -3.901  10.404  -7.993  1.00 94.14           H  
ATOM    619  C   LEU A  44      -5.343   8.982  -7.309  1.00 94.14           C  
ATOM    620  CB  LEU A  44      -2.831   8.635  -7.392  1.00 94.14           C  
ATOM    621  HB2 LEU A  44      -2.884   8.238  -8.406  1.00 94.14           H  
ATOM    622  HB3 LEU A  44      -2.996   7.807  -6.702  1.00 94.14           H  
ATOM    623  O   LEU A  44      -5.780   8.299  -6.377  1.00 94.14           O  
ATOM    624  CG  LEU A  44      -1.413   9.183  -7.139  1.00 94.14           C  
ATOM    625  HG  LEU A  44      -1.313   9.491  -6.098  1.00 94.14           H  
ATOM    626  CD1 LEU A  44      -0.391   8.085  -7.418  1.00 94.14           C  
ATOM    627 HD11 LEU A  44      -0.450   7.787  -8.465  1.00 94.14           H  
ATOM    628 HD12 LEU A  44       0.614   8.443  -7.196  1.00 94.14           H  
ATOM    629 HD13 LEU A  44      -0.599   7.220  -6.787  1.00 94.14           H  
ATOM    630  CD2 LEU A  44      -1.063  10.362  -8.047  1.00 94.14           C  
ATOM    631 HD21 LEU A  44      -1.092  10.046  -9.090  1.00 94.14           H  
ATOM    632 HD22 LEU A  44      -1.759  11.184  -7.884  1.00 94.14           H  
ATOM    633 HD23 LEU A  44      -0.058  10.717  -7.817  1.00 94.14           H  
ATOM    634  N   THR A  45      -6.021   9.179  -8.441  1.00 92.47           N  
ATOM    635  H   THR A  45      -5.591   9.724  -9.175  1.00 92.47           H  
ATOM    636  CA  THR A  45      -7.400   8.692  -8.634  1.00 92.47           C  
ATOM    637  HA  THR A  45      -7.710   8.157  -7.736  1.00 92.47           H  
ATOM    638  C   THR A  45      -7.547   7.697  -9.770  1.00 92.47           C  
ATOM    639  CB  THR A  45      -8.389   9.843  -8.843  1.00 92.47           C  
ATOM    640  HB  THR A  45      -9.387   9.422  -8.970  1.00 92.47           H  
ATOM    641  O   THR A  45      -8.518   6.944  -9.815  1.00 92.47           O  
ATOM    642  CG2 THR A  45      -8.436  10.791  -7.645  1.00 92.47           C  
ATOM    643 HG21 THR A  45      -7.477  11.296  -7.521  1.00 92.47           H  
ATOM    644 HG22 THR A  45      -9.214  11.537  -7.807  1.00 92.47           H  
ATOM    645 HG23 THR A  45      -8.666  10.225  -6.742  1.00 92.47           H  
ATOM    646  OG1 THR A  45      -8.067  10.585 -10.007  1.00 92.47           O  
ATOM    647  HG1 THR A  45      -7.114  10.667 -10.087  1.00 92.47           H  
ATOM    648  N   ASN A  46      -6.582   7.673 -10.687  1.00 91.24           N  
ATOM    649  H   ASN A  46      -5.833   8.347 -10.621  1.00 91.24           H  
ATOM    650  CA  ASN A  46      -6.558   6.743 -11.802  1.00 91.24           C  
ATOM    651  HA  ASN A  46      -7.239   5.926 -11.564  1.00 91.24           H  
ATOM    652  C   ASN A  46      -5.151   6.135 -11.987  1.00 91.24           C  
ATOM    653  CB  ASN A  46      -7.112   7.471 -13.045  1.00 91.24           C  
ATOM    654  HB2 ASN A  46      -8.073   7.922 -12.795  1.00 91.24           H  
ATOM    655  HB3 ASN A  46      -7.284   6.748 -13.842  1.00 91.24           H  
ATOM    656  O   ASN A  46      -4.158   6.755 -11.598  1.00 91.24           O  
ATOM    657  CG  ASN A  46      -6.177   8.535 -13.583  1.00 91.24           C  
ATOM    658  ND2 ASN A  46      -6.582   9.772 -13.692  1.00 91.24           N  
ATOM    659 HD21 ASN A  46      -7.415  10.036 -13.186  1.00 91.24           H  
ATOM    660 HD22 ASN A  46      -5.820  10.435 -13.709  1.00 91.24           H  
ATOM    661  OD1 ASN A  46      -5.065   8.240 -13.959  1.00 91.24           O  
ATOM    662  N   PRO A  47      -5.032   4.955 -12.627  1.00 89.09           N  
ATOM    663  CA  PRO A  47      -3.738   4.312 -12.881  1.00 89.09           C  
ATOM    664  HA  PRO A  47      -3.285   4.041 -11.927  1.00 89.09           H  
ATOM    665  C   PRO A  47      -2.733   5.153 -13.680  1.00 89.09           C  
ATOM    666  CB  PRO A  47      -4.069   3.039 -13.666  1.00 89.09           C  
ATOM    667  HB2 PRO A  47      -4.066   3.244 -14.737  1.00 89.09           H  
ATOM    668  HB3 PRO A  47      -3.372   2.234 -13.433  1.00 89.09           H  
ATOM    669  O   PRO A  47      -1.532   4.932 -13.566  1.00 89.09           O  
ATOM    670  CG  PRO A  47      -5.485   2.699 -13.229  1.00 89.09           C  
ATOM    671  HG2 PRO A  47      -6.019   2.120 -13.983  1.00 89.09           H  
ATOM    672  HG3 PRO A  47      -5.425   2.145 -12.292  1.00 89.09           H  
ATOM    673  CD  PRO A  47      -6.125   4.064 -12.998  1.00 89.09           C  
ATOM    674  HD2 PRO A  47      -6.869   3.978 -12.206  1.00 89.09           H  
ATOM    675  HD3 PRO A  47      -6.587   4.416 -13.920  1.00 89.09           H  
ATOM    676  N   ASN A  48      -3.209   6.103 -14.491  1.00 91.27           N  
ATOM    677  H   ASN A  48      -4.190   6.333 -14.434  1.00 91.27           H  
ATOM    678  CA  ASN A  48      -2.373   6.949 -15.345  1.00 91.27           C  
ATOM    679  HA  ASN A  48      -1.506   6.374 -15.670  1.00 91.27           H  
ATOM    680  C   ASN A  48      -1.836   8.190 -14.607  1.00 91.27           C  
ATOM    681  CB  ASN A  48      -3.176   7.357 -16.592  1.00 91.27           C  
ATOM    682  HB2 ASN A  48      -2.547   7.982 -17.227  1.00 91.27           H  
ATOM    683  HB3 ASN A  48      -4.037   7.952 -16.287  1.00 91.27           H  
ATOM    684  O   ASN A  48      -0.910   8.837 -15.096  1.00 91.27           O  
ATOM    685  CG  ASN A  48      -3.641   6.181 -17.429  1.00 91.27           C  
ATOM    686  ND2 ASN A  48      -4.840   6.239 -17.960  1.00 91.27           N  
ATOM    687 HD21 ASN A  48      -5.432   7.041 -17.793  1.00 91.27           H  
ATOM    688 HD22 ASN A  48      -5.110   5.440 -18.516  1.00 91.27           H  
ATOM    689  OD1 ASN A  48      -2.951   5.201 -17.637  1.00 91.27           O  
ATOM    690  N   ASP A  49      -2.384   8.533 -13.438  1.00 92.28           N  
ATOM    691  H   ASP A  49      -3.201   8.027 -13.126  1.00 92.28           H  
ATOM    692  CA  ASP A  49      -1.930   9.666 -12.633  1.00 92.28           C  
ATOM    693  HA  ASP A  49      -1.871  10.554 -13.263  1.00 92.28           H  
ATOM    694  C   ASP A  49      -0.530   9.405 -12.086  1.00 92.28           C  
ATOM    695  CB  ASP A  49      -2.889   9.950 -11.463  1.00 92.28           C  
ATOM    696  HB2 ASP A  49      -3.069   9.034 -10.901  1.00 92.28           H  
ATOM    697  HB3 ASP A  49      -2.397  10.657 -10.794  1.00 92.28           H  
ATOM    698  O   ASP A  49       0.296  10.318 -12.071  1.00 92.28           O  
ATOM    699  CG  ASP A  49      -4.215  10.597 -11.855  1.00 92.28           C  
ATOM    700  OD1 ASP A  49      -4.226  11.360 -12.860  1.00 92.28           O  
ATOM    701  OD2 ASP A  49      -5.203  10.383 -11.106  1.00 92.28           O  
ATOM    702  N   LEU A  50      -0.244   8.158 -11.694  1.00 92.59           N  
ATOM    703  H   LEU A  50      -0.966   7.457 -11.773  1.00 92.59           H  
ATOM    704  CA  LEU A  50       1.050   7.772 -11.138  1.00 92.59           C  
ATOM    705  HA  LEU A  50       1.233   8.445 -10.300  1.00 92.59           H  
ATOM    706  C   LEU A  50       2.203   8.006 -12.127  1.00 92.59           C  
ATOM    707  CB  LEU A  50       0.986   6.343 -10.569  1.00 92.59           C  
ATOM    708  HB2 LEU A  50       0.056   6.246 -10.008  1.00 92.59           H  
ATOM    709  HB3 LEU A  50       0.956   5.592 -11.358  1.00 92.59           H  
ATOM    710  O   LEU A  50       3.069   8.822 -11.808  1.00 92.59           O  
ATOM    711  CG  LEU A  50       2.168   6.066  -9.623  1.00 92.59           C  
ATOM    712  HG  LEU A  50       2.445   6.987  -9.109  1.00 92.59           H  
ATOM    713  CD1 LEU A  50       1.754   5.058  -8.561  1.00 92.59           C  
ATOM    714 HD11 LEU A  50       0.893   5.431  -8.006  1.00 92.59           H  
ATOM    715 HD12 LEU A  50       2.575   4.925  -7.857  1.00 92.59           H  
ATOM    716 HD13 LEU A  50       1.508   4.101  -9.020  1.00 92.59           H  
ATOM    717  CD2 LEU A  50       3.400   5.512 -10.338  1.00 92.59           C  
ATOM    718 HD21 LEU A  50       4.203   5.430  -9.605  1.00 92.59           H  
ATOM    719 HD22 LEU A  50       3.751   6.185 -11.121  1.00 92.59           H  
ATOM    720 HD23 LEU A  50       3.190   4.530 -10.762  1.00 92.59           H  
ATOM    721  N   PRO A  51       2.219   7.404 -13.336  1.00 91.98           N  
ATOM    722  CA  PRO A  51       3.293   7.643 -14.297  1.00 91.98           C  
ATOM    723  HA  PRO A  51       4.246   7.394 -13.829  1.00 91.98           H  
ATOM    724  C   PRO A  51       3.370   9.100 -14.766  1.00 91.98           C  
ATOM    725  CB  PRO A  51       3.048   6.672 -15.454  1.00 91.98           C  
ATOM    726  HB2 PRO A  51       3.370   7.076 -16.414  1.00 91.98           H  
ATOM    727  HB3 PRO A  51       3.553   5.727 -15.252  1.00 91.98           H  
ATOM    728  O   PRO A  51       4.446   9.580 -15.117  1.00 91.98           O  
ATOM    729  CG  PRO A  51       1.539   6.464 -15.399  1.00 91.98           C  
ATOM    730  HG2 PRO A  51       1.231   5.535 -15.877  1.00 91.98           H  
ATOM    731  HG3 PRO A  51       1.036   7.311 -15.866  1.00 91.98           H  
ATOM    732  CD  PRO A  51       1.272   6.452 -13.898  1.00 91.98           C  
ATOM    733  HD2 PRO A  51       0.237   6.732 -13.703  1.00 91.98           H  
ATOM    734  HD3 PRO A  51       1.475   5.456 -13.506  1.00 91.98           H  
ATOM    735  N   ARG A  52       2.251   9.835 -14.744  1.00 90.80           N  
ATOM    736  H   ARG A  52       1.394   9.387 -14.454  1.00 90.80           H  
ATOM    737  CA  ARG A  52       2.216  11.253 -15.116  1.00 90.80           C  
ATOM    738  HA  ARG A  52       2.796  11.384 -16.029  1.00 90.80           H  
ATOM    739  C   ARG A  52       2.869  12.157 -14.066  1.00 90.80           C  
ATOM    740  CB  ARG A  52       0.758  11.639 -15.389  1.00 90.80           C  
ATOM    741  HB2 ARG A  52       0.182  11.493 -14.475  1.00 90.80           H  
ATOM    742  HB3 ARG A  52       0.359  10.976 -16.157  1.00 90.80           H  
ATOM    743  O   ARG A  52       3.555  13.101 -14.448  1.00 90.80           O  
ATOM    744  CG  ARG A  52       0.605  13.089 -15.869  1.00 90.80           C  
ATOM    745  HG2 ARG A  52       1.171  13.220 -16.791  1.00 90.80           H  
ATOM    746  HG3 ARG A  52       1.004  13.774 -15.121  1.00 90.80           H  
ATOM    747  CD  ARG A  52      -0.865  13.441 -16.134  1.00 90.80           C  
ATOM    748  HD2 ARG A  52      -0.924  14.462 -16.511  1.00 90.80           H  
ATOM    749  HD3 ARG A  52      -1.244  12.778 -16.911  1.00 90.80           H  
ATOM    750  NE  ARG A  52      -1.714  13.299 -14.933  1.00 90.80           N  
ATOM    751  HE  ARG A  52      -2.303  12.481 -14.879  1.00 90.80           H  
ATOM    752  NH1 ARG A  52      -1.047  15.182 -13.791  1.00 90.80           N  
ATOM    753 HH11 ARG A  52      -0.365  15.372 -14.510  1.00 90.80           H  
ATOM    754 HH12 ARG A  52      -1.093  15.751 -12.958  1.00 90.80           H  
ATOM    755  NH2 ARG A  52      -2.612  13.815 -12.926  1.00 90.80           N  
ATOM    756 HH21 ARG A  52      -2.666  14.376 -12.088  1.00 90.80           H  
ATOM    757 HH22 ARG A  52      -3.186  12.986 -12.975  1.00 90.80           H  
ATOM    758  CZ  ARG A  52      -1.782  14.104 -13.889  1.00 90.80           C  
ATOM    759  N   ILE A  53       2.624  11.910 -12.777  1.00 93.15           N  
ATOM    760  H   ILE A  53       2.026  11.127 -12.553  1.00 93.15           H  
ATOM    761  CA  ILE A  53       3.077  12.773 -11.672  1.00 93.15           C  
ATOM    762  HA  ILE A  53       3.237  13.783 -12.049  1.00 93.15           H  
ATOM    763  C   ILE A  53       4.421  12.310 -11.107  1.00 93.15           C  
ATOM    764  CB  ILE A  53       2.000  12.853 -10.562  1.00 93.15           C  
ATOM    765  HB  ILE A  53       1.763  11.840 -10.235  1.00 93.15           H  
ATOM    766  O   ILE A  53       5.311  13.132 -10.914  1.00 93.15           O  
ATOM    767  CG1 ILE A  53       0.711  13.517 -11.103  1.00 93.15           C  
ATOM    768 HG12 ILE A  53       0.394  13.010 -12.015  1.00 93.15           H  
ATOM    769 HG13 ILE A  53       0.921  14.557 -11.353  1.00 93.15           H  
ATOM    770  CG2 ILE A  53       2.532  13.637  -9.345  1.00 93.15           C  
ATOM    771 HG21 ILE A  53       3.399  13.141  -8.908  1.00 93.15           H  
ATOM    772 HG22 ILE A  53       1.783  13.675  -8.553  1.00 93.15           H  
ATOM    773 HG23 ILE A  53       2.810  14.651  -9.633  1.00 93.15           H  
ATOM    774  CD1 ILE A  53      -0.471  13.468 -10.126  1.00 93.15           C  
ATOM    775 HD11 ILE A  53      -0.682  12.432  -9.859  1.00 93.15           H  
ATOM    776 HD12 ILE A  53      -0.261  14.045  -9.225  1.00 93.15           H  
ATOM    777 HD13 ILE A  53      -1.356  13.898 -10.595  1.00 93.15           H  
ATOM    778  N   PHE A  54       4.567  11.011 -10.845  1.00 94.53           N  
ATOM    779  H   PHE A  54       3.804  10.385 -11.058  1.00 94.53           H  
ATOM    780  CA  PHE A  54       5.745  10.422 -10.200  1.00 94.53           C  
ATOM    781  HA  PHE A  54       6.338  11.226  -9.763  1.00 94.53           H  
ATOM    782  C   PHE A  54       6.679   9.700 -11.173  1.00 94.53           C  
ATOM    783  CB  PHE A  54       5.297   9.515  -9.050  1.00 94.53           C  
ATOM    784  HB2 PHE A  54       4.597   8.768  -9.424  1.00 94.53           H  
ATOM    785  HB3 PHE A  54       6.163   8.984  -8.657  1.00 94.53           H  
ATOM    786  O   PHE A  54       7.773   9.286 -10.791  1.00 94.53           O  
ATOM    787  CG  PHE A  54       4.675  10.291  -7.908  1.00 94.53           C  
ATOM    788  CD1 PHE A  54       5.488  11.125  -7.120  1.00 94.53           C  
ATOM    789  HD1 PHE A  54       6.542  11.209  -7.338  1.00 94.53           H  
ATOM    790  CD2 PHE A  54       3.296  10.201  -7.641  1.00 94.53           C  
ATOM    791  HD2 PHE A  54       2.668   9.564  -8.247  1.00 94.53           H  
ATOM    792  CE1 PHE A  54       4.936  11.843  -6.047  1.00 94.53           C  
ATOM    793  HE1 PHE A  54       5.564  12.472  -5.434  1.00 94.53           H  
ATOM    794  CE2 PHE A  54       2.743  10.926  -6.571  1.00 94.53           C  
ATOM    795  HE2 PHE A  54       1.690  10.845  -6.347  1.00 94.53           H  
ATOM    796  CZ  PHE A  54       3.567  11.734  -5.766  1.00 94.53           C  
ATOM    797  HZ  PHE A  54       3.157  12.268  -4.921  1.00 94.53           H  
ATOM    798  N   GLY A  55       6.285   9.613 -12.444  1.00 91.57           N  
ATOM    799  H   GLY A  55       5.344   9.906 -12.668  1.00 91.57           H  
ATOM    800  CA  GLY A  55       7.077   8.994 -13.496  1.00 91.57           C  
ATOM    801  HA2 GLY A  55       6.838   9.462 -14.452  1.00 91.57           H  
ATOM    802  HA3 GLY A  55       8.132   9.174 -13.293  1.00 91.57           H  
ATOM    803  C   GLY A  55       6.862   7.492 -13.620  1.00 91.57           C  
ATOM    804  O   GLY A  55       6.197   6.858 -12.801  1.00 91.57           O  
ATOM    805  N   GLU A  56       7.369   6.934 -14.715  1.00 90.70           N  
ATOM    806  H   GLU A  56       8.012   7.471 -15.281  1.00 90.70           H  
ATOM    807  CA  GLU A  56       7.133   5.537 -15.072  1.00 90.70           C  
ATOM    808  HA  GLU A  56       6.054   5.385 -15.102  1.00 90.70           H  
ATOM    809  C   GLU A  56       7.761   4.579 -14.042  1.00 90.70           C  
ATOM    810  CB  GLU A  56       7.677   5.250 -16.474  1.00 90.70           C  
ATOM    811  HB2 GLU A  56       7.687   4.172 -16.636  1.00 90.70           H  
ATOM    812  HB3 GLU A  56       8.701   5.620 -16.532  1.00 90.70           H  
ATOM    813  O   GLU A  56       8.911   4.790 -13.648  1.00 90.70           O  
ATOM    814  CG  GLU A  56       6.825   5.906 -17.575  1.00 90.70           C  
ATOM    815  HG2 GLU A  56       6.662   6.953 -17.318  1.00 90.70           H  
ATOM    816  HG3 GLU A  56       5.852   5.417 -17.618  1.00 90.70           H  
ATOM    817  CD  GLU A  56       7.507   5.848 -18.947  1.00 90.70           C  
ATOM    818  OE1 GLU A  56       7.210   6.723 -19.790  1.00 90.70           O  
ATOM    819  OE2 GLU A  56       8.525   5.140 -19.107  1.00 90.70           O  
ATOM    820  N   PRO A  57       7.039   3.520 -13.628  1.00 91.07           N  
ATOM    821  CA  PRO A  57       7.572   2.477 -12.759  1.00 91.07           C  
ATOM    822  HA  PRO A  57       7.740   2.902 -11.770  1.00 91.07           H  
ATOM    823  C   PRO A  57       8.874   1.880 -13.291  1.00 91.07           C  
ATOM    824  CB  PRO A  57       6.489   1.397 -12.681  1.00 91.07           C  
ATOM    825  HB2 PRO A  57       6.634   0.656 -13.467  1.00 91.07           H  
ATOM    826  HB3 PRO A  57       6.469   0.906 -11.708  1.00 91.07           H  
ATOM    827  O   PRO A  57       8.963   1.497 -14.461  1.00 91.07           O  
ATOM    828  CG  PRO A  57       5.203   2.157 -12.965  1.00 91.07           C  
ATOM    829  HG2 PRO A  57       4.469   1.504 -13.437  1.00 91.07           H  
ATOM    830  HG3 PRO A  57       4.815   2.584 -12.040  1.00 91.07           H  
ATOM    831  CD  PRO A  57       5.635   3.274 -13.908  1.00 91.07           C  
ATOM    832  HD2 PRO A  57       5.535   2.959 -14.947  1.00 91.07           H  
ATOM    833  HD3 PRO A  57       5.030   4.160 -13.718  1.00 91.07           H  
ATOM    834  N   THR A  58       9.859   1.747 -12.410  1.00 87.33           N  
ATOM    835  H   THR A  58       9.692   1.996 -11.445  1.00 87.33           H  
ATOM    836  CA  THR A  58      11.122   1.063 -12.693  1.00 87.33           C  
ATOM    837  HA  THR A  58      11.150   0.782 -13.746  1.00 87.33           H  
ATOM    838  C   THR A  58      11.204  -0.221 -11.874  1.00 87.33           C  
ATOM    839  CB  THR A  58      12.343   1.960 -12.425  1.00 87.33           C  
ATOM    840  HB  THR A  58      13.224   1.449 -12.814  1.00 87.33           H  
ATOM    841  O   THR A  58      10.618  -0.315 -10.802  1.00 87.33           O  
ATOM    842  CG2 THR A  58      12.257   3.331 -13.095  1.00 87.33           C  
ATOM    843 HG21 THR A  58      11.444   3.916 -12.667  1.00 87.33           H  
ATOM    844 HG22 THR A  58      13.195   3.869 -12.953  1.00 87.33           H  
ATOM    845 HG23 THR A  58      12.076   3.206 -14.162  1.00 87.33           H  
ATOM    846  OG1 THR A  58      12.541   2.165 -11.049  1.00 87.33           O  
ATOM    847  HG1 THR A  58      12.541   3.111 -10.886  1.00 87.33           H  
ATOM    848  N   ILE A  59      11.987  -1.194 -12.342  1.00 86.10           N  
ATOM    849  H   ILE A  59      12.403  -1.093 -13.256  1.00 86.10           H  
ATOM    850  CA  ILE A  59      12.180  -2.471 -11.632  1.00 86.10           C  
ATOM    851  HA  ILE A  59      11.199  -2.881 -11.395  1.00 86.10           H  
ATOM    852  C   ILE A  59      12.923  -2.323 -10.290  1.00 86.10           C  
ATOM    853  CB  ILE A  59      12.918  -3.486 -12.536  1.00 86.10           C  
ATOM    854  HB  ILE A  59      13.014  -4.415 -11.974  1.00 86.10           H  
ATOM    855  O   ILE A  59      12.967  -3.263  -9.504  1.00 86.10           O  
ATOM    856  CG1 ILE A  59      14.341  -2.995 -12.903  1.00 86.10           C  
ATOM    857 HG12 ILE A  59      14.278  -2.089 -13.505  1.00 86.10           H  
ATOM    858 HG13 ILE A  59      14.887  -2.758 -11.990  1.00 86.10           H  
ATOM    859  CG2 ILE A  59      12.098  -3.799 -13.801  1.00 86.10           C  
ATOM    860 HG21 ILE A  59      11.081  -4.067 -13.516  1.00 86.10           H  
ATOM    861 HG22 ILE A  59      12.064  -2.937 -14.468  1.00 86.10           H  
ATOM    862 HG23 ILE A  59      12.524  -4.653 -14.328  1.00 86.10           H  
ATOM    863  CD1 ILE A  59      15.176  -4.029 -13.666  1.00 86.10           C  
ATOM    864 HD11 ILE A  59      16.194  -3.655 -13.778  1.00 86.10           H  
ATOM    865 HD12 ILE A  59      15.202  -4.967 -13.112  1.00 86.10           H  
ATOM    866 HD13 ILE A  59      14.759  -4.201 -14.658  1.00 86.10           H  
ATOM    867  N   ALA A  60      13.565  -1.173 -10.052  1.00 85.73           N  
ATOM    868  H   ALA A  60      13.410  -0.402 -10.686  1.00 85.73           H  
ATOM    869  CA  ALA A  60      14.366  -0.915  -8.856  1.00 85.73           C  
ATOM    870  HA  ALA A  60      14.867  -1.836  -8.556  1.00 85.73           H  
ATOM    871  C   ALA A  60      13.522  -0.456  -7.656  1.00 85.73           C  
ATOM    872  CB  ALA A  60      15.432   0.128  -9.214  1.00 85.73           C  
ATOM    873  HB1 ALA A  60      16.062   0.316  -8.344  1.00 85.73           H  
ATOM    874  HB2 ALA A  60      14.954   1.061  -9.511  1.00 85.73           H  
ATOM    875  HB3 ALA A  60      16.054  -0.241 -10.030  1.00 85.73           H  
ATOM    876  O   ALA A  60      14.009  -0.475  -6.527  1.00 85.73           O  
ATOM    877  N   ASP A  61      12.282  -0.026  -7.895  1.00 89.83           N  
ATOM    878  H   ASP A  61      11.914  -0.076  -8.835  1.00 89.83           H  
ATOM    879  CA  ASP A  61      11.366   0.439  -6.863  1.00 89.83           C  
ATOM    880  HA  ASP A  61      11.725   0.120  -5.885  1.00 89.83           H  
ATOM    881  C   ASP A  61       9.975  -0.163  -7.069  1.00 89.83           C  
ATOM    882  CB  ASP A  61      11.329   1.967  -6.860  1.00 89.83           C  
ATOM    883  HB2 ASP A  61      11.081   2.322  -7.860  1.00 89.83           H  
ATOM    884  HB3 ASP A  61      12.319   2.340  -6.595  1.00 89.83           H  
ATOM    885  O   ASP A  61       9.303   0.065  -8.074  1.00 89.83           O  
ATOM    886  CG  ASP A  61      10.321   2.528  -5.862  1.00 89.83           C  
ATOM    887  OD1 ASP A  61       9.980   1.856  -4.859  1.00 89.83           O  
ATOM    888  OD2 ASP A  61       9.877   3.665  -6.103  1.00 89.83           O  
ATOM    889  N   HIS A  62       9.527  -0.925  -6.078  1.00 92.08           N  
ATOM    890  H   HIS A  62      10.118  -1.052  -5.270  1.00 92.08           H  
ATOM    891  CA  HIS A  62       8.260  -1.643  -6.136  1.00 92.08           C  
ATOM    892  HA  HIS A  62       8.132  -2.036  -7.145  1.00 92.08           H  
ATOM    893  C   HIS A  62       7.043  -0.754  -5.840  1.00 92.08           C  
ATOM    894  CB  HIS A  62       8.336  -2.824  -5.167  1.00 92.08           C  
ATOM    895  HB2 HIS A  62       7.415  -3.398  -5.266  1.00 92.08           H  
ATOM    896  HB3 HIS A  62       8.392  -2.448  -4.146  1.00 92.08           H  
ATOM    897  O   HIS A  62       5.916  -1.139  -6.169  1.00 92.08           O  
ATOM    898  CG  HIS A  62       9.511  -3.738  -5.423  1.00 92.08           C  
ATOM    899  CD2 HIS A  62      10.513  -4.032  -4.538  1.00 92.08           C  
ATOM    900  HD2 HIS A  62      10.592  -3.670  -3.524  1.00 92.08           H  
ATOM    901  ND1 HIS A  62       9.819  -4.375  -6.607  1.00 92.08           N  
ATOM    902  HD1 HIS A  62       9.304  -4.339  -7.475  1.00 92.08           H  
ATOM    903  CE1 HIS A  62      10.979  -5.031  -6.437  1.00 92.08           C  
ATOM    904  HE1 HIS A  62      11.478  -5.613  -7.196  1.00 92.08           H  
ATOM    905  NE2 HIS A  62      11.435  -4.856  -5.187  1.00 92.08           N  
ATOM    906  N   GLY A  63       7.247   0.427  -5.240  1.00 92.16           N  
ATOM    907  H   GLY A  63       8.199   0.710  -5.057  1.00 92.16           H  
ATOM    908  CA  GLY A  63       6.178   1.353  -4.851  1.00 92.16           C  
ATOM    909  HA2 GLY A  63       6.632   2.262  -4.456  1.00 92.16           H  
ATOM    910  HA3 GLY A  63       5.577   0.901  -4.063  1.00 92.16           H  
ATOM    911  C   GLY A  63       5.250   1.743  -6.012  1.00 92.16           C  
ATOM    912  O   GLY A  63       4.040   1.508  -5.916  1.00 92.16           O  
ATOM    913  N   PRO A  64       5.786   2.270  -7.131  1.00 94.05           N  
ATOM    914  CA  PRO A  64       5.012   2.672  -8.301  1.00 94.05           C  
ATOM    915  HA  PRO A  64       4.375   3.512  -8.021  1.00 94.05           H  
ATOM    916  C   PRO A  64       4.142   1.554  -8.878  1.00 94.05           C  
ATOM    917  CB  PRO A  64       6.064   3.146  -9.312  1.00 94.05           C  
ATOM    918  HB2 PRO A  64       5.678   3.872 -10.028  1.00 94.05           H  
ATOM    919  HB3 PRO A  64       6.486   2.291  -9.841  1.00 94.05           H  
ATOM    920  O   PRO A  64       2.950   1.758  -9.119  1.00 94.05           O  
ATOM    921  CG  PRO A  64       7.148   3.740  -8.422  1.00 94.05           C  
ATOM    922  HG2 PRO A  64       8.115   3.785  -8.923  1.00 94.05           H  
ATOM    923  HG3 PRO A  64       6.846   4.725  -8.066  1.00 94.05           H  
ATOM    924  CD  PRO A  64       7.157   2.744  -7.268  1.00 94.05           C  
ATOM    925  HD2 PRO A  64       7.499   3.234  -6.356  1.00 94.05           H  
ATOM    926  HD3 PRO A  64       7.812   1.908  -7.512  1.00 94.05           H  
ATOM    927  N   MET A  65       4.703   0.356  -9.076  1.00 94.55           N  
ATOM    928  H   MET A  65       5.673   0.214  -8.832  1.00 94.55           H  
ATOM    929  CA  MET A  65       3.946  -0.740  -9.682  1.00 94.55           C  
ATOM    930  HA  MET A  65       3.424  -0.328 -10.545  1.00 94.55           H  
ATOM    931  C   MET A  65       2.877  -1.287  -8.731  1.00 94.55           C  
ATOM    932  CB  MET A  65       4.878  -1.855 -10.180  1.00 94.55           C  
ATOM    933  HB2 MET A  65       5.713  -1.425 -10.733  1.00 94.55           H  
ATOM    934  HB3 MET A  65       5.270  -2.420  -9.335  1.00 94.55           H  
ATOM    935  O   MET A  65       1.744  -1.525  -9.154  1.00 94.55           O  
ATOM    936  CG  MET A  65       4.089  -2.785 -11.114  1.00 94.55           C  
ATOM    937  HG2 MET A  65       3.192  -3.132 -10.602  1.00 94.55           H  
ATOM    938  HG3 MET A  65       4.683  -3.672 -11.333  1.00 94.55           H  
ATOM    939  SD  MET A  65       3.608  -1.996 -12.683  1.00 94.55           S  
ATOM    940  CE  MET A  65       2.365  -3.169 -13.252  1.00 94.55           C  
ATOM    941  HE1 MET A  65       2.762  -4.182 -13.193  1.00 94.55           H  
ATOM    942  HE2 MET A  65       2.112  -2.950 -14.289  1.00 94.55           H  
ATOM    943  HE3 MET A  65       1.474  -3.060 -12.633  1.00 94.55           H  
ATOM    944  N   ALA A  66       3.188  -1.429  -7.440  1.00 93.72           N  
ATOM    945  H   ALA A  66       4.125  -1.215  -7.131  1.00 93.72           H  
ATOM    946  CA  ALA A  66       2.215  -1.853  -6.435  1.00 93.72           C  
ATOM    947  HA  ALA A  66       1.806  -2.820  -6.728  1.00 93.72           H  
ATOM    948  C   ALA A  66       1.040  -0.864  -6.316  1.00 93.72           C  
ATOM    949  CB  ALA A  66       2.955  -2.020  -5.107  1.00 93.72           C  
ATOM    950  HB1 ALA A  66       3.706  -2.804  -5.200  1.00 93.72           H  
ATOM    951  HB2 ALA A  66       2.257  -2.287  -4.314  1.00 93.72           H  
ATOM    952  HB3 ALA A  66       3.452  -1.085  -4.849  1.00 93.72           H  
ATOM    953  O   ALA A  66      -0.119  -1.281  -6.257  1.00 93.72           O  
ATOM    954  N   ALA A  67       1.314   0.442  -6.365  1.00 94.95           N  
ATOM    955  H   ALA A  67       2.281   0.735  -6.379  1.00 94.95           H  
ATOM    956  CA  ALA A  67       0.281   1.474  -6.371  1.00 94.95           C  
ATOM    957  HA  ALA A  67      -0.380   1.311  -5.519  1.00 94.95           H  
ATOM    958  C   ALA A  67      -0.595   1.423  -7.638  1.00 94.95           C  
ATOM    959  CB  ALA A  67       0.968   2.827  -6.190  1.00 94.95           C  
ATOM    960  HB1 ALA A  67       1.765   2.933  -6.926  1.00 94.95           H  
ATOM    961  HB2 ALA A  67       0.245   3.634  -6.303  1.00 94.95           H  
ATOM    962  HB3 ALA A  67       1.410   2.881  -5.195  1.00 94.95           H  
ATOM    963  O   ALA A  67      -1.813   1.587  -7.549  1.00 94.95           O  
ATOM    964  N   ILE A  68      -0.019   1.122  -8.808  1.00 94.19           N  
ATOM    965  H   ILE A  68       0.987   1.039  -8.842  1.00 94.19           H  
ATOM    966  CA  ILE A  68      -0.796   0.897 -10.038  1.00 94.19           C  
ATOM    967  HA  ILE A  68      -1.448   1.757 -10.190  1.00 94.19           H  
ATOM    968  C   ILE A  68      -1.719  -0.320  -9.898  1.00 94.19           C  
ATOM    969  CB  ILE A  68       0.131   0.789 -11.270  1.00 94.19           C  
ATOM    970  HB  ILE A  68       0.956   0.118 -11.031  1.00 94.19           H  
ATOM    971  O   ILE A  68      -2.877  -0.237 -10.305  1.00 94.19           O  
ATOM    972  CG1 ILE A  68       0.700   2.190 -11.583  1.00 94.19           C  
ATOM    973 HG12 ILE A  68       1.149   2.607 -10.682  1.00 94.19           H  
ATOM    974 HG13 ILE A  68      -0.105   2.857 -11.891  1.00 94.19           H  
ATOM    975  CG2 ILE A  68      -0.598   0.221 -12.506  1.00 94.19           C  
ATOM    976 HG21 ILE A  68      -1.448   0.855 -12.760  1.00 94.19           H  
ATOM    977 HG22 ILE A  68      -0.942  -0.795 -12.311  1.00 94.19           H  
ATOM    978 HG23 ILE A  68       0.083   0.164 -13.355  1.00 94.19           H  
ATOM    979  CD1 ILE A  68       1.776   2.175 -12.666  1.00 94.19           C  
ATOM    980 HD11 ILE A  68       1.316   2.025 -13.643  1.00 94.19           H  
ATOM    981 HD12 ILE A  68       2.298   3.132 -12.673  1.00 94.19           H  
ATOM    982 HD13 ILE A  68       2.483   1.372 -12.457  1.00 94.19           H  
ATOM    983  N   GLN A  69      -1.254  -1.427  -9.305  1.00 94.01           N  
ATOM    984  H   GLN A  69      -0.294  -1.441  -8.992  1.00 94.01           H  
ATOM    985  CA  GLN A  69      -2.098  -2.613  -9.081  1.00 94.01           C  
ATOM    986  HA  GLN A  69      -2.491  -2.951 -10.040  1.00 94.01           H  
ATOM    987  C   GLN A  69      -3.312  -2.299  -8.199  1.00 94.01           C  
ATOM    988  CB  GLN A  69      -1.291  -3.756  -8.451  1.00 94.01           C  
ATOM    989  HB2 GLN A  69      -0.812  -3.405  -7.537  1.00 94.01           H  
ATOM    990  HB3 GLN A  69      -1.974  -4.559  -8.174  1.00 94.01           H  
ATOM    991  O   GLN A  69      -4.414  -2.769  -8.488  1.00 94.01           O  
ATOM    992  CG  GLN A  69      -0.219  -4.334  -9.379  1.00 94.01           C  
ATOM    993  HG2 GLN A  69       0.319  -5.105  -8.827  1.00 94.01           H  
ATOM    994  HG3 GLN A  69       0.496  -3.556  -9.650  1.00 94.01           H  
ATOM    995  CD  GLN A  69      -0.760  -4.972 -10.652  1.00 94.01           C  
ATOM    996  NE2 GLN A  69      -0.008  -4.935 -11.728  1.00 94.01           N  
ATOM    997 HE21 GLN A  69      -0.326  -5.465 -12.527  1.00 94.01           H  
ATOM    998 HE22 GLN A  69       0.923  -4.547 -11.670  1.00 94.01           H  
ATOM    999  OE1 GLN A  69      -1.835  -5.551 -10.706  1.00 94.01           O  
ATOM   1000  N   PHE A  70      -3.149  -1.448  -7.182  1.00 94.22           N  
ATOM   1001  H   PHE A  70      -2.217  -1.136  -6.948  1.00 94.22           H  
ATOM   1002  CA  PHE A  70      -4.286  -0.932  -6.425  1.00 94.22           C  
ATOM   1003  HA  PHE A  70      -4.877  -1.776  -6.070  1.00 94.22           H  
ATOM   1004  C   PHE A  70      -5.214  -0.076  -7.302  1.00 94.22           C  
ATOM   1005  CB  PHE A  70      -3.809  -0.149  -5.197  1.00 94.22           C  
ATOM   1006  HB2 PHE A  70      -3.009   0.534  -5.482  1.00 94.22           H  
ATOM   1007  HB3 PHE A  70      -3.406  -0.845  -4.461  1.00 94.22           H  
ATOM   1008  O   PHE A  70      -6.415  -0.344  -7.365  1.00 94.22           O  
ATOM   1009  CG  PHE A  70      -4.940   0.648  -4.583  1.00 94.22           C  
ATOM   1010  CD1 PHE A  70      -5.101   2.006  -4.908  1.00 94.22           C  
ATOM   1011  HD1 PHE A  70      -4.385   2.492  -5.555  1.00 94.22           H  
ATOM   1012  CD2 PHE A  70      -5.919   0.002  -3.811  1.00 94.22           C  
ATOM   1013  HD2 PHE A  70      -5.823  -1.049  -3.584  1.00 94.22           H  
ATOM   1014  CE1 PHE A  70      -6.208   2.724  -4.432  1.00 94.22           C  
ATOM   1015  HE1 PHE A  70      -6.351   3.761  -4.697  1.00 94.22           H  
ATOM   1016  CE2 PHE A  70      -7.022   0.724  -3.325  1.00 94.22           C  
ATOM   1017  HE2 PHE A  70      -7.744   0.245  -2.680  1.00 94.22           H  
ATOM   1018  CZ  PHE A  70      -7.157   2.088  -3.626  1.00 94.22           C  
ATOM   1019  HZ  PHE A  70      -7.998   2.652  -3.250  1.00 94.22           H  
ATOM   1020  N   LEU A  71      -4.674   0.924  -8.009  1.00 93.71           N  
ATOM   1021  H   LEU A  71      -3.679   1.071  -7.926  1.00 93.71           H  
ATOM   1022  CA  LEU A  71      -5.452   1.891  -8.801  1.00 93.71           C  
ATOM   1023  HA  LEU A  71      -6.193   2.357  -8.152  1.00 93.71           H  
ATOM   1024  C   LEU A  71      -6.248   1.250  -9.951  1.00 93.71           C  
ATOM   1025  CB  LEU A  71      -4.502   2.974  -9.349  1.00 93.71           C  
ATOM   1026  HB2 LEU A  71      -3.644   2.480  -9.804  1.00 93.71           H  
ATOM   1027  HB3 LEU A  71      -5.016   3.529 -10.134  1.00 93.71           H  
ATOM   1028  O   LEU A  71      -7.165   1.863 -10.491  1.00 93.71           O  
ATOM   1029  CG  LEU A  71      -4.012   3.989  -8.300  1.00 93.71           C  
ATOM   1030  HG  LEU A  71      -3.663   3.464  -7.411  1.00 93.71           H  
ATOM   1031  CD1 LEU A  71      -2.842   4.801  -8.857  1.00 93.71           C  
ATOM   1032 HD11 LEU A  71      -2.487   5.497  -8.097  1.00 93.71           H  
ATOM   1033 HD12 LEU A  71      -3.151   5.359  -9.741  1.00 93.71           H  
ATOM   1034 HD13 LEU A  71      -2.023   4.130  -9.117  1.00 93.71           H  
ATOM   1035  CD2 LEU A  71      -5.128   4.957  -7.896  1.00 93.71           C  
ATOM   1036 HD21 LEU A  71      -4.744   5.702  -7.201  1.00 93.71           H  
ATOM   1037 HD22 LEU A  71      -5.939   4.417  -7.408  1.00 93.71           H  
ATOM   1038 HD23 LEU A  71      -5.520   5.468  -8.776  1.00 93.71           H  
ATOM   1039  N   GLN A  72      -5.930   0.017 -10.352  1.00 91.43           N  
ATOM   1040  H   GLN A  72      -5.114  -0.418  -9.946  1.00 91.43           H  
ATOM   1041  CA  GLN A  72      -6.734  -0.727 -11.327  1.00 91.43           C  
ATOM   1042  HA  GLN A  72      -6.898  -0.102 -12.204  1.00 91.43           H  
ATOM   1043  C   GLN A  72      -8.119  -1.130 -10.801  1.00 91.43           C  
ATOM   1044  CB  GLN A  72      -5.979  -1.990 -11.743  1.00 91.43           C  
ATOM   1045  HB2 GLN A  72      -6.668  -2.660 -12.259  1.00 91.43           H  
ATOM   1046  HB3 GLN A  72      -5.609  -2.501 -10.854  1.00 91.43           H  
ATOM   1047  O   GLN A  72      -9.011  -1.428 -11.600  1.00 91.43           O  
ATOM   1048  CG  GLN A  72      -4.818  -1.688 -12.696  1.00 91.43           C  
ATOM   1049  HG2 GLN A  72      -5.210  -1.238 -13.608  1.00 91.43           H  
ATOM   1050  HG3 GLN A  72      -4.125  -0.978 -12.243  1.00 91.43           H  
ATOM   1051  CD  GLN A  72      -4.057  -2.950 -13.068  1.00 91.43           C  
ATOM   1052  NE2 GLN A  72      -3.011  -2.853 -13.855  1.00 91.43           N  
ATOM   1053 HE21 GLN A  72      -2.655  -1.946 -14.124  1.00 91.43           H  
ATOM   1054 HE22 GLN A  72      -2.502  -3.711 -14.010  1.00 91.43           H  
ATOM   1055  OE1 GLN A  72      -4.410  -4.053 -12.702  1.00 91.43           O  
ATOM   1056  N   LYS A  73      -8.295  -1.196  -9.477  1.00 90.13           N  
ATOM   1057  H   LYS A  73      -7.505  -0.952  -8.896  1.00 90.13           H  
ATOM   1058  CA  LYS A  73      -9.549  -1.589  -8.812  1.00 90.13           C  
ATOM   1059  HA  LYS A  73     -10.346  -1.689  -9.550  1.00 90.13           H  
ATOM   1060  C   LYS A  73     -10.058  -0.532  -7.833  1.00 90.13           C  
ATOM   1061  CB  LYS A  73      -9.350  -2.928  -8.083  1.00 90.13           C  
ATOM   1062  HB2 LYS A  73     -10.279  -3.198  -7.581  1.00 90.13           H  
ATOM   1063  HB3 LYS A  73      -8.591  -2.787  -7.314  1.00 90.13           H  
ATOM   1064  O   LYS A  73     -11.261  -0.468  -7.606  1.00 90.13           O  
ATOM   1065  CG  LYS A  73      -8.912  -4.101  -8.974  1.00 90.13           C  
ATOM   1066  HG2 LYS A  73      -8.772  -4.975  -8.338  1.00 90.13           H  
ATOM   1067  HG3 LYS A  73      -7.952  -3.869  -9.435  1.00 90.13           H  
ATOM   1068  CD  LYS A  73      -9.934  -4.444 -10.064  1.00 90.13           C  
ATOM   1069  HD2 LYS A  73     -10.080  -3.582 -10.714  1.00 90.13           H  
ATOM   1070  HD3 LYS A  73     -10.884  -4.709  -9.600  1.00 90.13           H  
ATOM   1071  CE  LYS A  73      -9.400  -5.616 -10.888  1.00 90.13           C  
ATOM   1072  HE2 LYS A  73      -9.335  -6.494 -10.246  1.00 90.13           H  
ATOM   1073  HE3 LYS A  73      -8.391  -5.369 -11.217  1.00 90.13           H  
ATOM   1074  NZ  LYS A  73     -10.264  -5.883 -12.060  1.00 90.13           N  
ATOM   1075  HZ1 LYS A  73      -9.892  -6.661 -12.586  1.00 90.13           H  
ATOM   1076  HZ2 LYS A  73     -10.284  -5.062 -12.648  1.00 90.13           H  
ATOM   1077  HZ3 LYS A  73     -11.202  -6.095 -11.754  1.00 90.13           H  
ATOM   1078  N   GLY A  74      -9.163   0.272  -7.267  1.00 88.25           N  
ATOM   1079  H   GLY A  74      -8.188   0.127  -7.490  1.00 88.25           H  
ATOM   1080  CA  GLY A  74      -9.470   1.399  -6.395  1.00 88.25           C  
ATOM   1081  HA2 GLY A  74     -10.479   1.301  -5.997  1.00 88.25           H  
ATOM   1082  HA3 GLY A  74      -8.774   1.394  -5.556  1.00 88.25           H  
ATOM   1083  C   GLY A  74      -9.356   2.745  -7.109  1.00 88.25           C  
ATOM   1084  O   GLY A  74      -8.825   2.846  -8.209  1.00 88.25           O  
ATOM   1085  N   ASN A  75      -9.861   3.795  -6.468  1.00 88.59           N  
ATOM   1086  H   ASN A  75     -10.340   3.640  -5.592  1.00 88.59           H  
ATOM   1087  CA  ASN A  75      -9.959   5.144  -7.037  1.00 88.59           C  
ATOM   1088  HA  ASN A  75      -9.388   5.192  -7.965  1.00 88.59           H  
ATOM   1089  C   ASN A  75      -9.391   6.247  -6.125  1.00 88.59           C  
ATOM   1090  CB  ASN A  75     -11.437   5.415  -7.368  1.00 88.59           C  
ATOM   1091  HB2 ASN A  75     -11.510   6.382  -7.867  1.00 88.59           H  
ATOM   1092  HB3 ASN A  75     -11.802   4.652  -8.055  1.00 88.59           H  
ATOM   1093  O   ASN A  75      -9.493   7.424  -6.462  1.00 88.59           O  
ATOM   1094  CG  ASN A  75     -12.335   5.435  -6.138  1.00 88.59           C  
ATOM   1095  ND2 ASN A  75     -13.558   5.883  -6.277  1.00 88.59           N  
ATOM   1096 HD21 ASN A  75     -13.886   6.213  -7.174  1.00 88.59           H  
ATOM   1097 HD22 ASN A  75     -14.129   5.857  -5.445  1.00 88.59           H  
ATOM   1098  OD1 ASN A  75     -11.973   5.034  -5.045  1.00 88.59           O  
ATOM   1099  N   GLN A  76      -8.851   5.894  -4.956  1.00 92.06           N  
ATOM   1100  H   GLN A  76      -8.831   4.915  -4.710  1.00 92.06           H  
ATOM   1101  CA  GLN A  76      -8.310   6.843  -3.982  1.00 92.06           C  
ATOM   1102  HA  GLN A  76      -8.050   7.776  -4.483  1.00 92.06           H  
ATOM   1103  C   GLN A  76      -7.025   6.278  -3.370  1.00 92.06           C  
ATOM   1104  CB  GLN A  76      -9.364   7.155  -2.897  1.00 92.06           C  
ATOM   1105  HB2 GLN A  76      -9.726   6.226  -2.457  1.00 92.06           H  
ATOM   1106  HB3 GLN A  76      -8.885   7.746  -2.117  1.00 92.06           H  
ATOM   1107  O   GLN A  76      -7.071   5.401  -2.509  1.00 92.06           O  
ATOM   1108  CG  GLN A  76     -10.557   7.961  -3.439  1.00 92.06           C  
ATOM   1109  HG2 GLN A  76     -10.175   8.856  -3.931  1.00 92.06           H  
ATOM   1110  HG3 GLN A  76     -11.100   7.373  -4.179  1.00 92.06           H  
ATOM   1111  CD  GLN A  76     -11.570   8.372  -2.374  1.00 92.06           C  
ATOM   1112  NE2 GLN A  76     -12.194   9.518  -2.525  1.00 92.06           N  
ATOM   1113 HE21 GLN A  76     -12.857   9.758  -1.802  1.00 92.06           H  
ATOM   1114 HE22 GLN A  76     -11.993  10.110  -3.318  1.00 92.06           H  
ATOM   1115  OE1 GLN A  76     -11.868   7.675  -1.416  1.00 92.06           O  
ATOM   1116  N   LEU A  77      -5.874   6.778  -3.823  1.00 94.94           N  
ATOM   1117  H   LEU A  77      -5.893   7.443  -4.584  1.00 94.94           H  
ATOM   1118  CA  LEU A  77      -4.564   6.435  -3.273  1.00 94.94           C  
ATOM   1119  HA  LEU A  77      -4.703   5.870  -2.351  1.00 94.94           H  
ATOM   1120  C   LEU A  77      -3.788   7.706  -2.935  1.00 94.94           C  
ATOM   1121  CB  LEU A  77      -3.811   5.530  -4.265  1.00 94.94           C  
ATOM   1122  HB2 LEU A  77      -3.644   6.065  -5.200  1.00 94.94           H  
ATOM   1123  HB3 LEU A  77      -4.451   4.676  -4.486  1.00 94.94           H  
ATOM   1124  O   LEU A  77      -3.560   8.538  -3.805  1.00 94.94           O  
ATOM   1125  CG  LEU A  77      -2.472   4.994  -3.730  1.00 94.94           C  
ATOM   1126  HG  LEU A  77      -2.493   4.958  -2.640  1.00 94.94           H  
ATOM   1127  CD1 LEU A  77      -2.178   3.588  -4.253  1.00 94.94           C  
ATOM   1128 HD11 LEU A  77      -2.856   2.880  -3.777  1.00 94.94           H  
ATOM   1129 HD12 LEU A  77      -2.289   3.553  -5.337  1.00 94.94           H  
ATOM   1130 HD13 LEU A  77      -1.159   3.303  -3.994  1.00 94.94           H  
ATOM   1131  CD2 LEU A  77      -1.308   5.866  -4.179  1.00 94.94           C  
ATOM   1132 HD21 LEU A  77      -0.447   5.640  -3.551  1.00 94.94           H  
ATOM   1133 HD22 LEU A  77      -1.549   6.923  -4.062  1.00 94.94           H  
ATOM   1134 HD23 LEU A  77      -1.070   5.670  -5.224  1.00 94.94           H  
ATOM   1135  N   TRP A  78      -3.340   7.843  -1.696  1.00 95.99           N  
ATOM   1136  H   TRP A  78      -3.521   7.095  -1.042  1.00 95.99           H  
ATOM   1137  CA  TRP A  78      -2.340   8.831  -1.314  1.00 95.99           C  
ATOM   1138  HA  TRP A  78      -2.440   9.723  -1.932  1.00 95.99           H  
ATOM   1139  C   TRP A  78      -0.952   8.242  -1.533  1.00 95.99           C  
ATOM   1140  CB  TRP A  78      -2.551   9.235   0.142  1.00 95.99           C  
ATOM   1141  HB2 TRP A  78      -1.671   9.785   0.477  1.00 95.99           H  
ATOM   1142  HB3 TRP A  78      -2.645   8.338   0.755  1.00 95.99           H  
ATOM   1143  O   TRP A  78      -0.580   7.277  -0.869  1.00 95.99           O  
ATOM   1144  CG  TRP A  78      -3.739  10.109   0.362  1.00 95.99           C  
ATOM   1145  CD1 TRP A  78      -4.908   9.744   0.932  1.00 95.99           C  
ATOM   1146  HD1 TRP A  78      -5.134   8.762   1.319  1.00 95.99           H  
ATOM   1147  CD2 TRP A  78      -3.881  11.518   0.018  1.00 95.99           C  
ATOM   1148  CE2 TRP A  78      -5.186  11.946   0.404  1.00 95.99           C  
ATOM   1149  CE3 TRP A  78      -3.021  12.479  -0.555  1.00 95.99           C  
ATOM   1150  HE3 TRP A  78      -2.020  12.183  -0.832  1.00 95.99           H  
ATOM   1151  NE1 TRP A  78      -5.766  10.824   0.961  1.00 95.99           N  
ATOM   1152  HE1 TRP A  78      -6.677  10.777   1.393  1.00 95.99           H  
ATOM   1153  CH2 TRP A  78      -4.737  14.203  -0.351  1.00 95.99           C  
ATOM   1154  HH2 TRP A  78      -5.047  15.230  -0.476  1.00 95.99           H  
ATOM   1155  CZ2 TRP A  78      -5.620  13.266   0.215  1.00 95.99           C  
ATOM   1156  HZ2 TRP A  78      -6.609  13.562   0.532  1.00 95.99           H  
ATOM   1157  CZ3 TRP A  78      -3.440  13.811  -0.731  1.00 95.99           C  
ATOM   1158  HZ3 TRP A  78      -2.755  14.540  -1.139  1.00 95.99           H  
ATOM   1159  N   TYR A  79      -0.189   8.825  -2.453  1.00 96.51           N  
ATOM   1160  H   TYR A  79      -0.558   9.611  -2.968  1.00 96.51           H  
ATOM   1161  CA  TYR A  79       1.191   8.431  -2.716  1.00 96.51           C  
ATOM   1162  HA  TYR A  79       1.395   7.478  -2.227  1.00 96.51           H  
ATOM   1163  C   TYR A  79       2.151   9.475  -2.149  1.00 96.51           C  
ATOM   1164  CB  TYR A  79       1.406   8.223  -4.217  1.00 96.51           C  
ATOM   1165  HB2 TYR A  79       0.539   7.716  -4.642  1.00 96.51           H  
ATOM   1166  HB3 TYR A  79       1.477   9.194  -4.707  1.00 96.51           H  
ATOM   1167  O   TYR A  79       1.981  10.676  -2.388  1.00 96.51           O  
ATOM   1168  CG  TYR A  79       2.632   7.393  -4.536  1.00 96.51           C  
ATOM   1169  CD1 TYR A  79       3.857   8.022  -4.824  1.00 96.51           C  
ATOM   1170  HD1 TYR A  79       3.932   9.099  -4.827  1.00 96.51           H  
ATOM   1171  CD2 TYR A  79       2.550   5.987  -4.521  1.00 96.51           C  
ATOM   1172  HD2 TYR A  79       1.614   5.496  -4.301  1.00 96.51           H  
ATOM   1173  CE1 TYR A  79       4.999   7.246  -5.099  1.00 96.51           C  
ATOM   1174  HE1 TYR A  79       5.943   7.726  -5.311  1.00 96.51           H  
ATOM   1175  CE2 TYR A  79       3.690   5.209  -4.790  1.00 96.51           C  
ATOM   1176  HE2 TYR A  79       3.642   4.130  -4.778  1.00 96.51           H  
ATOM   1177  OH  TYR A  79       6.004   5.071  -5.330  1.00 96.51           O  
ATOM   1178  HH  TYR A  79       6.778   5.600  -5.536  1.00 96.51           H  
ATOM   1179  CZ  TYR A  79       4.916   5.837  -5.077  1.00 96.51           C  
ATOM   1180  N   ILE A  80       3.162   9.019  -1.414  1.00 95.85           N  
ATOM   1181  H   ILE A  80       3.198   8.030  -1.214  1.00 95.85           H  
ATOM   1182  CA  ILE A  80       4.271   9.844  -0.934  1.00 95.85           C  
ATOM   1183  HA  ILE A  80       4.146  10.868  -1.286  1.00 95.85           H  
ATOM   1184  C   ILE A  80       5.556   9.287  -1.535  1.00 95.85           C  
ATOM   1185  CB  ILE A  80       4.331   9.885   0.608  1.00 95.85           C  
ATOM   1186  HB  ILE A  80       4.469   8.870   0.981  1.00 95.85           H  
ATOM   1187  O   ILE A  80       5.968   8.174  -1.206  1.00 95.85           O  
ATOM   1188  CG1 ILE A  80       3.018  10.453   1.181  1.00 95.85           C  
ATOM   1189 HG12 ILE A  80       2.165   9.893   0.798  1.00 95.85           H  
ATOM   1190 HG13 ILE A  80       2.939  11.495   0.871  1.00 95.85           H  
ATOM   1191  CG2 ILE A  80       5.519  10.754   1.071  1.00 95.85           C  
ATOM   1192 HG21 ILE A  80       5.385  11.788   0.755  1.00 95.85           H  
ATOM   1193 HG22 ILE A  80       6.459  10.378   0.666  1.00 95.85           H  
ATOM   1194 HG23 ILE A  80       5.616  10.719   2.156  1.00 95.85           H  
ATOM   1195  CD1 ILE A  80       2.943  10.419   2.703  1.00 95.85           C  
ATOM   1196 HD11 ILE A  80       3.222   9.431   3.070  1.00 95.85           H  
ATOM   1197 HD12 ILE A  80       1.925  10.646   3.021  1.00 95.85           H  
ATOM   1198 HD13 ILE A  80       3.622  11.163   3.120  1.00 95.85           H  
ATOM   1199  N   ARG A  81       6.189  10.085  -2.401  1.00 95.08           N  
ATOM   1200  H   ARG A  81       5.772  10.979  -2.621  1.00 95.08           H  
ATOM   1201  CA  ARG A  81       7.540   9.815  -2.894  1.00 95.08           C  
ATOM   1202  HA  ARG A  81       7.639   8.747  -3.085  1.00 95.08           H  
ATOM   1203  C   ARG A  81       8.547  10.213  -1.822  1.00 95.08           C  
ATOM   1204  CB  ARG A  81       7.785  10.558  -4.215  1.00 95.08           C  
ATOM   1205  HB2 ARG A  81       7.613  11.623  -4.058  1.00 95.08           H  
ATOM   1206  HB3 ARG A  81       7.073  10.194  -4.957  1.00 95.08           H  
ATOM   1207  O   ARG A  81       8.646  11.392  -1.497  1.00 95.08           O  
ATOM   1208  CG  ARG A  81       9.211  10.357  -4.757  1.00 95.08           C  
ATOM   1209  HG2 ARG A  81       9.946  10.645  -4.005  1.00 95.08           H  
ATOM   1210  HG3 ARG A  81       9.353   9.304  -5.000  1.00 95.08           H  
ATOM   1211  CD  ARG A  81       9.449  11.213  -6.006  1.00 95.08           C  
ATOM   1212  HD2 ARG A  81       9.354  12.265  -5.737  1.00 95.08           H  
ATOM   1213  HD3 ARG A  81       8.687  10.970  -6.746  1.00 95.08           H  
ATOM   1214  NE  ARG A  81      10.777  10.954  -6.594  1.00 95.08           N  
ATOM   1215  HE  ARG A  81      11.172  10.035  -6.450  1.00 95.08           H  
ATOM   1216  NH1 ARG A  81      11.137  12.948  -7.721  1.00 95.08           N  
ATOM   1217 HH11 ARG A  81      10.313  13.383  -7.332  1.00 95.08           H  
ATOM   1218 HH12 ARG A  81      11.738  13.454  -8.356  1.00 95.08           H  
ATOM   1219  NH2 ARG A  81      12.558  11.304  -7.962  1.00 95.08           N  
ATOM   1220 HH21 ARG A  81      12.753  10.313  -7.927  1.00 95.08           H  
ATOM   1221 HH22 ARG A  81      13.045  11.896  -8.620  1.00 95.08           H  
ATOM   1222  CZ  ARG A  81      11.469  11.734  -7.405  1.00 95.08           C  
ATOM   1223  N   GLU A  82       9.326   9.263  -1.336  1.00 95.01           N  
ATOM   1224  H   GLU A  82       9.175   8.319  -1.662  1.00 95.01           H  
ATOM   1225  CA  GLU A  82      10.528   9.517  -0.542  1.00 95.01           C  
ATOM   1226  HA  GLU A  82      10.601  10.580  -0.313  1.00 95.01           H  
ATOM   1227  C   GLU A  82      11.774   9.171  -1.359  1.00 95.01           C  
ATOM   1228  CB  GLU A  82      10.472   8.763   0.796  1.00 95.01           C  
ATOM   1229  HB2 GLU A  82      11.447   8.812   1.280  1.00 95.01           H  
ATOM   1230  HB3 GLU A  82      10.251   7.713   0.602  1.00 95.01           H  
ATOM   1231  O   GLU A  82      11.728   8.378  -2.299  1.00 95.01           O  
ATOM   1232  CG  GLU A  82       9.414   9.325   1.763  1.00 95.01           C  
ATOM   1233  HG2 GLU A  82       9.405   8.699   2.655  1.00 95.01           H  
ATOM   1234  HG3 GLU A  82       8.432   9.234   1.299  1.00 95.01           H  
ATOM   1235  CD  GLU A  82       9.651  10.790   2.185  1.00 95.01           C  
ATOM   1236  OE1 GLU A  82       8.662  11.448   2.587  1.00 95.01           O  
ATOM   1237  OE2 GLU A  82      10.805  11.273   2.113  1.00 95.01           O  
ATOM   1238  N   ALA A  83      12.891   9.805  -1.025  1.00 93.76           N  
ATOM   1239  H   ALA A  83      12.885  10.425  -0.228  1.00 93.76           H  
ATOM   1240  CA  ALA A  83      14.172   9.611  -1.690  1.00 93.76           C  
ATOM   1241  HA  ALA A  83      14.259   8.582  -2.040  1.00 93.76           H  
ATOM   1242  C   ALA A  83      15.308   9.881  -0.700  1.00 93.76           C  
ATOM   1243  CB  ALA A  83      14.250  10.546  -2.904  1.00 93.76           C  
ATOM   1244  HB1 ALA A  83      14.152  11.581  -2.575  1.00 93.76           H  
ATOM   1245  HB2 ALA A  83      15.209  10.426  -3.406  1.00 93.76           H  
ATOM   1246  HB3 ALA A  83      13.453  10.307  -3.609  1.00 93.76           H  
ATOM   1247  O   ALA A  83      15.127  10.606   0.283  1.00 93.76           O  
ATOM   1248  N   ASP A  84      16.483   9.315  -0.961  1.00 93.98           N  
ATOM   1249  H   ASP A  84      16.581   8.684  -1.743  1.00 93.98           H  
ATOM   1250  CA  ASP A  84      17.700   9.755  -0.290  1.00 93.98           C  
ATOM   1251  HA  ASP A  84      17.487   9.882   0.772  1.00 93.98           H  
ATOM   1252  C   ASP A  84      18.150  11.110  -0.860  1.00 93.98           C  
ATOM   1253  CB  ASP A  84      18.788   8.684  -0.407  1.00 93.98           C  
ATOM   1254  HB2 ASP A  84      18.350   7.710  -0.193  1.00 93.98           H  
ATOM   1255  HB3 ASP A  84      19.167   8.656  -1.428  1.00 93.98           H  
ATOM   1256  O   ASP A  84      18.512  11.213  -2.033  1.00 93.98           O  
ATOM   1257  CG  ASP A  84      19.935   8.944   0.574  1.00 93.98           C  
ATOM   1258  OD1 ASP A  84      20.062  10.108   1.021  1.00 93.98           O  
ATOM   1259  OD2 ASP A  84      20.615   7.958   0.924  1.00 93.98           O  
ATOM   1260  N   GLU A  85      18.104  12.154  -0.031  1.00 89.14           N  
ATOM   1261  H   GLU A  85      17.905  11.962   0.941  1.00 89.14           H  
ATOM   1262  CA  GLU A  85      18.453  13.531  -0.406  1.00 89.14           C  
ATOM   1263  HA  GLU A  85      17.880  13.809  -1.291  1.00 89.14           H  
ATOM   1264  C   GLU A  85      19.935  13.680  -0.791  1.00 89.14           C  
ATOM   1265  CB  GLU A  85      18.079  14.498   0.739  1.00 89.14           C  
ATOM   1266  HB2 GLU A  85      18.524  15.474   0.545  1.00 89.14           H  
ATOM   1267  HB3 GLU A  85      18.498  14.108   1.667  1.00 89.14           H  
ATOM   1268  O   GLU A  85      20.257  14.583  -1.558  1.00 89.14           O  
ATOM   1269  CG  GLU A  85      16.554  14.691   0.892  1.00 89.14           C  
ATOM   1270  HG2 GLU A  85      16.178  15.207   0.008  1.00 89.14           H  
ATOM   1271  HG3 GLU A  85      16.078  13.711   0.930  1.00 89.14           H  
ATOM   1272  CD  GLU A  85      16.128  15.460   2.161  1.00 89.14           C  
ATOM   1273  OE1 GLU A  85      14.996  16.010   2.195  1.00 89.14           O  
ATOM   1274  OE2 GLU A  85      16.827  15.352   3.196  1.00 89.14           O  
ATOM   1275  N   ASP A  86      20.814  12.781  -0.331  1.00 90.93           N  
ATOM   1276  H   ASP A  86      20.497  12.039   0.277  1.00 90.93           H  
ATOM   1277  CA  ASP A  86      22.238  12.794  -0.692  1.00 90.93           C  
ATOM   1278  HA  ASP A  86      22.583  13.826  -0.755  1.00 90.93           H  
ATOM   1279  C   ASP A  86      22.501  12.143  -2.062  1.00 90.93           C  
ATOM   1280  CB  ASP A  86      23.054  12.082   0.403  1.00 90.93           C  
ATOM   1281  HB2 ASP A  86      22.662  11.074   0.541  1.00 90.93           H  
ATOM   1282  HB3 ASP A  86      24.085  11.990   0.063  1.00 90.93           H  
ATOM   1283  O   ASP A  86      23.528  12.390  -2.695  1.00 90.93           O  
ATOM   1284  CG  ASP A  86      23.072  12.819   1.752  1.00 90.93           C  
ATOM   1285  OD1 ASP A  86      22.994  14.069   1.757  1.00 90.93           O  
ATOM   1286  OD2 ASP A  86      23.234  12.138   2.792  1.00 90.93           O  
ATOM   1287  N   LEU A  87      21.571  11.306  -2.535  1.00 92.71           N  
ATOM   1288  H   LEU A  87      20.749  11.169  -1.964  1.00 92.71           H  
ATOM   1289  CA  LEU A  87      21.673  10.599  -3.813  1.00 92.71           C  
ATOM   1290  HA  LEU A  87      22.694  10.665  -4.190  1.00 92.71           H  
ATOM   1291  C   LEU A  87      20.777  11.198  -4.894  1.00 92.71           C  
ATOM   1292  CB  LEU A  87      21.310   9.120  -3.605  1.00 92.71           C  
ATOM   1293  HB2 LEU A  87      20.295   9.080  -3.208  1.00 92.71           H  
ATOM   1294  HB3 LEU A  87      21.316   8.621  -4.574  1.00 92.71           H  
ATOM   1295  O   LEU A  87      20.951  10.889  -6.072  1.00 92.71           O  
ATOM   1296  CG  LEU A  87      22.221   8.329  -2.657  1.00 92.71           C  
ATOM   1297  HG  LEU A  87      22.218   8.785  -1.667  1.00 92.71           H  
ATOM   1298  CD1 LEU A  87      21.690   6.898  -2.542  1.00 92.71           C  
ATOM   1299 HD11 LEU A  87      20.674   6.912  -2.148  1.00 92.71           H  
ATOM   1300 HD12 LEU A  87      22.308   6.340  -1.838  1.00 92.71           H  
ATOM   1301 HD13 LEU A  87      21.700   6.402  -3.513  1.00 92.71           H  
ATOM   1302  CD2 LEU A  87      23.658   8.268  -3.181  1.00 92.71           C  
ATOM   1303 HD21 LEU A  87      24.253   7.633  -2.525  1.00 92.71           H  
ATOM   1304 HD22 LEU A  87      23.674   7.869  -4.196  1.00 92.71           H  
ATOM   1305 HD23 LEU A  87      24.092   9.267  -3.169  1.00 92.71           H  
ATOM   1306  N   VAL A  88      19.762  11.974  -4.525  1.00 93.19           N  
ATOM   1307  H   VAL A  88      19.634  12.166  -3.541  1.00 93.19           H  
ATOM   1308  CA  VAL A  88      18.805  12.513  -5.483  1.00 93.19           C  
ATOM   1309  HA  VAL A  88      18.522  11.691  -6.140  1.00 93.19           H  
ATOM   1310  C   VAL A  88      19.465  13.593  -6.345  1.00 93.19           C  
ATOM   1311  CB  VAL A  88      17.526  12.980  -4.770  1.00 93.19           C  
ATOM   1312  HB  VAL A  88      17.273  12.258  -3.993  1.00 93.19           H  
ATOM   1313  O   VAL A  88      20.111  14.510  -5.844  1.00 93.19           O  
ATOM   1314  CG1 VAL A  88      17.631  14.352  -4.099  1.00 93.19           C  
ATOM   1315 HG11 VAL A  88      18.530  14.388  -3.483  1.00 93.19           H  
ATOM   1316 HG12 VAL A  88      17.688  15.142  -4.847  1.00 93.19           H  
ATOM   1317 HG13 VAL A  88      16.760  14.521  -3.465  1.00 93.19           H  
ATOM   1318  CG2 VAL A  88      16.375  12.948  -5.766  1.00 93.19           C  
ATOM   1319 HG21 VAL A  88      15.956  11.942  -5.791  1.00 93.19           H  
ATOM   1320 HG22 VAL A  88      15.596  13.647  -5.462  1.00 93.19           H  
ATOM   1321 HG23 VAL A  88      16.754  13.174  -6.763  1.00 93.19           H  
ATOM   1322  N   ALA A  89      19.303  13.502  -7.664  1.00 95.13           N  
ATOM   1323  H   ALA A  89      18.757  12.739  -8.037  1.00 95.13           H  
ATOM   1324  CA  ALA A  89      19.957  14.421  -8.590  1.00 95.13           C  
ATOM   1325  HA  ALA A  89      20.188  15.348  -8.066  1.00 95.13           H  
ATOM   1326  C   ALA A  89      19.049  14.793  -9.762  1.00 95.13           C  
ATOM   1327  CB  ALA A  89      21.289  13.817  -9.042  1.00 95.13           C  
ATOM   1328  HB1 ALA A  89      21.113  12.861  -9.536  1.00 95.13           H  
ATOM   1329  HB2 ALA A  89      21.931  13.653  -8.176  1.00 95.13           H  
ATOM   1330  HB3 ALA A  89      21.792  14.492  -9.734  1.00 95.13           H  
ATOM   1331  O   ALA A  89      18.199  14.009 -10.201  1.00 95.13           O  
ATOM   1332  N   LYS A  90      19.234  16.016 -10.260  1.00 95.22           N  
ATOM   1333  H   LYS A  90      19.992  16.567  -9.885  1.00 95.22           H  
ATOM   1334  CA  LYS A  90      18.560  16.533 -11.450  1.00 95.22           C  
ATOM   1335  HA  LYS A  90      17.577  16.074 -11.555  1.00 95.22           H  
ATOM   1336  C   LYS A  90      19.375  16.207 -12.691  1.00 95.22           C  
ATOM   1337  CB  LYS A  90      18.377  18.043 -11.342  1.00 95.22           C  
ATOM   1338  HB2 LYS A  90      17.974  18.409 -12.286  1.00 95.22           H  
ATOM   1339  HB3 LYS A  90      19.353  18.506 -11.197  1.00 95.22           H  
ATOM   1340  O   LYS A  90      20.604  16.267 -12.672  1.00 95.22           O  
ATOM   1341  CG  LYS A  90      17.437  18.449 -10.200  1.00 95.22           C  
ATOM   1342  HG2 LYS A  90      16.443  18.028 -10.351  1.00 95.22           H  
ATOM   1343  HG3 LYS A  90      17.850  18.122  -9.246  1.00 95.22           H  
ATOM   1344  CD  LYS A  90      17.377  19.966 -10.227  1.00 95.22           C  
ATOM   1345  HD2 LYS A  90      16.968  20.273 -11.189  1.00 95.22           H  
ATOM   1346  HD3 LYS A  90      18.403  20.327 -10.149  1.00 95.22           H  
ATOM   1347  CE  LYS A  90      16.583  20.636  -9.119  1.00 95.22           C  
ATOM   1348  HE2 LYS A  90      17.083  20.453  -8.169  1.00 95.22           H  
ATOM   1349  HE3 LYS A  90      15.574  20.226  -9.081  1.00 95.22           H  
ATOM   1350  NZ  LYS A  90      16.560  22.082  -9.435  1.00 95.22           N  
ATOM   1351  HZ1 LYS A  90      16.458  22.668  -8.618  1.00 95.22           H  
ATOM   1352  HZ2 LYS A  90      15.835  22.277 -10.110  1.00 95.22           H  
ATOM   1353  HZ3 LYS A  90      17.407  22.327  -9.927  1.00 95.22           H  
ATOM   1354  N   ALA A  91      18.684  15.882 -13.775  1.00 96.04           N  
ATOM   1355  H   ALA A  91      17.675  15.937 -13.745  1.00 96.04           H  
ATOM   1356  CA  ALA A  91      19.346  15.654 -15.047  1.00 96.04           C  
ATOM   1357  HA  ALA A  91      20.248  15.071 -14.859  1.00 96.04           H  
ATOM   1358  C   ALA A  91      19.757  16.988 -15.679  1.00 96.04           C  
ATOM   1359  CB  ALA A  91      18.434  14.837 -15.958  1.00 96.04           C  
ATOM   1360  HB1 ALA A  91      17.999  14.003 -15.407  1.00 96.04           H  
ATOM   1361  HB2 ALA A  91      19.023  14.433 -16.781  1.00 96.04           H  
ATOM   1362  HB3 ALA A  91      17.644  15.476 -16.353  1.00 96.04           H  
ATOM   1363  O   ALA A  91      18.978  17.942 -15.670  1.00 96.04           O  
ATOM   1364  N   ASN A  92      20.945  17.040 -16.273  1.00 96.45           N  
ATOM   1365  H   ASN A  92      21.548  16.230 -16.236  1.00 96.45           H  
ATOM   1366  CA  ASN A  92      21.403  18.202 -17.023  1.00 96.45           C  
ATOM   1367  HA  ASN A  92      20.520  18.780 -17.295  1.00 96.45           H  
ATOM   1368  C   ASN A  92      22.069  17.816 -18.348  1.00 96.45           C  
ATOM   1369  CB  ASN A  92      22.287  19.101 -16.139  1.00 96.45           C  
ATOM   1370  HB2 ASN A  92      21.713  19.429 -15.272  1.00 96.45           H  
ATOM   1371  HB3 ASN A  92      22.569  19.994 -16.697  1.00 96.45           H  
ATOM   1372  O   ASN A  92      22.539  16.689 -18.531  1.00 96.45           O  
ATOM   1373  CG  ASN A  92      23.559  18.419 -15.672  1.00 96.45           C  
ATOM   1374  ND2 ASN A  92      23.598  17.968 -14.440  1.00 96.45           N  
ATOM   1375 HD21 ASN A  92      22.792  18.065 -13.838  1.00 96.45           H  
ATOM   1376 HD22 ASN A  92      24.436  17.483 -14.153  1.00 96.45           H  
ATOM   1377  OD1 ASN A  92      24.525  18.271 -16.404  1.00 96.45           O  
ATOM   1378  N   ALA A  93      22.079  18.763 -19.281  1.00 96.22           N  
ATOM   1379  H   ALA A  93      21.629  19.639 -19.055  1.00 96.22           H  
ATOM   1380  CA  ALA A  93      22.834  18.708 -20.523  1.00 96.22           C  
ATOM   1381  HA  ALA A  93      23.458  17.814 -20.532  1.00 96.22           H  
ATOM   1382  C   ALA A  93      23.750  19.930 -20.604  1.00 96.22           C  
ATOM   1383  CB  ALA A  93      21.872  18.630 -21.711  1.00 96.22           C  
ATOM   1384  HB1 ALA A  93      21.325  17.688 -21.673  1.00 96.22           H  
ATOM   1385  HB2 ALA A  93      21.168  19.462 -21.675  1.00 96.22           H  
ATOM   1386  HB3 ALA A  93      22.433  18.676 -22.644  1.00 96.22           H  
ATOM   1387  O   ALA A  93      23.303  21.059 -20.403  1.00 96.22           O  
ATOM   1388  N   LYS A  94      25.022  19.690 -20.912  1.00 95.91           N  
ATOM   1389  H   LYS A  94      25.300  18.738 -21.104  1.00 95.91           H  
ATOM   1390  CA  LYS A  94      26.067  20.711 -20.981  1.00 95.91           C  
ATOM   1391  HA  LYS A  94      25.679  21.669 -20.637  1.00 95.91           H  
ATOM   1392  C   LYS A  94      26.529  20.894 -22.417  1.00 95.91           C  
ATOM   1393  CB  LYS A  94      27.229  20.313 -20.069  1.00 95.91           C  
ATOM   1394  HB2 LYS A  94      27.571  19.312 -20.329  1.00 95.91           H  
ATOM   1395  HB3 LYS A  94      28.051  21.011 -20.230  1.00 95.91           H  
ATOM   1396  O   LYS A  94      26.715  19.916 -23.143  1.00 95.91           O  
ATOM   1397  CG  LYS A  94      26.831  20.365 -18.588  1.00 95.91           C  
ATOM   1398  HG2 LYS A  94      26.665  21.410 -18.323  1.00 95.91           H  
ATOM   1399  HG3 LYS A  94      25.916  19.803 -18.404  1.00 95.91           H  
ATOM   1400  CD  LYS A  94      27.953  19.781 -17.731  1.00 95.91           C  
ATOM   1401  HD2 LYS A  94      27.876  18.694 -17.714  1.00 95.91           H  
ATOM   1402  HD3 LYS A  94      28.909  20.043 -18.185  1.00 95.91           H  
ATOM   1403  CE  LYS A  94      27.889  20.338 -16.311  1.00 95.91           C  
ATOM   1404  HE2 LYS A  94      27.193  19.752 -15.710  1.00 95.91           H  
ATOM   1405  HE3 LYS A  94      27.513  21.360 -16.368  1.00 95.91           H  
ATOM   1406  NZ  LYS A  94      29.248  20.370 -15.726  1.00 95.91           N  
ATOM   1407  HZ1 LYS A  94      29.629  19.445 -15.593  1.00 95.91           H  
ATOM   1408  HZ2 LYS A  94      29.864  20.837 -16.376  1.00 95.91           H  
ATOM   1409  HZ3 LYS A  94      29.271  20.917 -14.877  1.00 95.91           H  
ATOM   1410  N   PHE A  95      26.706  22.144 -22.814  1.00 95.36           N  
ATOM   1411  H   PHE A  95      26.516  22.883 -22.153  1.00 95.36           H  
ATOM   1412  CA  PHE A  95      27.088  22.548 -24.159  1.00 95.36           C  
ATOM   1413  HA  PHE A  95      27.250  21.665 -24.776  1.00 95.36           H  
ATOM   1414  C   PHE A  95      28.390  23.331 -24.098  1.00 95.36           C  
ATOM   1415  CB  PHE A  95      25.960  23.365 -24.793  1.00 95.36           C  
ATOM   1416  HB2 PHE A  95      25.748  24.224 -24.156  1.00 95.36           H  
ATOM   1417  HB3 PHE A  95      26.293  23.743 -25.760  1.00 95.36           H  
ATOM   1418  O   PHE A  95      28.597  24.141 -23.200  1.00 95.36           O  
ATOM   1419  CG  PHE A  95      24.690  22.566 -24.981  1.00 95.36           C  
ATOM   1420  CD1 PHE A  95      24.464  21.910 -26.200  1.00 95.36           C  
ATOM   1421  HD1 PHE A  95      25.170  22.048 -27.006  1.00 95.36           H  
ATOM   1422  CD2 PHE A  95      23.774  22.417 -23.923  1.00 95.36           C  
ATOM   1423  HD2 PHE A  95      23.949  22.912 -22.978  1.00 95.36           H  
ATOM   1424  CE1 PHE A  95      23.333  21.096 -26.366  1.00 95.36           C  
ATOM   1425  HE1 PHE A  95      23.159  20.586 -27.302  1.00 95.36           H  
ATOM   1426  CE2 PHE A  95      22.664  21.573 -24.074  1.00 95.36           C  
ATOM   1427  HE2 PHE A  95      22.006  21.406 -23.235  1.00 95.36           H  
ATOM   1428  CZ  PHE A  95      22.447  20.915 -25.296  1.00 95.36           C  
ATOM   1429  HZ  PHE A  95      21.620  20.231 -25.414  1.00 95.36           H  
ATOM   1430  N   SER A  96      29.272  23.063 -25.054  1.00 94.80           N  
ATOM   1431  H   SER A  96      28.986  22.471 -25.820  1.00 94.80           H  
ATOM   1432  CA  SER A  96      30.558  23.745 -25.198  1.00 94.80           C  
ATOM   1433  HA  SER A  96      30.797  24.297 -24.289  1.00 94.80           H  
ATOM   1434  C   SER A  96      30.495  24.755 -26.340  1.00 94.80           C  
ATOM   1435  CB  SER A  96      31.673  22.719 -25.415  1.00 94.80           C  
ATOM   1436  HB2 SER A  96      32.635  23.222 -25.502  1.00 94.80           H  
ATOM   1437  HB3 SER A  96      31.483  22.166 -26.335  1.00 94.80           H  
ATOM   1438  O   SER A  96      29.571  24.746 -27.158  1.00 94.80           O  
ATOM   1439  OG  SER A  96      31.702  21.823 -24.316  1.00 94.80           O  
ATOM   1440  HG  SER A  96      30.809  21.761 -23.967  1.00 94.80           H  
ATOM   1441  N   GLY A  97      31.478  25.637 -26.386  1.00 93.80           N  
ATOM   1442  H   GLY A  97      32.207  25.587 -25.689  1.00 93.80           H  
ATOM   1443  CA  GLY A  97      31.684  26.538 -27.506  1.00 93.80           C  
ATOM   1444  HA2 GLY A  97      31.309  26.095 -28.428  1.00 93.80           H  
ATOM   1445  HA3 GLY A  97      31.158  27.476 -27.329  1.00 93.80           H  
ATOM   1446  C   GLY A  97      33.156  26.822 -27.701  1.00 93.80           C  
ATOM   1447  O   GLY A  97      34.014  26.029 -27.305  1.00 93.80           O  
ATOM   1448  N   LYS A  98      33.457  27.957 -28.327  1.00 93.71           N  
ATOM   1449  H   LYS A  98      32.707  28.587 -28.569  1.00 93.71           H  
ATOM   1450  CA  LYS A  98      34.829  28.334 -28.657  1.00 93.71           C  
ATOM   1451  HA  LYS A  98      35.500  27.818 -27.970  1.00 93.71           H  
ATOM   1452  C   LYS A  98      35.087  29.821 -28.479  1.00 93.71           C  
ATOM   1453  CB  LYS A  98      35.163  27.912 -30.086  1.00 93.71           C  
ATOM   1454  HB2 LYS A  98      36.194  28.201 -30.289  1.00 93.71           H  
ATOM   1455  HB3 LYS A  98      34.507  28.469 -30.755  1.00 93.71           H  
ATOM   1456  O   LYS A  98      34.170  30.631 -28.623  1.00 93.71           O  
ATOM   1457  CG  LYS A  98      35.001  26.408 -30.358  1.00 93.71           C  
ATOM   1458  HG2 LYS A  98      35.594  25.835 -29.646  1.00 93.71           H  
ATOM   1459  HG3 LYS A  98      33.952  26.119 -30.286  1.00 93.71           H  
ATOM   1460  CD  LYS A  98      35.503  26.142 -31.767  1.00 93.71           C  
ATOM   1461  HD2 LYS A  98      34.936  26.758 -32.466  1.00 93.71           H  
ATOM   1462  HD3 LYS A  98      36.552  26.436 -31.797  1.00 93.71           H  
ATOM   1463  CE  LYS A  98      35.398  24.701 -32.228  1.00 93.71           C  
ATOM   1464  HE2 LYS A  98      34.351  24.399 -32.223  1.00 93.71           H  
ATOM   1465  HE3 LYS A  98      35.940  24.075 -31.519  1.00 93.71           H  
ATOM   1466  NZ  LYS A  98      36.004  24.621 -33.580  1.00 93.71           N  
ATOM   1467  HZ1 LYS A  98      35.467  25.168 -34.237  1.00 93.71           H  
ATOM   1468  HZ2 LYS A  98      36.103  23.665 -33.892  1.00 93.71           H  
ATOM   1469  HZ3 LYS A  98      36.911  25.067 -33.587  1.00 93.71           H  
ATOM   1470  N   ASP A  99      36.338  30.156 -28.201  1.00 91.93           N  
ATOM   1471  H   ASP A  99      37.022  29.416 -28.128  1.00 91.93           H  
ATOM   1472  CA  ASP A  99      36.835  31.529 -28.113  1.00 91.93           C  
ATOM   1473  HA  ASP A  99      36.054  32.152 -27.677  1.00 91.93           H  
ATOM   1474  C   ASP A  99      37.162  32.133 -29.499  1.00 91.93           C  
ATOM   1475  CB  ASP A  99      38.026  31.569 -27.129  1.00 91.93           C  
ATOM   1476  HB2 ASP A  99      38.224  32.611 -26.875  1.00 91.93           H  
ATOM   1477  HB3 ASP A  99      37.741  31.060 -26.208  1.00 91.93           H  
ATOM   1478  O   ASP A  99      36.945  31.520 -30.551  1.00 91.93           O  
ATOM   1479  CG  ASP A  99      39.330  30.956 -27.656  1.00 91.93           C  
ATOM   1480  OD1 ASP A  99      39.385  30.568 -28.844  1.00 91.93           O  
ATOM   1481  OD2 ASP A  99      40.326  30.925 -26.912  1.00 91.93           O  
ATOM   1482  N   GLU A 100      37.703  33.357 -29.510  1.00 89.43           N  
ATOM   1483  H   GLU A 100      37.870  33.809 -28.623  1.00 89.43           H  
ATOM   1484  CA  GLU A 100      38.163  34.038 -30.735  1.00 89.43           C  
ATOM   1485  HA  GLU A 100      37.330  34.116 -31.434  1.00 89.43           H  
ATOM   1486  C   GLU A 100      39.298  33.302 -31.471  1.00 89.43           C  
ATOM   1487  CB  GLU A 100      38.663  35.453 -30.401  1.00 89.43           C  
ATOM   1488  HB2 GLU A 100      39.479  35.386 -29.681  1.00 89.43           H  
ATOM   1489  HB3 GLU A 100      39.048  35.898 -31.319  1.00 89.43           H  
ATOM   1490  O   GLU A 100      39.447  33.453 -32.685  1.00 89.43           O  
ATOM   1491  CG  GLU A 100      37.567  36.369 -29.847  1.00 89.43           C  
ATOM   1492  HG2 GLU A 100      37.268  35.997 -28.867  1.00 89.43           H  
ATOM   1493  HG3 GLU A 100      36.712  36.311 -30.521  1.00 89.43           H  
ATOM   1494  CD  GLU A 100      37.999  37.841 -29.715  1.00 89.43           C  
ATOM   1495  OE1 GLU A 100      37.097  38.683 -29.508  1.00 89.43           O  
ATOM   1496  OE2 GLU A 100      39.208  38.135 -29.864  1.00 89.43           O  
ATOM   1497  N   SER A 101      40.088  32.499 -30.753  1.00 89.38           N  
ATOM   1498  H   SER A 101      39.797  32.274 -29.812  1.00 89.38           H  
ATOM   1499  CA  SER A 101      41.198  31.701 -31.288  1.00 89.38           C  
ATOM   1500  HA  SER A 101      41.607  32.213 -32.159  1.00 89.38           H  
ATOM   1501  C   SER A 101      40.761  30.305 -31.758  1.00 89.38           C  
ATOM   1502  CB  SER A 101      42.319  31.586 -30.248  1.00 89.38           C  
ATOM   1503  HB2 SER A 101      41.943  31.087 -29.355  1.00 89.38           H  
ATOM   1504  HB3 SER A 101      43.136  30.995 -30.661  1.00 89.38           H  
ATOM   1505  O   SER A 101      41.608  29.497 -32.143  1.00 89.38           O  
ATOM   1506  OG  SER A 101      42.814  32.869 -29.904  1.00 89.38           O  
ATOM   1507  HG  SER A 101      42.168  33.253 -29.307  1.00 89.38           H  
ATOM   1508  N   ASP A 102      39.454  30.021 -31.754  1.00 87.58           N  
ATOM   1509  H   ASP A 102      38.855  30.709 -31.321  1.00 87.58           H  
ATOM   1510  CA  ASP A 102      38.849  28.708 -32.018  1.00 87.58           C  
ATOM   1511  HA  ASP A 102      37.780  28.861 -31.874  1.00 87.58           H  
ATOM   1512  C   ASP A 102      39.243  27.616 -30.998  1.00 87.58           C  
ATOM   1513  CB  ASP A 102      39.050  28.293 -33.496  1.00 87.58           C  
ATOM   1514  HB2 ASP A 102      39.028  29.187 -34.119  1.00 87.58           H  
ATOM   1515  HB3 ASP A 102      40.028  27.827 -33.616  1.00 87.58           H  
ATOM   1516  O   ASP A 102      39.074  26.423 -31.265  1.00 87.58           O  
ATOM   1517  CG  ASP A 102      37.956  27.350 -34.018  1.00 87.58           C  
ATOM   1518  OD1 ASP A 102      36.764  27.727 -33.983  1.00 87.58           O  
ATOM   1519  OD2 ASP A 102      38.220  26.236 -34.525  1.00 87.58           O  
ATOM   1520  N   ALA A 103      39.745  28.001 -29.821  1.00 90.58           N  
ATOM   1521  H   ALA A 103      39.763  28.988 -29.608  1.00 90.58           H  
ATOM   1522  CA  ALA A 103      40.002  27.088 -28.716  1.00 90.58           C  
ATOM   1523  HA  ALA A 103      40.427  26.174 -29.131  1.00 90.58           H  
ATOM   1524  C   ALA A 103      38.692  26.727 -28.002  1.00 90.58           C  
ATOM   1525  CB  ALA A 103      41.038  27.688 -27.760  1.00 90.58           C  
ATOM   1526  HB1 ALA A 103      41.407  26.919 -27.081  1.00 90.58           H  
ATOM   1527  HB2 ALA A 103      40.573  28.475 -27.165  1.00 90.58           H  
ATOM   1528  HB3 ALA A 103      41.871  28.111 -28.321  1.00 90.58           H  
ATOM   1529  O   ALA A 103      37.790  27.552 -27.867  1.00 90.58           O  
ATOM   1530  N   ALA A 104      38.577  25.474 -27.560  1.00 91.67           N  
ATOM   1531  H   ALA A 104      39.371  24.855 -27.639  1.00 91.67           H  
ATOM   1532  CA  ALA A 104      37.361  24.963 -26.935  1.00 91.67           C  
ATOM   1533  HA  ALA A 104      36.509  25.276 -27.539  1.00 91.67           H  
ATOM   1534  C   ALA A 104      37.166  25.523 -25.519  1.00 91.67           C  
ATOM   1535  CB  ALA A 104      37.401  23.430 -26.937  1.00 91.67           C  
ATOM   1536  HB1 ALA A 104      37.507  23.064 -27.958  1.00 91.67           H  
ATOM   1537  HB2 ALA A 104      36.468  23.048 -26.522  1.00 91.67           H  
ATOM   1538  HB3 ALA A 104      38.233  23.078 -26.328  1.00 91.67           H  
ATOM   1539  O   ALA A 104      38.070  25.453 -24.685  1.00 91.67           O  
ATOM   1540  N   VAL A 105      35.951  25.988 -25.240  1.00 92.73           N  
ATOM   1541  H   VAL A 105      35.268  25.993 -25.985  1.00 92.73           H  
ATOM   1542  CA  VAL A 105      35.485  26.424 -23.922  1.00 92.73           C  
ATOM   1543  HA  VAL A 105      36.303  26.353 -23.206  1.00 92.73           H  
ATOM   1544  C   VAL A 105      34.368  25.475 -23.496  1.00 92.73           C  
ATOM   1545  CB  VAL A 105      35.013  27.890 -23.946  1.00 92.73           C  
ATOM   1546  HB  VAL A 105      34.114  27.965 -24.559  1.00 92.73           H  
ATOM   1547  O   VAL A 105      33.332  25.377 -24.156  1.00 92.73           O  
ATOM   1548  CG1 VAL A 105      34.697  28.375 -22.526  1.00 92.73           C  
ATOM   1549 HG11 VAL A 105      34.290  29.385 -22.564  1.00 92.73           H  
ATOM   1550 HG12 VAL A 105      35.602  28.378 -21.917  1.00 92.73           H  
ATOM   1551 HG13 VAL A 105      33.956  27.731 -22.053  1.00 92.73           H  
ATOM   1552  CG2 VAL A 105      36.078  28.829 -24.530  1.00 92.73           C  
ATOM   1553 HG21 VAL A 105      36.262  28.594 -25.578  1.00 92.73           H  
ATOM   1554 HG22 VAL A 105      35.737  29.863 -24.472  1.00 92.73           H  
ATOM   1555 HG23 VAL A 105      37.013  28.733 -23.977  1.00 92.73           H  
ATOM   1556  N   ALA A 106      34.608  24.721 -22.426  1.00 93.03           N  
ATOM   1557  H   ALA A 106      35.443  24.896 -21.885  1.00 93.03           H  
ATOM   1558  CA  ALA A 106      33.662  23.729 -21.926  1.00 93.03           C  
ATOM   1559  HA  ALA A 106      33.220  23.216 -22.780  1.00 93.03           H  
ATOM   1560  C   ALA A 106      32.517  24.381 -21.133  1.00 93.03           C  
ATOM   1561  CB  ALA A 106      34.421  22.689 -21.095  1.00 93.03           C  
ATOM   1562  HB1 ALA A 106      35.208  22.234 -21.697  1.00 93.03           H  
ATOM   1563  HB2 ALA A 106      33.730  21.914 -20.765  1.00 93.03           H  
ATOM   1564  HB3 ALA A 106      34.858  23.167 -20.218  1.00 93.03           H  
ATOM   1565  O   ALA A 106      32.705  25.434 -20.534  1.00 93.03           O  
ATOM   1566  N   ASP A 107      31.365  23.707 -21.101  1.00 91.54           N  
ATOM   1567  H   ASP A 107      31.351  22.795 -21.536  1.00 91.54           H  
ATOM   1568  CA  ASP A 107      30.227  23.986 -20.209  1.00 91.54           C  
ATOM   1569  HA  ASP A 107      29.399  23.383 -20.582  1.00 91.54           H  
ATOM   1570  C   ASP A 107      29.672  25.428 -20.236  1.00 91.54           C  
ATOM   1571  CB  ASP A 107      30.531  23.457 -18.790  1.00 91.54           C  
ATOM   1572  HB2 ASP A 107      31.413  23.963 -18.398  1.00 91.54           H  
ATOM   1573  HB3 ASP A 107      29.690  23.693 -18.137  1.00 91.54           H  
ATOM   1574  O   ASP A 107      29.126  25.905 -19.247  1.00 91.54           O  
ATOM   1575  CG  ASP A 107      30.742  21.939 -18.708  1.00 91.54           C  
ATOM   1576  OD1 ASP A 107      30.579  21.234 -19.731  1.00 91.54           O  
ATOM   1577  OD2 ASP A 107      30.972  21.433 -17.578  1.00 91.54           O  
ATOM   1578  N   ILE A 108      29.729  26.106 -21.387  1.00 93.85           N  
ATOM   1579  H   ILE A 108      30.170  25.656 -22.176  1.00 93.85           H  
ATOM   1580  CA  ILE A 108      29.265  27.499 -21.533  1.00 93.85           C  
ATOM   1581  HA  ILE A 108      29.724  28.072 -20.727  1.00 93.85           H  
ATOM   1582  C   ILE A 108      27.751  27.682 -21.377  1.00 93.85           C  
ATOM   1583  CB  ILE A 108      29.722  28.107 -22.872  1.00 93.85           C  
ATOM   1584  HB  ILE A 108      29.391  29.145 -22.888  1.00 93.85           H  
ATOM   1585  O   ILE A 108      27.277  28.779 -21.088  1.00 93.85           O  
ATOM   1586  CG1 ILE A 108      29.110  27.388 -24.096  1.00 93.85           C  
ATOM   1587 HG12 ILE A 108      29.570  26.406 -24.208  1.00 93.85           H  
ATOM   1588 HG13 ILE A 108      28.037  27.251 -23.961  1.00 93.85           H  
ATOM   1589  CG2 ILE A 108      31.256  28.107 -22.928  1.00 93.85           C  
ATOM   1590 HG21 ILE A 108      31.644  28.610 -22.042  1.00 93.85           H  
ATOM   1591 HG22 ILE A 108      31.646  27.090 -22.957  1.00 93.85           H  
ATOM   1592 HG23 ILE A 108      31.604  28.651 -23.806  1.00 93.85           H  
ATOM   1593  CD1 ILE A 108      29.295  28.177 -25.391  1.00 93.85           C  
ATOM   1594 HD11 ILE A 108      28.808  29.149 -25.305  1.00 93.85           H  
ATOM   1595 HD12 ILE A 108      28.850  27.618 -26.215  1.00 93.85           H  
ATOM   1596 HD13 ILE A 108      30.354  28.339 -25.592  1.00 93.85           H  
ATOM   1597  N   LEU A 109      26.982  26.617 -21.604  1.00 94.11           N  
ATOM   1598  H   LEU A 109      27.457  25.754 -21.827  1.00 94.11           H  
ATOM   1599  CA  LEU A 109      25.540  26.580 -21.401  1.00 94.11           C  
ATOM   1600  HA  LEU A 109      25.260  27.379 -20.714  1.00 94.11           H  
ATOM   1601  C   LEU A 109      25.175  25.247 -20.756  1.00 94.11           C  
ATOM   1602  CB  LEU A 109      24.814  26.821 -22.742  1.00 94.11           C  
ATOM   1603  HB2 LEU A 109      24.998  27.850 -23.053  1.00 94.11           H  
ATOM   1604  HB3 LEU A 109      25.259  26.176 -23.499  1.00 94.11           H  
ATOM   1605  O   LEU A 109      25.449  24.181 -21.310  1.00 94.11           O  
ATOM   1606  CG  LEU A 109      23.292  26.566 -22.710  1.00 94.11           C  
ATOM   1607  HG  LEU A 109      23.086  25.578 -22.298  1.00 94.11           H  
ATOM   1608  CD1 LEU A 109      22.555  27.612 -21.874  1.00 94.11           C  
ATOM   1609 HD11 LEU A 109      21.482  27.425 -21.900  1.00 94.11           H  
ATOM   1610 HD12 LEU A 109      22.887  27.563 -20.837  1.00 94.11           H  
ATOM   1611 HD13 LEU A 109      22.764  28.608 -22.264  1.00 94.11           H  
ATOM   1612  CD2 LEU A 109      22.715  26.593 -24.126  1.00 94.11           C  
ATOM   1613 HD21 LEU A 109      22.891  27.568 -24.582  1.00 94.11           H  
ATOM   1614 HD22 LEU A 109      23.199  25.824 -24.729  1.00 94.11           H  
ATOM   1615 HD23 LEU A 109      21.644  26.393 -24.093  1.00 94.11           H  
ATOM   1616  N   THR A 110      24.499  25.313 -19.615  1.00 95.77           N  
ATOM   1617  H   THR A 110      24.332  26.226 -19.215  1.00 95.77           H  
ATOM   1618  CA  THR A 110      23.922  24.151 -18.941  1.00 95.77           C  
ATOM   1619  HA  THR A 110      24.194  23.246 -19.485  1.00 95.77           H  
ATOM   1620  C   THR A 110      22.404  24.260 -18.945  1.00 95.77           C  
ATOM   1621  CB  THR A 110      24.483  23.993 -17.522  1.00 95.77           C  
ATOM   1622  HB  THR A 110      24.263  24.880 -16.929  1.00 95.77           H  
ATOM   1623  O   THR A 110      21.841  25.292 -18.583  1.00 95.77           O  
ATOM   1624  CG2 THR A 110      23.927  22.755 -16.816  1.00 95.77           C  
ATOM   1625 HG21 THR A 110      24.432  22.631 -15.858  1.00 95.77           H  
ATOM   1626 HG22 THR A 110      22.860  22.878 -16.627  1.00 95.77           H  
ATOM   1627 HG23 THR A 110      24.094  21.869 -17.430  1.00 95.77           H  
ATOM   1628  OG1 THR A 110      25.879  23.804 -17.588  1.00 95.77           O  
ATOM   1629  HG1 THR A 110      26.289  24.653 -17.770  1.00 95.77           H  
ATOM   1630  N   ILE A 111      21.736  23.182 -19.353  1.00 95.35           N  
ATOM   1631  H   ILE A 111      22.272  22.382 -19.656  1.00 95.35           H  
ATOM   1632  CA  ILE A 111      20.285  23.033 -19.257  1.00 95.35           C  
ATOM   1633  HA  ILE A 111      19.847  23.989 -18.969  1.00 95.35           H  
ATOM   1634  C   ILE A 111      19.996  22.020 -18.159  1.00 95.35           C  
ATOM   1635  CB  ILE A 111      19.639  22.593 -20.589  1.00 95.35           C  
ATOM   1636  HB  ILE A 111      19.853  21.536 -20.751  1.00 95.35           H  
ATOM   1637  O   ILE A 111      20.370  20.857 -18.288  1.00 95.35           O  
ATOM   1638  CG1 ILE A 111      20.199  23.360 -21.808  1.00 95.35           C  
ATOM   1639 HG12 ILE A 111      21.278  23.216 -21.857  1.00 95.35           H  
ATOM   1640 HG13 ILE A 111      20.019  24.428 -21.689  1.00 95.35           H  
ATOM   1641  CG2 ILE A 111      18.114  22.771 -20.436  1.00 95.35           C  
ATOM   1642 HG21 ILE A 111      17.888  23.804 -20.172  1.00 95.35           H  
ATOM   1643 HG22 ILE A 111      17.586  22.519 -21.356  1.00 95.35           H  
ATOM   1644 HG23 ILE A 111      17.738  22.132 -19.637  1.00 95.35           H  
ATOM   1645  CD1 ILE A 111      19.632  22.888 -23.152  1.00 95.35           C  
ATOM   1646 HD11 ILE A 111      20.183  23.368 -23.962  1.00 95.35           H  
ATOM   1647 HD12 ILE A 111      19.738  21.807 -23.239  1.00 95.35           H  
ATOM   1648 HD13 ILE A 111      18.577  23.145 -23.244  1.00 95.35           H  
ATOM   1649  N   GLU A 112      19.321  22.445 -17.101  1.00 96.23           N  
ATOM   1650  H   GLU A 112      19.046  23.416 -17.067  1.00 96.23           H  
ATOM   1651  CA  GLU A 112      18.883  21.591 -16.001  1.00 96.23           C  
ATOM   1652  HA  GLU A 112      19.411  20.638 -16.049  1.00 96.23           H  
ATOM   1653  C   GLU A 112      17.383  21.302 -16.124  1.00 96.23           C  
ATOM   1654  CB  GLU A 112      19.257  22.245 -14.659  1.00 96.23           C  
ATOM   1655  HB2 GLU A 112      20.332  22.421 -14.644  1.00 96.23           H  
ATOM   1656  HB3 GLU A 112      18.745  23.202 -14.565  1.00 96.23           H  
ATOM   1657  O   GLU A 112      16.578  22.206 -16.354  1.00 96.23           O  
ATOM   1658  CG  GLU A 112      18.885  21.352 -13.469  1.00 96.23           C  
ATOM   1659  HG2 GLU A 112      17.803  21.227 -13.446  1.00 96.23           H  
ATOM   1660  HG3 GLU A 112      19.330  20.367 -13.611  1.00 96.23           H  
ATOM   1661  CD  GLU A 112      19.344  21.931 -12.123  1.00 96.23           C  
ATOM   1662  OE1 GLU A 112      18.484  22.480 -11.382  1.00 96.23           O  
ATOM   1663  OE2 GLU A 112      20.521  21.707 -11.771  1.00 96.23           O  
ATOM   1664  N   PHE A 113      16.998  20.035 -15.962  1.00 95.08           N  
ATOM   1665  H   PHE A 113      17.704  19.343 -15.755  1.00 95.08           H  
ATOM   1666  CA  PHE A 113      15.605  19.660 -15.745  1.00 95.08           C  
ATOM   1667  HA  PHE A 113      14.963  20.301 -16.348  1.00 95.08           H  
ATOM   1668  C   PHE A 113      15.256  19.876 -14.271  1.00 95.08           C  
ATOM   1669  CB  PHE A 113      15.385  18.208 -16.182  1.00 95.08           C  
ATOM   1670  HB2 PHE A 113      16.032  17.559 -15.592  1.00 95.08           H  
ATOM   1671  HB3 PHE A 113      15.681  18.109 -17.227  1.00 95.08           H  
ATOM   1672  O   PHE A 113      15.894  19.308 -13.386  1.00 95.08           O  
ATOM   1673  CG  PHE A 113      13.947  17.746 -16.050  1.00 95.08           C  
ATOM   1674  CD1 PHE A 113      13.599  16.751 -15.118  1.00 95.08           C  
ATOM   1675  HD1 PHE A 113      14.354  16.324 -14.474  1.00 95.08           H  
ATOM   1676  CD2 PHE A 113      12.947  18.321 -16.856  1.00 95.08           C  
ATOM   1677  HD2 PHE A 113      13.196  19.113 -17.548  1.00 95.08           H  
ATOM   1678  CE1 PHE A 113      12.267  16.312 -15.022  1.00 95.08           C  
ATOM   1679  HE1 PHE A 113      12.012  15.536 -14.316  1.00 95.08           H  
ATOM   1680  CE2 PHE A 113      11.610  17.907 -16.735  1.00 95.08           C  
ATOM   1681  HE2 PHE A 113      10.848  18.384 -17.334  1.00 95.08           H  
ATOM   1682  CZ  PHE A 113      11.268  16.902 -15.814  1.00 95.08           C  
ATOM   1683  HZ  PHE A 113      10.237  16.600 -15.701  1.00 95.08           H  
ATOM   1684  N   ASN A 114      14.243  20.696 -13.997  1.00 93.91           N  
ATOM   1685  H   ASN A 114      13.757  21.121 -14.774  1.00 93.91           H  
ATOM   1686  CA  ASN A 114      13.998  21.235 -12.659  1.00 93.91           C  
ATOM   1687  HA  ASN A 114      14.931  21.665 -12.294  1.00 93.91           H  
ATOM   1688  C   ASN A 114      13.570  20.184 -11.625  1.00 93.91           C  
ATOM   1689  CB  ASN A 114      12.944  22.349 -12.764  1.00 93.91           C  
ATOM   1690  HB2 ASN A 114      12.084  21.986 -13.327  1.00 93.91           H  
ATOM   1691  HB3 ASN A 114      12.601  22.619 -11.765  1.00 93.91           H  
ATOM   1692  O   ASN A 114      13.735  20.419 -10.426  1.00 93.91           O  
ATOM   1693  CG  ASN A 114      13.466  23.617 -13.411  1.00 93.91           C  
ATOM   1694  ND2 ASN A 114      12.574  24.506 -13.767  1.00 93.91           N  
ATOM   1695 HD21 ASN A 114      11.593  24.282 -13.679  1.00 93.91           H  
ATOM   1696 HD22 ASN A 114      12.865  25.353 -14.233  1.00 93.91           H  
ATOM   1697  OD1 ASN A 114      14.657  23.833 -13.557  1.00 93.91           O  
ATOM   1698  N   GLU A 115      13.029  19.043 -12.059  1.00 92.79           N  
ATOM   1699  H   GLU A 115      12.995  18.882 -13.056  1.00 92.79           H  
ATOM   1700  CA  GLU A 115      12.630  17.960 -11.162  1.00 92.79           C  
ATOM   1701  HA  GLU A 115      12.395  18.396 -10.190  1.00 92.79           H  
ATOM   1702  C   GLU A 115      13.756  16.945 -10.945  1.00 92.79           C  
ATOM   1703  CB  GLU A 115      11.359  17.243 -11.636  1.00 92.79           C  
ATOM   1704  HB2 GLU A 115      11.541  16.803 -12.616  1.00 92.79           H  
ATOM   1705  HB3 GLU A 115      11.155  16.433 -10.936  1.00 92.79           H  
ATOM   1706  O   GLU A 115      14.482  16.550 -11.857  1.00 92.79           O  
ATOM   1707  CG  GLU A 115      10.113  18.137 -11.718  1.00 92.79           C  
ATOM   1708  HG2 GLU A 115      10.299  18.946 -12.424  1.00 92.79           H  
ATOM   1709  HG3 GLU A 115       9.930  18.574 -10.736  1.00 92.79           H  
ATOM   1710  CD  GLU A 115       8.862  17.355 -12.162  1.00 92.79           C  
ATOM   1711  OE1 GLU A 115       7.900  17.969 -12.670  1.00 92.79           O  
ATOM   1712  OE2 GLU A 115       8.808  16.111 -12.021  1.00 92.79           O  
ATOM   1713  N   TYR A 116      13.847  16.463  -9.710  1.00 92.44           N  
ATOM   1714  H   TYR A 116      13.233  16.833  -8.998  1.00 92.44           H  
ATOM   1715  CA  TYR A 116      14.771  15.409  -9.328  1.00 92.44           C  
ATOM   1716  HA  TYR A 116      15.759  15.633  -9.731  1.00 92.44           H  
ATOM   1717  C   TYR A 116      14.329  14.036  -9.846  1.00 92.44           C  
ATOM   1718  CB  TYR A 116      14.853  15.368  -7.808  1.00 92.44           C  
ATOM   1719  HB2 TYR A 116      15.487  14.514  -7.573  1.00 92.44           H  
ATOM   1720  HB3 TYR A 116      13.867  15.172  -7.387  1.00 92.44           H  
ATOM   1721  O   TYR A 116      13.166  13.650  -9.665  1.00 92.44           O  
ATOM   1722  CG  TYR A 116      15.450  16.594  -7.156  1.00 92.44           C  
ATOM   1723  CD1 TYR A 116      16.847  16.760  -7.126  1.00 92.44           C  
ATOM   1724  HD1 TYR A 116      17.491  16.003  -7.546  1.00 92.44           H  
ATOM   1725  CD2 TYR A 116      14.610  17.557  -6.566  1.00 92.44           C  
ATOM   1726  HD2 TYR A 116      13.539  17.418  -6.569  1.00 92.44           H  
ATOM   1727  CE1 TYR A 116      17.409  17.901  -6.523  1.00 92.44           C  
ATOM   1728  HE1 TYR A 116      18.483  18.014  -6.486  1.00 92.44           H  
ATOM   1729  CE2 TYR A 116      15.169  18.703  -5.971  1.00 92.44           C  
ATOM   1730  HE2 TYR A 116      14.537  19.453  -5.518  1.00 92.44           H  
ATOM   1731  OH  TYR A 116      17.098  19.995  -5.391  1.00 92.44           O  
ATOM   1732  HH  TYR A 116      18.055  19.940  -5.332  1.00 92.44           H  
ATOM   1733  CZ  TYR A 116      16.568  18.878  -5.952  1.00 92.44           C  
ATOM   1734  N   GLY A 117      15.271  13.260 -10.382  1.00 93.06           N  
ATOM   1735  H   GLY A 117      16.208  13.626 -10.472  1.00 93.06           H  
ATOM   1736  CA  GLY A 117      15.050  11.876 -10.800  1.00 93.06           C  
ATOM   1737  HA2 GLY A 117      15.573  11.211 -10.112  1.00 93.06           H  
ATOM   1738  HA3 GLY A 117      13.993  11.621 -10.731  1.00 93.06           H  
ATOM   1739  C   GLY A 117      15.520  11.548 -12.217  1.00 93.06           C  
ATOM   1740  O   GLY A 117      15.931  12.405 -13.002  1.00 93.06           O  
ATOM   1741  N   THR A 118      15.448  10.265 -12.552  1.00 92.64           N  
ATOM   1742  H   THR A 118      15.066   9.634 -11.862  1.00 92.64           H  
ATOM   1743  CA  THR A 118      15.884   9.665 -13.813  1.00 92.64           C  
ATOM   1744  HA  THR A 118      16.877  10.051 -14.048  1.00 92.64           H  
ATOM   1745  C   THR A 118      14.973  10.015 -14.984  1.00 92.64           C  
ATOM   1746  CB  THR A 118      15.977   8.135 -13.697  1.00 92.64           C  
ATOM   1747  HB  THR A 118      16.232   7.736 -14.679  1.00 92.64           H  
ATOM   1748  O   THR A 118      15.399   9.896 -16.133  1.00 92.64           O  
ATOM   1749  CG2 THR A 118      17.058   7.676 -12.723  1.00 92.64           C  
ATOM   1750 HG21 THR A 118      17.002   6.595 -12.600  1.00 92.64           H  
ATOM   1751 HG22 THR A 118      16.926   8.151 -11.751  1.00 92.64           H  
ATOM   1752 HG23 THR A 118      18.041   7.937 -13.116  1.00 92.64           H  
ATOM   1753  OG1 THR A 118      14.739   7.583 -13.319  1.00 92.64           O  
ATOM   1754  HG1 THR A 118      14.786   7.308 -12.400  1.00 92.64           H  
ATOM   1755  N   TYR A 119      13.755  10.517 -14.739  1.00 91.42           N  
ATOM   1756  H   TYR A 119      13.453  10.582 -13.777  1.00 91.42           H  
ATOM   1757  CA  TYR A 119      12.863  10.980 -15.807  1.00 91.42           C  
ATOM   1758  HA  TYR A 119      12.615  10.135 -16.450  1.00 91.42           H  
ATOM   1759  C   TYR A 119      13.519  12.060 -16.675  1.00 91.42           C  
ATOM   1760  CB  TYR A 119      11.578  11.534 -15.195  1.00 91.42           C  
ATOM   1761  HB2 TYR A 119      11.151  10.786 -14.528  1.00 91.42           H  
ATOM   1762  HB3 TYR A 119      11.836  12.412 -14.603  1.00 91.42           H  
ATOM   1763  O   TYR A 119      13.371  12.045 -17.898  1.00 91.42           O  
ATOM   1764  CG  TYR A 119      10.528  11.915 -16.217  1.00 91.42           C  
ATOM   1765  CD1 TYR A 119      10.459  13.238 -16.696  1.00 91.42           C  
ATOM   1766  HD1 TYR A 119      11.157  13.980 -16.337  1.00 91.42           H  
ATOM   1767  CD2 TYR A 119       9.618  10.947 -16.685  1.00 91.42           C  
ATOM   1768  HD2 TYR A 119       9.661   9.939 -16.300  1.00 91.42           H  
ATOM   1769  CE1 TYR A 119       9.494  13.593 -17.656  1.00 91.42           C  
ATOM   1770  HE1 TYR A 119       9.455  14.607 -18.023  1.00 91.42           H  
ATOM   1771  CE2 TYR A 119       8.650  11.298 -17.647  1.00 91.42           C  
ATOM   1772  HE2 TYR A 119       7.939  10.570 -18.009  1.00 91.42           H  
ATOM   1773  OH  TYR A 119       7.673  12.965 -19.075  1.00 91.42           O  
ATOM   1774  HH  TYR A 119       7.773  13.883 -19.335  1.00 91.42           H  
ATOM   1775  CZ  TYR A 119       8.598  12.619 -18.142  1.00 91.42           C  
ATOM   1776  N   GLY A 120      14.300  12.953 -16.056  1.00 90.89           N  
ATOM   1777  H   GLY A 120      14.416  12.882 -15.055  1.00 90.89           H  
ATOM   1778  CA  GLY A 120      15.042  13.996 -16.760  1.00 90.89           C  
ATOM   1779  HA2 GLY A 120      14.340  14.673 -17.245  1.00 90.89           H  
ATOM   1780  HA3 GLY A 120      15.607  14.569 -16.025  1.00 90.89           H  
ATOM   1781  C   GLY A 120      16.024  13.443 -17.804  1.00 90.89           C  
ATOM   1782  O   GLY A 120      16.253  14.078 -18.828  1.00 90.89           O  
ATOM   1783  N   ASN A 121      16.529  12.218 -17.619  1.00 93.05           N  
ATOM   1784  H   ASN A 121      16.244  11.697 -16.802  1.00 93.05           H  
ATOM   1785  CA  ASN A 121      17.468  11.577 -18.547  1.00 93.05           C  
ATOM   1786  HA  ASN A 121      18.246  12.297 -18.800  1.00 93.05           H  
ATOM   1787  C   ASN A 121      16.811  11.152 -19.879  1.00 93.05           C  
ATOM   1788  CB  ASN A 121      18.137  10.372 -17.858  1.00 93.05           C  
ATOM   1789  HB2 ASN A 121      18.866   9.943 -18.545  1.00 93.05           H  
ATOM   1790  HB3 ASN A 121      17.384   9.609 -17.659  1.00 93.05           H  
ATOM   1791  O   ASN A 121      17.504  10.752 -20.813  1.00 93.05           O  
ATOM   1792  CG  ASN A 121      18.878  10.704 -16.572  1.00 93.05           C  
ATOM   1793  ND2 ASN A 121      18.939   9.767 -15.654  1.00 93.05           N  
ATOM   1794 HD21 ASN A 121      19.372   9.987 -14.768  1.00 93.05           H  
ATOM   1795 HD22 ASN A 121      18.483   8.878 -15.803  1.00 93.05           H  
ATOM   1796  OD1 ASN A 121      19.429  11.776 -16.383  1.00 93.05           O  
ATOM   1797  N   LYS A 122      15.475  11.225 -19.996  1.00 90.64           N  
ATOM   1798  H   LYS A 122      14.945  11.530 -19.192  1.00 90.64           H  
ATOM   1799  CA  LYS A 122      14.758  10.989 -21.264  1.00 90.64           C  
ATOM   1800  HA  LYS A 122      15.201  10.130 -21.767  1.00 90.64           H  
ATOM   1801  C   LYS A 122      14.875  12.161 -22.236  1.00 90.64           C  
ATOM   1802  CB  LYS A 122      13.276  10.704 -20.988  1.00 90.64           C  
ATOM   1803  HB2 LYS A 122      12.754  10.627 -21.942  1.00 90.64           H  
ATOM   1804  HB3 LYS A 122      12.839  11.534 -20.433  1.00 90.64           H  
ATOM   1805  O   LYS A 122      14.610  11.997 -23.435  1.00 90.64           O  
ATOM   1806  CG  LYS A 122      13.076   9.396 -20.214  1.00 90.64           C  
ATOM   1807  HG2 LYS A 122      13.527   9.471 -19.225  1.00 90.64           H  
ATOM   1808  HG3 LYS A 122      13.553   8.583 -20.762  1.00 90.64           H  
ATOM   1809  CD  LYS A 122      11.582   9.098 -20.067  1.00 90.64           C  
ATOM   1810  HD2 LYS A 122      11.112   9.122 -21.050  1.00 90.64           H  
ATOM   1811  HD3 LYS A 122      11.123   9.858 -19.434  1.00 90.64           H  
ATOM   1812  CE  LYS A 122      11.387   7.713 -19.447  1.00 90.64           C  
ATOM   1813  HE2 LYS A 122      11.936   6.980 -20.039  1.00 90.64           H  
ATOM   1814  HE3 LYS A 122      11.803   7.708 -18.440  1.00 90.64           H  
ATOM   1815  NZ  LYS A 122       9.957   7.341 -19.409  1.00 90.64           N  
ATOM   1816  HZ1 LYS A 122       9.400   7.923 -18.801  1.00 90.64           H  
ATOM   1817  HZ2 LYS A 122       9.494   7.341 -20.307  1.00 90.64           H  
ATOM   1818  HZ3 LYS A 122       9.802   6.390 -19.108  1.00 90.64           H  
ATOM   1819  N   PHE A 123      15.237  13.336 -21.727  1.00 95.15           N  
ATOM   1820  H   PHE A 123      15.479  13.398 -20.748  1.00 95.15           H  
ATOM   1821  CA  PHE A 123      15.379  14.525 -22.541  1.00 95.15           C  
ATOM   1822  HA  PHE A 123      14.602  14.478 -23.304  1.00 95.15           H  
ATOM   1823  C   PHE A 123      16.720  14.553 -23.267  1.00 95.15           C  
ATOM   1824  CB  PHE A 123      15.107  15.796 -21.732  1.00 95.15           C  
ATOM   1825  HB2 PHE A 123      15.773  15.828 -20.869  1.00 95.15           H  
ATOM   1826  HB3 PHE A 123      15.335  16.666 -22.347  1.00 95.15           H  
ATOM   1827  O   PHE A 123      17.729  13.975 -22.864  1.00 95.15           O  
ATOM   1828  CG  PHE A 123      13.665  15.907 -21.276  1.00 95.15           C  
ATOM   1829  CD1 PHE A 123      12.676  16.417 -22.138  1.00 95.15           C  
ATOM   1830  HD1 PHE A 123      12.943  16.737 -23.135  1.00 95.15           H  
ATOM   1831  CD2 PHE A 123      13.309  15.502 -19.979  1.00 95.15           C  
ATOM   1832  HD2 PHE A 123      14.068  15.123 -19.311  1.00 95.15           H  
ATOM   1833  CE1 PHE A 123      11.349  16.546 -21.691  1.00 95.15           C  
ATOM   1834  HE1 PHE A 123      10.599  16.989 -22.329  1.00 95.15           H  
ATOM   1835  CE2 PHE A 123      11.985  15.621 -19.533  1.00 95.15           C  
ATOM   1836  HE2 PHE A 123      11.738  15.345 -18.518  1.00 95.15           H  
ATOM   1837  CZ  PHE A 123      11.003  16.152 -20.387  1.00 95.15           C  
ATOM   1838  HZ  PHE A 123       9.993  16.294 -20.031  1.00 95.15           H  
ATOM   1839  N   SER A 124      16.723  15.250 -24.388  1.00 95.90           N  
ATOM   1840  H   SER A 124      15.864  15.712 -24.654  1.00 95.90           H  
ATOM   1841  CA  SER A 124      17.930  15.587 -25.131  1.00 95.90           C  
ATOM   1842  HA  SER A 124      18.772  15.662 -24.442  1.00 95.90           H  
ATOM   1843  C   SER A 124      17.735  16.940 -25.781  1.00 95.90           C  
ATOM   1844  CB  SER A 124      18.247  14.507 -26.161  1.00 95.90           C  
ATOM   1845  HB2 SER A 124      18.526  13.594 -25.634  1.00 95.90           H  
ATOM   1846  HB3 SER A 124      19.084  14.825 -26.782  1.00 95.90           H  
ATOM   1847  O   SER A 124      16.602  17.313 -26.062  1.00 95.90           O  
ATOM   1848  OG  SER A 124      17.113  14.242 -26.965  1.00 95.90           O  
ATOM   1849  HG  SER A 124      16.348  14.437 -26.418  1.00 95.90           H  
ATOM   1850  N   ALA A 125      18.805  17.677 -26.026  1.00 95.55           N  
ATOM   1851  H   ALA A 125      19.717  17.330 -25.764  1.00 95.55           H  
ATOM   1852  CA  ALA A 125      18.729  18.976 -26.670  1.00 95.55           C  
ATOM   1853  HA  ALA A 125      17.731  19.099 -27.092  1.00 95.55           H  
ATOM   1854  C   ALA A 125      19.695  19.066 -27.852  1.00 95.55           C  
ATOM   1855  CB  ALA A 125      18.894  20.067 -25.607  1.00 95.55           C  
ATOM   1856  HB1 ALA A 125      19.114  21.027 -26.073  1.00 95.55           H  
ATOM   1857  HB2 ALA A 125      19.679  19.798 -24.900  1.00 95.55           H  
ATOM   1858  HB3 ALA A 125      17.968  20.151 -25.040  1.00 95.55           H  
ATOM   1859  O   ALA A 125      20.755  18.442 -27.856  1.00 95.55           O  
ATOM   1860  N   SER A 126      19.299  19.809 -28.878  1.00 94.26           N  
ATOM   1861  H   SER A 126      18.389  20.245 -28.827  1.00 94.26           H  
ATOM   1862  CA  SER A 126      20.115  20.120 -30.048  1.00 94.26           C  
ATOM   1863  HA  SER A 126      21.105  19.680 -29.929  1.00 94.26           H  
ATOM   1864  C   SER A 126      20.281  21.623 -30.181  1.00 94.26           C  
ATOM   1865  CB  SER A 126      19.499  19.545 -31.326  1.00 94.26           C  
ATOM   1866  HB2 SER A 126      19.248  18.498 -31.155  1.00 94.26           H  
ATOM   1867  HB3 SER A 126      20.228  19.607 -32.133  1.00 94.26           H  
ATOM   1868  O   SER A 126      19.354  22.379 -29.882  1.00 94.26           O  
ATOM   1869  OG  SER A 126      18.327  20.243 -31.711  1.00 94.26           O  
ATOM   1870  HG  SER A 126      18.558  21.165 -31.842  1.00 94.26           H  
ATOM   1871  N   ILE A 127      21.422  22.034 -30.711  1.00 94.99           N  
ATOM   1872  H   ILE A 127      22.093  21.337 -31.004  1.00 94.99           H  
ATOM   1873  CA  ILE A 127      21.733  23.412 -31.072  1.00 94.99           C  
ATOM   1874  HA  ILE A 127      20.880  24.056 -30.858  1.00 94.99           H  
ATOM   1875  C   ILE A 127      21.978  23.433 -32.573  1.00 94.99           C  
ATOM   1876  CB  ILE A 127      22.930  23.922 -30.250  1.00 94.99           C  
ATOM   1877  HB  ILE A 127      23.778  23.253 -30.397  1.00 94.99           H  
ATOM   1878  O   ILE A 127      22.778  22.652 -33.080  1.00 94.99           O  
ATOM   1879  CG1 ILE A 127      22.522  23.902 -28.760  1.00 94.99           C  
ATOM   1880 HG12 ILE A 127      22.408  22.869 -28.432  1.00 94.99           H  
ATOM   1881 HG13 ILE A 127      21.563  24.405 -28.635  1.00 94.99           H  
ATOM   1882  CG2 ILE A 127      23.351  25.323 -30.715  1.00 94.99           C  
ATOM   1883 HG21 ILE A 127      24.273  25.621 -30.216  1.00 94.99           H  
ATOM   1884 HG22 ILE A 127      23.556  25.333 -31.785  1.00 94.99           H  
ATOM   1885 HG23 ILE A 127      22.566  26.040 -30.475  1.00 94.99           H  
ATOM   1886  CD1 ILE A 127      23.525  24.570 -27.831  1.00 94.99           C  
ATOM   1887 HD11 ILE A 127      23.490  25.647 -27.995  1.00 94.99           H  
ATOM   1888 HD12 ILE A 127      24.528  24.190 -28.022  1.00 94.99           H  
ATOM   1889 HD13 ILE A 127      23.244  24.376 -26.795  1.00 94.99           H  
ATOM   1890  N   THR A 128      21.240  24.291 -33.268  1.00 93.52           N  
ATOM   1891  H   THR A 128      20.661  24.936 -32.750  1.00 93.52           H  
ATOM   1892  CA  THR A 128      21.234  24.436 -34.732  1.00 93.52           C  
ATOM   1893  HA  THR A 128      22.161  24.043 -35.151  1.00 93.52           H  
ATOM   1894  C   THR A 128      21.144  25.913 -35.103  1.00 93.52           C  
ATOM   1895  CB  THR A 128      20.060  23.672 -35.365  1.00 93.52           C  
ATOM   1896  HB  THR A 128      20.023  23.894 -36.432  1.00 93.52           H  
ATOM   1897  O   THR A 128      20.819  26.731 -34.245  1.00 93.52           O  
ATOM   1898  CG2 THR A 128      20.196  22.157 -35.205  1.00 93.52           C  
ATOM   1899 HG21 THR A 128      20.146  21.879 -34.152  1.00 93.52           H  
ATOM   1900 HG22 THR A 128      21.154  21.838 -35.616  1.00 93.52           H  
ATOM   1901 HG23 THR A 128      19.391  21.664 -35.748  1.00 93.52           H  
ATOM   1902  OG1 THR A 128      18.833  24.051 -34.775  1.00 93.52           O  
ATOM   1903  HG1 THR A 128      19.041  24.476 -33.939  1.00 93.52           H  
ATOM   1904  N   GLU A 129      21.385  26.265 -36.368  1.00 91.16           N  
ATOM   1905  H   GLU A 129      21.744  25.556 -36.992  1.00 91.16           H  
ATOM   1906  CA  GLU A 129      21.313  27.661 -36.848  1.00 91.16           C  
ATOM   1907  HA  GLU A 129      21.671  27.666 -37.877  1.00 91.16           H  
ATOM   1908  C   GLU A 129      22.260  28.610 -36.080  1.00 91.16           C  
ATOM   1909  CB  GLU A 129      19.862  28.207 -36.869  1.00 91.16           C  
ATOM   1910  HB2 GLU A 129      19.512  28.317 -35.842  1.00 91.16           H  
ATOM   1911  HB3 GLU A 129      19.888  29.201 -37.317  1.00 91.16           H  
ATOM   1912  O   GLU A 129      21.893  29.743 -35.767  1.00 91.16           O  
ATOM   1913  CG  GLU A 129      18.820  27.390 -37.650  1.00 91.16           C  
ATOM   1914  HG2 GLU A 129      18.735  26.399 -37.204  1.00 91.16           H  
ATOM   1915  HG3 GLU A 129      19.170  27.273 -38.676  1.00 91.16           H  
ATOM   1916  CD  GLU A 129      17.424  28.059 -37.658  1.00 91.16           C  
ATOM   1917  OE1 GLU A 129      16.559  27.668 -38.471  1.00 91.16           O  
ATOM   1918  OE2 GLU A 129      17.149  28.989 -36.853  1.00 91.16           O  
ATOM   1919  N   VAL A 130      23.466  28.141 -35.747  1.00 91.79           N  
ATOM   1920  H   VAL A 130      23.726  27.209 -36.039  1.00 91.79           H  
ATOM   1921  CA  VAL A 130      24.440  28.917 -34.969  1.00 91.79           C  
ATOM   1922  HA  VAL A 130      23.923  29.336 -34.105  1.00 91.79           H  
ATOM   1923  C   VAL A 130      25.008  30.076 -35.792  1.00 91.79           C  
ATOM   1924  CB  VAL A 130      25.575  28.027 -34.435  1.00 91.79           C  
ATOM   1925  HB  VAL A 130      26.079  27.545 -35.273  1.00 91.79           H  
ATOM   1926  O   VAL A 130      25.540  29.881 -36.886  1.00 91.79           O  
ATOM   1927  CG1 VAL A 130      26.608  28.845 -33.653  1.00 91.79           C  
ATOM   1928 HG11 VAL A 130      26.145  29.329 -32.793  1.00 91.79           H  
ATOM   1929 HG12 VAL A 130      27.398  28.174 -33.317  1.00 91.79           H  
ATOM   1930 HG13 VAL A 130      27.077  29.597 -34.288  1.00 91.79           H  
ATOM   1931  CG2 VAL A 130      25.028  26.938 -33.503  1.00 91.79           C  
ATOM   1932 HG21 VAL A 130      24.369  26.265 -34.052  1.00 91.79           H  
ATOM   1933 HG22 VAL A 130      25.854  26.358 -33.091  1.00 91.79           H  
ATOM   1934 HG23 VAL A 130      24.479  27.399 -32.683  1.00 91.79           H  
ATOM   1935  N   ASN A 131      24.961  31.282 -35.231  1.00 90.77           N  
ATOM   1936  H   ASN A 131      24.473  31.361 -34.350  1.00 90.77           H  
ATOM   1937  CA  ASN A 131      25.627  32.476 -35.737  1.00 90.77           C  
ATOM   1938  HA  ASN A 131      26.414  32.185 -36.432  1.00 90.77           H  
ATOM   1939  C   ASN A 131      26.285  33.232 -34.570  1.00 90.77           C  
ATOM   1940  CB  ASN A 131      24.603  33.331 -36.498  1.00 90.77           C  
ATOM   1941  HB2 ASN A 131      24.153  32.738 -37.293  1.00 90.77           H  
ATOM   1942  HB3 ASN A 131      23.817  33.642 -35.809  1.00 90.77           H  
ATOM   1943  O   ASN A 131      25.680  34.113 -33.960  1.00 90.77           O  
ATOM   1944  CG  ASN A 131      25.245  34.557 -37.121  1.00 90.77           C  
ATOM   1945  ND2 ASN A 131      24.497  35.619 -37.293  1.00 90.77           N  
ATOM   1946 HD21 ASN A 131      23.616  35.656 -36.800  1.00 90.77           H  
ATOM   1947 HD22 ASN A 131      25.000  36.453 -37.562  1.00 90.77           H  
ATOM   1948  OD1 ASN A 131      26.411  34.583 -37.481  1.00 90.77           O  
ATOM   1949  N   GLY A 132      27.524  32.862 -34.233  1.00 90.34           N  
ATOM   1950  H   GLY A 132      27.945  32.086 -34.724  1.00 90.34           H  
ATOM   1951  CA  GLY A 132      28.203  33.383 -33.045  1.00 90.34           C  
ATOM   1952  HA2 GLY A 132      28.198  34.473 -33.068  1.00 90.34           H  
ATOM   1953  HA3 GLY A 132      29.240  33.047 -33.026  1.00 90.34           H  
ATOM   1954  C   GLY A 132      27.516  32.899 -31.767  1.00 90.34           C  
ATOM   1955  O   GLY A 132      27.459  31.694 -31.516  1.00 90.34           O  
ATOM   1956  N   LEU A 133      26.988  33.837 -30.977  1.00 91.49           N  
ATOM   1957  H   LEU A 133      27.078  34.803 -31.255  1.00 91.49           H  
ATOM   1958  CA  LEU A 133      26.237  33.552 -29.749  1.00 91.49           C  
ATOM   1959  HA  LEU A 133      26.611  32.626 -29.312  1.00 91.49           H  
ATOM   1960  C   LEU A 133      24.740  33.313 -29.985  1.00 91.49           C  
ATOM   1961  CB  LEU A 133      26.456  34.689 -28.734  1.00 91.49           C  
ATOM   1962  HB2 LEU A 133      25.864  34.476 -27.844  1.00 91.49           H  
ATOM   1963  HB3 LEU A 133      26.074  35.618 -29.159  1.00 91.49           H  
ATOM   1964  O   LEU A 133      24.060  32.899 -29.050  1.00 91.49           O  
ATOM   1965  CG  LEU A 133      27.917  34.910 -28.301  1.00 91.49           C  
ATOM   1966  HG  LEU A 133      28.495  35.253 -29.159  1.00 91.49           H  
ATOM   1967  CD1 LEU A 133      27.969  35.992 -27.225  1.00 91.49           C  
ATOM   1968 HD11 LEU A 133      27.408  35.682 -26.344  1.00 91.49           H  
ATOM   1969 HD12 LEU A 133      27.549  36.921 -27.610  1.00 91.49           H  
ATOM   1970 HD13 LEU A 133      29.004  36.175 -26.935  1.00 91.49           H  
ATOM   1971  CD2 LEU A 133      28.575  33.647 -27.742  1.00 91.49           C  
ATOM   1972 HD21 LEU A 133      29.586  33.887 -27.411  1.00 91.49           H  
ATOM   1973 HD22 LEU A 133      28.010  33.270 -26.890  1.00 91.49           H  
ATOM   1974 HD23 LEU A 133      28.643  32.878 -28.511  1.00 91.49           H  
ATOM   1975  N   ASP A 134      24.229  33.554 -31.197  1.00 93.30           N  
ATOM   1976  H   ASP A 134      24.850  33.863 -31.931  1.00 93.30           H  
ATOM   1977  CA  ASP A 134      22.833  33.297 -31.559  1.00 93.30           C  
ATOM   1978  HA  ASP A 134      22.207  33.424 -30.676  1.00 93.30           H  
ATOM   1979  C   ASP A 134      22.650  31.865 -32.072  1.00 93.30           C  
ATOM   1980  CB  ASP A 134      22.349  34.290 -32.626  1.00 93.30           C  
ATOM   1981  HB2 ASP A 134      21.365  33.968 -32.968  1.00 93.30           H  
ATOM   1982  HB3 ASP A 134      23.022  34.252 -33.482  1.00 93.30           H  
ATOM   1983  O   ASP A 134      23.452  31.372 -32.864  1.00 93.30           O  
ATOM   1984  CG  ASP A 134      22.215  35.736 -32.144  1.00 93.30           C  
ATOM   1985  OD1 ASP A 134      21.938  35.950 -30.940  1.00 93.30           O  
ATOM   1986  OD2 ASP A 134      22.260  36.627 -33.022  1.00 93.30           O  
ATOM   1987  N   PHE A 135      21.577  31.198 -31.651  1.00 94.43           N  
ATOM   1988  H   PHE A 135      20.972  31.640 -30.973  1.00 94.43           H  
ATOM   1989  CA  PHE A 135      21.278  29.820 -32.036  1.00 94.43           C  
ATOM   1990  HA  PHE A 135      21.546  29.685 -33.084  1.00 94.43           H  
ATOM   1991  C   PHE A 135      19.787  29.488 -31.899  1.00 94.43           C  
ATOM   1992  CB  PHE A 135      22.127  28.844 -31.198  1.00 94.43           C  
ATOM   1993  HB2 PHE A 135      21.911  27.832 -31.541  1.00 94.43           H  
ATOM   1994  HB3 PHE A 135      23.180  29.029 -31.411  1.00 94.43           H  
ATOM   1995  O   PHE A 135      19.013  30.170 -31.224  1.00 94.43           O  
ATOM   1996  CG  PHE A 135      21.927  28.926 -29.691  1.00 94.43           C  
ATOM   1997  CD1 PHE A 135      22.530  29.973 -28.973  1.00 94.43           C  
ATOM   1998  HD1 PHE A 135      23.141  30.696 -29.493  1.00 94.43           H  
ATOM   1999  CD2 PHE A 135      21.154  27.975 -28.995  1.00 94.43           C  
ATOM   2000  HD2 PHE A 135      20.701  27.151 -29.527  1.00 94.43           H  
ATOM   2001  CE1 PHE A 135      22.317  30.111 -27.594  1.00 94.43           C  
ATOM   2002  HE1 PHE A 135      22.724  30.964 -27.072  1.00 94.43           H  
ATOM   2003  CE2 PHE A 135      21.003  28.078 -27.596  1.00 94.43           C  
ATOM   2004  HE2 PHE A 135      20.469  27.329 -27.030  1.00 94.43           H  
ATOM   2005  CZ  PHE A 135      21.567  29.155 -26.898  1.00 94.43           C  
ATOM   2006  HZ  PHE A 135      21.434  29.246 -25.831  1.00 94.43           H  
ATOM   2007  N   THR A 136      19.379  28.386 -32.519  1.00 94.33           N  
ATOM   2008  H   THR A 136      20.045  27.901 -33.103  1.00 94.33           H  
ATOM   2009  CA  THR A 136      18.086  27.743 -32.293  1.00 94.33           C  
ATOM   2010  HA  THR A 136      17.454  28.399 -31.694  1.00 94.33           H  
ATOM   2011  C   THR A 136      18.300  26.456 -31.509  1.00 94.33           C  
ATOM   2012  CB  THR A 136      17.340  27.499 -33.611  1.00 94.33           C  
ATOM   2013  HB  THR A 136      17.962  26.921 -34.294  1.00 94.33           H  
ATOM   2014  O   THR A 136      18.914  25.500 -31.989  1.00 94.33           O  
ATOM   2015  CG2 THR A 136      16.011  26.775 -33.382  1.00 94.33           C  
ATOM   2016 HG21 THR A 136      16.193  25.756 -33.041  1.00 94.33           H  
ATOM   2017 HG22 THR A 136      15.461  26.725 -34.323  1.00 94.33           H  
ATOM   2018 HG23 THR A 136      15.415  27.305 -32.639  1.00 94.33           H  
ATOM   2019  OG1 THR A 136      17.009  28.740 -34.199  1.00 94.33           O  
ATOM   2020  HG1 THR A 136      17.280  28.720 -35.120  1.00 94.33           H  
ATOM   2021  N   MET A 137      17.754  26.423 -30.298  1.00 93.45           N  
ATOM   2022  H   MET A 137      17.236  27.232 -29.987  1.00 93.45           H  
ATOM   2023  CA  MET A 137      17.775  25.264 -29.418  1.00 93.45           C  
ATOM   2024  HA  MET A 137      18.606  24.617 -29.700  1.00 93.45           H  
ATOM   2025  C   MET A 137      16.468  24.492 -29.520  1.00 93.45           C  
ATOM   2026  CB  MET A 137      18.016  25.739 -27.994  1.00 93.45           C  
ATOM   2027  HB2 MET A 137      17.236  26.457 -27.738  1.00 93.45           H  
ATOM   2028  HB3 MET A 137      18.974  26.259 -27.975  1.00 93.45           H  
ATOM   2029  O   MET A 137      15.389  25.080 -29.489  1.00 93.45           O  
ATOM   2030  CG  MET A 137      18.065  24.605 -26.965  1.00 93.45           C  
ATOM   2031  HG2 MET A 137      18.945  23.991 -27.161  1.00 93.45           H  
ATOM   2032  HG3 MET A 137      17.177  23.978 -27.046  1.00 93.45           H  
ATOM   2033  SD  MET A 137      18.153  25.225 -25.276  1.00 93.45           S  
ATOM   2034  CE  MET A 137      16.462  25.861 -25.103  1.00 93.45           C  
ATOM   2035  HE1 MET A 137      16.393  26.494 -24.218  1.00 93.45           H  
ATOM   2036  HE2 MET A 137      16.187  26.477 -25.959  1.00 93.45           H  
ATOM   2037  HE3 MET A 137      15.764  25.028 -25.015  1.00 93.45           H  
ATOM   2038  N   THR A 138      16.554  23.166 -29.577  1.00 94.51           N  
ATOM   2039  H   THR A 138      17.474  22.749 -29.588  1.00 94.51           H  
ATOM   2040  CA  THR A 138      15.384  22.284 -29.526  1.00 94.51           C  
ATOM   2041  HA  THR A 138      14.513  22.861 -29.215  1.00 94.51           H  
ATOM   2042  C   THR A 138      15.595  21.188 -28.490  1.00 94.51           C  
ATOM   2043  CB  THR A 138      15.067  21.707 -30.911  1.00 94.51           C  
ATOM   2044  HB  THR A 138      15.891  21.085 -31.261  1.00 94.51           H  
ATOM   2045  O   THR A 138      16.547  20.424 -28.587  1.00 94.51           O  
ATOM   2046  CG2 THR A 138      13.778  20.892 -30.908  1.00 94.51           C  
ATOM   2047 HG21 THR A 138      13.889  20.012 -30.274  1.00 94.51           H  
ATOM   2048 HG22 THR A 138      13.553  20.566 -31.924  1.00 94.51           H  
ATOM   2049 HG23 THR A 138      12.964  21.512 -30.534  1.00 94.51           H  
ATOM   2050  OG1 THR A 138      14.857  22.771 -31.818  1.00 94.51           O  
ATOM   2051  HG1 THR A 138      15.722  23.127 -32.031  1.00 94.51           H  
ATOM   2052  N   ILE A 139      14.705  21.111 -27.503  1.00 94.93           N  
ATOM   2053  H   ILE A 139      13.935  21.763 -27.527  1.00 94.93           H  
ATOM   2054  CA  ILE A 139      14.632  20.053 -26.494  1.00 94.93           C  
ATOM   2055  HA  ILE A 139      15.615  19.595 -26.394  1.00 94.93           H  
ATOM   2056  C   ILE A 139      13.642  18.994 -26.985  1.00 94.93           C  
ATOM   2057  CB  ILE A 139      14.230  20.613 -25.107  1.00 94.93           C  
ATOM   2058  HB  ILE A 139      13.219  21.011 -25.180  1.00 94.93           H  
ATOM   2059  O   ILE A 139      12.524  19.312 -27.396  1.00 94.93           O  
ATOM   2060  CG1 ILE A 139      15.171  21.762 -24.668  1.00 94.93           C  
ATOM   2061 HG12 ILE A 139      16.197  21.395 -24.618  1.00 94.93           H  
ATOM   2062 HG13 ILE A 139      15.137  22.557 -25.413  1.00 94.93           H  
ATOM   2063  CG2 ILE A 139      14.220  19.478 -24.063  1.00 94.93           C  
ATOM   2064 HG21 ILE A 139      13.885  19.853 -23.096  1.00 94.93           H  
ATOM   2065 HG22 ILE A 139      13.525  18.690 -24.353  1.00 94.93           H  
ATOM   2066 HG23 ILE A 139      15.219  19.058 -23.950  1.00 94.93           H  
ATOM   2067  CD1 ILE A 139      14.823  22.401 -23.319  1.00 94.93           C  
ATOM   2068 HD11 ILE A 139      13.777  22.708 -23.306  1.00 94.93           H  
ATOM   2069 HD12 ILE A 139      15.012  21.704 -22.503  1.00 94.93           H  
ATOM   2070 HD13 ILE A 139      15.456  23.276 -23.168  1.00 94.93           H  
ATOM   2071  N   PHE A 140      14.035  17.729 -26.912  1.00 94.21           N  
ATOM   2072  H   PHE A 140      14.960  17.560 -26.544  1.00 94.21           H  
ATOM   2073  CA  PHE A 140      13.256  16.560 -27.294  1.00 94.21           C  
ATOM   2074  HA  PHE A 140      12.307  16.888 -27.720  1.00 94.21           H  
ATOM   2075  C   PHE A 140      12.982  15.685 -26.074  1.00 94.21           C  
ATOM   2076  CB  PHE A 140      14.007  15.733 -28.347  1.00 94.21           C  
ATOM   2077  HB2 PHE A 140      13.376  14.896 -28.644  1.00 94.21           H  
ATOM   2078  HB3 PHE A 140      14.902  15.313 -27.888  1.00 94.21           H  
ATOM   2079  O   PHE A 140      13.902  15.399 -25.311  1.00 94.21           O  
ATOM   2080  CG  PHE A 140      14.427  16.491 -29.586  1.00 94.21           C  
ATOM   2081  CD1 PHE A 140      13.612  16.485 -30.733  1.00 94.21           C  
ATOM   2082  HD1 PHE A 140      12.676  15.947 -30.730  1.00 94.21           H  
ATOM   2083  CD2 PHE A 140      15.645  17.194 -29.595  1.00 94.21           C  
ATOM   2084  HD2 PHE A 140      16.272  17.215 -28.716  1.00 94.21           H  
ATOM   2085  CE1 PHE A 140      14.023  17.173 -31.890  1.00 94.21           C  
ATOM   2086  HE1 PHE A 140      13.409  17.160 -32.778  1.00 94.21           H  
ATOM   2087  CE2 PHE A 140      16.039  17.895 -30.743  1.00 94.21           C  
ATOM   2088  HE2 PHE A 140      16.965  18.451 -30.731  1.00 94.21           H  
ATOM   2089  CZ  PHE A 140      15.233  17.886 -31.892  1.00 94.21           C  
ATOM   2090  HZ  PHE A 140      15.549  18.432 -32.769  1.00 94.21           H  
ATOM   2091  N   ASN A 141      11.754  15.183 -25.950  1.00 90.45           N  
ATOM   2092  H   ASN A 141      11.072  15.443 -26.649  1.00 90.45           H  
ATOM   2093  CA  ASN A 141      11.419  14.058 -25.081  1.00 90.45           C  
ATOM   2094  HA  ASN A 141      12.174  13.952 -24.302  1.00 90.45           H  
ATOM   2095  C   ASN A 141      11.421  12.780 -25.935  1.00 90.45           C  
ATOM   2096  CB  ASN A 141      10.073  14.328 -24.392  1.00 90.45           C  
ATOM   2097  HB2 ASN A 141       9.277  14.375 -25.134  1.00 90.45           H  
ATOM   2098  HB3 ASN A 141      10.117  15.290 -23.880  1.00 90.45           H  
ATOM   2099  O   ASN A 141      10.519  12.547 -26.750  1.00 90.45           O  
ATOM   2100  CG  ASN A 141       9.720  13.262 -23.367  1.00 90.45           C  
ATOM   2101  ND2 ASN A 141       8.643  13.452 -22.643  1.00 90.45           N  
ATOM   2102 HD21 ASN A 141       8.440  12.753 -21.944  1.00 90.45           H  
ATOM   2103 HD22 ASN A 141       8.116  14.308 -22.739  1.00 90.45           H  
ATOM   2104  OD1 ASN A 141      10.386  12.250 -23.212  1.00 90.45           O  
ATOM   2105  N   GLY A 142      12.491  11.988 -25.837  1.00 86.33           N  
ATOM   2106  H   GLY A 142      13.176  12.187 -25.123  1.00 86.33           H  
ATOM   2107  CA  GLY A 142      12.715  10.853 -26.730  1.00 86.33           C  
ATOM   2108  HA2 GLY A 142      13.636  10.351 -26.436  1.00 86.33           H  
ATOM   2109  HA3 GLY A 142      11.892  10.147 -26.621  1.00 86.33           H  
ATOM   2110  C   GLY A 142      12.841  11.276 -28.202  1.00 86.33           C  
ATOM   2111  O   GLY A 142      13.896  11.741 -28.635  1.00 86.33           O  
ATOM   2112  N   LYS A 143      11.780  11.061 -28.992  1.00 84.14           N  
ATOM   2113  H   LYS A 143      10.937  10.756 -28.527  1.00 84.14           H  
ATOM   2114  CA  LYS A 143      11.706  11.424 -30.425  1.00 84.14           C  
ATOM   2115  HA  LYS A 143      12.691  11.741 -30.768  1.00 84.14           H  
ATOM   2116  C   LYS A 143      10.796  12.624 -30.707  1.00 84.14           C  
ATOM   2117  CB  LYS A 143      11.265  10.213 -31.265  1.00 84.14           C  
ATOM   2118  HB2 LYS A 143      10.310   9.845 -30.888  1.00 84.14           H  
ATOM   2119  HB3 LYS A 143      11.119  10.536 -32.296  1.00 84.14           H  
ATOM   2120  O   LYS A 143      10.707  13.052 -31.854  1.00 84.14           O  
ATOM   2121  CG  LYS A 143      12.293   9.074 -31.266  1.00 84.14           C  
ATOM   2122  HG2 LYS A 143      12.415   8.689 -30.254  1.00 84.14           H  
ATOM   2123  HG3 LYS A 143      13.252   9.455 -31.618  1.00 84.14           H  
ATOM   2124  CD  LYS A 143      11.829   7.939 -32.187  1.00 84.14           C  
ATOM   2125  HD2 LYS A 143      11.718   8.322 -33.202  1.00 84.14           H  
ATOM   2126  HD3 LYS A 143      10.863   7.574 -31.837  1.00 84.14           H  
ATOM   2127  CE  LYS A 143      12.848   6.794 -32.173  1.00 84.14           C  
ATOM   2128  HE2 LYS A 143      12.991   6.474 -31.141  1.00 84.14           H  
ATOM   2129  HE3 LYS A 143      13.802   7.173 -32.539  1.00 84.14           H  
ATOM   2130  NZ  LYS A 143      12.396   5.649 -33.001  1.00 84.14           N  
ATOM   2131  HZ1 LYS A 143      13.075   4.902 -32.973  1.00 84.14           H  
ATOM   2132  HZ2 LYS A 143      12.264   5.933 -33.961  1.00 84.14           H  
ATOM   2133  HZ3 LYS A 143      11.520   5.288 -32.649  1.00 84.14           H  
ATOM   2134  N   VAL A 144      10.099  13.133 -29.695  1.00 89.60           N  
ATOM   2135  H   VAL A 144      10.288  12.812 -28.756  1.00 89.60           H  
ATOM   2136  CA  VAL A 144       9.108  14.203 -29.844  1.00 89.60           C  
ATOM   2137  HA  VAL A 144       8.786  14.257 -30.884  1.00 89.60           H  
ATOM   2138  C   VAL A 144       9.752  15.534 -29.480  1.00 89.60           C  
ATOM   2139  CB  VAL A 144       7.860  13.907 -28.988  1.00 89.60           C  
ATOM   2140  HB  VAL A 144       8.145  13.849 -27.938  1.00 89.60           H  
ATOM   2141  O   VAL A 144      10.421  15.630 -28.453  1.00 89.60           O  
ATOM   2142  CG1 VAL A 144       6.794  14.994 -29.149  1.00 89.60           C  
ATOM   2143 HG11 VAL A 144       5.904  14.727 -28.579  1.00 89.60           H  
ATOM   2144 HG12 VAL A 144       7.160  15.942 -28.753  1.00 89.60           H  
ATOM   2145 HG13 VAL A 144       6.525  15.118 -30.198  1.00 89.60           H  
ATOM   2146  CG2 VAL A 144       7.225  12.568 -29.400  1.00 89.60           C  
ATOM   2147 HG21 VAL A 144       6.320  12.399 -28.816  1.00 89.60           H  
ATOM   2148 HG22 VAL A 144       6.970  12.583 -30.460  1.00 89.60           H  
ATOM   2149 HG23 VAL A 144       7.911  11.746 -29.198  1.00 89.60           H  
ATOM   2150  N   VAL A 145       9.559  16.558 -30.316  1.00 90.20           N  
ATOM   2151  H   VAL A 145       8.976  16.419 -31.129  1.00 90.20           H  
ATOM   2152  CA  VAL A 145       9.964  17.935 -29.996  1.00 90.20           C  
ATOM   2153  HA  VAL A 145      11.016  17.944 -29.707  1.00 90.20           H  
ATOM   2154  C   VAL A 145       9.131  18.417 -28.813  1.00 90.20           C  
ATOM   2155  CB  VAL A 145       9.783  18.884 -31.196  1.00 90.20           C  
ATOM   2156  HB  VAL A 145       8.755  18.826 -31.554  1.00 90.20           H  
ATOM   2157  O   VAL A 145       7.908  18.469 -28.901  1.00 90.20           O  
ATOM   2158  CG1 VAL A 145      10.092  20.337 -30.812  1.00 90.20           C  
ATOM   2159 HG11 VAL A 145       9.307  20.727 -30.164  1.00 90.20           H  
ATOM   2160 HG12 VAL A 145      10.138  20.964 -31.702  1.00 90.20           H  
ATOM   2161 HG13 VAL A 145      11.042  20.387 -30.280  1.00 90.20           H  
ATOM   2162  CG2 VAL A 145      10.714  18.492 -32.349  1.00 90.20           C  
ATOM   2163 HG21 VAL A 145      11.749  18.639 -32.039  1.00 90.20           H  
ATOM   2164 HG22 VAL A 145      10.515  19.127 -33.212  1.00 90.20           H  
ATOM   2165 HG23 VAL A 145      10.559  17.453 -32.636  1.00 90.20           H  
ATOM   2166  N   HIS A 146       9.804  18.753 -27.716  1.00 89.80           N  
ATOM   2167  H   HIS A 146      10.813  18.713 -27.741  1.00 89.80           H  
ATOM   2168  CA  HIS A 146       9.183  19.216 -26.477  1.00 89.80           C  
ATOM   2169  HA  HIS A 146       8.151  18.871 -26.423  1.00 89.80           H  
ATOM   2170  C   HIS A 146       9.144  20.743 -26.410  1.00 89.80           C  
ATOM   2171  CB  HIS A 146       9.947  18.613 -25.292  1.00 89.80           C  
ATOM   2172  HB2 HIS A 146      10.958  19.019 -25.248  1.00 89.80           H  
ATOM   2173  HB3 HIS A 146      10.019  17.534 -25.427  1.00 89.80           H  
ATOM   2174  O   HIS A 146       8.096  21.332 -26.166  1.00 89.80           O  
ATOM   2175  CG  HIS A 146       9.256  18.871 -23.985  1.00 89.80           C  
ATOM   2176  CD2 HIS A 146       9.575  19.842 -23.083  1.00 89.80           C  
ATOM   2177  HD2 HIS A 146      10.375  20.564 -23.158  1.00 89.80           H  
ATOM   2178  ND1 HIS A 146       8.161  18.144 -23.518  1.00 89.80           N  
ATOM   2179  CE1 HIS A 146       7.831  18.713 -22.347  1.00 89.80           C  
ATOM   2180  HE1 HIS A 146       7.021  18.401 -21.704  1.00 89.80           H  
ATOM   2181  NE2 HIS A 146       8.666  19.719 -22.058  1.00 89.80           N  
ATOM   2182  HE2 HIS A 146       8.628  20.237 -21.191  1.00 89.80           H  
ATOM   2183  N   LYS A 147      10.279  21.396 -26.685  1.00 91.65           N  
ATOM   2184  H   LYS A 147      11.093  20.844 -26.916  1.00 91.65           H  
ATOM   2185  CA  LYS A 147      10.423  22.858 -26.661  1.00 91.65           C  
ATOM   2186  HA  LYS A 147       9.460  23.312 -26.894  1.00 91.65           H  
ATOM   2187  C   LYS A 147      11.430  23.287 -27.723  1.00 91.65           C  
ATOM   2188  CB  LYS A 147      10.833  23.286 -25.235  1.00 91.65           C  
ATOM   2189  HB2 LYS A 147      10.102  22.882 -24.534  1.00 91.65           H  
ATOM   2190  HB3 LYS A 147      11.802  22.850 -24.994  1.00 91.65           H  
ATOM   2191  O   LYS A 147      12.447  22.628 -27.894  1.00 91.65           O  
ATOM   2192  CG  LYS A 147      10.908  24.807 -25.020  1.00 91.65           C  
ATOM   2193  HG2 LYS A 147       9.965  25.264 -25.318  1.00 91.65           H  
ATOM   2194  HG3 LYS A 147      11.710  25.210 -25.639  1.00 91.65           H  
ATOM   2195  CD  LYS A 147      11.190  25.146 -23.543  1.00 91.65           C  
ATOM   2196  HD2 LYS A 147      10.366  24.781 -22.931  1.00 91.65           H  
ATOM   2197  HD3 LYS A 147      12.100  24.635 -23.229  1.00 91.65           H  
ATOM   2198  CE  LYS A 147      11.360  26.656 -23.304  1.00 91.65           C  
ATOM   2199  HE2 LYS A 147      10.453  27.170 -23.622  1.00 91.65           H  
ATOM   2200  HE3 LYS A 147      12.194  27.015 -23.907  1.00 91.65           H  
ATOM   2201  NZ  LYS A 147      11.620  26.956 -21.872  1.00 91.65           N  
ATOM   2202  HZ1 LYS A 147      11.792  27.929 -21.664  1.00 91.65           H  
ATOM   2203  HZ2 LYS A 147      10.832  26.686 -21.300  1.00 91.65           H  
ATOM   2204  HZ3 LYS A 147      12.395  26.433 -21.490  1.00 91.65           H  
ATOM   2205  N   SER A 148      11.174  24.384 -28.430  1.00 91.85           N  
ATOM   2206  H   SER A 148      10.336  24.912 -28.230  1.00 91.85           H  
ATOM   2207  CA  SER A 148      12.140  24.982 -29.358  1.00 91.85           C  
ATOM   2208  HA  SER A 148      13.129  24.581 -29.138  1.00 91.85           H  
ATOM   2209  C   SER A 148      12.186  26.491 -29.145  1.00 91.85           C  
ATOM   2210  CB  SER A 148      11.809  24.625 -30.809  1.00 91.85           C  
ATOM   2211  HB2 SER A 148      11.656  23.548 -30.892  1.00 91.85           H  
ATOM   2212  HB3 SER A 148      10.893  25.136 -31.106  1.00 91.85           H  
ATOM   2213  O   SER A 148      11.138  27.126 -29.031  1.00 91.85           O  
ATOM   2214  OG  SER A 148      12.864  25.004 -31.668  1.00 91.85           O  
ATOM   2215  HG  SER A 148      13.553  24.337 -31.629  1.00 91.85           H  
ATOM   2216  N   VAL A 149      13.388  27.053 -29.030  1.00 92.98           N  
ATOM   2217  H   VAL A 149      14.200  26.473 -29.188  1.00 92.98           H  
ATOM   2218  CA  VAL A 149      13.624  28.460 -28.684  1.00 92.98           C  
ATOM   2219  HA  VAL A 149      12.720  29.035 -28.885  1.00 92.98           H  
ATOM   2220  C   VAL A 149      14.753  29.004 -29.552  1.00 92.98           C  
ATOM   2221  CB  VAL A 149      13.982  28.633 -27.191  1.00 92.98           C  
ATOM   2222  HB  VAL A 149      14.952  28.173 -27.001  1.00 92.98           H  
ATOM   2223  O   VAL A 149      15.817  28.396 -29.640  1.00 92.98           O  
ATOM   2224  CG1 VAL A 149      14.061  30.114 -26.802  1.00 92.98           C  
ATOM   2225 HG11 VAL A 149      14.825  30.626 -27.387  1.00 92.98           H  
ATOM   2226 HG12 VAL A 149      13.099  30.603 -26.956  1.00 92.98           H  
ATOM   2227 HG13 VAL A 149      14.343  30.204 -25.753  1.00 92.98           H  
ATOM   2228  CG2 VAL A 149      12.954  27.979 -26.259  1.00 92.98           C  
ATOM   2229 HG21 VAL A 149      11.953  28.344 -26.487  1.00 92.98           H  
ATOM   2230 HG22 VAL A 149      12.994  26.897 -26.383  1.00 92.98           H  
ATOM   2231 HG23 VAL A 149      13.207  28.218 -25.226  1.00 92.98           H  
ATOM   2232  N   LYS A 150      14.536  30.169 -30.169  1.00 91.74           N  
ATOM   2233  H   LYS A 150      13.654  30.631 -29.999  1.00 91.74           H  
ATOM   2234  CA  LYS A 150      15.611  30.960 -30.783  1.00 91.74           C  
ATOM   2235  HA  LYS A 150      16.414  30.301 -31.115  1.00 91.74           H  
ATOM   2236  C   LYS A 150      16.187  31.888 -29.726  1.00 91.74           C  
ATOM   2237  CB  LYS A 150      15.113  31.753 -31.998  1.00 91.74           C  
ATOM   2238  HB2 LYS A 150      15.969  32.284 -32.414  1.00 91.74           H  
ATOM   2239  HB3 LYS A 150      14.366  32.486 -31.693  1.00 91.74           H  
ATOM   2240  O   LYS A 150      15.452  32.740 -29.228  1.00 91.74           O  
ATOM   2241  CG  LYS A 150      14.513  30.836 -33.070  1.00 91.74           C  
ATOM   2242  HG2 LYS A 150      13.474  30.619 -32.823  1.00 91.74           H  
ATOM   2243  HG3 LYS A 150      15.062  29.894 -33.073  1.00 91.74           H  
ATOM   2244  CD  LYS A 150      14.597  31.462 -34.466  1.00 91.74           C  
ATOM   2245  HD2 LYS A 150      13.996  32.370 -34.516  1.00 91.74           H  
ATOM   2246  HD3 LYS A 150      15.642  31.700 -34.666  1.00 91.74           H  
ATOM   2247  CE  LYS A 150      14.102  30.437 -35.494  1.00 91.74           C  
ATOM   2248  HE2 LYS A 150      14.241  29.444 -35.065  1.00 91.74           H  
ATOM   2249  HE3 LYS A 150      13.037  30.578 -35.673  1.00 91.74           H  
ATOM   2250  NZ  LYS A 150      14.876  30.485 -36.757  1.00 91.74           N  
ATOM   2251  HZ1 LYS A 150      14.552  29.810 -37.434  1.00 91.74           H  
ATOM   2252  HZ2 LYS A 150      14.966  31.406 -37.162  1.00 91.74           H  
ATOM   2253  HZ3 LYS A 150      15.807  30.129 -36.594  1.00 91.74           H  
ATOM   2254  N   ALA A 151      17.456  31.717 -29.394  1.00 92.41           N  
ATOM   2255  H   ALA A 151      18.028  31.074 -29.922  1.00 92.41           H  
ATOM   2256  CA  ALA A 151      18.081  32.362 -28.253  1.00 92.41           C  
ATOM   2257  HA  ALA A 151      17.475  33.210 -27.933  1.00 92.41           H  
ATOM   2258  C   ALA A 151      19.478  32.893 -28.582  1.00 92.41           C  
ATOM   2259  CB  ALA A 151      18.119  31.359 -27.102  1.00 92.41           C  
ATOM   2260  HB1 ALA A 151      17.133  30.924 -26.944  1.00 92.41           H  
ATOM   2261  HB2 ALA A 151      18.420  31.876 -26.190  1.00 92.41           H  
ATOM   2262  HB3 ALA A 151      18.838  30.571 -27.326  1.00 92.41           H  
ATOM   2263  O   ALA A 151      20.029  32.617 -29.646  1.00 92.41           O  
ATOM   2264  N   SER A 152      20.020  33.662 -27.648  1.00 93.80           N  
ATOM   2265  H   SER A 152      19.478  33.848 -26.816  1.00 93.80           H  
ATOM   2266  CA  SER A 152      21.384  34.169 -27.655  1.00 93.80           C  
ATOM   2267  HA  SER A 152      21.945  33.679 -28.451  1.00 93.80           H  
ATOM   2268  C   SER A 152      22.046  33.877 -26.311  1.00 93.80           C  
ATOM   2269  CB  SER A 152      21.367  35.671 -27.918  1.00 93.80           C  
ATOM   2270  HB2 SER A 152      21.112  36.196 -26.998  1.00 93.80           H  
ATOM   2271  HB3 SER A 152      20.618  35.901 -28.676  1.00 93.80           H  
ATOM   2272  O   SER A 152      21.360  33.863 -25.286  1.00 93.80           O  
ATOM   2273  OG  SER A 152      22.622  36.098 -28.383  1.00 93.80           O  
ATOM   2274  HG  SER A 152      22.566  36.079 -29.341  1.00 93.80           H  
ATOM   2275  N   LEU A 153      23.361  33.660 -26.295  1.00 92.49           N  
ATOM   2276  H   LEU A 153      23.845  33.622 -27.181  1.00 92.49           H  
ATOM   2277  CA  LEU A 153      24.148  33.642 -25.051  1.00 92.49           C  
ATOM   2278  HA  LEU A 153      23.536  33.245 -24.241  1.00 92.49           H  
ATOM   2279  C   LEU A 153      24.586  35.043 -24.601  1.00 92.49           C  
ATOM   2280  CB  LEU A 153      25.390  32.755 -25.191  1.00 92.49           C  
ATOM   2281  HB2 LEU A 153      26.043  33.204 -25.940  1.00 92.49           H  
ATOM   2282  HB3 LEU A 153      25.916  32.778 -24.237  1.00 92.49           H  
ATOM   2283  O   LEU A 153      25.164  35.180 -23.528  1.00 92.49           O  
ATOM   2284  CG  LEU A 153      25.161  31.288 -25.557  1.00 92.49           C  
ATOM   2285  HG  LEU A 153      24.746  31.226 -26.563  1.00 92.49           H  
ATOM   2286  CD1 LEU A 153      26.515  30.594 -25.575  1.00 92.49           C  
ATOM   2287 HD11 LEU A 153      26.974  30.642 -24.588  1.00 92.49           H  
ATOM   2288 HD12 LEU A 153      26.385  29.548 -25.854  1.00 92.49           H  
ATOM   2289 HD13 LEU A 153      27.172  31.072 -26.301  1.00 92.49           H  
ATOM   2290  CD2 LEU A 153      24.254  30.564 -24.561  1.00 92.49           C  
ATOM   2291 HD21 LEU A 153      23.260  31.010 -24.573  1.00 92.49           H  
ATOM   2292 HD22 LEU A 153      24.675  30.637 -23.558  1.00 92.49           H  
ATOM   2293 HD23 LEU A 153      24.176  29.514 -24.843  1.00 92.49           H  
ATOM   2294  N   ASP A 154      24.335  36.072 -25.408  1.00 91.03           N  
ATOM   2295  H   ASP A 154      23.862  35.912 -26.286  1.00 91.03           H  
ATOM   2296  CA  ASP A 154      24.644  37.456 -25.055  1.00 91.03           C  
ATOM   2297  HA  ASP A 154      25.641  37.501 -24.618  1.00 91.03           H  
ATOM   2298  C   ASP A 154      23.639  37.989 -24.020  1.00 91.03           C  
ATOM   2299  CB  ASP A 154      24.660  38.291 -26.343  1.00 91.03           C  
ATOM   2300  HB2 ASP A 154      23.691  38.200 -26.834  1.00 91.03           H  
ATOM   2301  HB3 ASP A 154      25.414  37.883 -27.017  1.00 91.03           H  
ATOM   2302  O   ASP A 154      22.432  38.023 -24.283  1.00 91.03           O  
ATOM   2303  CG  ASP A 154      24.962  39.773 -26.112  1.00 91.03           C  
ATOM   2304  OD1 ASP A 154      25.298  40.136 -24.963  1.00 91.03           O  
ATOM   2305  OD2 ASP A 154      24.813  40.531 -27.095  1.00 91.03           O  
ATOM   2306  N   SER A 155      24.136  38.421 -22.857  1.00 89.08           N  
ATOM   2307  H   SER A 155      25.140  38.458 -22.751  1.00 89.08           H  
ATOM   2308  CA  SER A 155      23.320  38.980 -21.772  1.00 89.08           C  
ATOM   2309  HA  SER A 155      22.543  38.260 -21.516  1.00 89.08           H  
ATOM   2310  C   SER A 155      22.620  40.285 -22.152  1.00 89.08           C  
ATOM   2311  CB  SER A 155      24.180  39.210 -20.525  1.00 89.08           C  
ATOM   2312  HB2 SER A 155      24.550  38.248 -20.171  1.00 89.08           H  
ATOM   2313  HB3 SER A 155      23.564  39.650 -19.741  1.00 89.08           H  
ATOM   2314  O   SER A 155      21.582  40.606 -21.574  1.00 89.08           O  
ATOM   2315  OG  SER A 155      25.287  40.059 -20.783  1.00 89.08           O  
ATOM   2316  HG  SER A 155      24.986  40.880 -21.181  1.00 89.08           H  
ATOM   2317  N   ASP A 156      23.155  41.026 -23.127  1.00 89.01           N  
ATOM   2318  H   ASP A 156      23.998  40.707 -23.583  1.00 89.01           H  
ATOM   2319  CA  ASP A 156      22.554  42.270 -23.620  1.00 89.01           C  
ATOM   2320  HA  ASP A 156      22.057  42.774 -22.792  1.00 89.01           H  
ATOM   2321  C   ASP A 156      21.479  42.012 -24.692  1.00 89.01           C  
ATOM   2322  CB  ASP A 156      23.662  43.202 -24.141  1.00 89.01           C  
ATOM   2323  HB2 ASP A 156      24.242  42.682 -24.903  1.00 89.01           H  
ATOM   2324  HB3 ASP A 156      23.195  44.065 -24.615  1.00 89.01           H  
ATOM   2325  O   ASP A 156      20.711  42.909 -25.064  1.00 89.01           O  
ATOM   2326  CG  ASP A 156      24.598  43.727 -23.042  1.00 89.01           C  
ATOM   2327  OD1 ASP A 156      24.148  43.832 -21.875  1.00 89.01           O  
ATOM   2328  OD2 ASP A 156      25.732  44.130 -23.383  1.00 89.01           O  
ATOM   2329  N   SER A 157      21.378  40.773 -25.185  1.00 89.15           N  
ATOM   2330  H   SER A 157      21.991  40.065 -24.808  1.00 89.15           H  
ATOM   2331  CA  SER A 157      20.396  40.400 -26.194  1.00 89.15           C  
ATOM   2332  HA  SER A 157      20.416  41.185 -26.950  1.00 89.15           H  
ATOM   2333  C   SER A 157      18.995  40.280 -25.588  1.00 89.15           C  
ATOM   2334  CB  SER A 157      20.796  39.096 -26.879  1.00 89.15           C  
ATOM   2335  HB2 SER A 157      20.830  38.293 -26.142  1.00 89.15           H  
ATOM   2336  HB3 SER A 157      21.789  39.223 -27.311  1.00 89.15           H  
ATOM   2337  O   SER A 157      18.791  39.586 -24.588  1.00 89.15           O  
ATOM   2338  OG  SER A 157      19.883  38.741 -27.912  1.00 89.15           O  
ATOM   2339  HG  SER A 157      20.420  38.246 -28.534  1.00 89.15           H  
ATOM   2340  N   PRO A 158      17.947  40.815 -26.245  1.00 88.27           N  
ATOM   2341  CA  PRO A 158      16.567  40.576 -25.821  1.00 88.27           C  
ATOM   2342  HA  PRO A 158      16.438  40.898 -24.788  1.00 88.27           H  
ATOM   2343  C   PRO A 158      16.165  39.093 -25.915  1.00 88.27           C  
ATOM   2344  CB  PRO A 158      15.719  41.451 -26.747  1.00 88.27           C  
ATOM   2345  HB2 PRO A 158      14.736  41.023 -26.940  1.00 88.27           H  
ATOM   2346  HB3 PRO A 158      15.618  42.444 -26.307  1.00 88.27           H  
ATOM   2347  O   PRO A 158      15.129  38.703 -25.382  1.00 88.27           O  
ATOM   2348  CG  PRO A 158      16.561  41.546 -28.020  1.00 88.27           C  
ATOM   2349  HG2 PRO A 158      16.328  42.442 -28.596  1.00 88.27           H  
ATOM   2350  HG3 PRO A 158      16.416  40.651 -28.625  1.00 88.27           H  
ATOM   2351  CD  PRO A 158      17.988  41.577 -27.483  1.00 88.27           C  
ATOM   2352  HD2 PRO A 158      18.287  42.601 -27.263  1.00 88.27           H  
ATOM   2353  HD3 PRO A 158      18.667  41.134 -28.213  1.00 88.27           H  
ATOM   2354  N   LYS A 159      16.962  38.268 -26.608  1.00 91.01           N  
ATOM   2355  H   LYS A 159      17.828  38.651 -26.957  1.00 91.01           H  
ATOM   2356  CA  LYS A 159      16.772  36.819 -26.741  1.00 91.01           C  
ATOM   2357  HA  LYS A 159      15.768  36.556 -26.409  1.00 91.01           H  
ATOM   2358  C   LYS A 159      17.711  36.020 -25.838  1.00 91.01           C  
ATOM   2359  CB  LYS A 159      16.925  36.401 -28.206  1.00 91.01           C  
ATOM   2360  HB2 LYS A 159      16.789  35.322 -28.282  1.00 91.01           H  
ATOM   2361  HB3 LYS A 159      17.935  36.643 -28.537  1.00 91.01           H  
ATOM   2362  O   LYS A 159      17.949  34.848 -26.126  1.00 91.01           O  
ATOM   2363  CG  LYS A 159      15.902  37.062 -29.130  1.00 91.01           C  
ATOM   2364  HG2 LYS A 159      16.016  38.146 -29.107  1.00 91.01           H  
ATOM   2365  HG3 LYS A 159      14.892  36.792 -28.820  1.00 91.01           H  
ATOM   2366  CD  LYS A 159      16.171  36.554 -30.543  1.00 91.01           C  
ATOM   2367  HD2 LYS A 159      16.040  35.472 -30.570  1.00 91.01           H  
ATOM   2368  HD3 LYS A 159      17.203  36.788 -30.803  1.00 91.01           H  
ATOM   2369  CE  LYS A 159      15.230  37.217 -31.541  1.00 91.01           C  
ATOM   2370  HE2 LYS A 159      15.268  38.296 -31.386  1.00 91.01           H  
ATOM   2371  HE3 LYS A 159      14.214  36.874 -31.348  1.00 91.01           H  
ATOM   2372  NZ  LYS A 159      15.662  36.879 -32.916  1.00 91.01           N  
ATOM   2373  HZ1 LYS A 159      16.610  37.201 -33.052  1.00 91.01           H  
ATOM   2374  HZ2 LYS A 159      15.066  37.311 -33.608  1.00 91.01           H  
ATOM   2375  HZ3 LYS A 159      15.675  35.877 -33.035  1.00 91.01           H  
ATOM   2376  N   PHE A 160      18.261  36.634 -24.791  1.00 93.64           N  
ATOM   2377  H   PHE A 160      18.128  37.625 -24.655  1.00 93.64           H  
ATOM   2378  CA  PHE A 160      19.124  35.937 -23.847  1.00 93.64           C  
ATOM   2379  HA  PHE A 160      20.037  35.662 -24.375  1.00 93.64           H  
ATOM   2380  C   PHE A 160      18.449  34.662 -23.323  1.00 93.64           C  
ATOM   2381  CB  PHE A 160      19.509  36.876 -22.705  1.00 93.64           C  
ATOM   2382  HB2 PHE A 160      19.990  37.763 -23.118  1.00 93.64           H  
ATOM   2383  HB3 PHE A 160      18.608  37.194 -22.181  1.00 93.64           H  
ATOM   2384  O   PHE A 160      17.295  34.697 -22.888  1.00 93.64           O  
ATOM   2385  CG  PHE A 160      20.471  36.249 -21.721  1.00 93.64           C  
ATOM   2386  CD1 PHE A 160      20.185  36.260 -20.344  1.00 93.64           C  
ATOM   2387  HD1 PHE A 160      19.273  36.706 -19.974  1.00 93.64           H  
ATOM   2388  CD2 PHE A 160      21.674  35.678 -22.181  1.00 93.64           C  
ATOM   2389  HD2 PHE A 160      21.927  35.695 -23.230  1.00 93.64           H  
ATOM   2390  CE1 PHE A 160      21.109  35.718 -19.435  1.00 93.64           C  
ATOM   2391  HE1 PHE A 160      20.908  35.741 -18.374  1.00 93.64           H  
ATOM   2392  CE2 PHE A 160      22.585  35.121 -21.270  1.00 93.64           C  
ATOM   2393  HE2 PHE A 160      23.519  34.706 -21.619  1.00 93.64           H  
ATOM   2394  CZ  PHE A 160      22.302  35.140 -19.896  1.00 93.64           C  
ATOM   2395  HZ  PHE A 160      23.001  34.720 -19.189  1.00 93.64           H  
ATOM   2396  N   ILE A 161      19.144  33.528 -23.416  1.00 91.58           N  
ATOM   2397  H   ILE A 161      20.077  33.579 -23.801  1.00 91.58           H  
ATOM   2398  CA  ILE A 161      18.560  32.199 -23.191  1.00 91.58           C  
ATOM   2399  HA  ILE A 161      17.714  32.111 -23.872  1.00 91.58           H  
ATOM   2400  C   ILE A 161      17.988  32.020 -21.777  1.00 91.58           C  
ATOM   2401  CB  ILE A 161      19.583  31.097 -23.556  1.00 91.58           C  
ATOM   2402  HB  ILE A 161      19.910  31.259 -24.584  1.00 91.58           H  
ATOM   2403  O   ILE A 161      16.968  31.351 -21.628  1.00 91.58           O  
ATOM   2404  CG1 ILE A 161      19.020  29.663 -23.459  1.00 91.58           C  
ATOM   2405 HG12 ILE A 161      19.827  28.952 -23.639  1.00 91.58           H  
ATOM   2406 HG13 ILE A 161      18.657  29.487 -22.447  1.00 91.58           H  
ATOM   2407  CG2 ILE A 161      20.830  31.180 -22.670  1.00 91.58           C  
ATOM   2408 HG21 ILE A 161      20.584  30.970 -21.629  1.00 91.58           H  
ATOM   2409 HG22 ILE A 161      21.567  30.450 -23.004  1.00 91.58           H  
ATOM   2410 HG23 ILE A 161      21.285  32.168 -22.740  1.00 91.58           H  
ATOM   2411  CD1 ILE A 161      17.893  29.336 -24.442  1.00 91.58           C  
ATOM   2412 HD11 ILE A 161      18.299  29.251 -25.450  1.00 91.58           H  
ATOM   2413 HD12 ILE A 161      17.104  30.087 -24.404  1.00 91.58           H  
ATOM   2414 HD13 ILE A 161      17.465  28.373 -24.163  1.00 91.58           H  
ATOM   2415  N   GLU A 162      18.553  32.660 -20.750  1.00 91.90           N  
ATOM   2416  H   GLU A 162      19.400  33.189 -20.900  1.00 91.90           H  
ATOM   2417  CA  GLU A 162      18.032  32.554 -19.376  1.00 91.90           C  
ATOM   2418  HA  GLU A 162      17.913  31.501 -19.122  1.00 91.90           H  
ATOM   2419  C   GLU A 162      16.653  33.207 -19.212  1.00 91.90           C  
ATOM   2420  CB  GLU A 162      19.005  33.159 -18.364  1.00 91.90           C  
ATOM   2421  HB2 GLU A 162      18.592  32.991 -17.369  1.00 91.90           H  
ATOM   2422  HB3 GLU A 162      19.068  34.234 -18.531  1.00 91.90           H  
ATOM   2423  O   GLU A 162      15.867  32.804 -18.354  1.00 91.90           O  
ATOM   2424  CG  GLU A 162      20.403  32.527 -18.426  1.00 91.90           C  
ATOM   2425  HG2 GLU A 162      20.879  32.812 -19.364  1.00 91.90           H  
ATOM   2426  HG3 GLU A 162      20.296  31.442 -18.438  1.00 91.90           H  
ATOM   2427  CD  GLU A 162      21.297  32.944 -17.248  1.00 91.90           C  
ATOM   2428  OE1 GLU A 162      22.327  32.258 -17.056  1.00 91.90           O  
ATOM   2429  OE2 GLU A 162      20.957  33.938 -16.563  1.00 91.90           O  
ATOM   2430  N   ASN A 163      16.276  34.137 -20.097  1.00 90.68           N  
ATOM   2431  H   ASN A 163      16.925  34.405 -20.824  1.00 90.68           H  
ATOM   2432  CA  ASN A 163      14.911  34.670 -20.128  1.00 90.68           C  
ATOM   2433  HA  ASN A 163      14.638  34.966 -19.115  1.00 90.68           H  
ATOM   2434  C   ASN A 163      13.880  33.613 -20.571  1.00 90.68           C  
ATOM   2435  CB  ASN A 163      14.850  35.913 -21.030  1.00 90.68           C  
ATOM   2436  HB2 ASN A 163      13.817  36.257 -21.088  1.00 90.68           H  
ATOM   2437  HB3 ASN A 163      15.168  35.650 -22.039  1.00 90.68           H  
ATOM   2438  O   ASN A 163      12.678  33.844 -20.453  1.00 90.68           O  
ATOM   2439  CG  ASN A 163      15.676  37.078 -20.518  1.00 90.68           C  
ATOM   2440  ND2 ASN A 163      16.100  37.959 -21.394  1.00 90.68           N  
ATOM   2441 HD21 ASN A 163      16.729  38.662 -21.033  1.00 90.68           H  
ATOM   2442 HD22 ASN A 163      15.988  37.789 -22.383  1.00 90.68           H  
ATOM   2443  OD1 ASN A 163      15.912  37.248 -19.337  1.00 90.68           O  
ATOM   2444  N   ALA A 164      14.326  32.462 -21.087  1.00 89.89           N  
ATOM   2445  H   ALA A 164      15.325  32.327 -21.155  1.00 89.89           H  
ATOM   2446  CA  ALA A 164      13.477  31.335 -21.459  1.00 89.89           C  
ATOM   2447  HA  ALA A 164      12.481  31.722 -21.672  1.00 89.89           H  
ATOM   2448  C   ALA A 164      13.297  30.294 -20.335  1.00 89.89           C  
ATOM   2449  CB  ALA A 164      14.013  30.713 -22.757  1.00 89.89           C  
ATOM   2450  HB1 ALA A 164      14.937  30.172 -22.557  1.00 89.89           H  
ATOM   2451  HB2 ALA A 164      13.278  30.016 -23.161  1.00 89.89           H  
ATOM   2452  HB3 ALA A 164      14.205  31.496 -23.491  1.00 89.89           H  
ATOM   2453  O   ALA A 164      12.675  29.254 -20.597  1.00 89.89           O  
ATOM   2454  N   ASN A 165      13.823  30.551 -19.127  1.00 92.25           N  
ATOM   2455  H   ASN A 165      14.362  31.396 -19.007  1.00 92.25           H  
ATOM   2456  CA  ASN A 165      13.603  29.730 -17.931  1.00 92.25           C  
ATOM   2457  HA  ASN A 165      14.013  28.735 -18.105  1.00 92.25           H  
ATOM   2458  C   ASN A 165      12.103  29.566 -17.650  1.00 92.25           C  
ATOM   2459  CB  ASN A 165      14.331  30.363 -16.721  1.00 92.25           C  
ATOM   2460  HB2 ASN A 165      14.076  31.420 -16.650  1.00 92.25           H  
ATOM   2461  HB3 ASN A 165      14.004  29.866 -15.807  1.00 92.25           H  
ATOM   2462  O   ASN A 165      11.336  30.528 -17.716  1.00 92.25           O  
ATOM   2463  CG  ASN A 165      15.840  30.217 -16.795  1.00 92.25           C  
ATOM   2464  ND2 ASN A 165      16.613  30.896 -15.984  1.00 92.25           N  
ATOM   2465 HD21 ASN A 165      17.607  30.777 -16.121  1.00 92.25           H  
ATOM   2466 HD22 ASN A 165      16.241  31.642 -15.413  1.00 92.25           H  
ATOM   2467  OD1 ASN A 165      16.351  29.451 -17.580  1.00 92.25           O  
ATOM   2468  N   ASP A 166      11.677  28.346 -17.330  1.00 91.45           N  
ATOM   2469  H   ASP A 166      12.356  27.608 -17.214  1.00 91.45           H  
ATOM   2470  CA  ASP A 166      10.289  28.038 -16.983  1.00 91.45           C  
ATOM   2471  HA  ASP A 166       9.815  28.951 -16.623  1.00 91.45           H  
ATOM   2472  C   ASP A 166      10.207  27.043 -15.815  1.00 91.45           C  
ATOM   2473  CB  ASP A 166       9.507  27.599 -18.240  1.00 91.45           C  
ATOM   2474  HB2 ASP A 166       8.450  27.508 -17.987  1.00 91.45           H  
ATOM   2475  HB3 ASP A 166       9.584  28.394 -18.982  1.00 91.45           H  
ATOM   2476  O   ASP A 166      11.192  26.773 -15.128  1.00 91.45           O  
ATOM   2477  CG  ASP A 166       9.963  26.287 -18.883  1.00 91.45           C  
ATOM   2478  OD1 ASP A 166      10.461  25.395 -18.171  1.00 91.45           O  
ATOM   2479  OD2 ASP A 166       9.795  26.163 -20.118  1.00 91.45           O  
ATOM   2480  N   SER A 167       9.007  26.524 -15.542  1.00 90.00           N  
ATOM   2481  H   SER A 167       8.229  26.727 -16.152  1.00 90.00           H  
ATOM   2482  CA  SER A 167       8.797  25.563 -14.458  1.00 90.00           C  
ATOM   2483  HA  SER A 167       9.212  25.983 -13.542  1.00 90.00           H  
ATOM   2484  C   SER A 167       9.494  24.219 -14.684  1.00 90.00           C  
ATOM   2485  CB  SER A 167       7.299  25.335 -14.240  1.00 90.00           C  
ATOM   2486  HB2 SER A 167       6.852  26.260 -13.874  1.00 90.00           H  
ATOM   2487  HB3 SER A 167       7.155  24.560 -13.488  1.00 90.00           H  
ATOM   2488  O   SER A 167       9.758  23.524 -13.708  1.00 90.00           O  
ATOM   2489  OG  SER A 167       6.650  24.960 -15.443  1.00 90.00           O  
ATOM   2490  HG  SER A 167       7.030  24.137 -15.760  1.00 90.00           H  
ATOM   2491  N   GLU A 168       9.810  23.843 -15.925  1.00 91.22           N  
ATOM   2492  H   GLU A 168       9.746  24.517 -16.674  1.00 91.22           H  
ATOM   2493  CA  GLU A 168      10.407  22.546 -16.266  1.00 91.22           C  
ATOM   2494  HA  GLU A 168      10.257  21.843 -15.446  1.00 91.22           H  
ATOM   2495  C   GLU A 168      11.920  22.615 -16.502  1.00 91.22           C  
ATOM   2496  CB  GLU A 168       9.728  21.957 -17.513  1.00 91.22           C  
ATOM   2497  HB2 GLU A 168       9.793  22.669 -18.335  1.00 91.22           H  
ATOM   2498  HB3 GLU A 168      10.276  21.057 -17.791  1.00 91.22           H  
ATOM   2499  O   GLU A 168      12.625  21.680 -16.121  1.00 91.22           O  
ATOM   2500  CG  GLU A 168       8.257  21.571 -17.289  1.00 91.22           C  
ATOM   2501  HG2 GLU A 168       7.672  22.475 -17.124  1.00 91.22           H  
ATOM   2502  HG3 GLU A 168       8.192  20.959 -16.389  1.00 91.22           H  
ATOM   2503  CD  GLU A 168       7.658  20.780 -18.468  1.00 91.22           C  
ATOM   2504  OE1 GLU A 168       6.500  20.323 -18.336  1.00 91.22           O  
ATOM   2505  OE2 GLU A 168       8.346  20.590 -19.501  1.00 91.22           O  
ATOM   2506  N   PHE A 169      12.426  23.698 -17.096  1.00 94.47           N  
ATOM   2507  H   PHE A 169      11.789  24.431 -17.377  1.00 94.47           H  
ATOM   2508  CA  PHE A 169      13.833  23.842 -17.466  1.00 94.47           C  
ATOM   2509  HA  PHE A 169      14.399  23.032 -17.006  1.00 94.47           H  
ATOM   2510  C   PHE A 169      14.438  25.154 -16.974  1.00 94.47           C  
ATOM   2511  CB  PHE A 169      14.009  23.721 -18.986  1.00 94.47           C  
ATOM   2512  HB2 PHE A 169      15.062  23.863 -19.227  1.00 94.47           H  
ATOM   2513  HB3 PHE A 169      13.450  24.521 -19.471  1.00 94.47           H  
ATOM   2514  O   PHE A 169      13.861  26.231 -17.154  1.00 94.47           O  
ATOM   2515  CG  PHE A 169      13.565  22.387 -19.548  1.00 94.47           C  
ATOM   2516  CD1 PHE A 169      14.426  21.275 -19.493  1.00 94.47           C  
ATOM   2517  HD1 PHE A 169      15.410  21.379 -19.059  1.00 94.47           H  
ATOM   2518  CD2 PHE A 169      12.266  22.244 -20.065  1.00 94.47           C  
ATOM   2519  HD2 PHE A 169      11.583  23.081 -20.047  1.00 94.47           H  
ATOM   2520  CE1 PHE A 169      13.994  20.024 -19.969  1.00 94.47           C  
ATOM   2521  HE1 PHE A 169      14.649  19.168 -19.908  1.00 94.47           H  
ATOM   2522  CE2 PHE A 169      11.825  20.989 -20.513  1.00 94.47           C  
ATOM   2523  HE2 PHE A 169      10.796  20.868 -20.819  1.00 94.47           H  
ATOM   2524  CZ  PHE A 169      12.688  19.881 -20.470  1.00 94.47           C  
ATOM   2525  HZ  PHE A 169      12.333  18.909 -20.780  1.00 94.47           H  
ATOM   2526  N   THR A 170      15.654  25.045 -16.443  1.00 95.70           N  
ATOM   2527  H   THR A 170      16.043  24.120 -16.335  1.00 95.70           H  
ATOM   2528  CA  THR A 170      16.526  26.178 -16.120  1.00 95.70           C  
ATOM   2529  HA  THR A 170      15.985  27.110 -16.287  1.00 95.70           H  
ATOM   2530  C   THR A 170      17.741  26.162 -17.046  1.00 95.70           C  
ATOM   2531  CB  THR A 170      16.945  26.157 -14.643  1.00 95.70           C  
ATOM   2532  HB  THR A 170      17.499  25.242 -14.430  1.00 95.70           H  
ATOM   2533  O   THR A 170      18.416  25.145 -17.189  1.00 95.70           O  
ATOM   2534  CG2 THR A 170      17.796  27.367 -14.258  1.00 95.70           C  
ATOM   2535 HG21 THR A 170      18.014  27.336 -13.191  1.00 95.70           H  
ATOM   2536 HG22 THR A 170      18.741  27.353 -14.802  1.00 95.70           H  
ATOM   2537 HG23 THR A 170      17.263  28.289 -14.488  1.00 95.70           H  
ATOM   2538  OG1 THR A 170      15.801  26.210 -13.821  1.00 95.70           O  
ATOM   2539  HG1 THR A 170      15.442  25.320 -13.785  1.00 95.70           H  
ATOM   2540  N   PHE A 171      18.009  27.296 -17.679  1.00 95.06           N  
ATOM   2541  H   PHE A 171      17.404  28.085 -17.502  1.00 95.06           H  
ATOM   2542  CA  PHE A 171      19.175  27.589 -18.498  1.00 95.06           C  
ATOM   2543  HA  PHE A 171      19.660  26.657 -18.788  1.00 95.06           H  
ATOM   2544  C   PHE A 171      20.150  28.419 -17.667  1.00 95.06           C  
ATOM   2545  CB  PHE A 171      18.746  28.342 -19.770  1.00 95.06           C  
ATOM   2546  HB2 PHE A 171      18.368  29.326 -19.492  1.00 95.06           H  
ATOM   2547  HB3 PHE A 171      19.623  28.493 -20.399  1.00 95.06           H  
ATOM   2548  O   PHE A 171      19.744  29.388 -17.025  1.00 95.06           O  
ATOM   2549  CG  PHE A 171      17.682  27.611 -20.562  1.00 95.06           C  
ATOM   2550  CD1 PHE A 171      18.045  26.522 -21.363  1.00 95.06           C  
ATOM   2551  HD1 PHE A 171      19.093  26.288 -21.481  1.00 95.06           H  
ATOM   2552  CD2 PHE A 171      16.324  27.948 -20.428  1.00 95.06           C  
ATOM   2553  HD2 PHE A 171      16.040  28.808 -19.839  1.00 95.06           H  
ATOM   2554  CE1 PHE A 171      17.055  25.722 -21.954  1.00 95.06           C  
ATOM   2555  HE1 PHE A 171      17.346  24.854 -22.527  1.00 95.06           H  
ATOM   2556  CE2 PHE A 171      15.331  27.153 -21.021  1.00 95.06           C  
ATOM   2557  HE2 PHE A 171      14.293  27.394 -20.847  1.00 95.06           H  
ATOM   2558  CZ  PHE A 171      15.695  26.027 -21.775  1.00 95.06           C  
ATOM   2559  HZ  PHE A 171      14.935  25.388 -22.200  1.00 95.06           H  
ATOM   2560  N   ILE A 172      21.415  28.015 -17.677  1.00 93.84           N  
ATOM   2561  H   ILE A 172      21.646  27.170 -18.181  1.00 93.84           H  
ATOM   2562  CA  ILE A 172      22.505  28.660 -16.945  1.00 93.84           C  
ATOM   2563  HA  ILE A 172      22.172  29.614 -16.536  1.00 93.84           H  
ATOM   2564  C   ILE A 172      23.624  28.926 -17.946  1.00 93.84           C  
ATOM   2565  CB  ILE A 172      22.988  27.761 -15.781  1.00 93.84           C  
ATOM   2566  HB  ILE A 172      23.391  26.842 -16.207  1.00 93.84           H  
ATOM   2567  O   ILE A 172      24.112  27.983 -18.578  1.00 93.84           O  
ATOM   2568  CG1 ILE A 172      21.824  27.375 -14.834  1.00 93.84           C  
ATOM   2569 HG12 ILE A 172      21.016  26.932 -15.416  1.00 93.84           H  
ATOM   2570 HG13 ILE A 172      21.439  28.270 -14.347  1.00 93.84           H  
ATOM   2571  CG2 ILE A 172      24.117  28.467 -15.009  1.00 93.84           C  
ATOM   2572 HG21 ILE A 172      24.513  27.823 -14.224  1.00 93.84           H  
ATOM   2573 HG22 ILE A 172      24.949  28.705 -15.672  1.00 93.84           H  
ATOM   2574 HG23 ILE A 172      23.749  29.393 -14.567  1.00 93.84           H  
ATOM   2575  CD1 ILE A 172      22.195  26.336 -13.770  1.00 93.84           C  
ATOM   2576 HD11 ILE A 172      21.294  26.030 -13.237  1.00 93.84           H  
ATOM   2577 HD12 ILE A 172      22.896  26.758 -13.050  1.00 93.84           H  
ATOM   2578 HD13 ILE A 172      22.639  25.460 -14.244  1.00 93.84           H  
ATOM   2579  N   VAL A 173      24.007  30.191 -18.112  1.00 93.64           N  
ATOM   2580  H   VAL A 173      23.535  30.914 -17.588  1.00 93.64           H  
ATOM   2581  CA  VAL A 173      25.076  30.605 -19.027  1.00 93.64           C  
ATOM   2582  HA  VAL A 173      25.307  29.782 -19.702  1.00 93.64           H  
ATOM   2583  C   VAL A 173      26.345  30.928 -18.246  1.00 93.64           C  
ATOM   2584  CB  VAL A 173      24.642  31.794 -19.902  1.00 93.64           C  
ATOM   2585  HB  VAL A 173      24.391  32.647 -19.271  1.00 93.64           H  
ATOM   2586  O   VAL A 173      26.381  31.847 -17.432  1.00 93.64           O  
ATOM   2587  CG1 VAL A 173      25.749  32.213 -20.881  1.00 93.64           C  
ATOM   2588 HG11 VAL A 173      26.601  32.606 -20.326  1.00 93.64           H  
ATOM   2589 HG12 VAL A 173      26.071  31.360 -21.478  1.00 93.64           H  
ATOM   2590 HG13 VAL A 173      25.389  33.004 -21.540  1.00 93.64           H  
ATOM   2591  CG2 VAL A 173      23.416  31.423 -20.740  1.00 93.64           C  
ATOM   2592 HG21 VAL A 173      23.148  32.269 -21.373  1.00 93.64           H  
ATOM   2593 HG22 VAL A 173      23.642  30.553 -21.356  1.00 93.64           H  
ATOM   2594 HG23 VAL A 173      22.576  31.200 -20.083  1.00 93.64           H  
ATOM   2595  N   GLU A 174      27.423  30.217 -18.562  1.00 92.49           N  
ATOM   2596  H   GLU A 174      27.328  29.500 -19.267  1.00 92.49           H  
ATOM   2597  CA  GLU A 174      28.772  30.468 -18.050  1.00 92.49           C  
ATOM   2598  HA  GLU A 174      28.768  31.370 -17.437  1.00 92.49           H  
ATOM   2599  C   GLU A 174      29.711  30.743 -19.232  1.00 92.49           C  
ATOM   2600  CB  GLU A 174      29.250  29.315 -17.148  1.00 92.49           C  
ATOM   2601  HB2 GLU A 174      29.173  28.371 -17.687  1.00 92.49           H  
ATOM   2602  HB3 GLU A 174      30.296  29.496 -16.900  1.00 92.49           H  
ATOM   2603  O   GLU A 174      30.574  29.942 -19.574  1.00 92.49           O  
ATOM   2604  CG  GLU A 174      28.452  29.229 -15.834  1.00 92.49           C  
ATOM   2605  HG2 GLU A 174      27.422  28.956 -16.065  1.00 92.49           H  
ATOM   2606  HG3 GLU A 174      28.442  30.216 -15.373  1.00 92.49           H  
ATOM   2607  CD  GLU A 174      29.022  28.219 -14.818  1.00 92.49           C  
ATOM   2608  OE1 GLU A 174      28.459  28.152 -13.700  1.00 92.49           O  
ATOM   2609  OE2 GLU A 174      30.026  27.535 -15.119  1.00 92.49           O  
ATOM   2610  N   LEU A 175      29.515  31.886 -19.901  1.00 88.00           N  
ATOM   2611  H   LEU A 175      28.758  32.480 -19.593  1.00 88.00           H  
ATOM   2612  CA  LEU A 175      30.126  32.166 -21.209  1.00 88.00           C  
ATOM   2613  HA  LEU A 175      29.778  31.392 -21.893  1.00 88.00           H  
ATOM   2614  C   LEU A 175      31.668  32.099 -21.211  1.00 88.00           C  
ATOM   2615  CB  LEU A 175      29.620  33.543 -21.693  1.00 88.00           C  
ATOM   2616  HB2 LEU A 175      28.535  33.579 -21.595  1.00 88.00           H  
ATOM   2617  HB3 LEU A 175      30.042  34.311 -21.044  1.00 88.00           H  
ATOM   2618  O   LEU A 175      32.267  31.700 -22.210  1.00 88.00           O  
ATOM   2619  CG  LEU A 175      29.981  33.879 -23.153  1.00 88.00           C  
ATOM   2620  HG  LEU A 175      31.059  33.797 -23.293  1.00 88.00           H  
ATOM   2621  CD1 LEU A 175      29.267  32.951 -24.136  1.00 88.00           C  
ATOM   2622 HD11 LEU A 175      29.578  33.217 -25.147  1.00 88.00           H  
ATOM   2623 HD12 LEU A 175      29.553  31.914 -23.961  1.00 88.00           H  
ATOM   2624 HD13 LEU A 175      28.187  33.061 -24.036  1.00 88.00           H  
ATOM   2625  CD2 LEU A 175      29.566  35.314 -23.481  1.00 88.00           C  
ATOM   2626 HD21 LEU A 175      28.488  35.433 -23.372  1.00 88.00           H  
ATOM   2627 HD22 LEU A 175      29.856  35.547 -24.505  1.00 88.00           H  
ATOM   2628 HD23 LEU A 175      30.078  36.005 -22.812  1.00 88.00           H  
ATOM   2629  N   GLY A 176      32.319  32.477 -20.106  1.00 89.17           N  
ATOM   2630  H   GLY A 176      31.767  32.743 -19.303  1.00 89.17           H  
ATOM   2631  CA  GLY A 176      33.780  32.531 -20.024  1.00 89.17           C  
ATOM   2632  HA2 GLY A 176      34.081  32.929 -19.054  1.00 89.17           H  
ATOM   2633  HA3 GLY A 176      34.174  31.520 -20.123  1.00 89.17           H  
ATOM   2634  C   GLY A 176      34.376  33.421 -21.121  1.00 89.17           C  
ATOM   2635  O   GLY A 176      33.976  34.572 -21.270  1.00 89.17           O  
ATOM   2636  N   GLU A 177      35.320  32.876 -21.893  1.00 88.21           N  
ATOM   2637  H   GLU A 177      35.590  31.920 -21.713  1.00 88.21           H  
ATOM   2638  CA  GLU A 177      35.942  33.540 -23.055  1.00 88.21           C  
ATOM   2639  HA  GLU A 177      35.791  34.616 -22.970  1.00 88.21           H  
ATOM   2640  C   GLU A 177      35.299  33.133 -24.398  1.00 88.21           C  
ATOM   2641  CB  GLU A 177      37.465  33.289 -23.060  1.00 88.21           C  
ATOM   2642  HB2 GLU A 177      37.649  32.217 -23.133  1.00 88.21           H  
ATOM   2643  HB3 GLU A 177      37.898  33.777 -23.934  1.00 88.21           H  
ATOM   2644  O   GLU A 177      35.820  33.453 -25.469  1.00 88.21           O  
ATOM   2645  CG  GLU A 177      38.161  33.849 -21.807  1.00 88.21           C  
ATOM   2646  HG2 GLU A 177      37.864  34.891 -21.687  1.00 88.21           H  
ATOM   2647  HG3 GLU A 177      37.812  33.302 -20.931  1.00 88.21           H  
ATOM   2648  CD  GLU A 177      39.699  33.771 -21.854  1.00 88.21           C  
ATOM   2649  OE1 GLU A 177      40.334  34.496 -21.050  1.00 88.21           O  
ATOM   2650  OE2 GLU A 177      40.247  32.974 -22.646  1.00 88.21           O  
ATOM   2651  N   ALA A 178      34.177  32.404 -24.376  1.00 90.30           N  
ATOM   2652  H   ALA A 178      33.710  32.228 -23.497  1.00 90.30           H  
ATOM   2653  CA  ALA A 178      33.546  31.928 -25.598  1.00 90.30           C  
ATOM   2654  HA  ALA A 178      34.331  31.496 -26.219  1.00 90.30           H  
ATOM   2655  C   ALA A 178      32.891  33.070 -26.387  1.00 90.30           C  
ATOM   2656  CB  ALA A 178      32.554  30.809 -25.280  1.00 90.30           C  
ATOM   2657  HB1 ALA A 178      31.720  31.204 -24.700  1.00 90.30           H  
ATOM   2658  HB2 ALA A 178      33.066  30.039 -24.704  1.00 90.30           H  
ATOM   2659  HB3 ALA A 178      32.175  30.378 -26.206  1.00 90.30           H  
ATOM   2660  O   ALA A 178      32.136  33.879 -25.853  1.00 90.30           O  
ATOM   2661  N   THR A 179      33.126  33.088 -27.698  1.00 91.55           N  
ATOM   2662  H   THR A 179      33.764  32.399 -28.071  1.00 91.55           H  
ATOM   2663  CA  THR A 179      32.504  34.027 -28.647  1.00 91.55           C  
ATOM   2664  HA  THR A 179      31.923  34.764 -28.094  1.00 91.55           H  
ATOM   2665  C   THR A 179      31.520  33.345 -29.594  1.00 91.55           C  
ATOM   2666  CB  THR A 179      33.567  34.792 -29.438  1.00 91.55           C  
ATOM   2667  HB  THR A 179      33.072  35.452 -30.152  1.00 91.55           H  
ATOM   2668  O   THR A 179      30.781  34.015 -30.321  1.00 91.55           O  
ATOM   2669  CG2 THR A 179      34.425  35.643 -28.506  1.00 91.55           C  
ATOM   2670 HG21 THR A 179      34.946  36.406 -29.084  1.00 91.55           H  
ATOM   2671 HG22 THR A 179      33.788  36.158 -27.786  1.00 91.55           H  
ATOM   2672 HG23 THR A 179      35.137  35.026 -27.957  1.00 91.55           H  
ATOM   2673  OG1 THR A 179      34.409  33.900 -30.133  1.00 91.55           O  
ATOM   2674  HG1 THR A 179      35.307  34.102 -29.860  1.00 91.55           H  
ATOM   2675  N   LYS A 180      31.460  32.008 -29.571  1.00 92.61           N  
ATOM   2676  H   LYS A 180      32.126  31.522 -28.988  1.00 92.61           H  
ATOM   2677  CA  LYS A 180      30.450  31.212 -30.274  1.00 92.61           C  
ATOM   2678  HA  LYS A 180      29.533  31.800 -30.307  1.00 92.61           H  
ATOM   2679  C   LYS A 180      30.120  29.919 -29.538  1.00 92.61           C  
ATOM   2680  CB  LYS A 180      30.903  30.943 -31.714  1.00 92.61           C  
ATOM   2681  HB2 LYS A 180      30.090  30.459 -32.255  1.00 92.61           H  
ATOM   2682  HB3 LYS A 180      31.116  31.896 -32.198  1.00 92.61           H  
ATOM   2683  O   LYS A 180      30.984  29.351 -28.874  1.00 92.61           O  
ATOM   2684  CG  LYS A 180      32.150  30.053 -31.781  1.00 92.61           C  
ATOM   2685  HG2 LYS A 180      31.919  29.062 -31.391  1.00 92.61           H  
ATOM   2686  HG3 LYS A 180      32.952  30.494 -31.189  1.00 92.61           H  
ATOM   2687  CD  LYS A 180      32.616  29.923 -33.227  1.00 92.61           C  
ATOM   2688  HD2 LYS A 180      32.868  30.911 -33.614  1.00 92.61           H  
ATOM   2689  HD3 LYS A 180      31.827  29.472 -33.829  1.00 92.61           H  
ATOM   2690  CE  LYS A 180      33.847  29.035 -33.215  1.00 92.61           C  
ATOM   2691  HE2 LYS A 180      33.551  28.056 -32.838  1.00 92.61           H  
ATOM   2692  HE3 LYS A 180      34.571  29.462 -32.521  1.00 92.61           H  
ATOM   2693  NZ  LYS A 180      34.463  28.926 -34.547  1.00 92.61           N  
ATOM   2694  HZ1 LYS A 180      34.745  29.841 -34.868  1.00 92.61           H  
ATOM   2695  HZ2 LYS A 180      35.320  28.400 -34.451  1.00 92.61           H  
ATOM   2696  HZ3 LYS A 180      33.850  28.471 -35.208  1.00 92.61           H  
ATOM   2697  N   ILE A 181      28.893  29.433 -29.709  1.00 94.00           N  
ATOM   2698  H   ILE A 181      28.261  29.945 -30.307  1.00 94.00           H  
ATOM   2699  CA  ILE A 181      28.476  28.100 -29.250  1.00 94.00           C  
ATOM   2700  HA  ILE A 181      29.100  27.828 -28.399  1.00 94.00           H  
ATOM   2701  C   ILE A 181      28.734  27.043 -30.329  1.00 94.00           C  
ATOM   2702  CB  ILE A 181      27.018  28.140 -28.741  1.00 94.00           C  
ATOM   2703  HB  ILE A 181      26.974  28.930 -27.991  1.00 94.00           H  
ATOM   2704  O   ILE A 181      28.697  27.356 -31.518  1.00 94.00           O  
ATOM   2705  CG1 ILE A 181      26.629  26.813 -28.053  1.00 94.00           C  
ATOM   2706 HG12 ILE A 181      26.246  26.113 -28.795  1.00 94.00           H  
ATOM   2707 HG13 ILE A 181      27.510  26.359 -27.598  1.00 94.00           H  
ATOM   2708  CG2 ILE A 181      26.007  28.491 -29.849  1.00 94.00           C  
ATOM   2709 HG21 ILE A 181      25.000  28.518 -29.433  1.00 94.00           H  
ATOM   2710 HG22 ILE A 181      26.228  29.473 -30.267  1.00 94.00           H  
ATOM   2711 HG23 ILE A 181      26.042  27.746 -30.643  1.00 94.00           H  
ATOM   2712  CD1 ILE A 181      25.593  26.987 -26.937  1.00 94.00           C  
ATOM   2713 HD11 ILE A 181      26.044  27.519 -26.099  1.00 94.00           H  
ATOM   2714 HD12 ILE A 181      24.714  27.523 -27.294  1.00 94.00           H  
ATOM   2715 HD13 ILE A 181      25.311  26.008 -26.550  1.00 94.00           H  
ATOM   2716  N   ASP A 182      29.009  25.795 -29.948  1.00 94.22           N  
ATOM   2717  H   ASP A 182      29.050  25.557 -28.967  1.00 94.22           H  
ATOM   2718  CA  ASP A 182      29.142  24.711 -30.922  1.00 94.22           C  
ATOM   2719  HA  ASP A 182      29.679  25.094 -31.790  1.00 94.22           H  
ATOM   2720  C   ASP A 182      27.768  24.235 -31.418  1.00 94.22           C  
ATOM   2721  CB  ASP A 182      29.967  23.543 -30.359  1.00 94.22           C  
ATOM   2722  HB2 ASP A 182      29.587  23.270 -29.375  1.00 94.22           H  
ATOM   2723  HB3 ASP A 182      29.826  22.681 -31.012  1.00 94.22           H  
ATOM   2724  O   ASP A 182      26.819  24.055 -30.650  1.00 94.22           O  
ATOM   2725  CG  ASP A 182      31.476  23.818 -30.290  1.00 94.22           C  
ATOM   2726  OD1 ASP A 182      32.001  24.555 -31.163  1.00 94.22           O  
ATOM   2727  OD2 ASP A 182      32.129  23.199 -29.422  1.00 94.22           O  
ATOM   2728  N   GLU A 183      27.665  23.978 -32.723  1.00 92.82           N  
ATOM   2729  H   GLU A 183      28.472  24.125 -33.312  1.00 92.82           H  
ATOM   2730  CA  GLU A 183      26.487  23.334 -33.298  1.00 92.82           C  
ATOM   2731  HA  GLU A 183      25.606  23.768 -32.826  1.00 92.82           H  
ATOM   2732  C   GLU A 183      26.512  21.833 -32.976  1.00 92.82           C  
ATOM   2733  CB  GLU A 183      26.394  23.616 -34.808  1.00 92.82           C  
ATOM   2734  HB2 GLU A 183      27.155  23.048 -35.343  1.00 92.82           H  
ATOM   2735  HB3 GLU A 183      26.566  24.680 -34.976  1.00 92.82           H  
ATOM   2736  O   GLU A 183      27.461  21.121 -33.312  1.00 92.82           O  
ATOM   2737  CG  GLU A 183      24.997  23.258 -35.335  1.00 92.82           C  
ATOM   2738  HG2 GLU A 183      24.281  23.785 -34.703  1.00 92.82           H  
ATOM   2739  HG3 GLU A 183      24.833  22.186 -35.230  1.00 92.82           H  
ATOM   2740  CD  GLU A 183      24.718  23.680 -36.785  1.00 92.82           C  
ATOM   2741  OE1 GLU A 183      23.523  23.626 -37.173  1.00 92.82           O  
ATOM   2742  OE2 GLU A 183      25.664  24.077 -37.498  1.00 92.82           O  
ATOM   2743  N   VAL A 184      25.457  21.333 -32.329  1.00 93.90           N  
ATOM   2744  H   VAL A 184      24.679  21.949 -32.143  1.00 93.90           H  
ATOM   2745  CA  VAL A 184      25.362  19.934 -31.895  1.00 93.90           C  
ATOM   2746  HA  VAL A 184      26.073  19.351 -32.481  1.00 93.90           H  
ATOM   2747  C   VAL A 184      23.986  19.362 -32.185  1.00 93.90           C  
ATOM   2748  CB  VAL A 184      25.737  19.726 -30.416  1.00 93.90           C  
ATOM   2749  HB  VAL A 184      25.386  18.737 -30.122  1.00 93.90           H  
ATOM   2750  O   VAL A 184      22.951  19.882 -31.774  1.00 93.90           O  
ATOM   2751  CG1 VAL A 184      27.254  19.738 -30.212  1.00 93.90           C  
ATOM   2752 HG11 VAL A 184      27.654  20.721 -30.458  1.00 93.90           H  
ATOM   2753 HG12 VAL A 184      27.493  19.513 -29.172  1.00 93.90           H  
ATOM   2754 HG13 VAL A 184      27.727  18.995 -30.855  1.00 93.90           H  
ATOM   2755  CG2 VAL A 184      25.114  20.748 -29.467  1.00 93.90           C  
ATOM   2756 HG21 VAL A 184      25.350  20.444 -28.447  1.00 93.90           H  
ATOM   2757 HG22 VAL A 184      25.533  21.738 -29.645  1.00 93.90           H  
ATOM   2758 HG23 VAL A 184      24.031  20.780 -29.590  1.00 93.90           H  
ATOM   2759  N   THR A 185      23.970  18.222 -32.869  1.00 89.47           N  
ATOM   2760  H   THR A 185      24.849  17.829 -33.173  1.00 89.47           H  
ATOM   2761  CA  THR A 185      22.729  17.584 -33.324  1.00 89.47           C  
ATOM   2762  HA  THR A 185      22.094  18.342 -33.782  1.00 89.47           H  
ATOM   2763  C   THR A 185      21.924  16.962 -32.191  1.00 89.47           C  
ATOM   2764  CB  THR A 185      23.025  16.505 -34.371  1.00 89.47           C  
ATOM   2765  HB  THR A 185      22.116  15.941 -34.579  1.00 89.47           H  
ATOM   2766  O   THR A 185      20.699  16.910 -32.288  1.00 89.47           O  
ATOM   2767  CG2 THR A 185      23.533  17.105 -35.679  1.00 89.47           C  
ATOM   2768 HG21 THR A 185      22.792  17.802 -36.070  1.00 89.47           H  
ATOM   2769 HG22 THR A 185      23.689  16.316 -36.414  1.00 89.47           H  
ATOM   2770 HG23 THR A 185      24.466  17.645 -35.519  1.00 89.47           H  
ATOM   2771  OG1 THR A 185      24.024  15.627 -33.903  1.00 89.47           O  
ATOM   2772  HG1 THR A 185      24.638  15.483 -34.627  1.00 89.47           H  
ATOM   2773  N   LYS A 186      22.579  16.470 -31.131  1.00 90.65           N  
ATOM   2774  H   LYS A 186      23.588  16.509 -31.142  1.00 90.65           H  
ATOM   2775  CA  LYS A 186      21.911  15.884 -29.966  1.00 90.65           C  
ATOM   2776  HA  LYS A 186      21.100  16.547 -29.667  1.00 90.65           H  
ATOM   2777  C   LYS A 186      22.870  15.717 -28.788  1.00 90.65           C  
ATOM   2778  CB  LYS A 186      21.333  14.514 -30.370  1.00 90.65           C  
ATOM   2779  HB2 LYS A 186      20.780  14.609 -31.305  1.00 90.65           H  
ATOM   2780  HB3 LYS A 186      22.141  13.801 -30.533  1.00 90.65           H  
ATOM   2781  O   LYS A 186      23.851  14.988 -28.892  1.00 90.65           O  
ATOM   2782  CG  LYS A 186      20.370  13.974 -29.313  1.00 90.65           C  
ATOM   2783  HG2 LYS A 186      20.912  13.757 -28.392  1.00 90.65           H  
ATOM   2784  HG3 LYS A 186      19.614  14.732 -29.110  1.00 90.65           H  
ATOM   2785  CD  LYS A 186      19.680  12.699 -29.814  1.00 90.65           C  
ATOM   2786  HD2 LYS A 186      19.180  12.911 -30.759  1.00 90.65           H  
ATOM   2787  HD3 LYS A 186      20.417  11.908 -29.951  1.00 90.65           H  
ATOM   2788  CE  LYS A 186      18.650  12.303 -28.760  1.00 90.65           C  
ATOM   2789  HE2 LYS A 186      18.037  13.185 -28.579  1.00 90.65           H  
ATOM   2790  HE3 LYS A 186      19.162  12.055 -27.830  1.00 90.65           H  
ATOM   2791  NZ  LYS A 186      17.765  11.200 -29.187  1.00 90.65           N  
ATOM   2792  HZ1 LYS A 186      17.076  11.045 -28.465  1.00 90.65           H  
ATOM   2793  HZ2 LYS A 186      17.268  11.474 -30.023  1.00 90.65           H  
ATOM   2794  HZ3 LYS A 186      18.296  10.355 -29.343  1.00 90.65           H  
ATOM   2795  N   VAL A 187      22.517  16.292 -27.647  1.00 94.84           N  
ATOM   2796  H   VAL A 187      21.759  16.959 -27.671  1.00 94.84           H  
ATOM   2797  CA  VAL A 187      23.149  16.060 -26.344  1.00 94.84           C  
ATOM   2798  HA  VAL A 187      23.950  15.328 -26.445  1.00 94.84           H  
ATOM   2799  C   VAL A 187      22.084  15.496 -25.410  1.00 94.84           C  
ATOM   2800  CB  VAL A 187      23.771  17.358 -25.795  1.00 94.84           C  
ATOM   2801  HB  VAL A 187      22.985  18.101 -25.658  1.00 94.84           H  
ATOM   2802  O   VAL A 187      21.017  16.087 -25.258  1.00 94.84           O  
ATOM   2803  CG1 VAL A 187      24.457  17.115 -24.447  1.00 94.84           C  
ATOM   2804 HG11 VAL A 187      25.252  16.376 -24.549  1.00 94.84           H  
ATOM   2805 HG12 VAL A 187      24.893  18.048 -24.090  1.00 94.84           H  
ATOM   2806 HG13 VAL A 187      23.738  16.776 -23.701  1.00 94.84           H  
ATOM   2807  CG2 VAL A 187      24.817  17.915 -26.770  1.00 94.84           C  
ATOM   2808 HG21 VAL A 187      25.584  17.168 -26.974  1.00 94.84           H  
ATOM   2809 HG22 VAL A 187      24.343  18.217 -27.705  1.00 94.84           H  
ATOM   2810 HG23 VAL A 187      25.289  18.795 -26.333  1.00 94.84           H  
ATOM   2811  N   ALA A 188      22.324  14.314 -24.844  1.00 95.09           N  
ATOM   2812  H   ALA A 188      23.249  13.918 -24.923  1.00 95.09           H  
ATOM   2813  CA  ALA A 188      21.399  13.696 -23.897  1.00 95.09           C  
ATOM   2814  HA  ALA A 188      20.375  13.867 -24.230  1.00 95.09           H  
ATOM   2815  C   ALA A 188      21.545  14.330 -22.512  1.00 95.09           C  
ATOM   2816  CB  ALA A 188      21.631  12.182 -23.860  1.00 95.09           C  
ATOM   2817  HB1 ALA A 188      22.638  11.972 -23.499  1.00 95.09           H  
ATOM   2818  HB2 ALA A 188      20.914  11.722 -23.180  1.00 95.09           H  
ATOM   2819  HB3 ALA A 188      21.504  11.758 -24.856  1.00 95.09           H  
ATOM   2820  O   ALA A 188      22.655  14.658 -22.094  1.00 95.09           O  
ATOM   2821  N   PHE A 189      20.430  14.465 -21.799  1.00 96.28           N  
ATOM   2822  H   PHE A 189      19.551  14.133 -22.168  1.00 96.28           H  
ATOM   2823  CA  PHE A 189      20.464  14.822 -20.389  1.00 96.28           C  
ATOM   2824  HA  PHE A 189      21.162  15.647 -20.247  1.00 96.28           H  
ATOM   2825  C   PHE A 189      20.974  13.618 -19.599  1.00 96.28           C  
ATOM   2826  CB  PHE A 189      19.082  15.276 -19.912  1.00 96.28           C  
ATOM   2827  HB2 PHE A 189      18.330  14.579 -20.283  1.00 96.28           H  
ATOM   2828  HB3 PHE A 189      19.067  15.220 -18.823  1.00 96.28           H  
ATOM   2829  O   PHE A 189      20.596  12.475 -19.868  1.00 96.28           O  
ATOM   2830  CG  PHE A 189      18.689  16.687 -20.308  1.00 96.28           C  
ATOM   2831  CD1 PHE A 189      18.350  17.630 -19.319  1.00 96.28           C  
ATOM   2832  HD1 PHE A 189      18.379  17.362 -18.273  1.00 96.28           H  
ATOM   2833  CD2 PHE A 189      18.639  17.063 -21.664  1.00 96.28           C  
ATOM   2834  HD2 PHE A 189      18.901  16.353 -22.435  1.00 96.28           H  
ATOM   2835  CE1 PHE A 189      17.965  18.930 -19.686  1.00 96.28           C  
ATOM   2836  HE1 PHE A 189      17.715  19.652 -18.922  1.00 96.28           H  
ATOM   2837  CE2 PHE A 189      18.255  18.360 -22.034  1.00 96.28           C  
ATOM   2838  HE2 PHE A 189      18.222  18.644 -23.075  1.00 96.28           H  
ATOM   2839  CZ  PHE A 189      17.909  19.290 -21.043  1.00 96.28           C  
ATOM   2840  HZ  PHE A 189      17.595  20.283 -21.327  1.00 96.28           H  
ATOM   2841  N   THR A 190      21.852  13.868 -18.636  1.00 95.04           N  
ATOM   2842  H   THR A 190      22.101  14.829 -18.447  1.00 95.04           H  
ATOM   2843  CA  THR A 190      22.451  12.829 -17.793  1.00 95.04           C  
ATOM   2844  HA  THR A 190      21.810  11.948 -17.804  1.00 95.04           H  
ATOM   2845  C   THR A 190      22.528  13.295 -16.343  1.00 95.04           C  
ATOM   2846  CB  THR A 190      23.839  12.407 -18.307  1.00 95.04           C  
ATOM   2847  HB  THR A 190      24.214  11.609 -17.666  1.00 95.04           H  
ATOM   2848  O   THR A 190      22.280  14.462 -16.042  1.00 95.04           O  
ATOM   2849  CG2 THR A 190      23.831  11.880 -19.742  1.00 95.04           C  
ATOM   2850 HG21 THR A 190      23.580  12.679 -20.439  1.00 95.04           H  
ATOM   2851 HG22 THR A 190      24.821  11.495 -19.988  1.00 95.04           H  
ATOM   2852 HG23 THR A 190      23.100  11.077 -19.835  1.00 95.04           H  
ATOM   2853  OG1 THR A 190      24.752  13.474 -18.254  1.00 95.04           O  
ATOM   2854  HG1 THR A 190      24.338  14.247 -18.646  1.00 95.04           H  
ATOM   2855  N   GLY A 191      22.845  12.379 -15.427  1.00 92.62           N  
ATOM   2856  H   GLY A 191      23.014  11.430 -15.727  1.00 92.62           H  
ATOM   2857  CA  GLY A 191      23.026  12.690 -14.007  1.00 92.62           C  
ATOM   2858  HA2 GLY A 191      23.487  13.672 -13.909  1.00 92.62           H  
ATOM   2859  HA3 GLY A 191      23.701  11.957 -13.565  1.00 92.62           H  
ATOM   2860  C   GLY A 191      21.743  12.701 -13.174  1.00 92.62           C  
ATOM   2861  O   GLY A 191      21.840  12.738 -11.955  1.00 92.62           O  
ATOM   2862  N   GLY A 192      20.555  12.601 -13.784  1.00 94.03           N  
ATOM   2863  H   GLY A 192      20.514  12.552 -14.792  1.00 94.03           H  
ATOM   2864  CA  GLY A 192      19.306  12.457 -13.037  1.00 94.03           C  
ATOM   2865  HA2 GLY A 192      19.202  13.297 -12.351  1.00 94.03           H  
ATOM   2866  HA3 GLY A 192      18.459  12.464 -13.723  1.00 94.03           H  
ATOM   2867  C   GLY A 192      19.284  11.147 -12.252  1.00 94.03           C  
ATOM   2868  O   GLY A 192      19.533  10.087 -12.834  1.00 94.03           O  
ATOM   2869  N   HIS A 193      18.986  11.214 -10.955  1.00 94.63           N  
ATOM   2870  H   HIS A 193      18.775  12.119 -10.557  1.00 94.63           H  
ATOM   2871  CA  HIS A 193      19.003  10.063 -10.052  1.00 94.63           C  
ATOM   2872  HA  HIS A 193      18.911   9.153 -10.645  1.00 94.63           H  
ATOM   2873  C   HIS A 193      17.823  10.102  -9.075  1.00 94.63           C  
ATOM   2874  CB  HIS A 193      20.346  10.003  -9.313  1.00 94.63           C  
ATOM   2875  HB2 HIS A 193      21.158  10.112 -10.032  1.00 94.63           H  
ATOM   2876  HB3 HIS A 193      20.408  10.831  -8.607  1.00 94.63           H  
ATOM   2877  O   HIS A 193      17.495  11.156  -8.529  1.00 94.63           O  
ATOM   2878  CG  HIS A 193      20.540   8.704  -8.574  1.00 94.63           C  
ATOM   2879  CD2 HIS A 193      21.076   7.553  -9.077  1.00 94.63           C  
ATOM   2880  HD2 HIS A 193      21.437   7.409 -10.085  1.00 94.63           H  
ATOM   2881  ND1 HIS A 193      20.228   8.465  -7.258  1.00 94.63           N  
ATOM   2882  HD1 HIS A 193      20.175   9.205  -6.572  1.00 94.63           H  
ATOM   2883  CE1 HIS A 193      20.550   7.189  -6.978  1.00 94.63           C  
ATOM   2884  HE1 HIS A 193      20.520   6.737  -5.998  1.00 94.63           H  
ATOM   2885  NE2 HIS A 193      21.063   6.593  -8.064  1.00 94.63           N  
ATOM   2886  N   ASP A 194      17.191   8.947  -8.856  1.00 92.24           N  
ATOM   2887  H   ASP A 194      17.530   8.122  -9.331  1.00 92.24           H  
ATOM   2888  CA  ASP A 194      15.921   8.817  -8.120  1.00 92.24           C  
ATOM   2889  HA  ASP A 194      15.284   9.666  -8.369  1.00 92.24           H  
ATOM   2890  C   ASP A 194      16.073   8.852  -6.596  1.00 92.24           C  
ATOM   2891  CB  ASP A 194      15.206   7.528  -8.573  1.00 92.24           C  
ATOM   2892  HB2 ASP A 194      14.313   7.375  -7.968  1.00 92.24           H  
ATOM   2893  HB3 ASP A 194      15.872   6.676  -8.429  1.00 92.24           H  
ATOM   2894  O   ASP A 194      15.079   8.938  -5.881  1.00 92.24           O  
ATOM   2895  CG  ASP A 194      14.783   7.610 -10.037  1.00 92.24           C  
ATOM   2896  OD1 ASP A 194      14.571   8.744 -10.509  1.00 92.24           O  
ATOM   2897  OD2 ASP A 194      14.738   6.582 -10.743  1.00 92.24           O  
ATOM   2898  N   GLY A 195      17.311   8.791  -6.099  1.00 91.74           N  
ATOM   2899  H   GLY A 195      18.075   8.770  -6.760  1.00 91.74           H  
ATOM   2900  CA  GLY A 195      17.605   8.695  -4.669  1.00 91.74           C  
ATOM   2901  HA2 GLY A 195      17.010   9.421  -4.115  1.00 91.74           H  
ATOM   2902  HA3 GLY A 195      18.657   8.940  -4.520  1.00 91.74           H  
ATOM   2903  C   GLY A 195      17.351   7.298  -4.091  1.00 91.74           C  
ATOM   2904  O   GLY A 195      16.957   7.173  -2.933  1.00 91.74           O  
ATOM   2905  N   LEU A 196      17.530   6.251  -4.905  1.00 91.44           N  
ATOM   2906  H   LEU A 196      17.856   6.436  -5.843  1.00 91.44           H  
ATOM   2907  CA  LEU A 196      17.440   4.848  -4.489  1.00 91.44           C  
ATOM   2908  HA  LEU A 196      16.796   4.802  -3.611  1.00 91.44           H  
ATOM   2909  C   LEU A 196      18.832   4.287  -4.115  1.00 91.44           C  
ATOM   2910  CB  LEU A 196      16.796   4.007  -5.610  1.00 91.44           C  
ATOM   2911  HB2 LEU A 196      16.780   2.963  -5.296  1.00 91.44           H  
ATOM   2912  HB3 LEU A 196      17.435   4.070  -6.491  1.00 91.44           H  
ATOM   2913  O   LEU A 196      19.814   4.673  -4.752  1.00 91.44           O  
ATOM   2914  CG  LEU A 196      15.366   4.410  -6.018  1.00 91.44           C  
ATOM   2915  HG  LEU A 196      15.371   5.439  -6.378  1.00 91.44           H  
ATOM   2916  CD1 LEU A 196      14.884   3.512  -7.155  1.00 91.44           C  
ATOM   2917 HD11 LEU A 196      15.576   3.572  -7.995  1.00 91.44           H  
ATOM   2918 HD12 LEU A 196      13.905   3.848  -7.496  1.00 91.44           H  
ATOM   2919 HD13 LEU A 196      14.812   2.478  -6.818  1.00 91.44           H  
ATOM   2920  CD2 LEU A 196      14.381   4.304  -4.858  1.00 91.44           C  
ATOM   2921 HD21 LEU A 196      14.602   5.104  -4.151  1.00 91.44           H  
ATOM   2922 HD22 LEU A 196      13.365   4.453  -5.224  1.00 91.44           H  
ATOM   2923 HD23 LEU A 196      14.450   3.324  -4.386  1.00 91.44           H  
ATOM   2924  N   PRO A 197      18.931   3.338  -3.159  1.00 91.65           N  
ATOM   2925  CA  PRO A 197      17.850   2.840  -2.307  1.00 91.65           C  
ATOM   2926  HA  PRO A 197      16.974   2.591  -2.905  1.00 91.65           H  
ATOM   2927  C   PRO A 197      17.464   3.864  -1.230  1.00 91.65           C  
ATOM   2928  CB  PRO A 197      18.401   1.558  -1.674  1.00 91.65           C  
ATOM   2929  HB2 PRO A 197      18.242   0.720  -2.354  1.00 91.65           H  
ATOM   2930  HB3 PRO A 197      17.953   1.349  -0.703  1.00 91.65           H  
ATOM   2931  O   PRO A 197      18.321   4.479  -0.609  1.00 91.65           O  
ATOM   2932  CG  PRO A 197      19.899   1.843  -1.559  1.00 91.65           C  
ATOM   2933  HG2 PRO A 197      20.097   2.424  -0.659  1.00 91.65           H  
ATOM   2934  HG3 PRO A 197      20.486   0.925  -1.556  1.00 91.65           H  
ATOM   2935  CD  PRO A 197      20.189   2.695  -2.797  1.00 91.65           C  
ATOM   2936  HD2 PRO A 197      20.515   2.058  -3.618  1.00 91.65           H  
ATOM   2937  HD3 PRO A 197      20.955   3.438  -2.574  1.00 91.65           H  
ATOM   2938  N   ILE A 198      16.164   4.011  -0.966  1.00 93.16           N  
ATOM   2939  H   ILE A 198      15.494   3.554  -1.569  1.00 93.16           H  
ATOM   2940  CA  ILE A 198      15.679   4.929   0.078  1.00 93.16           C  
ATOM   2941  HA  ILE A 198      16.192   5.880  -0.069  1.00 93.16           H  
ATOM   2942  C   ILE A 198      16.033   4.340   1.454  1.00 93.16           C  
ATOM   2943  CB  ILE A 198      14.156   5.192  -0.012  1.00 93.16           C  
ATOM   2944  HB  ILE A 198      13.633   4.314   0.365  1.00 93.16           H  
ATOM   2945  O   ILE A 198      15.658   3.185   1.705  1.00 93.16           O  
ATOM   2946  CG1 ILE A 198      13.684   5.434  -1.460  1.00 93.16           C  
ATOM   2947 HG12 ILE A 198      14.081   4.648  -2.102  1.00 93.16           H  
ATOM   2948 HG13 ILE A 198      14.058   6.393  -1.817  1.00 93.16           H  
ATOM   2949  CG2 ILE A 198      13.787   6.381   0.891  1.00 93.16           C  
ATOM   2950 HG21 ILE A 198      14.058   6.169   1.925  1.00 93.16           H  
ATOM   2951 HG22 ILE A 198      14.309   7.279   0.560  1.00 93.16           H  
ATOM   2952 HG23 ILE A 198      12.714   6.573   0.860  1.00 93.16           H  
ATOM   2953  CD1 ILE A 198      12.169   5.362  -1.651  1.00 93.16           C  
ATOM   2954 HD11 ILE A 198      11.946   5.561  -2.699  1.00 93.16           H  
ATOM   2955 HD12 ILE A 198      11.654   6.099  -1.034  1.00 93.16           H  
ATOM   2956 HD13 ILE A 198      11.808   4.364  -1.403  1.00 93.16           H  
ATOM   2957  N   PRO A 199      16.711   5.078   2.347  1.00 93.65           N  
ATOM   2958  CA  PRO A 199      17.033   4.588   3.680  1.00 93.65           C  
ATOM   2959  HA  PRO A 199      17.432   3.576   3.609  1.00 93.65           H  
ATOM   2960  C   PRO A 199      15.784   4.562   4.574  1.00 93.65           C  
ATOM   2961  CB  PRO A 199      18.140   5.516   4.186  1.00 93.65           C  
ATOM   2962  HB2 PRO A 199      19.105   5.156   3.827  1.00 93.65           H  
ATOM   2963  HB3 PRO A 199      18.155   5.593   5.273  1.00 93.65           H  
ATOM   2964  O   PRO A 199      14.872   5.385   4.444  1.00 93.65           O  
ATOM   2965  CG  PRO A 199      17.816   6.839   3.499  1.00 93.65           C  
ATOM   2966  HG2 PRO A 199      17.012   7.328   4.050  1.00 93.65           H  
ATOM   2967  HG3 PRO A 199      18.689   7.486   3.414  1.00 93.65           H  
ATOM   2968  CD  PRO A 199      17.302   6.393   2.134  1.00 93.65           C  
ATOM   2969  HD2 PRO A 199      18.145   6.290   1.450  1.00 93.65           H  
ATOM   2970  HD3 PRO A 199      16.578   7.112   1.750  1.00 93.65           H  
ATOM   2971  N   SER A 200      15.726   3.613   5.511  1.00 94.39           N  
ATOM   2972  H   SER A 200      16.456   2.915   5.547  1.00 94.39           H  
ATOM   2973  CA  SER A 200      14.509   3.324   6.285  1.00 94.39           C  
ATOM   2974  HA  SER A 200      13.711   3.091   5.580  1.00 94.39           H  
ATOM   2975  C   SER A 200      14.035   4.502   7.143  1.00 94.39           C  
ATOM   2976  CB  SER A 200      14.730   2.095   7.177  1.00 94.39           C  
ATOM   2977  HB2 SER A 200      15.314   2.389   8.049  1.00 94.39           H  
ATOM   2978  HB3 SER A 200      13.769   1.711   7.519  1.00 94.39           H  
ATOM   2979  O   SER A 200      12.837   4.678   7.349  1.00 94.39           O  
ATOM   2980  OG  SER A 200      15.437   1.082   6.486  1.00 94.39           O  
ATOM   2981  HG  SER A 200      14.873   0.612   5.867  1.00 94.39           H  
ATOM   2982  N   ASN A 201      14.951   5.361   7.601  1.00 94.41           N  
ATOM   2983  H   ASN A 201      15.907   5.230   7.303  1.00 94.41           H  
ATOM   2984  CA  ASN A 201      14.616   6.585   8.337  1.00 94.41           C  
ATOM   2985  HA  ASN A 201      13.950   6.313   9.155  1.00 94.41           H  
ATOM   2986  C   ASN A 201      13.857   7.616   7.480  1.00 94.41           C  
ATOM   2987  CB  ASN A 201      15.894   7.203   8.942  1.00 94.41           C  
ATOM   2988  HB2 ASN A 201      16.397   6.466   9.568  1.00 94.41           H  
ATOM   2989  HB3 ASN A 201      15.599   8.041   9.574  1.00 94.41           H  
ATOM   2990  O   ASN A 201      13.021   8.339   8.018  1.00 94.41           O  
ATOM   2991  CG  ASN A 201      16.886   7.705   7.900  1.00 94.41           C  
ATOM   2992  ND2 ASN A 201      17.670   8.713   8.198  1.00 94.41           N  
ATOM   2993 HD21 ASN A 201      17.650   9.141   9.112  1.00 94.41           H  
ATOM   2994 HD22 ASN A 201      18.357   8.946   7.495  1.00 94.41           H  
ATOM   2995  OD1 ASN A 201      16.980   7.190   6.804  1.00 94.41           O  
ATOM   2996  N   LYS A 202      14.115   7.682   6.167  1.00 94.80           N  
ATOM   2997  H   LYS A 202      14.813   7.060   5.785  1.00 94.80           H  
ATOM   2998  CA  LYS A 202      13.381   8.554   5.235  1.00 94.80           C  
ATOM   2999  HA  LYS A 202      13.185   9.516   5.710  1.00 94.80           H  
ATOM   3000  C   LYS A 202      12.003   7.977   4.910  1.00 94.80           C  
ATOM   3001  CB  LYS A 202      14.204   8.800   3.958  1.00 94.80           C  
ATOM   3002  HB2 LYS A 202      14.442   7.839   3.503  1.00 94.80           H  
ATOM   3003  HB3 LYS A 202      13.599   9.358   3.243  1.00 94.80           H  
ATOM   3004  O   LYS A 202      11.034   8.725   4.901  1.00 94.80           O  
ATOM   3005  CG  LYS A 202      15.522   9.563   4.183  1.00 94.80           C  
ATOM   3006  HG2 LYS A 202      16.084   9.091   4.988  1.00 94.80           H  
ATOM   3007  HG3 LYS A 202      16.107   9.484   3.267  1.00 94.80           H  
ATOM   3008  CD  LYS A 202      15.362  11.052   4.518  1.00 94.80           C  
ATOM   3009  HD2 LYS A 202      14.805  11.537   3.715  1.00 94.80           H  
ATOM   3010  HD3 LYS A 202      14.826  11.170   5.459  1.00 94.80           H  
ATOM   3011  CE  LYS A 202      16.767  11.671   4.622  1.00 94.80           C  
ATOM   3012  HE2 LYS A 202      17.297  11.193   5.446  1.00 94.80           H  
ATOM   3013  HE3 LYS A 202      17.313  11.430   3.710  1.00 94.80           H  
ATOM   3014  NZ  LYS A 202      16.761  13.149   4.804  1.00 94.80           N  
ATOM   3015  HZ1 LYS A 202      16.439  13.648   3.987  1.00 94.80           H  
ATOM   3016  HZ2 LYS A 202      16.210  13.458   5.592  1.00 94.80           H  
ATOM   3017  HZ3 LYS A 202      17.701  13.511   4.880  1.00 94.80           H  
ATOM   3018  N   ILE A 203      11.896   6.652   4.767  1.00 96.33           N  
ATOM   3019  H   ILE A 203      12.749   6.110   4.756  1.00 96.33           H  
ATOM   3020  CA  ILE A 203      10.603   5.960   4.627  1.00 96.33           C  
ATOM   3021  HA  ILE A 203      10.069   6.380   3.775  1.00 96.33           H  
ATOM   3022  C   ILE A 203       9.711   6.182   5.855  1.00 96.33           C  
ATOM   3023  CB  ILE A 203      10.818   4.450   4.390  1.00 96.33           C  
ATOM   3024  HB  ILE A 203      11.428   4.061   5.205  1.00 96.33           H  
ATOM   3025  O   ILE A 203       8.528   6.484   5.711  1.00 96.33           O  
ATOM   3026  CG1 ILE A 203      11.571   4.141   3.077  1.00 96.33           C  
ATOM   3027 HG12 ILE A 203      11.785   3.073   3.045  1.00 96.33           H  
ATOM   3028 HG13 ILE A 203      12.531   4.657   3.079  1.00 96.33           H  
ATOM   3029  CG2 ILE A 203       9.486   3.687   4.423  1.00 96.33           C  
ATOM   3030 HG21 ILE A 203       9.669   2.662   4.100  1.00 96.33           H  
ATOM   3031 HG22 ILE A 203       9.083   3.652   5.435  1.00 96.33           H  
ATOM   3032 HG23 ILE A 203       8.751   4.150   3.764  1.00 96.33           H  
ATOM   3033  CD1 ILE A 203      10.813   4.515   1.795  1.00 96.33           C  
ATOM   3034 HD11 ILE A 203       9.863   3.983   1.737  1.00 96.33           H  
ATOM   3035 HD12 ILE A 203      10.633   5.589   1.755  1.00 96.33           H  
ATOM   3036 HD13 ILE A 203      11.410   4.223   0.931  1.00 96.33           H  
ATOM   3037  N   ILE A 204      10.267   6.064   7.065  1.00 96.49           N  
ATOM   3038  H   ILE A 204      11.221   5.736   7.127  1.00 96.49           H  
ATOM   3039  CA  ILE A 204       9.544   6.378   8.306  1.00 96.49           C  
ATOM   3040  HA  ILE A 204       8.619   5.802   8.323  1.00 96.49           H  
ATOM   3041  C   ILE A 204       9.151   7.861   8.321  1.00 96.49           C  
ATOM   3042  CB  ILE A 204      10.383   5.969   9.538  1.00 96.49           C  
ATOM   3043  HB  ILE A 204      11.391   6.368   9.420  1.00 96.49           H  
ATOM   3044  O   ILE A 204       7.996   8.191   8.588  1.00 96.49           O  
ATOM   3045  CG1 ILE A 204      10.461   4.428   9.625  1.00 96.49           C  
ATOM   3046 HG12 ILE A 204      10.677   4.014   8.640  1.00 96.49           H  
ATOM   3047 HG13 ILE A 204       9.497   4.029   9.940  1.00 96.49           H  
ATOM   3048  CG2 ILE A 204       9.784   6.551  10.831  1.00 96.49           C  
ATOM   3049 HG21 ILE A 204      10.264   6.128  11.713  1.00 96.49           H  
ATOM   3050 HG22 ILE A 204       8.714   6.344  10.865  1.00 96.49           H  
ATOM   3051 HG23 ILE A 204       9.931   7.630  10.859  1.00 96.49           H  
ATOM   3052  CD1 ILE A 204      11.548   3.919  10.578  1.00 96.49           C  
ATOM   3053 HD11 ILE A 204      11.631   2.838  10.462  1.00 96.49           H  
ATOM   3054 HD12 ILE A 204      11.291   4.140  11.614  1.00 96.49           H  
ATOM   3055 HD13 ILE A 204      12.507   4.373  10.328  1.00 96.49           H  
ATOM   3056  N   GLY A 205      10.089   8.741   7.968  1.00 92.36           N  
ATOM   3057  H   GLY A 205      11.018   8.399   7.771  1.00 92.36           H  
ATOM   3058  CA  GLY A 205       9.863  10.178   7.877  1.00 92.36           C  
ATOM   3059  HA2 GLY A 205      10.707  10.633   7.357  1.00 92.36           H  
ATOM   3060  HA3 GLY A 205       8.967  10.359   7.284  1.00 92.36           H  
ATOM   3061  C   GLY A 205       9.694  10.858   9.238  1.00 92.36           C  
ATOM   3062  O   GLY A 205       9.721  10.233  10.298  1.00 92.36           O  
ATOM   3063  N   ILE A 206       9.553  12.185   9.214  1.00 88.60           N  
ATOM   3064  H   ILE A 206       9.492  12.635   8.311  1.00 88.60           H  
ATOM   3065  CA  ILE A 206       9.294  13.019  10.396  1.00 88.60           C  
ATOM   3066  HA  ILE A 206       8.908  12.388  11.196  1.00 88.60           H  
ATOM   3067  C   ILE A 206       8.214  14.037  10.029  1.00 88.60           C  
ATOM   3068  CB  ILE A 206      10.581  13.719  10.909  1.00 88.60           C  
ATOM   3069  HB  ILE A 206      10.965  14.353  10.109  1.00 88.60           H  
ATOM   3070  O   ILE A 206       8.296  14.686   8.984  1.00 88.60           O  
ATOM   3071  CG1 ILE A 206      11.681  12.695  11.282  1.00 88.60           C  
ATOM   3072 HG12 ILE A 206      11.890  12.067  10.416  1.00 88.60           H  
ATOM   3073 HG13 ILE A 206      11.320  12.051  12.083  1.00 88.60           H  
ATOM   3074  CG2 ILE A 206      10.258  14.618  12.122  1.00 88.60           C  
ATOM   3075 HG21 ILE A 206      11.155  15.133  12.466  1.00 88.60           H  
ATOM   3076 HG22 ILE A 206       9.540  15.392  11.850  1.00 88.60           H  
ATOM   3077 HG23 ILE A 206       9.857  14.016  12.937  1.00 88.60           H  
ATOM   3078  CD1 ILE A 206      13.020  13.315  11.702  1.00 88.60           C  
ATOM   3079 HD11 ILE A 206      13.768  12.526  11.784  1.00 88.60           H  
ATOM   3080 HD12 ILE A 206      12.932  13.803  12.673  1.00 88.60           H  
ATOM   3081 HD13 ILE A 206      13.348  14.036  10.954  1.00 88.60           H  
ATOM   3082  N   GLY A 207       7.219  14.213  10.901  1.00 85.21           N  
ATOM   3083  H   GLY A 207       7.157  13.593  11.697  1.00 85.21           H  
ATOM   3084  CA  GLY A 207       6.137  15.173  10.687  1.00 85.21           C  
ATOM   3085  HA2 GLY A 207       5.482  15.186  11.559  1.00 85.21           H  
ATOM   3086  HA3 GLY A 207       6.557  16.170  10.550  1.00 85.21           H  
ATOM   3087  C   GLY A 207       5.295  14.803   9.468  1.00 85.21           C  
ATOM   3088  O   GLY A 207       4.716  13.727   9.426  1.00 85.21           O  
ATOM   3089  N   ASN A 208       5.249  15.677   8.464  1.00 86.83           N  
ATOM   3090  H   ASN A 208       5.814  16.512   8.531  1.00 86.83           H  
ATOM   3091  CA  ASN A 208       4.414  15.498   7.270  1.00 86.83           C  
ATOM   3092  HA  ASN A 208       3.559  14.879   7.543  1.00 86.83           H  
ATOM   3093  C   ASN A 208       5.120  14.741   6.125  1.00 86.83           C  
ATOM   3094  CB  ASN A 208       3.864  16.867   6.829  1.00 86.83           C  
ATOM   3095  HB2 ASN A 208       4.696  17.531   6.598  1.00 86.83           H  
ATOM   3096  HB3 ASN A 208       3.275  16.740   5.920  1.00 86.83           H  
ATOM   3097  O   ASN A 208       4.734  14.902   4.971  1.00 86.83           O  
ATOM   3098  CG  ASN A 208       2.955  17.525   7.851  1.00 86.83           C  
ATOM   3099  ND2 ASN A 208       2.752  18.815   7.734  1.00 86.83           N  
ATOM   3100 HD21 ASN A 208       3.135  19.321   6.948  1.00 86.83           H  
ATOM   3101 HD22 ASN A 208       2.104  19.217   8.396  1.00 86.83           H  
ATOM   3102  OD1 ASN A 208       2.418  16.924   8.762  1.00 86.83           O  
ATOM   3103  N   ARG A 209       6.160  13.951   6.427  1.00 91.54           N  
ATOM   3104  H   ARG A 209       6.362  13.805   7.406  1.00 91.54           H  
ATOM   3105  CA  ARG A 209       6.919  13.139   5.457  1.00 91.54           C  
ATOM   3106  HA  ARG A 209       6.479  13.243   4.466  1.00 91.54           H  
ATOM   3107  C   ARG A 209       6.853  11.649   5.790  1.00 91.54           C  
ATOM   3108  CB  ARG A 209       8.379  13.610   5.384  1.00 91.54           C  
ATOM   3109  HB2 ARG A 209       8.819  13.609   6.381  1.00 91.54           H  
ATOM   3110  HB3 ARG A 209       8.934  12.899   4.771  1.00 91.54           H  
ATOM   3111  O   ARG A 209       6.614  11.294   6.945  1.00 91.54           O  
ATOM   3112  CG  ARG A 209       8.519  15.003   4.757  1.00 91.54           C  
ATOM   3113  HG2 ARG A 209       7.906  15.053   3.857  1.00 91.54           H  
ATOM   3114  HG3 ARG A 209       8.187  15.766   5.461  1.00 91.54           H  
ATOM   3115  CD  ARG A 209       9.983  15.235   4.371  1.00 91.54           C  
ATOM   3116  HD2 ARG A 209      10.297  14.409   3.733  1.00 91.54           H  
ATOM   3117  HD3 ARG A 209      10.593  15.227   5.275  1.00 91.54           H  
ATOM   3118  NE  ARG A 209      10.190  16.504   3.643  1.00 91.54           N  
ATOM   3119  HE  ARG A 209       9.383  17.095   3.509  1.00 91.54           H  
ATOM   3120  NH1 ARG A 209      12.380  16.098   3.090  1.00 91.54           N  
ATOM   3121 HH11 ARG A 209      12.278  15.143   3.401  1.00 91.54           H  
ATOM   3122 HH12 ARG A 209      13.268  16.325   2.664  1.00 91.54           H  
ATOM   3123  NH2 ARG A 209      11.434  18.012   2.458  1.00 91.54           N  
ATOM   3124 HH21 ARG A 209      12.315  18.197   2.000  1.00 91.54           H  
ATOM   3125 HH22 ARG A 209      10.625  18.596   2.303  1.00 91.54           H  
ATOM   3126  CZ  ARG A 209      11.328  16.869   3.070  1.00 91.54           C  
ATOM   3127  N   GLY A 210       7.107  10.801   4.795  1.00 93.45           N  
ATOM   3128  H   GLY A 210       7.436  11.181   3.919  1.00 93.45           H  
ATOM   3129  CA  GLY A 210       7.124   9.344   4.920  1.00 93.45           C  
ATOM   3130  HA2 GLY A 210       7.990   9.053   5.514  1.00 93.45           H  
ATOM   3131  HA3 GLY A 210       7.234   8.898   3.931  1.00 93.45           H  
ATOM   3132  C   GLY A 210       5.859   8.773   5.564  1.00 93.45           C  
ATOM   3133  O   GLY A 210       4.758   9.299   5.399  1.00 93.45           O  
ATOM   3134  N   LEU A 211       6.023   7.705   6.343  1.00 96.35           N  
ATOM   3135  H   LEU A 211       6.951   7.310   6.403  1.00 96.35           H  
ATOM   3136  CA  LEU A 211       4.952   7.090   7.128  1.00 96.35           C  
ATOM   3137  HA  LEU A 211       4.150   6.791   6.452  1.00 96.35           H  
ATOM   3138  C   LEU A 211       4.321   8.057   8.139  1.00 96.35           C  
ATOM   3139  CB  LEU A 211       5.511   5.855   7.855  1.00 96.35           C  
ATOM   3140  HB2 LEU A 211       4.826   5.587   8.659  1.00 96.35           H  
ATOM   3141  HB3 LEU A 211       6.459   6.116   8.325  1.00 96.35           H  
ATOM   3142  O   LEU A 211       3.106   8.020   8.328  1.00 96.35           O  
ATOM   3143  CG  LEU A 211       5.701   4.614   6.970  1.00 96.35           C  
ATOM   3144  HG  LEU A 211       6.343   4.840   6.119  1.00 96.35           H  
ATOM   3145  CD1 LEU A 211       6.352   3.509   7.803  1.00 96.35           C  
ATOM   3146 HD11 LEU A 211       7.353   3.814   8.108  1.00 96.35           H  
ATOM   3147 HD12 LEU A 211       5.752   3.297   8.688  1.00 96.35           H  
ATOM   3148 HD13 LEU A 211       6.428   2.601   7.204  1.00 96.35           H  
ATOM   3149  CD2 LEU A 211       4.345   4.113   6.472  1.00 96.35           C  
ATOM   3150 HD21 LEU A 211       4.435   3.099   6.081  1.00 96.35           H  
ATOM   3151 HD22 LEU A 211       3.976   4.758   5.675  1.00 96.35           H  
ATOM   3152 HD23 LEU A 211       3.635   4.101   7.299  1.00 96.35           H  
ATOM   3153  N   GLN A 212       5.101   8.950   8.758  1.00 95.54           N  
ATOM   3154  H   GLN A 212       6.091   8.941   8.558  1.00 95.54           H  
ATOM   3155  CA  GLN A 212       4.576   9.911   9.740  1.00 95.54           C  
ATOM   3156  HA  GLN A 212       4.058   9.353  10.519  1.00 95.54           H  
ATOM   3157  C   GLN A 212       3.536  10.874   9.156  1.00 95.54           C  
ATOM   3158  CB  GLN A 212       5.711  10.722  10.385  1.00 95.54           C  
ATOM   3159  HB2 GLN A 212       6.316  11.190   9.608  1.00 95.54           H  
ATOM   3160  HB3 GLN A 212       5.270  11.516  10.988  1.00 95.54           H  
ATOM   3161  O   GLN A 212       2.635  11.300   9.880  1.00 95.54           O  
ATOM   3162  CG  GLN A 212       6.617   9.894  11.300  1.00 95.54           C  
ATOM   3163  HG2 GLN A 212       7.174   9.174  10.701  1.00 95.54           H  
ATOM   3164  HG3 GLN A 212       7.342  10.556  11.775  1.00 95.54           H  
ATOM   3165  CD  GLN A 212       5.853   9.161  12.393  1.00 95.54           C  
ATOM   3166  NE2 GLN A 212       6.067   7.874  12.496  1.00 95.54           N  
ATOM   3167 HE21 GLN A 212       6.677   7.411  11.838  1.00 95.54           H  
ATOM   3168 HE22 GLN A 212       5.572   7.336  13.192  1.00 95.54           H  
ATOM   3169  OE1 GLN A 212       5.079   9.731  13.148  1.00 95.54           O  
ATOM   3170  N   ALA A 213       3.576  11.149   7.849  1.00 94.70           N  
ATOM   3171  H   ALA A 213       4.333  10.775   7.294  1.00 94.70           H  
ATOM   3172  CA  ALA A 213       2.535  11.935   7.188  1.00 94.70           C  
ATOM   3173  HA  ALA A 213       2.507  12.930   7.631  1.00 94.70           H  
ATOM   3174  C   ALA A 213       1.143  11.299   7.348  1.00 94.70           C  
ATOM   3175  CB  ALA A 213       2.887  12.040   5.709  1.00 94.70           C  
ATOM   3176  HB1 ALA A 213       2.775  11.052   5.262  1.00 94.70           H  
ATOM   3177  HB2 ALA A 213       2.212  12.740   5.216  1.00 94.70           H  
ATOM   3178  HB3 ALA A 213       3.918  12.369   5.576  1.00 94.70           H  
ATOM   3179  O   ALA A 213       0.139  12.001   7.464  1.00 94.70           O  
ATOM   3180  N   PHE A 214       1.091   9.966   7.410  1.00 94.91           N  
ATOM   3181  H   PHE A 214       1.957   9.450   7.348  1.00 94.91           H  
ATOM   3182  CA  PHE A 214      -0.127   9.200   7.636  1.00 94.91           C  
ATOM   3183  HA  PHE A 214      -0.962   9.739   7.189  1.00 94.91           H  
ATOM   3184  C   PHE A 214      -0.471   9.024   9.114  1.00 94.91           C  
ATOM   3185  CB  PHE A 214      -0.019   7.837   6.940  1.00 94.91           C  
ATOM   3186  HB2 PHE A 214       0.821   7.282   7.358  1.00 94.91           H  
ATOM   3187  HB3 PHE A 214      -0.919   7.262   7.157  1.00 94.91           H  
ATOM   3188  O   PHE A 214      -1.491   8.412   9.400  1.00 94.91           O  
ATOM   3189  CG  PHE A 214       0.117   7.917   5.436  1.00 94.91           C  
ATOM   3190  CD1 PHE A 214      -0.916   8.490   4.672  1.00 94.91           C  
ATOM   3191  HD1 PHE A 214      -1.799   8.878   5.158  1.00 94.91           H  
ATOM   3192  CD2 PHE A 214       1.260   7.406   4.794  1.00 94.91           C  
ATOM   3193  HD2 PHE A 214       2.061   6.970   5.372  1.00 94.91           H  
ATOM   3194  CE1 PHE A 214      -0.804   8.562   3.276  1.00 94.91           C  
ATOM   3195  HE1 PHE A 214      -1.598   9.018   2.703  1.00 94.91           H  
ATOM   3196  CE2 PHE A 214       1.356   7.458   3.392  1.00 94.91           C  
ATOM   3197  HE2 PHE A 214       2.226   7.063   2.888  1.00 94.91           H  
ATOM   3198  CZ  PHE A 214       0.332   8.042   2.632  1.00 94.91           C  
ATOM   3199  HZ  PHE A 214       0.420   8.089   1.556  1.00 94.91           H  
ATOM   3200  N   ALA A 215       0.300   9.544  10.072  1.00 94.24           N  
ATOM   3201  H   ALA A 215       1.140  10.044   9.817  1.00 94.24           H  
ATOM   3202  CA  ALA A 215       0.006   9.359  11.496  1.00 94.24           C  
ATOM   3203  HA  ALA A 215      -0.183   8.301  11.675  1.00 94.24           H  
ATOM   3204  C   ALA A 215      -1.246  10.128  11.959  1.00 94.24           C  
ATOM   3205  CB  ALA A 215       1.241   9.754  12.312  1.00 94.24           C  
ATOM   3206  HB1 ALA A 215       1.064   9.543  13.367  1.00 94.24           H  
ATOM   3207  HB2 ALA A 215       2.105   9.178  11.982  1.00 94.24           H  
ATOM   3208  HB3 ALA A 215       1.450  10.817  12.193  1.00 94.24           H  
ATOM   3209  O   ALA A 215      -1.917   9.699  12.895  1.00 94.24           O  
ATOM   3210  N   ASN A 216      -1.587  11.246  11.306  1.00 90.95           N  
ATOM   3211  H   ASN A 216      -1.024  11.524  10.514  1.00 90.95           H  
ATOM   3212  CA  ASN A 216      -2.704  12.101  11.710  1.00 90.95           C  
ATOM   3213  HA  ASN A 216      -2.929  11.887  12.754  1.00 90.95           H  
ATOM   3214  C   ASN A 216      -3.973  11.854  10.859  1.00 90.95           C  
ATOM   3215  CB  ASN A 216      -2.245  13.565  11.674  1.00 90.95           C  
ATOM   3216  HB2 ASN A 216      -1.319  13.658  12.241  1.00 90.95           H  
ATOM   3217  HB3 ASN A 216      -2.046  13.857  10.642  1.00 90.95           H  
ATOM   3218  O   ASN A 216      -3.990  12.239   9.683  1.00 90.95           O  
ATOM   3219  CG  ASN A 216      -3.268  14.522  12.266  1.00 90.95           C  
ATOM   3220  ND2 ASN A 216      -2.855  15.727  12.576  1.00 90.95           N  
ATOM   3221 HD21 ASN A 216      -3.543  16.360  12.959  1.00 90.95           H  
ATOM   3222 HD22 ASN A 216      -1.898  15.994  12.392  1.00 90.95           H  
ATOM   3223  OD1 ASN A 216      -4.435  14.223  12.465  1.00 90.95           O  
ATOM   3224  N   PRO A 217      -5.057  11.297  11.437  1.00 88.70           N  
ATOM   3225  CA  PRO A 217      -6.295  11.005  10.709  1.00 88.70           C  
ATOM   3226  HA  PRO A 217      -6.065  10.475   9.785  1.00 88.70           H  
ATOM   3227  C   PRO A 217      -7.062  12.233  10.238  1.00 88.70           C  
ATOM   3228  CB  PRO A 217      -7.121  10.109  11.640  1.00 88.70           C  
ATOM   3229  HB2 PRO A 217      -6.864   9.062  11.480  1.00 88.70           H  
ATOM   3230  HB3 PRO A 217      -8.194  10.253  11.512  1.00 88.70           H  
ATOM   3231  O   PRO A 217      -7.796  12.149   9.259  1.00 88.70           O  
ATOM   3232  CG  PRO A 217      -6.653  10.518  13.032  1.00 88.70           C  
ATOM   3233  HG2 PRO A 217      -6.783   9.713  13.755  1.00 88.70           H  
ATOM   3234  HG3 PRO A 217      -7.192  11.411  13.350  1.00 88.70           H  
ATOM   3235  CD  PRO A 217      -5.180  10.857  12.821  1.00 88.70           C  
ATOM   3236  HD2 PRO A 217      -4.567   9.969  12.977  1.00 88.70           H  
ATOM   3237  HD3 PRO A 217      -4.889  11.643  13.519  1.00 88.70           H  
ATOM   3238  N   ASN A 218      -6.843  13.391  10.862  1.00 85.95           N  
ATOM   3239  H   ASN A 218      -6.191  13.412  11.633  1.00 85.95           H  
ATOM   3240  CA  ASN A 218      -7.493  14.635  10.456  1.00 85.95           C  
ATOM   3241  HA  ASN A 218      -8.524  14.422  10.175  1.00 85.95           H  
ATOM   3242  C   ASN A 218      -6.825  15.286   9.234  1.00 85.95           C  
ATOM   3243  CB  ASN A 218      -7.500  15.595  11.654  1.00 85.95           C  
ATOM   3244  HB2 ASN A 218      -6.474  15.806  11.955  1.00 85.95           H  
ATOM   3245  HB3 ASN A 218      -7.966  16.533  11.352  1.00 85.95           H  
ATOM   3246  O   ASN A 218      -7.427  16.156   8.611  1.00 85.95           O  
ATOM   3247  CG  ASN A 218      -8.282  15.061  12.839  1.00 85.95           C  
ATOM   3248  ND2 ASN A 218      -7.872  15.382  14.043  1.00 85.95           N  
ATOM   3249 HD21 ASN A 218      -8.419  14.995  14.799  1.00 85.95           H  
ATOM   3250 HD22 ASN A 218      -7.029  15.923  14.175  1.00 85.95           H  
ATOM   3251  OD1 ASN A 218      -9.269  14.361  12.719  1.00 85.95           O  
ATOM   3252  N   LEU A 219      -5.577  14.911   8.916  1.00 87.55           N  
ATOM   3253  H   LEU A 219      -5.166  14.149   9.436  1.00 87.55           H  
ATOM   3254  CA  LEU A 219      -4.850  15.439   7.756  1.00 87.55           C  
ATOM   3255  HA  LEU A 219      -5.264  16.406   7.471  1.00 87.55           H  
ATOM   3256  C   LEU A 219      -5.018  14.543   6.534  1.00 87.55           C  
ATOM   3257  CB  LEU A 219      -3.356  15.611   8.083  1.00 87.55           C  
ATOM   3258  HB2 LEU A 219      -2.829  15.850   7.159  1.00 87.55           H  
ATOM   3259  HB3 LEU A 219      -2.964  14.660   8.445  1.00 87.55           H  
ATOM   3260  O   LEU A 219      -5.312  15.038   5.450  1.00 87.55           O  
ATOM   3261  CG  LEU A 219      -3.041  16.707   9.111  1.00 87.55           C  
ATOM   3262  HG  LEU A 219      -3.548  16.479  10.048  1.00 87.55           H  
ATOM   3263  CD1 LEU A 219      -1.532  16.751   9.366  1.00 87.55           C  
ATOM   3264 HD11 LEU A 219      -1.173  15.772   9.683  1.00 87.55           H  
ATOM   3265 HD12 LEU A 219      -1.007  17.025   8.450  1.00 87.55           H  
ATOM   3266 HD13 LEU A 219      -1.303  17.483  10.140  1.00 87.55           H  
ATOM   3267  CD2 LEU A 219      -3.476  18.099   8.647  1.00 87.55           C  
ATOM   3268 HD21 LEU A 219      -3.050  18.316   7.667  1.00 87.55           H  
ATOM   3269 HD22 LEU A 219      -4.563  18.148   8.585  1.00 87.55           H  
ATOM   3270 HD23 LEU A 219      -3.142  18.851   9.362  1.00 87.55           H  
ATOM   3271  N   LEU A 220      -4.821  13.235   6.715  1.00 90.74           N  
ATOM   3272  H   LEU A 220      -4.605  12.901   7.643  1.00 90.74           H  
ATOM   3273  CA  LEU A 220      -4.934  12.248   5.650  1.00 90.74           C  
ATOM   3274  HA  LEU A 220      -5.406  12.703   4.780  1.00 90.74           H  
ATOM   3275  C   LEU A 220      -5.827  11.102   6.107  1.00 90.74           C  
ATOM   3276  CB  LEU A 220      -3.547  11.740   5.226  1.00 90.74           C  
ATOM   3277  HB2 LEU A 220      -3.681  10.944   4.493  1.00 90.74           H  
ATOM   3278  HB3 LEU A 220      -3.059  11.308   6.100  1.00 90.74           H  
ATOM   3279  O   LEU A 220      -5.524  10.382   7.067  1.00 90.74           O  
ATOM   3280  CG  LEU A 220      -2.618  12.807   4.621  1.00 90.74           C  
ATOM   3281  HG  LEU A 220      -2.459  13.609   5.343  1.00 90.74           H  
ATOM   3282  CD1 LEU A 220      -1.270  12.162   4.314  1.00 90.74           C  
ATOM   3283 HD11 LEU A 220      -1.360  11.467   3.479  1.00 90.74           H  
ATOM   3284 HD12 LEU A 220      -0.907  11.619   5.187  1.00 90.74           H  
ATOM   3285 HD13 LEU A 220      -0.545  12.940   4.073  1.00 90.74           H  
ATOM   3286  CD2 LEU A 220      -3.147  13.401   3.312  1.00 90.74           C  
ATOM   3287 HD21 LEU A 220      -2.416  14.098   2.901  1.00 90.74           H  
ATOM   3288 HD22 LEU A 220      -3.332  12.607   2.589  1.00 90.74           H  
ATOM   3289 HD23 LEU A 220      -4.074  13.947   3.487  1.00 90.74           H  
ATOM   3290  N   ASP A 221      -6.915  10.929   5.370  1.00 90.49           N  
ATOM   3291  H   ASP A 221      -7.095  11.571   4.610  1.00 90.49           H  
ATOM   3292  CA  ASP A 221      -7.807   9.796   5.517  1.00 90.49           C  
ATOM   3293  HA  ASP A 221      -7.846   9.512   6.568  1.00 90.49           H  
ATOM   3294  C   ASP A 221      -7.278   8.608   4.704  1.00 90.49           C  
ATOM   3295  CB  ASP A 221      -9.221  10.210   5.097  1.00 90.49           C  
ATOM   3296  HB2 ASP A 221      -9.228  10.473   4.039  1.00 90.49           H  
ATOM   3297  HB3 ASP A 221      -9.528  11.082   5.675  1.00 90.49           H  
ATOM   3298  O   ASP A 221      -7.074   8.724   3.494  1.00 90.49           O  
ATOM   3299  CG  ASP A 221     -10.213   9.085   5.352  1.00 90.49           C  
ATOM   3300  OD1 ASP A 221      -9.898   8.173   6.148  1.00 90.49           O  
ATOM   3301  OD2 ASP A 221     -11.312   9.082   4.752  1.00 90.49           O  
ATOM   3302  N   ILE A 222      -7.041   7.482   5.376  1.00 93.97           N  
ATOM   3303  H   ILE A 222      -7.341   7.444   6.340  1.00 93.97           H  
ATOM   3304  CA  ILE A 222      -6.610   6.215   4.781  1.00 93.97           C  
ATOM   3305  HA  ILE A 222      -6.936   6.194   3.741  1.00 93.97           H  
ATOM   3306  C   ILE A 222      -7.301   5.053   5.502  1.00 93.97           C  
ATOM   3307  CB  ILE A 222      -5.071   6.042   4.787  1.00 93.97           C  
ATOM   3308  HB  ILE A 222      -4.867   5.049   4.384  1.00 93.97           H  
ATOM   3309  O   ILE A 222      -7.560   5.114   6.699  1.00 93.97           O  
ATOM   3310  CG1 ILE A 222      -4.453   6.118   6.202  1.00 93.97           C  
ATOM   3311 HG12 ILE A 222      -4.435   7.154   6.542  1.00 93.97           H  
ATOM   3312 HG13 ILE A 222      -5.058   5.546   6.904  1.00 93.97           H  
ATOM   3313  CG2 ILE A 222      -4.401   7.057   3.844  1.00 93.97           C  
ATOM   3314 HG21 ILE A 222      -4.864   7.001   2.859  1.00 93.97           H  
ATOM   3315 HG22 ILE A 222      -4.511   8.069   4.233  1.00 93.97           H  
ATOM   3316 HG23 ILE A 222      -3.340   6.833   3.734  1.00 93.97           H  
ATOM   3317  CD1 ILE A 222      -3.036   5.542   6.261  1.00 93.97           C  
ATOM   3318 HD11 ILE A 222      -2.356   6.133   5.648  1.00 93.97           H  
ATOM   3319 HD12 ILE A 222      -2.685   5.550   7.292  1.00 93.97           H  
ATOM   3320 HD13 ILE A 222      -3.043   4.514   5.898  1.00 93.97           H  
ATOM   3321  N   ASN A 223      -7.568   3.968   4.784  1.00 93.99           N  
ATOM   3322  H   ASN A 223      -7.369   4.002   3.794  1.00 93.99           H  
ATOM   3323  CA  ASN A 223      -8.075   2.709   5.331  1.00 93.99           C  
ATOM   3324  HA  ASN A 223      -8.369   2.844   6.372  1.00 93.99           H  
ATOM   3325  C   ASN A 223      -7.022   1.602   5.292  1.00 93.99           C  
ATOM   3326  CB  ASN A 223      -9.296   2.262   4.524  1.00 93.99           C  
ATOM   3327  HB2 ASN A 223      -9.683   1.334   4.946  1.00 93.99           H  
ATOM   3328  HB3 ASN A 223      -9.004   2.066   3.493  1.00 93.99           H  
ATOM   3329  O   ASN A 223      -7.033   0.722   6.148  1.00 93.99           O  
ATOM   3330  CG  ASN A 223     -10.412   3.275   4.515  1.00 93.99           C  
ATOM   3331  ND2 ASN A 223     -11.098   3.466   5.616  1.00 93.99           N  
ATOM   3332 HD21 ASN A 223     -10.783   3.068   6.490  1.00 93.99           H  
ATOM   3333 HD22 ASN A 223     -11.967   3.965   5.495  1.00 93.99           H  
ATOM   3334  OD1 ASN A 223     -10.712   3.871   3.496  1.00 93.99           O  
ATOM   3335  N   ILE A 224      -6.123   1.635   4.308  1.00 96.42           N  
ATOM   3336  H   ILE A 224      -6.183   2.382   3.631  1.00 96.42           H  
ATOM   3337  CA  ILE A 224      -5.030   0.675   4.152  1.00 96.42           C  
ATOM   3338  HA  ILE A 224      -5.006   0.019   5.022  1.00 96.42           H  
ATOM   3339  C   ILE A 224      -3.710   1.441   4.082  1.00 96.42           C  
ATOM   3340  CB  ILE A 224      -5.238  -0.200   2.901  1.00 96.42           C  
ATOM   3341  HB  ILE A 224      -5.148   0.477   2.052  1.00 96.42           H  
ATOM   3342  O   ILE A 224      -3.634   2.472   3.419  1.00 96.42           O  
ATOM   3343  CG1 ILE A 224      -6.628  -0.873   2.807  1.00 96.42           C  
ATOM   3344 HG12 ILE A 224      -6.693  -1.389   1.849  1.00 96.42           H  
ATOM   3345 HG13 ILE A 224      -7.403  -0.107   2.800  1.00 96.42           H  
ATOM   3346  CG2 ILE A 224      -4.126  -1.250   2.746  1.00 96.42           C  
ATOM   3347 HG21 ILE A 224      -4.348  -1.906   1.904  1.00 96.42           H  
ATOM   3348 HG22 ILE A 224      -3.170  -0.766   2.548  1.00 96.42           H  
ATOM   3349 HG23 ILE A 224      -4.035  -1.841   3.657  1.00 96.42           H  
ATOM   3350  CD1 ILE A 224      -6.946  -1.882   3.920  1.00 96.42           C  
ATOM   3351 HD11 ILE A 224      -6.199  -2.675   3.946  1.00 96.42           H  
ATOM   3352 HD12 ILE A 224      -7.926  -2.323   3.734  1.00 96.42           H  
ATOM   3353 HD13 ILE A 224      -6.974  -1.382   4.888  1.00 96.42           H  
ATOM   3354  N   LEU A 225      -2.675   0.935   4.744  1.00 97.31           N  
ATOM   3355  H   LEU A 225      -2.820   0.084   5.269  1.00 97.31           H  
ATOM   3356  CA  LEU A 225      -1.321   1.478   4.722  1.00 97.31           C  
ATOM   3357  HA  LEU A 225      -1.284   2.339   4.054  1.00 97.31           H  
ATOM   3358  C   LEU A 225      -0.359   0.411   4.194  1.00 97.31           C  
ATOM   3359  CB  LEU A 225      -0.960   1.938   6.145  1.00 97.31           C  
ATOM   3360  HB2 LEU A 225      -1.720   2.638   6.492  1.00 97.31           H  
ATOM   3361  HB3 LEU A 225      -0.991   1.069   6.802  1.00 97.31           H  
ATOM   3362  O   LEU A 225      -0.340  -0.708   4.707  1.00 97.31           O  
ATOM   3363  CG  LEU A 225       0.421   2.603   6.283  1.00 97.31           C  
ATOM   3364  HG  LEU A 225       1.197   1.917   5.944  1.00 97.31           H  
ATOM   3365  CD1 LEU A 225       0.525   3.905   5.485  1.00 97.31           C  
ATOM   3366 HD11 LEU A 225       1.481   4.387   5.691  1.00 97.31           H  
ATOM   3367 HD12 LEU A 225      -0.282   4.585   5.761  1.00 97.31           H  
ATOM   3368 HD13 LEU A 225       0.478   3.698   4.416  1.00 97.31           H  
ATOM   3369  CD2 LEU A 225       0.666   2.914   7.760  1.00 97.31           C  
ATOM   3370 HD21 LEU A 225      -0.103   3.590   8.133  1.00 97.31           H  
ATOM   3371 HD22 LEU A 225       1.642   3.380   7.893  1.00 97.31           H  
ATOM   3372 HD23 LEU A 225       0.641   1.991   8.340  1.00 97.31           H  
ATOM   3373  N   ALA A 226       0.443   0.750   3.190  1.00 97.34           N  
ATOM   3374  H   ALA A 226       0.368   1.673   2.787  1.00 97.34           H  
ATOM   3375  CA  ALA A 226       1.443  -0.152   2.629  1.00 97.34           C  
ATOM   3376  HA  ALA A 226       1.677  -0.932   3.353  1.00 97.34           H  
ATOM   3377  C   ALA A 226       2.745   0.594   2.315  1.00 97.34           C  
ATOM   3378  CB  ALA A 226       0.863  -0.841   1.388  1.00 97.34           C  
ATOM   3379  HB1 ALA A 226       1.591  -1.547   0.987  1.00 97.34           H  
ATOM   3380  HB2 ALA A 226      -0.044  -1.383   1.655  1.00 97.34           H  
ATOM   3381  HB3 ALA A 226       0.629  -0.098   0.626  1.00 97.34           H  
ATOM   3382  O   ALA A 226       2.730   1.739   1.864  1.00 97.34           O  
ATOM   3383  N   VAL A 227       3.875  -0.082   2.510  1.00 97.19           N  
ATOM   3384  H   VAL A 227       3.822  -1.016   2.890  1.00 97.19           H  
ATOM   3385  CA  VAL A 227       5.185   0.355   2.014  1.00 97.19           C  
ATOM   3386  HA  VAL A 227       5.075   1.233   1.377  1.00 97.19           H  
ATOM   3387  C   VAL A 227       5.746  -0.793   1.177  1.00 97.19           C  
ATOM   3388  CB  VAL A 227       6.134   0.763   3.146  1.00 97.19           C  
ATOM   3389  HB  VAL A 227       6.401  -0.105   3.748  1.00 97.19           H  
ATOM   3390  O   VAL A 227       6.434  -1.662   1.713  1.00 97.19           O  
ATOM   3391  CG1 VAL A 227       7.400   1.383   2.553  1.00 97.19           C  
ATOM   3392 HG11 VAL A 227       8.150   1.425   3.342  1.00 97.19           H  
ATOM   3393 HG12 VAL A 227       7.783   0.768   1.738  1.00 97.19           H  
ATOM   3394 HG13 VAL A 227       7.199   2.382   2.167  1.00 97.19           H  
ATOM   3395  CG2 VAL A 227       5.506   1.812   4.064  1.00 97.19           C  
ATOM   3396 HG21 VAL A 227       5.123   2.647   3.478  1.00 97.19           H  
ATOM   3397 HG22 VAL A 227       6.252   2.168   4.775  1.00 97.19           H  
ATOM   3398 HG23 VAL A 227       4.682   1.360   4.616  1.00 97.19           H  
ATOM   3399  N   PRO A 228       5.385  -0.856  -0.117  1.00 96.88           N  
ATOM   3400  CA  PRO A 228       5.624  -2.030  -0.941  1.00 96.88           C  
ATOM   3401  HA  PRO A 228       5.011  -2.842  -0.550  1.00 96.88           H  
ATOM   3402  C   PRO A 228       7.093  -2.461  -0.948  1.00 96.88           C  
ATOM   3403  CB  PRO A 228       5.107  -1.661  -2.334  1.00 96.88           C  
ATOM   3404  HB2 PRO A 228       5.889  -1.174  -2.915  1.00 96.88           H  
ATOM   3405  HB3 PRO A 228       4.719  -2.531  -2.863  1.00 96.88           H  
ATOM   3406  O   PRO A 228       7.978  -1.690  -1.317  1.00 96.88           O  
ATOM   3407  CG  PRO A 228       3.996  -0.660  -2.028  1.00 96.88           C  
ATOM   3408  HG2 PRO A 228       3.792   0.006  -2.866  1.00 96.88           H  
ATOM   3409  HG3 PRO A 228       3.094  -1.192  -1.726  1.00 96.88           H  
ATOM   3410  CD  PRO A 228       4.564   0.103  -0.840  1.00 96.88           C  
ATOM   3411  HD2 PRO A 228       5.190   0.924  -1.188  1.00 96.88           H  
ATOM   3412  HD3 PRO A 228       3.742   0.480  -0.232  1.00 96.88           H  
ATOM   3413  N   GLY A 229       7.342  -3.711  -0.555  1.00 93.34           N  
ATOM   3414  H   GLY A 229       6.567  -4.250  -0.195  1.00 93.34           H  
ATOM   3415  CA  GLY A 229       8.667  -4.336  -0.618  1.00 93.34           C  
ATOM   3416  HA2 GLY A 229       8.544  -5.419  -0.579  1.00 93.34           H  
ATOM   3417  HA3 GLY A 229       9.140  -4.082  -1.567  1.00 93.34           H  
ATOM   3418  C   GLY A 229       9.623  -3.935   0.509  1.00 93.34           C  
ATOM   3419  O   GLY A 229      10.776  -4.364   0.501  1.00 93.34           O  
ATOM   3420  N   ARG A 230       9.165  -3.143   1.487  1.00 94.93           N  
ATOM   3421  H   ARG A 230       8.202  -2.841   1.445  1.00 94.93           H  
ATOM   3422  CA  ARG A 230       9.934  -2.794   2.687  1.00 94.93           C  
ATOM   3423  HA  ARG A 230      10.994  -2.979   2.516  1.00 94.93           H  
ATOM   3424  C   ARG A 230       9.545  -3.694   3.852  1.00 94.93           C  
ATOM   3425  CB  ARG A 230       9.756  -1.310   3.022  1.00 94.93           C  
ATOM   3426  HB2 ARG A 230      10.287  -1.102   3.951  1.00 94.93           H  
ATOM   3427  HB3 ARG A 230       8.699  -1.105   3.188  1.00 94.93           H  
ATOM   3428  O   ARG A 230       8.423  -3.642   4.346  1.00 94.93           O  
ATOM   3429  CG  ARG A 230      10.292  -0.374   1.928  1.00 94.93           C  
ATOM   3430  HG2 ARG A 230      10.179   0.655   2.267  1.00 94.93           H  
ATOM   3431  HG3 ARG A 230       9.716  -0.507   1.012  1.00 94.93           H  
ATOM   3432  CD  ARG A 230      11.771  -0.629   1.639  1.00 94.93           C  
ATOM   3433  HD2 ARG A 230      12.312  -0.582   2.584  1.00 94.93           H  
ATOM   3434  HD3 ARG A 230      11.898  -1.627   1.220  1.00 94.93           H  
ATOM   3435  NE  ARG A 230      12.299   0.346   0.675  1.00 94.93           N  
ATOM   3436  HE  ARG A 230      11.689   0.609  -0.086  1.00 94.93           H  
ATOM   3437  NH1 ARG A 230      14.401   0.515   1.602  1.00 94.93           N  
ATOM   3438 HH11 ARG A 230      15.234   1.074   1.714  1.00 94.93           H  
ATOM   3439 HH12 ARG A 230      14.184  -0.166   2.316  1.00 94.93           H  
ATOM   3440  NH2 ARG A 230      13.858   1.767  -0.150  1.00 94.93           N  
ATOM   3441 HH21 ARG A 230      13.207   2.060  -0.864  1.00 94.93           H  
ATOM   3442 HH22 ARG A 230      14.706   2.273   0.065  1.00 94.93           H  
ATOM   3443  CZ  ARG A 230      13.512   0.854   0.709  1.00 94.93           C  
ATOM   3444  N   TYR A 231      10.496  -4.517   4.275  1.00 94.98           N  
ATOM   3445  H   TYR A 231      11.408  -4.412   3.854  1.00 94.98           H  
ATOM   3446  CA  TYR A 231      10.331  -5.558   5.292  1.00 94.98           C  
ATOM   3447  HA  TYR A 231       9.277  -5.644   5.555  1.00 94.98           H  
ATOM   3448  C   TYR A 231      11.096  -5.250   6.587  1.00 94.98           C  
ATOM   3449  CB  TYR A 231      10.774  -6.894   4.683  1.00 94.98           C  
ATOM   3450  HB2 TYR A 231      10.666  -7.680   5.430  1.00 94.98           H  
ATOM   3451  HB3 TYR A 231      10.100  -7.139   3.862  1.00 94.98           H  
ATOM   3452  O   TYR A 231      11.049  -6.040   7.535  1.00 94.98           O  
ATOM   3453  CG  TYR A 231      12.202  -6.903   4.166  1.00 94.98           C  
ATOM   3454  CD1 TYR A 231      12.446  -6.787   2.784  1.00 94.98           C  
ATOM   3455  HD1 TYR A 231      11.622  -6.668   2.096  1.00 94.98           H  
ATOM   3456  CD2 TYR A 231      13.283  -7.027   5.063  1.00 94.98           C  
ATOM   3457  HD2 TYR A 231      13.100  -7.114   6.124  1.00 94.98           H  
ATOM   3458  CE1 TYR A 231      13.766  -6.817   2.296  1.00 94.98           C  
ATOM   3459  HE1 TYR A 231      13.961  -6.723   1.238  1.00 94.98           H  
ATOM   3460  CE2 TYR A 231      14.605  -7.037   4.581  1.00 94.98           C  
ATOM   3461  HE2 TYR A 231      15.429  -7.110   5.275  1.00 94.98           H  
ATOM   3462  OH  TYR A 231      16.121  -6.963   2.725  1.00 94.98           O  
ATOM   3463  HH  TYR A 231      16.757  -6.968   3.443  1.00 94.98           H  
ATOM   3464  CZ  TYR A 231      14.846  -6.941   3.193  1.00 94.98           C  
ATOM   3465  N   GLU A 232      11.833  -4.138   6.624  1.00 95.93           N  
ATOM   3466  H   GLU A 232      11.841  -3.545   5.806  1.00 95.93           H  
ATOM   3467  CA  GLU A 232      12.694  -3.754   7.735  1.00 95.93           C  
ATOM   3468  HA  GLU A 232      13.403  -4.565   7.900  1.00 95.93           H  
ATOM   3469  C   GLU A 232      11.877  -3.558   9.027  1.00 95.93           C  
ATOM   3470  CB  GLU A 232      13.503  -2.482   7.398  1.00 95.93           C  
ATOM   3471  HB2 GLU A 232      12.832  -1.626   7.331  1.00 95.93           H  
ATOM   3472  HB3 GLU A 232      14.166  -2.295   8.243  1.00 95.93           H  
ATOM   3473  O   GLU A 232      10.828  -2.911   9.039  1.00 95.93           O  
ATOM   3474  CG  GLU A 232      14.379  -2.554   6.125  1.00 95.93           C  
ATOM   3475  HG2 GLU A 232      14.684  -3.586   5.953  1.00 95.93           H  
ATOM   3476  HG3 GLU A 232      15.284  -1.977   6.315  1.00 95.93           H  
ATOM   3477  CD  GLU A 232      13.698  -1.989   4.858  1.00 95.93           C  
ATOM   3478  OE1 GLU A 232      14.289  -1.114   4.174  1.00 95.93           O  
ATOM   3479  OE2 GLU A 232      12.546  -2.387   4.580  1.00 95.93           O  
ATOM   3480  N   ALA A 233      12.378  -4.074  10.150  1.00 95.97           N  
ATOM   3481  H   ALA A 233      13.222  -4.622  10.059  1.00 95.97           H  
ATOM   3482  CA  ALA A 233      11.690  -4.113  11.439  1.00 95.97           C  
ATOM   3483  HA  ALA A 233      10.820  -4.764  11.353  1.00 95.97           H  
ATOM   3484  C   ALA A 233      11.212  -2.736  11.914  1.00 95.97           C  
ATOM   3485  CB  ALA A 233      12.660  -4.692  12.474  1.00 95.97           C  
ATOM   3486  HB1 ALA A 233      13.031  -5.655  12.124  1.00 95.97           H  
ATOM   3487  HB2 ALA A 233      12.146  -4.823  13.427  1.00 95.97           H  
ATOM   3488  HB3 ALA A 233      13.510  -4.023  12.611  1.00 95.97           H  
ATOM   3489  O   ALA A 233      10.124  -2.616  12.477  1.00 95.97           O  
ATOM   3490  N   SER A 234      12.020  -1.698  11.689  1.00 95.15           N  
ATOM   3491  H   SER A 234      12.859  -1.856  11.150  1.00 95.15           H  
ATOM   3492  CA  SER A 234      11.696  -0.319  12.060  1.00 95.15           C  
ATOM   3493  HA  SER A 234      11.422  -0.292  13.115  1.00 95.15           H  
ATOM   3494  C   SER A 234      10.505   0.226  11.267  1.00 95.15           C  
ATOM   3495  CB  SER A 234      12.936   0.559  11.865  1.00 95.15           C  
ATOM   3496  HB2 SER A 234      13.713   0.223  12.552  1.00 95.15           H  
ATOM   3497  HB3 SER A 234      12.692   1.596  12.095  1.00 95.15           H  
ATOM   3498  O   SER A 234       9.654   0.900  11.842  1.00 95.15           O  
ATOM   3499  OG  SER A 234      13.418   0.453  10.536  1.00 95.15           O  
ATOM   3500  HG  SER A 234      14.344   0.705  10.506  1.00 95.15           H  
ATOM   3501  N   ILE A 235      10.404  -0.117   9.980  1.00 96.65           N  
ATOM   3502  H   ILE A 235      11.104  -0.738   9.599  1.00 96.65           H  
ATOM   3503  CA  ILE A 235       9.295   0.274   9.103  1.00 96.65           C  
ATOM   3504  HA  ILE A 235       9.084   1.333   9.248  1.00 96.65           H  
ATOM   3505  C   ILE A 235       8.034  -0.493   9.501  1.00 96.65           C  
ATOM   3506  CB  ILE A 235       9.675   0.053   7.619  1.00 96.65           C  
ATOM   3507  HB  ILE A 235       9.995  -0.981   7.489  1.00 96.65           H  
ATOM   3508  O   ILE A 235       7.004   0.128   9.750  1.00 96.65           O  
ATOM   3509  CG1 ILE A 235      10.849   0.987   7.240  1.00 96.65           C  
ATOM   3510 HG12 ILE A 235      10.523   2.026   7.299  1.00 96.65           H  
ATOM   3511 HG13 ILE A 235      11.667   0.848   7.947  1.00 96.65           H  
ATOM   3512  CG2 ILE A 235       8.478   0.296   6.681  1.00 96.65           C  
ATOM   3513 HG21 ILE A 235       7.627  -0.326   6.959  1.00 96.65           H  
ATOM   3514 HG22 ILE A 235       8.187   1.346   6.704  1.00 96.65           H  
ATOM   3515 HG23 ILE A 235       8.736   0.019   5.659  1.00 96.65           H  
ATOM   3516  CD1 ILE A 235      11.413   0.727   5.841  1.00 96.65           C  
ATOM   3517 HD11 ILE A 235      10.676   0.961   5.073  1.00 96.65           H  
ATOM   3518 HD12 ILE A 235      11.693  -0.324   5.759  1.00 96.65           H  
ATOM   3519 HD13 ILE A 235      12.294   1.345   5.673  1.00 96.65           H  
ATOM   3520  N   VAL A 236       8.123  -1.820   9.644  1.00 97.15           N  
ATOM   3521  H   VAL A 236       8.997  -2.265   9.401  1.00 97.15           H  
ATOM   3522  CA  VAL A 236       6.980  -2.667  10.029  1.00 97.15           C  
ATOM   3523  HA  VAL A 236       6.188  -2.537   9.292  1.00 97.15           H  
ATOM   3524  C   VAL A 236       6.408  -2.250  11.384  1.00 97.15           C  
ATOM   3525  CB  VAL A 236       7.384  -4.154  10.045  1.00 97.15           C  
ATOM   3526  HB  VAL A 236       8.246  -4.289  10.698  1.00 97.15           H  
ATOM   3527  O   VAL A 236       5.194  -2.096  11.524  1.00 97.15           O  
ATOM   3528  CG1 VAL A 236       6.254  -5.064  10.549  1.00 97.15           C  
ATOM   3529 HG11 VAL A 236       5.347  -4.891   9.970  1.00 97.15           H  
ATOM   3530 HG12 VAL A 236       6.548  -6.109  10.446  1.00 97.15           H  
ATOM   3531 HG13 VAL A 236       6.050  -4.872  11.602  1.00 97.15           H  
ATOM   3532  CG2 VAL A 236       7.766  -4.606   8.633  1.00 97.15           C  
ATOM   3533 HG21 VAL A 236       6.960  -4.387   7.933  1.00 97.15           H  
ATOM   3534 HG22 VAL A 236       7.964  -5.677   8.630  1.00 97.15           H  
ATOM   3535 HG23 VAL A 236       8.667  -4.094   8.292  1.00 97.15           H  
ATOM   3536  N   THR A 237       7.273  -2.005  12.372  1.00 96.09           N  
ATOM   3537  H   THR A 237       8.257  -2.138  12.189  1.00 96.09           H  
ATOM   3538  CA  THR A 237       6.853  -1.544  13.704  1.00 96.09           C  
ATOM   3539  HA  THR A 237       6.154  -2.266  14.126  1.00 96.09           H  
ATOM   3540  C   THR A 237       6.133  -0.200  13.621  1.00 96.09           C  
ATOM   3541  CB  THR A 237       8.050  -1.422  14.658  1.00 96.09           C  
ATOM   3542  HB  THR A 237       8.749  -0.680  14.270  1.00 96.09           H  
ATOM   3543  O   THR A 237       5.095  -0.025  14.256  1.00 96.09           O  
ATOM   3544  CG2 THR A 237       7.642  -1.019  16.075  1.00 96.09           C  
ATOM   3545 HG21 THR A 237       8.515  -1.056  16.727  1.00 96.09           H  
ATOM   3546 HG22 THR A 237       6.884  -1.706  16.450  1.00 96.09           H  
ATOM   3547 HG23 THR A 237       7.246  -0.004  16.078  1.00 96.09           H  
ATOM   3548  OG1 THR A 237       8.716  -2.658  14.768  1.00 96.09           O  
ATOM   3549  HG1 THR A 237       9.208  -2.778  13.953  1.00 96.09           H  
ATOM   3550  N   GLU A 238       6.637   0.745  12.822  1.00 96.49           N  
ATOM   3551  H   GLU A 238       7.482   0.570  12.296  1.00 96.49           H  
ATOM   3552  CA  GLU A 238       5.994   2.052  12.692  1.00 96.49           C  
ATOM   3553  HA  GLU A 238       5.749   2.392  13.699  1.00 96.49           H  
ATOM   3554  C   GLU A 238       4.667   1.975  11.920  1.00 96.49           C  
ATOM   3555  CB  GLU A 238       6.966   3.073  12.086  1.00 96.49           C  
ATOM   3556  HB2 GLU A 238       7.092   2.869  11.022  1.00 96.49           H  
ATOM   3557  HB3 GLU A 238       7.939   2.977  12.568  1.00 96.49           H  
ATOM   3558  O   GLU A 238       3.701   2.621  12.320  1.00 96.49           O  
ATOM   3559  CG  GLU A 238       6.468   4.517  12.274  1.00 96.49           C  
ATOM   3560  HG2 GLU A 238       7.172   5.186  11.779  1.00 96.49           H  
ATOM   3561  HG3 GLU A 238       5.512   4.634  11.764  1.00 96.49           H  
ATOM   3562  CD  GLU A 238       6.328   4.961  13.752  1.00 96.49           C  
ATOM   3563  OE1 GLU A 238       5.432   5.771  14.082  1.00 96.49           O  
ATOM   3564  OE2 GLU A 238       7.114   4.550  14.634  1.00 96.49           O  
ATOM   3565  N   MET A 239       4.565   1.137  10.881  1.00 97.71           N  
ATOM   3566  H   MET A 239       5.390   0.632  10.590  1.00 97.71           H  
ATOM   3567  CA  MET A 239       3.301   0.893  10.172  1.00 97.71           C  
ATOM   3568  HA  MET A 239       2.942   1.830   9.747  1.00 97.71           H  
ATOM   3569  C   MET A 239       2.214   0.370  11.118  1.00 97.71           C  
ATOM   3570  CB  MET A 239       3.497  -0.129   9.043  1.00 97.71           C  
ATOM   3571  HB2 MET A 239       2.516  -0.441   8.684  1.00 97.71           H  
ATOM   3572  HB3 MET A 239       4.012  -1.009   9.429  1.00 97.71           H  
ATOM   3573  O   MET A 239       1.096   0.892  11.122  1.00 97.71           O  
ATOM   3574  CG  MET A 239       4.283   0.425   7.856  1.00 97.71           C  
ATOM   3575  HG2 MET A 239       5.238   0.811   8.213  1.00 97.71           H  
ATOM   3576  HG3 MET A 239       3.728   1.252   7.414  1.00 97.71           H  
ATOM   3577  SD  MET A 239       4.620  -0.813   6.579  1.00 97.71           S  
ATOM   3578  CE  MET A 239       2.970  -1.010   5.859  1.00 97.71           C  
ATOM   3579  HE1 MET A 239       2.620  -0.053   5.472  1.00 97.71           H  
ATOM   3580  HE2 MET A 239       3.027  -1.731   5.043  1.00 97.71           H  
ATOM   3581  HE3 MET A 239       2.270  -1.378   6.609  1.00 97.71           H  
ATOM   3582  N   LEU A 240       2.541  -0.636  11.938  1.00 97.31           N  
ATOM   3583  H   LEU A 240       3.475  -1.016  11.884  1.00 97.31           H  
ATOM   3584  CA  LEU A 240       1.605  -1.206  12.910  1.00 97.31           C  
ATOM   3585  HA  LEU A 240       0.678  -1.467  12.400  1.00 97.31           H  
ATOM   3586  C   LEU A 240       1.221  -0.182  13.976  1.00 97.31           C  
ATOM   3587  CB  LEU A 240       2.208  -2.467  13.550  1.00 97.31           C  
ATOM   3588  HB2 LEU A 240       3.188  -2.220  13.959  1.00 97.31           H  
ATOM   3589  HB3 LEU A 240       1.571  -2.774  14.380  1.00 97.31           H  
ATOM   3590  O   LEU A 240       0.035   0.021  14.223  1.00 97.31           O  
ATOM   3591  CG  LEU A 240       2.355  -3.657  12.586  1.00 97.31           C  
ATOM   3592  HG  LEU A 240       2.972  -3.372  11.734  1.00 97.31           H  
ATOM   3593  CD1 LEU A 240       3.034  -4.822  13.306  1.00 97.31           C  
ATOM   3594 HD11 LEU A 240       3.160  -5.659  12.618  1.00 97.31           H  
ATOM   3595 HD12 LEU A 240       2.435  -5.136  14.160  1.00 97.31           H  
ATOM   3596 HD13 LEU A 240       4.018  -4.507  13.654  1.00 97.31           H  
ATOM   3597  CD2 LEU A 240       1.005  -4.142  12.051  1.00 97.31           C  
ATOM   3598 HD21 LEU A 240       0.544  -3.369  11.436  1.00 97.31           H  
ATOM   3599 HD22 LEU A 240       1.163  -5.020  11.423  1.00 97.31           H  
ATOM   3600 HD23 LEU A 240       0.341  -4.388  12.879  1.00 97.31           H  
ATOM   3601  N   LYS A 241       2.202   0.535  14.529  1.00 96.32           N  
ATOM   3602  H   LYS A 241       3.152   0.303  14.278  1.00 96.32           H  
ATOM   3603  CA  LYS A 241       1.982   1.585  15.527  1.00 96.32           C  
ATOM   3604  HA  LYS A 241       1.489   1.145  16.394  1.00 96.32           H  
ATOM   3605  C   LYS A 241       1.082   2.708  15.009  1.00 96.32           C  
ATOM   3606  CB  LYS A 241       3.360   2.101  15.934  1.00 96.32           C  
ATOM   3607  HB2 LYS A 241       3.929   1.276  16.361  1.00 96.32           H  
ATOM   3608  HB3 LYS A 241       3.870   2.439  15.032  1.00 96.32           H  
ATOM   3609  O   LYS A 241       0.228   3.192  15.751  1.00 96.32           O  
ATOM   3610  CG  LYS A 241       3.325   3.253  16.943  1.00 96.32           C  
ATOM   3611  HG2 LYS A 241       2.859   2.934  17.875  1.00 96.32           H  
ATOM   3612  HG3 LYS A 241       2.777   4.093  16.516  1.00 96.32           H  
ATOM   3613  CD  LYS A 241       4.770   3.678  17.185  1.00 96.32           C  
ATOM   3614  HD2 LYS A 241       5.274   3.685  16.218  1.00 96.32           H  
ATOM   3615  HD3 LYS A 241       5.277   2.949  17.817  1.00 96.32           H  
ATOM   3616  CE  LYS A 241       4.867   5.074  17.789  1.00 96.32           C  
ATOM   3617  HE2 LYS A 241       3.984   5.641  17.498  1.00 96.32           H  
ATOM   3618  HE3 LYS A 241       4.907   5.006  18.876  1.00 96.32           H  
ATOM   3619  NZ  LYS A 241       6.069   5.725  17.221  1.00 96.32           N  
ATOM   3620  HZ1 LYS A 241       6.156   6.696  17.482  1.00 96.32           H  
ATOM   3621  HZ2 LYS A 241       6.911   5.205  17.426  1.00 96.32           H  
ATOM   3622  HZ3 LYS A 241       6.018   5.685  16.213  1.00 96.32           H  
ATOM   3623  N   ILE A 242       1.242   3.137  13.755  1.00 96.61           N  
ATOM   3624  H   ILE A 242       1.999   2.753  13.208  1.00 96.61           H  
ATOM   3625  CA  ILE A 242       0.347   4.128  13.137  1.00 96.61           C  
ATOM   3626  HA  ILE A 242       0.322   5.019  13.764  1.00 96.61           H  
ATOM   3627  C   ILE A 242      -1.083   3.583  13.095  1.00 96.61           C  
ATOM   3628  CB  ILE A 242       0.863   4.541  11.739  1.00 96.61           C  
ATOM   3629  HB  ILE A 242       1.148   3.643  11.190  1.00 96.61           H  
ATOM   3630  O   ILE A 242      -2.008   4.261  13.544  1.00 96.61           O  
ATOM   3631  CG1 ILE A 242       2.102   5.450  11.898  1.00 96.61           C  
ATOM   3632 HG12 ILE A 242       1.790   6.435  12.244  1.00 96.61           H  
ATOM   3633 HG13 ILE A 242       2.774   5.036  12.650  1.00 96.61           H  
ATOM   3634  CG2 ILE A 242      -0.229   5.273  10.930  1.00 96.61           C  
ATOM   3635 HG21 ILE A 242      -1.040   4.588  10.682  1.00 96.61           H  
ATOM   3636 HG22 ILE A 242       0.168   5.648   9.987  1.00 96.61           H  
ATOM   3637 HG23 ILE A 242      -0.625   6.108  11.508  1.00 96.61           H  
ATOM   3638  CD1 ILE A 242       2.904   5.606  10.603  1.00 96.61           C  
ATOM   3639 HD11 ILE A 242       3.776   6.230  10.798  1.00 96.61           H  
ATOM   3640 HD12 ILE A 242       3.235   4.628  10.255  1.00 96.61           H  
ATOM   3641 HD13 ILE A 242       2.301   6.080   9.829  1.00 96.61           H  
ATOM   3642  N   CYS A 243      -1.269   2.351  12.618  1.00 96.61           N  
ATOM   3643  H   CYS A 243      -0.470   1.820  12.304  1.00 96.61           H  
ATOM   3644  CA  CYS A 243      -2.600   1.755  12.497  1.00 96.61           C  
ATOM   3645  HA  CYS A 243      -3.246   2.453  11.965  1.00 96.61           H  
ATOM   3646  C   CYS A 243      -3.270   1.523  13.863  1.00 96.61           C  
ATOM   3647  CB  CYS A 243      -2.503   0.464  11.674  1.00 96.61           C  
ATOM   3648  HB2 CYS A 243      -3.500   0.030  11.594  1.00 96.61           H  
ATOM   3649  HB3 CYS A 243      -1.842  -0.245  12.172  1.00 96.61           H  
ATOM   3650  O   CYS A 243      -4.462   1.794  14.027  1.00 96.61           O  
ATOM   3651  SG  CYS A 243      -1.893   0.799   9.995  1.00 96.61           S  
ATOM   3652  HG  CYS A 243      -0.627   1.042  10.344  1.00 96.61           H  
ATOM   3653  N   GLU A 244      -2.500   1.087  14.860  1.00 95.61           N  
ATOM   3654  H   GLU A 244      -1.542   0.846  14.649  1.00 95.61           H  
ATOM   3655  CA  GLU A 244      -2.954   0.877  16.238  1.00 95.61           C  
ATOM   3656  HA  GLU A 244      -3.824   0.220  16.237  1.00 95.61           H  
ATOM   3657  C   GLU A 244      -3.375   2.174  16.926  1.00 95.61           C  
ATOM   3658  CB  GLU A 244      -1.831   0.218  17.049  1.00 95.61           C  
ATOM   3659  HB2 GLU A 244      -2.042   0.321  18.113  1.00 95.61           H  
ATOM   3660  HB3 GLU A 244      -0.889   0.720  16.829  1.00 95.61           H  
ATOM   3661  O   GLU A 244      -4.374   2.176  17.639  1.00 95.61           O  
ATOM   3662  CG  GLU A 244      -1.738  -1.273  16.719  1.00 95.61           C  
ATOM   3663  HG2 GLU A 244      -2.625  -1.757  17.127  1.00 95.61           H  
ATOM   3664  HG3 GLU A 244      -1.747  -1.414  15.638  1.00 95.61           H  
ATOM   3665  CD  GLU A 244      -0.503  -1.965  17.297  1.00 95.61           C  
ATOM   3666  OE1 GLU A 244      -0.405  -3.184  17.021  1.00 95.61           O  
ATOM   3667  OE2 GLU A 244       0.296  -1.313  18.002  1.00 95.61           O  
ATOM   3668  N   ASN A 245      -2.654   3.273  16.689  1.00 94.72           N  
ATOM   3669  H   ASN A 245      -1.820   3.183  16.126  1.00 94.72           H  
ATOM   3670  CA  ASN A 245      -2.965   4.570  17.291  1.00 94.72           C  
ATOM   3671  HA  ASN A 245      -3.282   4.416  18.322  1.00 94.72           H  
ATOM   3672  C   ASN A 245      -4.115   5.296  16.590  1.00 94.72           C  
ATOM   3673  CB  ASN A 245      -1.701   5.439  17.284  1.00 94.72           C  
ATOM   3674  HB2 ASN A 245      -1.266   5.442  16.285  1.00 94.72           H  
ATOM   3675  HB3 ASN A 245      -1.968   6.464  17.542  1.00 94.72           H  
ATOM   3676  O   ASN A 245      -4.856   6.033  17.239  1.00 94.72           O  
ATOM   3677  CG  ASN A 245      -0.675   4.979  18.300  1.00 94.72           C  
ATOM   3678  ND2 ASN A 245       0.590   5.053  17.974  1.00 94.72           N  
ATOM   3679 HD21 ASN A 245       0.788   5.093  16.984  1.00 94.72           H  
ATOM   3680 HD22 ASN A 245       1.195   4.574  18.625  1.00 94.72           H  
ATOM   3681  OD1 ASN A 245      -0.973   4.577  19.410  1.00 94.72           O  
ATOM   3682  N   ARG A 246      -4.267   5.122  15.271  1.00 91.98           N  
ATOM   3683  H   ARG A 246      -3.589   4.559  14.778  1.00 91.98           H  
ATOM   3684  CA  ARG A 246      -5.332   5.790  14.513  1.00 91.98           C  
ATOM   3685  HA  ARG A 246      -5.474   6.801  14.894  1.00 91.98           H  
ATOM   3686  C   ARG A 246      -6.689   5.113  14.632  1.00 91.98           C  
ATOM   3687  CB  ARG A 246      -4.965   5.874  13.040  1.00 91.98           C  
ATOM   3688  HB2 ARG A 246      -5.859   6.270  12.558  1.00 91.98           H  
ATOM   3689  HB3 ARG A 246      -4.735   4.884  12.646  1.00 91.98           H  
ATOM   3690  O   ARG A 246      -7.713   5.777  14.511  1.00 91.98           O  
ATOM   3691  CG  ARG A 246      -3.841   6.857  12.729  1.00 91.98           C  
ATOM   3692  HG2 ARG A 246      -4.147   7.854  13.043  1.00 91.98           H  
ATOM   3693  HG3 ARG A 246      -2.933   6.593  13.271  1.00 91.98           H  
ATOM   3694  CD  ARG A 246      -3.551   6.869  11.229  1.00 91.98           C  
ATOM   3695  HD2 ARG A 246      -3.109   5.914  10.944  1.00 91.98           H  
ATOM   3696  HD3 ARG A 246      -2.812   7.657  11.081  1.00 91.98           H  
ATOM   3697  NE  ARG A 246      -4.763   7.111  10.416  1.00 91.98           N  
ATOM   3698  HE  ARG A 246      -5.541   6.481  10.547  1.00 91.98           H  
ATOM   3699  NH1 ARG A 246      -4.134   9.019   9.298  1.00 91.98           N  
ATOM   3700 HH11 ARG A 246      -4.377   9.701   8.595  1.00 91.98           H  
ATOM   3701 HH12 ARG A 246      -3.171   8.846   9.550  1.00 91.98           H  
ATOM   3702  NH2 ARG A 246      -6.162   8.205   9.008  1.00 91.98           N  
ATOM   3703 HH21 ARG A 246      -6.332   8.966   8.366  1.00 91.98           H  
ATOM   3704 HH22 ARG A 246      -6.937   7.655   9.350  1.00 91.98           H  
ATOM   3705  CZ  ARG A 246      -5.006   8.103   9.587  1.00 91.98           C  
ATOM   3706  N   PHE A 247      -6.708   3.799  14.852  1.00 90.27           N  
ATOM   3707  H   PHE A 247      -5.816   3.331  14.921  1.00 90.27           H  
ATOM   3708  CA  PHE A 247      -7.924   2.988  14.945  1.00 90.27           C  
ATOM   3709  HA  PHE A 247      -7.573   1.968  15.103  1.00 90.27           H  
ATOM   3710  C   PHE A 247      -8.807   2.937  13.677  1.00 90.27           C  
ATOM   3711  CB  PHE A 247      -8.734   3.356  16.205  1.00 90.27           C  
ATOM   3712  HB2 PHE A 247      -9.606   2.704  16.264  1.00 90.27           H  
ATOM   3713  HB3 PHE A 247      -9.114   4.374  16.113  1.00 90.27           H  
ATOM   3714  O   PHE A 247      -9.869   2.309  13.732  1.00 90.27           O  
ATOM   3715  CG  PHE A 247      -7.972   3.225  17.507  1.00 90.27           C  
ATOM   3716  CD1 PHE A 247      -7.878   1.972  18.127  1.00 90.27           C  
ATOM   3717  HD1 PHE A 247      -8.416   1.143  17.692  1.00 90.27           H  
ATOM   3718  CD2 PHE A 247      -7.366   4.341  18.108  1.00 90.27           C  
ATOM   3719  HD2 PHE A 247      -7.424   5.311  17.638  1.00 90.27           H  
ATOM   3720  CE1 PHE A 247      -7.121   1.803  19.301  1.00 90.27           C  
ATOM   3721  HE1 PHE A 247      -7.012   0.831  19.758  1.00 90.27           H  
ATOM   3722  CE2 PHE A 247      -6.635   4.186  19.299  1.00 90.27           C  
ATOM   3723  HE2 PHE A 247      -6.130   5.039  19.727  1.00 90.27           H  
ATOM   3724  CZ  PHE A 247      -6.495   2.917  19.885  1.00 90.27           C  
ATOM   3725  HZ  PHE A 247      -5.888   2.797  20.771  1.00 90.27           H  
ATOM   3726  N   ASP A 248      -8.389   3.530  12.552  1.00 90.87           N  
ATOM   3727  H   ASP A 248      -7.551   4.094  12.594  1.00 90.87           H  
ATOM   3728  CA  ASP A 248      -9.169   3.666  11.308  1.00 90.87           C  
ATOM   3729  HA  ASP A 248     -10.119   3.146  11.433  1.00 90.87           H  
ATOM   3730  C   ASP A 248      -8.507   3.043  10.059  1.00 90.87           C  
ATOM   3731  CB  ASP A 248      -9.507   5.150  11.075  1.00 90.87           C  
ATOM   3732  HB2 ASP A 248     -10.256   5.210  10.286  1.00 90.87           H  
ATOM   3733  HB3 ASP A 248      -9.954   5.559  11.981  1.00 90.87           H  
ATOM   3734  O   ASP A 248      -9.163   2.921   9.021  1.00 90.87           O  
ATOM   3735  CG  ASP A 248      -8.304   6.020  10.673  1.00 90.87           C  
ATOM   3736  OD1 ASP A 248      -7.145   5.561  10.774  1.00 90.87           O  
ATOM   3737  OD2 ASP A 248      -8.509   7.175  10.248  1.00 90.87           O  
ATOM   3738  N   CYS A 249      -7.257   2.578  10.170  1.00 94.27           N  
ATOM   3739  H   CYS A 249      -6.752   2.772  11.023  1.00 94.27           H  
ATOM   3740  CA  CYS A 249      -6.501   1.987   9.069  1.00 94.27           C  
ATOM   3741  HA  CYS A 249      -7.206   1.794   8.261  1.00 94.27           H  
ATOM   3742  C   CYS A 249      -5.875   0.618   9.401  1.00 94.27           C  
ATOM   3743  CB  CYS A 249      -5.506   3.031   8.539  1.00 94.27           C  
ATOM   3744  HB2 CYS A 249      -5.024   2.663   7.633  1.00 94.27           H  
ATOM   3745  HB3 CYS A 249      -6.064   3.936   8.296  1.00 94.27           H  
ATOM   3746  O   CYS A 249      -5.872   0.164  10.550  1.00 94.27           O  
ATOM   3747  SG  CYS A 249      -4.245   3.454   9.767  1.00 94.27           S  
ATOM   3748  HG  CYS A 249      -3.702   4.468   9.087  1.00 94.27           H  
ATOM   3749  N   PHE A 250      -5.416  -0.078   8.357  1.00 96.96           N  
ATOM   3750  H   PHE A 250      -5.539   0.329   7.441  1.00 96.96           H  
ATOM   3751  CA  PHE A 250      -4.893  -1.445   8.396  1.00 96.96           C  
ATOM   3752  HA  PHE A 250      -4.679  -1.721   9.428  1.00 96.96           H  
ATOM   3753  C   PHE A 250      -3.603  -1.573   7.576  1.00 96.96           C  
ATOM   3754  CB  PHE A 250      -5.966  -2.386   7.832  1.00 96.96           C  
ATOM   3755  HB2 PHE A 250      -6.923  -2.168   8.306  1.00 96.96           H  
ATOM   3756  HB3 PHE A 250      -6.087  -2.183   6.768  1.00 96.96           H  
ATOM   3757  O   PHE A 250      -3.569  -1.179   6.412  1.00 96.96           O  
ATOM   3758  CG  PHE A 250      -5.676  -3.856   8.023  1.00 96.96           C  
ATOM   3759  CD1 PHE A 250      -5.215  -4.635   6.947  1.00 96.96           C  
ATOM   3760  HD1 PHE A 250      -5.036  -4.178   5.985  1.00 96.96           H  
ATOM   3761  CD2 PHE A 250      -5.866  -4.442   9.286  1.00 96.96           C  
ATOM   3762  HD2 PHE A 250      -6.187  -3.835  10.119  1.00 96.96           H  
ATOM   3763  CE1 PHE A 250      -4.957  -6.003   7.132  1.00 96.96           C  
ATOM   3764  HE1 PHE A 250      -4.583  -6.592   6.308  1.00 96.96           H  
ATOM   3765  CE2 PHE A 250      -5.598  -5.808   9.468  1.00 96.96           C  
ATOM   3766  HE2 PHE A 250      -5.708  -6.268  10.439  1.00 96.96           H  
ATOM   3767  CZ  PHE A 250      -5.151  -6.587   8.394  1.00 96.96           C  
ATOM   3768  HZ  PHE A 250      -4.925  -7.630   8.559  1.00 96.96           H  
ATOM   3769  N   ALA A 251      -2.557  -2.159   8.149  1.00 98.03           N  
ATOM   3770  H   ALA A 251      -2.652  -2.493   9.097  1.00 98.03           H  
ATOM   3771  CA  ALA A 251      -1.261  -2.325   7.504  1.00 98.03           C  
ATOM   3772  HA  ALA A 251      -1.095  -1.470   6.849  1.00 98.03           H  
ATOM   3773  C   ALA A 251      -1.191  -3.607   6.656  1.00 98.03           C  
ATOM   3774  CB  ALA A 251      -0.167  -2.291   8.575  1.00 98.03           C  
ATOM   3775  HB1 ALA A 251      -0.314  -3.114   9.275  1.00 98.03           H  
ATOM   3776  HB2 ALA A 251      -0.193  -1.345   9.117  1.00 98.03           H  
ATOM   3777  HB3 ALA A 251       0.809  -2.399   8.102  1.00 98.03           H  
ATOM   3778  O   ALA A 251      -1.484  -4.706   7.129  1.00 98.03           O  
ATOM   3779  N   LEU A 252      -0.733  -3.488   5.412  1.00 98.09           N  
ATOM   3780  H   LEU A 252      -0.492  -2.565   5.081  1.00 98.09           H  
ATOM   3781  CA  LEU A 252      -0.299  -4.629   4.606  1.00 98.09           C  
ATOM   3782  HA  LEU A 252      -0.689  -5.558   5.020  1.00 98.09           H  
ATOM   3783  C   LEU A 252       1.222  -4.719   4.676  1.00 98.09           C  
ATOM   3784  CB  LEU A 252      -0.807  -4.489   3.163  1.00 98.09           C  
ATOM   3785  HB2 LEU A 252      -0.339  -5.265   2.557  1.00 98.09           H  
ATOM   3786  HB3 LEU A 252      -0.488  -3.523   2.773  1.00 98.09           H  
ATOM   3787  O   LEU A 252       1.915  -3.826   4.194  1.00 98.09           O  
ATOM   3788  CG  LEU A 252      -2.334  -4.609   3.025  1.00 98.09           C  
ATOM   3789  HG  LEU A 252      -2.820  -3.834   3.617  1.00 98.09           H  
ATOM   3790  CD1 LEU A 252      -2.726  -4.420   1.561  1.00 98.09           C  
ATOM   3791 HD11 LEU A 252      -2.287  -5.207   0.948  1.00 98.09           H  
ATOM   3792 HD12 LEU A 252      -3.811  -4.444   1.457  1.00 98.09           H  
ATOM   3793 HD13 LEU A 252      -2.358  -3.456   1.210  1.00 98.09           H  
ATOM   3794  CD2 LEU A 252      -2.852  -5.975   3.485  1.00 98.09           C  
ATOM   3795 HD21 LEU A 252      -3.899  -6.090   3.206  1.00 98.09           H  
ATOM   3796 HD22 LEU A 252      -2.268  -6.763   3.009  1.00 98.09           H  
ATOM   3797 HD23 LEU A 252      -2.763  -6.057   4.568  1.00 98.09           H  
ATOM   3798  N   ILE A 253       1.718  -5.779   5.311  1.00 97.64           N  
ATOM   3799  H   ILE A 253       1.084  -6.504   5.616  1.00 97.64           H  
ATOM   3800  CA  ILE A 253       3.147  -6.010   5.519  1.00 97.64           C  
ATOM   3801  HA  ILE A 253       3.691  -5.081   5.347  1.00 97.64           H  
ATOM   3802  C   ILE A 253       3.637  -7.030   4.496  1.00 97.64           C  
ATOM   3803  CB  ILE A 253       3.427  -6.463   6.968  1.00 97.64           C  
ATOM   3804  HB  ILE A 253       2.924  -7.419   7.119  1.00 97.64           H  
ATOM   3805  O   ILE A 253       3.058  -8.111   4.363  1.00 97.64           O  
ATOM   3806  CG1 ILE A 253       2.864  -5.500   8.040  1.00 97.64           C  
ATOM   3807 HG12 ILE A 253       1.775  -5.507   7.988  1.00 97.64           H  
ATOM   3808 HG13 ILE A 253       3.137  -5.878   9.025  1.00 97.64           H  
ATOM   3809  CG2 ILE A 253       4.934  -6.690   7.185  1.00 97.64           C  
ATOM   3810 HG21 ILE A 253       5.280  -7.534   6.588  1.00 97.64           H  
ATOM   3811 HG22 ILE A 253       5.139  -6.914   8.232  1.00 97.64           H  
ATOM   3812 HG23 ILE A 253       5.499  -5.809   6.884  1.00 97.64           H  
ATOM   3813  CD1 ILE A 253       3.341  -4.047   7.929  1.00 97.64           C  
ATOM   3814 HD11 ILE A 253       2.967  -3.605   7.006  1.00 97.64           H  
ATOM   3815 HD12 ILE A 253       2.956  -3.476   8.774  1.00 97.64           H  
ATOM   3816 HD13 ILE A 253       4.430  -3.995   7.939  1.00 97.64           H  
ATOM   3817  N   ASP A 254       4.720  -6.692   3.803  1.00 97.26           N  
ATOM   3818  H   ASP A 254       5.171  -5.806   3.984  1.00 97.26           H  
ATOM   3819  CA  ASP A 254       5.352  -7.573   2.829  1.00 97.26           C  
ATOM   3820  HA  ASP A 254       4.622  -8.315   2.505  1.00 97.26           H  
ATOM   3821  C   ASP A 254       6.569  -8.271   3.448  1.00 97.26           C  
ATOM   3822  CB  ASP A 254       5.756  -6.786   1.583  1.00 97.26           C  
ATOM   3823  HB2 ASP A 254       6.274  -7.455   0.896  1.00 97.26           H  
ATOM   3824  HB3 ASP A 254       6.443  -5.987   1.863  1.00 97.26           H  
ATOM   3825  O   ASP A 254       7.434  -7.601   4.017  1.00 97.26           O  
ATOM   3826  CG  ASP A 254       4.548  -6.201   0.866  1.00 97.26           C  
ATOM   3827  OD1 ASP A 254       3.590  -6.952   0.568  1.00 97.26           O  
ATOM   3828  OD2 ASP A 254       4.609  -5.003   0.506  1.00 97.26           O  
ATOM   3829  N   PRO A 255       6.674  -9.606   3.340  1.00 96.44           N  
ATOM   3830  CA  PRO A 255       7.890 -10.308   3.716  1.00 96.44           C  
ATOM   3831  HA  PRO A 255       8.239  -9.946   4.684  1.00 96.44           H  
ATOM   3832  C   PRO A 255       8.986 -10.090   2.653  1.00 96.44           C  
ATOM   3833  CB  PRO A 255       7.464 -11.771   3.841  1.00 96.44           C  
ATOM   3834  HB2 PRO A 255       7.040 -11.936   4.831  1.00 96.44           H  
ATOM   3835  HB3 PRO A 255       8.287 -12.461   3.657  1.00 96.44           H  
ATOM   3836  O   PRO A 255       8.670  -9.747   1.507  1.00 96.44           O  
ATOM   3837  CG  PRO A 255       6.363 -11.911   2.787  1.00 96.44           C  
ATOM   3838  HG2 PRO A 255       5.639 -12.680   3.058  1.00 96.44           H  
ATOM   3839  HG3 PRO A 255       6.813 -12.135   1.820  1.00 96.44           H  
ATOM   3840  CD  PRO A 255       5.717 -10.525   2.737  1.00 96.44           C  
ATOM   3841  HD2 PRO A 255       4.788 -10.513   3.308  1.00 96.44           H  
ATOM   3842  HD3 PRO A 255       5.514 -10.251   1.702  1.00 96.44           H  
ATOM   3843  N   PRO A 256      10.269 -10.325   2.988  1.00 95.95           N  
ATOM   3844  CA  PRO A 256      11.354 -10.309   2.010  1.00 95.95           C  
ATOM   3845  HA  PRO A 256      11.484  -9.285   1.659  1.00 95.95           H  
ATOM   3846  C   PRO A 256      11.077 -11.230   0.814  1.00 95.95           C  
ATOM   3847  CB  PRO A 256      12.616 -10.750   2.760  1.00 95.95           C  
ATOM   3848  HB2 PRO A 256      13.487 -10.174   2.447  1.00 95.95           H  
ATOM   3849  HB3 PRO A 256      12.796 -11.813   2.603  1.00 95.95           H  
ATOM   3850  O   PRO A 256      10.463 -12.290   0.961  1.00 95.95           O  
ATOM   3851  CG  PRO A 256      12.290 -10.512   4.234  1.00 95.95           C  
ATOM   3852  HG2 PRO A 256      12.592  -9.503   4.516  1.00 95.95           H  
ATOM   3853  HG3 PRO A 256      12.786 -11.237   4.880  1.00 95.95           H  
ATOM   3854  CD  PRO A 256      10.770 -10.630   4.318  1.00 95.95           C  
ATOM   3855  HD2 PRO A 256      10.387  -9.924   5.055  1.00 95.95           H  
ATOM   3856  HD3 PRO A 256      10.481 -11.643   4.595  1.00 95.95           H  
ATOM   3857  N   GLN A 257      11.559 -10.833  -0.363  1.00 95.54           N  
ATOM   3858  H   GLN A 257      12.056  -9.956  -0.422  1.00 95.54           H  
ATOM   3859  CA  GLN A 257      11.494 -11.661  -1.566  1.00 95.54           C  
ATOM   3860  HA  GLN A 257      10.466 -11.998  -1.696  1.00 95.54           H  
ATOM   3861  C   GLN A 257      12.391 -12.905  -1.427  1.00 95.54           C  
ATOM   3862  CB  GLN A 257      11.884 -10.806  -2.784  1.00 95.54           C  
ATOM   3863  HB2 GLN A 257      11.304  -9.883  -2.787  1.00 95.54           H  
ATOM   3864  HB3 GLN A 257      12.944 -10.554  -2.737  1.00 95.54           H  
ATOM   3865  O   GLN A 257      13.458 -12.840  -0.813  1.00 95.54           O  
ATOM   3866  CG  GLN A 257      11.590 -11.576  -4.069  1.00 95.54           C  
ATOM   3867  HG2 GLN A 257      10.550 -11.904  -4.048  1.00 95.54           H  
ATOM   3868  HG3 GLN A 257      12.239 -12.450  -4.119  1.00 95.54           H  
ATOM   3869  CD  GLN A 257      11.816 -10.814  -5.358  1.00 95.54           C  
ATOM   3870  NE2 GLN A 257      11.313 -11.358  -6.440  1.00 95.54           N  
ATOM   3871 HE21 GLN A 257      11.453 -10.868  -7.312  1.00 95.54           H  
ATOM   3872 HE22 GLN A 257      10.850 -12.250  -6.347  1.00 95.54           H  
ATOM   3873  OE1 GLN A 257      12.474  -9.790  -5.445  1.00 95.54           O  
ATOM   3874  N   GLY A 258      11.987 -14.028  -2.026  1.00 95.43           N  
ATOM   3875  H   GLY A 258      11.151 -14.005  -2.592  1.00 95.43           H  
ATOM   3876  CA  GLY A 258      12.808 -15.237  -2.132  1.00 95.43           C  
ATOM   3877  HA2 GLY A 258      13.840 -14.954  -2.339  1.00 95.43           H  
ATOM   3878  HA3 GLY A 258      12.441 -15.823  -2.974  1.00 95.43           H  
ATOM   3879  C   GLY A 258      12.808 -16.144  -0.900  1.00 95.43           C  
ATOM   3880  O   GLY A 258      13.574 -17.105  -0.863  1.00 95.43           O  
ATOM   3881  N   LEU A 259      11.967 -15.867   0.102  1.00 96.44           N  
ATOM   3882  H   LEU A 259      11.359 -15.066   0.001  1.00 96.44           H  
ATOM   3883  CA  LEU A 259      11.826 -16.726   1.279  1.00 96.44           C  
ATOM   3884  HA  LEU A 259      12.817 -17.056   1.590  1.00 96.44           H  
ATOM   3885  C   LEU A 259      11.018 -17.989   0.967  1.00 96.44           C  
ATOM   3886  CB  LEU A 259      11.176 -15.961   2.443  1.00 96.44           C  
ATOM   3887  HB2 LEU A 259      11.033 -16.663   3.265  1.00 96.44           H  
ATOM   3888  HB3 LEU A 259      10.190 -15.619   2.129  1.00 96.44           H  
ATOM   3889  O   LEU A 259      10.016 -17.953   0.251  1.00 96.44           O  
ATOM   3890  CG  LEU A 259      11.969 -14.753   2.966  1.00 96.44           C  
ATOM   3891  HG  LEU A 259      11.941 -13.959   2.219  1.00 96.44           H  
ATOM   3892  CD1 LEU A 259      11.294 -14.254   4.244  1.00 96.44           C  
ATOM   3893 HD11 LEU A 259      11.272 -15.049   4.990  1.00 96.44           H  
ATOM   3894 HD12 LEU A 259      10.277 -13.938   4.013  1.00 96.44           H  
ATOM   3895 HD13 LEU A 259      11.855 -13.410   4.647  1.00 96.44           H  
ATOM   3896  CD2 LEU A 259      13.436 -15.052   3.282  1.00 96.44           C  
ATOM   3897 HD21 LEU A 259      13.970 -15.287   2.361  1.00 96.44           H  
ATOM   3898 HD22 LEU A 259      13.907 -14.175   3.725  1.00 96.44           H  
ATOM   3899 HD23 LEU A 259      13.517 -15.898   3.964  1.00 96.44           H  
ATOM   3900  N   THR A 260      11.404 -19.101   1.585  1.00 97.07           N  
ATOM   3901  H   THR A 260      12.272 -19.072   2.100  1.00 97.07           H  
ATOM   3902  CA  THR A 260      10.609 -20.336   1.629  1.00 97.07           C  
ATOM   3903  HA  THR A 260      10.214 -20.524   0.631  1.00 97.07           H  
ATOM   3904  C   THR A 260       9.425 -20.218   2.606  1.00 97.07           C  
ATOM   3905  CB  THR A 260      11.488 -21.529   2.034  1.00 97.07           C  
ATOM   3906  HB  THR A 260      10.874 -22.430   2.045  1.00 97.07           H  
ATOM   3907  O   THR A 260       9.434 -19.352   3.488  1.00 97.07           O  
ATOM   3908  CG2 THR A 260      12.665 -21.780   1.084  1.00 97.07           C  
ATOM   3909 HG21 THR A 260      12.734 -20.999   0.328  1.00 97.07           H  
ATOM   3910 HG22 THR A 260      13.605 -21.807   1.635  1.00 97.07           H  
ATOM   3911 HG23 THR A 260      12.523 -22.737   0.583  1.00 97.07           H  
ATOM   3912  OG1 THR A 260      11.985 -21.340   3.337  1.00 97.07           O  
ATOM   3913  HG1 THR A 260      12.686 -20.692   3.239  1.00 97.07           H  
ATOM   3914  N   PRO A 261       8.431 -21.129   2.548  1.00 96.97           N  
ATOM   3915  CA  PRO A 261       7.334 -21.182   3.520  1.00 96.97           C  
ATOM   3916  HA  PRO A 261       6.701 -20.307   3.372  1.00 96.97           H  
ATOM   3917  C   PRO A 261       7.787 -21.252   4.989  1.00 96.97           C  
ATOM   3918  CB  PRO A 261       6.533 -22.429   3.134  1.00 96.97           C  
ATOM   3919  HB2 PRO A 261       6.969 -23.320   3.586  1.00 96.97           H  
ATOM   3920  HB3 PRO A 261       5.480 -22.345   3.401  1.00 96.97           H  
ATOM   3921  O   PRO A 261       7.160 -20.677   5.875  1.00 96.97           O  
ATOM   3922  CG  PRO A 261       6.718 -22.489   1.622  1.00 96.97           C  
ATOM   3923  HG2 PRO A 261       6.540 -23.488   1.226  1.00 96.97           H  
ATOM   3924  HG3 PRO A 261       6.066 -21.761   1.139  1.00 96.97           H  
ATOM   3925  CD  PRO A 261       8.174 -22.066   1.458  1.00 96.97           C  
ATOM   3926  HD2 PRO A 261       8.310 -21.601   0.482  1.00 96.97           H  
ATOM   3927  HD3 PRO A 261       8.815 -22.942   1.555  1.00 96.97           H  
ATOM   3928  N   THR A 262       8.909 -21.924   5.265  1.00 96.72           N  
ATOM   3929  H   THR A 262       9.451 -22.288   4.494  1.00 96.72           H  
ATOM   3930  CA  THR A 262       9.462 -21.981   6.628  1.00 96.72           C  
ATOM   3931  HA  THR A 262       8.653 -22.178   7.332  1.00 96.72           H  
ATOM   3932  C   THR A 262      10.086 -20.646   7.030  1.00 96.72           C  
ATOM   3933  CB  THR A 262      10.484 -23.117   6.752  1.00 96.72           C  
ATOM   3934  HB  THR A 262      11.299 -22.956   6.047  1.00 96.72           H  
ATOM   3935  O   THR A 262       9.876 -20.176   8.146  1.00 96.72           O  
ATOM   3936  CG2 THR A 262      11.054 -23.250   8.164  1.00 96.72           C  
ATOM   3937 HG21 THR A 262      10.243 -23.255   8.893  1.00 96.72           H  
ATOM   3938 HG22 THR A 262      11.724 -22.416   8.373  1.00 96.72           H  
ATOM   3939 HG23 THR A 262      11.617 -24.180   8.245  1.00 96.72           H  
ATOM   3940  OG1 THR A 262       9.856 -24.344   6.455  1.00 96.72           O  
ATOM   3941  HG1 THR A 262       9.348 -24.232   5.647  1.00 96.72           H  
ATOM   3942  N   GLU A 263      10.814 -19.997   6.123  1.00 97.22           N  
ATOM   3943  H   GLU A 263      10.928 -20.388   5.199  1.00 97.22           H  
ATOM   3944  CA  GLU A 263      11.476 -18.720   6.401  1.00 97.22           C  
ATOM   3945  HA  GLU A 263      12.015 -18.790   7.347  1.00 97.22           H  
ATOM   3946  C   GLU A 263      10.487 -17.555   6.522  1.00 97.22           C  
ATOM   3947  CB  GLU A 263      12.496 -18.423   5.305  1.00 97.22           C  
ATOM   3948  HB2 GLU A 263      11.984 -18.497   4.346  1.00 97.22           H  
ATOM   3949  HB3 GLU A 263      12.855 -17.401   5.431  1.00 97.22           H  
ATOM   3950  O   GLU A 263      10.702 -16.668   7.345  1.00 97.22           O  
ATOM   3951  CG  GLU A 263      13.708 -19.367   5.358  1.00 97.22           C  
ATOM   3952  HG2 GLU A 263      13.375 -20.390   5.536  1.00 97.22           H  
ATOM   3953  HG3 GLU A 263      14.342 -19.075   6.195  1.00 97.22           H  
ATOM   3954  CD  GLU A 263      14.503 -19.344   4.050  1.00 97.22           C  
ATOM   3955  OE1 GLU A 263      15.750 -19.379   4.111  1.00 97.22           O  
ATOM   3956  OE2 GLU A 263      13.834 -19.382   2.990  1.00 97.22           O  
ATOM   3957  N   VAL A 264       9.371 -17.552   5.779  1.00 97.24           N  
ATOM   3958  H   VAL A 264       9.262 -18.259   5.065  1.00 97.24           H  
ATOM   3959  CA  VAL A 264       8.320 -16.532   5.964  1.00 97.24           C  
ATOM   3960  HA  VAL A 264       8.814 -15.561   5.973  1.00 97.24           H  
ATOM   3961  C   VAL A 264       7.623 -16.681   7.320  1.00 97.24           C  
ATOM   3962  CB  VAL A 264       7.314 -16.501   4.796  1.00 97.24           C  
ATOM   3963  HB  VAL A 264       7.882 -16.426   3.868  1.00 97.24           H  
ATOM   3964  O   VAL A 264       7.303 -15.680   7.962  1.00 97.24           O  
ATOM   3965  CG1 VAL A 264       6.422 -17.737   4.709  1.00 97.24           C  
ATOM   3966 HG11 VAL A 264       5.788 -17.672   3.825  1.00 97.24           H  
ATOM   3967 HG12 VAL A 264       5.796 -17.848   5.594  1.00 97.24           H  
ATOM   3968 HG13 VAL A 264       7.073 -18.605   4.598  1.00 97.24           H  
ATOM   3969  CG2 VAL A 264       6.408 -15.270   4.884  1.00 97.24           C  
ATOM   3970 HG21 VAL A 264       5.755 -15.333   5.754  1.00 97.24           H  
ATOM   3971 HG22 VAL A 264       5.794 -15.202   3.986  1.00 97.24           H  
ATOM   3972 HG23 VAL A 264       7.022 -14.373   4.962  1.00 97.24           H  
ATOM   3973  N   VAL A 265       7.456 -17.913   7.811  1.00 97.11           N  
ATOM   3974  H   VAL A 265       7.715 -18.702   7.235  1.00 97.11           H  
ATOM   3975  CA  VAL A 265       6.978 -18.165   9.178  1.00 97.11           C  
ATOM   3976  HA  VAL A 265       6.079 -17.572   9.348  1.00 97.11           H  
ATOM   3977  C   VAL A 265       8.002 -17.689  10.208  1.00 97.11           C  
ATOM   3978  CB  VAL A 265       6.604 -19.646   9.362  1.00 97.11           C  
ATOM   3979  HB  VAL A 265       7.373 -20.284   8.926  1.00 97.11           H  
ATOM   3980  O   VAL A 265       7.630 -17.015  11.165  1.00 97.11           O  
ATOM   3981  CG1 VAL A 265       6.441 -20.036  10.833  1.00 97.11           C  
ATOM   3982 HG11 VAL A 265       7.404 -20.007  11.342  1.00 97.11           H  
ATOM   3983 HG12 VAL A 265       6.052 -21.051  10.906  1.00 97.11           H  
ATOM   3984 HG13 VAL A 265       5.753 -19.344  11.319  1.00 97.11           H  
ATOM   3985  CG2 VAL A 265       5.274 -19.912   8.648  1.00 97.11           C  
ATOM   3986 HG21 VAL A 265       4.962 -20.942   8.817  1.00 97.11           H  
ATOM   3987 HG22 VAL A 265       4.500 -19.252   9.037  1.00 97.11           H  
ATOM   3988 HG23 VAL A 265       5.382 -19.748   7.575  1.00 97.11           H  
ATOM   3989  N   GLN A 266       9.294 -17.944   9.993  1.00 96.70           N  
ATOM   3990  H   GLN A 266       9.551 -18.524   9.207  1.00 96.70           H  
ATOM   3991  CA  GLN A 266      10.351 -17.403  10.852  1.00 96.70           C  
ATOM   3992  HA  GLN A 266      10.166 -17.712  11.880  1.00 96.70           H  
ATOM   3993  C   GLN A 266      10.378 -15.869  10.832  1.00 96.70           C  
ATOM   3994  CB  GLN A 266      11.713 -17.947  10.415  1.00 96.70           C  
ATOM   3995  HB2 GLN A 266      11.836 -17.787   9.344  1.00 96.70           H  
ATOM   3996  HB3 GLN A 266      12.500 -17.396  10.930  1.00 96.70           H  
ATOM   3997  O   GLN A 266      10.590 -15.255  11.874  1.00 96.70           O  
ATOM   3998  CG  GLN A 266      11.889 -19.431  10.750  1.00 96.70           C  
ATOM   3999  HG2 GLN A 266      11.932 -19.542  11.833  1.00 96.70           H  
ATOM   4000  HG3 GLN A 266      11.039 -20.009  10.387  1.00 96.70           H  
ATOM   4001  CD  GLN A 266      13.159 -20.013  10.142  1.00 96.70           C  
ATOM   4002  NE2 GLN A 266      13.572 -21.183  10.574  1.00 96.70           N  
ATOM   4003 HE21 GLN A 266      14.412 -21.533  10.138  1.00 96.70           H  
ATOM   4004 HE22 GLN A 266      13.059 -21.658  11.303  1.00 96.70           H  
ATOM   4005  OE1 GLN A 266      13.810 -19.451   9.277  1.00 96.70           O  
ATOM   4006  N   TYR A 267      10.133 -15.228   9.686  1.00 97.26           N  
ATOM   4007  H   TYR A 267      10.050 -15.774   8.840  1.00 97.26           H  
ATOM   4008  CA  TYR A 267      10.011 -13.772   9.591  1.00 97.26           C  
ATOM   4009  HA  TYR A 267      10.913 -13.310   9.994  1.00 97.26           H  
ATOM   4010  C   TYR A 267       8.830 -13.268  10.427  1.00 97.26           C  
ATOM   4011  CB  TYR A 267       9.872 -13.354   8.121  1.00 97.26           C  
ATOM   4012  HB2 TYR A 267      10.778 -13.632   7.582  1.00 97.26           H  
ATOM   4013  HB3 TYR A 267       9.047 -13.898   7.661  1.00 97.26           H  
ATOM   4014  O   TYR A 267       8.995 -12.380  11.262  1.00 97.26           O  
ATOM   4015  CG  TYR A 267       9.628 -11.871   7.936  1.00 97.26           C  
ATOM   4016  CD1 TYR A 267       8.311 -11.390   7.797  1.00 97.26           C  
ATOM   4017  HD1 TYR A 267       7.480 -12.080   7.792  1.00 97.26           H  
ATOM   4018  CD2 TYR A 267      10.712 -10.972   7.940  1.00 97.26           C  
ATOM   4019  HD2 TYR A 267      11.722 -11.343   8.041  1.00 97.26           H  
ATOM   4020  CE1 TYR A 267       8.078 -10.007   7.681  1.00 97.26           C  
ATOM   4021  HE1 TYR A 267       7.076  -9.619   7.576  1.00 97.26           H  
ATOM   4022  CE2 TYR A 267      10.483  -9.589   7.813  1.00 97.26           C  
ATOM   4023  HE2 TYR A 267      11.310  -8.895   7.804  1.00 97.26           H  
ATOM   4024  OH  TYR A 267       8.924  -7.776   7.613  1.00 97.26           O  
ATOM   4025  HH  TYR A 267       9.724  -7.245   7.615  1.00 97.26           H  
ATOM   4026  CZ  TYR A 267       9.163  -9.107   7.696  1.00 97.26           C  
ATOM   4027  N   HIS A 268       7.659 -13.891  10.268  1.00 96.68           N  
ATOM   4028  H   HIS A 268       7.597 -14.617   9.569  1.00 96.68           H  
ATOM   4029  CA  HIS A 268       6.462 -13.585  11.052  1.00 96.68           C  
ATOM   4030  HA  HIS A 268       6.204 -12.537  10.901  1.00 96.68           H  
ATOM   4031  C   HIS A 268       6.676 -13.786  12.566  1.00 96.68           C  
ATOM   4032  CB  HIS A 268       5.312 -14.455  10.525  1.00 96.68           C  
ATOM   4033  HB2 HIS A 268       5.070 -14.149   9.507  1.00 96.68           H  
ATOM   4034  HB3 HIS A 268       5.629 -15.498  10.494  1.00 96.68           H  
ATOM   4035  O   HIS A 268       6.205 -12.980  13.372  1.00 96.68           O  
ATOM   4036  CG  HIS A 268       4.073 -14.366  11.373  1.00 96.68           C  
ATOM   4037  CD2 HIS A 268       3.580 -15.347  12.191  1.00 96.68           C  
ATOM   4038  HD2 HIS A 268       3.992 -16.336  12.323  1.00 96.68           H  
ATOM   4039  ND1 HIS A 268       3.297 -13.246  11.563  1.00 96.68           N  
ATOM   4040  HD1 HIS A 268       3.429 -12.345  11.126  1.00 96.68           H  
ATOM   4041  CE1 HIS A 268       2.363 -13.536  12.482  1.00 96.68           C  
ATOM   4042  HE1 HIS A 268       1.632 -12.846  12.875  1.00 96.68           H  
ATOM   4043  NE2 HIS A 268       2.484 -14.814  12.872  1.00 96.68           N  
ATOM   4044  N   ASN A 269       7.422 -14.823  12.955  1.00 96.19           N  
ATOM   4045  H   ASN A 269       7.715 -15.478  12.245  1.00 96.19           H  
ATOM   4046  CA  ASN A 269       7.765 -15.138  14.344  1.00 96.19           C  
ATOM   4047  HA  ASN A 269       6.935 -14.834  14.981  1.00 96.19           H  
ATOM   4048  C   ASN A 269       8.947 -14.328  14.900  1.00 96.19           C  
ATOM   4049  CB  ASN A 269       7.926 -16.667  14.488  1.00 96.19           C  
ATOM   4050  HB2 ASN A 269       8.326 -16.904  15.474  1.00 96.19           H  
ATOM   4051  HB3 ASN A 269       8.630 -17.040  13.745  1.00 96.19           H  
ATOM   4052  O   ASN A 269       9.242 -14.423  16.090  1.00 96.19           O  
ATOM   4053  CG  ASN A 269       6.599 -17.398  14.355  1.00 96.19           C  
ATOM   4054  ND2 ASN A 269       6.590 -18.649  13.977  1.00 96.19           N  
ATOM   4055 HD21 ASN A 269       7.459 -19.141  13.823  1.00 96.19           H  
ATOM   4056 HD22 ASN A 269       5.681 -19.064  13.832  1.00 96.19           H  
ATOM   4057  OD1 ASN A 269       5.543 -16.847  14.627  1.00 96.19           O  
ATOM   4058  N   GLY A 270       9.589 -13.486  14.085  1.00 95.22           N  
ATOM   4059  H   GLY A 270       9.281 -13.407  13.127  1.00 95.22           H  
ATOM   4060  CA  GLY A 270      10.764 -12.714  14.492  1.00 95.22           C  
ATOM   4061  HA2 GLY A 270      11.024 -12.041  13.674  1.00 95.22           H  
ATOM   4062  HA3 GLY A 270      10.523 -12.119  15.373  1.00 95.22           H  
ATOM   4063  C   GLY A 270      11.991 -13.583  14.799  1.00 95.22           C  
ATOM   4064  O   GLY A 270      12.853 -13.197  15.590  1.00 95.22           O  
ATOM   4065  N   GLU A 271      12.043 -14.768  14.192  1.00 95.37           N  
ATOM   4066  H   GLU A 271      11.272 -14.989  13.578  1.00 95.37           H  
ATOM   4067  CA  GLU A 271      13.086 -15.788  14.323  1.00 95.37           C  
ATOM   4068  HA  GLU A 271      13.686 -15.592  15.212  1.00 95.37           H  
ATOM   4069  C   GLU A 271      14.039 -15.803  13.117  1.00 95.37           C  
ATOM   4070  CB  GLU A 271      12.421 -17.166  14.478  1.00 95.37           C  
ATOM   4071  HB2 GLU A 271      11.778 -17.333  13.614  1.00 95.37           H  
ATOM   4072  HB3 GLU A 271      13.197 -17.932  14.486  1.00 95.37           H  
ATOM   4073  O   GLU A 271      15.121 -16.386  13.194  1.00 95.37           O  
ATOM   4074  CG  GLU A 271      11.594 -17.295  15.767  1.00 95.37           C  
ATOM   4075  HG2 GLU A 271      10.862 -16.489  15.809  1.00 95.37           H  
ATOM   4076  HG3 GLU A 271      12.264 -17.184  16.620  1.00 95.37           H  
ATOM   4077  CD  GLU A 271      10.842 -18.631  15.878  1.00 95.37           C  
ATOM   4078  OE1 GLU A 271      10.257 -18.863  16.959  1.00 95.37           O  
ATOM   4079  OE2 GLU A 271      10.839 -19.408  14.894  1.00 95.37           O  
ATOM   4080  N   LEU A 272      13.672 -15.148  12.006  1.00 95.51           N  
ATOM   4081  H   LEU A 272      12.761 -14.710  11.994  1.00 95.51           H  
ATOM   4082  CA  LEU A 272      14.503 -15.104  10.804  1.00 95.51           C  
ATOM   4083  HA  LEU A 272      14.766 -16.137  10.574  1.00 95.51           H  
ATOM   4084  C   LEU A 272      15.803 -14.327  11.062  1.00 95.51           C  
ATOM   4085  CB  LEU A 272      13.712 -14.539   9.609  1.00 95.51           C  
ATOM   4086  HB2 LEU A 272      13.488 -13.490   9.804  1.00 95.51           H  
ATOM   4087  HB3 LEU A 272      12.771 -15.082   9.522  1.00 95.51           H  
ATOM   4088  O   LEU A 272      15.815 -13.174  11.512  1.00 95.51           O  
ATOM   4089  CG  LEU A 272      14.451 -14.658   8.260  1.00 95.51           C  
ATOM   4090  HG  LEU A 272      15.441 -14.210   8.348  1.00 95.51           H  
ATOM   4091  CD1 LEU A 272      14.593 -16.114   7.811  1.00 95.51           C  
ATOM   4092 HD11 LEU A 272      15.227 -16.677   8.495  1.00 95.51           H  
ATOM   4093 HD12 LEU A 272      15.047 -16.155   6.820  1.00 95.51           H  
ATOM   4094 HD13 LEU A 272      13.614 -16.591   7.764  1.00 95.51           H  
ATOM   4095  CD2 LEU A 272      13.694 -13.911   7.165  1.00 95.51           C  
ATOM   4096 HD21 LEU A 272      12.746 -14.413   6.968  1.00 95.51           H  
ATOM   4097 HD22 LEU A 272      14.283 -13.915   6.248  1.00 95.51           H  
ATOM   4098 HD23 LEU A 272      13.517 -12.878   7.464  1.00 95.51           H  
ATOM   4099  N   THR A 273      16.931 -14.959  10.745  1.00 90.95           N  
ATOM   4100  H   THR A 273      16.875 -15.904  10.392  1.00 90.95           H  
ATOM   4101  CA  THR A 273      18.250 -14.335  10.853  1.00 90.95           C  
ATOM   4102  HA  THR A 273      18.281 -13.751  11.772  1.00 90.95           H  
ATOM   4103  C   THR A 273      18.494 -13.398   9.675  1.00 90.95           C  
ATOM   4104  CB  THR A 273      19.368 -15.380  10.929  1.00 90.95           C  
ATOM   4105  HB  THR A 273      20.329 -14.864  10.936  1.00 90.95           H  
ATOM   4106  O   THR A 273      18.398 -13.806   8.524  1.00 90.95           O  
ATOM   4107  CG2 THR A 273      19.265 -16.235  12.192  1.00 90.95           C  
ATOM   4108 HG21 THR A 273      18.333 -16.800  12.189  1.00 90.95           H  
ATOM   4109 HG22 THR A 273      19.297 -15.600  13.077  1.00 90.95           H  
ATOM   4110 HG23 THR A 273      20.100 -16.935  12.221  1.00 90.95           H  
ATOM   4111  OG1 THR A 273      19.326 -16.243   9.820  1.00 90.95           O  
ATOM   4112  HG1 THR A 273      19.057 -15.738   9.050  1.00 90.95           H  
ATOM   4113  N   GLY A 274      18.858 -12.151   9.953  1.00 87.69           N  
ATOM   4114  H   GLY A 274      18.858 -11.841  10.914  1.00 87.69           H  
ATOM   4115  CA  GLY A 274      19.133 -11.143   8.933  1.00 87.69           C  
ATOM   4116  HA2 GLY A 274      20.052 -11.403   8.406  1.00 87.69           H  
ATOM   4117  HA3 GLY A 274      18.320 -11.118   8.207  1.00 87.69           H  
ATOM   4118  C   GLY A 274      19.281  -9.758   9.549  1.00 87.69           C  
ATOM   4119  O   GLY A 274      18.908  -9.545  10.713  1.00 87.69           O  
ATOM   4120  N   GLN A 275      19.847  -8.834   8.773  1.00 86.15           N  
ATOM   4121  H   GLN A 275      20.064  -9.068   7.815  1.00 86.15           H  
ATOM   4122  CA  GLN A 275      19.911  -7.425   9.146  1.00 86.15           C  
ATOM   4123  HA  GLN A 275      20.309  -7.354  10.158  1.00 86.15           H  
ATOM   4124  C   GLN A 275      18.496  -6.835   9.127  1.00 86.15           C  
ATOM   4125  CB  GLN A 275      20.851  -6.669   8.196  1.00 86.15           C  
ATOM   4126  HB2 GLN A 275      21.755  -7.255   8.027  1.00 86.15           H  
ATOM   4127  HB3 GLN A 275      20.351  -6.516   7.240  1.00 86.15           H  
ATOM   4128  O   GLN A 275      17.721  -7.137   8.223  1.00 86.15           O  
ATOM   4129  CG  GLN A 275      21.254  -5.315   8.794  1.00 86.15           C  
ATOM   4130  HG2 GLN A 275      21.936  -5.470   9.630  1.00 86.15           H  
ATOM   4131  HG3 GLN A 275      20.370  -4.807   9.178  1.00 86.15           H  
ATOM   4132  CD  GLN A 275      21.929  -4.408   7.778  1.00 86.15           C  
ATOM   4133  NE2 GLN A 275      21.514  -3.166   7.695  1.00 86.15           N  
ATOM   4134 HE21 GLN A 275      21.904  -2.594   6.960  1.00 86.15           H  
ATOM   4135 HE22 GLN A 275      20.649  -2.908   8.149  1.00 86.15           H  
ATOM   4136  OE1 GLN A 275      22.835  -4.805   7.062  1.00 86.15           O  
ATOM   4137  N   ASP A 276      18.165  -6.040  10.145  1.00 89.58           N  
ATOM   4138  H   ASP A 276      18.895  -5.745  10.779  1.00 89.58           H  
ATOM   4139  CA  ASP A 276      16.895  -5.315  10.261  1.00 89.58           C  
ATOM   4140  HA  ASP A 276      16.854  -4.937  11.283  1.00 89.58           H  
ATOM   4141  C   ASP A 276      15.634  -6.192  10.136  1.00 89.58           C  
ATOM   4142  CB  ASP A 276      16.918  -4.066   9.357  1.00 89.58           C  
ATOM   4143  HB2 ASP A 276      16.008  -3.488   9.516  1.00 89.58           H  
ATOM   4144  HB3 ASP A 276      16.955  -4.371   8.311  1.00 89.58           H  
ATOM   4145  O   ASP A 276      14.564  -5.703   9.799  1.00 89.58           O  
ATOM   4146  CG  ASP A 276      18.123  -3.176   9.690  1.00 89.58           C  
ATOM   4147  OD1 ASP A 276      18.355  -2.966  10.903  1.00 89.58           O  
ATOM   4148  OD2 ASP A 276      18.874  -2.792   8.763  1.00 89.58           O  
ATOM   4149  N   MET A 277      15.732  -7.487  10.457  1.00 94.42           N  
ATOM   4150  H   MET A 277      16.655  -7.854  10.642  1.00 94.42           H  
ATOM   4151  CA  MET A 277      14.570  -8.377  10.573  1.00 94.42           C  
ATOM   4152  HA  MET A 277      13.888  -8.140   9.757  1.00 94.42           H  
ATOM   4153  C   MET A 277      13.845  -8.156  11.908  1.00 94.42           C  
ATOM   4154  CB  MET A 277      14.987  -9.851  10.439  1.00 94.42           C  
ATOM   4155  HB2 MET A 277      14.117 -10.488  10.600  1.00 94.42           H  
ATOM   4156  HB3 MET A 277      15.732 -10.090  11.198  1.00 94.42           H  
ATOM   4157  O   MET A 277      14.528  -7.904  12.912  1.00 94.42           O  
ATOM   4158  CG  MET A 277      15.563 -10.159   9.056  1.00 94.42           C  
ATOM   4159  HG2 MET A 277      16.439  -9.531   8.894  1.00 94.42           H  
ATOM   4160  HG3 MET A 277      15.882 -11.201   9.035  1.00 94.42           H  
ATOM   4161  SD  MET A 277      14.403  -9.888   7.692  1.00 94.42           S  
ATOM   4162  CE  MET A 277      15.561  -9.955   6.304  1.00 94.42           C  
ATOM   4163  HE1 MET A 277      15.019  -9.797   5.371  1.00 94.42           H  
ATOM   4164  HE2 MET A 277      16.044 -10.932   6.275  1.00 94.42           H  
ATOM   4165  HE3 MET A 277      16.314  -9.175   6.418  1.00 94.42           H  
ATOM   4166  N   PRO A 278      12.502  -8.284  11.961  1.00 93.17           N  
ATOM   4167  CA  PRO A 278      11.742  -8.217  13.208  1.00 93.17           C  
ATOM   4168  HA  PRO A 278      11.720  -7.180  13.544  1.00 93.17           H  
ATOM   4169  C   PRO A 278      12.361  -9.094  14.304  1.00 93.17           C  
ATOM   4170  CB  PRO A 278      10.315  -8.647  12.845  1.00 93.17           C  
ATOM   4171  HB2 PRO A 278       9.572  -8.158  13.474  1.00 93.17           H  
ATOM   4172  HB3 PRO A 278      10.217  -9.731  12.915  1.00 93.17           H  
ATOM   4173  O   PRO A 278      12.743 -10.238  14.060  1.00 93.17           O  
ATOM   4174  CG  PRO A 278      10.190  -8.224  11.382  1.00 93.17           C  
ATOM   4175  HG2 PRO A 278       9.960  -7.160  11.323  1.00 93.17           H  
ATOM   4176  HG3 PRO A 278       9.439  -8.810  10.853  1.00 93.17           H  
ATOM   4177  CD  PRO A 278      11.595  -8.478  10.836  1.00 93.17           C  
ATOM   4178  HD2 PRO A 278      11.670  -9.507  10.483  1.00 93.17           H  
ATOM   4179  HD3 PRO A 278      11.802  -7.780  10.025  1.00 93.17           H  
ATOM   4180  N   LYS A 279      12.512  -8.535  15.510  1.00 87.49           N  
ATOM   4181  H   LYS A 279      12.157  -7.598  15.638  1.00 87.49           H  
ATOM   4182  CA  LYS A 279      13.061  -9.225  16.688  1.00 87.49           C  
ATOM   4183  HA  LYS A 279      13.389 -10.226  16.409  1.00 87.49           H  
ATOM   4184  C   LYS A 279      11.934  -9.416  17.694  1.00 87.49           C  
ATOM   4185  CB  LYS A 279      14.261  -8.454  17.279  1.00 87.49           C  
ATOM   4186  HB2 LYS A 279      13.922  -7.472  17.610  1.00 87.49           H  
ATOM   4187  HB3 LYS A 279      14.616  -8.993  18.158  1.00 87.49           H  
ATOM   4188  O   LYS A 279      11.692  -8.554  18.532  1.00 87.49           O  
ATOM   4189  CG  LYS A 279      15.445  -8.247  16.321  1.00 87.49           C  
ATOM   4190  HG2 LYS A 279      16.233  -7.714  16.854  1.00 87.49           H  
ATOM   4191  HG3 LYS A 279      15.120  -7.618  15.492  1.00 87.49           H  
ATOM   4192  CD  LYS A 279      16.019  -9.558  15.767  1.00 87.49           C  
ATOM   4193  HD2 LYS A 279      16.410 -10.170  16.580  1.00 87.49           H  
ATOM   4194  HD3 LYS A 279      15.224 -10.103  15.259  1.00 87.49           H  
ATOM   4195  CE  LYS A 279      17.116  -9.252  14.746  1.00 87.49           C  
ATOM   4196  HE2 LYS A 279      18.002  -8.875  15.257  1.00 87.49           H  
ATOM   4197  HE3 LYS A 279      16.740  -8.467  14.090  1.00 87.49           H  
ATOM   4198  NZ  LYS A 279      17.427 -10.449  13.929  1.00 87.49           N  
ATOM   4199  HZ1 LYS A 279      17.802 -11.198  14.492  1.00 87.49           H  
ATOM   4200  HZ2 LYS A 279      18.055 -10.210  13.175  1.00 87.49           H  
ATOM   4201  HZ3 LYS A 279      16.575 -10.785  13.504  1.00 87.49           H  
ATOM   4202  N   GLY A 280      11.232 -10.534  17.561  1.00 87.16           N  
ATOM   4203  H   GLY A 280      11.496 -11.162  16.815  1.00 87.16           H  
ATOM   4204  CA  GLY A 280       9.977 -10.810  18.256  1.00 87.16           C  
ATOM   4205  HA2 GLY A 280       9.714  -9.998  18.933  1.00 87.16           H  
ATOM   4206  HA3 GLY A 280      10.094 -11.723  18.839  1.00 87.16           H  
ATOM   4207  C   GLY A 280       8.832 -10.992  17.268  1.00 87.16           C  
ATOM   4208  O   GLY A 280       8.781 -10.327  16.232  1.00 87.16           O  
ATOM   4209  N   GLY A 281       7.943 -11.930  17.587  1.00 90.53           N  
ATOM   4210  H   GLY A 281       8.071 -12.466  18.433  1.00 90.53           H  
ATOM   4211  CA  GLY A 281       6.808 -12.255  16.740  1.00 90.53           C  
ATOM   4212  HA2 GLY A 281       7.167 -12.622  15.779  1.00 90.53           H  
ATOM   4213  HA3 GLY A 281       6.212 -13.032  17.219  1.00 90.53           H  
ATOM   4214  C   GLY A 281       5.924 -11.041  16.500  1.00 90.53           C  
ATOM   4215  O   GLY A 281       5.567 -10.332  17.440  1.00 90.53           O  
ATOM   4216  N   LEU A 282       5.559 -10.820  15.239  1.00 95.07           N  
ATOM   4217  H   LEU A 282       5.885 -11.451  14.521  1.00 95.07           H  
ATOM   4218  CA  LEU A 282       4.549  -9.830  14.898  1.00 95.07           C  
ATOM   4219  HA  LEU A 282       4.826  -8.873  15.341  1.00 95.07           H  
ATOM   4220  C   LEU A 282       3.222 -10.281  15.520  1.00 95.07           C  
ATOM   4221  CB  LEU A 282       4.462  -9.676  13.370  1.00 95.07           C  
ATOM   4222  HB2 LEU A 282       4.164 -10.636  12.949  1.00 95.07           H  
ATOM   4223  HB3 LEU A 282       3.681  -8.950  13.145  1.00 95.07           H  
ATOM   4224  O   LEU A 282       2.810 -11.428  15.326  1.00 95.07           O  
ATOM   4225  CG  LEU A 282       5.773  -9.225  12.693  1.00 95.07           C  
ATOM   4226  HG  LEU A 282       6.571  -9.932  12.922  1.00 95.07           H  
ATOM   4227  CD1 LEU A 282       5.576  -9.214  11.180  1.00 95.07           C  
ATOM   4228 HD11 LEU A 282       5.331 -10.225  10.854  1.00 95.07           H  
ATOM   4229 HD12 LEU A 282       6.502  -8.912  10.690  1.00 95.07           H  
ATOM   4230 HD13 LEU A 282       4.777  -8.526  10.903  1.00 95.07           H  
ATOM   4231  CD2 LEU A 282       6.213  -7.826  13.131  1.00 95.07           C  
ATOM   4232 HD21 LEU A 282       7.103  -7.532  12.574  1.00 95.07           H  
ATOM   4233 HD22 LEU A 282       5.416  -7.105  12.948  1.00 95.07           H  
ATOM   4234 HD23 LEU A 282       6.464  -7.834  14.191  1.00 95.07           H  
ATOM   4235  N   ASP A 283       2.599  -9.397  16.297  1.00 94.93           N  
ATOM   4236  H   ASP A 283       3.058  -8.521  16.500  1.00 94.93           H  
ATOM   4237  CA  ASP A 283       1.343  -9.660  17.002  1.00 94.93           C  
ATOM   4238  HA  ASP A 283       0.795 -10.442  16.476  1.00 94.93           H  
ATOM   4239  C   ASP A 283       0.482  -8.396  17.012  1.00 94.93           C  
ATOM   4240  CB  ASP A 283       1.613 -10.185  18.420  1.00 94.93           C  
ATOM   4241  HB2 ASP A 283       2.122  -9.419  19.005  1.00 94.93           H  
ATOM   4242  HB3 ASP A 283       2.273 -11.050  18.353  1.00 94.93           H  
ATOM   4243  O   ASP A 283       0.619  -7.529  17.872  1.00 94.93           O  
ATOM   4244  CG  ASP A 283       0.325 -10.619  19.138  1.00 94.93           C  
ATOM   4245  OD1 ASP A 283      -0.698 -10.881  18.455  1.00 94.93           O  
ATOM   4246  OD2 ASP A 283       0.377 -10.765  20.378  1.00 94.93           O  
ATOM   4247  N   SER A 284      -0.367  -8.246  15.995  1.00 95.94           N  
ATOM   4248  H   SER A 284      -0.442  -8.999  15.326  1.00 95.94           H  
ATOM   4249  CA  SER A 284      -1.274  -7.103  15.904  1.00 95.94           C  
ATOM   4250  HA  SER A 284      -1.583  -6.830  16.913  1.00 95.94           H  
ATOM   4251  C   SER A 284      -2.512  -7.419  15.082  1.00 95.94           C  
ATOM   4252  CB  SER A 284      -0.570  -5.889  15.294  1.00 95.94           C  
ATOM   4253  HB2 SER A 284       0.318  -5.647  15.878  1.00 95.94           H  
ATOM   4254  HB3 SER A 284      -0.273  -6.118  14.270  1.00 95.94           H  
ATOM   4255  O   SER A 284      -2.442  -7.905  13.955  1.00 95.94           O  
ATOM   4256  OG  SER A 284      -1.454  -4.784  15.308  1.00 95.94           O  
ATOM   4257  HG  SER A 284      -1.056  -4.168  15.927  1.00 95.94           H  
ATOM   4258  N   SER A 285      -3.680  -7.037  15.598  1.00 96.27           N  
ATOM   4259  H   SER A 285      -3.684  -6.670  16.539  1.00 96.27           H  
ATOM   4260  CA  SER A 285      -4.919  -7.120  14.817  1.00 96.27           C  
ATOM   4261  HA  SER A 285      -4.969  -8.118  14.382  1.00 96.27           H  
ATOM   4262  C   SER A 285      -4.961  -6.125  13.654  1.00 96.27           C  
ATOM   4263  CB  SER A 285      -6.145  -6.959  15.720  1.00 96.27           C  
ATOM   4264  HB2 SER A 285      -5.975  -7.514  16.643  1.00 96.27           H  
ATOM   4265  HB3 SER A 285      -7.012  -7.376  15.208  1.00 96.27           H  
ATOM   4266  O   SER A 285      -5.834  -6.243  12.807  1.00 96.27           O  
ATOM   4267  OG  SER A 285      -6.407  -5.602  16.054  1.00 96.27           O  
ATOM   4268  HG  SER A 285      -5.603  -5.253  16.446  1.00 96.27           H  
ATOM   4269  N   TYR A 286      -4.062  -5.136  13.612  1.00 97.62           N  
ATOM   4270  H   TYR A 286      -3.313  -5.137  14.290  1.00 97.62           H  
ATOM   4271  CA  TYR A 286      -4.086  -4.016  12.666  1.00 97.62           C  
ATOM   4272  HA  TYR A 286      -5.109  -3.861  12.324  1.00 97.62           H  
ATOM   4273  C   TYR A 286      -3.243  -4.229  11.415  1.00 97.62           C  
ATOM   4274  CB  TYR A 286      -3.641  -2.737  13.373  1.00 97.62           C  
ATOM   4275  HB2 TYR A 286      -3.484  -1.949  12.635  1.00 97.62           H  
ATOM   4276  HB3 TYR A 286      -2.684  -2.900  13.869  1.00 97.62           H  
ATOM   4277  O   TYR A 286      -3.134  -3.310  10.610  1.00 97.62           O  
ATOM   4278  CG  TYR A 286      -4.654  -2.236  14.359  1.00 97.62           C  
ATOM   4279  CD1 TYR A 286      -5.565  -1.244  13.966  1.00 97.62           C  
ATOM   4280  HD1 TYR A 286      -5.524  -0.825  12.972  1.00 97.62           H  
ATOM   4281  CD2 TYR A 286      -4.650  -2.734  15.672  1.00 97.62           C  
ATOM   4282  HD2 TYR A 286      -3.895  -3.448  15.965  1.00 97.62           H  
ATOM   4283  CE1 TYR A 286      -6.459  -0.731  14.911  1.00 97.62           C  
ATOM   4284  HE1 TYR A 286      -7.117   0.075  14.619  1.00 97.62           H  
ATOM   4285  CE2 TYR A 286      -5.570  -2.249  16.611  1.00 97.62           C  
ATOM   4286  HE2 TYR A 286      -5.551  -2.623  17.624  1.00 97.62           H  
ATOM   4287  OH  TYR A 286      -7.458  -0.908  17.099  1.00 97.62           O  
ATOM   4288  HH  TYR A 286      -7.101  -0.964  17.988  1.00 97.62           H  
ATOM   4289  CZ  TYR A 286      -6.481  -1.254  16.224  1.00 97.62           C  
ATOM   4290  N   GLY A 287      -2.666  -5.412  11.227  1.00 97.59           N  
ATOM   4291  H   GLY A 287      -2.780  -6.141  11.916  1.00 97.59           H  
ATOM   4292  CA  GLY A 287      -1.968  -5.731   9.993  1.00 97.59           C  
ATOM   4293  HA2 GLY A 287      -2.375  -5.099   9.203  1.00 97.59           H  
ATOM   4294  HA3 GLY A 287      -0.903  -5.524  10.095  1.00 97.59           H  
ATOM   4295  C   GLY A 287      -2.163  -7.169   9.549  1.00 97.59           C  
ATOM   4296  O   GLY A 287      -2.694  -7.998  10.289  1.00 97.59           O  
ATOM   4297  N   ALA A 288      -1.743  -7.458   8.323  1.00 98.15           N  
ATOM   4298  H   ALA A 288      -1.382  -6.703   7.758  1.00 98.15           H  
ATOM   4299  CA  ALA A 288      -1.673  -8.807   7.774  1.00 98.15           C  
ATOM   4300  HA  ALA A 288      -1.575  -9.528   8.586  1.00 98.15           H  
ATOM   4301  C   ALA A 288      -0.452  -8.955   6.866  1.00 98.15           C  
ATOM   4302  CB  ALA A 288      -2.959  -9.133   7.010  1.00 98.15           C  
ATOM   4303  HB1 ALA A 288      -3.170  -8.343   6.290  1.00 98.15           H  
ATOM   4304  HB2 ALA A 288      -3.786  -9.247   7.710  1.00 98.15           H  
ATOM   4305  HB3 ALA A 288      -2.837 -10.076   6.477  1.00 98.15           H  
ATOM   4306  O   ALA A 288      -0.062  -8.009   6.180  1.00 98.15           O  
ATOM   4307  N   ILE A 289       0.091 -10.172   6.834  1.00 98.07           N  
ATOM   4308  H   ILE A 289      -0.296 -10.890   7.430  1.00 98.07           H  
ATOM   4309  CA  ILE A 289       1.076 -10.609   5.844  1.00 98.07           C  
ATOM   4310  HA  ILE A 289       1.462  -9.741   5.309  1.00 98.07           H  
ATOM   4311  C   ILE A 289       0.373 -11.498   4.823  1.00 98.07           C  
ATOM   4312  CB  ILE A 289       2.274 -11.306   6.528  1.00 98.07           C  
ATOM   4313  HB  ILE A 289       1.895 -12.028   7.252  1.00 98.07           H  
ATOM   4314  O   ILE A 289      -0.452 -12.344   5.182  1.00 98.07           O  
ATOM   4315  CG1 ILE A 289       3.134 -10.248   7.249  1.00 98.07           C  
ATOM   4316 HG12 ILE A 289       3.671  -9.659   6.505  1.00 98.07           H  
ATOM   4317 HG13 ILE A 289       2.495  -9.555   7.796  1.00 98.07           H  
ATOM   4318  CG2 ILE A 289       3.169 -12.046   5.518  1.00 98.07           C  
ATOM   4319 HG21 ILE A 289       2.601 -12.784   4.951  1.00 98.07           H  
ATOM   4320 HG22 ILE A 289       3.975 -12.574   6.026  1.00 98.07           H  
ATOM   4321 HG23 ILE A 289       3.598 -11.329   4.817  1.00 98.07           H  
ATOM   4322  CD1 ILE A 289       4.158 -10.832   8.226  1.00 98.07           C  
ATOM   4323 HD11 ILE A 289       4.692 -10.004   8.692  1.00 98.07           H  
ATOM   4324 HD12 ILE A 289       4.889 -11.448   7.701  1.00 98.07           H  
ATOM   4325 HD13 ILE A 289       3.662 -11.430   8.990  1.00 98.07           H  
ATOM   4326  N   TYR A 290       0.730 -11.315   3.556  1.00 98.17           N  
ATOM   4327  H   TYR A 290       1.453 -10.637   3.362  1.00 98.17           H  
ATOM   4328  CA  TYR A 290       0.364 -12.203   2.459  1.00 98.17           C  
ATOM   4329  HA  TYR A 290      -0.194 -13.051   2.855  1.00 98.17           H  
ATOM   4330  C   TYR A 290       1.639 -12.749   1.818  1.00 98.17           C  
ATOM   4331  CB  TYR A 290      -0.537 -11.473   1.457  1.00 98.17           C  
ATOM   4332  HB2 TYR A 290      -0.680 -12.117   0.589  1.00 98.17           H  
ATOM   4333  HB3 TYR A 290      -0.032 -10.568   1.119  1.00 98.17           H  
ATOM   4334  O   TYR A 290       2.664 -12.073   1.805  1.00 98.17           O  
ATOM   4335  CG  TYR A 290      -1.897 -11.100   2.018  1.00 98.17           C  
ATOM   4336  CD1 TYR A 290      -3.020 -11.907   1.749  1.00 98.17           C  
ATOM   4337  HD1 TYR A 290      -2.911 -12.793   1.140  1.00 98.17           H  
ATOM   4338  CD2 TYR A 290      -2.031  -9.960   2.834  1.00 98.17           C  
ATOM   4339  HD2 TYR A 290      -1.170  -9.340   3.037  1.00 98.17           H  
ATOM   4340  CE1 TYR A 290      -4.271 -11.578   2.307  1.00 98.17           C  
ATOM   4341  HE1 TYR A 290      -5.136 -12.205   2.155  1.00 98.17           H  
ATOM   4342  CE2 TYR A 290      -3.280  -9.632   3.394  1.00 98.17           C  
ATOM   4343  HE2 TYR A 290      -3.374  -8.753   4.015  1.00 98.17           H  
ATOM   4344  OH  TYR A 290      -5.612 -10.121   3.650  1.00 98.17           O  
ATOM   4345  HH  TYR A 290      -5.530  -9.365   4.236  1.00 98.17           H  
ATOM   4346  CZ  TYR A 290      -4.404 -10.436   3.118  1.00 98.17           C  
ATOM   4347  N   TYR A 291       1.590 -13.980   1.320  1.00 98.34           N  
ATOM   4348  H   TYR A 291       0.733 -14.507   1.406  1.00 98.34           H  
ATOM   4349  CA  TYR A 291       2.739 -14.668   0.730  1.00 98.34           C  
ATOM   4350  HA  TYR A 291       3.413 -13.933   0.291  1.00 98.34           H  
ATOM   4351  C   TYR A 291       2.262 -15.631  -0.366  1.00 98.34           C  
ATOM   4352  CB  TYR A 291       3.478 -15.426   1.847  1.00 98.34           C  
ATOM   4353  HB2 TYR A 291       3.900 -14.702   2.543  1.00 98.34           H  
ATOM   4354  HB3 TYR A 291       2.755 -16.026   2.399  1.00 98.34           H  
ATOM   4355  O   TYR A 291       1.233 -16.277  -0.164  1.00 98.34           O  
ATOM   4356  CG  TYR A 291       4.582 -16.349   1.367  1.00 98.34           C  
ATOM   4357  CD1 TYR A 291       4.281 -17.689   1.053  1.00 98.34           C  
ATOM   4358  HD1 TYR A 291       3.272 -18.058   1.164  1.00 98.34           H  
ATOM   4359  CD2 TYR A 291       5.896 -15.868   1.194  1.00 98.34           C  
ATOM   4360  HD2 TYR A 291       6.134 -14.839   1.422  1.00 98.34           H  
ATOM   4361  CE1 TYR A 291       5.287 -18.548   0.575  1.00 98.34           C  
ATOM   4362  HE1 TYR A 291       5.064 -19.575   0.328  1.00 98.34           H  
ATOM   4363  CE2 TYR A 291       6.900 -16.721   0.695  1.00 98.34           C  
ATOM   4364  HE2 TYR A 291       7.904 -16.354   0.543  1.00 98.34           H  
ATOM   4365  OH  TYR A 291       7.557 -18.905  -0.074  1.00 98.34           O  
ATOM   4366  HH  TYR A 291       8.418 -18.481  -0.097  1.00 98.34           H  
ATOM   4367  CZ  TYR A 291       6.598 -18.066   0.393  1.00 98.34           C  
ATOM   4368  N   PRO A 292       2.979 -15.786  -1.493  1.00 98.05           N  
ATOM   4369  CA  PRO A 292       4.301 -15.227  -1.808  1.00 98.05           C  
ATOM   4370  HA  PRO A 292       4.891 -15.041  -0.911  1.00 98.05           H  
ATOM   4371  C   PRO A 292       4.248 -13.910  -2.602  1.00 98.05           C  
ATOM   4372  CB  PRO A 292       4.964 -16.358  -2.595  1.00 98.05           C  
ATOM   4373  HB2 PRO A 292       5.289 -17.144  -1.914  1.00 98.05           H  
ATOM   4374  HB3 PRO A 292       5.810 -16.023  -3.196  1.00 98.05           H  
ATOM   4375  O   PRO A 292       3.174 -13.339  -2.807  1.00 98.05           O  
ATOM   4376  CG  PRO A 292       3.811 -16.871  -3.447  1.00 98.05           C  
ATOM   4377  HG2 PRO A 292       3.994 -17.887  -3.799  1.00 98.05           H  
ATOM   4378  HG3 PRO A 292       3.634 -16.196  -4.284  1.00 98.05           H  
ATOM   4379  CD  PRO A 292       2.642 -16.812  -2.472  1.00 98.05           C  
ATOM   4380  HD2 PRO A 292       1.723 -16.571  -3.008  1.00 98.05           H  
ATOM   4381  HD3 PRO A 292       2.544 -17.775  -1.970  1.00 98.05           H  
ATOM   4382  N   TRP A 293       5.413 -13.430  -3.058  1.00 98.06           N  
ATOM   4383  H   TRP A 293       6.264 -13.941  -2.873  1.00 98.06           H  
ATOM   4384  CA  TRP A 293       5.488 -12.386  -4.083  1.00 98.06           C  
ATOM   4385  HA  TRP A 293       4.923 -11.517  -3.747  1.00 98.06           H  
ATOM   4386  C   TRP A 293       4.849 -12.862  -5.390  1.00 98.06           C  
ATOM   4387  CB  TRP A 293       6.939 -11.943  -4.312  1.00 98.06           C  
ATOM   4388  HB2 TRP A 293       6.981 -11.382  -5.245  1.00 98.06           H  
ATOM   4389  HB3 TRP A 293       7.572 -12.820  -4.447  1.00 98.06           H  
ATOM   4390  O   TRP A 293       4.764 -14.061  -5.682  1.00 98.06           O  
ATOM   4391  CG  TRP A 293       7.528 -11.065  -3.248  1.00 98.06           C  
ATOM   4392  CD1 TRP A 293       7.535 -11.305  -1.916  1.00 98.06           C  
ATOM   4393  HD1 TRP A 293       7.137 -12.190  -1.442  1.00 98.06           H  
ATOM   4394  CD2 TRP A 293       8.243  -9.803  -3.422  1.00 98.06           C  
ATOM   4395  CE2 TRP A 293       8.606  -9.308  -2.134  1.00 98.06           C  
ATOM   4396  CE3 TRP A 293       8.642  -9.039  -4.539  1.00 98.06           C  
ATOM   4397  HE3 TRP A 293       8.410  -9.394  -5.533  1.00 98.06           H  
ATOM   4398  NE1 TRP A 293       8.144 -10.258  -1.254  1.00 98.06           N  
ATOM   4399  HE1 TRP A 293       8.288 -10.226  -0.255  1.00 98.06           H  
ATOM   4400  CH2 TRP A 293       9.697  -7.376  -3.092  1.00 98.06           C  
ATOM   4401  HH2 TRP A 293      10.275  -6.471  -2.985  1.00 98.06           H  
ATOM   4402  CZ2 TRP A 293       9.310  -8.110  -1.958  1.00 98.06           C  
ATOM   4403  HZ2 TRP A 293       9.575  -7.778  -0.965  1.00 98.06           H  
ATOM   4404  CZ3 TRP A 293       9.365  -7.843  -4.377  1.00 98.06           C  
ATOM   4405  HZ3 TRP A 293       9.691  -7.288  -5.244  1.00 98.06           H  
ATOM   4406  N   VAL A 294       4.381 -11.903  -6.184  1.00 97.70           N  
ATOM   4407  H   VAL A 294       4.567 -10.940  -5.941  1.00 97.70           H  
ATOM   4408  CA  VAL A 294       3.624 -12.168  -7.410  1.00 97.70           C  
ATOM   4409  HA  VAL A 294       3.632 -13.239  -7.612  1.00 97.70           H  
ATOM   4410  C   VAL A 294       4.281 -11.493  -8.601  1.00 97.70           C  
ATOM   4411  CB  VAL A 294       2.151 -11.751  -7.272  1.00 97.70           C  
ATOM   4412  HB  VAL A 294       1.645 -12.038  -8.194  1.00 97.70           H  
ATOM   4413  O   VAL A 294       4.839 -10.405  -8.484  1.00 97.70           O  
ATOM   4414  CG1 VAL A 294       1.451 -12.476  -6.115  1.00 97.70           C  
ATOM   4415 HG11 VAL A 294       1.835 -12.120  -5.159  1.00 97.70           H  
ATOM   4416 HG12 VAL A 294       0.376 -12.298  -6.157  1.00 97.70           H  
ATOM   4417 HG13 VAL A 294       1.644 -13.546  -6.182  1.00 97.70           H  
ATOM   4418  CG2 VAL A 294       1.957 -10.243  -7.093  1.00 97.70           C  
ATOM   4419 HG21 VAL A 294       0.893 -10.016  -7.030  1.00 97.70           H  
ATOM   4420 HG22 VAL A 294       2.361  -9.709  -7.953  1.00 97.70           H  
ATOM   4421 HG23 VAL A 294       2.456  -9.899  -6.187  1.00 97.70           H  
ATOM   4422  N   LYS A 295       4.202 -12.126  -9.767  1.00 97.03           N  
ATOM   4423  H   LYS A 295       3.779 -13.042  -9.789  1.00 97.03           H  
ATOM   4424  CA  LYS A 295       4.722 -11.567 -11.014  1.00 97.03           C  
ATOM   4425  HA  LYS A 295       5.499 -10.839 -10.778  1.00 97.03           H  
ATOM   4426  C   LYS A 295       3.622 -10.866 -11.785  1.00 97.03           C  
ATOM   4427  CB  LYS A 295       5.356 -12.685 -11.824  1.00 97.03           C  
ATOM   4428  HB2 LYS A 295       5.936 -13.310 -11.145  1.00 97.03           H  
ATOM   4429  HB3 LYS A 295       4.562 -13.295 -12.256  1.00 97.03           H  
ATOM   4430  O   LYS A 295       2.536 -11.425 -11.957  1.00 97.03           O  
ATOM   4431  CG  LYS A 295       6.285 -12.191 -12.935  1.00 97.03           C  
ATOM   4432  HG2 LYS A 295       5.704 -11.703 -13.718  1.00 97.03           H  
ATOM   4433  HG3 LYS A 295       7.036 -11.510 -12.535  1.00 97.03           H  
ATOM   4434  CD  LYS A 295       6.958 -13.452 -13.468  1.00 97.03           C  
ATOM   4435  HD2 LYS A 295       6.177 -14.157 -13.753  1.00 97.03           H  
ATOM   4436  HD3 LYS A 295       7.541 -13.901 -12.663  1.00 97.03           H  
ATOM   4437  CE  LYS A 295       7.860 -13.259 -14.673  1.00 97.03           C  
ATOM   4438  HE2 LYS A 295       7.253 -12.893 -15.502  1.00 97.03           H  
ATOM   4439  HE3 LYS A 295       8.641 -12.531 -14.453  1.00 97.03           H  
ATOM   4440  NZ  LYS A 295       8.417 -14.591 -14.997  1.00 97.03           N  
ATOM   4441  HZ1 LYS A 295       9.176 -14.826 -14.373  1.00 97.03           H  
ATOM   4442  HZ2 LYS A 295       7.725 -15.302 -14.808  1.00 97.03           H  
ATOM   4443  HZ3 LYS A 295       8.699 -14.655 -15.965  1.00 97.03           H  
ATOM   4444  N   VAL A 296       3.907  -9.670 -12.284  1.00 95.86           N  
ATOM   4445  H   VAL A 296       4.827  -9.291 -12.113  1.00 95.86           H  
ATOM   4446  CA  VAL A 296       2.984  -8.873 -13.101  1.00 95.86           C  
ATOM   4447  HA  VAL A 296       2.176  -9.514 -13.453  1.00 95.86           H  
ATOM   4448  C   VAL A 296       3.696  -8.338 -14.339  1.00 95.86           C  
ATOM   4449  CB  VAL A 296       2.343  -7.729 -12.290  1.00 95.86           C  
ATOM   4450  HB  VAL A 296       1.661  -7.193 -12.951  1.00 95.86           H  
ATOM   4451  O   VAL A 296       4.907  -8.129 -14.329  1.00 95.86           O  
ATOM   4452  CG1 VAL A 296       1.510  -8.270 -11.120  1.00 95.86           C  
ATOM   4453 HG11 VAL A 296       2.157  -8.744 -10.381  1.00 95.86           H  
ATOM   4454 HG12 VAL A 296       0.967  -7.455 -10.642  1.00 95.86           H  
ATOM   4455 HG13 VAL A 296       0.792  -9.003 -11.488  1.00 95.86           H  
ATOM   4456  CG2 VAL A 296       3.366  -6.719 -11.755  1.00 95.86           C  
ATOM   4457 HG21 VAL A 296       3.930  -6.273 -12.575  1.00 95.86           H  
ATOM   4458 HG22 VAL A 296       4.071  -7.215 -11.088  1.00 95.86           H  
ATOM   4459 HG23 VAL A 296       2.859  -5.921 -11.213  1.00 95.86           H  
ATOM   4460  N   ALA A 297       2.943  -8.088 -15.409  1.00 94.42           N  
ATOM   4461  H   ALA A 297       1.954  -8.294 -15.382  1.00 94.42           H  
ATOM   4462  CA  ALA A 297       3.480  -7.394 -16.575  1.00 94.42           C  
ATOM   4463  HA  ALA A 297       4.438  -7.836 -16.849  1.00 94.42           H  
ATOM   4464  C   ALA A 297       3.696  -5.909 -16.246  1.00 94.42           C  
ATOM   4465  CB  ALA A 297       2.525  -7.562 -17.764  1.00 94.42           C  
ATOM   4466  HB1 ALA A 297       1.523  -7.224 -17.498  1.00 94.42           H  
ATOM   4467  HB2 ALA A 297       2.498  -8.606 -18.075  1.00 94.42           H  
ATOM   4468  HB3 ALA A 297       2.892  -6.971 -18.603  1.00 94.42           H  
ATOM   4469  O   ALA A 297       2.743  -5.226 -15.854  1.00 94.42           O  
ATOM   4470  N   ASN A 298       4.909  -5.397 -16.463  1.00 92.56           N  
ATOM   4471  H   ASN A 298       5.673  -6.008 -16.715  1.00 92.56           H  
ATOM   4472  CA  ASN A 298       5.185  -3.965 -16.430  1.00 92.56           C  
ATOM   4473  HA  ASN A 298       4.417  -3.471 -15.834  1.00 92.56           H  
ATOM   4474  C   ASN A 298       5.152  -3.411 -17.871  1.00 92.56           C  
ATOM   4475  CB  ASN A 298       6.498  -3.713 -15.675  1.00 92.56           C  
ATOM   4476  HB2 ASN A 298       7.329  -4.195 -16.191  1.00 92.56           H  
ATOM   4477  HB3 ASN A 298       6.416  -4.150 -14.680  1.00 92.56           H  
ATOM   4478  O   ASN A 298       6.091  -3.621 -18.644  1.00 92.56           O  
ATOM   4479  CG  ASN A 298       6.843  -2.242 -15.534  1.00 92.56           C  
ATOM   4480  ND2 ASN A 298       7.630  -1.874 -14.552  1.00 92.56           N  
ATOM   4481 HD21 ASN A 298       7.855  -0.894 -14.456  1.00 92.56           H  
ATOM   4482 HD22 ASN A 298       7.763  -2.494 -13.766  1.00 92.56           H  
ATOM   4483  OD1 ASN A 298       6.432  -1.406 -16.330  1.00 92.56           O  
ATOM   4484  N   PRO A 299       4.080  -2.698 -18.276  1.00 90.08           N  
ATOM   4485  CA  PRO A 299       3.948  -2.194 -19.643  1.00 90.08           C  
ATOM   4486  HA  PRO A 299       4.137  -3.000 -20.353  1.00 90.08           H  
ATOM   4487  C   PRO A 299       4.916  -1.046 -19.968  1.00 90.08           C  
ATOM   4488  CB  PRO A 299       2.486  -1.749 -19.759  1.00 90.08           C  
ATOM   4489  HB2 PRO A 299       2.354  -0.933 -20.469  1.00 90.08           H  
ATOM   4490  HB3 PRO A 299       1.870  -2.602 -20.044  1.00 90.08           H  
ATOM   4491  O   PRO A 299       5.070  -0.712 -21.140  1.00 90.08           O  
ATOM   4492  CG  PRO A 299       2.138  -1.323 -18.334  1.00 90.08           C  
ATOM   4493  HG2 PRO A 299       2.510  -0.314 -18.155  1.00 90.08           H  
ATOM   4494  HG3 PRO A 299       1.066  -1.377 -18.143  1.00 90.08           H  
ATOM   4495  CD  PRO A 299       2.917  -2.321 -17.481  1.00 90.08           C  
ATOM   4496  HD2 PRO A 299       2.301  -3.201 -17.297  1.00 90.08           H  
ATOM   4497  HD3 PRO A 299       3.208  -1.854 -16.541  1.00 90.08           H  
ATOM   4498  N   TYR A 300       5.552  -0.437 -18.962  1.00 88.60           N  
ATOM   4499  H   TYR A 300       5.439  -0.793 -18.024  1.00 88.60           H  
ATOM   4500  CA  TYR A 300       6.461   0.700 -19.132  1.00 88.60           C  
ATOM   4501  HA  TYR A 300       6.126   1.302 -19.976  1.00 88.60           H  
ATOM   4502  C   TYR A 300       7.890   0.246 -19.433  1.00 88.60           C  
ATOM   4503  CB  TYR A 300       6.423   1.580 -17.876  1.00 88.60           C  
ATOM   4504  HB2 TYR A 300       7.004   2.481 -18.077  1.00 88.60           H  
ATOM   4505  HB3 TYR A 300       6.909   1.064 -17.049  1.00 88.60           H  
ATOM   4506  O   TYR A 300       8.570   0.845 -20.263  1.00 88.60           O  
ATOM   4507  CG  TYR A 300       5.023   1.985 -17.457  1.00 88.60           C  
ATOM   4508  CD1 TYR A 300       4.382   3.059 -18.102  1.00 88.60           C  
ATOM   4509  HD1 TYR A 300       4.895   3.595 -18.887  1.00 88.60           H  
ATOM   4510  CD2 TYR A 300       4.355   1.272 -16.443  1.00 88.60           C  
ATOM   4511  HD2 TYR A 300       4.853   0.455 -15.942  1.00 88.60           H  
ATOM   4512  CE1 TYR A 300       3.079   3.431 -17.722  1.00 88.60           C  
ATOM   4513  HE1 TYR A 300       2.579   4.256 -18.207  1.00 88.60           H  
ATOM   4514  CE2 TYR A 300       3.052   1.636 -16.063  1.00 88.60           C  
ATOM   4515  HE2 TYR A 300       2.551   1.077 -15.287  1.00 88.60           H  
ATOM   4516  OH  TYR A 300       1.152   3.072 -16.347  1.00 88.60           O  
ATOM   4517  HH  TYR A 300       0.831   2.564 -15.599  1.00 88.60           H  
ATOM   4518  CZ  TYR A 300       2.413   2.720 -16.703  1.00 88.60           C  
ATOM   4519  N   THR A 301       8.332  -0.845 -18.806  1.00 87.69           N  
ATOM   4520  H   THR A 301       7.754  -1.262 -18.090  1.00 87.69           H  
ATOM   4521  CA  THR A 301       9.641  -1.459 -19.079  1.00 87.69           C  
ATOM   4522  HA  THR A 301      10.319  -0.699 -19.466  1.00 87.69           H  
ATOM   4523  C   THR A 301       9.561  -2.556 -20.144  1.00 87.69           C  
ATOM   4524  CB  THR A 301      10.263  -2.011 -17.791  1.00 87.69           C  
ATOM   4525  HB  THR A 301      11.244  -2.428 -18.016  1.00 87.69           H  
ATOM   4526  O   THR A 301      10.573  -2.882 -20.762  1.00 87.69           O  
ATOM   4527  CG2 THR A 301      10.424  -0.932 -16.716  1.00 87.69           C  
ATOM   4528 HG21 THR A 301       9.453  -0.544 -16.410  1.00 87.69           H  
ATOM   4529 HG22 THR A 301      11.025  -0.110 -17.106  1.00 87.69           H  
ATOM   4530 HG23 THR A 301      10.923  -1.353 -15.844  1.00 87.69           H  
ATOM   4531  OG1 THR A 301       9.441  -3.027 -17.276  1.00 87.69           O  
ATOM   4532  HG1 THR A 301       9.581  -3.083 -16.328  1.00 87.69           H  
ATOM   4533  N   GLY A 302       8.367  -3.112 -20.388  1.00 90.32           N  
ATOM   4534  H   GLY A 302       7.600  -2.854 -19.784  1.00 90.32           H  
ATOM   4535  CA  GLY A 302       8.145  -4.226 -21.314  1.00 90.32           C  
ATOM   4536  HA2 GLY A 302       7.075  -4.311 -21.503  1.00 90.32           H  
ATOM   4537  HA3 GLY A 302       8.657  -4.024 -22.255  1.00 90.32           H  
ATOM   4538  C   GLY A 302       8.634  -5.574 -20.779  1.00 90.32           C  
ATOM   4539  O   GLY A 302       8.774  -6.520 -21.554  1.00 90.32           O  
ATOM   4540  N   VAL A 303       8.921  -5.656 -19.478  1.00 91.47           N  
ATOM   4541  H   VAL A 303       8.720  -4.855 -18.896  1.00 91.47           H  
ATOM   4542  CA  VAL A 303       9.439  -6.847 -18.799  1.00 91.47           C  
ATOM   4543  HA  VAL A 303       9.487  -7.673 -19.509  1.00 91.47           H  
ATOM   4544  C   VAL A 303       8.469  -7.242 -17.690  1.00 91.47           C  
ATOM   4545  CB  VAL A 303      10.864  -6.596 -18.259  1.00 91.47           C  
ATOM   4546  HB  VAL A 303      10.834  -5.797 -17.518  1.00 91.47           H  
ATOM   4547  O   VAL A 303       7.915  -6.387 -17.004  1.00 91.47           O  
ATOM   4548  CG1 VAL A 303      11.466  -7.847 -17.607  1.00 91.47           C  
ATOM   4549 HG11 VAL A 303      11.439  -8.688 -18.299  1.00 91.47           H  
ATOM   4550 HG12 VAL A 303      10.905  -8.096 -16.706  1.00 91.47           H  
ATOM   4551 HG13 VAL A 303      12.495  -7.653 -17.306  1.00 91.47           H  
ATOM   4552  CG2 VAL A 303      11.827  -6.180 -19.382  1.00 91.47           C  
ATOM   4553 HG21 VAL A 303      12.832  -6.049 -18.982  1.00 91.47           H  
ATOM   4554 HG22 VAL A 303      11.511  -5.229 -19.812  1.00 91.47           H  
ATOM   4555 HG23 VAL A 303      11.838  -6.939 -20.165  1.00 91.47           H  
ATOM   4556  N   ASP A 304       8.258  -8.541 -17.504  1.00 94.53           N  
ATOM   4557  H   ASP A 304       8.690  -9.214 -18.121  1.00 94.53           H  
ATOM   4558  CA  ASP A 304       7.507  -9.037 -16.353  1.00 94.53           C  
ATOM   4559  HA  ASP A 304       6.598  -8.448 -16.235  1.00 94.53           H  
ATOM   4560  C   ASP A 304       8.360  -8.894 -15.088  1.00 94.53           C  
ATOM   4561  CB  ASP A 304       7.110 -10.502 -16.548  1.00 94.53           C  
ATOM   4562  HB2 ASP A 304       8.017 -11.100 -16.647  1.00 94.53           H  
ATOM   4563  HB3 ASP A 304       6.584 -10.828 -15.651  1.00 94.53           H  
ATOM   4564  O   ASP A 304       9.502  -9.358 -15.052  1.00 94.53           O  
ATOM   4565  CG  ASP A 304       6.205 -10.783 -17.748  1.00 94.53           C  
ATOM   4566  OD1 ASP A 304       5.557  -9.845 -18.263  1.00 94.53           O  
ATOM   4567  OD2 ASP A 304       6.167 -11.977 -18.122  1.00 94.53           O  
ATOM   4568  N   GLU A 305       7.807  -8.296 -14.037  1.00 94.30           N  
ATOM   4569  H   GLU A 305       6.843  -7.998 -14.091  1.00 94.30           H  
ATOM   4570  CA  GLU A 305       8.527  -8.035 -12.791  1.00 94.30           C  
ATOM   4571  HA  GLU A 305       9.511  -8.499 -12.860  1.00 94.30           H  
ATOM   4572  C   GLU A 305       7.840  -8.672 -11.584  1.00 94.30           C  
ATOM   4573  CB  GLU A 305       8.792  -6.532 -12.613  1.00 94.30           C  
ATOM   4574  HB2 GLU A 305       9.549  -6.410 -11.838  1.00 94.30           H  
ATOM   4575  HB3 GLU A 305       9.198  -6.141 -13.546  1.00 94.30           H  
ATOM   4576  O   GLU A 305       6.615  -8.829 -11.540  1.00 94.30           O  
ATOM   4577  CG  GLU A 305       7.552  -5.720 -12.215  1.00 94.30           C  
ATOM   4578  HG2 GLU A 305       6.742  -5.942 -12.910  1.00 94.30           H  
ATOM   4579  HG3 GLU A 305       7.243  -6.024 -11.215  1.00 94.30           H  
ATOM   4580  CD  GLU A 305       7.813  -4.208 -12.212  1.00 94.30           C  
ATOM   4581  OE1 GLU A 305       6.828  -3.445 -12.262  1.00 94.30           O  
ATOM   4582  OE2 GLU A 305       8.979  -3.775 -12.281  1.00 94.30           O  
ATOM   4583  N   TRP A 306       8.652  -9.048 -10.599  1.00 96.07           N  
ATOM   4584  H   TRP A 306       9.634  -8.826 -10.674  1.00 96.07           H  
ATOM   4585  CA  TRP A 306       8.173  -9.487  -9.297  1.00 96.07           C  
ATOM   4586  HA  TRP A 306       7.273 -10.089  -9.422  1.00 96.07           H  
ATOM   4587  C   TRP A 306       7.827  -8.271  -8.449  1.00 96.07           C  
ATOM   4588  CB  TRP A 306       9.235 -10.342  -8.610  1.00 96.07           C  
ATOM   4589  HB2 TRP A 306      10.162  -9.774  -8.539  1.00 96.07           H  
ATOM   4590  HB3 TRP A 306       8.896 -10.552  -7.595  1.00 96.07           H  
ATOM   4591  O   TRP A 306       8.639  -7.357  -8.306  1.00 96.07           O  
ATOM   4592  CG  TRP A 306       9.500 -11.653  -9.277  1.00 96.07           C  
ATOM   4593  CD1 TRP A 306      10.594 -11.982 -10.001  1.00 96.07           C  
ATOM   4594  HD1 TRP A 306      11.436 -11.328 -10.173  1.00 96.07           H  
ATOM   4595  CD2 TRP A 306       8.643 -12.830  -9.287  1.00 96.07           C  
ATOM   4596  CE2 TRP A 306       9.276 -13.846 -10.062  1.00 96.07           C  
ATOM   4597  CE3 TRP A 306       7.391 -13.133  -8.718  1.00 96.07           C  
ATOM   4598  HE3 TRP A 306       6.900 -12.393  -8.102  1.00 96.07           H  
ATOM   4599  NE1 TRP A 306      10.472 -13.282 -10.454  1.00 96.07           N  
ATOM   4600  HE1 TRP A 306      11.210 -13.775 -10.936  1.00 96.07           H  
ATOM   4601  CH2 TRP A 306       7.422 -15.358  -9.729  1.00 96.07           C  
ATOM   4602  HH2 TRP A 306       6.953 -16.317  -9.890  1.00 96.07           H  
ATOM   4603  CZ2 TRP A 306       8.687 -15.099 -10.280  1.00 96.07           C  
ATOM   4604  HZ2 TRP A 306       9.192 -15.860 -10.855  1.00 96.07           H  
ATOM   4605  CZ3 TRP A 306       6.780 -14.377  -8.949  1.00 96.07           C  
ATOM   4606  HZ3 TRP A 306       5.805 -14.572  -8.529  1.00 96.07           H  
ATOM   4607  N   ILE A 307       6.632  -8.283  -7.871  1.00 96.19           N  
ATOM   4608  H   ILE A 307       6.018  -9.069  -8.032  1.00 96.19           H  
ATOM   4609  CA  ILE A 307       6.174  -7.257  -6.945  1.00 96.19           C  
ATOM   4610  HA  ILE A 307       7.024  -6.608  -6.735  1.00 96.19           H  
ATOM   4611  C   ILE A 307       5.744  -7.881  -5.615  1.00 96.19           C  
ATOM   4612  CB  ILE A 307       5.062  -6.374  -7.555  1.00 96.19           C  
ATOM   4613  HB  ILE A 307       4.785  -5.620  -6.818  1.00 96.19           H  
ATOM   4614  O   ILE A 307       5.280  -9.030  -5.575  1.00 96.19           O  
ATOM   4615  CG1 ILE A 307       3.791  -7.178  -7.882  1.00 96.19           C  
ATOM   4616 HG12 ILE A 307       3.539  -7.824  -7.041  1.00 96.19           H  
ATOM   4617 HG13 ILE A 307       3.965  -7.805  -8.757  1.00 96.19           H  
ATOM   4618  CG2 ILE A 307       5.594  -5.630  -8.791  1.00 96.19           C  
ATOM   4619 HG21 ILE A 307       4.888  -4.866  -9.115  1.00 96.19           H  
ATOM   4620 HG22 ILE A 307       6.541  -5.145  -8.558  1.00 96.19           H  
ATOM   4621 HG23 ILE A 307       5.754  -6.337  -9.605  1.00 96.19           H  
ATOM   4622  CD1 ILE A 307       2.576  -6.287  -8.127  1.00 96.19           C  
ATOM   4623 HD11 ILE A 307       2.336  -5.733  -7.219  1.00 96.19           H  
ATOM   4624 HD12 ILE A 307       2.764  -5.586  -8.940  1.00 96.19           H  
ATOM   4625 HD13 ILE A 307       1.731  -6.922  -8.395  1.00 96.19           H  
ATOM   4626  N   PRO A 308       5.851  -7.112  -4.524  1.00 97.19           N  
ATOM   4627  CA  PRO A 308       5.301  -7.494  -3.239  1.00 97.19           C  
ATOM   4628  HA  PRO A 308       5.797  -8.403  -2.898  1.00 97.19           H  
ATOM   4629  C   PRO A 308       3.775  -7.702  -3.309  1.00 97.19           C  
ATOM   4630  CB  PRO A 308       5.645  -6.342  -2.302  1.00 97.19           C  
ATOM   4631  HB2 PRO A 308       4.817  -6.164  -1.616  1.00 97.19           H  
ATOM   4632  HB3 PRO A 308       6.579  -6.543  -1.777  1.00 97.19           H  
ATOM   4633  O   PRO A 308       3.078  -7.014  -4.069  1.00 97.19           O  
ATOM   4634  CG  PRO A 308       5.797  -5.148  -3.234  1.00 97.19           C  
ATOM   4635  HG2 PRO A 308       4.813  -4.755  -3.491  1.00 97.19           H  
ATOM   4636  HG3 PRO A 308       6.441  -4.365  -2.832  1.00 97.19           H  
ATOM   4637  CD  PRO A 308       6.426  -5.780  -4.452  1.00 97.19           C  
ATOM   4638  HD2 PRO A 308       7.505  -5.853  -4.316  1.00 97.19           H  
ATOM   4639  HD3 PRO A 308       6.197  -5.171  -5.327  1.00 97.19           H  
ATOM   4640  N   PRO A 309       3.223  -8.618  -2.494  1.00 97.23           N  
ATOM   4641  CA  PRO A 309       1.803  -8.947  -2.524  1.00 97.23           C  
ATOM   4642  HA  PRO A 309       1.521  -9.197  -3.547  1.00 97.23           H  
ATOM   4643  C   PRO A 309       0.892  -7.803  -2.052  1.00 97.23           C  
ATOM   4644  CB  PRO A 309       1.662 -10.203  -1.662  1.00 97.23           C  
ATOM   4645  HB2 PRO A 309       0.715 -10.230  -1.122  1.00 97.23           H  
ATOM   4646  HB3 PRO A 309       1.753 -11.082  -2.300  1.00 97.23           H  
ATOM   4647  O   PRO A 309      -0.263  -7.753  -2.483  1.00 97.23           O  
ATOM   4648  CG  PRO A 309       2.858 -10.148  -0.713  1.00 97.23           C  
ATOM   4649  HG2 PRO A 309       3.188 -11.149  -0.439  1.00 97.23           H  
ATOM   4650  HG3 PRO A 309       2.611  -9.556   0.168  1.00 97.23           H  
ATOM   4651  CD  PRO A 309       3.934  -9.443  -1.528  1.00 97.23           C  
ATOM   4652  HD2 PRO A 309       4.538 -10.183  -2.052  1.00 97.23           H  
ATOM   4653  HD3 PRO A 309       4.568  -8.844  -0.874  1.00 97.23           H  
ATOM   4654  N   SER A 310       1.372  -6.858  -1.233  1.00 96.96           N  
ATOM   4655  H   SER A 310       2.299  -6.962  -0.847  1.00 96.96           H  
ATOM   4656  CA  SER A 310       0.576  -5.719  -0.745  1.00 96.96           C  
ATOM   4657  HA  SER A 310      -0.183  -6.102  -0.064  1.00 96.96           H  
ATOM   4658  C   SER A 310      -0.148  -4.953  -1.855  1.00 96.96           C  
ATOM   4659  CB  SER A 310       1.449  -4.732   0.039  1.00 96.96           C  
ATOM   4660  HB2 SER A 310       1.853  -5.224   0.923  1.00 96.96           H  
ATOM   4661  HB3 SER A 310       0.830  -3.899   0.373  1.00 96.96           H  
ATOM   4662  O   SER A 310      -1.317  -4.605  -1.684  1.00 96.96           O  
ATOM   4663  OG  SER A 310       2.503  -4.233  -0.761  1.00 96.96           O  
ATOM   4664  HG  SER A 310       3.310  -4.512  -0.322  1.00 96.96           H  
ATOM   4665  N   GLY A 311       0.487  -4.748  -3.016  1.00 93.93           N  
ATOM   4666  H   GLY A 311       1.451  -5.044  -3.068  1.00 93.93           H  
ATOM   4667  CA  GLY A 311      -0.113  -4.029  -4.144  1.00 93.93           C  
ATOM   4668  HA2 GLY A 311       0.625  -3.952  -4.942  1.00 93.93           H  
ATOM   4669  HA3 GLY A 311      -0.392  -3.024  -3.828  1.00 93.93           H  
ATOM   4670  C   GLY A 311      -1.353  -4.725  -4.712  1.00 93.93           C  
ATOM   4671  O   GLY A 311      -2.418  -4.116  -4.845  1.00 93.93           O  
ATOM   4672  N   VAL A 312      -1.249  -6.025  -5.006  1.00 96.22           N  
ATOM   4673  H   VAL A 312      -0.383  -6.497  -4.788  1.00 96.22           H  
ATOM   4674  CA  VAL A 312      -2.375  -6.803  -5.555  1.00 96.22           C  
ATOM   4675  HA  VAL A 312      -2.864  -6.195  -6.316  1.00 96.22           H  
ATOM   4676  C   VAL A 312      -3.443  -7.098  -4.504  1.00 96.22           C  
ATOM   4677  CB  VAL A 312      -1.922  -8.105  -6.240  1.00 96.22           C  
ATOM   4678  HB  VAL A 312      -2.811  -8.630  -6.587  1.00 96.22           H  
ATOM   4679  O   VAL A 312      -4.628  -7.133  -4.833  1.00 96.22           O  
ATOM   4680  CG1 VAL A 312      -1.071  -7.794  -7.474  1.00 96.22           C  
ATOM   4681 HG11 VAL A 312      -1.615  -7.129  -8.144  1.00 96.22           H  
ATOM   4682 HG12 VAL A 312      -0.844  -8.715  -8.010  1.00 96.22           H  
ATOM   4683 HG13 VAL A 312      -0.138  -7.319  -7.170  1.00 96.22           H  
ATOM   4684  CG2 VAL A 312      -1.143  -9.049  -5.316  1.00 96.22           C  
ATOM   4685 HG21 VAL A 312      -0.190  -8.603  -5.032  1.00 96.22           H  
ATOM   4686 HG22 VAL A 312      -0.950  -9.989  -5.834  1.00 96.22           H  
ATOM   4687 HG23 VAL A 312      -1.719  -9.280  -4.420  1.00 96.22           H  
ATOM   4688  N   VAL A 313      -3.054  -7.259  -3.237  1.00 97.30           N  
ATOM   4689  H   VAL A 313      -2.065  -7.242  -3.034  1.00 97.30           H  
ATOM   4690  CA  VAL A 313      -3.985  -7.468  -2.121  1.00 97.30           C  
ATOM   4691  HA  VAL A 313      -4.696  -8.249  -2.392  1.00 97.30           H  
ATOM   4692  C   VAL A 313      -4.792  -6.202  -1.844  1.00 97.30           C  
ATOM   4693  CB  VAL A 313      -3.229  -7.927  -0.865  1.00 97.30           C  
ATOM   4694  HB  VAL A 313      -2.405  -7.239  -0.675  1.00 97.30           H  
ATOM   4695  O   VAL A 313      -6.008  -6.286  -1.688  1.00 97.30           O  
ATOM   4696  CG1 VAL A 313      -4.131  -7.952   0.373  1.00 97.30           C  
ATOM   4697 HG11 VAL A 313      -4.490  -6.952   0.617  1.00 97.30           H  
ATOM   4698 HG12 VAL A 313      -4.981  -8.616   0.217  1.00 97.30           H  
ATOM   4699 HG13 VAL A 313      -3.543  -8.302   1.221  1.00 97.30           H  
ATOM   4700  CG2 VAL A 313      -2.665  -9.342  -1.053  1.00 97.30           C  
ATOM   4701 HG21 VAL A 313      -3.469 -10.078  -1.057  1.00 97.30           H  
ATOM   4702 HG22 VAL A 313      -2.108  -9.422  -1.987  1.00 97.30           H  
ATOM   4703 HG23 VAL A 313      -1.980  -9.561  -0.234  1.00 97.30           H  
ATOM   4704  N   ALA A 314      -4.162  -5.023  -1.855  1.00 95.76           N  
ATOM   4705  H   ALA A 314      -3.157  -4.996  -1.954  1.00 95.76           H  
ATOM   4706  CA  ALA A 314      -4.874  -3.753  -1.740  1.00 95.76           C  
ATOM   4707  HA  ALA A 314      -5.423  -3.742  -0.799  1.00 95.76           H  
ATOM   4708  C   ALA A 314      -5.892  -3.584  -2.881  1.00 95.76           C  
ATOM   4709  CB  ALA A 314      -3.852  -2.610  -1.724  1.00 95.76           C  
ATOM   4710  HB1 ALA A 314      -3.275  -2.605  -2.648  1.00 95.76           H  
ATOM   4711  HB2 ALA A 314      -3.168  -2.733  -0.884  1.00 95.76           H  
ATOM   4712  HB3 ALA A 314      -4.369  -1.656  -1.616  1.00 95.76           H  
ATOM   4713  O   ALA A 314      -7.038  -3.200  -2.642  1.00 95.76           O  
ATOM   4714  N   GLY A 315      -5.510  -3.934  -4.116  1.00 94.90           N  
ATOM   4715  H   GLY A 315      -4.546  -4.196  -4.265  1.00 94.90           H  
ATOM   4716  CA  GLY A 315      -6.437  -3.969  -5.251  1.00 94.90           C  
ATOM   4717  HA2 GLY A 315      -6.861  -2.976  -5.402  1.00 94.90           H  
ATOM   4718  HA3 GLY A 315      -5.883  -4.251  -6.146  1.00 94.90           H  
ATOM   4719  C   GLY A 315      -7.586  -4.968  -5.058  1.00 94.90           C  
ATOM   4720  O   GLY A 315      -8.733  -4.670  -5.397  1.00 94.90           O  
ATOM   4721  N   ALA A 316      -7.319  -6.133  -4.463  1.00 95.61           N  
ATOM   4722  H   ALA A 316      -6.360  -6.353  -4.238  1.00 95.61           H  
ATOM   4723  CA  ALA A 316      -8.349  -7.118  -4.137  1.00 95.61           C  
ATOM   4724  HA  ALA A 316      -8.940  -7.298  -5.035  1.00 95.61           H  
ATOM   4725  C   ALA A 316      -9.317  -6.616  -3.050  1.00 95.61           C  
ATOM   4726  CB  ALA A 316      -7.677  -8.440  -3.751  1.00 95.61           C  
ATOM   4727  HB1 ALA A 316      -8.435  -9.218  -3.650  1.00 95.61           H  
ATOM   4728  HB2 ALA A 316      -6.971  -8.735  -4.527  1.00 95.61           H  
ATOM   4729  HB3 ALA A 316      -7.146  -8.335  -2.805  1.00 95.61           H  
ATOM   4730  O   ALA A 316     -10.519  -6.855  -3.163  1.00 95.61           O  
ATOM   4731  N   PHE A 317      -8.835  -5.879  -2.042  1.00 95.65           N  
ATOM   4732  H   PHE A 317      -7.834  -5.760  -1.968  1.00 95.65           H  
ATOM   4733  CA  PHE A 317      -9.693  -5.213  -1.054  1.00 95.65           C  
ATOM   4734  HA  PHE A 317     -10.348  -5.949  -0.588  1.00 95.65           H  
ATOM   4735  C   PHE A 317     -10.615  -4.188  -1.715  1.00 95.65           C  
ATOM   4736  CB  PHE A 317      -8.850  -4.536   0.038  1.00 95.65           C  
ATOM   4737  HB2 PHE A 317      -9.511  -3.881   0.607  1.00 95.65           H  
ATOM   4738  HB3 PHE A 317      -8.105  -3.896  -0.433  1.00 95.65           H  
ATOM   4739  O   PHE A 317     -11.822  -4.232  -1.485  1.00 95.65           O  
ATOM   4740  CG  PHE A 317      -8.145  -5.426   1.046  1.00 95.65           C  
ATOM   4741  CD1 PHE A 317      -8.354  -6.817   1.108  1.00 95.65           C  
ATOM   4742  HD1 PHE A 317      -9.023  -7.297   0.409  1.00 95.65           H  
ATOM   4743  CD2 PHE A 317      -7.278  -4.825   1.972  1.00 95.65           C  
ATOM   4744  HD2 PHE A 317      -7.101  -3.761   1.919  1.00 95.65           H  
ATOM   4745  CE1 PHE A 317      -7.690  -7.601   2.066  1.00 95.65           C  
ATOM   4746  HE1 PHE A 317      -7.825  -8.672   2.085  1.00 95.65           H  
ATOM   4747  CE2 PHE A 317      -6.635  -5.597   2.952  1.00 95.65           C  
ATOM   4748  HE2 PHE A 317      -5.969  -5.123   3.658  1.00 95.65           H  
ATOM   4749  CZ  PHE A 317      -6.829  -6.986   2.989  1.00 95.65           C  
ATOM   4750  HZ  PHE A 317      -6.297  -7.576   3.719  1.00 95.65           H  
ATOM   4751  N   ALA A 318     -10.080  -3.339  -2.598  1.00 93.11           N  
ATOM   4752  H   ALA A 318      -9.077  -3.329  -2.720  1.00 93.11           H  
ATOM   4753  CA  ALA A 318     -10.889  -2.383  -3.354  1.00 93.11           C  
ATOM   4754  HA  ALA A 318     -11.416  -1.731  -2.657  1.00 93.11           H  
ATOM   4755  C   ALA A 318     -11.956  -3.081  -4.208  1.00 93.11           C  
ATOM   4756  CB  ALA A 318      -9.963  -1.527  -4.219  1.00 93.11           C  
ATOM   4757  HB1 ALA A 318      -9.422  -2.146  -4.935  1.00 93.11           H  
ATOM   4758  HB2 ALA A 318     -10.558  -0.788  -4.755  1.00 93.11           H  
ATOM   4759  HB3 ALA A 318      -9.249  -1.011  -3.578  1.00 93.11           H  
ATOM   4760  O   ALA A 318     -13.118  -2.677  -4.226  1.00 93.11           O  
ATOM   4761  N   TYR A 319     -11.584  -4.181  -4.868  1.00 93.70           N  
ATOM   4762  H   TYR A 319     -10.613  -4.455  -4.841  1.00 93.70           H  
ATOM   4763  CA  TYR A 319     -12.540  -4.985  -5.619  1.00 93.70           C  
ATOM   4764  HA  TYR A 319     -13.032  -4.333  -6.341  1.00 93.70           H  
ATOM   4765  C   TYR A 319     -13.634  -5.565  -4.714  1.00 93.70           C  
ATOM   4766  CB  TYR A 319     -11.815  -6.091  -6.390  1.00 93.70           C  
ATOM   4767  HB2 TYR A 319     -11.151  -5.635  -7.125  1.00 93.70           H  
ATOM   4768  HB3 TYR A 319     -11.198  -6.668  -5.701  1.00 93.70           H  
ATOM   4769  O   TYR A 319     -14.812  -5.406  -5.030  1.00 93.70           O  
ATOM   4770  CG  TYR A 319     -12.774  -7.025  -7.102  1.00 93.70           C  
ATOM   4771  CD1 TYR A 319     -12.939  -8.350  -6.651  1.00 93.70           C  
ATOM   4772  HD1 TYR A 319     -12.354  -8.713  -5.818  1.00 93.70           H  
ATOM   4773  CD2 TYR A 319     -13.557  -6.539  -8.167  1.00 93.70           C  
ATOM   4774  HD2 TYR A 319     -13.475  -5.504  -8.464  1.00 93.70           H  
ATOM   4775  CE1 TYR A 319     -13.876  -9.195  -7.277  1.00 93.70           C  
ATOM   4776  HE1 TYR A 319     -14.019 -10.210  -6.939  1.00 93.70           H  
ATOM   4777  CE2 TYR A 319     -14.493  -7.380  -8.796  1.00 93.70           C  
ATOM   4778  HE2 TYR A 319     -15.116  -6.991  -9.588  1.00 93.70           H  
ATOM   4779  OH  TYR A 319     -15.569  -9.519  -8.943  1.00 93.70           O  
ATOM   4780  HH  TYR A 319     -16.096  -9.034  -9.582  1.00 93.70           H  
ATOM   4781  CZ  TYR A 319     -14.654  -8.709  -8.348  1.00 93.70           C  
ATOM   4782  N   ASN A 320     -13.270  -6.189  -3.587  1.00 94.32           N  
ATOM   4783  H   ASN A 320     -12.285  -6.248  -3.373  1.00 94.32           H  
ATOM   4784  CA  ASN A 320     -14.218  -6.732  -2.612  1.00 94.32           C  
ATOM   4785  HA  ASN A 320     -14.786  -7.537  -3.080  1.00 94.32           H  
ATOM   4786  C   ASN A 320     -15.232  -5.679  -2.162  1.00 94.32           C  
ATOM   4787  CB  ASN A 320     -13.438  -7.306  -1.417  1.00 94.32           C  
ATOM   4788  HB2 ASN A 320     -12.895  -8.192  -1.743  1.00 94.32           H  
ATOM   4789  HB3 ASN A 320     -12.708  -6.577  -1.066  1.00 94.32           H  
ATOM   4790  O   ASN A 320     -16.425  -5.959  -2.163  1.00 94.32           O  
ATOM   4791  CG  ASN A 320     -14.325  -7.684  -0.241  1.00 94.32           C  
ATOM   4792  ND2 ASN A 320     -14.594  -6.762   0.656  1.00 94.32           N  
ATOM   4793 HD21 ASN A 320     -15.280  -6.965   1.369  1.00 94.32           H  
ATOM   4794 HD22 ASN A 320     -14.308  -5.803   0.518  1.00 94.32           H  
ATOM   4795  OD1 ASN A 320     -14.767  -8.821  -0.127  1.00 94.32           O  
ATOM   4796  N   ASP A 321     -14.766  -4.483  -1.825  1.00 92.24           N  
ATOM   4797  H   ASP A 321     -13.767  -4.331  -1.814  1.00 92.24           H  
ATOM   4798  CA  ASP A 321     -15.619  -3.396  -1.348  1.00 92.24           C  
ATOM   4799  HA  ASP A 321     -16.252  -3.750  -0.535  1.00 92.24           H  
ATOM   4800  C   ASP A 321     -16.539  -2.846  -2.444  1.00 92.24           C  
ATOM   4801  CB  ASP A 321     -14.727  -2.273  -0.828  1.00 92.24           C  
ATOM   4802  HB2 ASP A 321     -15.356  -1.412  -0.607  1.00 92.24           H  
ATOM   4803  HB3 ASP A 321     -14.024  -1.978  -1.608  1.00 92.24           H  
ATOM   4804  O   ASP A 321     -17.625  -2.366  -2.151  1.00 92.24           O  
ATOM   4805  CG  ASP A 321     -13.947  -2.626   0.433  1.00 92.24           C  
ATOM   4806  OD1 ASP A 321     -13.811  -3.811   0.836  1.00 92.24           O  
ATOM   4807  OD2 ASP A 321     -13.429  -1.658   1.032  1.00 92.24           O  
ATOM   4808  N   SER A 322     -16.132  -2.938  -3.713  1.00 90.11           N  
ATOM   4809  H   SER A 322     -15.183  -3.240  -3.883  1.00 90.11           H  
ATOM   4810  CA  SER A 322     -16.963  -2.504  -4.844  1.00 90.11           C  
ATOM   4811  HA  SER A 322     -17.445  -1.566  -4.567  1.00 90.11           H  
ATOM   4812  C   SER A 322     -18.084  -3.489  -5.204  1.00 90.11           C  
ATOM   4813  CB  SER A 322     -16.080  -2.227  -6.064  1.00 90.11           C  
ATOM   4814  HB2 SER A 322     -16.659  -1.666  -6.798  1.00 90.11           H  
ATOM   4815  HB3 SER A 322     -15.229  -1.617  -5.762  1.00 90.11           H  
ATOM   4816  O   SER A 322     -19.095  -3.085  -5.777  1.00 90.11           O  
ATOM   4817  OG  SER A 322     -15.613  -3.419  -6.674  1.00 90.11           O  
ATOM   4818  HG  SER A 322     -15.322  -4.020  -5.984  1.00 90.11           H  
ATOM   4819  N   VAL A 323     -17.909  -4.784  -4.907  1.00 91.74           N  
ATOM   4820  H   VAL A 323     -17.054  -5.038  -4.434  1.00 91.74           H  
ATOM   4821  CA  VAL A 323     -18.869  -5.851  -5.270  1.00 91.74           C  
ATOM   4822  HA  VAL A 323     -19.647  -5.416  -5.898  1.00 91.74           H  
ATOM   4823  C   VAL A 323     -19.607  -6.450  -4.072  1.00 91.74           C  
ATOM   4824  CB  VAL A 323     -18.205  -6.971  -6.097  1.00 91.74           C  
ATOM   4825  HB  VAL A 323     -18.995  -7.636  -6.445  1.00 91.74           H  
ATOM   4826  O   VAL A 323     -20.522  -7.255  -4.252  1.00 91.74           O  
ATOM   4827  CG1 VAL A 323     -17.512  -6.429  -7.352  1.00 91.74           C  
ATOM   4828 HG11 VAL A 323     -16.600  -5.900  -7.077  1.00 91.74           H  
ATOM   4829 HG12 VAL A 323     -18.179  -5.741  -7.871  1.00 91.74           H  
ATOM   4830 HG13 VAL A 323     -17.264  -7.258  -8.014  1.00 91.74           H  
ATOM   4831  CG2 VAL A 323     -17.216  -7.825  -5.289  1.00 91.74           C  
ATOM   4832 HG21 VAL A 323     -16.464  -7.190  -4.820  1.00 91.74           H  
ATOM   4833 HG22 VAL A 323     -16.721  -8.541  -5.946  1.00 91.74           H  
ATOM   4834 HG23 VAL A 323     -17.748  -8.369  -4.509  1.00 91.74           H  
ATOM   4835  N   ALA A 324     -19.176  -6.121  -2.859  1.00 91.81           N  
ATOM   4836  H   ALA A 324     -18.437  -5.435  -2.792  1.00 91.81           H  
ATOM   4837  CA  ALA A 324     -19.718  -6.586  -1.591  1.00 91.81           C  
ATOM   4838  HA  ALA A 324     -20.791  -6.745  -1.697  1.00 91.81           H  
ATOM   4839  C   ALA A 324     -19.531  -5.480  -0.536  1.00 91.81           C  
ATOM   4840  CB  ALA A 324     -19.046  -7.928  -1.235  1.00 91.81           C  
ATOM   4841  HB1 ALA A 324     -19.184  -8.629  -2.058  1.00 91.81           H  
ATOM   4842  HB2 ALA A 324     -19.507  -8.345  -0.339  1.00 91.81           H  
ATOM   4843  HB3 ALA A 324     -17.980  -7.778  -1.064  1.00 91.81           H  
ATOM   4844  O   ALA A 324     -19.778  -4.320  -0.823  1.00 91.81           O  
ATOM   4845  N   GLU A 325     -19.108  -5.836   0.677  1.00 92.44           N  
ATOM   4846  H   GLU A 325     -18.818  -6.793   0.819  1.00 92.44           H  
ATOM   4847  CA  GLU A 325     -18.868  -4.897   1.778  1.00 92.44           C  
ATOM   4848  HA  GLU A 325     -18.860  -3.874   1.403  1.00 92.44           H  
ATOM   4849  C   GLU A 325     -17.505  -5.195   2.412  1.00 92.44           C  
ATOM   4850  CB  GLU A 325     -19.973  -5.008   2.841  1.00 92.44           C  
ATOM   4851  HB2 GLU A 325     -19.912  -5.981   3.329  1.00 92.44           H  
ATOM   4852  HB3 GLU A 325     -19.783  -4.271   3.621  1.00 92.44           H  
ATOM   4853  O   GLU A 325     -16.998  -6.322   2.314  1.00 92.44           O  
ATOM   4854  CG  GLU A 325     -21.403  -4.838   2.301  1.00 92.44           C  
ATOM   4855  HG2 GLU A 325     -21.562  -5.494   1.445  1.00 92.44           H  
ATOM   4856  HG3 GLU A 325     -22.101  -5.181   3.064  1.00 92.44           H  
ATOM   4857  CD  GLU A 325     -21.748  -3.389   1.932  1.00 92.44           C  
ATOM   4858  OE1 GLU A 325     -22.835  -3.220   1.336  1.00 92.44           O  
ATOM   4859  OE2 GLU A 325     -20.973  -2.476   2.304  1.00 92.44           O  
ATOM   4860  N   ALA A 326     -16.923  -4.228   3.124  1.00 91.98           N  
ATOM   4861  H   ALA A 326     -17.380  -3.329   3.187  1.00 91.98           H  
ATOM   4862  CA  ALA A 326     -15.581  -4.366   3.700  1.00 91.98           C  
ATOM   4863  HA  ALA A 326     -14.888  -4.586   2.888  1.00 91.98           H  
ATOM   4864  C   ALA A 326     -15.453  -5.514   4.724  1.00 91.98           C  
ATOM   4865  CB  ALA A 326     -15.175  -3.027   4.320  1.00 91.98           C  
ATOM   4866  HB1 ALA A 326     -14.115  -3.048   4.572  1.00 91.98           H  
ATOM   4867  HB2 ALA A 326     -15.350  -2.217   3.612  1.00 91.98           H  
ATOM   4868  HB3 ALA A 326     -15.750  -2.855   5.230  1.00 91.98           H  
ATOM   4869  O   ALA A 326     -14.353  -6.014   4.966  1.00 91.98           O  
ATOM   4870  N   TRP A 327     -16.573  -5.965   5.303  1.00 93.86           N  
ATOM   4871  H   TRP A 327     -17.435  -5.491   5.072  1.00 93.86           H  
ATOM   4872  CA  TRP A 327     -16.638  -7.090   6.245  1.00 93.86           C  
ATOM   4873  HA  TRP A 327     -15.704  -7.113   6.805  1.00 93.86           H  
ATOM   4874  C   TRP A 327     -16.781  -8.469   5.598  1.00 93.86           C  
ATOM   4875  CB  TRP A 327     -17.766  -6.847   7.238  1.00 93.86           C  
ATOM   4876  HB2 TRP A 327     -17.802  -7.651   7.974  1.00 93.86           H  
ATOM   4877  HB3 TRP A 327     -17.524  -5.917   7.753  1.00 93.86           H  
ATOM   4878  O   TRP A 327     -16.773  -9.489   6.297  1.00 93.86           O  
ATOM   4879  CG  TRP A 327     -19.119  -6.642   6.655  1.00 93.86           C  
ATOM   4880  CD1 TRP A 327     -19.978  -7.586   6.205  1.00 93.86           C  
ATOM   4881  HD1 TRP A 327     -19.791  -8.650   6.208  1.00 93.86           H  
ATOM   4882  CD2 TRP A 327     -19.775  -5.360   6.462  1.00 93.86           C  
ATOM   4883  CE2 TRP A 327     -21.070  -5.604   5.932  1.00 93.86           C  
ATOM   4884  CE3 TRP A 327     -19.398  -4.015   6.673  1.00 93.86           C  
ATOM   4885  HE3 TRP A 327     -18.413  -3.780   7.048  1.00 93.86           H  
ATOM   4886  NE1 TRP A 327     -21.141  -6.971   5.776  1.00 93.86           N  
ATOM   4887  HE1 TRP A 327     -21.947  -7.450   5.401  1.00 93.86           H  
ATOM   4888  CH2 TRP A 327     -21.554  -3.234   5.846  1.00 93.86           C  
ATOM   4889  HH2 TRP A 327     -22.210  -2.423   5.565  1.00 93.86           H  
ATOM   4890  CZ2 TRP A 327     -21.948  -4.563   5.639  1.00 93.86           C  
ATOM   4891  HZ2 TRP A 327     -22.902  -4.778   5.180  1.00 93.86           H  
ATOM   4892  CZ3 TRP A 327     -20.281  -2.964   6.372  1.00 93.86           C  
ATOM   4893  HZ3 TRP A 327     -19.971  -1.939   6.515  1.00 93.86           H  
ATOM   4894  N   PHE A 328     -16.885  -8.542   4.272  1.00 95.33           N  
ATOM   4895  H   PHE A 328     -16.861  -7.686   3.735  1.00 95.33           H  
ATOM   4896  CA  PHE A 328     -16.734  -9.805   3.566  1.00 95.33           C  
ATOM   4897  HA  PHE A 328     -17.177 -10.596   4.171  1.00 95.33           H  
ATOM   4898  C   PHE A 328     -15.252 -10.132   3.388  1.00 95.33           C  
ATOM   4899  CB  PHE A 328     -17.482  -9.791   2.232  1.00 95.33           C  
ATOM   4900  HB2 PHE A 328     -17.231  -8.889   1.674  1.00 95.33           H  
ATOM   4901  HB3 PHE A 328     -17.136 -10.642   1.645  1.00 95.33           H  
ATOM   4902  O   PHE A 328     -14.443  -9.289   3.013  1.00 95.33           O  
ATOM   4903  CG  PHE A 328     -18.983  -9.906   2.387  1.00 95.33           C  
ATOM   4904  CD1 PHE A 328     -19.624 -11.158   2.324  1.00 95.33           C  
ATOM   4905  HD1 PHE A 328     -19.041 -12.053   2.161  1.00 95.33           H  
ATOM   4906  CD2 PHE A 328     -19.740  -8.753   2.627  1.00 95.33           C  
ATOM   4907  HD2 PHE A 328     -19.232  -7.802   2.684  1.00 95.33           H  
ATOM   4908  CE1 PHE A 328     -21.019 -11.245   2.494  1.00 95.33           C  
ATOM   4909  HE1 PHE A 328     -21.514 -12.204   2.457  1.00 95.33           H  
ATOM   4910  CE2 PHE A 328     -21.131  -8.832   2.797  1.00 95.33           C  
ATOM   4911  HE2 PHE A 328     -21.703  -7.933   2.977  1.00 95.33           H  
ATOM   4912  CZ  PHE A 328     -21.772 -10.079   2.732  1.00 95.33           C  
ATOM   4913  HZ  PHE A 328     -22.842 -10.128   2.871  1.00 95.33           H  
ATOM   4914  N   ALA A 329     -14.888 -11.391   3.634  1.00 95.54           N  
ATOM   4915  H   ALA A 329     -15.557 -12.031   4.038  1.00 95.54           H  
ATOM   4916  CA  ALA A 329     -13.518 -11.842   3.430  1.00 95.54           C  
ATOM   4917  HA  ALA A 329     -12.847 -11.198   3.999  1.00 95.54           H  
ATOM   4918  C   ALA A 329     -13.114 -11.706   1.957  1.00 95.54           C  
ATOM   4919  CB  ALA A 329     -13.364 -13.270   3.962  1.00 95.54           C  
ATOM   4920  HB1 ALA A 329     -14.020 -13.953   3.421  1.00 95.54           H  
ATOM   4921  HB2 ALA A 329     -13.603 -13.297   5.025  1.00 95.54           H  
ATOM   4922  HB3 ALA A 329     -12.331 -13.594   3.836  1.00 95.54           H  
ATOM   4923  O   ALA A 329     -13.798 -12.234   1.067  1.00 95.54           O  
ATOM   4924  N   THR A 330     -11.985 -11.031   1.728  1.00 95.49           N  
ATOM   4925  H   THR A 330     -11.514 -10.615   2.518  1.00 95.49           H  
ATOM   4926  CA  THR A 330     -11.291 -10.954   0.435  1.00 95.49           C  
ATOM   4927  HA  THR A 330     -12.030 -10.956  -0.366  1.00 95.49           H  
ATOM   4928  C   THR A 330     -10.411 -12.191   0.261  1.00 95.49           C  
ATOM   4929  CB  THR A 330     -10.476  -9.662   0.302  1.00 95.49           C  
ATOM   4930  HB  THR A 330      -9.607  -9.710   0.958  1.00 95.49           H  
ATOM   4931  O   THR A 330      -9.192 -12.122   0.174  1.00 95.49           O  
ATOM   4932  CG2 THR A 330     -10.025  -9.450  -1.146  1.00 95.49           C  
ATOM   4933 HG21 THR A 330     -10.875  -9.203  -1.782  1.00 95.49           H  
ATOM   4934 HG22 THR A 330      -9.540 -10.341  -1.546  1.00 95.49           H  
ATOM   4935 HG23 THR A 330      -9.294  -8.642  -1.192  1.00 95.49           H  
ATOM   4936  OG1 THR A 330     -11.273  -8.558   0.680  1.00 95.49           O  
ATOM   4937  HG1 THR A 330     -12.126  -8.876   0.982  1.00 95.49           H  
ATOM   4938  N   ALA A 331     -11.050 -13.355   0.269  1.00 95.58           N
[truncated: 210,852 more chars]
