# Supplementary material for: Evolution of Phage Tail Sheath Protein
Source: Viruses. 2022 May 26;14(6):1148. doi: 10.3390/v14061148 (PMC9230969; doi:10.3390/v14061148)
Supplement: Supplementary file 1 [file viruses-14-01148-s001.zip › Supplementary_File_S2/AF_models/Bacillus__phage__TsarBomba.pdb]

ATOM      1  N   MET A   1      25.425   8.481   0.444  1.00 39.70           N  
ATOM      2  H   MET A   1      25.693   9.139   1.161  1.00 39.70           H  
ATOM      3  H2  MET A   1      25.831   8.780  -0.431  1.00 39.70           H  
ATOM      4  H3  MET A   1      24.419   8.466   0.353  1.00 39.70           H  
ATOM      5  CA  MET A   1      25.935   7.129   0.761  1.00 39.70           C  
ATOM      6  HA  MET A   1      25.569   6.814   1.738  1.00 39.70           H  
ATOM      7  C   MET A   1      27.452   7.228   0.798  1.00 39.70           C  
ATOM      8  CB  MET A   1      25.432   6.144  -0.307  1.00 39.70           C  
ATOM      9  HB2 MET A   1      26.059   6.195  -1.197  1.00 39.70           H  
ATOM     10  HB3 MET A   1      24.429   6.454  -0.600  1.00 39.70           H  
ATOM     11  O   MET A   1      28.017   7.682  -0.188  1.00 39.70           O  
ATOM     12  CG  MET A   1      25.317   4.690   0.152  1.00 39.70           C  
ATOM     13  HG2 MET A   1      24.783   4.649   1.101  1.00 39.70           H  
ATOM     14  HG3 MET A   1      26.310   4.259   0.279  1.00 39.70           H  
ATOM     15  SD  MET A   1      24.388   3.740  -1.081  1.00 39.70           S  
ATOM     16  CE  MET A   1      24.246   2.121  -0.289  1.00 39.70           C  
ATOM     17  HE1 MET A   1      25.220   1.634  -0.312  1.00 39.70           H  
ATOM     18  HE2 MET A   1      23.899   2.230   0.738  1.00 39.70           H  
ATOM     19  HE3 MET A   1      23.539   1.508  -0.849  1.00 39.70           H  
ATOM     20  N   VAL A   2      28.097   6.946   1.931  1.00 35.59           N  
ATOM     21  H   VAL A   2      27.610   6.517   2.704  1.00 35.59           H  
ATOM     22  CA  VAL A   2      29.567   7.001   2.037  1.00 35.59           C  
ATOM     23  HA  VAL A   2      29.985   7.536   1.184  1.00 35.59           H  
ATOM     24  C   VAL A   2      30.063   5.564   1.983  1.00 35.59           C  
ATOM     25  CB  VAL A   2      30.047   7.741   3.304  1.00 35.59           C  
ATOM     26  HB  VAL A   2      29.712   7.200   4.189  1.00 35.59           H  
ATOM     27  O   VAL A   2      29.744   4.769   2.863  1.00 35.59           O  
ATOM     28  CG1 VAL A   2      31.577   7.858   3.339  1.00 35.59           C  
ATOM     29 HG11 VAL A   2      31.936   8.450   2.498  1.00 35.59           H  
ATOM     30 HG12 VAL A   2      31.887   8.333   4.270  1.00 35.59           H  
ATOM     31 HG13 VAL A   2      32.036   6.870   3.301  1.00 35.59           H  
ATOM     32  CG2 VAL A   2      29.473   9.165   3.358  1.00 35.59           C  
ATOM     33 HG21 VAL A   2      29.755   9.717   2.461  1.00 35.59           H  
ATOM     34 HG22 VAL A   2      29.868   9.685   4.231  1.00 35.59           H  
ATOM     35 HG23 VAL A   2      28.387   9.135   3.444  1.00 35.59           H  
ATOM     36  N   SER A   3      30.762   5.220   0.904  1.00 44.04           N  
ATOM     37  H   SER A   3      31.006   5.936   0.234  1.00 44.04           H  
ATOM     38  CA  SER A   3      31.384   3.909   0.738  1.00 44.04           C  
ATOM     39  HA  SER A   3      30.773   3.149   1.225  1.00 44.04           H  
ATOM     40  C   SER A   3      32.764   3.920   1.390  1.00 44.04           C  
ATOM     41  CB  SER A   3      31.482   3.542  -0.746  1.00 44.04           C  
ATOM     42  HB2 SER A   3      30.480   3.416  -1.158  1.00 44.04           H  
ATOM     43  HB3 SER A   3      31.999   4.334  -1.288  1.00 44.04           H  
ATOM     44  O   SER A   3      33.580   4.792   1.098  1.00 44.04           O  
ATOM     45  OG  SER A   3      32.208   2.340  -0.882  1.00 44.04           O  
ATOM     46  HG  SER A   3      32.151   2.020  -1.785  1.00 44.04           H  
ATOM     47  N   TYR A   4      33.018   2.943   2.258  1.00 45.81           N  
ATOM     48  H   TYR A   4      32.286   2.271   2.437  1.00 45.81           H  
ATOM     49  CA  TYR A   4      34.340   2.644   2.810  1.00 45.81           C  
ATOM     50  HA  TYR A   4      35.042   3.426   2.521  1.00 45.81           H  
ATOM     51  C   TYR A   4      34.860   1.335   2.192  1.00 45.81           C  
ATOM     52  CB  TYR A   4      34.282   2.617   4.348  1.00 45.81           C  
ATOM     53  HB2 TYR A   4      33.513   1.912   4.664  1.00 45.81           H  
ATOM     54  HB3 TYR A   4      35.233   2.239   4.722  1.00 45.81           H  
ATOM     55  O   TYR A   4      35.122   0.365   2.898  1.00 45.81           O  
ATOM     56  CG  TYR A   4      34.034   3.962   5.007  1.00 45.81           C  
ATOM     57  CD1 TYR A   4      35.118   4.824   5.268  1.00 45.81           C  
ATOM     58  HD1 TYR A   4      36.115   4.533   4.974  1.00 45.81           H  
ATOM     59  CD2 TYR A   4      32.731   4.339   5.387  1.00 45.81           C  
ATOM     60  HD2 TYR A   4      31.898   3.682   5.184  1.00 45.81           H  
ATOM     61  CE1 TYR A   4      34.905   6.057   5.914  1.00 45.81           C  
ATOM     62  HE1 TYR A   4      35.740   6.713   6.113  1.00 45.81           H  
ATOM     63  CE2 TYR A   4      32.514   5.570   6.036  1.00 45.81           C  
ATOM     64  HE2 TYR A   4      31.519   5.866   6.334  1.00 45.81           H  
ATOM     65  OH  TYR A   4      33.384   7.616   6.929  1.00 45.81           O  
ATOM     66  HH  TYR A   4      34.202   8.100   7.062  1.00 45.81           H  
ATOM     67  CZ  TYR A   4      33.599   6.429   6.302  1.00 45.81           C  
ATOM     68  N   GLY A   5      34.941   1.278   0.859  1.00 47.64           N  
ATOM     69  H   GLY A   5      34.664   2.089   0.325  1.00 47.64           H  
ATOM     70  CA  GLY A   5      35.401   0.102   0.111  1.00 47.64           C  
ATOM     71  HA2 GLY A   5      35.335  -0.791   0.733  1.00 47.64           H  
ATOM     72  HA3 GLY A   5      34.748  -0.055  -0.747  1.00 47.64           H  
ATOM     73  C   GLY A   5      36.832   0.254  -0.410  1.00 47.64           C  
ATOM     74  O   GLY A   5      37.172   1.268  -1.019  1.00 47.64           O  
ATOM     75  N   HIS A   6      37.673  -0.758  -0.179  1.00 44.44           N  
ATOM     76  H   HIS A   6      37.292  -1.585   0.258  1.00 44.44           H  
ATOM     77  CA  HIS A   6      39.049  -0.841  -0.676  1.00 44.44           C  
ATOM     78  HA  HIS A   6      39.328   0.135  -1.072  1.00 44.44           H  
ATOM     79  C   HIS A   6      39.093  -1.871  -1.819  1.00 44.44           C  
ATOM     80  CB  HIS A   6      39.992  -1.187   0.501  1.00 44.44           C  
ATOM     81  HB2 HIS A   6      40.085  -2.270   0.590  1.00 44.44           H  
ATOM     82  HB3 HIS A   6      39.531  -0.834   1.423  1.00 44.44           H  
ATOM     83  O   HIS A   6      38.879  -3.057  -1.590  1.00 44.44           O  
ATOM     84  CG  HIS A   6      41.376  -0.574   0.465  1.00 44.44           C  
ATOM     85  CD2 HIS A   6      42.292  -0.624   1.482  1.00 44.44           C  
ATOM     86  HD2 HIS A   6      42.161  -1.139   2.423  1.00 44.44           H  
ATOM     87  ND1 HIS A   6      41.909   0.243  -0.509  1.00 44.44           N  
ATOM     88  HD1 HIS A   6      41.436   0.558  -1.343  1.00 44.44           H  
ATOM     89  CE1 HIS A   6      43.107   0.675  -0.083  1.00 44.44           C  
ATOM     90  HE1 HIS A   6      43.739   1.369  -0.617  1.00 44.44           H  
ATOM     91  NE2 HIS A   6      43.402   0.147   1.114  1.00 44.44           N  
ATOM     92  N   ASP A   7      39.367  -1.419  -3.043  1.00 46.19           N  
ATOM     93  H   ASP A   7      39.426  -0.419  -3.176  1.00 46.19           H  
ATOM     94  CA  ASP A   7      39.281  -2.215  -4.277  1.00 46.19           C  
ATOM     95  HA  ASP A   7      38.295  -2.678  -4.322  1.00 46.19           H  
ATOM     96  C   ASP A   7      40.340  -3.345  -4.339  1.00 46.19           C  
ATOM     97  CB  ASP A   7      39.382  -1.218  -5.451  1.00 46.19           C  
ATOM     98  HB2 ASP A   7      40.387  -0.797  -5.482  1.00 46.19           H  
ATOM     99  HB3 ASP A   7      38.689  -0.397  -5.268  1.00 46.19           H  
ATOM    100  O   ASP A   7      41.484  -3.130  -4.758  1.00 46.19           O  
ATOM    101  CG  ASP A   7      39.038  -1.812  -6.819  1.00 46.19           C  
ATOM    102  OD1 ASP A   7      38.532  -2.957  -6.852  1.00 46.19           O  
ATOM    103  OD2 ASP A   7      39.324  -1.123  -7.822  1.00 46.19           O  
ATOM    104  N   ARG A   8      40.013  -4.556  -3.849  1.00 44.70           N  
ATOM    105  H   ARG A   8      39.104  -4.637  -3.415  1.00 44.70           H  
ATOM    106  CA  ARG A   8      40.867  -5.762  -3.963  1.00 44.70           C  
ATOM    107  HA  ARG A   8      41.472  -5.625  -4.859  1.00 44.70           H  
ATOM    108  C   ARG A   8      40.062  -7.061  -4.158  1.00 44.70           C  
ATOM    109  CB  ARG A   8      41.821  -5.890  -2.753  1.00 44.70           C  
ATOM    110  HB2 ARG A   8      41.237  -5.885  -1.832  1.00 44.70           H  
ATOM    111  HB3 ARG A   8      42.334  -6.849  -2.825  1.00 44.70           H  
ATOM    112  O   ARG A   8      39.195  -7.404  -3.367  1.00 44.70           O  
ATOM    113  CG  ARG A   8      42.884  -4.777  -2.689  1.00 44.70           C  
ATOM    114  HG2 ARG A   8      42.401  -3.836  -2.427  1.00 44.70           H  
ATOM    115  HG3 ARG A   8      43.352  -4.678  -3.669  1.00 44.70           H  
ATOM    116  CD  ARG A   8      43.978  -5.068  -1.656  1.00 44.70           C  
ATOM    117  HD2 ARG A   8      44.450  -6.020  -1.899  1.00 44.70           H  
ATOM    118  HD3 ARG A   8      43.511  -5.137  -0.674  1.00 44.70           H  
ATOM    119  NE  ARG A   8      44.997  -3.999  -1.650  1.00 44.70           N  
ATOM    120  HE  ARG A   8      44.844  -3.244  -2.303  1.00 44.70           H  
ATOM    121  NH1 ARG A   8      46.261  -4.768   0.106  1.00 44.70           N  
ATOM    122 HH11 ARG A   8      45.581  -5.501   0.246  1.00 44.70           H  
ATOM    123 HH12 ARG A   8      47.006  -4.617   0.771  1.00 44.70           H  
ATOM    124  NH2 ARG A   8      46.829  -2.863  -0.906  1.00 44.70           N  
ATOM    125 HH21 ARG A   8      47.574  -2.738  -0.236  1.00 44.70           H  
ATOM    126 HH22 ARG A   8      46.635  -2.128  -1.571  1.00 44.70           H  
ATOM    127  CZ  ARG A   8      46.022  -3.883  -0.822  1.00 44.70           C  
ATOM    128  N   LYS A   9      40.476  -7.868  -5.149  1.00 49.88           N  
ATOM    129  H   LYS A   9      41.190  -7.455  -5.733  1.00 49.88           H  
ATOM    130  CA  LYS A   9      39.893  -9.147  -5.646  1.00 49.88           C  
ATOM    131  HA  LYS A   9      38.845  -8.956  -5.881  1.00 49.88           H  
ATOM    132  C   LYS A   9      39.838 -10.364  -4.683  1.00 49.88           C  
ATOM    133  CB  LYS A   9      40.631  -9.525  -6.959  1.00 49.88           C  
ATOM    134  HB2 LYS A   9      41.691  -9.288  -6.868  1.00 49.88           H  
ATOM    135  HB3 LYS A   9      40.561 -10.597  -7.145  1.00 49.88           H  
ATOM    136  O   LYS A   9      39.718 -11.494  -5.149  1.00 49.88           O  
ATOM    137  CG  LYS A   9      40.052  -8.841  -8.201  1.00 49.88           C  
ATOM    138  HG2 LYS A   9      38.983  -9.052  -8.249  1.00 49.88           H  
ATOM    139  HG3 LYS A   9      40.196  -7.763  -8.132  1.00 49.88           H  
ATOM    140  CD  LYS A   9      40.723  -9.377  -9.476  1.00 49.88           C  
ATOM    141  HD2 LYS A   9      40.666 -10.466  -9.478  1.00 49.88           H  
ATOM    142  HD3 LYS A   9      41.769  -9.069  -9.497  1.00 49.88           H  
ATOM    143  CE  LYS A   9      39.985  -8.832 -10.704  1.00 49.88           C  
ATOM    144  HE2 LYS A   9      38.922  -9.037 -10.577  1.00 49.88           H  
ATOM    145  HE3 LYS A   9      40.099  -7.749 -10.734  1.00 49.88           H  
ATOM    146  NZ  LYS A   9      40.458  -9.449 -11.968  1.00 49.88           N  
ATOM    147  HZ1 LYS A   9      39.900  -9.103 -12.736  1.00 49.88           H  
ATOM    148  HZ2 LYS A   9      40.324 -10.450 -11.934  1.00 49.88           H  
ATOM    149  HZ3 LYS A   9      41.432  -9.241 -12.134  1.00 49.88           H  
ATOM    150  N   ARG A  10      39.969 -10.202  -3.364  1.00 45.55           N  
ATOM    151  H   ARG A  10      39.822  -9.266  -3.015  1.00 45.55           H  
ATOM    152  CA  ARG A  10      39.890 -11.328  -2.398  1.00 45.55           C  
ATOM    153  HA  ARG A  10      39.964 -12.271  -2.939  1.00 45.55           H  
ATOM    154  C   ARG A  10      38.521 -11.341  -1.704  1.00 45.55           C  
ATOM    155  CB  ARG A  10      41.049 -11.259  -1.393  1.00 45.55           C  
ATOM    156  HB2 ARG A  10      41.043 -10.285  -0.903  1.00 45.55           H  
ATOM    157  HB3 ARG A  10      40.906 -12.024  -0.629  1.00 45.55           H  
ATOM    158  O   ARG A  10      37.919 -10.274  -1.630  1.00 45.55           O  
ATOM    159  CG  ARG A  10      42.403 -11.490  -2.078  1.00 45.55           C  
ATOM    160  HG2 ARG A  10      42.593 -10.695  -2.799  1.00 45.55           H  
ATOM    161  HG3 ARG A  10      42.381 -12.446  -2.600  1.00 45.55           H  
ATOM    162  CD  ARG A  10      43.530 -11.509  -1.041  1.00 45.55           C  
ATOM    163  HD2 ARG A  10      43.555 -10.544  -0.534  1.00 45.55           H  
ATOM    164  HD3 ARG A  10      43.312 -12.285  -0.307  1.00 45.55           H  
ATOM    165  NE  ARG A  10      44.838 -11.780  -1.669  1.00 45.55           N  
ATOM    166  HE  ARG A  10      44.837 -11.943  -2.665  1.00 45.55           H  
ATOM    167  NH1 ARG A  10      46.097 -11.730   0.252  1.00 45.55           N  
ATOM    168 HH11 ARG A  10      46.980 -11.859   0.725  1.00 45.55           H  
ATOM    169 HH12 ARG A  10      45.256 -11.571   0.788  1.00 45.55           H  
ATOM    170  NH2 ARG A  10      47.088 -12.151  -1.704  1.00 45.55           N  
ATOM    171 HH21 ARG A  10      47.964 -12.259  -1.214  1.00 45.55           H  
ATOM    172 HH22 ARG A  10      47.053 -12.313  -2.700  1.00 45.55           H  
ATOM    173  CZ  ARG A  10      45.997 -11.884  -1.040  1.00 45.55           C  
ATOM    174  N   PRO A  11      38.033 -12.488  -1.184  1.00 39.17           N  
ATOM    175  CA  PRO A  11      36.770 -12.533  -0.449  1.00 39.17           C  
ATOM    176  HA  PRO A  11      35.951 -12.287  -1.126  1.00 39.17           H  
ATOM    177  C   PRO A  11      36.809 -11.536   0.710  1.00 39.17           C  
ATOM    178  CB  PRO A  11      36.603 -13.973   0.057  1.00 39.17           C  
ATOM    179  HB2 PRO A  11      35.575 -14.317  -0.054  1.00 39.17           H  
ATOM    180  HB3 PRO A  11      36.913 -14.055   1.098  1.00 39.17           H  
ATOM    181  O   PRO A  11      37.710 -11.599   1.548  1.00 39.17           O  
ATOM    182  CG  PRO A  11      37.561 -14.785  -0.810  1.00 39.17           C  
ATOM    183  HG2 PRO A  11      37.046 -15.099  -1.719  1.00 39.17           H  
ATOM    184  HG3 PRO A  11      37.953 -15.652  -0.277  1.00 39.17           H  
ATOM    185  CD  PRO A  11      38.665 -13.796  -1.172  1.00 39.17           C  
ATOM    186  HD2 PRO A  11      39.437 -13.819  -0.403  1.00 39.17           H  
ATOM    187  HD3 PRO A  11      39.085 -14.055  -2.144  1.00 39.17           H  
ATOM    188  N   HIS A  12      35.870 -10.600   0.724  1.00 58.47           N  
ATOM    189  H   HIS A  12      35.159 -10.587   0.006  1.00 58.47           H  
ATOM    190  CA  HIS A  12      35.724  -9.603   1.774  1.00 58.47           C  
ATOM    191  HA  HIS A  12      36.064 -10.034   2.715  1.00 58.47           H  
ATOM    192  C   HIS A  12      34.246  -9.249   1.945  1.00 58.47           C  
ATOM    193  CB  HIS A  12      36.591  -8.368   1.474  1.00 58.47           C  
ATOM    194  HB2 HIS A  12      36.555  -7.700   2.334  1.00 58.47           H  
ATOM    195  HB3 HIS A  12      37.627  -8.685   1.353  1.00 58.47           H  
ATOM    196  O   HIS A  12      33.420  -9.555   1.085  1.00 58.47           O  
ATOM    197  CG  HIS A  12      36.187  -7.586   0.250  1.00 58.47           C  
ATOM    198  CD2 HIS A  12      35.469  -6.420   0.228  1.00 58.47           C  
ATOM    199  HD2 HIS A  12      35.057  -5.901   1.081  1.00 58.47           H  
ATOM    200  ND1 HIS A  12      36.519  -7.880  -1.054  1.00 58.47           N  
ATOM    201  HD1 HIS A  12      37.041  -8.685  -1.371  1.00 58.47           H  
ATOM    202  CE1 HIS A  12      36.016  -6.917  -1.842  1.00 58.47           C  
ATOM    203  HE1 HIS A  12      36.109  -6.866  -2.916  1.00 58.47           H  
ATOM    204  NE2 HIS A  12      35.387  -6.003  -1.097  1.00 58.47           N  
ATOM    205  N   THR A  13      33.928  -8.627   3.075  1.00 40.56           N  
ATOM    206  H   THR A  13      34.660  -8.413   3.738  1.00 40.56           H  
ATOM    207  CA  THR A  13      32.585  -8.145   3.394  1.00 40.56           C  
ATOM    208  HA  THR A  13      31.853  -8.624   2.743  1.00 40.56           H  
ATOM    209  C   THR A  13      32.548  -6.642   3.159  1.00 40.56           C  
ATOM    210  CB  THR A  13      32.218  -8.480   4.847  1.00 40.56           C  
ATOM    211  HB  THR A  13      32.871  -7.932   5.526  1.00 40.56           H  
ATOM    212  O   THR A  13      33.267  -5.900   3.828  1.00 40.56           O  
ATOM    213  CG2 THR A  13      30.765  -8.148   5.180  1.00 40.56           C  
ATOM    214 HG21 THR A  13      30.590  -7.080   5.055  1.00 40.56           H  
ATOM    215 HG22 THR A  13      30.548  -8.414   6.214  1.00 40.56           H  
ATOM    216 HG23 THR A  13      30.096  -8.694   4.515  1.00 40.56           H  
ATOM    217  OG1 THR A  13      32.384  -9.862   5.083  1.00 40.56           O  
ATOM    218  HG1 THR A  13      31.836 -10.090   5.838  1.00 40.56           H  
ATOM    219  N   GLU A  14      31.720  -6.190   2.220  1.00 51.51           N  
ATOM    220  H   GLU A  14      31.191  -6.846   1.663  1.00 51.51           H  
ATOM    221  CA  GLU A  14      31.411  -4.771   2.047  1.00 51.51           C  
ATOM    222  HA  GLU A  14      32.275  -4.177   2.345  1.00 51.51           H  
ATOM    223  C   GLU A  14      30.236  -4.391   2.953  1.00 51.51           C  
ATOM    224  CB  GLU A  14      31.115  -4.434   0.580  1.00 51.51           C  
ATOM    225  HB2 GLU A  14      30.298  -5.061   0.223  1.00 51.51           H  
ATOM    226  HB3 GLU A  14      30.803  -3.390   0.528  1.00 51.51           H  
ATOM    227  O   GLU A  14      29.215  -5.078   2.995  1.00 51.51           O  
ATOM    228  CG  GLU A  14      32.350  -4.623  -0.314  1.00 51.51           C  
ATOM    229  HG2 GLU A  14      32.598  -5.684  -0.349  1.00 51.51           H  
ATOM    230  HG3 GLU A  14      33.187  -4.090   0.138  1.00 51.51           H  
ATOM    231  CD  GLU A  14      32.129  -4.109  -1.745  1.00 51.51           C  
ATOM    232  OE1 GLU A  14      33.122  -3.677  -2.370  1.00 51.51           O  
ATOM    233  OE2 GLU A  14      30.961  -4.112  -2.194  1.00 51.51           O  
ATOM    234  N   ILE A  15      30.385  -3.298   3.702  1.00 41.02           N  
ATOM    235  H   ILE A  15      31.240  -2.767   3.615  1.00 41.02           H  
ATOM    236  CA  ILE A  15      29.330  -2.759   4.562  1.00 41.02           C  
ATOM    237  HA  ILE A  15      28.451  -3.400   4.501  1.00 41.02           H  
ATOM    238  C   ILE A  15      28.947  -1.391   4.011  1.00 41.02           C  
ATOM    239  CB  ILE A  15      29.754  -2.718   6.048  1.00 41.02           C  
ATOM    240  HB  ILE A  15      30.616  -2.058   6.145  1.00 41.02           H  
ATOM    241  O   ILE A  15      29.711  -0.428   4.095  1.00 41.02           O  
ATOM    242  CG1 ILE A  15      30.155  -4.128   6.545  1.00 41.02           C  
ATOM    243 HG12 ILE A  15      29.294  -4.794   6.488  1.00 41.02           H  
ATOM    244 HG13 ILE A  15      30.933  -4.531   5.897  1.00 41.02           H  
ATOM    245  CG2 ILE A  15      28.599  -2.147   6.899  1.00 41.02           C  
ATOM    246 HG21 ILE A  15      27.725  -2.795   6.828  1.00 41.02           H  
ATOM    247 HG22 ILE A  15      28.901  -2.066   7.943  1.00 41.02           H  
ATOM    248 HG23 ILE A  15      28.332  -1.145   6.562  1.00 41.02           H  
ATOM    249  CD1 ILE A  15      30.716  -4.155   7.973  1.00 41.02           C  
ATOM    250 HD11 ILE A  15      29.932  -3.931   8.697  1.00 41.02           H  
ATOM    251 HD12 ILE A  15      31.525  -3.431   8.069  1.00 41.02           H  
ATOM    252 HD13 ILE A  15      31.105  -5.151   8.185  1.00 41.02           H  
ATOM    253  N   PHE A  16      27.745  -1.303   3.451  1.00 54.16           N  
ATOM    254  H   PHE A  16      27.191  -2.143   3.365  1.00 54.16           H  
ATOM    255  CA  PHE A  16      27.186  -0.053   2.959  1.00 54.16           C  
ATOM    256  HA  PHE A  16      27.997   0.591   2.617  1.00 54.16           H  
ATOM    257  C   PHE A  16      26.443   0.662   4.087  1.00 54.16           C  
ATOM    258  CB  PHE A  16      26.283  -0.333   1.756  1.00 54.16           C  
ATOM    259  HB2 PHE A  16      25.824   0.608   1.454  1.00 54.16           H  
ATOM    260  HB3 PHE A  16      25.481  -1.009   2.053  1.00 54.16           H  
ATOM    261  O   PHE A  16      25.369   0.234   4.509  1.00 54.16           O  
ATOM    262  CG  PHE A  16      27.026  -0.923   0.573  1.00 54.16           C  
ATOM    263  CD1 PHE A  16      27.782  -0.090  -0.275  1.00 54.16           C  
ATOM    264  HD1 PHE A  16      27.817   0.976  -0.105  1.00 54.16           H  
ATOM    265  CD2 PHE A  16      27.003  -2.313   0.350  1.00 54.16           C  
ATOM    266  HD2 PHE A  16      26.440  -2.965   1.001  1.00 54.16           H  
ATOM    267  CE1 PHE A  16      28.512  -0.647  -1.341  1.00 54.16           C  
ATOM    268  HE1 PHE A  16      29.106  -0.020  -1.990  1.00 54.16           H  
ATOM    269  CE2 PHE A  16      27.738  -2.866  -0.712  1.00 54.16           C  
ATOM    270  HE2 PHE A  16      27.750  -3.934  -0.876  1.00 54.16           H  
ATOM    271  CZ  PHE A  16      28.490  -2.034  -1.556  1.00 54.16           C  
ATOM    272  HZ  PHE A  16      29.070  -2.469  -2.357  1.00 54.16           H  
ATOM    273  N   LEU A  17      26.995   1.777   4.573  1.00 41.81           N  
ATOM    274  H   LEU A  17      27.907   2.059   4.241  1.00 41.81           H  
ATOM    275  CA  LEU A  17      26.302   2.619   5.544  1.00 41.81           C  
ATOM    276  HA  LEU A  17      25.720   1.969   6.197  1.00 41.81           H  
ATOM    277  C   LEU A  17      25.331   3.558   4.811  1.00 41.81           C  
ATOM    278  CB  LEU A  17      27.309   3.365   6.435  1.00 41.81           C  
ATOM    279  HB2 LEU A  17      28.136   2.703   6.692  1.00 41.81           H  
ATOM    280  HB3 LEU A  17      27.726   4.202   5.875  1.00 41.81           H  
ATOM    281  O   LEU A  17      25.720   4.583   4.238  1.00 41.81           O  
ATOM    282  CG  LEU A  17      26.633   3.866   7.731  1.00 41.81           C  
ATOM    283  HG  LEU A  17      25.556   3.937   7.582  1.00 41.81           H  
ATOM    284  CD1 LEU A  17      26.904   2.908   8.893  1.00 41.81           C  
ATOM    285 HD11 LEU A  17      26.377   3.250   9.783  1.00 41.81           H  
ATOM    286 HD12 LEU A  17      27.972   2.864   9.105  1.00 41.81           H  
ATOM    287 HD13 LEU A  17      26.548   1.909   8.638  1.00 41.81           H  
ATOM    288  CD2 LEU A  17      27.132   5.256   8.115  1.00 41.81           C  
ATOM    289 HD21 LEU A  17      26.903   5.961   7.316  1.00 41.81           H  
ATOM    290 HD22 LEU A  17      28.210   5.232   8.278  1.00 41.81           H  
ATOM    291 HD23 LEU A  17      26.637   5.584   9.029  1.00 41.81           H  
ATOM    292  N   ASN A  18      24.046   3.207   4.828  1.00 53.13           N  
ATOM    293  H   ASN A  18      23.795   2.322   5.245  1.00 53.13           H  
ATOM    294  CA  ASN A  18      22.983   4.074   4.337  1.00 53.13           C  
ATOM    295  HA  ASN A  18      23.393   4.720   3.561  1.00 53.13           H  
ATOM    296  C   ASN A  18      22.470   4.984   5.468  1.00 53.13           C  
ATOM    297  CB  ASN A  18      21.883   3.232   3.667  1.00 53.13           C  
ATOM    298  HB2 ASN A  18      21.353   2.643   4.415  1.00 53.13           H  
ATOM    299  HB3 ASN A  18      22.332   2.553   2.942  1.00 53.13           H  
ATOM    300  O   ASN A  18      21.590   4.611   6.238  1.00 53.13           O  
ATOM    301  CG  ASN A  18      20.886   4.114   2.937  1.00 53.13           C  
ATOM    302  ND2 ASN A  18      19.940   3.538   2.235  1.00 53.13           N  
ATOM    303 HD21 ASN A  18      19.853   2.532   2.214  1.00 53.13           H  
ATOM    304 HD22 ASN A  18      19.287   4.137   1.752  1.00 53.13           H  
ATOM    305  OD1 ASN A  18      20.972   5.330   2.968  1.00 53.13           O  
ATOM    306  N   ALA A  19      23.020   6.197   5.560  1.00 55.65           N  
ATOM    307  H   ALA A  19      23.793   6.419   4.950  1.00 55.65           H  
ATOM    308  CA  ALA A  19      22.579   7.207   6.524  1.00 55.65           C  
ATOM    309  HA  ALA A  19      22.393   6.703   7.472  1.00 55.65           H  
ATOM    310  C   ALA A  19      21.254   7.900   6.138  1.00 55.65           C  
ATOM    311  CB  ALA A  19      23.716   8.210   6.753  1.00 55.65           C  
ATOM    312  HB1 ALA A  19      24.616   7.685   7.074  1.00 55.65           H  
ATOM    313  HB2 ALA A  19      23.429   8.916   7.533  1.00 55.65           H  
ATOM    314  HB3 ALA A  19      23.921   8.762   5.836  1.00 55.65           H  
ATOM    315  O   ALA A  19      20.799   8.775   6.870  1.00 55.65           O  
ATOM    316  N   SER A  20      20.596   7.520   5.034  1.00 54.25           N  
ATOM    317  H   SER A  20      20.983   6.814   4.424  1.00 54.25           H  
ATOM    318  CA  SER A  20      19.309   8.115   4.639  1.00 54.25           C  
ATOM    319  HA  SER A  20      19.434   9.196   4.588  1.00 54.25           H  
ATOM    320  C   SER A  20      18.179   7.848   5.648  1.00 54.25           C  
ATOM    321  CB  SER A  20      18.895   7.638   3.243  1.00 54.25           C  
ATOM    322  HB2 SER A  20      17.965   8.130   2.959  1.00 54.25           H  
ATOM    323  HB3 SER A  20      18.730   6.561   3.258  1.00 54.25           H  
ATOM    324  O   SER A  20      17.169   8.545   5.620  1.00 54.25           O  
ATOM    325  OG  SER A  20      19.901   7.963   2.297  1.00 54.25           O  
ATOM    326  HG  SER A  20      19.596   7.669   1.435  1.00 54.25           H  
ATOM    327  N   ALA A  21      18.362   6.895   6.573  1.00 45.56           N  
ATOM    328  H   ALA A  21      19.194   6.326   6.509  1.00 45.56           H  
ATOM    329  CA  ALA A  21      17.458   6.648   7.700  1.00 45.56           C  
ATOM    330  HA  ALA A  21      16.436   6.851   7.380  1.00 45.56           H  
ATOM    331  C   ALA A  21      17.718   7.546   8.933  1.00 45.56           C  
ATOM    332  CB  ALA A  21      17.546   5.160   8.058  1.00 45.56           C  
ATOM    333  HB1 ALA A  21      18.554   4.910   8.390  1.00 45.56           H  
ATOM    334  HB2 ALA A  21      16.843   4.938   8.861  1.00 45.56           H  
ATOM    335  HB3 ALA A  21      17.287   4.552   7.191  1.00 45.56           H  
ATOM    336  O   ALA A  21      16.870   7.621   9.817  1.00 45.56           O  
ATOM    337  N   LEU A  22      18.856   8.254   9.013  1.00 47.82           N  
ATOM    338  H   LEU A  22      19.516   8.209   8.249  1.00 47.82           H  
ATOM    339  CA  LEU A  22      19.099   9.248  10.076  1.00 47.82           C  
ATOM    340  HA  LEU A  22      18.735   8.848  11.023  1.00 47.82           H  
ATOM    341  C   LEU A  22      18.302  10.545   9.855  1.00 47.82           C  
ATOM    342  CB  LEU A  22      20.608   9.537  10.213  1.00 47.82           C  
ATOM    343  HB2 LEU A  22      21.087   9.485   9.235  1.00 47.82           H  
ATOM    344  HB3 LEU A  22      20.732  10.565  10.551  1.00 47.82           H  
ATOM    345  O   LEU A  22      18.104  11.314  10.793  1.00 47.82           O  
ATOM    346  CG  LEU A  22      21.319   8.602  11.215  1.00 47.82           C  
ATOM    347  HG  LEU A  22      20.632   7.830  11.562  1.00 47.82           H  
ATOM    348  CD1 LEU A  22      22.520   7.907  10.574  1.00 47.82           C  
ATOM    349 HD11 LEU A  22      22.177   7.295   9.740  1.00 47.82           H  
ATOM    350 HD12 LEU A  22      23.003   7.260  11.307  1.00 47.82           H  
ATOM    351 HD13 LEU A  22      23.236   8.647  10.217  1.00 47.82           H  
ATOM    352  CD2 LEU A  22      21.814   9.394  12.427  1.00 47.82           C  
ATOM    353 HD21 LEU A  22      22.275   8.717  13.146  1.00 47.82           H  
ATOM    354 HD22 LEU A  22      22.542  10.144  12.119  1.00 47.82           H  
ATOM    355 HD23 LEU A  22      20.969   9.887  12.907  1.00 47.82           H  
ATOM    356  N   GLY A  23      17.811  10.779   8.635  1.00 43.75           N  
ATOM    357  H   GLY A  23      17.987  10.094   7.913  1.00 43.75           H  
ATOM    358  CA  GLY A  23      16.832  11.823   8.355  1.00 43.75           C  
ATOM    359  HA2 GLY A  23      16.838  12.048   7.288  1.00 43.75           H  
ATOM    360  HA3 GLY A  23      17.084  12.732   8.901  1.00 43.75           H  
ATOM    361  C   GLY A  23      15.435  11.354   8.752  1.00 43.75           C  
ATOM    362  O   GLY A  23      14.763  10.733   7.940  1.00 43.75           O  
ATOM    363  N   SER A  24      15.030  11.630   9.996  1.00 45.19           N  
ATOM    364  H   SER A  24      15.722  12.031  10.612  1.00 45.19           H  
ATOM    365  CA  SER A  24      13.678  11.395  10.539  1.00 45.19           C  
ATOM    366  HA  SER A  24      13.775  11.357  11.624  1.00 45.19           H  
ATOM    367  C   SER A  24      13.050  10.064  10.106  1.00 45.19           C  
ATOM    368  CB  SER A  24      12.742  12.570  10.198  1.00 45.19           C  
ATOM    369  HB2 SER A  24      12.466  12.518   9.145  1.00 45.19           H  
ATOM    370  HB3 SER A  24      13.261  13.510  10.383  1.00 45.19           H  
ATOM    371  O   SER A  24      11.999  10.053   9.468  1.00 45.19           O  
ATOM    372  OG  SER A  24      11.571  12.561  10.996  1.00 45.19           O  
ATOM    373  HG  SER A  24      10.948  11.934  10.621  1.00 45.19           H  
ATOM    374  N   ALA A  25      13.670   8.926  10.428  1.00 41.15           N  
ATOM    375  H   ALA A  25      14.584   8.936  10.857  1.00 41.15           H  
ATOM    376  CA  ALA A  25      12.924   7.675  10.377  1.00 41.15           C  
ATOM    377  HA  ALA A  25      12.560   7.520   9.362  1.00 41.15           H  
ATOM    378  C   ALA A  25      11.718   7.798  11.320  1.00 41.15           C  
ATOM    379  CB  ALA A  25      13.837   6.505  10.749  1.00 41.15           C  
ATOM    380  HB1 ALA A  25      14.614   6.394   9.993  1.00 41.15           H  
ATOM    381  HB2 ALA A  25      13.248   5.588  10.791  1.00 41.15           H  
ATOM    382  HB3 ALA A  25      14.292   6.684  11.723  1.00 41.15           H  
ATOM    383  O   ALA A  25      11.880   7.941  12.536  1.00 41.15           O  
ATOM    384  N   ASN A  26      10.511   7.786  10.755  1.00 48.29           N  
ATOM    385  H   ASN A  26      10.436   7.752   9.748  1.00 48.29           H  
ATOM    386  CA  ASN A  26       9.302   7.725  11.558  1.00 48.29           C  
ATOM    387  HA  ASN A  26       9.326   8.549  12.271  1.00 48.29           H  
ATOM    388  C   ASN A  26       9.331   6.421  12.363  1.00 48.29           C  
ATOM    389  CB  ASN A  26       8.057   7.890  10.668  1.00 48.29           C  
ATOM    390  HB2 ASN A  26       7.168   7.630  11.242  1.00 48.29           H  
ATOM    391  HB3 ASN A  26       8.122   7.221   9.809  1.00 48.29           H  
ATOM    392  O   ASN A  26       9.771   5.380  11.866  1.00 48.29           O  
ATOM    393  CG  ASN A  26       7.868   9.322  10.191  1.00 48.29           C  
ATOM    394  ND2 ASN A  26       7.206   9.520   9.080  1.00 48.29           N  
ATOM    395 HD21 ASN A  26       6.761   8.749   8.603  1.00 48.29           H  
ATOM    396 HD22 ASN A  26       7.070  10.477   8.788  1.00 48.29           H  
ATOM    397  OD1 ASN A  26       8.284  10.278  10.826  1.00 48.29           O  
ATOM    398  N   SER A  27       8.914   6.501  13.631  1.00 48.63           N  
ATOM    399  H   SER A  27       8.582   7.397  13.958  1.00 48.63           H  
ATOM    400  CA  SER A  27       8.810   5.341  14.524  1.00 48.63           C  
ATOM    401  HA  SER A  27       9.810   5.031  14.826  1.00 48.63           H  
ATOM    402  C   SER A  27       8.118   4.195  13.790  1.00 48.63           C  
ATOM    403  CB  SER A  27       7.996   5.716  15.766  1.00 48.63           C  
ATOM    404  HB2 SER A  27       8.440   6.600  16.222  1.00 48.63           H  
ATOM    405  HB3 SER A  27       6.969   5.944  15.482  1.00 48.63           H  
ATOM    406  O   SER A  27       7.171   4.450  13.043  1.00 48.63           O  
ATOM    407  OG  SER A  27       8.005   4.671  16.714  1.00 48.63           O  
ATOM    408  HG  SER A  27       7.248   4.094  16.587  1.00 48.63           H  
ATOM    409  N   ARG A  28       8.577   2.950  13.994  1.00 50.45           N  
ATOM    410  H   ARG A  28       9.320   2.827  14.667  1.00 50.45           H  
ATOM    411  CA  ARG A  28       7.861   1.761  13.509  1.00 50.45           C  
ATOM    412  HA  ARG A  28       7.841   1.756  12.419  1.00 50.45           H  
ATOM    413  C   ARG A  28       6.418   1.879  14.002  1.00 50.45           C  
ATOM    414  CB  ARG A  28       8.502   0.461  14.032  1.00 50.45           C  
ATOM    415  HB2 ARG A  28       7.752  -0.329  13.973  1.00 50.45           H  
ATOM    416  HB3 ARG A  28       8.769   0.581  15.082  1.00 50.45           H  
ATOM    417  O   ARG A  28       6.173   1.758  15.194  1.00 50.45           O  
ATOM    418  CG  ARG A  28       9.728   0.002  13.229  1.00 50.45           C  
ATOM    419  HG2 ARG A  28      10.522   0.745  13.309  1.00 50.45           H  
ATOM    420  HG3 ARG A  28       9.446  -0.111  12.182  1.00 50.45           H  
ATOM    421  CD  ARG A  28      10.220  -1.349  13.772  1.00 50.45           C  
ATOM    422  HD2 ARG A  28      10.584  -1.208  14.790  1.00 50.45           H  
ATOM    423  HD3 ARG A  28       9.369  -2.028  13.806  1.00 50.45           H  
ATOM    424  NE  ARG A  28      11.288  -1.944  12.940  1.00 50.45           N  
ATOM    425  HE  ARG A  28      11.790  -1.321  12.323  1.00 50.45           H  
ATOM    426  NH1 ARG A  28      11.119  -4.086  13.768  1.00 50.45           N  
ATOM    427 HH11 ARG A  28      10.383  -3.790  14.394  1.00 50.45           H  
ATOM    428 HH12 ARG A  28      11.381  -5.061  13.759  1.00 50.45           H  
ATOM    429  NH2 ARG A  28      12.586  -3.650  12.149  1.00 50.45           N  
ATOM    430 HH21 ARG A  28      13.049  -3.022  11.507  1.00 50.45           H  
ATOM    431 HH22 ARG A  28      12.843  -4.627  12.174  1.00 50.45           H  
ATOM    432  CZ  ARG A  28      11.659  -3.217  12.958  1.00 50.45           C  
ATOM    433  N   SER A  29       5.512   2.221  13.093  1.00 56.37           N  
ATOM    434  H   SER A  29       5.821   2.393  12.147  1.00 56.37           H  
ATOM    435  CA  SER A  29       4.082   2.157  13.347  1.00 56.37           C  
ATOM    436  HA  SER A  29       3.875   2.422  14.384  1.00 56.37           H  
ATOM    437  C   SER A  29       3.672   0.710  13.121  1.00 56.37           C  
ATOM    438  CB  SER A  29       3.306   3.126  12.449  1.00 56.37           C  
ATOM    439  HB2 SER A  29       3.442   4.148  12.803  1.00 56.37           H  
ATOM    440  HB3 SER A  29       3.669   3.042  11.424  1.00 56.37           H  
ATOM    441  O   SER A  29       4.053   0.112  12.112  1.00 56.37           O  
ATOM    442  OG  SER A  29       1.942   2.780  12.465  1.00 56.37           O  
ATOM    443  HG  SER A  29       1.394   3.539  12.679  1.00 56.37           H  
ATOM    444  N   GLU A  30       2.915   0.165  14.067  1.00 64.67           N  
ATOM    445  H   GLU A  30       2.708   0.699  14.899  1.00 64.67           H  
ATOM    446  CA  GLU A  30       2.309  -1.169  13.993  1.00 64.67           C  
ATOM    447  HA  GLU A  30       3.058  -1.906  13.701  1.00 64.67           H  
ATOM    448  C   GLU A  30       1.184  -1.240  12.953  1.00 64.67           C  
ATOM    449  CB  GLU A  30       1.780  -1.541  15.383  1.00 64.67           C  
ATOM    450  HB2 GLU A  30       1.205  -2.464  15.322  1.00 64.67           H  
ATOM    451  HB3 GLU A  30       1.127  -0.739  15.727  1.00 64.67           H  
ATOM    452  O   GLU A  30       0.687  -2.319  12.652  1.00 64.67           O  
ATOM    453  CG  GLU A  30       2.943  -1.749  16.365  1.00 64.67           C  
ATOM    454  HG2 GLU A  30       3.600  -0.880  16.340  1.00 64.67           H  
ATOM    455  HG3 GLU A  30       3.525  -2.610  16.035  1.00 64.67           H  
ATOM    456  CD  GLU A  30       2.489  -1.952  17.812  1.00 64.67           C  
ATOM    457  OE1 GLU A  30       3.381  -2.327  18.604  1.00 64.67           O  
ATOM    458  OE2 GLU A  30       1.323  -1.615  18.108  1.00 64.67           O  
ATOM    459  N   LYS A  31       0.805  -0.099  12.359  1.00 73.62           N  
ATOM    460  H   LYS A  31       1.274   0.749  12.645  1.00 73.62           H  
ATOM    461  CA  LYS A  31      -0.282   0.023  11.386  1.00 73.62           C  
ATOM    462  HA  LYS A  31      -0.726  -0.957  11.206  1.00 73.62           H  
ATOM    463  C   LYS A  31       0.254   0.549  10.048  1.00 73.62           C  
ATOM    464  CB  LYS A  31      -1.372   0.934  11.973  1.00 73.62           C  
ATOM    465  HB2 LYS A  31      -2.190   1.000  11.256  1.00 73.62           H  
ATOM    466  HB3 LYS A  31      -0.946   1.928  12.109  1.00 73.62           H  
ATOM    467  O   LYS A  31       0.097   1.744   9.763  1.00 73.62           O  
ATOM    468  CG  LYS A  31      -1.939   0.473  13.327  1.00 73.62           C  
ATOM    469  HG2 LYS A  31      -1.135   0.390  14.058  1.00 73.62           H  
ATOM    470  HG3 LYS A  31      -2.429  -0.494  13.210  1.00 73.62           H  
ATOM    471  CD  LYS A  31      -2.959   1.501  13.826  1.00 73.62           C  
ATOM    472  HD2 LYS A  31      -2.549   2.498  13.670  1.00 73.62           H  
ATOM    473  HD3 LYS A  31      -3.883   1.396  13.258  1.00 73.62           H  
ATOM    474  CE  LYS A  31      -3.269   1.349  15.313  1.00 73.62           C  
ATOM    475  HE2 LYS A  31      -2.328   1.252  15.854  1.00 73.62           H  
ATOM    476  HE3 LYS A  31      -3.858   0.446  15.471  1.00 73.62           H  
ATOM    477  NZ  LYS A  31      -4.007   2.537  15.807  1.00 73.62           N  
ATOM    478  HZ1 LYS A  31      -4.981   2.479  15.549  1.00 73.62           H  
ATOM    479  HZ2 LYS A  31      -3.611   3.399  15.461  1.00 73.62           H  
ATOM    480  HZ3 LYS A  31      -3.996   2.610  16.815  1.00 73.62           H  
ATOM    481  N   PRO A  32       0.903  -0.285   9.211  1.00 78.68           N  
ATOM    482  CA  PRO A  32       1.379   0.150   7.904  1.00 78.68           C  
ATOM    483  HA  PRO A  32       2.070   0.982   8.043  1.00 78.68           H  
ATOM    484  C   PRO A  32       0.202   0.594   7.033  1.00 78.68           C  
ATOM    485  CB  PRO A  32       2.129  -1.032   7.280  1.00 78.68           C  
ATOM    486  HB2 PRO A  32       1.528  -1.487   6.492  1.00 78.68           H  
ATOM    487  HB3 PRO A  32       3.092  -0.720   6.876  1.00 78.68           H  
ATOM    488  O   PRO A  32      -0.830  -0.084   6.970  1.00 78.68           O  
ATOM    489  CG  PRO A  32       2.306  -2.028   8.424  1.00 78.68           C  
ATOM    490  HG2 PRO A  32       2.252  -3.060   8.076  1.00 78.68           H  
ATOM    491  HG3 PRO A  32       3.261  -1.846   8.915  1.00 78.68           H  
ATOM    492  CD  PRO A  32       1.178  -1.700   9.397  1.00 78.68           C  
ATOM    493  HD2 PRO A  32       0.291  -2.284   9.152  1.00 78.68           H  
ATOM    494  HD3 PRO A  32       1.512  -1.925  10.410  1.00 78.68           H  
ATOM    495  N   LEU A  33       0.367   1.734   6.364  1.00 83.91           N  
ATOM    496  H   LEU A  33       1.257   2.205   6.442  1.00 83.91           H  
ATOM    497  CA  LEU A  33      -0.637   2.318   5.480  1.00 83.91           C  
ATOM    498  HA  LEU A  33      -1.613   1.890   5.710  1.00 83.91           H  
ATOM    499  C   LEU A  33      -0.309   1.985   4.025  1.00 83.91           C  
ATOM    500  CB  LEU A  33      -0.692   3.836   5.737  1.00 83.91           C  
ATOM    501  HB2 LEU A  33       0.318   4.233   5.639  1.00 83.91           H  
ATOM    502  HB3 LEU A  33      -1.019   4.004   6.763  1.00 83.91           H  
ATOM    503  O   LEU A  33       0.802   2.228   3.573  1.00 83.91           O  
ATOM    504  CG  LEU A  33      -1.611   4.621   4.781  1.00 83.91           C  
ATOM    505  HG  LEU A  33      -1.290   4.460   3.752  1.00 83.91           H  
ATOM    506  CD1 LEU A  33      -3.073   4.207   4.906  1.00 83.91           C  
ATOM    507 HD11 LEU A  33      -3.197   3.173   4.586  1.00 83.91           H  
ATOM    508 HD12 LEU A  33      -3.688   4.828   4.253  1.00 83.91           H  
ATOM    509 HD13 LEU A  33      -3.399   4.317   5.940  1.00 83.91           H  
ATOM    510  CD2 LEU A  33      -1.505   6.116   5.081  1.00 83.91           C  
ATOM    511 HD21 LEU A  33      -0.477   6.444   4.928  1.00 83.91           H  
ATOM    512 HD22 LEU A  33      -1.795   6.311   6.114  1.00 83.91           H  
ATOM    513 HD23 LEU A  33      -2.158   6.677   4.412  1.00 83.91           H  
ATOM    514  N   VAL A  34      -1.278   1.490   3.266  1.00 85.67           N  
ATOM    515  H   VAL A  34      -2.160   1.258   3.700  1.00 85.67           H  
ATOM    516  CA  VAL A  34      -1.182   1.322   1.816  1.00 85.67           C  
ATOM    517  HA  VAL A  34      -0.132   1.353   1.528  1.00 85.67           H  
ATOM    518  C   VAL A  34      -1.916   2.465   1.139  1.00 85.67           C  
ATOM    519  CB  VAL A  34      -1.735  -0.029   1.347  1.00 85.67           C  
ATOM    520  HB  VAL A  34      -2.777  -0.109   1.658  1.00 85.67           H  
ATOM    521  O   VAL A  34      -3.089   2.707   1.418  1.00 85.67           O  
ATOM    522  CG1 VAL A  34      -1.670  -0.168  -0.179  1.00 85.67           C  
ATOM    523 HG11 VAL A  34      -2.045  -1.150  -0.463  1.00 85.67           H  
ATOM    524 HG12 VAL A  34      -2.299   0.582  -0.658  1.00 85.67           H  
ATOM    525 HG13 VAL A  34      -0.643  -0.055  -0.527  1.00 85.67           H  
ATOM    526  CG2 VAL A  34      -0.954  -1.196   1.952  1.00 85.67           C  
ATOM    527 HG21 VAL A  34      -1.666  -1.988   2.189  1.00 85.67           H  
ATOM    528 HG22 VAL A  34      -0.213  -1.589   1.256  1.00 85.67           H  
ATOM    529 HG23 VAL A  34      -0.445  -0.894   2.867  1.00 85.67           H  
ATOM    530  N   ILE A  35      -1.240   3.138   0.215  1.00 86.18           N  
ATOM    531  H   ILE A  35      -0.291   2.852   0.021  1.00 86.18           H  
ATOM    532  CA  ILE A  35      -1.821   4.188  -0.615  1.00 86.18           C  
ATOM    533  HA  ILE A  35      -2.879   4.285  -0.371  1.00 86.18           H  
ATOM    534  C   ILE A  35      -1.719   3.762  -2.078  1.00 86.18           C  
ATOM    535  CB  ILE A  35      -1.170   5.560  -0.342  1.00 86.18           C  
ATOM    536  HB  ILE A  35      -0.140   5.540  -0.698  1.00 86.18           H  
ATOM    537  O   ILE A  35      -0.635   3.462  -2.583  1.00 86.18           O  
ATOM    538  CG1 ILE A  35      -1.164   5.895   1.168  1.00 86.18           C  
ATOM    539 HG12 ILE A  35      -2.180   5.842   1.560  1.00 86.18           H  
ATOM    540 HG13 ILE A  35      -0.563   5.148   1.686  1.00 86.18           H  
ATOM    541  CG2 ILE A  35      -1.945   6.633  -1.120  1.00 86.18           C  
ATOM    542 HG21 ILE A  35      -1.994   6.383  -2.180  1.00 86.18           H  
ATOM    543 HG22 ILE A  35      -1.445   7.597  -1.024  1.00 86.18           H  
ATOM    544 HG23 ILE A  35      -2.964   6.710  -0.740  1.00 86.18           H  
ATOM    545  CD1 ILE A  35      -0.568   7.264   1.522  1.00 86.18           C  
ATOM    546 HD11 ILE A  35      -0.452   7.338   2.603  1.00 86.18           H  
ATOM    547 HD12 ILE A  35       0.411   7.375   1.056  1.00 86.18           H  
ATOM    548 HD13 ILE A  35      -1.226   8.068   1.193  1.00 86.18           H  
ATOM    549  N   ILE A  36      -2.859   3.748  -2.760  1.00 84.69           N  
ATOM    550  H   ILE A  36      -3.705   4.015  -2.276  1.00 84.69           H  
ATOM    551  CA  ILE A  36      -2.968   3.384  -4.173  1.00 84.69           C  
ATOM    552  HA  ILE A  36      -1.992   3.074  -4.547  1.00 84.69           H  
ATOM    553  C   ILE A  36      -3.411   4.619  -4.945  1.00 84.69           C  
ATOM    554  CB  ILE A  36      -3.948   2.207  -4.375  1.00 84.69           C  
ATOM    555  HB  ILE A  36      -4.946   2.535  -4.087  1.00 84.69           H  
ATOM    556  O   ILE A  36      -4.451   5.194  -4.633  1.00 84.69           O  
ATOM    557  CG1 ILE A  36      -3.571   1.005  -3.481  1.00 84.69           C  
ATOM    558 HG12 ILE A  36      -2.567   0.659  -3.726  1.00 84.69           H  
ATOM    559 HG13 ILE A  36      -3.576   1.323  -2.438  1.00 84.69           H  
ATOM    560  CG2 ILE A  36      -3.983   1.821  -5.865  1.00 84.69           C  
ATOM    561 HG21 ILE A  36      -4.673   0.993  -6.030  1.00 84.69           H  
ATOM    562 HG22 ILE A  36      -2.987   1.539  -6.209  1.00 84.69           H  
ATOM    563 HG23 ILE A  36      -4.358   2.657  -6.454  1.00 84.69           H  
ATOM    564  CD1 ILE A  36      -4.541  -0.176  -3.574  1.00 84.69           C  
ATOM    565 HD11 ILE A  36      -5.560   0.182  -3.426  1.00 84.69           H  
ATOM    566 HD12 ILE A  36      -4.304  -0.899  -2.794  1.00 84.69           H  
ATOM    567 HD13 ILE A  36      -4.460  -0.671  -4.542  1.00 84.69           H  
ATOM    568  N   GLY A  37      -2.655   5.026  -5.962  1.00 82.71           N  
ATOM    569  H   GLY A  37      -1.810   4.520  -6.188  1.00 82.71           H  
ATOM    570  CA  GLY A  37      -3.023   6.194  -6.759  1.00 82.71           C  
ATOM    571  HA2 GLY A  37      -2.965   7.087  -6.137  1.00 82.71           H  
ATOM    572  HA3 GLY A  37      -4.055   6.089  -7.093  1.00 82.71           H  
ATOM    573  C   GLY A  37      -2.153   6.424  -7.981  1.00 82.71           C  
ATOM    574  O   GLY A  37      -1.258   5.638  -8.296  1.00 82.71           O  
ATOM    575  N   SER A  38      -2.438   7.515  -8.686  1.00 81.41           N  
ATOM    576  H   SER A  38      -3.195   8.116  -8.394  1.00 81.41           H  
ATOM    577  CA  SER A  38      -1.694   7.911  -9.879  1.00 81.41           C  
ATOM    578  HA  SER A  38      -1.466   7.012 -10.451  1.00 81.41           H  
ATOM    579  C   SER A  38      -0.381   8.607  -9.524  1.00 81.41           C  
ATOM    580  CB  SER A  38      -2.544   8.815 -10.770  1.00 81.41           C  
ATOM    581  HB2 SER A  38      -1.960   9.131 -11.634  1.00 81.41           H  
ATOM    582  HB3 SER A  38      -3.418   8.266 -11.121  1.00 81.41           H  
ATOM    583  O   SER A  38      -0.340   9.461  -8.632  1.00 81.41           O  
ATOM    584  OG  SER A  38      -2.963   9.948 -10.032  1.00 81.41           O  
ATOM    585  HG  SER A  38      -2.250  10.218  -9.449  1.00 81.41           H  
ATOM    586  N   ALA A  39       0.678   8.290 -10.261  1.00 78.11           N  
ATOM    587  H   ALA A  39       0.509   7.732 -11.086  1.00 78.11           H  
ATOM    588  CA  ALA A  39       2.002   8.879 -10.087  1.00 78.11           C  
ATOM    589  HA  ALA A  39       1.908   9.835  -9.572  1.00 78.11           H  
ATOM    590  C   ALA A  39       2.662   9.146 -11.440  1.00 78.11           C  
ATOM    591  CB  ALA A  39       2.866   7.958  -9.222  1.00 78.11           C  
ATOM    592  HB1 ALA A  39       3.816   8.450  -9.012  1.00 78.11           H  
ATOM    593  HB2 ALA A  39       2.354   7.750  -8.282  1.00 78.11           H  
ATOM    594  HB3 ALA A  39       3.055   7.021  -9.745  1.00 78.11           H  
ATOM    595  O   ALA A  39       2.363   8.493 -12.441  1.00 78.11           O  
ATOM    596  N   THR A  40       3.600  10.089 -11.481  1.00 73.70           N  
ATOM    597  H   THR A  40       3.784  10.631 -10.649  1.00 73.70           H  
ATOM    598  CA  THR A  40       4.314  10.432 -12.719  1.00 73.70           C  
ATOM    599  HA  THR A  40       3.604  10.413 -13.546  1.00 73.70           H  
ATOM    600  C   THR A  40       5.416   9.415 -13.034  1.00 73.70           C  
ATOM    601  CB  THR A  40       4.875  11.857 -12.634  1.00 73.70           C  
ATOM    602  HB  THR A  40       5.677  11.892 -11.897  1.00 73.70           H  
ATOM    603  O   THR A  40       5.616   9.058 -14.196  1.00 73.70           O  
ATOM    604  CG2 THR A  40       5.392  12.363 -13.980  1.00 73.70           C  
ATOM    605 HG21 THR A  40       4.599  12.320 -14.727  1.00 73.70           H  
ATOM    606 HG22 THR A  40       6.230  11.752 -14.316  1.00 73.70           H  
ATOM    607 HG23 THR A  40       5.741  13.390 -13.881  1.00 73.70           H  
ATOM    608  OG1 THR A  40       3.855  12.750 -12.249  1.00 73.70           O  
ATOM    609  HG1 THR A  40       4.229  13.634 -12.241  1.00 73.70           H  
ATOM    610  N   GLY A  41       6.090   8.899 -12.005  1.00 69.25           N  
ATOM    611  H   GLY A  41       5.863   9.237 -11.081  1.00 69.25           H  
ATOM    612  CA  GLY A  41       7.187   7.937 -12.092  1.00 69.25           C  
ATOM    613  HA2 GLY A  41       8.087   8.398 -11.686  1.00 69.25           H  
ATOM    614  HA3 GLY A  41       7.380   7.679 -13.134  1.00 69.25           H  
ATOM    615  C   GLY A  41       6.932   6.643 -11.317  1.00 69.25           C  
ATOM    616  O   GLY A  41       5.909   6.475 -10.656  1.00 69.25           O  
ATOM    617  N   GLY A  42       7.885   5.718 -11.418  1.00 69.83           N  
ATOM    618  H   GLY A  42       8.737   5.969 -11.900  1.00 69.83           H  
ATOM    619  CA  GLY A  42       7.854   4.437 -10.718  1.00 69.83           C  
ATOM    620  HA2 GLY A  42       8.879   4.159 -10.475  1.00 69.83           H  
ATOM    621  HA3 GLY A  42       7.309   4.559  -9.782  1.00 69.83           H  
ATOM    622  C   GLY A  42       7.202   3.294 -11.500  1.00 69.83           C  
ATOM    623  O   GLY A  42       6.378   3.512 -12.392  1.00 69.83           O  
ATOM    624  N   LYS A  43       7.598   2.057 -11.175  1.00 72.77           N  
ATOM    625  H   LYS A  43       8.231   1.954 -10.395  1.00 72.77           H  
ATOM    626  CA  LYS A  43       7.076   0.843 -11.816  1.00 72.77           C  
ATOM    627  HA  LYS A  43       7.199   0.963 -12.893  1.00 72.77           H  
ATOM    628  C   LYS A  43       5.578   0.677 -11.494  1.00 72.77           C  
ATOM    629  CB  LYS A  43       7.899  -0.376 -11.368  1.00 72.77           C  
ATOM    630  HB2 LYS A  43       7.760  -0.528 -10.298  1.00 72.77           H  
ATOM    631  HB3 LYS A  43       8.954  -0.179 -11.558  1.00 72.77           H  
ATOM    632  O   LYS A  43       5.218   0.735 -10.318  1.00 72.77           O  
ATOM    633  CG  LYS A  43       7.495  -1.654 -12.119  1.00 72.77           C  
ATOM    634  HG2 LYS A  43       6.441  -1.863 -11.935  1.00 72.77           H  
ATOM    635  HG3 LYS A  43       7.644  -1.509 -13.189  1.00 72.77           H  
ATOM    636  CD  LYS A  43       8.322  -2.856 -11.654  1.00 72.77           C  
ATOM    637  HD2 LYS A  43       9.371  -2.702 -11.907  1.00 72.77           H  
ATOM    638  HD3 LYS A  43       8.222  -2.951 -10.573  1.00 72.77           H  
ATOM    639  CE  LYS A  43       7.794  -4.122 -12.333  1.00 72.77           C  
ATOM    640  HE2 LYS A  43       6.712  -4.143 -12.206  1.00 72.77           H  
ATOM    641  HE3 LYS A  43       8.008  -4.070 -13.401  1.00 72.77           H  
ATOM    642  NZ  LYS A  43       8.379  -5.342 -11.729  1.00 72.77           N  
ATOM    643  HZ1 LYS A  43       8.010  -6.168 -12.179  1.00 72.77           H  
ATOM    644  HZ2 LYS A  43       9.387  -5.340 -11.797  1.00 72.77           H  
ATOM    645  HZ3 LYS A  43       8.111  -5.383 -10.756  1.00 72.77           H  
ATOM    646  N   PRO A  44       4.709   0.470 -12.497  1.00 73.79           N  
ATOM    647  CA  PRO A  44       3.278   0.294 -12.266  1.00 73.79           C  
ATOM    648  HA  PRO A  44       2.890   1.117 -11.666  1.00 73.79           H  
ATOM    649  C   PRO A  44       2.976  -1.026 -11.541  1.00 73.79           C  
ATOM    650  CB  PRO A  44       2.646   0.366 -13.656  1.00 73.79           C  
ATOM    651  HB2 PRO A  44       1.714  -0.194 -13.729  1.00 73.79           H  
ATOM    652  HB3 PRO A  44       2.490   1.412 -13.919  1.00 73.79           H  
ATOM    653  O   PRO A  44       3.731  -1.997 -11.657  1.00 73.79           O  
ATOM    654  CG  PRO A  44       3.734  -0.202 -14.559  1.00 73.79           C  
ATOM    655  HG2 PRO A  44       3.613   0.128 -15.591  1.00 73.79           H  
ATOM    656  HG3 PRO A  44       3.733  -1.290 -14.501  1.00 73.79           H  
ATOM    657  CD  PRO A  44       5.005   0.353 -13.921  1.00 73.79           C  
ATOM    658  HD2 PRO A  44       5.221   1.340 -14.328  1.00 73.79           H  
ATOM    659  HD3 PRO A  44       5.837  -0.326 -14.109  1.00 73.79           H  
ATOM    660  N   MET A  45       1.865  -1.051 -10.794  1.00 72.98           N  
ATOM    661  H   MET A  45       1.316  -0.206 -10.741  1.00 72.98           H  
ATOM    662  CA  MET A  45       1.292  -2.241 -10.137  1.00 72.98           C  
ATOM    663  HA  MET A  45       0.495  -1.881  -9.487  1.00 72.98           H  
ATOM    664  C   MET A  45       2.241  -3.031  -9.220  1.00 72.98           C  
ATOM    665  CB  MET A  45       0.636  -3.175 -11.168  1.00 72.98           C  
ATOM    666  HB2 MET A  45       1.409  -3.676 -11.751  1.00 72.98           H  
ATOM    667  HB3 MET A  45       0.068  -3.935 -10.633  1.00 72.98           H  
ATOM    668  O   MET A  45       1.997  -4.198  -8.931  1.00 72.98           O  
ATOM    669  CG  MET A  45      -0.318  -2.467 -12.130  1.00 72.98           C  
ATOM    670  HG2 MET A  45       0.257  -1.858 -12.827  1.00 72.98           H  
ATOM    671  HG3 MET A  45      -0.977  -1.805 -11.568  1.00 72.98           H  
ATOM    672  SD  MET A  45      -1.327  -3.632 -13.078  1.00 72.98           S  
ATOM    673  CE  MET A  45      -2.401  -2.453 -13.935  1.00 72.98           C  
ATOM    674  HE1 MET A  45      -1.797  -1.786 -14.550  1.00 72.98           H  
ATOM    675  HE2 MET A  45      -2.959  -1.866 -13.206  1.00 72.98           H  
ATOM    676  HE3 MET A  45      -3.099  -2.995 -14.572  1.00 72.98           H  
ATOM    677  N   THR A  46       3.342  -2.427  -8.775  1.00 75.84           N  
ATOM    678  H   THR A  46       3.496  -1.459  -9.019  1.00 75.84           H  
ATOM    679  CA  THR A  46       4.287  -3.068  -7.857  1.00 75.84           C  
ATOM    680  HA  THR A  46       3.989  -4.105  -7.701  1.00 75.84           H  
ATOM    681  C   THR A  46       4.258  -2.317  -6.527  1.00 75.84           C  
ATOM    682  CB  THR A  46       5.703  -3.105  -8.443  1.00 75.84           C  
ATOM    683  HB  THR A  46       6.105  -2.093  -8.483  1.00 75.84           H  
ATOM    684  O   THR A  46       4.474  -1.103  -6.542  1.00 75.84           O  
ATOM    685  CG2 THR A  46       6.632  -3.992  -7.613  1.00 75.84           C  
ATOM    686 HG21 THR A  46       6.725  -3.592  -6.603  1.00 75.84           H  
ATOM    687 HG22 THR A  46       6.236  -5.006  -7.560  1.00 75.84           H  
ATOM    688 HG23 THR A  46       7.623  -4.010  -8.068  1.00 75.84           H  
ATOM    689  OG1 THR A  46       5.687  -3.638  -9.757  1.00 75.84           O  
ATOM    690  HG1 THR A  46       4.903  -3.274 -10.175  1.00 75.84           H  
ATOM    691  N   PRO A  47       3.991  -2.992  -5.395  1.00 79.22           N  
ATOM    692  CA  PRO A  47       4.046  -2.362  -4.086  1.00 79.22           C  
ATOM    693  HA  PRO A  47       3.487  -1.426  -4.093  1.00 79.22           H  
ATOM    694  C   PRO A  47       5.478  -2.040  -3.688  1.00 79.22           C  
ATOM    695  CB  PRO A  47       3.385  -3.342  -3.125  1.00 79.22           C  
ATOM    696  HB2 PRO A  47       3.818  -3.291  -2.126  1.00 79.22           H  
ATOM    697  HB3 PRO A  47       2.315  -3.133  -3.094  1.00 79.22           H  
ATOM    698  O   PRO A  47       6.393  -2.843  -3.873  1.00 79.22           O  
ATOM    699  CG  PRO A  47       3.616  -4.704  -3.777  1.00 79.22           C  
ATOM    700  HG2 PRO A  47       2.842  -5.422  -3.508  1.00 79.22           H  
ATOM    701  HG3 PRO A  47       4.601  -5.079  -3.500  1.00 79.22           H  
ATOM    702  CD  PRO A  47       3.592  -4.389  -5.269  1.00 79.22           C  
ATOM    703  HD2 PRO A  47       4.280  -5.054  -5.792  1.00 79.22           H  
ATOM    704  HD3 PRO A  47       2.580  -4.513  -5.653  1.00 79.22           H  
ATOM    705  N   ILE A  48       5.661  -0.840  -3.147  1.00 80.85           N  
ATOM    706  H   ILE A  48       4.878  -0.203  -3.104  1.00 80.85           H  
ATOM    707  CA  ILE A  48       6.964  -0.341  -2.718  1.00 80.85           C  
ATOM    708  HA  ILE A  48       7.690  -1.155  -2.728  1.00 80.85           H  
ATOM    709  C   ILE A  48       6.845   0.156  -1.292  1.00 80.85           C  
ATOM    710  CB  ILE A  48       7.466   0.751  -3.676  1.00 80.85           C  
ATOM    711  HB  ILE A  48       6.711   1.535  -3.738  1.00 80.85           H  
ATOM    712  O   ILE A  48       6.002   1.000  -0.991  1.00 80.85           O  
ATOM    713  CG1 ILE A  48       7.641   0.105  -5.066  1.00 80.85           C  
ATOM    714 HG12 ILE A  48       8.435  -0.641  -5.035  1.00 80.85           H  
ATOM    715 HG13 ILE A  48       6.721  -0.385  -5.382  1.00 80.85           H  
ATOM    716  CG2 ILE A  48       8.785   1.379  -3.175  1.00 80.85           C  
ATOM    717 HG21 ILE A  48       8.644   1.830  -2.193  1.00 80.85           H  
ATOM    718 HG22 ILE A  48       9.108   2.176  -3.845  1.00 80.85           H  
ATOM    719 HG23 ILE A  48       9.564   0.620  -3.110  1.00 80.85           H  
ATOM    720  CD1 ILE A  48       7.948   1.122  -6.136  1.00 80.85           C  
ATOM    721 HD11 ILE A  48       8.941   1.531  -5.950  1.00 80.85           H  
ATOM    722 HD12 ILE A  48       7.197   1.912  -6.117  1.00 80.85           H  
ATOM    723 HD13 ILE A  48       7.930   0.627  -7.107  1.00 80.85           H  
ATOM    724  N   GLU A  49       7.713  -0.362  -0.428  1.00 84.00           N  
ATOM    725  H   GLU A  49       8.370  -1.060  -0.747  1.00 84.00           H  
ATOM    726  CA  GLU A  49       7.846   0.115   0.942  1.00 84.00           C  
ATOM    727  HA  GLU A  49       6.848   0.278   1.348  1.00 84.00           H  
ATOM    728  C   GLU A  49       8.600   1.446   0.951  1.00 84.00           C  
ATOM    729  CB  GLU A  49       8.536  -0.944   1.818  1.00 84.00           C  
ATOM    730  HB2 GLU A  49       9.577  -1.046   1.509  1.00 84.00           H  
ATOM    731  HB3 GLU A  49       8.038  -1.901   1.664  1.00 84.00           H  
ATOM    732  O   GLU A  49       9.739   1.558   0.487  1.00 84.00           O  
ATOM    733  CG  GLU A  49       8.474  -0.585   3.318  1.00 84.00           C  
ATOM    734  HG2 GLU A  49       8.988   0.364   3.474  1.00 84.00           H  
ATOM    735  HG3 GLU A  49       7.431  -0.444   3.599  1.00 84.00           H  
ATOM    736  CD  GLU A  49       9.103  -1.643   4.250  1.00 84.00           C  
ATOM    737  OE1 GLU A  49       9.097  -1.431   5.496  1.00 84.00           O  
ATOM    738  OE2 GLU A  49       9.617  -2.664   3.752  1.00 84.00           O  
ATOM    739  N   LEU A  50       7.951   2.462   1.506  1.00 80.87           N  
ATOM    740  H   LEU A  50       7.000   2.314   1.812  1.00 80.87           H  
ATOM    741  CA  LEU A  50       8.506   3.781   1.724  1.00 80.87           C  
ATOM    742  HA  LEU A  50       9.509   3.835   1.303  1.00 80.87           H  
ATOM    743  C   LEU A  50       8.587   4.064   3.220  1.00 80.87           C  
ATOM    744  CB  LEU A  50       7.631   4.833   1.044  1.00 80.87           C  
ATOM    745  HB2 LEU A  50       6.642   4.790   1.502  1.00 80.87           H  
ATOM    746  HB3 LEU A  50       8.057   5.811   1.268  1.00 80.87           H  
ATOM    747  O   LEU A  50       7.623   3.898   3.972  1.00 80.87           O  
ATOM    748  CG  LEU A  50       7.476   4.716  -0.478  1.00 80.87           C  
ATOM    749  HG  LEU A  50       7.106   3.730  -0.758  1.00 80.87           H  
ATOM    750  CD1 LEU A  50       6.423   5.760  -0.845  1.00 80.87           C  
ATOM    751 HD11 LEU A  50       6.712   6.742  -0.472  1.00 80.87           H  
ATOM    752 HD12 LEU A  50       6.270   5.821  -1.923  1.00 80.87           H  
ATOM    753 HD13 LEU A  50       5.475   5.485  -0.382  1.00 80.87           H  
ATOM    754  CD2 LEU A  50       8.791   4.999  -1.213  1.00 80.87           C  
ATOM    755 HD21 LEU A  50       8.615   5.004  -2.289  1.00 80.87           H  
ATOM    756 HD22 LEU A  50       9.198   5.961  -0.902  1.00 80.87           H  
ATOM    757 HD23 LEU A  50       9.506   4.208  -0.987  1.00 80.87           H  
ATOM    758  N   THR A  51       9.748   4.561   3.635  1.00 78.94           N  
ATOM    759  H   THR A  51      10.504   4.611   2.968  1.00 78.94           H  
ATOM    760  CA  THR A  51      10.007   4.985   5.022  1.00 78.94           C  
ATOM    761  HA  THR A  51       9.097   4.891   5.614  1.00 78.94           H  
ATOM    762  C   THR A  51      10.421   6.452   5.125  1.00 78.94           C  
ATOM    763  CB  THR A  51      11.071   4.092   5.672  1.00 78.94           C  
ATOM    764  HB  THR A  51      11.287   4.468   6.672  1.00 78.94           H  
ATOM    765  O   THR A  51      10.464   6.995   6.226  1.00 78.94           O  
ATOM    766  CG2 THR A  51      10.612   2.637   5.791  1.00 78.94           C  
ATOM    767 HG21 THR A  51      11.365   2.059   6.327  1.00 78.94           H  
ATOM    768 HG22 THR A  51      10.454   2.193   4.808  1.00 78.94           H  
ATOM    769 HG23 THR A  51       9.676   2.596   6.348  1.00 78.94           H  
ATOM    770  OG1 THR A  51      12.257   4.105   4.909  1.00 78.94           O  
ATOM    771  HG1 THR A  51      12.121   3.537   4.147  1.00 78.94           H  
ATOM    772  N   ASN A  52      10.711   7.106   3.993  1.00 76.27           N  
ATOM    773  H   ASN A  52      10.616   6.617   3.114  1.00 76.27           H  
ATOM    774  CA  ASN A  52      11.145   8.498   3.939  1.00 76.27           C  
ATOM    775  HA  ASN A  52      10.766   9.013   4.822  1.00 76.27           H  
ATOM    776  C   ASN A  52      10.580   9.218   2.702  1.00 76.27           C  
ATOM    777  CB  ASN A  52      12.687   8.519   3.989  1.00 76.27           C  
ATOM    778  HB2 ASN A  52      13.012   7.891   4.819  1.00 76.27           H  
ATOM    779  HB3 ASN A  52      13.092   8.098   3.069  1.00 76.27           H  
ATOM    780  O   ASN A  52      10.530   8.658   1.603  1.00 76.27           O  
ATOM    781  CG  ASN A  52      13.290   9.900   4.205  1.00 76.27           C  
ATOM    782  ND2 ASN A  52      14.530   9.978   4.619  1.00 76.27           N  
ATOM    783 HD21 ASN A  52      15.032   9.158   4.928  1.00 76.27           H  
ATOM    784 HD22 ASN A  52      14.831  10.894   4.921  1.00 76.27           H  
ATOM    785  OD1 ASN A  52      12.687  10.935   3.977  1.00 76.27           O  
ATOM    786  N   PHE A  53      10.219  10.490   2.872  1.00 75.29           N  
ATOM    787  H   PHE A  53      10.344  10.893   3.790  1.00 75.29           H  
ATOM    788  CA  PHE A  53       9.724  11.363   1.812  1.00 75.29           C  
ATOM    789  HA  PHE A  53       8.898  10.873   1.298  1.00 75.29           H  
ATOM    790  C   PHE A  53      10.725  11.618   0.693  1.00 75.29           C  
ATOM    791  CB  PHE A  53       9.210  12.664   2.435  1.00 75.29           C  
ATOM    792  HB2 PHE A  53      10.043  13.195   2.895  1.00 75.29           H  
ATOM    793  HB3 PHE A  53       8.494  12.426   3.221  1.00 75.29           H  
ATOM    794  O   PHE A  53      10.334  11.626  -0.471  1.00 75.29           O  
ATOM    795  CG  PHE A  53       8.525  13.565   1.429  1.00 75.29           C  
ATOM    796  CD1 PHE A  53       9.118  14.783   1.044  1.00 75.29           C  
ATOM    797  HD1 PHE A  53      10.054  15.097   1.482  1.00 75.29           H  
ATOM    798  CD2 PHE A  53       7.300  13.174   0.856  1.00 75.29           C  
ATOM    799  HD2 PHE A  53       6.832  12.241   1.135  1.00 75.29           H  
ATOM    800  CE1 PHE A  53       8.472  15.615   0.112  1.00 75.29           C  
ATOM    801  HE1 PHE A  53       8.890  16.575  -0.152  1.00 75.29           H  
ATOM    802  CE2 PHE A  53       6.669  13.994  -0.093  1.00 75.29           C  
ATOM    803  HE2 PHE A  53       5.732  13.692  -0.537  1.00 75.29           H  
ATOM    804  CZ  PHE A  53       7.246  15.223  -0.451  1.00 75.29           C  
ATOM    805  HZ  PHE A  53       6.730  15.879  -1.137  1.00 75.29           H  
ATOM    806  N   ALA A  54      12.017  11.733   1.006  1.00 76.94           N  
ATOM    807  H   ALA A  54      12.291  11.686   1.977  1.00 76.94           H  
ATOM    808  CA  ALA A  54      13.033  11.894  -0.033  1.00 76.94           C  
ATOM    809  HA  ALA A  54      12.792  12.776  -0.626  1.00 76.94           H  
ATOM    810  C   ALA A  54      13.048  10.692  -0.997  1.00 76.94           C  
ATOM    811  CB  ALA A  54      14.390  12.118   0.640  1.00 76.94           C  
ATOM    812  HB1 ALA A  54      15.154  12.257  -0.125  1.00 76.94           H  
ATOM    813  HB2 ALA A  54      14.653  11.256   1.253  1.00 76.94           H  
ATOM    814  HB3 ALA A  54      14.349  13.008   1.269  1.00 76.94           H  
ATOM    815  O   ALA A  54      13.027  10.873  -2.210  1.00 76.94           O  
ATOM    816  N   GLN A  55      12.964   9.471  -0.454  1.00 79.12           N  
ATOM    817  H   GLN A  55      12.887   9.398   0.550  1.00 79.12           H  
ATOM    818  CA  GLN A  55      12.893   8.241  -1.246  1.00 79.12           C  
ATOM    819  HA  GLN A  55      13.743   8.213  -1.927  1.00 79.12           H  
ATOM    820  C   GLN A  55      11.613   8.185  -2.094  1.00 79.12           C  
ATOM    821  CB  GLN A  55      12.972   7.044  -0.286  1.00 79.12           C  
ATOM    822  HB2 GLN A  55      12.087   7.039   0.350  1.00 79.12           H  
ATOM    823  HB3 GLN A  55      13.850   7.154   0.351  1.00 79.12           H  
ATOM    824  O   GLN A  55      11.659   7.782  -3.256  1.00 79.12           O  
ATOM    825  CG  GLN A  55      13.064   5.693  -1.012  1.00 79.12           C  
ATOM    826  HG2 GLN A  55      12.241   5.596  -1.721  1.00 79.12           H  
ATOM    827  HG3 GLN A  55      14.000   5.646  -1.568  1.00 79.12           H  
ATOM    828  CD  GLN A  55      12.987   4.502  -0.059  1.00 79.12           C  
ATOM    829  NE2 GLN A  55      13.101   3.297  -0.568  1.00 79.12           N  
ATOM    830 HE21 GLN A  55      13.161   3.165  -1.568  1.00 79.12           H  
ATOM    831 HE22 GLN A  55      12.877   2.532   0.053  1.00 79.12           H  
ATOM    832  OE1 GLN A  55      12.799   4.624   1.143  1.00 79.12           O  
ATOM    833  N   ALA A  56      10.477   8.612  -1.532  1.00 75.97           N  
ATOM    834  H   ALA A  56      10.495   8.909  -0.567  1.00 75.97           H  
ATOM    835  CA  ALA A  56       9.210   8.675  -2.256  1.00 75.97           C  
ATOM    836  HA  ALA A  56       8.983   7.685  -2.651  1.00 75.97           H  
ATOM    837  C   ALA A  56       9.282   9.648  -3.442  1.00 75.97           C  
ATOM    838  CB  ALA A  56       8.104   9.076  -1.274  1.00 75.97           C  
ATOM    839  HB1 ALA A  56       8.219  10.118  -0.977  1.00 75.97           H  
ATOM    840  HB2 ALA A  56       7.131   8.956  -1.752  1.00 75.97           H  
ATOM    841  HB3 ALA A  56       8.151   8.449  -0.384  1.00 75.97           H  
ATOM    842  O   ALA A  56       8.849   9.312  -4.546  1.00 75.97           O  
ATOM    843  N   ARG A  57       9.871  10.831  -3.234  1.00 78.12           N  
ATOM    844  H   ARG A  57      10.188  11.045  -2.299  1.00 78.12           H  
ATOM    845  CA  ARG A  57      10.040  11.845  -4.278  1.00 78.12           C  
ATOM    846  HA  ARG A  57       9.070  12.036  -4.737  1.00 78.12           H  
ATOM    847  C   ARG A  57      10.959  11.361  -5.393  1.00 78.12           C  
ATOM    848  CB  ARG A  57      10.552  13.142  -3.645  1.00 78.12           C  
ATOM    849  HB2 ARG A  57       9.896  13.418  -2.820  1.00 78.12           H  
ATOM    850  HB3 ARG A  57      11.554  12.975  -3.250  1.00 78.12           H  
ATOM    851  O   ARG A  57      10.620  11.541  -6.558  1.00 78.12           O  
ATOM    852  CG  ARG A  57      10.568  14.288  -4.669  1.00 78.12           C  
ATOM    853  HG2 ARG A  57      11.201  14.033  -5.519  1.00 78.12           H  
ATOM    854  HG3 ARG A  57       9.555  14.459  -5.033  1.00 78.12           H  
ATOM    855  CD  ARG A  57      11.088  15.578  -4.040  1.00 78.12           C  
ATOM    856  HD2 ARG A  57      10.500  15.798  -3.149  1.00 78.12           H  
ATOM    857  HD3 ARG A  57      10.953  16.390  -4.755  1.00 78.12           H  
ATOM    858  NE  ARG A  57      12.516  15.455  -3.698  1.00 78.12           N  
ATOM    859  HE  ARG A  57      12.984  14.615  -4.008  1.00 78.12           H  
ATOM    860  NH1 ARG A  57      12.714  17.450  -2.586  1.00 78.12           N  
ATOM    861 HH11 ARG A  57      13.258  18.118  -2.059  1.00 78.12           H  
ATOM    862 HH12 ARG A  57      11.738  17.635  -2.769  1.00 78.12           H  
ATOM    863  NH2 ARG A  57      14.485  16.076  -2.782  1.00 78.12           N  
ATOM    864 HH21 ARG A  57      14.876  15.216  -3.138  1.00 78.12           H  
ATOM    865 HH22 ARG A  57      15.055  16.730  -2.266  1.00 78.12           H  
ATOM    866  CZ  ARG A  57      13.229  16.330  -3.023  1.00 78.12           C  
ATOM    867  N   ASP A  58      12.070  10.717  -5.053  1.00 75.40           N  
ATOM    868  H   ASP A  58      12.332  10.675  -4.079  1.00 75.40           H  
ATOM    869  CA  ASP A  58      13.019  10.214  -6.051  1.00 75.40           C  
ATOM    870  HA  ASP A  58      13.295  11.027  -6.723  1.00 75.40           H  
ATOM    871  C   ASP A  58      12.394   9.103  -6.910  1.00 75.40           C  
ATOM    872  CB  ASP A  58      14.296   9.724  -5.348  1.00 75.40           C  
ATOM    873  HB2 ASP A  58      14.939   9.253  -6.091  1.00 75.40           H  
ATOM    874  HB3 ASP A  58      14.027   8.966  -4.612  1.00 75.40           H  
ATOM    875  O   ASP A  58      12.617   9.044  -8.120  1.00 75.40           O  
ATOM    876  CG  ASP A  58      15.106  10.835  -4.656  1.00 75.40           C  
ATOM    877  OD1 ASP A  58      14.851  12.039  -4.915  1.00 75.40           O  
ATOM    878  OD2 ASP A  58      15.996  10.468  -3.855  1.00 75.40           O  
ATOM    879  N   PHE A  59      11.557   8.250  -6.310  1.00 75.51           N  
ATOM    880  H   PHE A  59      11.436   8.322  -5.310  1.00 75.51           H  
ATOM    881  CA  PHE A  59      10.935   7.135  -7.019  1.00 75.51           C  
ATOM    882  HA  PHE A  59      11.672   6.724  -7.709  1.00 75.51           H  
ATOM    883  C   PHE A  59       9.722   7.551  -7.867  1.00 75.51           C  
ATOM    884  CB  PHE A  59      10.573   6.037  -6.014  1.00 75.51           C  
ATOM    885  HB2 PHE A  59      11.409   5.887  -5.329  1.00 75.51           H  
ATOM    886  HB3 PHE A  59       9.709   6.339  -5.422  1.00 75.51           H  
ATOM    887  O   PHE A  59       9.631   7.212  -9.050  1.00 75.51           O  
ATOM    888  CG  PHE A  59      10.291   4.730  -6.715  1.00 75.51           C  
ATOM    889  CD1 PHE A  59       8.991   4.424  -7.151  1.00 75.51           C  
ATOM    890  HD1 PHE A  59       8.169   5.084  -6.918  1.00 75.51           H  
ATOM    891  CD2 PHE A  59      11.358   3.866  -7.022  1.00 75.51           C  
ATOM    892  HD2 PHE A  59      12.358   4.109  -6.695  1.00 75.51           H  
ATOM    893  CE1 PHE A  59       8.770   3.271  -7.920  1.00 75.51           C  
ATOM    894  HE1 PHE A  59       7.764   3.026  -8.227  1.00 75.51           H  
ATOM    895  CE2 PHE A  59      11.131   2.699  -7.770  1.00 75.51           C  
ATOM    896  HE2 PHE A  59      11.953   2.036  -7.997  1.00 75.51           H  
ATOM    897  CZ  PHE A  59       9.838   2.408  -8.234  1.00 75.51           C  
ATOM    898  HZ  PHE A  59       9.662   1.503  -8.795  1.00 75.51           H  
ATOM    899  N   PHE A  60       8.775   8.282  -7.273  1.00 75.52           N  
ATOM    900  H   PHE A  60       8.902   8.544  -6.306  1.00 75.52           H  
ATOM    901  CA  PHE A  60       7.511   8.631  -7.928  1.00 75.52           C  
ATOM    902  HA  PHE A  60       7.276   7.857  -8.658  1.00 75.52           H  
ATOM    903  C   PHE A  60       7.584   9.937  -8.724  1.00 75.52           C  
ATOM    904  CB  PHE A  60       6.370   8.630  -6.901  1.00 75.52           C  
ATOM    905  HB2 PHE A  60       5.471   9.032  -7.370  1.00 75.52           H  
ATOM    906  HB3 PHE A  60       6.622   9.287  -6.069  1.00 75.52           H  
ATOM    907  O   PHE A  60       6.728  10.152  -9.581  1.00 75.52           O  
ATOM    908  CG  PHE A  60       6.049   7.238  -6.388  1.00 75.52           C  
ATOM    909  CD1 PHE A  60       5.372   6.324  -7.219  1.00 75.52           C  
ATOM    910  HD1 PHE A  60       5.061   6.624  -8.209  1.00 75.52           H  
ATOM    911  CD2 PHE A  60       6.486   6.821  -5.117  1.00 75.52           C  
ATOM    912  HD2 PHE A  60       7.034   7.500  -4.480  1.00 75.52           H  
ATOM    913  CE1 PHE A  60       5.105   5.017  -6.777  1.00 75.52           C  
ATOM    914  HE1 PHE A  60       4.577   4.323  -7.413  1.00 75.52           H  
ATOM    915  CE2 PHE A  60       6.259   5.497  -4.701  1.00 75.52           C  
ATOM    916  HE2 PHE A  60       6.672   5.131  -3.773  1.00 75.52           H  
ATOM    917  CZ  PHE A  60       5.546   4.603  -5.513  1.00 75.52           C  
ATOM    918  HZ  PHE A  60       5.368   3.591  -5.180  1.00 75.52           H  
ATOM    919  N   ARG A  61       8.602  10.785  -8.494  1.00 71.83           N  
ATOM    920  H   ARG A  61       9.256  10.518  -7.773  1.00 71.83           H  
ATOM    921  CA  ARG A  61       8.875  12.090  -9.144  1.00 71.83           C  
ATOM    922  HA  ARG A  61       9.757  12.516  -8.666  1.00 71.83           H  
ATOM    923  C   ARG A  61       7.800  13.169  -8.983  1.00 71.83           C  
ATOM    924  CB  ARG A  61       9.217  11.883 -10.626  1.00 71.83           C  
ATOM    925  HB2 ARG A  61       9.392  12.860 -11.077  1.00 71.83           H  
ATOM    926  HB3 ARG A  61       8.372  11.424 -11.140  1.00 71.83           H  
ATOM    927  O   ARG A  61       8.112  14.353  -9.055  1.00 71.83           O  
ATOM    928  CG  ARG A  61      10.471  11.028 -10.830  1.00 71.83           C  
ATOM    929  HG2 ARG A  61      10.350  10.044 -10.377  1.00 71.83           H  
ATOM    930  HG3 ARG A  61      11.321  11.532 -10.371  1.00 71.83           H  
ATOM    931  CD  ARG A  61      10.707  10.866 -12.330  1.00 71.83           C  
ATOM    932  HD2 ARG A  61      10.572  11.834 -12.813  1.00 71.83           H  
ATOM    933  HD3 ARG A  61       9.981  10.161 -12.735  1.00 71.83           H  
ATOM    934  NE  ARG A  61      12.068  10.401 -12.590  1.00 71.83           N  
ATOM    935  HE  ARG A  61      12.681  10.298 -11.795  1.00 71.83           H  
ATOM    936  NH1 ARG A  61      12.015  10.549 -14.884  1.00 71.83           N  
ATOM    937 HH11 ARG A  61      11.025  10.742 -14.849  1.00 71.83           H  
ATOM    938 HH12 ARG A  61      12.536  10.608 -15.747  1.00 71.83           H  
ATOM    939  NH2 ARG A  61      13.946  10.273 -13.799  1.00 71.83           N  
ATOM    940 HH21 ARG A  61      14.435  10.310 -14.682  1.00 71.83           H  
ATOM    941 HH22 ARG A  61      14.415  10.813 -13.086  1.00 71.83           H  
ATOM    942  CZ  ARG A  61      12.662  10.395 -13.760  1.00 71.83           C  
ATOM    943  N   GLY A  62       6.547  12.779  -8.787  1.00 77.07           N  
ATOM    944  H   GLY A  62       6.358  11.788  -8.834  1.00 77.07           H  
ATOM    945  CA  GLY A  62       5.395  13.650  -8.630  1.00 77.07           C  
ATOM    946  HA2 GLY A  62       5.392  14.079  -7.628  1.00 77.07           H  
ATOM    947  HA3 GLY A  62       5.453  14.467  -9.350  1.00 77.07           H  
ATOM    948  C   GLY A  62       4.081  12.901  -8.843  1.00 77.07           C  
ATOM    949  O   GLY A  62       4.056  11.687  -9.062  1.00 77.07           O  
ATOM    950  N   GLY A  63       2.990  13.661  -8.814  1.00 77.55           N  
ATOM    951  H   GLY A  63       3.085  14.616  -8.501  1.00 77.55           H  
ATOM    952  CA  GLY A  63       1.628  13.160  -8.976  1.00 77.55           C  
ATOM    953  HA2 GLY A  63       1.632  12.166  -9.425  1.00 77.55           H  
ATOM    954  HA3 GLY A  63       1.083  13.827  -9.644  1.00 77.55           H  
ATOM    955  C   GLY A  63       0.873  13.089  -7.653  1.00 77.55           C  
ATOM    956  O   GLY A  63       1.452  13.249  -6.579  1.00 77.55           O  
ATOM    957  N   GLU A  64      -0.428  12.825  -7.749  1.00 79.04           N  
ATOM    958  H   GLU A  64      -0.842  12.709  -8.663  1.00 79.04           H  
ATOM    959  CA  GLU A  64      -1.339  12.827  -6.599  1.00 79.04           C  
ATOM    960  HA  GLU A  64      -1.325  13.814  -6.137  1.00 79.04           H  
ATOM    961  C   GLU A  64      -0.935  11.824  -5.513  1.00 79.04           C  
ATOM    962  CB  GLU A  64      -2.767  12.524  -7.078  1.00 79.04           C  
ATOM    963  HB2 GLU A  64      -3.405  12.425  -6.199  1.00 79.04           H  
ATOM    964  HB3 GLU A  64      -2.781  11.578  -7.619  1.00 79.04           H  
ATOM    965  O   GLU A  64      -1.133  12.084  -4.329  1.00 79.04           O  
ATOM    966  CG  GLU A  64      -3.310  13.645  -7.980  1.00 79.04           C  
ATOM    967  HG2 GLU A  64      -2.759  13.634  -8.921  1.00 79.04           H  
ATOM    968  HG3 GLU A  64      -3.119  14.601  -7.493  1.00 79.04           H  
ATOM    969  CD  GLU A  64      -4.815  13.544  -8.272  1.00 79.04           C  
ATOM    970  OE1 GLU A  64      -5.289  14.387  -9.062  1.00 79.04           O  
ATOM    971  OE2 GLU A  64      -5.508  12.693  -7.669  1.00 79.04           O  
ATOM    972  N   LEU A  65      -0.309  10.704  -5.893  1.00 81.50           N  
ATOM    973  H   LEU A  65      -0.215  10.511  -6.880  1.00 81.50           H  
ATOM    974  CA  LEU A  65       0.216   9.733  -4.937  1.00 81.50           C  
ATOM    975  HA  LEU A  65      -0.604   9.432  -4.285  1.00 81.50           H  
ATOM    976  C   LEU A  65       1.308  10.334  -4.040  1.00 81.50           C  
ATOM    977  CB  LEU A  65       0.717   8.505  -5.717  1.00 81.50           C  
ATOM    978  HB2 LEU A  65       1.532   8.821  -6.368  1.00 81.50           H  
ATOM    979  HB3 LEU A  65      -0.097   8.139  -6.343  1.00 81.50           H  
ATOM    980  O   LEU A  65       1.291  10.101  -2.835  1.00 81.50           O  
ATOM    981  CG  LEU A  65       1.211   7.339  -4.844  1.00 81.50           C  
ATOM    982  HG  LEU A  65       2.040   7.675  -4.221  1.00 81.50           H  
ATOM    983  CD1 LEU A  65       0.105   6.782  -3.952  1.00 81.50           C  
ATOM    984 HD11 LEU A  65       0.469   5.908  -3.413  1.00 81.50           H  
ATOM    985 HD12 LEU A  65      -0.760   6.499  -4.553  1.00 81.50           H  
ATOM    986 HD13 LEU A  65      -0.180   7.536  -3.219  1.00 81.50           H  
ATOM    987  CD2 LEU A  65       1.717   6.208  -5.739  1.00 81.50           C  
ATOM    988 HD21 LEU A  65       2.593   6.546  -6.293  1.00 81.50           H  
ATOM    989 HD22 LEU A  65       2.000   5.347  -5.133  1.00 81.50           H  
ATOM    990 HD23 LEU A  65       0.935   5.902  -6.434  1.00 81.50           H  
ATOM    991  N   LEU A  66       2.232  11.126  -4.597  1.00 81.06           N  
ATOM    992  H   LEU A  66       2.102  11.415  -5.556  1.00 81.06           H  
ATOM    993  CA  LEU A  66       3.294  11.763  -3.811  1.00 81.06           C  
ATOM    994  HA  LEU A  66       3.778  10.995  -3.207  1.00 81.06           H  
ATOM    995  C   LEU A  66       2.714  12.804  -2.848  1.00 81.06           C  
ATOM    996  CB  LEU A  66       4.333  12.399  -4.753  1.00 81.06           C  
ATOM    997  HB2 LEU A  66       4.694  11.644  -5.452  1.00 81.06           H  
ATOM    998  HB3 LEU A  66       3.843  13.186  -5.325  1.00 81.06           H  
ATOM    999  O   LEU A  66       3.095  12.838  -1.678  1.00 81.06           O  
ATOM   1000  CG  LEU A  66       5.535  13.013  -4.006  1.00 81.06           C  
ATOM   1001  HG  LEU A  66       5.189  13.711  -3.243  1.00 81.06           H  
ATOM   1002  CD1 LEU A  66       6.405  11.944  -3.340  1.00 81.06           C  
ATOM   1003 HD11 LEU A  66       7.261  12.419  -2.860  1.00 81.06           H  
ATOM   1004 HD12 LEU A  66       6.749  11.220  -4.079  1.00 81.06           H  
ATOM   1005 HD13 LEU A  66       5.835  11.434  -2.563  1.00 81.06           H  
ATOM   1006  CD2 LEU A  66       6.409  13.796  -4.984  1.00 81.06           C  
ATOM   1007 HD21 LEU A  66       6.744  13.150  -5.795  1.00 81.06           H  
ATOM   1008 HD22 LEU A  66       7.270  14.202  -4.453  1.00 81.06           H  
ATOM   1009 HD23 LEU A  66       5.835  14.634  -5.381  1.00 81.06           H  
ATOM   1010  N   ASP A  67       1.765  13.603  -3.332  1.00 82.39           N  
ATOM   1011  H   ASP A  67       1.531  13.540  -4.313  1.00 82.39           H  
ATOM   1012  CA  ASP A  67       1.100  14.626  -2.527  1.00 82.39           C  
ATOM   1013  HA  ASP A  67       1.863  15.284  -2.109  1.00 82.39           H  
ATOM   1014  C   ASP A  67       0.328  13.989  -1.357  1.00 82.39           C  
ATOM   1015  CB  ASP A  67       0.161  15.456  -3.421  1.00 82.39           C  
ATOM   1016  HB2 ASP A  67      -0.533  14.779  -3.919  1.00 82.39           H  
ATOM   1017  HB3 ASP A  67      -0.424  16.123  -2.788  1.00 82.39           H  
ATOM   1018  O   ASP A  67       0.418  14.439  -0.214  1.00 82.39           O  
ATOM   1019  CG  ASP A  67       0.872  16.309  -4.486  1.00 82.39           C  
ATOM   1020  OD1 ASP A  67       2.042  16.692  -4.271  1.00 82.39           O  
ATOM   1021  OD2 ASP A  67       0.224  16.614  -5.514  1.00 82.39           O  
ATOM   1022  N   ALA A  68      -0.377  12.883  -1.611  1.00 82.33           N  
ATOM   1023  H   ALA A  68      -0.442  12.563  -2.567  1.00 82.33           H  
ATOM   1024  CA  ALA A  68      -1.078  12.127  -0.578  1.00 82.33           C  
ATOM   1025  HA  ALA A  68      -1.745  12.801  -0.039  1.00 82.33           H  
ATOM   1026  C   ALA A  68      -0.125  11.487   0.444  1.00 82.33           C  
ATOM   1027  CB  ALA A  68      -1.916  11.057  -1.267  1.00 82.33           C  
ATOM   1028  HB1 ALA A  68      -1.256  10.409  -1.843  1.00 82.33           H  
ATOM   1029  HB2 ALA A  68      -2.640  11.523  -1.935  1.00 82.33           H  
ATOM   1030  HB3 ALA A  68      -2.440  10.466  -0.516  1.00 82.33           H  
ATOM   1031  O   ALA A  68      -0.423  11.479   1.639  1.00 82.33           O  
ATOM   1032  N   ILE A  69       1.029  10.982  -0.001  1.00 82.47           N  
ATOM   1033  H   ILE A  69       1.201  10.993  -0.996  1.00 82.47           H  
ATOM   1034  CA  ILE A  69       2.071  10.445   0.884  1.00 82.47           C  
ATOM   1035  HA  ILE A  69       1.627   9.690   1.532  1.00 82.47           H  
ATOM   1036  C   ILE A  69       2.619  11.549   1.804  1.00 82.47           C  
ATOM   1037  CB  ILE A  69       3.172   9.769   0.036  1.00 82.47           C  
ATOM   1038  HB  ILE A  69       3.450  10.445  -0.773  1.00 82.47           H  
ATOM   1039  O   ILE A  69       2.783  11.320   3.003  1.00 82.47           O  
ATOM   1040  CG1 ILE A  69       2.682   8.439  -0.575  1.00 82.47           C  
ATOM   1041 HG12 ILE A  69       1.658   8.545  -0.931  1.00 82.47           H  
ATOM   1042 HG13 ILE A  69       2.676   7.666   0.194  1.00 82.47           H  
ATOM   1043  CG2 ILE A  69       4.427   9.498   0.872  1.00 82.47           C  
ATOM   1044 HG21 ILE A  69       5.171   8.947   0.297  1.00 82.47           H  
ATOM   1045 HG22 ILE A  69       4.870  10.452   1.157  1.00 82.47           H  
ATOM   1046 HG23 ILE A  69       4.172   8.932   1.768  1.00 82.47           H  
ATOM   1047  CD1 ILE A  69       3.551   7.965  -1.747  1.00 82.47           C  
ATOM   1048 HD11 ILE A  69       4.554   7.704  -1.408  1.00 82.47           H  
ATOM   1049 HD12 ILE A  69       3.622   8.745  -2.504  1.00 82.47           H  
ATOM   1050 HD13 ILE A  69       3.091   7.083  -2.194  1.00 82.47           H  
ATOM   1051  N   GLU A  70       2.851  12.762   1.288  1.00 81.26           N  
ATOM   1052  H   GLU A  70       2.719  12.905   0.297  1.00 81.26           H  
ATOM   1053  CA  GLU A  70       3.256  13.905   2.119  1.00 81.26           C  
ATOM   1054  HA  GLU A  70       4.182  13.651   2.635  1.00 81.26           H  
ATOM   1055  C   GLU A  70       2.195  14.230   3.181  1.00 81.26           C  
ATOM   1056  CB  GLU A  70       3.501  15.150   1.250  1.00 81.26           C  
ATOM   1057  HB2 GLU A  70       4.095  14.886   0.375  1.00 81.26           H  
ATOM   1058  HB3 GLU A  70       2.543  15.545   0.911  1.00 81.26           H  
ATOM   1059  O   GLU A  70       2.510  14.441   4.357  1.00 81.26           O  
ATOM   1060  CG  GLU A  70       4.232  16.229   2.061  1.00 81.26           C  
ATOM   1061  HG2 GLU A  70       5.225  15.861   2.320  1.00 81.26           H  
ATOM   1062  HG3 GLU A  70       3.696  16.405   2.993  1.00 81.26           H  
ATOM   1063  CD  GLU A  70       4.365  17.569   1.333  1.00 81.26           C  
ATOM   1064  OE1 GLU A  70       4.227  18.617   2.008  1.00 81.26           O  
ATOM   1065  OE2 GLU A  70       4.695  17.605   0.135  1.00 81.26           O  
ATOM   1066  N   MET A  71       0.922  14.239   2.776  1.00 79.32           N  
ATOM   1067  H   MET A  71       0.736  14.083   1.796  1.00 79.32           H  
ATOM   1068  CA  MET A  71      -0.202  14.490   3.677  1.00 79.32           C  
ATOM   1069  HA  MET A  71      -0.033  15.436   4.190  1.00 79.32           H  
ATOM   1070  C   MET A  71      -0.326  13.416   4.763  1.00 79.32           C  
ATOM   1071  CB  MET A  71      -1.501  14.600   2.868  1.00 79.32           C  
ATOM   1072  HB2 MET A  71      -2.352  14.574   3.547  1.00 79.32           H  
ATOM   1073  HB3 MET A  71      -1.595  13.753   2.188  1.00 79.32           H  
ATOM   1074  O   MET A  71      -0.582  13.762   5.918  1.00 79.32           O  
ATOM   1075  CG  MET A  71      -1.562  15.903   2.068  1.00 79.32           C  
ATOM   1076  HG2 MET A  71      -0.787  15.885   1.302  1.00 79.32           H  
ATOM   1077  HG3 MET A  71      -1.358  16.744   2.730  1.00 79.32           H  
ATOM   1078  SD  MET A  71      -3.168  16.179   1.276  1.00 79.32           S  
ATOM   1079  CE  MET A  71      -2.629  17.118  -0.176  1.00 79.32           C  
ATOM   1080  HE1 MET A  71      -1.916  16.526  -0.749  1.00 79.32           H  
ATOM   1081  HE2 MET A  71      -3.488  17.341  -0.809  1.00 79.32           H  
ATOM   1082  HE3 MET A  71      -2.155  18.049   0.136  1.00 79.32           H  
ATOM   1083  N   ALA A  72      -0.098  12.146   4.424  1.00 80.95           N  
ATOM   1084  H   ALA A  72       0.063  11.930   3.451  1.00 80.95           H  
ATOM   1085  CA  ALA A  72      -0.130  11.035   5.372  1.00 80.95           C  
ATOM   1086  HA  ALA A  72      -1.051  11.105   5.950  1.00 80.95           H  
ATOM   1087  C   ALA A  72       1.047  11.061   6.365  1.00 80.95           C  
ATOM   1088  CB  ALA A  72      -0.164   9.725   4.577  1.00 80.95           C  
ATOM   1089  HB1 ALA A  72       0.735   9.632   3.968  1.00 80.95           H  
ATOM   1090  HB2 ALA A  72      -1.041   9.710   3.929  1.00 80.95           H  
ATOM   1091  HB3 ALA A  72      -0.221   8.884   5.267  1.00 80.95           H  
ATOM   1092  O   ALA A  72       0.890  10.662   7.522  1.00 80.95           O  
ATOM   1093  N   TRP A  73       2.220  11.556   5.953  1.00 79.67           N  
ATOM   1094  H   TRP A  73       2.328  11.779   4.974  1.00 79.67           H  
ATOM   1095  CA  TRP A  73       3.381  11.693   6.840  1.00 79.67           C  
ATOM   1096  HA  TRP A  73       3.386  10.843   7.521  1.00 79.67           H  
ATOM   1097  C   TRP A  73       3.332  12.911   7.754  1.00 79.67           C  
ATOM   1098  CB  TRP A  73       4.682  11.700   6.027  1.00 79.67           C  
ATOM   1099  HB2 TRP A  73       4.511  12.185   5.067  1.00 79.67           H  
ATOM   1100  HB3 TRP A  73       5.425  12.296   6.557  1.00 79.67           H  
ATOM   1101  O   TRP A  73       3.813  12.838   8.885  1.00 79.67           O  
ATOM   1102  CG  TRP A  73       5.304  10.359   5.805  1.00 79.67           C  
ATOM   1103  CD1 TRP A  73       5.264   9.321   6.661  1.00 79.67           C  
ATOM   1104  HD1 TRP A  73       4.755   9.355   7.614  1.00 79.67           H  
ATOM   1105  CD2 TRP A  73       6.081   9.887   4.675  1.00 79.67           C  
ATOM   1106  CE2 TRP A  73       6.505   8.547   4.935  1.00 79.67           C  
ATOM   1107  CE3 TRP A  73       6.413  10.444   3.431  1.00 79.67           C  
ATOM   1108  HE3 TRP A  73       6.035  11.424   3.182  1.00 79.67           H  
ATOM   1109  NE1 TRP A  73       5.970   8.245   6.165  1.00 79.67           N  
ATOM   1110  HE1 TRP A  73       6.037   7.354   6.635  1.00 79.67           H  
ATOM   1111  CH2 TRP A  73       7.550   8.380   2.776  1.00 79.67           C  
ATOM   1112  HH2 TRP A  73       8.069   7.811   2.018  1.00 79.67           H  
ATOM   1113  CZ2 TRP A  73       7.260   7.807   4.020  1.00 79.67           C  
ATOM   1114  HZ2 TRP A  73       7.542   6.789   4.248  1.00 79.67           H  
ATOM   1115  CZ3 TRP A  73       7.092   9.670   2.477  1.00 79.67           C  
ATOM   1116  HZ3 TRP A  73       7.174  10.029   1.461  1.00 79.67           H  
ATOM   1117  N   ASN A  74       2.742  14.017   7.302  1.00 78.71           N  
ATOM   1118  H   ASN A  74       2.410  14.022   6.348  1.00 78.71           H  
ATOM   1119  CA  ASN A  74       2.587  15.220   8.115  1.00 78.71           C  
ATOM   1120  HA  ASN A  74       2.905  15.016   9.137  1.00 78.71           H  
ATOM   1121  C   ASN A  74       1.116  15.643   8.207  1.00 78.71           C  
ATOM   1122  CB  ASN A  74       3.522  16.305   7.563  1.00 78.71           C  
ATOM   1123  HB2 ASN A  74       3.229  16.561   6.544  1.00 78.71           H  
ATOM   1124  HB3 ASN A  74       4.539  15.913   7.533  1.00 78.71           H  
ATOM   1125  O   ASN A  74       0.735  16.674   7.641  1.00 78.71           O  
ATOM   1126  CG  ASN A  74       3.531  17.557   8.423  1.00 78.71           C  
ATOM   1127  ND2 ASN A  74       4.185  18.599   7.971  1.00 78.71           N  
ATOM   1128 HD21 ASN A  74       4.261  19.378   8.610  1.00 78.71           H  
ATOM   1129 HD22 ASN A  74       4.731  18.522   7.125  1.00 78.71           H  
ATOM   1130  OD1 ASN A  74       2.950  17.643   9.489  1.00 78.71           O  
ATOM   1131  N   PRO A  75       0.257  14.874   8.890  1.00 73.94           N  
ATOM   1132  CA  PRO A  75      -1.163  15.175   8.910  1.00 73.94           C  
ATOM   1133  HA  PRO A  75      -1.490  15.493   7.920  1.00 73.94           H  
ATOM   1134  C   PRO A  75      -1.535  16.258   9.932  1.00 73.94           C  
ATOM   1135  CB  PRO A  75      -1.815  13.845   9.236  1.00 73.94           C  
ATOM   1136  HB2 PRO A  75      -1.929  13.262   8.322  1.00 73.94           H  
ATOM   1137  HB3 PRO A  75      -2.784  14.023   9.702  1.00 73.94           H  
ATOM   1138  O   PRO A  75      -2.530  16.963   9.759  1.00 73.94           O  
ATOM   1139  CG  PRO A  75      -0.802  13.157  10.153  1.00 73.94           C  
ATOM   1140  HG2 PRO A  75      -0.891  13.538  11.171  1.00 73.94           H  
ATOM   1141  HG3 PRO A  75      -0.918  12.074  10.132  1.00 73.94           H  
ATOM   1142  CD  PRO A  75       0.528  13.601   9.547  1.00 73.94           C  
ATOM   1143  HD2 PRO A  75       0.832  12.867   8.800  1.00 73.94           H  
ATOM   1144  HD3 PRO A  75       1.289  13.700  10.321  1.00 73.94           H  
ATOM   1145  N   SER A  76      -0.738  16.426  10.988  1.00 69.30           N  
ATOM   1146  H   SER A  76       0.103  15.869  11.054  1.00 69.30           H  
ATOM   1147  CA  SER A  76      -1.035  17.304  12.117  1.00 69.30           C  
ATOM   1148  HA  SER A  76      -1.762  18.055  11.810  1.00 69.30           H  
ATOM   1149  C   SER A  76       0.233  17.971  12.641  1.00 69.30           C  
ATOM   1150  CB  SER A  76      -1.644  16.467  13.237  1.00 69.30           C  
ATOM   1151  HB2 SER A  76      -0.934  15.688  13.515  1.00 69.30           H  
ATOM   1152  HB3 SER A  76      -2.545  15.978  12.867  1.00 69.30           H  
ATOM   1153  O   SER A  76       1.280  17.330  12.672  1.00 69.30           O  
ATOM   1154  OG  SER A  76      -1.946  17.250  14.379  1.00 69.30           O  
ATOM   1155  HG  SER A  76      -2.763  16.877  14.719  1.00 69.30           H  
ATOM   1156  N   PRO A  77       0.154  19.224  13.123  1.00 67.89           N  
ATOM   1157  CA  PRO A  77       1.267  19.843  13.839  1.00 67.89           C  
ATOM   1158  HA  PRO A  77       2.170  19.805  13.229  1.00 67.89           H  
ATOM   1159  C   PRO A  77       1.576  19.160  15.183  1.00 67.89           C  
ATOM   1160  CB  PRO A  77       0.843  21.303  14.031  1.00 67.89           C  
ATOM   1161  HB2 PRO A  77       1.177  21.889  13.175  1.00 67.89           H  
ATOM   1162  HB3 PRO A  77       1.236  21.727  14.955  1.00 67.89           H  
ATOM   1163  O   PRO A  77       2.705  19.249  15.657  1.00 67.89           O  
ATOM   1164  CG  PRO A  77      -0.685  21.246  14.041  1.00 67.89           C  
ATOM   1165  HG2 PRO A  77      -1.128  22.188  13.718  1.00 67.89           H  
ATOM   1166  HG3 PRO A  77      -1.033  20.980  15.039  1.00 67.89           H  
ATOM   1167  CD  PRO A  77      -0.999  20.113  13.072  1.00 67.89           C  
ATOM   1168  HD2 PRO A  77      -1.920  19.614  13.374  1.00 67.89           H  
ATOM   1169  HD3 PRO A  77      -1.104  20.515  12.064  1.00 67.89           H  
ATOM   1170  N   ASP A  78       0.597  18.476  15.787  1.00 68.99           N  
ATOM   1171  H   ASP A  78      -0.290  18.392  15.311  1.00 68.99           H  
ATOM   1172  CA  ASP A  78       0.712  17.931  17.148  1.00 68.99           C  
ATOM   1173  HA  ASP A  78       1.638  18.273  17.611  1.00 68.99           H  
ATOM   1174  C   ASP A  78       0.719  16.395  17.186  1.00 68.99           C  
ATOM   1175  CB  ASP A  78      -0.461  18.438  18.000  1.00 68.99           C  
ATOM   1176  HB2 ASP A  78      -0.405  17.967  18.981  1.00 68.99           H  
ATOM   1177  HB3 ASP A  78      -1.392  18.114  17.535  1.00 68.99           H  
ATOM   1178  O   ASP A  78       1.022  15.797  18.217  1.00 68.99           O  
ATOM   1179  CG  ASP A  78      -0.527  19.952  18.225  1.00 68.99           C  
ATOM   1180  OD1 ASP A  78       0.430  20.706  17.968  1.00 68.99           O  
ATOM   1181  OD2 ASP A  78      -1.603  20.398  18.687  1.00 68.99           O  
ATOM   1182  N   THR A  79       0.328  15.736  16.094  1.00 65.89           N  
ATOM   1183  H   THR A  79       0.165  16.268  15.251  1.00 65.89           H  
ATOM   1184  CA  THR A  79       0.174  14.277  16.026  1.00 65.89           C  
ATOM   1185  HA  THR A  79       0.513  13.842  16.967  1.00 65.89           H  
ATOM   1186  C   THR A  79       1.060  13.715  14.928  1.00 65.89           C  
ATOM   1187  CB  THR A  79      -1.293  13.857  15.838  1.00 65.89           C  
ATOM   1188  HB  THR A  79      -1.619  14.064  14.819  1.00 65.89           H  
ATOM   1189  O   THR A  79       1.087  14.234  13.813  1.00 65.89           O  
ATOM   1190  CG2 THR A  79      -1.506  12.375  16.140  1.00 65.89           C  
ATOM   1191 HG21 THR A  79      -1.011  11.763  15.386  1.00 65.89           H  
ATOM   1192 HG22 THR A  79      -2.572  12.151  16.115  1.00 65.89           H  
ATOM   1193 HG23 THR A  79      -1.116  12.123  17.126  1.00 65.89           H  
ATOM   1194  OG1 THR A  79      -2.105  14.585  16.738  1.00 65.89           O  
ATOM   1195  HG1 THR A  79      -1.519  14.879  17.439  1.00 65.89           H  
ATOM   1196  N   ARG A  80       1.805  12.659  15.261  1.00 69.30           N  
ATOM   1197  H   ARG A  80       1.645  12.227  16.160  1.00 69.30           H  
ATOM   1198  CA  ARG A  80       2.724  11.995  14.333  1.00 69.30           C  
ATOM   1199  HA  ARG A  80       3.374  12.746  13.886  1.00 69.30           H  
ATOM   1200  C   ARG A  80       1.927  11.356  13.191  1.00 69.30           C  
ATOM   1201  CB  ARG A  80       3.579  10.965  15.091  1.00 69.30           C  
ATOM   1202  HB2 ARG A  80       4.231  10.460  14.378  1.00 69.30           H  
ATOM   1203  HB3 ARG A  80       2.926  10.218  15.543  1.00 69.30           H  
ATOM   1204  O   ARG A  80       0.829  10.860  13.424  1.00 69.30           O  
ATOM   1205  CG  ARG A  80       4.441  11.627  16.181  1.00 69.30           C  
ATOM   1206  HG2 ARG A  80       3.799  12.113  16.916  1.00 69.30           H  
ATOM   1207  HG3 ARG A  80       5.083  12.377  15.721  1.00 69.30           H  
ATOM   1208  CD  ARG A  80       5.310  10.593  16.902  1.00 69.30           C  
ATOM   1209  HD2 ARG A  80       4.660   9.842  17.353  1.00 69.30           H  
ATOM   1210  HD3 ARG A  80       5.949  10.106  16.166  1.00 69.30           H  
ATOM   1211  NE  ARG A  80       6.139  11.225  17.949  1.00 69.30           N  
ATOM   1212  HE  ARG A  80       5.918  12.182  18.183  1.00 69.30           H  
ATOM   1213  NH1 ARG A  80       7.468   9.409  18.398  1.00 69.30           N  
ATOM   1214 HH11 ARG A  80       6.903   8.861  17.765  1.00 69.30           H  
ATOM   1215 HH12 ARG A  80       8.184   8.956  18.948  1.00 69.30           H  
ATOM   1216  NH2 ARG A  80       7.792  11.313  19.517  1.00 69.30           N  
ATOM   1217 HH21 ARG A  80       7.537  12.266  19.732  1.00 69.30           H  
ATOM   1218 HH22 ARG A  80       8.524  10.852  20.037  1.00 69.30           H  
ATOM   1219  CZ  ARG A  80       7.127  10.649  18.612  1.00 69.30           C  
ATOM   1220  N   GLY A  81       2.463  11.416  11.974  1.00 70.61           N  
ATOM   1221  H   GLY A  81       3.366  11.851  11.853  1.00 70.61           H  
ATOM   1222  CA  GLY A  81       1.868  10.758  10.811  1.00 70.61           C  
ATOM   1223  HA2 GLY A  81       0.781  10.816  10.865  1.00 70.61           H  
ATOM   1224  HA3 GLY A  81       2.191  11.260   9.899  1.00 70.61           H  
ATOM   1225  C   GLY A  81       2.240   9.284  10.701  1.00 70.61           C  
ATOM   1226  O   GLY A  81       2.815   8.701  11.623  1.00 70.61           O  
ATOM   1227  N   ALA A  82       1.936   8.699   9.544  1.00 74.16           N  
ATOM   1228  H   ALA A  82       1.463   9.244   8.837  1.00 74.16           H  
ATOM   1229  CA  ALA A  82       2.182   7.287   9.275  1.00 74.16           C  
ATOM   1230  HA  ALA A  82       1.626   6.707  10.012  1.00 74.16           H  
ATOM   1231  C   ALA A  82       3.672   6.916   9.412  1.00 74.16           C  
ATOM   1232  CB  ALA A  82       1.634   6.947   7.885  1.00 74.16           C  
ATOM   1233  HB1 ALA A  82       2.118   7.574   7.136  1.00 74.16           H  
ATOM   1234  HB2 ALA A  82       1.827   5.898   7.658  1.00 74.16           H  
ATOM   1235  HB3 ALA A  82       0.557   7.112   7.856  1.00 74.16           H  
ATOM   1236  O   ALA A  82       4.568   7.678   9.054  1.00 74.16           O  
ATOM   1237  N   GLY A  83       3.960   5.717   9.917  1.00 72.82           N  
ATOM   1238  H   GLY A  83       3.191   5.131  10.209  1.00 72.82           H  
ATOM   1239  CA  GLY A  83       5.333   5.209   9.978  1.00 72.82           C  
ATOM   1240  HA2 GLY A  83       6.013   6.004  10.287  1.00 72.82           H  
ATOM   1241  HA3 GLY A  83       5.399   4.409  10.715  1.00 72.82           H  
ATOM   1242  C   GLY A  83       5.783   4.685   8.617  1.00 72.82           C  
ATOM   1243  O   GLY A  83       6.489   5.358   7.863  1.00 72.82           O  
ATOM   1244  N   LYS A  84       5.335   3.464   8.314  1.00 79.93           N  
ATOM   1245  H   LYS A  84       4.678   3.035   8.950  1.00 79.93           H  
ATOM   1246  CA  LYS A  84       5.585   2.767   7.051  1.00 79.93           C  
ATOM   1247  HA  LYS A  84       6.485   3.161   6.579  1.00 79.93           H  
ATOM   1248  C   LYS A  84       4.423   2.979   6.089  1.00 79.93           C  
ATOM   1249  CB  LYS A  84       5.772   1.271   7.312  1.00 79.93           C  
ATOM   1250  HB2 LYS A  84       4.905   0.885   7.850  1.00 79.93           H  
ATOM   1251  HB3 LYS A  84       5.824   0.766   6.348  1.00 79.93           H  
ATOM   1252  O   LYS A  84       3.271   2.765   6.471  1.00 79.93           O  
ATOM   1253  CG  LYS A  84       7.047   0.957   8.104  1.00 79.93           C  
ATOM   1254  HG2 LYS A  84       7.001   1.399   9.100  1.00 79.93           H  
ATOM   1255  HG3 LYS A  84       7.909   1.350   7.566  1.00 79.93           H  
ATOM   1256  CD  LYS A  84       7.160  -0.563   8.215  1.00 79.93           C  
ATOM   1257  HD2 LYS A  84       6.357  -0.951   8.841  1.00 79.93           H  
ATOM   1258  HD3 LYS A  84       7.036  -0.976   7.214  1.00 79.93           H  
ATOM   1259  CE  LYS A  84       8.512  -1.001   8.771  1.00 79.93           C  
ATOM   1260  HE2 LYS A  84       8.440  -1.105   9.854  1.00 79.93           H  
ATOM   1261  HE3 LYS A  84       9.250  -0.238   8.524  1.00 79.93           H  
ATOM   1262  NZ  LYS A  84       8.894  -2.273   8.119  1.00 79.93           N  
ATOM   1263  HZ1 LYS A  84       9.793  -2.629   8.409  1.00 79.93           H  
ATOM   1264  HZ2 LYS A  84       8.176  -2.977   8.214  1.00 79.93           H  
ATOM   1265  HZ3 LYS A  84       8.966  -2.100   7.127  1.00 79.93           H  
ATOM   1266  N   ILE A  85       4.739   3.355   4.851  1.00 83.33           N  
ATOM   1267  H   ILE A  85       5.711   3.485   4.608  1.00 83.33           H  
ATOM   1268  CA  ILE A  85       3.752   3.496   3.781  1.00 83.33           C  
ATOM   1269  HA  ILE A  85       2.782   3.187   4.172  1.00 83.33           H  
ATOM   1270  C   ILE A  85       4.115   2.556   2.633  1.00 83.33           C  
ATOM   1271  CB  ILE A  85       3.596   4.965   3.324  1.00 83.33           C  
ATOM   1272  HB  ILE A  85       4.563   5.323   2.970  1.00 83.33           H  
ATOM   1273  O   ILE A  85       5.227   2.608   2.116  1.00 83.33           O  
ATOM   1274  CG1 ILE A  85       3.138   5.860   4.502  1.00 83.33           C  
ATOM   1275 HG12 ILE A  85       2.167   5.523   4.862  1.00 83.33           H  
ATOM   1276 HG13 ILE A  85       3.852   5.769   5.322  1.00 83.33           H  
ATOM   1277  CG2 ILE A  85       2.589   5.044   2.159  1.00 83.33           C  
ATOM   1278 HG21 ILE A  85       2.951   4.486   1.296  1.00 83.33           H  
ATOM   1279 HG22 ILE A  85       1.626   4.637   2.470  1.00 83.33           H  
ATOM   1280 HG23 ILE A  85       2.454   6.076   1.836  1.00 83.33           H  
ATOM   1281  CD1 ILE A  85       3.048   7.352   4.155  1.00 83.33           C  
ATOM   1282 HD11 ILE A  85       2.891   7.935   5.063  1.00 83.33           H  
ATOM   1283 HD12 ILE A  85       3.980   7.677   3.694  1.00 83.33           H  
ATOM   1284 HD13 ILE A  85       2.215   7.544   3.479  1.00 83.33           H  
ATOM   1285  N   PHE A  86       3.170   1.729   2.201  1.00 85.05           N  
ATOM   1286  H   PHE A  86       2.275   1.752   2.668  1.00 85.05           H  
ATOM   1287  CA  PHE A  86       3.252   0.998   0.944  1.00 85.05           C  
ATOM   1288  HA  PHE A  86       4.299   0.862   0.671  1.00 85.05           H  
ATOM   1289  C   PHE A  86       2.562   1.809  -0.146  1.00 85.05           C  
ATOM   1290  CB  PHE A  86       2.636  -0.391   1.098  1.00 85.05           C  
ATOM   1291  HB2 PHE A  86       2.576  -0.863   0.118  1.00 85.05           H  
ATOM   1292  HB3 PHE A  86       1.622  -0.281   1.480  1.00 85.05           H  
ATOM   1293  O   PHE A  86       1.363   2.065  -0.075  1.00 85.05           O  
ATOM   1294  CG  PHE A  86       3.427  -1.295   2.017  1.00 85.05           C  
ATOM   1295  CD1 PHE A  86       4.612  -1.897   1.554  1.00 85.05           C  
ATOM   1296  HD1 PHE A  86       4.956  -1.716   0.547  1.00 85.05           H  
ATOM   1297  CD2 PHE A  86       2.976  -1.543   3.327  1.00 85.05           C  
ATOM   1298  HD2 PHE A  86       2.060  -1.096   3.682  1.00 85.05           H  
ATOM   1299  CE1 PHE A  86       5.337  -2.757   2.397  1.00 85.05           C  
ATOM   1300  HE1 PHE A  86       6.228  -3.251   2.038  1.00 85.05           H  
ATOM   1301  CE2 PHE A  86       3.701  -2.409   4.165  1.00 85.05           C  
ATOM   1302  HE2 PHE A  86       3.329  -2.654   5.149  1.00 85.05           H  
ATOM   1303  CZ  PHE A  86       4.880  -3.014   3.700  1.00 85.05           C  
ATOM   1304  HZ  PHE A  86       5.412  -3.712   4.330  1.00 85.05           H  
ATOM   1305  N   ALA A  87       3.310   2.230  -1.156  1.00 84.05           N  
ATOM   1306  H   ALA A  87       4.286   1.970  -1.178  1.00 84.05           H  
ATOM   1307  CA  ALA A  87       2.763   2.989  -2.272  1.00 84.05           C  
ATOM   1308  HA  ALA A  87       1.764   3.347  -2.022  1.00 84.05           H  
ATOM   1309  C   ALA A  87       2.644   2.099  -3.510  1.00 84.05           C  
ATOM   1310  CB  ALA A  87       3.628   4.228  -2.490  1.00 84.05           C  
ATOM   1311  HB1 ALA A  87       3.265   4.793  -3.349  1.00 84.05           H  
ATOM   1312  HB2 ALA A  87       3.576   4.857  -1.602  1.00 84.05           H  
ATOM   1313  HB3 ALA A  87       4.661   3.929  -2.664  1.00 84.05           H  
ATOM   1314  O   ALA A  87       3.595   1.403  -3.872  1.00 84.05           O  
ATOM   1315  N   ILE A  88       1.483   2.140  -4.168  1.00 83.60           N  
ATOM   1316  H   ILE A  88       0.732   2.688  -3.774  1.00 83.60           H  
ATOM   1317  CA  ILE A  88       1.231   1.429  -5.424  1.00 83.60           C  
ATOM   1318  HA  ILE A  88       2.161   0.981  -5.774  1.00 83.60           H  
ATOM   1319  C   ILE A  88       0.764   2.429  -6.478  1.00 83.60           C  
ATOM   1320  CB  ILE A  88       0.213   0.283  -5.242  1.00 83.60           C  
ATOM   1321  HB  ILE A  88      -0.724   0.712  -4.888  1.00 83.60           H  
ATOM   1322  O   ILE A  88      -0.241   3.124  -6.307  1.00 83.60           O  
ATOM   1323  CG1 ILE A  88       0.706  -0.766  -4.222  1.00 83.60           C  
ATOM   1324 HG12 ILE A  88       1.504  -1.344  -4.689  1.00 83.60           H  
ATOM   1325 HG13 ILE A  88       1.104  -0.275  -3.334  1.00 83.60           H  
ATOM   1326  CG2 ILE A  88      -0.034  -0.415  -6.593  1.00 83.60           C  
ATOM   1327 HG21 ILE A  88      -0.518   0.262  -7.297  1.00 83.60           H  
ATOM   1328 HG22 ILE A  88       0.906  -0.775  -7.012  1.00 83.60           H  
ATOM   1329 HG23 ILE A  88      -0.700  -1.266  -6.447  1.00 83.60           H  
ATOM   1330  CD1 ILE A  88      -0.367  -1.747  -3.745  1.00 83.60           C  
ATOM   1331 HD11 ILE A  88       0.072  -2.404  -2.995  1.00 83.60           H  
ATOM   1332 HD12 ILE A  88      -1.196  -1.201  -3.295  1.00 83.60           H  
ATOM   1333 HD13 ILE A  88      -0.735  -2.365  -4.564  1.00 83.60           H  
ATOM   1334  N   ARG A  89       1.479   2.461  -7.606  1.00 81.99           N  
ATOM   1335  H   ARG A  89       2.282   1.853  -7.673  1.00 81.99           H  
ATOM   1336  CA  ARG A  89       1.066   3.218  -8.789  1.00 81.99           C  
ATOM   1337  HA  ARG A  89       0.670   4.179  -8.459  1.00 81.99           H  
ATOM   1338  C   ARG A  89      -0.052   2.470  -9.521  1.00 81.99           C  
ATOM   1339  CB  ARG A  89       2.286   3.488  -9.677  1.00 81.99           C  
ATOM   1340  HB2 ARG A  89       2.719   2.542 -10.000  1.00 81.99           H  
ATOM   1341  HB3 ARG A  89       3.032   4.024  -9.090  1.00 81.99           H  
ATOM   1342  O   ARG A  89       0.175   1.359 -10.005  1.00 81.99           O  
ATOM   1343  CG  ARG A  89       1.927   4.340 -10.902  1.00 81.99           C  
ATOM   1344  HG2 ARG A  89       1.514   5.292 -10.569  1.00 81.99           H  
ATOM   1345  HG3 ARG A  89       1.189   3.826 -11.517  1.00 81.99           H  
ATOM   1346  CD  ARG A  89       3.178   4.588 -11.745  1.00 81.99           C  
ATOM   1347  HD2 ARG A  89       3.500   3.645 -12.188  1.00 81.99           H  
ATOM   1348  HD3 ARG A  89       3.972   4.959 -11.097  1.00 81.99           H  
ATOM   1349  NE  ARG A  89       2.921   5.575 -12.804  1.00 81.99           N  
ATOM   1350  HE  ARG A  89       2.031   6.053 -12.785  1.00 81.99           H  
ATOM   1351  NH1 ARG A  89       5.012   5.547 -13.776  1.00 81.99           N  
ATOM   1352 HH11 ARG A  89       5.642   5.906 -14.479  1.00 81.99           H  
ATOM   1353 HH12 ARG A  89       5.305   4.802 -13.160  1.00 81.99           H  
ATOM   1354  NH2 ARG A  89       3.503   7.009 -14.455  1.00 81.99           N  
ATOM   1355 HH21 ARG A  89       4.282   7.514 -14.853  1.00 81.99           H  
ATOM   1356 HH22 ARG A  89       2.702   7.541 -14.145  1.00 81.99           H  
ATOM   1357  CZ  ARG A  89       3.805   6.022 -13.673  1.00 81.99           C  
ATOM   1358  N   ALA A  90      -1.224   3.096  -9.612  1.00 77.02           N  
ATOM   1359  H   ALA A  90      -1.312   3.983  -9.138  1.00 77.02           H  
ATOM   1360  CA  ALA A  90      -2.421   2.551 -10.260  1.00 77.02           C  
ATOM   1361  HA  ALA A  90      -2.464   1.479 -10.071  1.00 77.02           H  
ATOM   1362  C   ALA A  90      -2.446   2.742 -11.791  1.00 77.02           C  
ATOM   1363  CB  ALA A  90      -3.647   3.203  -9.607  1.00 77.02           C  
ATOM   1364  HB1 ALA A  90      -3.675   4.267  -9.840  1.00 77.02           H  
ATOM   1365  HB2 ALA A  90      -3.602   3.072  -8.526  1.00 77.02           H  
ATOM   1366  HB3 ALA A  90      -4.556   2.731  -9.980  1.00 77.02           H  
ATOM   1367  O   ALA A  90      -3.217   2.075 -12.481  1.00 77.02           O  
ATOM   1368  N   ASP A  91      -1.627   3.654 -12.323  1.00 76.03           N  
ATOM   1369  H   ASP A  91      -1.057   4.209 -11.700  1.00 76.03           H  
ATOM   1370  CA  ASP A  91      -1.552   3.932 -13.761  1.00 76.03           C  
ATOM   1371  HA  ASP A  91      -2.564   4.041 -14.150  1.00 76.03           H  
ATOM   1372  C   ASP A  91      -0.850   2.798 -14.516  1.00 76.03           C  
ATOM   1373  CB  ASP A  91      -0.798   5.240 -14.034  1.00 76.03           C  
ATOM   1374  HB2 ASP A  91      -0.869   5.478 -15.096  1.00 76.03           H  
ATOM   1375  HB3 ASP A  91       0.256   5.090 -13.801  1.00 76.03           H  
ATOM   1376  O   ASP A  91       0.154   2.262 -14.039  1.00 76.03           O  
ATOM   1377  CG  ASP A  91      -1.319   6.421 -13.228  1.00 76.03           C  
ATOM   1378  OD1 ASP A  91      -2.551   6.607 -13.150  1.00 76.03           O  
ATOM   1379  OD2 ASP A  91      -0.452   7.110 -12.642  1.00 76.03           O  
ATOM   1380  N   ASP A  92      -1.311   2.493 -15.731  1.00 72.49           N  
ATOM   1381  H   ASP A  92      -2.098   3.010 -16.097  1.00 72.49           H  
ATOM   1382  CA  ASP A  92      -0.578   1.606 -16.637  1.00 72.49           C  
ATOM   1383  HA  ASP A  92      -0.039   0.871 -16.039  1.00 72.49           H  
ATOM   1384  C   ASP A  92       0.457   2.426 -17.420  1.00 72.49           C  
ATOM   1385  CB  ASP A  92      -1.529   0.804 -17.539  1.00 72.49           C  
ATOM   1386  HB2 ASP A  92      -2.252   0.284 -16.911  1.00 72.49           H  
ATOM   1387  HB3 ASP A  92      -2.074   1.487 -18.192  1.00 72.49           H  
ATOM   1388  O   ASP A  92       0.130   3.191 -18.337  1.00 72.49           O  
ATOM   1389  CG  ASP A  92      -0.786  -0.238 -18.390  1.00 72.49           C  
ATOM   1390  OD1 ASP A  92       0.380  -0.555 -18.060  1.00 72.49           O  
ATOM   1391  OD2 ASP A  92      -1.369  -0.686 -19.402  1.00 72.49           O  
ATOM   1392  N   ALA A  93       1.718   2.309 -17.007  1.00 66.90           N  
ATOM   1393  H   ALA A  93       1.905   1.636 -16.277  1.00 66.90           H  
ATOM   1394  CA  ALA A  93       2.834   3.047 -17.574  1.00 66.90           C  
ATOM   1395  HA  ALA A  93       2.445   3.786 -18.275  1.00 66.90           H  
ATOM   1396  C   ALA A  93       3.767   2.110 -18.351  1.00 66.90           C  
ATOM   1397  CB  ALA A  93       3.533   3.825 -16.457  1.00 66.90           C  
ATOM   1398  HB1 ALA A  93       2.814   4.492 -15.981  1.00 66.90           H  
ATOM   1399  HB2 ALA A  93       4.345   4.420 -16.875  1.00 66.90           H  
ATOM   1400  HB3 ALA A  93       3.922   3.134 -15.709  1.00 66.90           H  
ATOM   1401  O   ALA A  93       4.232   1.101 -17.828  1.00 66.90           O  
ATOM   1402  N   LYS A  94       4.088   2.468 -19.597  1.00 71.03           N  
ATOM   1403  H   LYS A  94       3.686   3.325 -19.948  1.00 71.03           H  
ATOM   1404  CA  LYS A  94       5.010   1.713 -20.458  1.00 71.03           C  
ATOM   1405  HA  LYS A  94       5.113   0.708 -20.048  1.00 71.03           H  
ATOM   1406  C   LYS A  94       6.406   2.327 -20.445  1.00 71.03           C  
ATOM   1407  CB  LYS A  94       4.440   1.570 -21.878  1.00 71.03           C  
ATOM   1408  HB2 LYS A  94       5.182   1.084 -22.512  1.00 71.03           H  
ATOM   1409  HB3 LYS A  94       4.224   2.555 -22.292  1.00 71.03           H  
ATOM   1410  O   LYS A  94       6.557   3.544 -20.315  1.00 71.03           O  
ATOM   1411  CG  LYS A  94       3.162   0.717 -21.860  1.00 71.03           C  
ATOM   1412  HG2 LYS A  94       3.375  -0.233 -21.369  1.00 71.03           H  
ATOM   1413  HG3 LYS A  94       2.390   1.235 -21.293  1.00 71.03           H  
ATOM   1414  CD  LYS A  94       2.637   0.437 -23.270  1.00 71.03           C  
ATOM   1415  HD2 LYS A  94       2.420   1.383 -23.766  1.00 71.03           H  
ATOM   1416  HD3 LYS A  94       3.389  -0.109 -23.839  1.00 71.03           H  
ATOM   1417  CE  LYS A  94       1.359  -0.398 -23.138  1.00 71.03           C  
ATOM   1418  HE2 LYS A  94       1.600  -1.335 -22.636  1.00 71.03           H  
ATOM   1419  HE3 LYS A  94       0.664   0.136 -22.490  1.00 71.03           H  
ATOM   1420  NZ  LYS A  94       0.731  -0.657 -24.453  1.00 71.03           N  
ATOM   1421  HZ1 LYS A  94       0.494   0.221 -24.893  1.00 71.03           H  
ATOM   1422  HZ2 LYS A  94       1.357  -1.179 -25.049  1.00 71.03           H  
ATOM   1423  HZ3 LYS A  94      -0.120  -1.184 -24.314  1.00 71.03           H  
ATOM   1424  N   GLN A  95       7.422   1.477 -20.584  1.00 69.25           N  
ATOM   1425  H   GLN A  95       7.217   0.496 -20.709  1.00 69.25           H  
ATOM   1426  CA  GLN A  95       8.810   1.911 -20.749  1.00 69.25           C  
ATOM   1427  HA  GLN A  95       9.005   2.745 -20.075  1.00 69.25           H  
ATOM   1428  C   GLN A  95       9.043   2.389 -22.182  1.00 69.25           C  
ATOM   1429  CB  GLN A  95       9.794   0.782 -20.407  1.00 69.25           C  
ATOM   1430  HB2 GLN A  95      10.809   1.127 -20.603  1.00 69.25           H  
ATOM   1431  HB3 GLN A  95       9.595  -0.080 -21.045  1.00 69.25           H  
ATOM   1432  O   GLN A  95       8.566   1.772 -23.136  1.00 69.25           O  
ATOM   1433  CG  GLN A  95       9.694   0.365 -18.938  1.00 69.25           C  
ATOM   1434  HG2 GLN A  95       9.858   1.234 -18.300  1.00 69.25           H  
ATOM   1435  HG3 GLN A  95       8.691  -0.022 -18.760  1.00 69.25           H  
ATOM   1436  CD  GLN A  95      10.687  -0.732 -18.572  1.00 69.25           C  
ATOM   1437  NE2 GLN A  95      11.574  -0.507 -17.631  1.00 69.25           N  
ATOM   1438 HE21 GLN A  95      12.298  -1.208 -17.566  1.00 69.25           H  
ATOM   1439 HE22 GLN A  95      11.740   0.456 -17.376  1.00 69.25           H  
ATOM   1440  OE1 GLN A  95      10.692  -1.813 -19.136  1.00 69.25           O  
ATOM   1441  N   GLY A  96       9.820   3.461 -22.331  1.00 64.20           N  
ATOM   1442  H   GLY A  96      10.172   3.923 -21.505  1.00 64.20           H  
ATOM   1443  CA  GLY A  96      10.351   3.856 -23.631  1.00 64.20           C  
ATOM   1444  HA2 GLY A  96       9.537   3.922 -24.353  1.00 64.20           H  
ATOM   1445  HA3 GLY A  96      10.830   4.832 -23.558  1.00 64.20           H  
ATOM   1446  C   GLY A  96      11.378   2.834 -24.115  1.00 64.20           C  
ATOM   1447  O   GLY A  96      12.272   2.444 -23.361  1.00 64.20           O  
ATOM   1448  N   THR A  97      11.262   2.404 -25.368  1.00 68.96           N  
ATOM   1449  H   THR A  97      10.528   2.798 -25.939  1.00 68.96           H  
ATOM   1450  CA  THR A  97      12.242   1.527 -26.018  1.00 68.96           C  
ATOM   1451  HA  THR A  97      13.126   1.468 -25.383  1.00 68.96           H  
ATOM   1452  C   THR A  97      12.685   2.116 -27.347  1.00 68.96           C  
ATOM   1453  CB  THR A  97      11.743   0.087 -26.219  1.00 68.96           C  
ATOM   1454  HB  THR A  97      12.537  -0.482 -26.703  1.00 68.96           H  
ATOM   1455  O   THR A  97      11.904   2.737 -28.067  1.00 68.96           O  
ATOM   1456  CG2 THR A  97      11.404  -0.626 -24.913  1.00 68.96           C  
ATOM   1457 HG21 THR A  97      11.006  -1.617 -25.128  1.00 68.96           H  
ATOM   1458 HG22 THR A  97      12.315  -0.728 -24.324  1.00 68.96           H  
ATOM   1459 HG23 THR A  97      10.663  -0.060 -24.348  1.00 68.96           H  
ATOM   1460  OG1 THR A  97      10.609   0.031 -27.049  1.00 68.96           O  
ATOM   1461  HG1 THR A  97      10.285   0.928 -27.163  1.00 68.96           H  
ATOM   1462  N   ALA A  98      13.946   1.907 -27.691  1.00 65.97           N  
ATOM   1463  H   ALA A  98      14.571   1.473 -27.026  1.00 65.97           H  
ATOM   1464  CA  ALA A  98      14.476   2.206 -29.008  1.00 65.97           C  
ATOM   1465  HA  ALA A  98      13.657   2.268 -29.725  1.00 65.97           H  
ATOM   1466  C   ALA A  98      15.386   1.060 -29.423  1.00 65.97           C  
ATOM   1467  CB  ALA A  98      15.197   3.550 -29.005  1.00 65.97           C  
ATOM   1468  HB1 ALA A  98      16.013   3.528 -28.282  1.00 65.97           H  
ATOM   1469  HB2 ALA A  98      14.498   4.349 -28.758  1.00 65.97           H  
ATOM   1470  HB3 ALA A  98      15.596   3.748 -30.000  1.00 65.97           H  
ATOM   1471  O   ALA A  98      16.195   0.568 -28.638  1.00 65.97           O  
ATOM   1472  N   THR A  99      15.210   0.598 -30.655  1.00 63.82           N  
ATOM   1473  H   THR A  99      14.582   1.090 -31.274  1.00 63.82           H  
ATOM   1474  CA  THR A  99      16.049  -0.450 -31.234  1.00 63.82           C  
ATOM   1475  HA  THR A  99      16.778  -0.797 -30.502  1.00 63.82           H  
ATOM   1476  C   THR A  99      16.807   0.158 -32.402  1.00 63.82           C  
ATOM   1477  CB  THR A  99      15.213  -1.668 -31.650  1.00 63.82           C  
ATOM   1478  HB  THR A  99      14.548  -1.393 -32.469  1.00 63.82           H  
ATOM   1479  O   THR A  99      16.196   0.628 -33.360  1.00 63.82           O  
ATOM   1480  CG2 THR A  99      16.088  -2.844 -32.074  1.00 63.82           C  
ATOM   1481 HG21 THR A  99      16.785  -3.102 -31.277  1.00 63.82           H  
ATOM   1482 HG22 THR A  99      15.458  -3.708 -32.289  1.00 63.82           H  
ATOM   1483 HG23 THR A  99      16.649  -2.590 -32.973  1.00 63.82           H  
ATOM   1484  OG1 THR A  99      14.433  -2.098 -30.553  1.00 63.82           O  
ATOM   1485  HG1 THR A  99      14.043  -1.309 -30.171  1.00 63.82           H  
ATOM   1486  N   SER A 100      18.135   0.169 -32.324  1.00 56.78           N  
ATOM   1487  H   SER A 100      18.566  -0.225 -31.501  1.00 56.78           H  
ATOM   1488  CA  SER A 100      19.012   0.633 -33.401  1.00 56.78           C  
ATOM   1489  HA  SER A 100      18.426   0.869 -34.289  1.00 56.78           H  
ATOM   1490  C   SER A 100      19.977  -0.488 -33.768  1.00 56.78           C  
ATOM   1491  CB  SER A 100      19.765   1.903 -32.997  1.00 56.78           C  
ATOM   1492  HB2 SER A 100      20.474   2.166 -33.781  1.00 56.78           H  
ATOM   1493  HB3 SER A 100      20.314   1.717 -32.073  1.00 56.78           H  
ATOM   1494  O   SER A 100      21.016  -0.672 -33.137  1.00 56.78           O  
ATOM   1495  OG  SER A 100      18.874   2.982 -32.803  1.00 56.78           O  
ATOM   1496  HG  SER A 100      18.190   2.961 -33.477  1.00 56.78           H  
ATOM   1497  N   GLY A 101      19.613  -1.270 -34.787  1.00 61.00           N  
ATOM   1498  H   GLY A 101      18.710  -1.113 -35.212  1.00 61.00           H  
ATOM   1499  CA  GLY A 101      20.343  -2.487 -35.151  1.00 61.00           C  
ATOM   1500  HA2 GLY A 101      19.958  -2.880 -36.091  1.00 61.00           H  
ATOM   1501  HA3 GLY A 101      21.400  -2.255 -35.285  1.00 61.00           H  
ATOM   1502  C   GLY A 101      20.193  -3.570 -34.079  1.00 61.00           C  
ATOM   1503  O   GLY A 101      19.070  -3.890 -33.696  1.00 61.00           O  
ATOM   1504  N   GLY A 102      21.309  -4.139 -33.614  1.00 57.35           N  
ATOM   1505  H   GLY A 102      22.197  -3.883 -34.023  1.00 57.35           H  
ATOM   1506  CA  GLY A 102      21.333  -5.141 -32.534  1.00 57.35           C  
ATOM   1507  HA2 GLY A 102      20.485  -5.819 -32.633  1.00 57.35           H  
ATOM   1508  HA3 GLY A 102      22.244  -5.735 -32.606  1.00 57.35           H  
ATOM   1509  C   GLY A 102      21.257  -4.579 -31.117  1.00 57.35           C  
ATOM   1510  O   GLY A 102      21.214  -5.350 -30.164  1.00 57.35           O  
ATOM   1511  N   LEU A 103      21.233  -3.253 -30.945  1.00 59.10           N  
ATOM   1512  H   LEU A 103      21.226  -2.654 -31.757  1.00 59.10           H  
ATOM   1513  CA  LEU A 103      21.149  -2.625 -29.627  1.00 59.10           C  
ATOM   1514  HA  LEU A 103      21.468  -3.342 -28.871  1.00 59.10           H  
ATOM   1515  C   LEU A 103      19.701  -2.221 -29.316  1.00 59.10           C  
ATOM   1516  CB  LEU A 103      22.115  -1.428 -29.576  1.00 59.10           C  
ATOM   1517  HB2 LEU A 103      23.062  -1.697 -30.045  1.00 59.10           H  
ATOM   1518  HB3 LEU A 103      21.684  -0.612 -30.155  1.00 59.10           H  
ATOM   1519  O   LEU A 103      19.138  -1.346 -29.981  1.00 59.10           O  
ATOM   1520  CG  LEU A 103      22.389  -0.956 -28.135  1.00 59.10           C  
ATOM   1521  HG  LEU A 103      21.480  -1.038 -27.539  1.00 59.10           H  
ATOM   1522  CD1 LEU A 103      23.493  -1.797 -27.486  1.00 59.10           C  
ATOM   1523 HD11 LEU A 103      24.424  -1.701 -28.044  1.00 59.10           H  
ATOM   1524 HD12 LEU A 103      23.658  -1.461 -26.462  1.00 59.10           H  
ATOM   1525 HD13 LEU A 103      23.198  -2.846 -27.455  1.00 59.10           H  
ATOM   1526  CD2 LEU A 103      22.824   0.508 -28.129  1.00 59.10           C  
ATOM   1527 HD21 LEU A 103      23.017   0.830 -27.105  1.00 59.10           H  
ATOM   1528 HD22 LEU A 103      22.031   1.131 -28.543  1.00 59.10           H  
ATOM   1529 HD23 LEU A 103      23.732   0.633 -28.720  1.00 59.10           H  
ATOM   1530  N   LYS A 104      19.113  -2.833 -28.284  1.00 66.94           N  
ATOM   1531  H   LYS A 104      19.632  -3.555 -27.806  1.00 66.94           H  
ATOM   1532  CA  LYS A 104      17.827  -2.441 -27.704  1.00 66.94           C  
ATOM   1533  HA  LYS A 104      17.302  -1.795 -28.408  1.00 66.94           H  
ATOM   1534  C   LYS A 104      18.066  -1.641 -26.427  1.00 66.94           C  
ATOM   1535  CB  LYS A 104      16.955  -3.684 -27.480  1.00 66.94           C  
ATOM   1536  HB2 LYS A 104      16.851  -4.215 -28.426  1.00 66.94           H  
ATOM   1537  HB3 LYS A 104      17.442  -4.347 -26.764  1.00 66.94           H  
ATOM   1538  O   LYS A 104      18.453  -2.183 -25.394  1.00 66.94           O  
ATOM   1539  CG  LYS A 104      15.561  -3.297 -26.966  1.00 66.94           C  
ATOM   1540  HG2 LYS A 104      15.653  -2.771 -26.015  1.00 66.94           H  
ATOM   1541  HG3 LYS A 104      15.082  -2.635 -27.687  1.00 66.94           H  
ATOM   1542  CD  LYS A 104      14.690  -4.538 -26.759  1.00 66.94           C  
ATOM   1543  HD2 LYS A 104      15.183  -5.201 -26.048  1.00 66.94           H  
ATOM   1544  HD3 LYS A 104      14.569  -5.056 -27.711  1.00 66.94           H  
ATOM   1545  CE  LYS A 104      13.323  -4.112 -26.215  1.00 66.94           C  
ATOM   1546  HE2 LYS A 104      13.480  -3.532 -25.305  1.00 66.94           H  
ATOM   1547  HE3 LYS A 104      12.844  -3.460 -26.945  1.00 66.94           H  
ATOM   1548  NZ  LYS A 104      12.469  -5.288 -25.927  1.00 66.94           N  
ATOM   1549  HZ1 LYS A 104      11.577  -4.988 -25.561  1.00 66.94           H  
ATOM   1550  HZ2 LYS A 104      12.916  -5.874 -25.236  1.00 66.94           H  
ATOM   1551  HZ3 LYS A 104      12.321  -5.830 -26.767  1.00 66.94           H  
ATOM   1552  N   VAL A 105      17.789  -0.347 -26.500  1.00 66.92           N  
ATOM   1553  H   VAL A 105      17.440   0.008 -27.380  1.00 66.92           H  
ATOM   1554  CA  VAL A 105      17.818   0.585 -25.373  1.00 66.92           C  
ATOM   1555  HA  VAL A 105      18.539   0.233 -24.636  1.00 66.92           H  
ATOM   1556  C   VAL A 105      16.434   0.604 -24.733  1.00 66.92           C  
ATOM   1557  CB  VAL A 105      18.235   1.993 -25.846  1.00 66.92           C  
ATOM   1558  HB  VAL A 105      17.425   2.418 -26.438  1.00 66.92           H  
ATOM   1559  O   VAL A 105      15.448   0.907 -25.403  1.00 66.92           O  
ATOM   1560  CG1 VAL A 105      18.493   2.924 -24.662  1.00 66.92           C  
ATOM   1561 HG11 VAL A 105      19.395   2.602 -24.141  1.00 66.92           H  
ATOM   1562 HG12 VAL A 105      18.647   3.940 -25.025  1.00 66.92           H  
ATOM   1563 HG13 VAL A 105      17.646   2.927 -23.977  1.00 66.92           H  
ATOM   1564  CG2 VAL A 105      19.484   1.974 -26.743  1.00 66.92           C  
ATOM   1565 HG21 VAL A 105      20.250   1.310 -26.343  1.00 66.92           H  
ATOM   1566 HG22 VAL A 105      19.209   1.628 -27.740  1.00 66.92           H  
ATOM   1567 HG23 VAL A 105      19.893   2.979 -26.837  1.00 66.92           H  
ATOM   1568  N   THR A 106      16.340   0.261 -23.450  1.00 70.22           N  
ATOM   1569  H   THR A 106      17.181   0.001 -22.954  1.00 70.22           H  
ATOM   1570  CA  THR A 106      15.088   0.290 -22.680  1.00 70.22           C  
ATOM   1571  HA  THR A 106      14.279   0.665 -23.307  1.00 70.22           H  
ATOM   1572  C   THR A 106      15.241   1.238 -21.501  1.00 70.22           C  
ATOM   1573  CB  THR A 106      14.681  -1.113 -22.204  1.00 70.22           C  
ATOM   1574  HB  THR A 106      15.425  -1.488 -21.502  1.00 70.22           H  
ATOM   1575  O   THR A 106      16.159   1.093 -20.694  1.00 70.22           O  
ATOM   1576  CG2 THR A 106      13.310  -1.124 -21.524  1.00 70.22           C  
ATOM   1577 HG21 THR A 106      13.382  -0.647 -20.547  1.00 70.22           H  
ATOM   1578 HG22 THR A 106      12.980  -2.152 -21.375  1.00 70.22           H  
ATOM   1579 HG23 THR A 106      12.572  -0.587 -22.121  1.00 70.22           H  
ATOM   1580  OG1 THR A 106      14.653  -2.000 -23.306  1.00 70.22           O  
ATOM   1581  HG1 THR A 106      15.571  -2.077 -23.576  1.00 70.22           H  
ATOM   1582  N   SER A 107      14.342   2.211 -21.387  1.00 70.19           N  
ATOM   1583  H   SER A 107      13.600   2.273 -22.070  1.00 70.19           H  
ATOM   1584  CA  SER A 107      14.314   3.124 -20.248  1.00 70.19           C  
ATOM   1585  HA  SER A 107      15.298   3.579 -20.133  1.00 70.19           H  
ATOM   1586  C   SER A 107      13.953   2.375 -18.965  1.00 70.19           C  
ATOM   1587  CB  SER A 107      13.291   4.227 -20.490  1.00 70.19           C  
ATOM   1588  HB2 SER A 107      13.502   4.740 -21.428  1.00 70.19           H  
ATOM   1589  HB3 SER A 107      12.292   3.792 -20.539  1.00 70.19           H  
ATOM   1590  O   SER A 107      12.977   1.628 -18.935  1.00 70.19           O  
ATOM   1591  OG  SER A 107      13.353   5.140 -19.417  1.00 70.19           O  
ATOM   1592  HG  SER A 107      14.032   5.789 -19.615  1.00 70.19           H  
ATOM   1593  N   LYS A 108      14.696   2.612 -17.879  1.00 68.50           N  
ATOM   1594  H   LYS A 108      15.478   3.244 -17.969  1.00 68.50           H  
ATOM   1595  CA  LYS A 108      14.314   2.149 -16.533  1.00 68.50           C  
ATOM   1596  HA  LYS A 108      13.972   1.116 -16.600  1.00 68.50           H  
ATOM   1597  C   LYS A 108      13.121   2.942 -15.970  1.00 68.50           C  
ATOM   1598  CB  LYS A 108      15.539   2.182 -15.596  1.00 68.50           C  
ATOM   1599  HB2 LYS A 108      16.012   3.163 -15.650  1.00 68.50           H  
ATOM   1600  HB3 LYS A 108      15.204   2.025 -14.570  1.00 68.50           H  
ATOM   1601  O   LYS A 108      12.497   2.505 -15.005  1.00 68.50           O  
ATOM   1602  CG  LYS A 108      16.570   1.086 -15.939  1.00 68.50           C  
ATOM   1603  HG2 LYS A 108      16.087   0.112 -15.865  1.00 68.50           H  
ATOM   1604  HG3 LYS A 108      16.914   1.224 -16.964  1.00 68.50           H  
ATOM   1605  CD  LYS A 108      17.792   1.111 -15.002  1.00 68.50           C  
ATOM   1606  HD2 LYS A 108      18.299   2.067 -15.129  1.00 68.50           H  
ATOM   1607  HD3 LYS A 108      17.463   1.024 -13.966  1.00 68.50           H  
ATOM   1608  CE  LYS A 108      18.778  -0.029 -15.331  1.00 68.50           C  
ATOM   1609  HE2 LYS A 108      19.028   0.040 -16.389  1.00 68.50           H  
ATOM   1610  HE3 LYS A 108      18.294  -0.989 -15.152  1.00 68.50           H  
ATOM   1611  NZ  LYS A 108      20.041   0.062 -14.552  1.00 68.50           N  
ATOM   1612  HZ1 LYS A 108      19.901   0.042 -13.552  1.00 68.50           H  
ATOM   1613  HZ2 LYS A 108      20.496   0.937 -14.768  1.00 68.50           H  
ATOM   1614  HZ3 LYS A 108      20.730  -0.636 -14.796  1.00 68.50           H  
ATOM   1615  N   LEU A 109      12.763   4.065 -16.598  1.00 65.03           N  
ATOM   1616  H   LEU A 109      13.256   4.308 -17.445  1.00 65.03           H  
ATOM   1617  CA  LEU A 109      11.621   4.897 -16.237  1.00 65.03           C  
ATOM   1618  HA  LEU A 109      11.444   4.794 -15.167  1.00 65.03           H  
ATOM   1619  C   LEU A 109      10.352   4.444 -16.961  1.00 65.03           C  
ATOM   1620  CB  LEU A 109      11.935   6.369 -16.540  1.00 65.03           C  
ATOM   1621  HB2 LEU A 109      11.047   6.973 -16.354  1.00 65.03           H  
ATOM   1622  HB3 LEU A 109      12.169   6.463 -17.600  1.00 65.03           H  
ATOM   1623  O   LEU A 109      10.365   4.066 -18.133  1.00 65.03           O  
ATOM   1624  CG  LEU A 109      13.102   6.922 -15.708  1.00 65.03           C  
ATOM   1625  HG  LEU A 109      13.930   6.214 -15.688  1.00 65.03           H  
ATOM   1626  CD1 LEU A 109      13.610   8.191 -16.385  1.00 65.03           C  
ATOM   1627 HD11 LEU A 109      12.782   8.820 -16.712  1.00 65.03           H  
ATOM   1628 HD12 LEU A 109      14.286   8.733 -15.724  1.00 65.03           H  
ATOM   1629 HD13 LEU A 109      14.205   7.901 -17.251  1.00 65.03           H  
ATOM   1630  CD2 LEU A 109      12.658   7.178 -14.267  1.00 65.03           C  
ATOM   1631 HD21 LEU A 109      11.790   7.836 -14.241  1.00 65.03           H  
ATOM   1632 HD22 LEU A 109      12.407   6.233 -13.784  1.00 65.03           H  
ATOM   1633 HD23 LEU A 109      13.483   7.615 -13.704  1.00 65.03           H  
ATOM   1634  N   TYR A 110       9.236   4.530 -16.246  1.00 67.27           N  
ATOM   1635  H   TYR A 110       9.297   4.887 -15.303  1.00 67.27           H  
ATOM   1636  CA  TYR A 110       7.913   4.182 -16.747  1.00 67.27           C  
ATOM   1637  HA  TYR A 110       7.986   3.711 -17.727  1.00 67.27           H  
ATOM   1638  C   TYR A 110       7.076   5.455 -16.882  1.00 67.27           C  
ATOM   1639  CB  TYR A 110       7.261   3.176 -15.792  1.00 67.27           C  
ATOM   1640  HB2 TYR A 110       6.223   3.043 -16.098  1.00 67.27           H  
ATOM   1641  HB3 TYR A 110       7.255   3.596 -14.787  1.00 67.27           H  
ATOM   1642  O   TYR A 110       6.842   6.148 -15.887  1.00 67.27           O  
ATOM   1643  CG  TYR A 110       7.912   1.807 -15.744  1.00 67.27           C  
ATOM   1644  CD1 TYR A 110       7.332   0.736 -16.447  1.00 67.27           C  
ATOM   1645  HD1 TYR A 110       6.440   0.894 -17.035  1.00 67.27           H  
ATOM   1646  CD2 TYR A 110       9.072   1.589 -14.976  1.00 67.27           C  
ATOM   1647  HD2 TYR A 110       9.531   2.405 -14.438  1.00 67.27           H  
ATOM   1648  CE1 TYR A 110       7.888  -0.553 -16.368  1.00 67.27           C  
ATOM   1649  HE1 TYR A 110       7.437  -1.379 -16.897  1.00 67.27           H  
ATOM   1650  CE2 TYR A 110       9.661   0.311 -14.931  1.00 67.27           C  
ATOM   1651  HE2 TYR A 110      10.572   0.161 -14.371  1.00 67.27           H  
ATOM   1652  OH  TYR A 110       9.626  -1.999 -15.587  1.00 67.27           O  
ATOM   1653  HH  TYR A 110      10.531  -1.956 -15.268  1.00 67.27           H  
ATOM   1654  CZ  TYR A 110       9.065  -0.764 -15.625  1.00 67.27           C  
ATOM   1655  N   GLY A 111       6.607   5.747 -18.097  1.00 67.76           N  
ATOM   1656  H   GLY A 111       6.854   5.146 -18.870  1.00 67.76           H  
ATOM   1657  CA  GLY A 111       5.737   6.888 -18.390  1.00 67.76           C  
ATOM   1658  HA2 GLY A 111       5.678   7.553 -17.528  1.00 67.76           H  
ATOM   1659  HA3 GLY A 111       4.733   6.513 -18.589  1.00 67.76           H  
ATOM   1660  C   GLY A 111       6.182   7.716 -19.597  1.00 67.76           C  
ATOM   1661  O   GLY A 111       7.195   7.427 -20.230  1.00 67.76           O  
ATOM   1662  N   ALA A 112       5.416   8.763 -19.912  1.00 66.51           N  
ATOM   1663  H   ALA A 112       4.571   8.912 -19.379  1.00 66.51           H  
ATOM   1664  CA  ALA A 112       5.678   9.648 -21.056  1.00 66.51           C  
ATOM   1665  HA  ALA A 112       5.660   9.051 -21.969  1.00 66.51           H  
ATOM   1666  C   ALA A 112       7.055  10.339 -20.999  1.00 66.51           C  
ATOM   1667  CB  ALA A 112       4.544  10.676 -21.130  1.00 66.51           C  
ATOM   1668  HB1 ALA A 112       4.540  11.296 -20.233  1.00 66.51           H  
ATOM   1669  HB2 ALA A 112       3.584  10.169 -21.227  1.00 66.51           H  
ATOM   1670  HB3 ALA A 112       4.693  11.317 -21.998  1.00 66.51           H  
ATOM   1671  O   ALA A 112       7.693  10.522 -22.035  1.00 66.51           O  
ATOM   1672  N   ASP A 113       7.542  10.632 -19.789  1.00 66.16           N  
ATOM   1673  H   ASP A 113       6.929  10.525 -18.994  1.00 66.16           H  
ATOM   1674  CA  ASP A 113       8.871  11.208 -19.542  1.00 66.16           C  
ATOM   1675  HA  ASP A 113       8.950  12.175 -20.037  1.00 66.16           H  
ATOM   1676  C   ASP A 113      10.014  10.321 -20.067  1.00 66.16           C  
ATOM   1677  CB  ASP A 113       9.061  11.397 -18.027  1.00 66.16           C  
ATOM   1678  HB2 ASP A 113       8.805  10.470 -17.515  1.00 66.16           H  
ATOM   1679  HB3 ASP A 113      10.116  11.594 -17.834  1.00 66.16           H  
ATOM   1680  O   ASP A 113      11.102  10.814 -20.355  1.00 66.16           O  
ATOM   1681  CG  ASP A 113       8.268  12.549 -17.408  1.00 66.16           C  
ATOM   1682  OD1 ASP A 113       7.639  13.354 -18.125  1.00 66.16           O  
ATOM   1683  OD2 ASP A 113       8.379  12.731 -16.174  1.00 66.16           O  
ATOM   1684  N   ALA A 114       9.782   9.013 -20.227  1.00 63.90           N  
ATOM   1685  H   ALA A 114       8.857   8.651 -20.041  1.00 63.90           H  
ATOM   1686  CA  ALA A 114      10.782   8.095 -20.764  1.00 63.90           C  
ATOM   1687  HA  ALA A 114      11.700   8.213 -20.190  1.00 63.90           H  
ATOM   1688  C   ALA A 114      11.130   8.381 -22.237  1.00 63.90           C  
ATOM   1689  CB  ALA A 114      10.281   6.658 -20.579  1.00 63.90           C  
ATOM   1690  HB1 ALA A 114      11.063   5.963 -20.884  1.00 63.90           H  
ATOM   1691  HB2 ALA A 114       9.399   6.487 -21.197  1.00 63.90           H  
ATOM   1692  HB3 ALA A 114      10.035   6.479 -19.533  1.00 63.90           H  
ATOM   1693  O   ALA A 114      12.174   7.928 -22.701  1.00 63.90           O  
ATOM   1694  N   ASN A 115      10.289   9.128 -22.965  1.00 65.01           N  
ATOM   1695  H   ASN A 115       9.465   9.502 -22.517  1.00 65.01           H  
ATOM   1696  CA  ASN A 115      10.528   9.476 -24.370  1.00 65.01           C  
ATOM   1697  HA  ASN A 115      10.951   8.608 -24.876  1.00 65.01           H  
ATOM   1698  C   ASN A 115      11.526  10.631 -24.553  1.00 65.01           C  
ATOM   1699  CB  ASN A 115       9.197   9.842 -25.040  1.00 65.01           C  
ATOM   1700  HB2 ASN A 115       8.787  10.723 -24.546  1.00 65.01           H  
ATOM   1701  HB3 ASN A 115       9.389  10.098 -26.081  1.00 65.01           H  
ATOM   1702  O   ASN A 115      12.051  10.830 -25.645  1.00 65.01           O  
ATOM   1703  CG  ASN A 115       8.172   8.730 -25.032  1.00 65.01           C  
ATOM   1704  ND2 ASN A 115       6.921   9.092 -24.885  1.00 65.01           N  
ATOM   1705 HD21 ASN A 115       6.249   8.365 -24.686  1.00 65.01           H  
ATOM   1706 HD22 ASN A 115       6.728  10.055 -24.647  1.00 65.01           H  
ATOM   1707  OD1 ASN A 115       8.460   7.550 -25.174  1.00 65.01           O  
ATOM   1708  N   GLU A 116      11.783  11.411 -23.501  1.00 67.46           N  
ATOM   1709  H   GLU A 116      11.317  11.223 -22.624  1.00 67.46           H  
ATOM   1710  CA  GLU A 116      12.725  12.539 -23.542  1.00 67.46           C  
ATOM   1711  HA  GLU A 116      12.701  12.997 -24.532  1.00 67.46           H  
ATOM   1712  C   GLU A 116      14.176  12.107 -23.297  1.00 67.46           C  
ATOM   1713  CB  GLU A 116      12.313  13.603 -22.519  1.00 67.46           C  
ATOM   1714  HB2 GLU A 116      12.279  13.145 -21.530  1.00 67.46           H  
ATOM   1715  HB3 GLU A 116      13.066  14.391 -22.511  1.00 67.46           H  
ATOM   1716  O   GLU A 116      15.096  12.918 -23.393  1.00 67.46           O  
ATOM   1717  CG  GLU A 116      10.952  14.242 -22.823  1.00 67.46           C  
ATOM   1718  HG2 GLU A 116      10.983  14.665 -23.827  1.00 67.46           H  
ATOM   1719  HG3 GLU A 116      10.181  13.471 -22.804  1.00 67.46           H  
ATOM   1720  CD  GLU A 116      10.577  15.344 -21.817  1.00 67.46           C  
ATOM   1721  OE1 GLU A 116       9.545  16.008 -22.061  1.00 67.46           O  
ATOM   1722  OE2 GLU A 116      11.297  15.525 -20.804  1.00 67.46           O  
ATOM   1723  N   ILE A 117      14.398  10.833 -22.969  1.00 65.13           N  
ATOM   1724  H   ILE A 117      13.610  10.202 -22.943  1.00 65.13           H  
ATOM   1725  CA  ILE A 117      15.741  10.279 -22.842  1.00 65.13           C  
ATOM   1726  HA  ILE A 117      16.375  10.995 -22.320  1.00 65.13           H  
ATOM   1727  C   ILE A 117      16.295  10.072 -24.250  1.00 65.13           C  
ATOM   1728  CB  ILE A 117      15.737   8.972 -22.039  1.00 65.13           C  
ATOM   1729  HB  ILE A 117      15.124   8.270 -22.603  1.00 65.13           H  
ATOM   1730  O   ILE A 117      15.721   9.345 -25.069  1.00 65.13           O  
ATOM   1731  CG1 ILE A 117      15.080   9.120 -20.654  1.00 65.13           C  
ATOM   1732 HG12 ILE A 117      14.118   9.623 -20.750  1.00 65.13           H  
ATOM   1733 HG13 ILE A 117      15.717   9.707 -19.992  1.00 65.13           H  
ATOM   1734  CG2 ILE A 117      17.175   8.431 -21.884  1.00 65.13           C  
ATOM   1735 HG21 ILE A 117      17.646   8.282 -22.855  1.00 65.13           H  
ATOM   1736 HG22 ILE A 117      17.780   9.138 -21.315  1.00 65.13           H  
ATOM   1737 HG23 ILE A 117      17.172   7.472 -21.365  1.00 65.13           H  
ATOM   1738  CD1 ILE A 117      14.813   7.756 -20.022  1.00 65.13           C  
ATOM   1739 HD11 ILE A 117      15.696   7.401 -19.489  1.00 65.13           H  
ATOM   1740 HD12 ILE A 117      13.970   7.851 -19.337  1.00 65.13           H  
ATOM   1741 HD13 ILE A 117      14.536   7.039 -20.794  1.00 65.13           H  
ATOM   1742  N   GLN A 118      17.429  10.705 -24.509  1.00 69.46           N  
ATOM   1743  H   GLN A 118      17.850  11.256 -23.774  1.00 69.46           H  
ATOM   1744  CA  GLN A 118      18.158  10.595 -25.757  1.00 69.46           C  
ATOM   1745  HA  GLN A 118      17.533  10.067 -26.477  1.00 69.46           H  
ATOM   1746  C   GLN A 118      19.421   9.774 -25.532  1.00 69.46           C  
ATOM   1747  CB  GLN A 118      18.480  11.969 -26.362  1.00 69.46           C  
ATOM   1748  HB2 GLN A 118      18.585  11.828 -27.438  1.00 69.46           H  
ATOM   1749  HB3 GLN A 118      19.434  12.326 -25.973  1.00 69.46           H  
ATOM   1750  O   GLN A 118      20.070   9.868 -24.489  1.00 69.46           O  
ATOM   1751  CG  GLN A 118      17.420  13.050 -26.111  1.00 69.46           C  
ATOM   1752  HG2 GLN A 118      16.433  12.670 -26.376  1.00 69.46           H  
ATOM   1753  HG3 GLN A 118      17.405  13.305 -25.051  1.00 69.46           H  
ATOM   1754  CD  GLN A 118      17.723  14.326 -26.883  1.00 69.46           C  
ATOM   1755  NE2 GLN A 118      16.918  14.686 -27.854  1.00 69.46           N  
ATOM   1756 HE21 GLN A 118      17.181  15.510 -28.375  1.00 69.46           H  
ATOM   1757 HE22 GLN A 118      16.218  14.020 -28.150  1.00 69.46           H  
ATOM   1758  OE1 GLN A 118      18.703  15.013 -26.653  1.00 69.46           O  
ATOM   1759  N   TYR A 119      19.794   8.986 -26.530  1.00 68.97           N  
ATOM   1760  H   TYR A 119      19.213   8.926 -27.353  1.00 68.97           H  
ATOM   1761  CA  TYR A 119      21.072   8.289 -26.541  1.00 68.97           C  
ATOM   1762  HA  TYR A 119      21.693   8.670 -25.731  1.00 68.97           H  
ATOM   1763  C   TYR A 119      21.810   8.582 -27.842  1.00 68.97           C  
ATOM   1764  CB  TYR A 119      20.879   6.790 -26.282  1.00 68.97           C  
ATOM   1765  HB2 TYR A 119      21.863   6.339 -26.150  1.00 68.97           H  
ATOM   1766  HB3 TYR A 119      20.339   6.659 -25.344  1.00 68.97           H  
ATOM   1767  O   TYR A 119      21.203   8.753 -28.902  1.00 68.97           O  
ATOM   1768  CG  TYR A 119      20.143   6.057 -27.384  1.00 68.97           C  
ATOM   1769  CD1 TYR A 119      18.739   6.127 -27.452  1.00 68.97           C  
ATOM   1770  HD1 TYR A 119      18.188   6.698 -26.720  1.00 68.97           H  
ATOM   1771  CD2 TYR A 119      20.861   5.341 -28.361  1.00 68.97           C  
ATOM   1772  HD2 TYR A 119      21.939   5.302 -28.318  1.00 68.97           H  
ATOM   1773  CE1 TYR A 119      18.056   5.509 -28.512  1.00 68.97           C  
ATOM   1774  HE1 TYR A 119      16.985   5.620 -28.600  1.00 68.97           H  
ATOM   1775  CE2 TYR A 119      20.173   4.687 -29.401  1.00 68.97           C  
ATOM   1776  HE2 TYR A 119      20.716   4.112 -30.136  1.00 68.97           H  
ATOM   1777  OH  TYR A 119      18.086   4.201 -30.503  1.00 68.97           O  
ATOM   1778  HH  TYR A 119      18.643   3.820 -31.185  1.00 68.97           H  
ATOM   1779  CZ  TYR A 119      18.769   4.786 -29.487  1.00 68.97           C  
ATOM   1780  N   ALA A 120      23.133   8.649 -27.754  1.00 62.02           N  
ATOM   1781  H   ALA A 120      23.556   8.567 -26.840  1.00 62.02           H  
ATOM   1782  CA  ALA A 120      24.020   8.801 -28.893  1.00 62.02           C  
ATOM   1783  HA  ALA A 120      23.475   8.584 -29.812  1.00 62.02           H  
ATOM   1784  C   ALA A 120      25.174   7.809 -28.777  1.00 62.02           C  
ATOM   1785  CB  ALA A 120      24.511  10.249 -28.959  1.00 62.02           C  
ATOM   1786  HB1 ALA A 120      25.082  10.490 -28.063  1.00 62.02           H  
ATOM   1787  HB2 ALA A 120      23.649  10.912 -29.026  1.00 62.02           H  
ATOM   1788  HB3 ALA A 120      25.140  10.386 -29.839  1.00 62.02           H  
ATOM   1789  O   ALA A 120      25.743   7.622 -27.703  1.00 62.02           O  
ATOM   1790  N   LEU A 121      25.540   7.194 -29.897  1.00 61.94           N  
ATOM   1791  H   LEU A 121      25.062   7.447 -30.751  1.00 61.94           H  
ATOM   1792  CA  LEU A 121      26.740   6.373 -30.003  1.00 61.94           C  
ATOM   1793  HA  LEU A 121      27.257   6.355 -29.044  1.00 61.94           H  
ATOM   1794  C   LEU A 121      27.652   7.040 -31.028  1.00 61.94           C  
ATOM   1795  CB  LEU A 121      26.351   4.930 -30.372  1.00 61.94           C  
ATOM   1796  HB2 LEU A 121      25.938   4.931 -31.381  1.00 61.94           H  
ATOM   1797  HB3 LEU A 121      25.573   4.583 -29.692  1.00 61.94           H  
ATOM   1798  O   LEU A 121      27.336   7.050 -32.216  1.00 61.94           O  
ATOM   1799  CG  LEU A 121      27.531   3.944 -30.323  1.00 61.94           C  
ATOM   1800  HG  LEU A 121      28.388   4.366 -30.849  1.00 61.94           H  
ATOM   1801  CD1 LEU A 121      27.939   3.610 -28.887  1.00 61.94           C  
ATOM   1802 HD11 LEU A 121      27.099   3.174 -28.347  1.00 61.94           H  
ATOM   1803 HD12 LEU A 121      28.762   2.895 -28.894  1.00 61.94           H  
ATOM   1804 HD13 LEU A 121      28.274   4.509 -28.368  1.00 61.94           H  
ATOM   1805  CD2 LEU A 121      27.138   2.640 -31.018  1.00 61.94           C  
ATOM   1806 HD21 LEU A 121      26.262   2.208 -30.534  1.00 61.94           H  
ATOM   1807 HD22 LEU A 121      27.959   1.925 -30.967  1.00 61.94           H  
ATOM   1808 HD23 LEU A 121      26.910   2.834 -32.066  1.00 61.94           H  
ATOM   1809  N   THR A 122      28.755   7.624 -30.572  1.00 59.83           N  
ATOM   1810  H   THR A 122      29.001   7.467 -29.605  1.00 59.83           H  
ATOM   1811  CA  THR A 122      29.726   8.335 -31.418  1.00 59.83           C  
ATOM   1812  HA  THR A 122      29.406   8.277 -32.459  1.00 59.83           H  
ATOM   1813  C   THR A 122      31.085   7.653 -31.356  1.00 59.83           C  
ATOM   1814  CB  THR A 122      29.828   9.831 -31.061  1.00 59.83           C  
ATOM   1815  HB  THR A 122      30.646  10.275 -31.629  1.00 59.83           H  
ATOM   1816  O   THR A 122      31.439   7.069 -30.337  1.00 59.83           O  
ATOM   1817  CG2 THR A 122      28.540  10.575 -31.415  1.00 59.83           C  
ATOM   1818 HG21 THR A 122      28.323  10.448 -32.475  1.00 59.83           H  
ATOM   1819 HG22 THR A 122      28.660  11.637 -31.203  1.00 59.83           H  
ATOM   1820 HG23 THR A 122      27.705  10.186 -30.833  1.00 59.83           H  
ATOM   1821  OG1 THR A 122      30.054  10.056 -29.682  1.00 59.83           O  
ATOM   1822  HG1 THR A 122      29.473   9.450 -29.216  1.00 59.83           H  
ATOM   1823  N   ASP A 123      31.855   7.705 -32.440  1.00 56.42           N  
ATOM   1824  H   ASP A 123      31.531   8.168 -33.277  1.00 56.42           H  
ATOM   1825  CA  ASP A 123      33.232   7.210 -32.428  1.00 56.42           C  
ATOM   1826  HA  ASP A 123      33.285   6.315 -31.809  1.00 56.42           H  
ATOM   1827  C   ASP A 123      34.156   8.257 -31.786  1.00 56.42           C  
ATOM   1828  CB  ASP A 123      33.668   6.807 -33.848  1.00 56.42           C  
ATOM   1829  HB2 ASP A 123      33.459   7.625 -34.537  1.00 56.42           H  
ATOM   1830  HB3 ASP A 123      34.745   6.637 -33.843  1.00 56.42           H  
ATOM   1831  O   ASP A 123      34.131   9.437 -32.147  1.00 56.42           O  
ATOM   1832  CG  ASP A 123      32.989   5.518 -34.339  1.00 56.42           C  
ATOM   1833  OD1 ASP A 123      32.728   4.614 -33.507  1.00 56.42           O  
ATOM   1834  OD2 ASP A 123      32.753   5.390 -35.559  1.00 56.42           O  
ATOM   1835  N   ASN A 124      34.970   7.838 -30.814  1.00 51.15           N  
ATOM   1836  H   ASN A 124      34.959   6.864 -30.548  1.00 51.15           H  
ATOM   1837  CA  ASN A 124      35.976   8.690 -30.191  1.00 51.15           C  
ATOM   1838  HA  ASN A 124      35.570   9.699 -30.114  1.00 51.15           H  
ATOM   1839  C   ASN A 124      37.220   8.743 -31.093  1.00 51.15           C  
ATOM   1840  CB  ASN A 124      36.256   8.201 -28.757  1.00 51.15           C  
ATOM   1841  HB2 ASN A 124      36.764   7.237 -28.779  1.00 51.15           H  
ATOM   1842  HB3 ASN A 124      35.308   8.070 -28.235  1.00 51.15           H  
ATOM   1843  O   ASN A 124      37.934   7.752 -31.270  1.00 51.15           O  
ATOM   1844  CG  ASN A 124      37.115   9.169 -27.962  1.00 51.15           C  
ATOM   1845  ND2 ASN A 124      36.864   9.321 -26.680  1.00 51.15           N  
ATOM   1846 HD21 ASN A 124      36.063   8.898 -26.233  1.00 51.15           H  
ATOM   1847 HD22 ASN A 124      37.423   9.982 -26.161  1.00 51.15           H  
ATOM   1848  OD1 ASN A 124      38.010   9.817 -28.494  1.00 51.15           O  
ATOM   1849  N   THR A 125      37.488   9.920 -31.662  1.00 46.55           N  
ATOM   1850  H   THR A 125      36.862  10.692 -31.483  1.00 46.55           H  
ATOM   1851  CA  THR A 125      38.564  10.148 -32.640  1.00 46.55           C  
ATOM   1852  HA  THR A 125      38.486   9.392 -33.421  1.00 46.55           H  
ATOM   1853  C   THR A 125      39.975  10.027 -32.057  1.00 46.55           C  
ATOM   1854  CB  THR A 125      38.407  11.530 -33.297  1.00 46.55           C  
ATOM   1855  HB  THR A 125      39.264  11.725 -33.942  1.00 46.55           H  
ATOM   1856  O   THR A 125      40.927   9.929 -32.824  1.00 46.55           O  
ATOM   1857  CG2 THR A 125      37.137  11.625 -34.143  1.00 46.55           C  
ATOM   1858 HG21 THR A 125      37.153  10.859 -34.918  1.00 46.55           H  
ATOM   1859 HG22 THR A 125      36.252  11.488 -33.522  1.00 46.55           H  
ATOM   1860 HG23 THR A 125      37.090  12.606 -34.616  1.00 46.55           H  
ATOM   1861  OG1 THR A 125      38.326  12.540 -32.313  1.00 46.55           O  
ATOM   1862  HG1 THR A 125      39.217  12.736 -32.013  1.00 46.55           H  
ATOM   1863  N   LEU A 126      40.138  10.043 -30.727  1.00 44.96           N  
ATOM   1864  H   LEU A 126      39.314  10.102 -30.146  1.00 44.96           H  
ATOM   1865  CA  LEU A 126      41.448   9.979 -30.063  1.00 44.96           C  
ATOM   1866  HA  LEU A 126      42.219  10.346 -30.741  1.00 44.96           H  
ATOM   1867  C   LEU A 126      41.869   8.555 -29.687  1.00 44.96           C  
ATOM   1868  CB  LEU A 126      41.423  10.891 -28.824  1.00 44.96           C  
ATOM   1869  HB2 LEU A 126      40.480  10.748 -28.297  1.00 44.96           H  
ATOM   1870  HB3 LEU A 126      42.213  10.583 -28.139  1.00 44.96           H  
ATOM   1871  O   LEU A 126      43.052   8.236 -29.752  1.00 44.96           O  
ATOM   1872  CG  LEU A 126      41.618  12.376 -29.188  1.00 44.96           C  
ATOM   1873  HG  LEU A 126      41.464  12.523 -30.257  1.00 44.96           H  
ATOM   1874  CD1 LEU A 126      40.616  13.262 -28.451  1.00 44.96           C  
ATOM   1875 HD11 LEU A 126      40.740  13.150 -27.374  1.00 44.96           H  
ATOM   1876 HD12 LEU A 126      39.603  12.970 -28.725  1.00 44.96           H  
ATOM   1877 HD13 LEU A 126      40.769  14.305 -28.727  1.00 44.96           H  
ATOM   1878  CD2 LEU A 126      43.033  12.838 -28.831  1.00 44.96           C  
ATOM   1879 HD21 LEU A 126      43.167  13.877 -29.132  1.00 44.96           H  
ATOM   1880 HD22 LEU A 126      43.761  12.221 -29.359  1.00 44.96           H  
ATOM   1881 HD23 LEU A 126      43.197  12.751 -27.757  1.00 44.96           H  
ATOM   1882  N   THR A 127      40.925   7.692 -29.303  1.00 47.98           N  
ATOM   1883  H   THR A 127      39.975   8.024 -29.220  1.00 47.98           H  
ATOM   1884  CA  THR A 127      41.231   6.341 -28.795  1.00 47.98           C  
ATOM   1885  HA  THR A 127      42.314   6.218 -28.752  1.00 47.98           H  
ATOM   1886  C   THR A 127      40.755   5.213 -29.709  1.00 47.98           C  
ATOM   1887  CB  THR A 127      40.729   6.158 -27.352  1.00 47.98           C  
ATOM   1888  HB  THR A 127      40.923   5.136 -27.026  1.00 47.98           H  
ATOM   1889  O   THR A 127      40.941   4.045 -29.369  1.00 47.98           O  
ATOM   1890  CG2 THR A 127      41.417   7.114 -26.379  1.00 47.98           C  
ATOM   1891 HG21 THR A 127      42.498   6.996 -26.447  1.00 47.98           H  
ATOM   1892 HG22 THR A 127      41.099   6.885 -25.362  1.00 47.98           H  
ATOM   1893 HG23 THR A 127      41.150   8.145 -26.611  1.00 47.98           H  
ATOM   1894  OG1 THR A 127      39.353   6.422 -27.258  1.00 47.98           O  
ATOM   1895  HG1 THR A 127      39.136   6.408 -26.323  1.00 47.98           H  
ATOM   1896  N   SER A 128      40.166   5.531 -30.874  1.00 51.91           N  
ATOM   1897  H   SER A 128      39.999   6.508 -31.068  1.00 51.91           H  
ATOM   1898  CA  SER A 128      39.536   4.547 -31.777  1.00 51.91           C  
ATOM   1899  HA  SER A 128      38.927   5.100 -32.492  1.00 51.91           H  
ATOM   1900  C   SER A 128      38.573   3.612 -31.030  1.00 51.91           C  
ATOM   1901  CB  SER A 128      40.581   3.758 -32.580  1.00 51.91           C  
ATOM   1902  HB2 SER A 128      40.073   3.076 -33.262  1.00 51.91           H  
ATOM   1903  HB3 SER A 128      41.203   3.174 -31.902  1.00 51.91           H  
ATOM   1904  O   SER A 128      38.528   2.413 -31.284  1.00 51.91           O  
ATOM   1905  OG  SER A 128      41.395   4.632 -33.336  1.00 51.91           O  
ATOM   1906  HG  SER A 128      41.794   5.262 -32.731  1.00 51.91           H  
ATOM   1907  N   SER A 129      37.857   4.156 -30.046  1.00 51.72           N  
ATOM   1908  H   SER A 129      37.883   5.161 -29.947  1.00 51.72           H  
ATOM   1909  CA  SER A 129      36.899   3.442 -29.201  1.00 51.72           C  
ATOM   1910  HA  SER A 129      36.816   2.405 -29.525  1.00 51.72           H  
ATOM   1911  C   SER A 129      35.522   4.088 -29.331  1.00 51.72           C  
ATOM   1912  CB  SER A 129      37.369   3.447 -27.750  1.00 51.72           C  
ATOM   1913  HB2 SER A 129      36.725   2.785 -27.172  1.00 51.72           H  
ATOM   1914  HB3 SER A 129      38.398   3.093 -27.685  1.00 51.72           H  
ATOM   1915  O   SER A 129      35.414   5.235 -29.773  1.00 51.72           O  
ATOM   1916  OG  SER A 129      37.279   4.754 -27.228  1.00 51.72           O  
ATOM   1917  HG  SER A 129      38.061   5.264 -27.450  1.00 51.72           H  
ATOM   1918  N   LYS A 130      34.454   3.369 -28.983  1.00 51.97           N  
ATOM   1919  H   LYS A 130      34.581   2.471 -28.539  1.00 51.97           H  
ATOM   1920  CA  LYS A 130      33.105   3.939 -29.037  1.00 51.97           C  
ATOM   1921  HA  LYS A 130      33.067   4.661 -29.852  1.00 51.97           H  
ATOM   1922  C   LYS A 130      32.802   4.726 -27.767  1.00 51.97           C  
ATOM   1923  CB  LYS A 130      32.057   2.865 -29.348  1.00 51.97           C  
ATOM   1924  HB2 LYS A 130      32.075   2.080 -28.591  1.00 51.97           H  
ATOM   1925  HB3 LYS A 130      31.077   3.342 -29.335  1.00 51.97           H  
ATOM   1926  O   LYS A 130      33.228   4.354 -26.675  1.00 51.97           O  
ATOM   1927  CG  LYS A 130      32.315   2.262 -30.737  1.00 51.97           C  
ATOM   1928  HG2 LYS A 130      33.051   1.461 -30.653  1.00 51.97           H  
ATOM   1929  HG3 LYS A 130      32.717   3.034 -31.393  1.00 51.97           H  
ATOM   1930  CD  LYS A 130      31.026   1.720 -31.359  1.00 51.97           C  
ATOM   1931  HD2 LYS A 130      30.287   2.519 -31.427  1.00 51.97           H  
ATOM   1932  HD3 LYS A 130      30.626   0.940 -30.711  1.00 51.97           H  
ATOM   1933  CE  LYS A 130      31.295   1.159 -32.758  1.00 51.97           C  
ATOM   1934  HE2 LYS A 130      30.447   0.546 -33.063  1.00 51.97           H  
ATOM   1935  HE3 LYS A 130      32.181   0.526 -32.711  1.00 51.97           H  
ATOM   1936  NZ  LYS A 130      31.507   2.251 -33.743  1.00 51.97           N  
ATOM   1937  HZ1 LYS A 130      32.176   2.939 -33.430  1.00 51.97           H  
ATOM   1938  HZ2 LYS A 130      31.840   1.936 -34.643  1.00 51.97           H  
ATOM   1939  HZ3 LYS A 130      30.694   2.832 -33.886  1.00 51.97           H  
ATOM   1940  N   ARG A 131      32.051   5.811 -27.936  1.00 53.92           N  
ATOM   1941  H   ARG A 131      31.803   6.060 -28.883  1.00 53.92           H  
ATOM   1942  CA  ARG A 131      31.540   6.680 -26.881  1.00 53.92           C  
ATOM   1943  HA  ARG A 131      31.909   6.335 -25.915  1.00 53.92           H  
ATOM   1944  C   ARG A 131      30.021   6.612 -26.874  1.00 53.92           C  
ATOM   1945  CB  ARG A 131      32.067   8.099 -27.112  1.00 53.92           C  
ATOM   1946  HB2 ARG A 131      31.746   8.453 -28.092  1.00 53.92           H  
ATOM   1947  HB3 ARG A 131      33.157   8.068 -27.096  1.00 53.92           H  
ATOM   1948  O   ARG A 131      29.384   6.984 -27.863  1.00 53.92           O  
ATOM   1949  CG  ARG A 131      31.588   9.071 -26.030  1.00 53.92           C  
ATOM   1950  HG2 ARG A 131      30.502   9.165 -26.052  1.00 53.92           H  
ATOM   1951  HG3 ARG A 131      31.884   8.688 -25.054  1.00 53.92           H  
ATOM   1952  CD  ARG A 131      32.223  10.446 -26.248  1.00 53.92           C  
ATOM   1953  HD2 ARG A 131      32.032  11.066 -25.371  1.00 53.92           H  
ATOM   1954  HD3 ARG A 131      33.303  10.334 -26.352  1.00 53.92           H  
ATOM   1955  NE  ARG A 131      31.682  11.113 -27.439  1.00 53.92           N  
ATOM   1956  HE  ARG A 131      31.109  10.559 -28.060  1.00 53.92           H  
ATOM   1957  NH1 ARG A 131      32.627  13.160 -27.057  1.00 53.92           N  
ATOM   1958 HH11 ARG A 131      33.022  12.776 -26.211  1.00 53.92           H  
ATOM   1959 HH12 ARG A 131      32.707  14.144 -27.268  1.00 53.92           H  
ATOM   1960  NH2 ARG A 131      31.301  12.824 -28.846  1.00 53.92           N  
ATOM   1961 HH21 ARG A 131      31.386  13.796 -29.106  1.00 53.92           H  
ATOM   1962 HH22 ARG A 131      30.727  12.177 -29.367  1.00 53.92           H  
ATOM   1963  CZ  ARG A 131      31.876  12.368 -27.772  1.00 53.92           C  
ATOM   1964  N   PHE A 132      29.451   6.135 -25.776  1.00 56.76           N  
ATOM   1965  H   PHE A 132      30.045   5.920 -24.988  1.00 56.76           H  
ATOM   1966  CA  PHE A 132      28.008   6.115 -25.565  1.00 56.76           C  
ATOM   1967  HA  PHE A 132      27.494   6.264 -26.515  1.00 56.76           H  
ATOM   1968  C   PHE A 132      27.623   7.257 -24.635  1.00 56.76           C  
ATOM   1969  CB  PHE A 132      27.575   4.755 -25.017  1.00 56.76           C  
ATOM   1970  HB2 PHE A 132      28.060   4.583 -24.056  1.00 56.76           H  
ATOM   1971  HB3 PHE A 132      27.917   3.979 -25.702  1.00 56.76           H  
ATOM   1972  O   PHE A 132      28.130   7.340 -23.521  1.00 56.76           O  
ATOM   1973  CG  PHE A 132      26.076   4.613 -24.846  1.00 56.76           C  
ATOM   1974  CD1 PHE A 132      25.505   4.584 -23.561  1.00 56.76           C  
ATOM   1975  HD1 PHE A 132      26.129   4.675 -22.684  1.00 56.76           H  
ATOM   1976  CD2 PHE A 132      25.252   4.478 -25.979  1.00 56.76           C  
ATOM   1977  HD2 PHE A 132      25.684   4.512 -26.968  1.00 56.76           H  
ATOM   1978  CE1 PHE A 132      24.120   4.402 -23.412  1.00 56.76           C  
ATOM   1979  HE1 PHE A 132      23.693   4.350 -22.421  1.00 56.76           H  
ATOM   1980  CE2 PHE A 132      23.866   4.298 -25.828  1.00 56.76           C  
ATOM   1981  HE2 PHE A 132      23.236   4.184 -26.697  1.00 56.76           H  
ATOM   1982  CZ  PHE A 132      23.298   4.268 -24.543  1.00 56.76           C  
ATOM   1983  HZ  PHE A 132      22.233   4.133 -24.421  1.00 56.76           H  
ATOM   1984  N   THR A 133      26.736   8.135 -25.085  1.00 61.70           N  
ATOM   1985  H   THR A 133      26.343   8.012 -26.008  1.00 61.70           H  
ATOM   1986  CA  THR A 133      26.261   9.253 -24.276  1.00 61.70           C  
ATOM   1987  HA  THR A 133      26.728   9.189 -23.293  1.00 61.70           H  
ATOM   1988  C   THR A 133      24.762   9.144 -24.068  1.00 61.70           C  
ATOM   1989  CB  THR A 133      26.646  10.616 -24.863  1.00 61.70           C  
ATOM   1990  HB  THR A 133      25.985  10.867 -25.692  1.00 61.70           H  
ATOM   1991  O   THR A 133      24.005   9.026 -25.034  1.00 61.70           O  
ATOM   1992  CG2 THR A 133      26.563  11.679 -23.773  1.00 61.70           C  
ATOM   1993 HG21 THR A 133      25.522  11.867 -23.508  1.00 61.70           H  
ATOM   1994 HG22 THR A 133      27.080  11.345 -22.874  1.00 61.70           H  
ATOM   1995 HG23 THR A 133      27.030  12.603 -24.112  1.00 61.70           H  
ATOM   1996  OG1 THR A 133      27.982  10.643 -25.321  1.00 61.70           O  
ATOM   1997  HG1 THR A 133      28.472  11.081 -24.622  1.00 61.70           H  
ATOM   1998  N   VAL A 134      24.339   9.195 -22.807  1.00 61.51           N  
ATOM   1999  H   VAL A 134      25.031   9.300 -22.080  1.00 61.51           H  
ATOM   2000  CA  VAL A 134      22.934   9.280 -22.404  1.00 61.51           C  
ATOM   2001  HA  VAL A 134      22.296   9.042 -23.255  1.00 61.51           H  
ATOM   2002  C   VAL A 134      22.654  10.709 -21.974  1.00 61.51           C  
ATOM   2003  CB  VAL A 134      22.592   8.291 -21.276  1.00 61.51           C  
ATOM   2004  HB  VAL A 134      23.195   8.518 -20.397  1.00 61.51           H  
ATOM   2005  O   VAL A 134      23.329  11.246 -21.097  1.00 61.51           O  
ATOM   2006  CG1 VAL A 134      21.107   8.372 -20.891  1.00 61.51           C  
ATOM   2007 HG11 VAL A 134      20.478   8.165 -21.757  1.00 61.51           H  
ATOM   2008 HG12 VAL A 134      20.903   7.646 -20.104  1.00 61.51           H  
ATOM   2009 HG13 VAL A 134      20.873   9.361 -20.496  1.00 61.51           H  
ATOM   2010  CG2 VAL A 134      22.881   6.855 -21.713  1.00 61.51           C  
ATOM   2011 HG21 VAL A 134      22.342   6.621 -22.631  1.00 61.51           H  
ATOM   2012 HG22 VAL A 134      22.585   6.166 -20.921  1.00 61.51           H  
ATOM   2013 HG23 VAL A 134      23.953   6.735 -21.871  1.00 61.51           H  
ATOM   2014  N   TYR A 135      21.638  11.303 -22.589  1.00 62.01           N  
ATOM   2015  H   TYR A 135      21.120  10.772 -23.275  1.00 62.01           H  
ATOM   2016  CA  TYR A 135      21.151  12.638 -22.285  1.00 62.01           C  
ATOM   2017  HA  TYR A 135      21.767  13.095 -21.510  1.00 62.01           H  
ATOM   2018  C   TYR A 135      19.715  12.554 -21.782  1.00 62.01           C  
ATOM   2019  CB  TYR A 135      21.228  13.516 -23.536  1.00 62.01           C  
ATOM   2020  HB2 TYR A 135      20.735  13.004 -24.362  1.00 62.01           H  
ATOM   2021  HB3 TYR A 135      20.675  14.437 -23.353  1.00 62.01           H  
ATOM   2022  O   TYR A 135      18.831  12.049 -22.471  1.00 62.01           O  
ATOM   2023  CG  TYR A 135      22.633  13.888 -23.950  1.00 62.01           C  
ATOM   2024  CD1 TYR A 135      23.255  14.977 -23.321  1.00 62.01           C  
ATOM   2025  HD1 TYR A 135      22.744  15.530 -22.547  1.00 62.01           H  
ATOM   2026  CD2 TYR A 135      23.295  13.193 -24.983  1.00 62.01           C  
ATOM   2027  HD2 TYR A 135      22.809  12.359 -25.467  1.00 62.01           H  
ATOM   2028  CE1 TYR A 135      24.538  15.370 -23.721  1.00 62.01           C  
ATOM   2029  HE1 TYR A 135      24.978  16.259 -23.295  1.00 62.01           H  
ATOM   2030  CE2 TYR A 135      24.599  13.575 -25.364  1.00 62.01           C  
ATOM   2031  HE2 TYR A 135      25.134  13.033 -26.130  1.00 62.01           H  
ATOM   2032  OH  TYR A 135      26.542  14.944 -24.952  1.00 62.01           O  
ATOM   2033  HH  TYR A 135      26.903  15.408 -24.193  1.00 62.01           H  
ATOM   2034  CZ  TYR A 135      25.244  14.637 -24.693  1.00 62.01           C  
ATOM   2035  N   PHE A 136      19.458  13.105 -20.601  1.00 59.79           N  
ATOM   2036  H   PHE A 136      20.235  13.434 -20.046  1.00 59.79           H  
ATOM   2037  CA  PHE A 136      18.105  13.337 -20.115  1.00 59.79           C  
ATOM   2038  HA  PHE A 136      17.404  13.131 -20.923  1.00 59.79           H  
ATOM   2039  C   PHE A 136      17.944  14.813 -19.752  1.00 59.79           C  
ATOM   2040  CB  PHE A 136      17.781  12.370 -18.970  1.00 59.79           C  
ATOM   2041  HB2 PHE A 136      17.995  11.353 -19.298  1.00 59.79           H  
ATOM   2042  HB3 PHE A 136      18.433  12.594 -18.126  1.00 59.79           H  
ATOM   2043  O   PHE A 136      18.395  15.285 -18.706  1.00 59.79           O  
ATOM   2044  CG  PHE A 136      16.340  12.417 -18.503  1.00 59.79           C  
ATOM   2045  CD1 PHE A 136      16.043  12.506 -17.131  1.00 59.79           C  
ATOM   2046  HD1 PHE A 136      16.843  12.494 -16.406  1.00 59.79           H  
ATOM   2047  CD2 PHE A 136      15.287  12.327 -19.433  1.00 59.79           C  
ATOM   2048  HD2 PHE A 136      15.488  12.229 -20.489  1.00 59.79           H  
ATOM   2049  CE1 PHE A 136      14.705  12.547 -16.697  1.00 59.79           C  
ATOM   2050  HE1 PHE A 136      14.480  12.612 -15.643  1.00 59.79           H  
ATOM   2051  CE2 PHE A 136      13.954  12.345 -18.994  1.00 59.79           C  
ATOM   2052  HE2 PHE A 136      13.149  12.273 -19.711  1.00 59.79           H  
ATOM   2053  CZ  PHE A 136      13.659  12.471 -17.630  1.00 59.79           C  
ATOM   2054  HZ  PHE A 136      12.629  12.509 -17.308  1.00 59.79           H  
ATOM   2055  N   THR A 137      17.305  15.561 -20.654  1.00 59.56           N  
ATOM   2056  H   THR A 137      16.992  15.126 -21.510  1.00 59.56           H  
ATOM   2057  CA  THR A 137      17.212  17.027 -20.592  1.00 59.56           C  
ATOM   2058  HA  THR A 137      18.222  17.436 -20.560  1.00 59.56           H  
ATOM   2059  C   THR A 137      16.473  17.511 -19.344  1.00 59.56           C  
ATOM   2060  CB  THR A 137      16.500  17.562 -21.847  1.00 59.56           C  
ATOM   2061  HB  THR A 137      15.423  17.440 -21.724  1.00 59.56           H  
ATOM   2062  O   THR A 137      16.843  18.533 -18.765  1.00 59.56           O  
ATOM   2063  CG2 THR A 137      16.812  19.031 -22.119  1.00 59.56           C  
ATOM   2064 HG21 THR A 137      17.886  19.174 -22.234  1.00 59.56           H  
ATOM   2065 HG22 THR A 137      16.304  19.345 -23.031  1.00 59.56           H  
ATOM   2066 HG23 THR A 137      16.453  19.643 -21.292  1.00 59.56           H  
ATOM   2067  OG1 THR A 137      16.890  16.836 -22.990  1.00 59.56           O  
ATOM   2068  HG1 THR A 137      17.764  17.116 -23.269  1.00 59.56           H  
ATOM   2069  N   LYS A 138      15.466  16.757 -18.888  1.00 60.55           N  
ATOM   2070  H   LYS A 138      15.222  15.931 -19.416  1.00 60.55           H  
ATOM   2071  CA  LYS A 138      14.598  17.132 -17.764  1.00 60.55           C  
ATOM   2072  HA  LYS A 138      14.235  18.145 -17.938  1.00 60.55           H  
ATOM   2073  C   LYS A 138      15.322  17.157 -16.416  1.00 60.55           C  
ATOM   2074  CB  LYS A 138      13.394  16.180 -17.762  1.00 60.55           C  
ATOM   2075  HB2 LYS A 138      13.711  15.198 -17.409  1.00 60.55           H  
ATOM   2076  HB3 LYS A 138      13.036  16.073 -18.786  1.00 60.55           H  
ATOM   2077  O   LYS A 138      15.040  18.022 -15.594  1.00 60.55           O  
ATOM   2078  CG  LYS A 138      12.229  16.682 -16.899  1.00 60.55           C  
ATOM   2079  HG2 LYS A 138      12.523  16.697 -15.849  1.00 60.55           H  
ATOM   2080  HG3 LYS A 138      11.961  17.691 -17.211  1.00 60.55           H  
ATOM   2081  CD  LYS A 138      11.017  15.759 -17.081  1.00 60.55           C  
ATOM   2082  HD2 LYS A 138      11.262  14.762 -16.716  1.00 60.55           H  
ATOM   2083  HD3 LYS A 138      10.780  15.690 -18.143  1.00 60.55           H  
ATOM   2084  CE  LYS A 138       9.793  16.295 -16.336  1.00 60.55           C  
ATOM   2085  HE2 LYS A 138      10.016  16.343 -15.270  1.00 60.55           H  
ATOM   2086  HE3 LYS A 138       9.595  17.304 -16.697  1.00 60.55           H  
ATOM   2087  NZ  LYS A 138       8.605  15.438 -16.578  1.00 60.55           N  
ATOM   2088  HZ1 LYS A 138       7.744  15.823 -16.215  1.00 60.55           H  
ATOM   2089  HZ2 LYS A 138       8.700  14.508 -16.196  1.00 60.55           H  
ATOM   2090  HZ3 LYS A 138       8.459  15.235 -17.556  1.00 60.55           H  
ATOM   2091  N   GLU A 139      16.285  16.261 -16.208  1.00 59.19           N  
ATOM   2092  H   GLU A 139      16.462  15.574 -16.926  1.00 59.19           H  
ATOM   2093  CA  GLU A 139      17.081  16.203 -14.968  1.00 59.19           C  
ATOM   2094  HA  GLU A 139      16.644  16.872 -14.228  1.00 59.19           H  
ATOM   2095  C   GLU A 139      18.514  16.716 -15.154  1.00 59.19           C  
ATOM   2096  CB  GLU A 139      17.032  14.794 -14.355  1.00 59.19           C  
ATOM   2097  HB2 GLU A 139      17.349  14.069 -15.104  1.00 59.19           H  
ATOM   2098  HB3 GLU A 139      17.721  14.740 -13.512  1.00 59.19           H  
ATOM   2099  O   GLU A 139      19.314  16.649 -14.224  1.00 59.19           O  
ATOM   2100  CG  GLU A 139      15.620  14.477 -13.829  1.00 59.19           C  
ATOM   2101  HG2 GLU A 139      14.896  14.601 -14.635  1.00 59.19           H  
ATOM   2102  HG3 GLU A 139      15.371  15.207 -13.058  1.00 59.19           H  
ATOM   2103  CD  GLU A 139      15.466  13.068 -13.239  1.00 59.19           C  
ATOM   2104  OE1 GLU A 139      14.382  12.751 -12.705  1.00 59.19           O  
ATOM   2105  OE2 GLU A 139      16.348  12.211 -13.424  1.00 59.19           O  
ATOM   2106  N   ARG A 140      18.840  17.266 -16.336  1.00 59.50           N  
ATOM   2107  H   ARG A 140      18.124  17.290 -17.048  1.00 59.50           H  
ATOM   2108  CA  ARG A 140      20.205  17.687 -16.707  1.00 59.50           C  
ATOM   2109  HA  ARG A 140      20.220  17.887 -17.779  1.00 59.50           H  
ATOM   2110  C   ARG A 140      21.228  16.567 -16.495  1.00 59.50           C  
ATOM   2111  CB  ARG A 140      20.607  18.970 -15.965  1.00 59.50           C  
ATOM   2112  HB2 ARG A 140      20.643  18.773 -14.893  1.00 59.50           H  
ATOM   2113  HB3 ARG A 140      21.608  19.258 -16.286  1.00 59.50           H  
ATOM   2114  O   ARG A 140      22.361  16.821 -16.089  1.00 59.50           O  
ATOM   2115  CG  ARG A 140      19.666  20.144 -16.233  1.00 59.50           C  
ATOM   2116  HG2 ARG A 140      18.646  19.893 -15.941  1.00 59.50           H  
ATOM   2117  HG3 ARG A 140      19.690  20.389 -17.295  1.00 59.50           H  
ATOM   2118  CD  ARG A 140      20.148  21.335 -15.408  1.00 59.50           C  
ATOM   2119  HD2 ARG A 140      20.022  21.094 -14.352  1.00 59.50           H  
ATOM   2120  HD3 ARG A 140      21.206  21.500 -15.609  1.00 59.50           H  
ATOM   2121  NE  ARG A 140      19.396  22.552 -15.747  1.00 59.50           N  
ATOM   2122  HE  ARG A 140      18.804  22.496 -16.564  1.00 59.50           H  
ATOM   2123  NH1 ARG A 140      20.139  23.839 -14.002  1.00 59.50           N  
ATOM   2124 HH11 ARG A 140      20.655  23.039 -13.664  1.00 59.50           H  
ATOM   2125 HH12 ARG A 140      20.161  24.716 -13.502  1.00 59.50           H  
ATOM   2126  NH2 ARG A 140      18.755  24.720 -15.520  1.00 59.50           N  
ATOM   2127 HH21 ARG A 140      18.774  25.593 -15.012  1.00 59.50           H  
ATOM   2128 HH22 ARG A 140      18.192  24.629 -16.354  1.00 59.50           H  
ATOM   2129  CZ  ARG A 140      19.434  23.695 -15.090  1.00 59.50           C  
ATOM   2130  N   TYR A 141      20.809  15.331 -16.748  1.00 56.83           N  
ATOM   2131  H   TYR A 141      19.888  15.206 -17.143  1.00 56.83           H  
ATOM   2132  CA  TYR A 141      21.683  14.179 -16.642  1.00 56.83           C  
ATOM   2133  HA  TYR A 141      22.443  14.374 -15.885  1.00 56.83           H  
ATOM   2134  C   TYR A 141      22.375  13.963 -17.981  1.00 56.83           C  
ATOM   2135  CB  TYR A 141      20.898  12.953 -16.187  1.00 56.83           C  
ATOM   2136  HB2 TYR A 141      20.320  13.208 -15.298  1.00 56.83           H  
ATOM   2137  HB3 TYR A 141      20.194  12.667 -16.969  1.00 56.83           H  
ATOM   2138  O   TYR A 141      21.722  13.722 -18.997  1.00 56.83           O  
ATOM   2139  CG  TYR A 141      21.774  11.765 -15.864  1.00 56.83           C  
ATOM   2140  CD1 TYR A 141      21.907  10.703 -16.781  1.00 56.83           C  
ATOM   2141  HD1 TYR A 141      21.436  10.755 -17.752  1.00 56.83           H  
ATOM   2142  CD2 TYR A 141      22.417  11.707 -14.613  1.00 56.83           C  
ATOM   2143  HD2 TYR A 141      22.314  12.528 -13.918  1.00 56.83           H  
ATOM   2144  CE1 TYR A 141      22.612   9.542 -16.409  1.00 56.83           C  
ATOM   2145  HE1 TYR A 141      22.685   8.693 -17.073  1.00 56.83           H  
ATOM   2146  CE2 TYR A 141      23.123  10.551 -14.239  1.00 56.83           C  
ATOM   2147  HE2 TYR A 141      23.570  10.481 -13.258  1.00 56.83           H  
ATOM   2148  OH  TYR A 141      23.778   8.306 -14.715  1.00 56.83           O  
ATOM   2149  HH  TYR A 141      24.110   8.345 -13.815  1.00 56.83           H  
ATOM   2150  CZ  TYR A 141      23.176   9.450 -15.119  1.00 56.83           C  
ATOM   2151  N   GLU A 142      23.694  14.068 -17.966  1.00 65.87           N  
ATOM   2152  H   GLU A 142      24.155  14.315 -17.102  1.00 65.87           H  
ATOM   2153  CA  GLU A 142      24.562  13.722 -19.080  1.00 65.87           C  
ATOM   2154  HA  GLU A 142      23.992  13.223 -19.864  1.00 65.87           H  
ATOM   2155  C   GLU A 142      25.608  12.753 -18.539  1.00 65.87           C  
ATOM   2156  CB  GLU A 142      25.168  14.998 -19.681  1.00 65.87           C  
ATOM   2157  HB2 GLU A 142      24.350  15.606 -20.068  1.00 65.87           H  
ATOM   2158  HB3 GLU A 142      25.680  15.559 -18.900  1.00 65.87           H  
ATOM   2159  O   GLU A 142      26.419  13.119 -17.687  1.00 65.87           O  
ATOM   2160  CG  GLU A 142      26.156  14.708 -20.824  1.00 65.87           C  
ATOM   2161  HG2 GLU A 142      25.672  14.049 -21.544  1.00 65.87           H  
ATOM   2162  HG3 GLU A 142      27.019  14.176 -20.422  1.00 65.87           H  
ATOM   2163  CD  GLU A 142      26.644  15.982 -21.539  1.00 65.87           C  
ATOM   2164  OE1 GLU A 142      27.333  15.836 -22.579  1.00 65.87           O  
ATOM   2165  OE2 GLU A 142      26.264  17.101 -21.126  1.00 65.87           O  
ATOM   2166  N   GLN A 143      25.565  11.507 -19.003  1.00 61.76           N  
ATOM   2167  H   GLN A 143      24.856  11.261 -19.680  1.00 61.76           H  
ATOM   2168  CA  GLN A 143      26.642  10.554 -18.763  1.00 61.76           C  
ATOM   2169  HA  GLN A 143      27.441  11.045 -18.207  1.00 61.76           H  
ATOM   2170  C   GLN A 143      27.234  10.122 -20.080  1.00 61.76           C  
ATOM   2171  CB  GLN A 143      26.201   9.337 -17.957  1.00 61.76           C  
ATOM   2172  HB2 GLN A 143      25.276   8.936 -18.372  1.00 61.76           H  
ATOM   2173  HB3 GLN A 143      26.966   8.563 -18.023  1.00 61.76           H  
ATOM   2174  O   GLN A 143      26.535   9.667 -20.985  1.00 61.76           O  
ATOM   2175  CG  GLN A 143      25.995   9.682 -16.487  1.00 61.76           C  
ATOM   2176  HG2 GLN A 143      25.714   8.749 -15.998  1.00 61.76           H  
ATOM   2177  HG3 GLN A 143      25.201  10.424 -16.411  1.00 61.76           H  
ATOM   2178  CD  GLN A 143      27.211  10.193 -15.732  1.00 61.76           C  
ATOM   2179  NE2 GLN A 143      27.008  10.952 -14.677  1.00 61.76           N  
ATOM   2180 HE21 GLN A 143      27.844  11.332 -14.259  1.00 61.76           H  
ATOM   2181 HE22 GLN A 143      26.075  11.292 -14.492  1.00 61.76           H  
ATOM   2182  OE1 GLN A 143      28.357   9.916 -16.043  1.00 61.76           O  
ATOM   2183  N   THR A 144      28.548  10.278 -20.157  1.00 60.49           N  
ATOM   2184  H   THR A 144      29.037  10.574 -19.324  1.00 60.49           H  
ATOM   2185  CA  THR A 144      29.355   9.855 -21.286  1.00 60.49           C  
ATOM   2186  HA  THR A 144      28.715   9.529 -22.107  1.00 60.49           H  
ATOM   2187  C   THR A 144      30.206   8.681 -20.836  1.00 60.49           C  
ATOM   2188  CB  THR A 144      30.219  11.010 -21.794  1.00 60.49           C  
ATOM   2189  HB  THR A 144      30.899  11.348 -21.012  1.00 60.49           H  
ATOM   2190  O   THR A 144      31.063   8.819 -19.967  1.00 60.49           O  
ATOM   2191  CG2 THR A 144      31.012  10.608 -23.024  1.00 60.49           C  
ATOM   2192 HG21 THR A 144      30.332  10.297 -23.817  1.00 60.49           H  
ATOM   2193 HG22 THR A 144      31.699   9.797 -22.783  1.00 60.49           H  
ATOM   2194 HG23 THR A 144      31.604  11.468 -23.338  1.00 60.49           H  
ATOM   2195  OG1 THR A 144      29.413  12.086 -22.218  1.00 60.49           O  
ATOM   2196  HG1 THR A 144      29.030  12.508 -21.445  1.00 60.49           H  
ATOM   2197  N   TYR A 145      29.963   7.530 -21.441  1.00 59.01           N  
ATOM   2198  H   TYR A 145      29.216   7.494 -22.120  1.00 59.01           H  
ATOM   2199  CA  TYR A 145      30.767   6.332 -21.295  1.00 59.01           C  
ATOM   2200  HA  TYR A 145      31.316   6.364 -20.354  1.00 59.01           H  
ATOM   2201  C   TYR A 145      31.770   6.296 -22.451  1.00 59.01           C  
ATOM   2202  CB  TYR A 145      29.839   5.115 -21.254  1.00 59.01           C  
ATOM   2203  HB2 TYR A 145      29.241   5.097 -22.165  1.00 59.01           H  
ATOM   2204  HB3 TYR A 145      30.449   4.212 -21.232  1.00 59.01           H  
ATOM   2205  O   TYR A 145      31.403   6.070 -23.607  1.00 59.01           O  
ATOM   2206  CG  TYR A 145      28.896   5.092 -20.067  1.00 59.01           C  
ATOM   2207  CD1 TYR A 145      29.327   4.522 -18.854  1.00 59.01           C  
ATOM   2208  HD1 TYR A 145      30.317   4.096 -18.781  1.00 59.01           H  
ATOM   2209  CD2 TYR A 145      27.596   5.629 -20.172  1.00 59.01           C  
ATOM   2210  HD2 TYR A 145      27.268   6.084 -21.095  1.00 59.01           H  
ATOM   2211  CE1 TYR A 145      28.459   4.479 -17.748  1.00 59.01           C  
ATOM   2212  HE1 TYR A 145      28.779   4.013 -16.828  1.00 59.01           H  
ATOM   2213  CE2 TYR A 145      26.724   5.587 -19.064  1.00 59.01           C  
ATOM   2214  HE2 TYR A 145      25.721   5.984 -19.122  1.00 59.01           H  
ATOM   2215  OH  TYR A 145      26.329   4.964 -16.777  1.00 59.01           O  
ATOM   2216  HH  TYR A 145      26.709   4.443 -16.066  1.00 59.01           H  
ATOM   2217  CZ  TYR A 145      27.157   5.013 -17.851  1.00 59.01           C  
ATOM   2218  N   ASP A 146      33.031   6.589 -22.138  1.00 54.82           N  
ATOM   2219  H   ASP A 146      33.239   6.783 -21.169  1.00 54.82           H  
ATOM   2220  CA  ASP A 146      34.159   6.575 -23.072  1.00 54.82           C  
ATOM   2221  HA  ASP A 146      33.783   6.682 -24.090  1.00 54.82           H  
ATOM   2222  C   ASP A 146      34.926   5.242 -23.018  1.00 54.82           C  
ATOM   2223  CB  ASP A 146      35.092   7.766 -22.774  1.00 54.82           C  
ATOM   2224  HB2 ASP A 146      35.178   7.907 -21.697  1.00 54.82           H  
ATOM   2225  HB3 ASP A 146      36.088   7.540 -23.154  1.00 54.82           H  
ATOM   2226  O   ASP A 146      34.881   4.516 -22.027  1.00 54.82           O  
ATOM   2227  CG  ASP A 146      34.639   9.064 -23.447  1.00 54.82           C  
ATOM   2228  OD1 ASP A 146      34.433   9.019 -24.683  1.00 54.82           O  
ATOM   2229  OD2 ASP A 146      34.604  10.116 -22.775  1.00 54.82           O  
ATOM   2230  N   ASN A 147      35.698   4.949 -24.071  1.00 53.03           N  
ATOM   2231  H   ASN A 147      35.700   5.596 -24.846  1.00 53.03           H  
ATOM   2232  CA  ASN A 147      36.560   3.764 -24.182  1.00 53.03           C  
ATOM   2233  HA  ASN A 147      37.050   3.833 -25.153  1.00 53.03           H  
ATOM   2234  C   ASN A 147      35.832   2.416 -24.263  1.00 53.03           C  
ATOM   2235  CB  ASN A 147      37.718   3.813 -23.174  1.00 53.03           C  
ATOM   2236  HB2 ASN A 147      38.357   2.943 -23.324  1.00 53.03           H  
ATOM   2237  HB3 ASN A 147      37.324   3.774 -22.158  1.00 53.03           H  
ATOM   2238  O   ASN A 147      36.368   1.390 -23.833  1.00 53.03           O  
ATOM   2239  CG  ASN A 147      38.602   5.032 -23.336  1.00 53.03           C  
ATOM   2240  ND2 ASN A 147      39.251   5.440 -22.274  1.00 53.03           N  
ATOM   2241 HD21 ASN A 147      39.814   6.273 -22.362  1.00 53.03           H  
ATOM   2242 HD22 ASN A 147      39.245   4.867 -21.442  1.00 53.03           H  
ATOM   2243  OD1 ASN A 147      38.786   5.592 -24.412  1.00 53.03           O  
ATOM   2244  N   ILE A 148      34.653   2.399 -24.884  1.00 52.85           N  
ATOM   2245  H   ILE A 148      34.265   3.266 -25.228  1.00 52.85           H  
ATOM   2246  CA  ILE A 148      33.871   1.179 -25.057  1.00 52.85           C  
ATOM   2247  HA  ILE A 148      33.999   0.576 -24.159  1.00 52.85           H  
ATOM   2248  C   ILE A 148      34.396   0.381 -26.245  1.00 52.85           C  
ATOM   2249  CB  ILE A 148      32.365   1.464 -25.191  1.00 52.85           C  
ATOM   2250  HB  ILE A 148      32.176   1.931 -26.157  1.00 52.85           H  
ATOM   2251  O   ILE A 148      34.561   0.896 -27.358  1.00 52.85           O  
ATOM   2252  CG1 ILE A 148      31.901   2.437 -24.085  1.00 52.85           C  
ATOM   2253 HG12 ILE A 148      32.401   3.396 -24.215  1.00 52.85           H  
ATOM   2254 HG13 ILE A 148      32.178   2.042 -23.108  1.00 52.85           H  
ATOM   2255  CG2 ILE A 148      31.600   0.128 -25.139  1.00 52.85           C  
ATOM   2256 HG21 ILE A 148      30.533   0.302 -25.274  1.00 52.85           H  
ATOM   2257 HG22 ILE A 148      31.760  -0.355 -24.175  1.00 52.85           H  
ATOM   2258 HG23 ILE A 148      31.916  -0.544 -25.938  1.00 52.85           H  
ATOM   2259  CD1 ILE A 148      30.401   2.721 -24.102  1.00 52.85           C  
ATOM   2260 HD11 ILE A 148      30.056   2.863 -25.126  1.00 52.85           H  
ATOM   2261 HD12 ILE A 148      29.864   1.900 -23.627  1.00 52.85           H  
ATOM   2262 HD13 ILE A 148      30.208   3.633 -23.537  1.00 52.85           H  
ATOM   2263  N   GLY A 149      34.621  -0.905 -26.001  1.00 48.33           N  
ATOM   2264  H   GLY A 149      34.481  -1.232 -25.056  1.00 48.33           H  
ATOM   2265  CA  GLY A 149      34.854  -1.894 -27.038  1.00 48.33           C  
ATOM   2266  HA2 GLY A 149      34.512  -1.511 -28.000  1.00 48.33           H  
ATOM   2267  HA3 GLY A 149      34.263  -2.778 -26.799  1.00 48.33           H  
ATOM   2268  C   GLY A 149      36.302  -2.327 -27.195  1.00 48.33           C  
ATOM   2269  O   GLY A 149      36.491  -3.423 -27.683  1.00 48.33           O  
ATOM   2270  N   ASN A 150      37.321  -1.584 -26.758  1.00 52.11           N  
ATOM   2271  H   ASN A 150      37.107  -0.734 -26.256  1.00 52.11           H  
ATOM   2272  CA  ASN A 150      38.728  -1.979 -26.943  1.00 52.11           C  
ATOM   2273  HA  ASN A 150      38.830  -2.534 -27.875  1.00 52.11           H  
ATOM   2274  C   ASN A 150      39.214  -2.914 -25.824  1.00 52.11           C  
ATOM   2275  CB  ASN A 150      39.590  -0.701 -27.040  1.00 52.11           C  
ATOM   2276  HB2 ASN A 150      40.628  -0.952 -26.820  1.00 52.11           H  
ATOM   2277  HB3 ASN A 150      39.259   0.018 -26.291  1.00 52.11           H  
ATOM   2278  O   ASN A 150      39.577  -2.426 -24.760  1.00 52.11           O  
ATOM   2279  CG  ASN A 150      39.556  -0.052 -28.412  1.00 52.11           C  
ATOM   2280  ND2 ASN A 150      40.028   1.164 -28.545  1.00 52.11           N  
ATOM   2281 HD21 ASN A 150      40.375   1.706 -27.766  1.00 52.11           H  
ATOM   2282 HD22 ASN A 150      39.925   1.574 -29.462  1.00 52.11           H  
ATOM   2283  OD1 ASN A 150      39.146  -0.635 -29.394  1.00 52.11           O  
ATOM   2284  N   ILE A 151      39.286  -4.233 -26.060  1.00 52.61           N  
ATOM   2285  H   ILE A 151      38.984  -4.587 -26.957  1.00 52.61           H  
ATOM   2286  CA  ILE A 151      39.640  -5.198 -25.001  1.00 52.61           C  
ATOM   2287  HA  ILE A 151      39.385  -4.755 -24.038  1.00 52.61           H  
ATOM   2288  C   ILE A 151      41.150  -5.493 -24.954  1.00 52.61           C  
ATOM   2289  CB  ILE A 151      38.819  -6.498 -25.121  1.00 52.61           C  
ATOM   2290  HB  ILE A 151      39.121  -7.004 -26.038  1.00 52.61           H  
ATOM   2291  O   ILE A 151      41.782  -5.357 -23.906  1.00 52.61           O  
ATOM   2292  CG1 ILE A 151      37.298  -6.271 -25.199  1.00 52.61           C  
ATOM   2293 HG12 ILE A 151      36.927  -5.941 -24.229  1.00 52.61           H  
ATOM   2294 HG13 ILE A 151      37.054  -5.502 -25.932  1.00 52.61           H  
ATOM   2295  CG2 ILE A 151      39.119  -7.388 -23.889  1.00 52.61           C  
ATOM   2296 HG21 ILE A 151      40.189  -7.541 -23.750  1.00 52.61           H  
ATOM   2297 HG22 ILE A 151      38.727  -6.915 -22.989  1.00 52.61           H  
ATOM   2298 HG23 ILE A 151      38.668  -8.375 -23.989  1.00 52.61           H  
ATOM   2299  CD1 ILE A 151      36.582  -7.557 -25.617  1.00 52.61           C  
ATOM   2300 HD11 ILE A 151      36.352  -7.497 -26.681  1.00 52.61           H  
ATOM   2301 HD12 ILE A 151      37.202  -8.444 -25.485  1.00 52.61           H  
ATOM   2302 HD13 ILE A 151      35.690  -7.689 -25.005  1.00 52.61           H  
ATOM   2303  N   PHE A 152      41.759  -5.917 -26.066  1.00 49.61           N  
ATOM   2304  H   PHE A 152      41.223  -6.007 -26.917  1.00 49.61           H  
ATOM   2305  CA  PHE A 152      43.174  -6.317 -26.088  1.00 49.61           C  
ATOM   2306  HA  PHE A 152      43.716  -5.697 -25.374  1.00 49.61           H  
ATOM   2307  C   PHE A 152      43.826  -6.078 -27.448  1.00 49.61           C  
ATOM   2308  CB  PHE A 152      43.337  -7.781 -25.636  1.00 49.61           C  
ATOM   2309  HB2 PHE A 152      44.403  -8.000 -25.572  1.00 49.61           H  
ATOM   2310  HB3 PHE A 152      42.943  -7.872 -24.623  1.00 49.61           H  
ATOM   2311  O   PHE A 152      43.172  -6.188 -28.483  1.00 49.61           O  
ATOM   2312  CG  PHE A 152      42.669  -8.845 -26.495  1.00 49.61           C  
ATOM   2313  CD1 PHE A 152      41.278  -9.038 -26.432  1.00 49.61           C  
ATOM   2314  HD1 PHE A 152      40.685  -8.407 -25.787  1.00 49.61           H  
ATOM   2315  CD2 PHE A 152      43.441  -9.719 -27.279  1.00 49.61           C  
ATOM   2316  HD2 PHE A 152      44.514  -9.610 -27.319  1.00 49.61           H  
ATOM   2317  CE1 PHE A 152      40.649 -10.054 -27.168  1.00 49.61           C  
ATOM   2318  HE1 PHE A 152      39.577 -10.174 -27.121  1.00 49.61           H  
ATOM   2319  CE2 PHE A 152      42.821 -10.790 -27.944  1.00 49.61           C  
ATOM   2320  HE2 PHE A 152      43.424 -11.524 -28.457  1.00 49.61           H  
ATOM   2321  CZ  PHE A 152      41.426 -10.943 -27.920  1.00 49.61           C  
ATOM   2322  HZ  PHE A 152      40.956 -11.761 -28.447  1.00 49.61           H  
ATOM   2323  N   SER A 153      45.120  -5.754 -27.445  1.00 49.54           N  
ATOM   2324  H   SER A 153      45.610  -5.707 -26.562  1.00 49.54           H  
ATOM   2325  CA  SER A 153      45.926  -5.618 -28.657  1.00 49.54           C  
ATOM   2326  HA  SER A 153      45.254  -5.580 -29.514  1.00 49.54           H  
ATOM   2327  C   SER A 153      46.818  -6.846 -28.826  1.00 49.54           C  
ATOM   2328  CB  SER A 153      46.693  -4.287 -28.657  1.00 49.54           C  
ATOM   2329  HB2 SER A 153      46.699  -3.896 -29.675  1.00 49.54           H  
ATOM   2330  HB3 SER A 153      46.179  -3.575 -28.013  1.00 49.54           H  
ATOM   2331  O   SER A 153      47.485  -7.266 -27.877  1.00 49.54           O  
ATOM   2332  OG  SER A 153      48.027  -4.380 -28.218  1.00 49.54           O  
ATOM   2333  HG  SER A 153      48.068  -4.570 -27.278  1.00 49.54           H  
ATOM   2334  N   ILE A 154      46.816  -7.447 -30.016  1.00 50.94           N  
ATOM   2335  H   ILE A 154      46.239  -7.054 -30.746  1.00 50.94           H  
ATOM   2336  CA  ILE A 154      47.767  -8.504 -30.382  1.00 50.94           C  
ATOM   2337  HA  ILE A 154      48.267  -8.870 -29.485  1.00 50.94           H  
ATOM   2338  C   ILE A 154      48.832  -7.873 -31.278  1.00 50.94           C  
ATOM   2339  CB  ILE A 154      47.067  -9.715 -31.047  1.00 50.94           C  
ATOM   2340  HB  ILE A 154      46.618  -9.375 -31.980  1.00 50.94           H  
ATOM   2341  O   ILE A 154      48.501  -7.090 -32.170  1.00 50.94           O  
ATOM   2342  CG1 ILE A 154      45.935 -10.282 -30.154  1.00 50.94           C  
ATOM   2343 HG12 ILE A 154      45.165  -9.520 -30.040  1.00 50.94           H  
ATOM   2344 HG13 ILE A 154      46.318 -10.525 -29.162  1.00 50.94           H  
ATOM   2345  CG2 ILE A 154      48.100 -10.813 -31.391  1.00 50.94           C  
ATOM   2346 HG21 ILE A 154      48.550 -11.210 -30.481  1.00 50.94           H  
ATOM   2347 HG22 ILE A 154      47.634 -11.627 -31.945  1.00 50.94           H  
ATOM   2348 HG23 ILE A 154      48.886 -10.417 -32.034  1.00 50.94           H  
ATOM   2349  CD1 ILE A 154      45.282 -11.535 -30.757  1.00 50.94           C  
ATOM   2350 HD11 ILE A 154      44.348 -11.783 -30.253  1.00 50.94           H  
ATOM   2351 HD12 ILE A 154      45.064 -11.360 -31.810  1.00 50.94           H  
ATOM   2352 HD13 ILE A 154      45.948 -12.393 -30.660  1.00 50.94           H  
ATOM   2353  N   GLN A 155      50.099  -8.217 -31.053  1.00 45.19           N  
ATOM   2354  H   GLN A 155      50.311  -8.761 -30.229  1.00 45.19           H  
ATOM   2355  CA  GLN A 155      51.221  -7.883 -31.926  1.00 45.19           C  
ATOM   2356  HA  GLN A 155      50.841  -7.521 -32.882  1.00 45.19           H  
ATOM   2357  C   GLN A 155      52.066  -9.134 -32.194  1.00 45.19           C  
ATOM   2358  CB  GLN A 155      52.023  -6.729 -31.312  1.00 45.19           C  
ATOM   2359  HB2 GLN A 155      51.340  -5.905 -31.101  1.00 45.19           H  
ATOM   2360  HB3 GLN A 155      52.475  -7.049 -30.373  1.00 45.19           H  
ATOM   2361  O   GLN A 155      52.489  -9.809 -31.257  1.00 45.19           O  
ATOM   2362  CG  GLN A 155      53.110  -6.232 -32.275  1.00 45.19           C  
ATOM   2363  HG2 GLN A 155      53.839  -7.025 -32.448  1.00 45.19           H  
ATOM   2364  HG3 GLN A 155      52.649  -5.981 -33.230  1.00 45.19           H  
ATOM   2365  CD  GLN A 155      53.858  -5.005 -31.766  1.00 45.19           C  
ATOM   2366  NE2 GLN A 155      54.657  -4.383 -32.604  1.00 45.19           N  
ATOM   2367 HE21 GLN A 155      55.073  -3.526 -32.268  1.00 45.19           H  
ATOM   2368 HE22 GLN A 155      54.726  -4.695 -33.563  1.00 45.19           H  
ATOM   2369  OE1 GLN A 155      53.762  -4.576 -30.628  1.00 45.19           O  
ATOM   2370  N   TYR A 156      52.328  -9.448 -33.465  1.00 38.56           N  
ATOM   2371  H   TYR A 156      51.993  -8.839 -34.199  1.00 38.56           H  
ATOM   2372  CA  TYR A 156      53.244 -10.528 -33.850  1.00 38.56           C  
ATOM   2373  HA  TYR A 156      53.200 -11.318 -33.101  1.00 38.56           H  
ATOM   2374  C   TYR A 156      54.684  -9.998 -33.910  1.00 38.56           C  
ATOM   2375  CB  TYR A 156      52.805 -11.134 -35.190  1.00 38.56           C  
ATOM   2376  HB2 TYR A 156      52.842 -10.359 -35.955  1.00 38.56           H  
ATOM   2377  HB3 TYR A 156      51.765 -11.453 -35.107  1.00 38.56           H  
ATOM   2378  O   TYR A 156      54.955  -9.004 -34.584  1.00 38.56           O  
ATOM   2379  CG  TYR A 156      53.628 -12.329 -35.648  1.00 38.56           C  
ATOM   2380  CD1 TYR A 156      54.411 -12.264 -36.815  1.00 38.56           C  
ATOM   2381  HD1 TYR A 156      54.445 -11.353 -37.394  1.00 38.56           H  
ATOM   2382  CD2 TYR A 156      53.610 -13.522 -34.909  1.00 38.56           C  
ATOM   2383  HD2 TYR A 156      53.084 -13.557 -33.966  1.00 38.56           H  
ATOM   2384  CE1 TYR A 156      55.149 -13.390 -37.236  1.00 38.56           C  
ATOM   2385  HE1 TYR A 156      55.758 -13.341 -38.126  1.00 38.56           H  
ATOM   2386  CE2 TYR A 156      54.298 -14.665 -35.349  1.00 38.56           C  
ATOM   2387  HE2 TYR A 156      54.256 -15.576 -34.771  1.00 38.56           H  
ATOM   2388  OH  TYR A 156      55.838 -15.668 -36.886  1.00 38.56           O  
ATOM   2389  HH  TYR A 156      55.788 -16.377 -36.241  1.00 38.56           H  
ATOM   2390  CZ  TYR A 156      55.089 -14.597 -36.509  1.00 38.56           C  
ATOM   2391  N   LYS A 157      55.613 -10.655 -33.208  1.00 50.50           N  
ATOM   2392  H   LYS A 157      55.305 -11.477 -32.708  1.00 50.50           H  
ATOM   2393  CA  LYS A 157      57.047 -10.318 -33.134  1.00 50.50           C  
ATOM   2394  HA  LYS A 157      57.222  -9.450 -33.769  1.00 50.50           H  
ATOM   2395  C   LYS A 157      57.966 -11.402 -33.721  1.00 50.50           C  
ATOM   2396  CB  LYS A 157      57.422  -9.946 -31.681  1.00 50.50           C  
ATOM   2397  HB2 LYS A 157      58.251 -10.567 -31.342  1.00 50.50           H  
ATOM   2398  HB3 LYS A 157      56.581 -10.140 -31.016  1.00 50.50           H  
ATOM   2399  O   LYS A 157      59.183 -11.287 -33.596  1.00 50.50           O  
ATOM   2400  CG  LYS A 157      57.821  -8.468 -31.562  1.00 50.50           C  
ATOM   2401  HG2 LYS A 157      58.627  -8.255 -32.265  1.00 50.50           H  
ATOM   2402  HG3 LYS A 157      56.961  -7.844 -31.804  1.00 50.50           H  
ATOM   2403  CD  LYS A 157      58.300  -8.155 -30.141  1.00 50.50           C  
ATOM   2404  HD2 LYS A 157      57.495  -8.378 -29.440  1.00 50.50           H  
ATOM   2405  HD3 LYS A 157      59.159  -8.785 -29.911  1.00 50.50           H  
ATOM   2406  CE  LYS A 157      58.691  -6.679 -30.025  1.00 50.50           C  
ATOM   2407  HE2 LYS A 157      59.452  -6.462 -30.774  1.00 50.50           H  
ATOM   2408  HE3 LYS A 157      57.813  -6.074 -30.250  1.00 50.50           H  
ATOM   2409  NZ  LYS A 157      59.195  -6.369 -28.665  1.00 50.50           N  
ATOM   2410  HZ1 LYS A 157      58.480  -6.578 -27.984  1.00 50.50           H  
ATOM   2411  HZ2 LYS A 157      60.007  -6.932 -28.457  1.00 50.50           H  
ATOM   2412  HZ3 LYS A 157      59.437  -5.391 -28.590  1.00 50.50           H  
ATOM   2413  N   GLY A 158      57.406 -12.430 -34.362  1.00 46.94           N  
ATOM   2414  H   GLY A 158      56.398 -12.481 -34.393  1.00 46.94           H  
ATOM   2415  CA  GLY A 158      58.172 -13.513 -34.984  1.00 46.94           C  
ATOM   2416  HA2 GLY A 158      57.502 -14.337 -35.229  1.00 46.94           H  
ATOM   2417  HA3 GLY A 158      58.891 -13.894 -34.259  1.00 46.94           H  
ATOM   2418  C   GLY A 158      58.929 -13.111 -36.262  1.00 46.94           C  
ATOM   2419  O   GLY A 158      58.649 -12.092 -36.903  1.00 46.94           O  
ATOM   2420  N   ALA A 159      59.900 -13.944 -36.653  1.00 44.31           N  
ATOM   2421  H   ALA A 159      60.079 -14.753 -36.076  1.00 44.31           H  
ATOM   2422  CA  ALA A 159      60.798 -13.704 -37.791  1.00 44.31           C  
ATOM   2423  HA  ALA A 159      61.232 -12.711 -37.675  1.00 44.31           H  
ATOM   2424  C   ALA A 159      60.099 -13.732 -39.174  1.00 44.31           C  
ATOM   2425  CB  ALA A 159      61.938 -14.730 -37.713  1.00 44.31           C  
ATOM   2426  HB1 ALA A 159      62.656 -14.538 -38.510  1.00 44.31           H  
ATOM   2427  HB2 ALA A 159      62.447 -14.649 -36.753  1.00 44.31           H  
ATOM   2428  HB3 ALA A 159      61.542 -15.739 -37.828  1.00 44.31           H  
ATOM   2429  O   ALA A 159      60.586 -13.111 -40.120  1.00 44.31           O  
ATOM   2430  N   SER A 160      58.944 -14.392 -39.300  1.00 41.27           N  
ATOM   2431  H   SER A 160      58.588 -14.876 -38.488  1.00 41.27           H  
ATOM   2432  CA  SER A 160      58.209 -14.578 -40.567  1.00 41.27           C  
ATOM   2433  HA  SER A 160      58.926 -14.856 -41.340  1.00 41.27           H  
ATOM   2434  C   SER A 160      57.475 -13.314 -41.030  1.00 41.27           C  
ATOM   2435  CB  SER A 160      57.218 -15.733 -40.418  1.00 41.27           C  
ATOM   2436  HB2 SER A 160      56.499 -15.500 -39.633  1.00 41.27           H  
ATOM   2437  HB3 SER A 160      56.687 -15.887 -41.358  1.00 41.27           H  
ATOM   2438  O   SER A 160      57.015 -12.532 -40.203  1.00 41.27           O  
ATOM   2439  OG  SER A 160      57.930 -16.911 -40.092  1.00 41.27           O  
ATOM   2440  HG  SER A 160      57.311 -17.564 -39.757  1.00 41.27           H  
ATOM   2441  N   ALA A 161      57.383 -13.068 -42.344  1.00 45.71           N  
ATOM   2442  H   ALA A 161      57.732 -13.762 -42.990  1.00 45.71           H  
ATOM   2443  CA  ALA A 161      56.896 -11.806 -42.924  1.00 45.71           C  
ATOM   2444  HA  ALA A 161      57.474 -10.988 -42.493  1.00 45.71           H  
ATOM   2445  C   ALA A 161      55.414 -11.474 -42.643  1.00 45.71           C  
ATOM   2446  CB  ALA A 161      57.197 -11.812 -44.426  1.00 45.71           C  
ATOM   2447  HB1 ALA A 161      56.890 -10.863 -44.868  1.00 45.71           H  
ATOM   2448  HB2 ALA A 161      58.263 -11.958 -44.604  1.00 45.71           H  
ATOM   2449  HB3 ALA A 161      56.637 -12.613 -44.909  1.00 45.71           H  
ATOM   2450  O   ALA A 161      55.076 -10.294 -42.668  1.00 45.71           O  
ATOM   2451  N   TYR A 162      54.575 -12.461 -42.304  1.00 35.33           N  
ATOM   2452  H   TYR A 162      54.910 -13.413 -42.330  1.00 35.33           H  
ATOM   2453  CA  TYR A 162      53.135 -12.293 -42.086  1.00 35.33           C  
ATOM   2454  HA  TYR A 162      52.892 -11.233 -42.018  1.00 35.33           H  
ATOM   2455  C   TYR A 162      52.662 -12.984 -40.799  1.00 35.33           C  
ATOM   2456  CB  TYR A 162      52.402 -12.869 -43.307  1.00 35.33           C  
ATOM   2457  HB2 TYR A 162      52.869 -12.481 -44.212  1.00 35.33           H  
ATOM   2458  HB3 TYR A 162      52.521 -13.952 -43.325  1.00 35.33           H  
ATOM   2459  O   TYR A 162      53.020 -14.137 -40.535  1.00 35.33           O  
ATOM   2460  CG  TYR A 162      50.926 -12.535 -43.366  1.00 35.33           C  
ATOM   2461  CD1 TYR A 162      49.952 -13.435 -42.887  1.00 35.33           C  
ATOM   2462  HD1 TYR A 162      50.252 -14.388 -42.475  1.00 35.33           H  
ATOM   2463  CD2 TYR A 162      50.532 -11.310 -43.923  1.00 35.33           C  
ATOM   2464  HD2 TYR A 162      51.279 -10.613 -44.273  1.00 35.33           H  
ATOM   2465  CE1 TYR A 162      48.586 -13.087 -42.936  1.00 35.33           C  
ATOM   2466  HE1 TYR A 162      47.825 -13.764 -42.578  1.00 35.33           H  
ATOM   2467  CE2 TYR A 162      49.173 -10.957 -43.971  1.00 35.33           C  
ATOM   2468  HE2 TYR A 162      48.899  -9.996 -44.381  1.00 35.33           H  
ATOM   2469  OH  TYR A 162      46.898 -11.446 -43.449  1.00 35.33           O  
ATOM   2470  HH  TYR A 162      46.823 -10.520 -43.689  1.00 35.33           H  
ATOM   2471  CZ  TYR A 162      48.200 -11.831 -43.450  1.00 35.33           C  
ATOM   2472  N   GLY A 163      51.814 -12.300 -40.026  1.00 44.27           N  
ATOM   2473  H   GLY A 163      51.517 -11.391 -40.350  1.00 44.27           H  
ATOM   2474  CA  GLY A 163      51.127 -12.858 -38.858  1.00 44.27           C  
ATOM   2475  HA2 GLY A 163      51.575 -12.464 -37.946  1.00 44.27           H  
ATOM   2476  HA3 GLY A 163      51.208 -13.945 -38.842  1.00 44.27           H  
ATOM   2477  C   GLY A 163      49.659 -12.456 -38.895  1.00 44.27           C  
ATOM   2478  O   GLY A 163      49.341 -11.311 -38.599  1.00 44.27           O  
ATOM   2479  N   GLY A 164      48.771 -13.368 -39.284  1.00 43.97           N  
ATOM   2480  H   GLY A 164      49.091 -14.321 -39.374  1.00 43.97           H  
ATOM   2481  CA  GLY A 164      47.337 -13.120 -39.428  1.00 43.97           C  
ATOM   2482  HA2 GLY A 164      46.959 -13.662 -40.295  1.00 43.97           H  
ATOM   2483  HA3 GLY A 164      47.161 -12.057 -39.599  1.00 43.97           H  
ATOM   2484  C   GLY A 164      46.550 -13.575 -38.202  1.00 43.97           C  
ATOM   2485  O   GLY A 164      46.778 -14.667 -37.681  1.00 43.97           O  
ATOM   2486  N   VAL A 165      45.597 -12.760 -37.754  1.00 50.97           N  
ATOM   2487  H   VAL A 165      45.495 -11.858 -38.196  1.00 50.97           H  
ATOM   2488  CA  VAL A 165      44.615 -13.143 -36.727  1.00 50.97           C  
ATOM   2489  HA  VAL A 165      44.822 -14.155 -36.378  1.00 50.97           H  
ATOM   2490  C   VAL A 165      43.228 -13.148 -37.358  1.00 50.97           C  
ATOM   2491  CB  VAL A 165      44.681 -12.214 -35.500  1.00 50.97           C  
ATOM   2492  HB  VAL A 165      44.492 -11.188 -35.817  1.00 50.97           H  
ATOM   2493  O   VAL A 165      42.823 -12.162 -37.974  1.00 50.97           O  
ATOM   2494  CG1 VAL A 165      43.640 -12.601 -34.439  1.00 50.97           C  
ATOM   2495 HG11 VAL A 165      43.778 -13.638 -34.131  1.00 50.97           H  
ATOM   2496 HG12 VAL A 165      43.738 -11.948 -33.572  1.00 50.97           H  
ATOM   2497 HG13 VAL A 165      42.632 -12.476 -34.835  1.00 50.97           H  
ATOM   2498  CG2 VAL A 165      46.066 -12.274 -34.843  1.00 50.97           C  
ATOM   2499 HG21 VAL A 165      46.847 -12.046 -35.567  1.00 50.97           H  
ATOM   2500 HG22 VAL A 165      46.120 -11.563 -34.018  1.00 50.97           H  
ATOM   2501 HG23 VAL A 165      46.257 -13.282 -34.475  1.00 50.97           H  
ATOM   2502  N   GLU A 166      42.504 -14.254 -37.206  1.00 46.76           N  
ATOM   2503  H   GLU A 166      42.921 -15.037 -36.723  1.00 46.76           H  
ATOM   2504  CA  GLU A 166      41.128 -14.431 -37.678  1.00 46.76           C  
ATOM   2505  HA  GLU A 166      40.742 -13.489 -38.065  1.00 46.76           H  
ATOM   2506  C   GLU A 166      40.246 -14.861 -36.496  1.00 46.76           C  
ATOM   2507  CB  GLU A 166      41.131 -15.460 -38.828  1.00 46.76           C  
ATOM   2508  HB2 GLU A 166      41.820 -15.117 -39.600  1.00 46.76           H  
ATOM   2509  HB3 GLU A 166      41.502 -16.411 -38.444  1.00 46.76           H  
ATOM   2510  O   GLU A 166      40.576 -15.817 -35.795  1.00 46.76           O  
ATOM   2511  CG  GLU A 166      39.755 -15.685 -39.477  1.00 46.76           C  
ATOM   2512  HG2 GLU A 166      39.037 -15.938 -38.697  1.00 46.76           H  
ATOM   2513  HG3 GLU A 166      39.435 -14.750 -39.937  1.00 46.76           H  
ATOM   2514  CD  GLU A 166      39.735 -16.809 -40.538  1.00 46.76           C  
ATOM   2515  OE1 GLU A 166      38.636 -17.074 -41.075  1.00 46.76           O  
ATOM   2516  OE2 GLU A 166      40.770 -17.481 -40.792  1.00 46.76           O  
ATOM   2517  N   ILE A 167      39.121 -14.175 -36.263  1.00 50.42           N  
ATOM   2518  H   ILE A 167      38.883 -13.411 -36.879  1.00 50.42           H  
ATOM   2519  CA  ILE A 167      38.110 -14.598 -35.280  1.00 50.42           C  
ATOM   2520  HA  ILE A 167      38.479 -15.460 -34.723  1.00 50.42           H  
ATOM   2521  C   ILE A 167      36.875 -15.052 -36.055  1.00 50.42           C  
ATOM   2522  CB  ILE A 167      37.803 -13.500 -34.234  1.00 50.42           C  
ATOM   2523  HB  ILE A 167      37.447 -12.610 -34.753  1.00 50.42           H  
ATOM   2524  O   ILE A 167      36.158 -14.234 -36.635  1.00 50.42           O  
ATOM   2525  CG1 ILE A 167      39.084 -13.137 -33.447  1.00 50.42           C  
ATOM   2526 HG12 ILE A 167      39.425 -14.012 -32.894  1.00 50.42           H  
ATOM   2527 HG13 ILE A 167      39.870 -12.852 -34.147  1.00 50.42           H  
ATOM   2528  CG2 ILE A 167      36.701 -13.978 -33.265  1.00 50.42           C  
ATOM   2529 HG21 ILE A 167      37.037 -14.851 -32.705  1.00 50.42           H  
ATOM   2530 HG22 ILE A 167      35.791 -14.231 -33.810  1.00 50.42           H  
ATOM   2531 HG23 ILE A 167      36.433 -13.182 -32.571  1.00 50.42           H  
ATOM   2532  CD1 ILE A 167      38.910 -11.970 -32.469  1.00 50.42           C  
ATOM   2533 HD11 ILE A 167      39.887 -11.697 -32.071  1.00 50.42           H  
ATOM   2534 HD12 ILE A 167      38.483 -11.109 -32.986  1.00 50.42           H  
ATOM   2535 HD13 ILE A 167      38.265 -12.255 -31.638  1.00 50.42           H  
ATOM   2536  N   LYS A 168      36.641 -16.368 -36.082  1.00 45.29           N  
ATOM   2537  H   LYS A 168      37.237 -16.951 -35.513  1.00 45.29           H  
ATOM   2538  CA  LYS A 168      35.455 -16.979 -36.684  1.00 45.29           C  
ATOM   2539  HA  LYS A 168      35.147 -16.357 -37.524  1.00 45.29           H  
ATOM   2540  C   LYS A 168      34.305 -16.999 -35.688  1.00 45.29           C  
ATOM   2541  CB  LYS A 168      35.738 -18.388 -37.213  1.00 45.29           C  
ATOM   2542  HB2 LYS A 168      34.790 -18.854 -37.479  1.00 45.29           H  
ATOM   2543  HB3 LYS A 168      36.206 -18.984 -36.429  1.00 45.29           H  
ATOM   2544  O   LYS A 168      34.460 -17.342 -34.514  1.00 45.29           O  
ATOM   2545  CG  LYS A 168      36.636 -18.363 -38.453  1.00 45.29           C  
ATOM   2546  HG2 LYS A 168      36.216 -17.678 -39.190  1.00 45.29           H  
ATOM   2547  HG3 LYS A 168      37.631 -18.017 -38.174  1.00 45.29           H  
ATOM   2548  CD  LYS A 168      36.732 -19.762 -39.066  1.00 45.29           C  
ATOM   2549  HD2 LYS A 168      35.737 -20.103 -39.351  1.00 45.29           H  
ATOM   2550  HD3 LYS A 168      37.155 -20.449 -38.334  1.00 45.29           H  
ATOM   2551  CE  LYS A 168      37.626 -19.680 -40.303  1.00 45.29           C  
ATOM   2552  HE2 LYS A 168      38.583 -19.243 -40.017  1.00 45.29           H  
ATOM   2553  HE3 LYS A 168      37.185 -18.981 -41.013  1.00 45.29           H  
ATOM   2554  NZ  LYS A 168      37.831 -21.005 -40.923  1.00 45.29           N  
ATOM   2555  HZ1 LYS A 168      38.442 -20.893 -41.720  1.00 45.29           H  
ATOM   2556  HZ2 LYS A 168      36.945 -21.384 -41.226  1.00 45.29           H  
ATOM   2557  HZ3 LYS A 168      38.260 -21.628 -40.254  1.00 45.29           H  
ATOM   2558  N   VAL A 169      33.137 -16.661 -36.208  1.00 43.78           N  
ATOM   2559  H   VAL A 169      33.098 -16.465 -37.198  1.00 43.78           H  
ATOM   2560  CA  VAL A 169      31.887 -16.525 -35.471  1.00 43.78           C  
ATOM   2561  HA  VAL A 169      32.027 -16.836 -34.436  1.00 43.78           H  
ATOM   2562  C   VAL A 169      30.869 -17.465 -36.117  1.00 43.78           C  
ATOM   2563  CB  VAL A 169      31.466 -15.044 -35.480  1.00 43.78           C  
ATOM   2564  HB  VAL A 169      31.206 -14.755 -36.498  1.00 43.78           H  
ATOM   2565  O   VAL A 169      30.831 -17.579 -37.343  1.00 43.78           O  
ATOM   2566  CG1 VAL A 169      30.269 -14.798 -34.585  1.00 43.78           C  
ATOM   2567 HG11 VAL A 169      29.578 -15.636 -34.672  1.00 43.78           H  
ATOM   2568 HG12 VAL A 169      30.590 -14.700 -33.548  1.00 43.78           H  
ATOM   2569 HG13 VAL A 169      29.777 -13.870 -34.879  1.00 43.78           H  
ATOM   2570  CG2 VAL A 169      32.594 -14.133 -34.965  1.00 43.78           C  
ATOM   2571 HG21 VAL A 169      33.387 -14.042 -35.708  1.00 43.78           H  
ATOM   2572 HG22 VAL A 169      32.211 -13.141 -34.727  1.00 43.78           H  
ATOM   2573 HG23 VAL A 169      33.024 -14.538 -34.049  1.00 43.78           H  
ATOM   2574  N   ASP A 170      30.098 -18.194 -35.309  1.00 42.87           N  
ATOM   2575  H   ASP A 170      30.121 -18.006 -34.317  1.00 42.87           H  
ATOM   2576  CA  ASP A 170      29.125 -19.171 -35.812  1.00 42.87           C  
ATOM   2577  HA  ASP A 170      29.626 -19.797 -36.549  1.00 42.87           H  
ATOM   2578  C   ASP A 170      27.944 -18.492 -36.534  1.00 42.87           C  
ATOM   2579  CB  ASP A 170      28.692 -20.096 -34.668  1.00 42.87           C  
ATOM   2580  HB2 ASP A 170      29.550 -20.708 -34.390  1.00 42.87           H  
ATOM   2581  HB3 ASP A 170      28.396 -19.492 -33.811  1.00 42.87           H  
ATOM   2582  O   ASP A 170      27.422 -17.467 -36.095  1.00 42.87           O  
ATOM   2583  CG  ASP A 170      27.553 -21.035 -35.060  1.00 42.87           C  
ATOM   2584  OD1 ASP A 170      27.580 -21.532 -36.209  1.00 42.87           O  
ATOM   2585  OD2 ASP A 170      26.599 -21.148 -34.259  1.00 42.87           O  
ATOM   2586  N   GLY A 171      27.510 -19.071 -37.657  1.00 35.38           N  
ATOM   2587  H   GLY A 171      27.856 -20.001 -37.846  1.00 35.38           H  
ATOM   2588  CA  GLY A 171      26.537 -18.481 -38.583  1.00 35.38           C  
ATOM   2589  HA2 GLY A 171      26.510 -19.083 -39.491  1.00 35.38           H  
ATOM   2590  HA3 GLY A 171      26.866 -17.475 -38.844  1.00 35.38           H  
ATOM   2591  C   GLY A 171      25.106 -18.385 -38.045  1.00 35.38           C  
ATOM   2592  O   GLY A 171      24.305 -17.636 -38.603  1.00 35.38           O  
ATOM   2593  N   THR A 172      24.785 -19.098 -36.959  1.00 42.01           N  
ATOM   2594  H   THR A 172      25.497 -19.699 -36.570  1.00 42.01           H  
ATOM   2595  CA  THR A 172      23.424 -19.142 -36.388  1.00 42.01           C  
ATOM   2596  HA  THR A 172      22.723 -18.712 -37.104  1.00 42.01           H  
ATOM   2597  C   THR A 172      23.301 -18.330 -35.099  1.00 42.01           C  
ATOM   2598  CB  THR A 172      22.984 -20.594 -36.135  1.00 42.01           C  
ATOM   2599  HB  THR A 172      23.473 -20.975 -35.239  1.00 42.01           H  
ATOM   2600  O   THR A 172      22.290 -17.666 -34.872  1.00 42.01           O  
ATOM   2601  CG2 THR A 172      21.468 -20.707 -35.972  1.00 42.01           C  
ATOM   2602 HG21 THR A 172      21.198 -21.754 -35.838  1.00 42.01           H  
ATOM   2603 HG22 THR A 172      20.969 -20.320 -36.861  1.00 42.01           H  
ATOM   2604 HG23 THR A 172      21.142 -20.146 -35.096  1.00 42.01           H  
ATOM   2605  OG1 THR A 172      23.334 -21.420 -37.222  1.00 42.01           O  
ATOM   2606  HG1 THR A 172      24.227 -21.735 -37.066  1.00 42.01           H  
ATOM   2607  N   THR A 173      24.336 -18.358 -34.258  1.00 42.83           N  
ATOM   2608  H   THR A 173      25.126 -18.946 -34.481  1.00 42.83           H  
ATOM   2609  CA  THR A 173      24.360 -17.669 -32.957  1.00 42.83           C  
ATOM   2610  HA  THR A 173      23.341 -17.437 -32.646  1.00 42.83           H  
ATOM   2611  C   THR A 173      25.107 -16.338 -32.994  1.00 42.83           C  
ATOM   2612  CB  THR A 173      24.969 -18.584 -31.886  1.00 42.83           C  
ATOM   2613  HB  THR A 173      25.064 -18.020 -30.958  1.00 42.83           H  
ATOM   2614  O   THR A 173      24.926 -15.522 -32.094  1.00 42.83           O  
ATOM   2615  CG2 THR A 173      24.095 -19.809 -31.620  1.00 42.83           C  
ATOM   2616 HG21 THR A 173      24.537 -20.392 -30.812  1.00 42.83           H  
ATOM   2617 HG22 THR A 173      24.028 -20.434 -32.510  1.00 42.83           H  
ATOM   2618 HG23 THR A 173      23.097 -19.492 -31.319  1.00 42.83           H  
ATOM   2619  OG1 THR A 173      26.247 -19.021 -32.295  1.00 42.83           O  
ATOM   2620  HG1 THR A 173      26.183 -19.861 -32.756  1.00 42.83           H  
ATOM   2621  N   LYS A 174      25.931 -16.105 -34.028  1.00 43.81           N  
ATOM   2622  H   LYS A 174      26.035 -16.834 -34.719  1.00 43.81           H  
ATOM   2623  CA  LYS A 174      26.882 -14.987 -34.117  1.00 43.81           C  
ATOM   2624  HA  LYS A 174      27.596 -15.271 -34.890  1.00 43.81           H  
ATOM   2625  C   LYS A 174      27.738 -14.803 -32.849  1.00 43.81           C  
ATOM   2626  CB  LYS A 174      26.214 -13.699 -34.617  1.00 43.81           C  
ATOM   2627  HB2 LYS A 174      26.910 -12.869 -34.493  1.00 43.81           H  
ATOM   2628  HB3 LYS A 174      25.326 -13.489 -34.021  1.00 43.81           H  
ATOM   2629  O   LYS A 174      28.217 -13.707 -32.576  1.00 43.81           O  
ATOM   2630  CG  LYS A 174      25.848 -13.791 -36.104  1.00 43.81           C  
ATOM   2631  HG2 LYS A 174      26.697 -14.174 -36.671  1.00 43.81           H  
ATOM   2632  HG3 LYS A 174      24.997 -14.460 -36.234  1.00 43.81           H  
ATOM   2633  CD  LYS A 174      25.502 -12.393 -36.618  1.00 43.81           C  
ATOM   2634  HD2 LYS A 174      24.653 -12.019 -36.046  1.00 43.81           H  
ATOM   2635  HD3 LYS A 174      26.352 -11.729 -36.462  1.00 43.81           H  
ATOM   2636  CE  LYS A 174      25.124 -12.411 -38.095  1.00 43.81           C  
ATOM   2637  HE2 LYS A 174      25.985 -12.740 -38.677  1.00 43.81           H  
ATOM   2638  HE3 LYS A 174      24.319 -13.131 -38.236  1.00 43.81           H  
ATOM   2639  NZ  LYS A 174      24.683 -11.060 -38.507  1.00 43.81           N  
ATOM   2640  HZ1 LYS A 174      25.412 -10.386 -38.324  1.00 43.81           H  
ATOM   2641  HZ2 LYS A 174      23.879 -10.801 -37.954  1.00 43.81           H  
ATOM   2642  HZ3 LYS A 174      24.420 -11.045 -39.482  1.00 43.81           H  
ATOM   2643  N   LEU A 175      27.976 -15.893 -32.117  1.00 45.21           N  
ATOM   2644  H   LEU A 175      27.555 -16.762 -32.415  1.00 45.21           H  
ATOM   2645  CA  LEU A 175      28.930 -15.961 -31.013  1.00 45.21           C  
ATOM   2646  HA  LEU A 175      29.049 -14.969 -30.577  1.00 45.21           H  
ATOM   2647  C   LEU A 175      30.301 -16.388 -31.548  1.00 45.21           C  
ATOM   2648  CB  LEU A 175      28.401 -16.913 -29.924  1.00 45.21           C  
ATOM   2649  HB2 LEU A 175      28.218 -17.886 -30.381  1.00 45.21           H  
ATOM   2650  HB3 LEU A 175      29.173 -17.042 -29.166  1.00 45.21           H  
ATOM   2651  O   LEU A 175      30.394 -17.227 -32.454  1.00 45.21           O  
ATOM   2652  CG  LEU A 175      27.109 -16.429 -29.235  1.00 45.21           C  
ATOM   2653  HG  LEU A 175      26.359 -16.192 -29.990  1.00 45.21           H  
ATOM   2654  CD1 LEU A 175      26.542 -17.541 -28.353  1.00 45.21           C  
ATOM   2655 HD11 LEU A 175      25.604 -17.213 -27.903  1.00 45.21           H  
ATOM   2656 HD12 LEU A 175      27.250 -17.782 -27.560  1.00 45.21           H  
ATOM   2657 HD13 LEU A 175      26.358 -18.433 -28.951  1.00 45.21           H  
ATOM   2658  CD2 LEU A 175      27.328 -15.193 -28.358  1.00 45.21           C  
ATOM   2659 HD21 LEU A 175      27.701 -14.364 -28.960  1.00 45.21           H  
ATOM   2660 HD22 LEU A 175      26.383 -14.891 -27.907  1.00 45.21           H  
ATOM   2661 HD23 LEU A 175      28.046 -15.411 -27.567  1.00 45.21           H  
ATOM   2662  N   ALA A 176      31.369 -15.783 -31.027  1.00 45.08           N  
ATOM   2663  H   ALA A 176      31.230 -15.126 -30.272  1.00 45.08           H  
ATOM   2664  CA  ALA A 176      32.731 -16.106 -31.432  1.00 45.08           C  
ATOM   2665  HA  ALA A 176      32.796 -16.046 -32.518  1.00 45.08           H  
ATOM   2666  C   ALA A 176      33.058 -17.545 -31.015  1.00 45.08           C  
ATOM   2667  CB  ALA A 176      33.697 -15.074 -30.844  1.00 45.08           C  
ATOM   2668  HB1 ALA A 176      33.679 -15.125 -29.755  1.00 45.08           H  
ATOM   2669  HB2 ALA A 176      33.401 -14.073 -31.160  1.00 45.08           H  
ATOM   2670  HB3 ALA A 176      34.707 -15.270 -31.203  1.00 45.08           H  
ATOM   2671  O   ALA A 176      33.002 -17.879 -29.834  1.00 45.08           O  
ATOM   2672  N   THR A 177      33.372 -18.406 -31.987  1.00 44.61           N  
ATOM   2673  H   THR A 177      33.412 -18.070 -32.938  1.00 44.61           H  
ATOM   2674  CA  THR A 177      33.610 -19.840 -31.754  1.00 44.61           C  
ATOM   2675  HA  THR A 177      33.322 -20.097 -30.735  1.00 44.61           H  
ATOM   2676  C   THR A 177      35.075 -20.218 -31.879  1.00 44.61           C  
ATOM   2677  CB  THR A 177      32.785 -20.724 -32.700  1.00 44.61           C  
ATOM   2678  HB  THR A 177      33.172 -21.742 -32.655  1.00 44.61           H  
ATOM   2679  O   THR A 177      35.509 -21.155 -31.209  1.00 44.61           O  
ATOM   2680  CG2 THR A 177      31.317 -20.764 -32.292  1.00 44.61           C  
ATOM   2681 HG21 THR A 177      30.812 -21.565 -32.831  1.00 44.61           H  
ATOM   2682 HG22 THR A 177      31.241 -20.981 -31.226  1.00 44.61           H  
ATOM   2683 HG23 THR A 177      30.835 -19.805 -32.484  1.00 44.61           H  
ATOM   2684  OG1 THR A 177      32.853 -20.265 -34.034  1.00 44.61           O  
ATOM   2685  HG1 THR A 177      31.960 -20.005 -34.272  1.00 44.61           H  
ATOM   2686  N   GLN A 178      35.863 -19.518 -32.705  1.00 48.27           N  
ATOM   2687  H   GLN A 178      35.459 -18.765 -33.242  1.00 48.27           H  
ATOM   2688  CA  GLN A 178      37.279 -19.843 -32.905  1.00 48.27           C  
ATOM   2689  HA  GLN A 178      37.645 -20.333 -32.002  1.00 48.27           H  
ATOM   2690  C   GLN A 178      38.142 -18.596 -33.135  1.00 48.27           C  
ATOM   2691  CB  GLN A 178      37.447 -20.834 -34.075  1.00 48.27           C  
ATOM   2692  HB2 GLN A 178      37.041 -20.392 -34.985  1.00 48.27           H  
ATOM   2693  HB3 GLN A 178      38.512 -21.008 -34.228  1.00 48.27           H  
ATOM   2694  O   GLN A 178      37.862 -17.813 -34.037  1.00 48.27           O  
ATOM   2695  CG  GLN A 178      36.761 -22.189 -33.831  1.00 48.27           C  
ATOM   2696  HG2 GLN A 178      35.687 -22.044 -33.723  1.00 48.27           H  
ATOM   2697  HG3 GLN A 178      37.150 -22.619 -32.907  1.00 48.27           H  
ATOM   2698  CD  GLN A 178      36.953 -23.198 -34.955  1.00 48.27           C  
ATOM   2699  NE2 GLN A 178      36.528 -24.426 -34.748  1.00 48.27           N  
ATOM   2700 HE21 GLN A 178      36.631 -25.077 -35.513  1.00 48.27           H  
ATOM   2701 HE22 GLN A 178      36.066 -24.664 -33.883  1.00 48.27           H  
ATOM   2702  OE1 GLN A 178      37.468 -22.923 -36.030  1.00 48.27           O  
ATOM   2703  N   LEU A 179      39.233 -18.446 -32.380  1.00 49.66           N  
ATOM   2704  H   LEU A 179      39.391 -19.126 -31.650  1.00 49.66           H  
ATOM   2705  CA  LEU A 179      40.326 -17.514 -32.681  1.00 49.66           C  
ATOM   2706  HA  LEU A 179      39.978 -16.776 -33.403  1.00 49.66           H  
ATOM   2707  C   LEU A 179      41.472 -18.300 -33.324  1.00 49.66           C  
ATOM   2708  CB  LEU A 179      40.718 -16.750 -31.401  1.00 49.66           C  
ATOM   2709  HB2 LEU A 179      39.797 -16.317 -31.011  1.00 49.66           H  
ATOM   2710  HB3 LEU A 179      41.098 -17.441 -30.649  1.00 49.66           H  
ATOM   2711  O   LEU A 179      42.050 -19.188 -32.701  1.00 49.66           O  
ATOM   2712  CG  LEU A 179      41.716 -15.593 -31.601  1.00 49.66           C  
ATOM   2713  HG  LEU A 179      41.541 -15.121 -32.568  1.00 49.66           H  
ATOM   2714  CD1 LEU A 179      41.516 -14.539 -30.508  1.00 49.66           C  
ATOM   2715 HD11 LEU A 179      42.206 -13.710 -30.663  1.00 49.66           H  
ATOM   2716 HD12 LEU A 179      41.693 -14.978 -29.526  1.00 49.66           H  
ATOM   2717 HD13 LEU A 179      40.499 -14.150 -30.550  1.00 49.66           H  
ATOM   2718  CD2 LEU A 179      43.173 -16.050 -31.527  1.00 49.66           C  
ATOM   2719 HD21 LEU A 179      43.366 -16.548 -30.576  1.00 49.66           H  
ATOM   2720 HD22 LEU A 179      43.396 -16.733 -32.347  1.00 49.66           H  
ATOM   2721 HD23 LEU A 179      43.827 -15.182 -31.616  1.00 49.66           H  
ATOM   2722  N   ILE A 180      41.784 -17.996 -34.579  1.00 54.14           N  
ATOM   2723  H   ILE A 180      41.286 -17.233 -35.015  1.00 54.14           H  
ATOM   2724  CA  ILE A 180      42.806 -18.663 -35.385  1.00 54.14           C  
ATOM   2725  HA  ILE A 180      43.159 -19.553 -34.863  1.00 54.14           H  
ATOM   2726  C   ILE A 180      43.985 -17.701 -35.544  1.00 54.14           C  
ATOM   2727  CB  ILE A 180      42.226 -19.117 -36.746  1.00 54.14           C  
ATOM   2728  HB  ILE A 180      41.935 -18.228 -37.306  1.00 54.14           H  
ATOM   2729  O   ILE A 180      43.860 -16.634 -36.145  1.00 54.14           O  
ATOM   2730  CG1 ILE A 180      40.977 -20.014 -36.571  1.00 54.14           C  
ATOM   2731 HG12 ILE A 180      40.250 -19.516 -35.929  1.00 54.14           H  
ATOM   2732 HG13 ILE A 180      41.275 -20.946 -36.090  1.00 54.14           H  
ATOM   2733  CG2 ILE A 180      43.294 -19.880 -37.550  1.00 54.14           C  
ATOM   2734 HG21 ILE A 180      42.949 -20.048 -38.570  1.00 54.14           H  
ATOM   2735 HG22 ILE A 180      43.489 -20.839 -37.070  1.00 54.14           H  
ATOM   2736 HG23 ILE A 180      44.222 -19.310 -37.598  1.00 54.14           H  
ATOM   2737  CD1 ILE A 180      40.254 -20.349 -37.879  1.00 54.14           C  
ATOM   2738 HD11 ILE A 180      39.348 -20.907 -37.646  1.00 54.14           H  
ATOM   2739 HD12 ILE A 180      40.884 -20.965 -38.521  1.00 54.14           H  
ATOM   2740 HD13 ILE A 180      39.990 -19.427 -38.396  1.00 54.14           H  
ATOM   2741  N   LEU A 181      45.142 -18.094 -35.016  1.00 51.30           N  
ATOM   2742  H   LEU A 181      45.164 -18.980 -34.533  1.00 51.30           H  
ATOM   2743  CA  LEU A 181      46.420 -17.428 -35.255  1.00 51.30           C  
ATOM   2744  HA  LEU A 181      46.255 -16.384 -35.521  1.00 51.30           H  
ATOM   2745  C   LEU A 181      47.109 -18.121 -36.433  1.00 51.30           C  
ATOM   2746  CB  LEU A 181      47.290 -17.488 -33.983  1.00 51.30           C  
ATOM   2747  HB2 LEU A 181      48.248 -17.014 -34.198  1.00 51.30           H  
ATOM   2748  HB3 LEU A 181      47.485 -18.535 -33.751  1.00 51.30           H  
ATOM   2749  O   LEU A 181      47.320 -19.334 -36.393  1.00 51.30           O  
ATOM   2750  CG  LEU A 181      46.684 -16.827 -32.731  1.00 51.30           C  
ATOM   2751  HG  LEU A 181      45.735 -17.305 -32.488  1.00 51.30           H  
ATOM   2752  CD1 LEU A 181      47.619 -17.005 -31.537  1.00 51.30           C  
ATOM   2753 HD11 LEU A 181      47.150 -16.598 -30.641  1.00 51.30           H  
ATOM   2754 HD12 LEU A 181      47.822 -18.065 -31.380  1.00 51.30           H  
ATOM   2755 HD13 LEU A 181      48.559 -16.485 -31.717  1.00 51.30           H  
ATOM   2756  CD2 LEU A 181      46.462 -15.334 -32.926  1.00 51.30           C  
ATOM   2757 HD21 LEU A 181      47.382 -14.866 -33.276  1.00 51.30           H  
ATOM   2758 HD22 LEU A 181      46.162 -14.873 -31.985  1.00 51.30           H  
ATOM   2759 HD23 LEU A 181      45.660 -15.197 -33.651  1.00 51.30           H  
ATOM   2760  N   LYS A 182      47.480 -17.372 -37.470  1.00 48.38           N  
ATOM   2761  H   LYS A 182      47.267 -16.385 -37.435  1.00 48.38           H  
ATOM   2762  CA  LYS A 182      48.237 -17.847 -38.636  1.00 48.38           C  
ATOM   2763  HA  LYS A 182      48.455 -18.909 -38.530  1.00 48.38           H  
ATOM   2764  C   LYS A 182      49.570 -17.105 -38.715  1.00 48.38           C  
ATOM   2765  CB  LYS A 182      47.425 -17.642 -39.927  1.00 48.38           C  
ATOM   2766  HB2 LYS A 182      48.052 -17.915 -40.776  1.00 48.38           H  
ATOM   2767  HB3 LYS A 182      47.174 -16.585 -40.015  1.00 48.38           H  
ATOM   2768  O   LYS A 182      49.621 -15.902 -38.486  1.00 48.38           O  
ATOM   2769  CG  LYS A 182      46.137 -18.477 -40.014  1.00 48.38           C  
ATOM   2770  HG2 LYS A 182      45.516 -18.266 -39.144  1.00 48.38           H  
ATOM   2771  HG3 LYS A 182      46.391 -19.537 -40.035  1.00 48.38           H  
ATOM   2772  CD  LYS A 182      45.355 -18.105 -41.284  1.00 48.38           C  
ATOM   2773  HD2 LYS A 182      45.921 -18.388 -42.172  1.00 48.38           H  
ATOM   2774  HD3 LYS A 182      45.230 -17.023 -41.290  1.00 48.38           H  
ATOM   2775  CE  LYS A 182      43.963 -18.746 -41.317  1.00 48.38           C  
ATOM   2776  HE2 LYS A 182      44.047 -19.808 -41.550  1.00 48.38           H  
ATOM   2777  HE3 LYS A 182      43.528 -18.642 -40.323  1.00 48.38           H  
ATOM   2778  NZ  LYS A 182      43.070 -18.051 -42.283  1.00 48.38           N  
ATOM   2779  HZ1 LYS A 182      43.373 -17.109 -42.483  1.00 48.38           H  
ATOM   2780  HZ2 LYS A 182      42.151 -17.914 -41.886  1.00 48.38           H  
ATOM   2781  HZ3 LYS A 182      43.008 -18.503 -43.184  1.00 48.38           H  
ATOM   2782  N   ALA A 183      50.644 -17.796 -39.073  1.00 41.65           N  
ATOM   2783  H   ALA A 183      50.545 -18.783 -39.262  1.00 41.65           H  
ATOM   2784  CA  ALA A 183      51.935 -17.176 -39.367  1.00 41.65           C  
ATOM   2785  HA  ALA A 183      51.777 -16.126 -39.614  1.00 41.65           H  
ATOM   2786  C   ALA A 183      52.564 -17.844 -40.593  1.00 41.65           C  
ATOM   2787  CB  ALA A 183      52.854 -17.232 -38.142  1.00 41.65           C  
ATOM   2788  HB1 ALA A 183      53.772 -16.686 -38.359  1.00 41.65           H  
ATOM   2789  HB2 ALA A 183      53.106 -18.267 -37.910  1.00 41.65           H  
ATOM   2790  HB3 ALA A 183      52.364 -16.764 -37.288  1.00 41.65           H  
ATOM   2791  O   ALA A 183      52.471 -19.062 -40.758  1.00 41.65           O  
ATOM   2792  N   GLY A 184      53.186 -17.049 -41.464  1.00 44.94           N  
ATOM   2793  H   GLY A 184      53.233 -16.058 -41.274  1.00 44.94           H  
ATOM   2794  CA  GLY A 184      53.833 -17.544 -42.679  1.00 44.94           C  
ATOM   2795  HA2 GLY A 184      54.495 -18.371 -42.422  1.00 44.94           H  
ATOM   2796  HA3 GLY A 184      53.084 -17.918 -43.377  1.00 44.94           H  
ATOM   2797  C   GLY A 184      54.647 -16.488 -43.417  1.00 44.94           C  
ATOM   2798  O   GLY A 184      54.769 -15.347 -42.974  1.00 44.94           O  
ATOM   2799  N   ALA A 185      55.237 -16.896 -44.540  1.00 41.94           N  
ATOM   2800  H   ALA A 185      55.104 -17.850 -44.841  1.00 41.94           H  
ATOM   2801  CA  ALA A 185      56.029 -16.018 -45.401  1.00 41.94           C  
ATOM   2802  HA  ALA A 185      56.618 -15.346 -44.777  1.00 41.94           H  
ATOM   2803  C   ALA A 185      55.160 -15.126 -46.310  1.00 41.94           C  
ATOM   2804  CB  ALA A 185      57.004 -16.888 -46.204  1.00 41.94           C  
ATOM   2805  HB1 ALA A 185      56.452 -17.566 -46.855  1.00 41.94           H  
ATOM   2806  HB2 ALA A 185      57.639 -17.462 -45.529  1.00 41.94           H  
ATOM   2807  HB3 ALA A 185      57.631 -16.247 -46.822  1.00 41.94           H  
ATOM   2808  O   ALA A 185      55.590 -14.031 -46.638  1.00 41.94           O  
ATOM   2809  N   ASP A 186      53.940 -15.562 -46.652  1.00 40.44           N  
ATOM   2810  H   ASP A 186      53.653 -16.480 -46.345  1.00 40.44           H  
ATOM   2811  CA  ASP A 186      52.963 -14.832 -47.472  1.00 40.44           C  
ATOM   2812  HA  ASP A 186      53.081 -13.761 -47.310  1.00 40.44           H  
ATOM   2813  C   ASP A 186      51.520 -15.218 -47.091  1.00 40.44           C  
ATOM   2814  CB  ASP A 186      53.195 -15.147 -48.963  1.00 40.44           C  
ATOM   2815  HB2 ASP A 186      53.481 -16.193 -49.079  1.00 40.44           H  
ATOM   2816  HB3 ASP A 186      52.260 -15.008 -49.506  1.00 40.44           H  
ATOM   2817  O   ASP A 186      51.274 -16.305 -46.559  1.00 40.44           O  
ATOM   2818  CG  ASP A 186      54.232 -14.234 -49.618  1.00 40.44           C  
ATOM   2819  OD1 ASP A 186      54.084 -13.005 -49.438  1.00 40.44           O  
ATOM   2820  OD2 ASP A 186      55.079 -14.772 -50.364  1.00 40.44           O  
ATOM   2821  N   LYS A 187      50.542 -14.362 -47.436  1.00 39.10           N  
ATOM   2822  H   LYS A 187      50.846 -13.498 -47.862  1.00 39.10           H  
ATOM   2823  CA  LYS A 187      49.090 -14.534 -47.174  1.00 39.10           C  
ATOM   2824  HA  LYS A 187      48.931 -14.500 -46.096  1.00 39.10           H  
ATOM   2825  C   LYS A 187      48.514 -15.882 -47.656  1.00 39.10           C  
ATOM   2826  CB  LYS A 187      48.352 -13.341 -47.824  1.00 39.10           C  
ATOM   2827  HB2 LYS A 187      48.406 -13.440 -48.909  1.00 39.10           H  
ATOM   2828  HB3 LYS A 187      48.870 -12.425 -47.542  1.00 39.10           H  
ATOM   2829  O   LYS A 187      47.488 -16.326 -47.155  1.00 39.10           O  
ATOM   2830  CG  LYS A 187      46.879 -13.194 -47.402  1.00 39.10           C  
ATOM   2831  HG2 LYS A 187      46.321 -14.084 -47.695  1.00 39.10           H  
ATOM   2832  HG3 LYS A 187      46.829 -13.089 -46.318  1.00 39.10           H  
ATOM   2833  CD  LYS A 187      46.227 -11.970 -48.063  1.00 39.10           C  
ATOM   2834  HD2 LYS A 187      46.259 -12.091 -49.146  1.00 39.10           H  
ATOM   2835  HD3 LYS A 187      46.784 -11.076 -47.782  1.00 39.10           H  
ATOM   2836  CE  LYS A 187      44.774 -11.845 -47.591  1.00 39.10           C  
ATOM   2837  HE2 LYS A 187      44.251 -12.772 -47.829  1.00 39.10           H  
ATOM   2838  HE3 LYS A 187      44.774 -11.747 -46.506  1.00 39.10           H  
ATOM   2839  NZ  LYS A 187      44.087 -10.687 -48.215  1.00 39.10           N  
ATOM   2840  HZ1 LYS A 187      44.059 -10.794 -49.219  1.00 39.10           H  
ATOM   2841  HZ2 LYS A 187      43.143 -10.621 -47.863  1.00 39.10           H  
ATOM   2842  HZ3 LYS A 187      44.574  -9.833 -47.985  1.00 39.10           H  
ATOM   2843  N   ALA A 188      49.160 -16.534 -48.626  1.00 41.47           N  
ATOM   2844  H   ALA A 188      50.022 -16.126 -48.959  1.00 41.47           H  
ATOM   2845  CA  ALA A 188      48.713 -17.795 -49.227  1.00 41.47           C  
ATOM   2846  HA  ALA A 188      47.634 -17.884 -49.101  1.00 41.47           H  
ATOM   2847  C   ALA A 188      49.330 -19.062 -48.597  1.00 41.47           C  
ATOM   2848  CB  ALA A 188      49.001 -17.717 -50.731  1.00 41.47           C  
ATOM   2849  HB1 ALA A 188      48.628 -18.617 -51.220  1.00 41.47           H  
ATOM   2850  HB2 ALA A 188      48.503 -16.849 -51.163  1.00 41.47           H  
ATOM   2851  HB3 ALA A 188      50.075 -17.642 -50.903  1.00 41.47           H  
ATOM   2852  O   ALA A 188      48.805 -20.154 -48.796  1.00 41.47           O  
ATOM   2853  N   THR A 189      50.423 -18.938 -47.839  1.00 40.96           N  
ATOM   2854  H   THR A 189      50.822 -18.019 -47.712  1.00 40.96           H  
ATOM   2855  CA  THR A 189      51.165 -20.060 -47.220  1.00 40.96           C  
ATOM   2856  HA  THR A 189      50.638 -20.991 -47.433  1.00 40.96           H  
ATOM   2857  C   THR A 189      51.203 -19.974 -45.694  1.00 40.96           C  
ATOM   2858  CB  THR A 189      52.585 -20.190 -47.806  1.00 40.96           C  
ATOM   2859  HB  THR A 189      53.237 -20.725 -47.115  1.00 40.96           H  
ATOM   2860  O   THR A 189      51.952 -20.704 -45.045  1.00 40.96           O  
ATOM   2861  CG2 THR A 189      52.575 -20.970 -49.118  1.00 40.96           C  
ATOM   2862 HG21 THR A 189      52.180 -21.971 -48.945  1.00 40.96           H  
ATOM   2863 HG22 THR A 189      53.590 -21.056 -49.506  1.00 40.96           H  
ATOM   2864 HG23 THR A 189      51.948 -20.460 -49.849  1.00 40.96           H  
ATOM   2865  OG1 THR A 189      53.135 -18.916 -48.066  1.00 40.96           O  
ATOM   2866  HG1 THR A 189      53.866 -19.020 -48.679  1.00 40.96           H  
ATOM   2867  N   ALA A 190      50.389 -19.095 -45.103  1.00 43.48           N  
ATOM   2868  H   ALA A 190      49.814 -18.507 -45.689  1.00 43.48           H  
ATOM   2869  CA  ALA A 190      50.291 -18.922 -43.662  1.00 43.48           C  
ATOM   2870  HA  ALA A 190      51.296 -18.762 -43.270  1.00 43.48           H  
ATOM   2871  C   ALA A 190      49.744 -20.190 -42.983  1.00 43.48           C  
ATOM   2872  CB  ALA A 190      49.481 -17.653 -43.372  1.00 43.48           C  
ATOM   2873  HB1 ALA A 190      48.434 -17.802 -43.639  1.00 43.48           H  
ATOM   2874  HB2 ALA A 190      49.559 -17.405 -42.314  1.00 43.48           H  
ATOM   2875  HB3 ALA A 190      49.879 -16.819 -43.949  1.00 43.48           H  
ATOM   2876  O   ALA A 190      48.577 -20.554 -43.129  1.00 43.48           O  
ATOM   2877  N   THR A 191      50.607 -20.870 -42.229  1.00 41.27           N  
ATOM   2878  H   THR A 191      51.555 -20.530 -42.153  1.00 41.27           H  
ATOM   2879  CA  THR A 191      50.236 -22.034 -41.423  1.00 41.27           C  
ATOM   2880  HA  THR A 191      49.559 -22.658 -42.007  1.00 41.27           H  
ATOM   2881  C   THR A 191      49.500 -21.585 -40.169  1.00 41.27           C  
ATOM   2882  CB  THR A 191      51.456 -22.886 -41.047  1.00 41.27           C  
ATOM   2883  HB  THR A 191      51.166 -23.603 -40.279  1.00 41.27           H  
ATOM   2884  O   THR A 191      49.893 -20.610 -39.525  1.00 41.27           O  
ATOM   2885  CG2 THR A 191      51.984 -23.657 -42.257  1.00 41.27           C  
ATOM   2886 HG21 THR A 191      52.312 -22.962 -43.031  1.00 41.27           H  
ATOM   2887 HG22 THR A 191      52.830 -24.272 -41.950  1.00 41.27           H  
ATOM   2888 HG23 THR A 191      51.203 -24.303 -42.658  1.00 41.27           H  
ATOM   2889  OG1 THR A 191      52.516 -22.093 -40.563  1.00 41.27           O  
ATOM   2890  HG1 THR A 191      52.172 -21.254 -40.250  1.00 41.27           H  
ATOM   2891  N   VAL A 192      48.434 -22.299 -39.809  1.00 50.36           N  
ATOM   2892  H   VAL A 192      48.167 -23.091 -40.377  1.00 50.36           H  
ATOM   2893  CA  VAL A 192      47.713 -22.079 -38.552  1.00 50.36           C  
ATOM   2894  HA  VAL A 192      47.445 -21.026 -38.469  1.00 50.36           H  
ATOM   2895  C   VAL A 192      48.650 -22.434 -37.397  1.00 50.36           C  
ATOM   2896  CB  VAL A 192      46.416 -22.910 -38.508  1.00 50.36           C  
ATOM   2897  HB  VAL A 192      46.654 -23.966 -38.630  1.00 50.36           H  
ATOM   2898  O   VAL A 192      48.980 -23.599 -37.203  1.00 50.36           O  
ATOM   2899  CG1 VAL A 192      45.693 -22.720 -37.171  1.00 50.36           C  
ATOM   2900 HG11 VAL A 192      44.705 -23.178 -37.214  1.00 50.36           H  
ATOM   2901 HG12 VAL A 192      45.598 -21.659 -36.940  1.00 50.36           H  
ATOM   2902 HG13 VAL A 192      46.256 -23.205 -36.373  1.00 50.36           H  
ATOM   2903  CG2 VAL A 192      45.456 -22.504 -39.637  1.00 50.36           C  
ATOM   2904 HG21 VAL A 192      44.562 -23.126 -39.598  1.00 50.36           H  
ATOM   2905 HG22 VAL A 192      45.167 -21.459 -39.519  1.00 50.36           H  
ATOM   2906 HG23 VAL A 192      45.928 -22.642 -40.610  1.00 50.36           H  
ATOM   2907  N   VAL A 193      49.094 -21.424 -36.648  1.00 51.62           N  
ATOM   2908  H   VAL A 193      48.738 -20.501 -36.852  1.00 51.62           H  
ATOM   2909  CA  VAL A 193      49.965 -21.583 -35.478  1.00 51.62           C  
ATOM   2910  HA  VAL A 193      50.786 -22.253 -35.733  1.00 51.62           H  
ATOM   2911  C   VAL A 193      49.176 -22.234 -34.352  1.00 51.62           C  
ATOM   2912  CB  VAL A 193      50.555 -20.230 -35.032  1.00 51.62           C  
ATOM   2913  HB  VAL A 193      49.741 -19.535 -34.824  1.00 51.62           H  
ATOM   2914  O   VAL A 193      49.639 -23.216 -33.778  1.00 51.62           O  
ATOM   2915  CG1 VAL A 193      51.424 -20.344 -33.772  1.00 51.62           C  
ATOM   2916 HG11 VAL A 193      52.232 -21.056 -33.940  1.00 51.62           H  
ATOM   2917 HG12 VAL A 193      50.824 -20.674 -32.924  1.00 51.62           H  
ATOM   2918 HG13 VAL A 193      51.851 -19.372 -33.526  1.00 51.62           H  
ATOM   2919  CG2 VAL A 193      51.429 -19.636 -36.137  1.00 51.62           C  
ATOM   2920 HG21 VAL A 193      51.818 -18.670 -35.816  1.00 51.62           H  
ATOM   2921 HG22 VAL A 193      50.839 -19.493 -37.043  1.00 51.62           H  
ATOM   2922 HG23 VAL A 193      52.260 -20.305 -36.359  1.00 51.62           H  
ATOM   2923  N   ARG A 194      47.973 -21.720 -34.058  1.00 49.13           N  
ATOM   2924  H   ARG A 194      47.660 -20.930 -34.605  1.00 49.13           H  
ATOM   2925  CA  ARG A 194      47.023 -22.298 -33.095  1.00 49.13           C  
ATOM   2926  HA  ARG A 194      47.039 -23.382 -33.208  1.00 49.13           H  
ATOM   2927  C   ARG A 194      45.596 -21.829 -33.368  1.00 49.13           C  
ATOM   2928  CB  ARG A 194      47.403 -21.937 -31.643  1.00 49.13           C  
ATOM   2929  HB2 ARG A 194      47.585 -20.866 -31.558  1.00 49.13           H  
ATOM   2930  HB3 ARG A 194      46.556 -22.183 -31.003  1.00 49.13           H  
ATOM   2931  O   ARG A 194      45.376 -20.668 -33.708  1.00 49.13           O  
ATOM   2932  CG  ARG A 194      48.623 -22.716 -31.132  1.00 49.13           C  
ATOM   2933  HG2 ARG A 194      48.562 -23.748 -31.477  1.00 49.13           H  
ATOM   2934  HG3 ARG A 194      49.533 -22.251 -31.511  1.00 49.13           H  
ATOM   2935  CD  ARG A 194      48.705 -22.734 -29.610  1.00 49.13           C  
ATOM   2936  HD2 ARG A 194      48.802 -21.710 -29.250  1.00 49.13           H  
ATOM   2937  HD3 ARG A 194      47.784 -23.161 -29.212  1.00 49.13           H  
ATOM   2938  NE  ARG A 194      49.858 -23.538 -29.166  1.00 49.13           N  
ATOM   2939  HE  ARG A 194      50.437 -23.940 -29.889  1.00 49.13           H  
ATOM   2940  NH1 ARG A 194      49.515 -23.253 -26.921  1.00 49.13           N  
ATOM   2941 HH11 ARG A 194      49.794 -23.383 -25.959  1.00 49.13           H  
ATOM   2942 HH12 ARG A 194      48.728 -22.656 -27.133  1.00 49.13           H  
ATOM   2943  NH2 ARG A 194      51.251 -24.472 -27.624  1.00 49.13           N  
ATOM   2944 HH21 ARG A 194      51.517 -24.600 -26.658  1.00 49.13           H  
ATOM   2945 HH22 ARG A 194      51.820 -24.856 -28.365  1.00 49.13           H  
ATOM   2946  CZ  ARG A 194      50.202 -23.753 -27.910  1.00 49.13           C  
ATOM   2947  N   THR A 195      44.640 -22.726 -33.141  1.00 51.37           N  
ATOM   2948  H   THR A 195      44.919 -23.653 -32.852  1.00 51.37           H  
ATOM   2949  CA  THR A 195      43.204 -22.426 -33.092  1.00 51.37           C  
ATOM   2950  HA  THR A 195      43.024 -21.410 -33.442  1.00 51.37           H  
ATOM   2951  C   THR A 195      42.734 -22.545 -31.646  1.00 51.37           C  
ATOM   2952  CB  THR A 195      42.401 -23.385 -33.985  1.00 51.37           C  
ATOM   2953  HB  THR A 195      42.519 -24.406 -33.622  1.00 51.37           H  
ATOM   2954  O   THR A 195      42.885 -23.604 -31.043  1.00 51.37           O  
ATOM   2955  CG2 THR A 195      40.911 -23.042 -34.022  1.00 51.37           C  
ATOM   2956 HG21 THR A 195      40.775 -21.972 -34.182  1.00 51.37           H  
ATOM   2957 HG22 THR A 195      40.410 -23.598 -34.815  1.00 51.37           H  
ATOM   2958 HG23 THR A 195      40.450 -23.310 -33.071  1.00 51.37           H  
ATOM   2959  OG1 THR A 195      42.874 -23.332 -35.310  1.00 51.37           O  
ATOM   2960  HG1 THR A 195      42.344 -23.944 -35.826  1.00 51.37           H  
ATOM   2961  N   TYR A 196      42.157 -21.481 -31.096  1.00 52.70           N  
ATOM   2962  H   TYR A 196      42.094 -20.634 -31.644  1.00 52.70           H  
ATOM   2963  CA  TYR A 196      41.520 -21.467 -29.781  1.00 52.70           C  
ATOM   2964  HA  TYR A 196      41.837 -22.333 -29.200  1.00 52.70           H  
ATOM   2965  C   TYR A 196      40.004 -21.527 -29.960  1.00 52.70           C  
ATOM   2966  CB  TYR A 196      41.931 -20.203 -29.014  1.00 52.70           C  
ATOM   2967  HB2 TYR A 196      41.703 -19.326 -29.621  1.00 52.70           H  
ATOM   2968  HB3 TYR A 196      41.326 -20.134 -28.110  1.00 52.70           H  
ATOM   2969  O   TYR A 196      39.425 -20.624 -30.558  1.00 52.70           O  
ATOM   2970  CG  TYR A 196      43.391 -20.160 -28.613  1.00 52.70           C  
ATOM   2971  CD1 TYR A 196      43.792 -20.731 -27.390  1.00 52.70           C  
ATOM   2972  HD1 TYR A 196      43.060 -21.188 -26.741  1.00 52.70           H  
ATOM   2973  CD2 TYR A 196      44.346 -19.548 -29.450  1.00 52.70           C  
ATOM   2974  HD2 TYR A 196      44.039 -19.106 -30.386  1.00 52.70           H  
ATOM   2975  CE1 TYR A 196      45.141 -20.687 -26.994  1.00 52.70           C  
ATOM   2976  HE1 TYR A 196      45.435 -21.111 -26.045  1.00 52.70           H  
ATOM   2977  CE2 TYR A 196      45.702 -19.520 -29.065  1.00 52.70           C  
ATOM   2978  HE2 TYR A 196      46.441 -19.047 -29.694  1.00 52.70           H  
ATOM   2979  OH  TYR A 196      47.406 -20.045 -27.460  1.00 52.70           O  
ATOM   2980  HH  TYR A 196      47.502 -20.152 -26.510  1.00 52.70           H  
ATOM   2981  CZ  TYR A 196      46.100 -20.084 -27.834  1.00 52.70           C  
ATOM   2982  N   THR A 197      39.349 -22.569 -29.450  1.00 49.44           N  
ATOM   2983  H   THR A 197      39.864 -23.314 -29.003  1.00 49.44           H  
ATOM   2984  CA  THR A 197      37.881 -22.638 -29.370  1.00 49.44           C  
ATOM   2985  HA  THR A 197      37.462 -22.254 -30.300  1.00 49.44           H  
ATOM   2986  C   THR A 197      37.374 -21.756 -28.227  1.00 49.44           C  
ATOM   2987  CB  THR A 197      37.387 -24.083 -29.197  1.00 49.44           C  
ATOM   2988  HB  THR A 197      36.395 -24.078 -28.746  1.00 49.44           H  
ATOM   2989  O   THR A 197      37.733 -21.972 -27.070  1.00 49.44           O  
ATOM   2990  CG2 THR A 197      37.298 -24.804 -30.541  1.00 49.44           C  
ATOM   2991 HG21 THR A 197      38.270 -24.794 -31.035  1.00 49.44           H  
ATOM   2992 HG22 THR A 197      36.559 -24.307 -31.170  1.00 49.44           H  
ATOM   2993 HG23 THR A 197      36.986 -25.835 -30.376  1.00 49.44           H  
ATOM   2994  OG1 THR A 197      38.274 -24.812 -28.375  1.00 49.44           O  
ATOM   2995  HG1 THR A 197      38.161 -24.465 -27.487  1.00 49.44           H  
ATOM   2996  N   LEU A 198      36.561 -20.757 -28.568  1.00 48.81           N  
ATOM   2997  H   LEU A 198      36.239 -20.738 -29.525  1.00 48.81           H  
ATOM   2998  CA  LEU A 198      35.970 -19.760 -27.671  1.00 48.81           C  
ATOM   2999  HA  LEU A 198      36.591 -19.648 -26.782  1.00 48.81           H  
ATOM   3000  C   LEU A 198      34.564 -20.222 -27.225  1.00 48.81           C  
ATOM   3001  CB  LEU A 198      35.906 -18.412 -28.423  1.00 48.81           C  
ATOM   3002  HB2 LEU A 198      35.301 -18.583 -29.313  1.00 48.81           H  
ATOM   3003  HB3 LEU A 198      35.384 -17.679 -27.807  1.00 48.81           H  
ATOM   3004  O   LEU A 198      33.891 -20.940 -27.960  1.00 48.81           O  
ATOM   3005  CG  LEU A 198      37.246 -17.811 -28.891  1.00 48.81           C  
ATOM   3006  HG  LEU A 198      37.856 -18.582 -29.363  1.00 48.81           H  
ATOM   3007  CD1 LEU A 198      36.980 -16.713 -29.918  1.00 48.81           C  
ATOM   3008 HD11 LEU A 198      37.891 -16.157 -30.139  1.00 48.81           H  
ATOM   3009 HD12 LEU A 198      36.244 -16.016 -29.517  1.00 48.81           H  
ATOM   3010 HD13 LEU A 198      36.587 -17.151 -30.836  1.00 48.81           H  
ATOM   3011  CD2 LEU A 198      38.041 -17.177 -27.760  1.00 48.81           C  
ATOM   3012 HD21 LEU A 198      37.909 -17.766 -26.853  1.00 48.81           H  
ATOM   3013 HD22 LEU A 198      39.093 -17.151 -28.044  1.00 48.81           H  
ATOM   3014 HD23 LEU A 198      37.707 -16.153 -27.594  1.00 48.81           H  
ATOM   3015  N   GLY A 199      34.118 -19.829 -26.025  1.00 43.88           N  
ATOM   3016  H   GLY A 199      34.696 -19.193 -25.494  1.00 43.88           H  
ATOM   3017  CA  GLY A 199      32.736 -20.038 -25.550  1.00 43.88           C  
ATOM   3018  HA2 GLY A 199      32.454 -19.186 -24.931  1.00 43.88           H  
ATOM   3019  HA3 GLY A 199      32.066 -20.043 -26.410  1.00 43.88           H  
ATOM   3020  C   GLY A 199      32.442 -21.310 -24.736  1.00 43.88           C  
ATOM   3021  O   GLY A 199      31.526 -21.298 -23.920  1.00 43.88           O  
ATOM   3022  N   THR A 200      33.233 -22.383 -24.846  1.00 41.98           N  
ATOM   3023  H   THR A 200      33.935 -22.383 -25.573  1.00 41.98           H  
ATOM   3024  CA  THR A 200      33.069 -23.593 -24.007  1.00 41.98           C  
ATOM   3025  HA  THR A 200      32.538 -23.319 -23.095  1.00 41.98           H  
ATOM   3026  C   THR A 200      34.414 -24.182 -23.582  1.00 41.98           C  
ATOM   3027  CB  THR A 200      32.232 -24.683 -24.704  1.00 41.98           C  
ATOM   3028  HB  THR A 200      32.327 -25.605 -24.130  1.00 41.98           H  
ATOM   3029  O   THR A 200      35.249 -24.491 -24.430  1.00 41.98           O  
ATOM   3030  CG2 THR A 200      30.746 -24.339 -24.790  1.00 41.98           C  
ATOM   3031 HG21 THR A 200      30.354 -24.124 -23.796  1.00 41.98           H  
ATOM   3032 HG22 THR A 200      30.202 -25.183 -25.215  1.00 41.98           H  
ATOM   3033 HG23 THR A 200      30.600 -23.468 -25.428  1.00 41.98           H  
ATOM   3034  OG1 THR A 200      32.702 -24.917 -26.012  1.00 41.98           O  
ATOM   3035  HG1 THR A 200      33.661 -24.947 -25.973  1.00 41.98           H  
ATOM   3036  N   GLY A 201      34.616 -24.372 -22.272  1.00 48.27           N  
ATOM   3037  H   GLY A 201      33.913 -24.032 -21.631  1.00 48.27           H  
ATOM   3038  CA  GLY A 201      35.832 -24.953 -21.682  1.00 48.27           C  
ATOM   3039  HA2 GLY A 201      35.542 -25.717 -20.960  1.00 48.27           H  
ATOM   3040  HA3 GLY A 201      36.418 -25.441 -22.460  1.00 48.27           H  
ATOM   3041  C   GLY A 201      36.729 -23.937 -20.959  1.00 48.27           C  
ATOM   3042  O   GLY A 201      36.286 -22.861 -20.567  1.00 48.27           O  
ATOM   3043  N   VAL A 202      38.011 -24.287 -20.785  1.00 40.32           N  
ATOM   3044  H   VAL A 202      38.291 -25.183 -21.158  1.00 40.32           H  
ATOM   3045  CA  VAL A 202      39.036 -23.549 -20.003  1.00 40.32           C  
ATOM   3046  HA  VAL A 202      38.723 -23.530 -18.959  1.00 40.32           H  
ATOM   3047  C   VAL A 202      39.203 -22.074 -20.434  1.00 40.32           C  
ATOM   3048  CB  VAL A 202      40.377 -24.327 -20.086  1.00 40.32           C  
ATOM   3049  HB  VAL A 202      40.686 -24.376 -21.131  1.00 40.32           H  
ATOM   3050  O   VAL A 202      39.655 -21.239 -19.653  1.00 40.32           O  
ATOM   3051  CG1 VAL A 202      41.516 -23.693 -19.283  1.00 40.32           C  
ATOM   3052 HG11 VAL A 202      42.392 -24.342 -19.286  1.00 40.32           H  
ATOM   3053 HG12 VAL A 202      41.201 -23.509 -18.256  1.00 40.32           H  
ATOM   3054 HG13 VAL A 202      41.805 -22.755 -19.754  1.00 40.32           H  
ATOM   3055  CG2 VAL A 202      40.221 -25.769 -19.568  1.00 40.32           C  
ATOM   3056 HG21 VAL A 202      39.519 -26.333 -20.182  1.00 40.32           H  
ATOM   3057 HG22 VAL A 202      41.181 -26.283 -19.611  1.00 40.32           H  
ATOM   3058 HG23 VAL A 202      39.871 -25.757 -18.535  1.00 40.32           H  
ATOM   3059  N   TYR A 203      38.755 -21.730 -21.645  1.00 41.16           N  
ATOM   3060  H   TYR A 203      38.353 -22.466 -22.208  1.00 41.16           H  
ATOM   3061  CA  TYR A 203      38.820 -20.400 -22.257  1.00 41.16           C  
ATOM   3062  HA  TYR A 203      39.590 -19.828 -21.740  1.00 41.16           H  
ATOM   3063  C   TYR A 203      37.533 -19.559 -22.128  1.00 41.16           C  
ATOM   3064  CB  TYR A 203      39.271 -20.568 -23.714  1.00 41.16           C  
ATOM   3065  HB2 TYR A 203      39.254 -19.604 -24.223  1.00 41.16           H  
ATOM   3066  HB3 TYR A 203      38.557 -21.208 -24.233  1.00 41.16           H  
ATOM   3067  O   TYR A 203      37.317 -18.646 -22.924  1.00 41.16           O  
ATOM   3068  CG  TYR A 203      40.667 -21.137 -23.852  1.00 41.16           C  
ATOM   3069  CD1 TYR A 203      41.775 -20.424 -23.353  1.00 41.16           C  
ATOM   3070  HD1 TYR A 203      41.637 -19.461 -22.884  1.00 41.16           H  
ATOM   3071  CD2 TYR A 203      40.852 -22.393 -24.460  1.00 41.16           C  
ATOM   3072  HD2 TYR A 203      40.004 -22.931 -24.858  1.00 41.16           H  
ATOM   3073  CE1 TYR A 203      43.067 -20.974 -23.445  1.00 41.16           C  
ATOM   3074  HE1 TYR A 203      43.918 -20.440 -23.048  1.00 41.16           H  
ATOM   3075  CE2 TYR A 203      42.144 -22.943 -24.556  1.00 41.16           C  
ATOM   3076  HE2 TYR A 203      42.300 -23.908 -25.013  1.00 41.16           H  
ATOM   3077  OH  TYR A 203      44.486 -22.799 -24.115  1.00 41.16           O  
ATOM   3078  HH  TYR A 203      45.110 -22.322 -23.563  1.00 41.16           H  
ATOM   3079  CZ  TYR A 203      43.252 -22.241 -24.039  1.00 41.16           C  
ATOM   3080  N   GLN A 204      36.679 -19.819 -21.131  1.00 42.78           N  
ATOM   3081  H   GLN A 204      36.812 -20.657 -20.583  1.00 42.78           H  
ATOM   3082  CA  GLN A 204      35.545 -18.933 -20.801  1.00 42.78           C  
ATOM   3083  HA  GLN A 204      34.906 -18.830 -21.678  1.00 42.78           H  
ATOM   3084  C   GLN A 204      36.004 -17.515 -20.419  1.00 42.78           C  
ATOM   3085  CB  GLN A 204      34.731 -19.545 -19.645  1.00 42.78           C  
ATOM   3086  HB2 GLN A 204      34.509 -18.774 -18.906  1.00 42.78           H  
ATOM   3087  HB3 GLN A 204      35.306 -20.326 -19.148  1.00 42.78           H  
ATOM   3088  O   GLN A 204      35.384 -16.525 -20.804  1.00 42.78           O  
ATOM   3089  CG  GLN A 204      33.395 -20.118 -20.134  1.00 42.78           C  
ATOM   3090  HG2 GLN A 204      33.581 -20.896 -20.875  1.00 42.78           H  
ATOM   3091  HG3 GLN A 204      32.820 -19.322 -20.606  1.00 42.78           H  
ATOM   3092  CD  GLN A 204      32.558 -20.712 -19.004  1.00 42.78           C  
ATOM   3093  NE2 GLN A 204      31.300 -20.998 -19.252  1.00 42.78           N  
ATOM   3094 HE21 GLN A 204      30.749 -21.258 -18.447  1.00 42.78           H  
ATOM   3095 HE22 GLN A 204      30.869 -20.673 -20.105  1.00 42.78           H  
ATOM   3096  OE1 GLN A 204      33.018 -20.960 -17.901  1.00 42.78           O  
ATOM   3097  N   ASN A 205      37.130 -17.420 -19.706  1.00 40.46           N  
ATOM   3098  H   ASN A 205      37.619 -18.276 -19.489  1.00 40.46           H  
ATOM   3099  CA  ASN A 205      37.652 -16.165 -19.178  1.00 40.46           C  
ATOM   3100  HA  ASN A 205      36.846 -15.432 -19.160  1.00 40.46           H  
ATOM   3101  C   ASN A 205      38.767 -15.595 -20.065  1.00 40.46           C  
ATOM   3102  CB  ASN A 205      38.106 -16.394 -17.726  1.00 40.46           C  
ATOM   3103  HB2 ASN A 205      38.750 -17.272 -17.673  1.00 40.46           H  
ATOM   3104  HB3 ASN A 205      38.669 -15.527 -17.381  1.00 40.46           H  
ATOM   3105  O   ASN A 205      39.796 -16.240 -20.286  1.00 40.46           O  
ATOM   3106  CG  ASN A 205      36.919 -16.554 -16.794  1.00 40.46           C  
ATOM   3107  ND2 ASN A 205      36.899 -17.555 -15.947  1.00 40.46           N  
ATOM   3108 HD21 ASN A 205      36.037 -17.642 -15.427  1.00 40.46           H  
ATOM   3109 HD22 ASN A 205      37.592 -18.289 -15.975  1.00 40.46           H  
ATOM   3110  OD1 ASN A 205      36.007 -15.756 -16.798  1.00 40.46           O  
ATOM   3111  N   LEU A 206      38.601 -14.337 -20.483  1.00 48.34           N  
ATOM   3112  H   LEU A 206      37.708 -13.905 -20.294  1.00 48.34           H  
ATOM   3113  CA  LEU A 206      39.531 -13.576 -21.330  1.00 48.34           C  
ATOM   3114  HA  LEU A 206      39.571 -14.067 -22.303  1.00 48.34           H  
ATOM   3115  C   LEU A 206      40.980 -13.559 -20.788  1.00 48.34           C  
ATOM   3116  CB  LEU A 206      38.929 -12.156 -21.501  1.00 48.34           C  
ATOM   3117  HB2 LEU A 206      37.970 -12.104 -20.986  1.00 48.34           H  
ATOM   3118  HB3 LEU A 206      39.570 -11.414 -21.026  1.00 48.34           H  
ATOM   3119  O   LEU A 206      41.935 -13.583 -21.560  1.00 48.34           O  
ATOM   3120  CG  LEU A 206      38.679 -11.760 -22.971  1.00 48.34           C  
ATOM   3121  HG  LEU A 206      38.407 -12.644 -23.548  1.00 48.34           H  
ATOM   3122  CD1 LEU A 206      37.538 -10.756 -23.107  1.00 48.34           C  
ATOM   3123 HD11 LEU A 206      37.516 -10.351 -24.119  1.00 48.34           H  
ATOM   3124 HD12 LEU A 206      37.643  -9.947 -22.384  1.00 48.34           H  
ATOM   3125 HD13 LEU A 206      36.587 -11.268 -22.962  1.00 48.34           H  
ATOM   3126  CD2 LEU A 206      39.929 -11.142 -23.588  1.00 48.34           C  
ATOM   3127 HD21 LEU A 206      39.746 -10.915 -24.638  1.00 48.34           H  
ATOM   3128 HD22 LEU A 206      40.199 -10.226 -23.063  1.00 48.34           H  
ATOM   3129 HD23 LEU A 206      40.757 -11.849 -23.529  1.00 48.34           H  
ATOM   3130  N   ASN A 207      41.164 -13.626 -19.463  1.00 47.39           N  
ATOM   3131  H   ASN A 207      40.338 -13.602 -18.883  1.00 47.39           H  
ATOM   3132  CA  ASN A 207      42.491 -13.696 -18.832  1.00 47.39           C  
ATOM   3133  HA  ASN A 207      43.104 -12.882 -19.218  1.00 47.39           H  
ATOM   3134  C   ASN A 207      43.267 -14.990 -19.136  1.00 47.39           C  
ATOM   3135  CB  ASN A 207      42.345 -13.530 -17.308  1.00 47.39           C  
ATOM   3136  HB2 ASN A 207      41.563 -14.193 -16.940  1.00 47.39           H  
ATOM   3137  HB3 ASN A 207      43.282 -13.818 -16.831  1.00 47.39           H  
ATOM   3138  O   ASN A 207      44.493 -14.953 -19.184  1.00 47.39           O  
ATOM   3139  CG  ASN A 207      42.067 -12.100 -16.887  1.00 47.39           C  
ATOM   3140  ND2 ASN A 207      41.258 -11.906 -15.873  1.00 47.39           N  
ATOM   3141 HD21 ASN A 207      40.874 -10.972 -15.846  1.00 47.39           H  
ATOM   3142 HD22 ASN A 207      40.747 -12.694 -15.501  1.00 47.39           H  
ATOM   3143  OD1 ASN A 207      42.555 -11.133 -17.444  1.00 47.39           O  
ATOM   3144  N   VAL A 208      42.588 -16.126 -19.331  1.00 48.19           N  
ATOM   3145  H   VAL A 208      41.580 -16.097 -19.379  1.00 48.19           H  
ATOM   3146  CA  VAL A 208      43.264 -17.404 -19.627  1.00 48.19           C  
ATOM   3147  HA  VAL A 208      44.146 -17.495 -18.993  1.00 48.19           H  
ATOM   3148  C   VAL A 208      43.757 -17.412 -21.073  1.00 48.19           C  
ATOM   3149  CB  VAL A 208      42.350 -18.609 -19.335  1.00 48.19           C  
ATOM   3150  HB  VAL A 208      41.493 -18.587 -20.009  1.00 48.19           H  
ATOM   3151  O   VAL A 208      44.875 -17.831 -21.350  1.00 48.19           O  
ATOM   3152  CG1 VAL A 208      43.104 -19.927 -19.533  1.00 48.19           C  
ATOM   3153 HG11 VAL A 208      43.349 -20.074 -20.585  1.00 48.19           H  
ATOM   3154 HG12 VAL A 208      44.026 -19.933 -18.953  1.00 48.19           H  
ATOM   3155 HG13 VAL A 208      42.475 -20.756 -19.209  1.00 48.19           H  
ATOM   3156  CG2 VAL A 208      41.837 -18.584 -17.887  1.00 48.19           C  
ATOM   3157 HG21 VAL A 208      41.236 -17.691 -17.711  1.00 48.19           H  
ATOM   3158 HG22 VAL A 208      42.676 -18.607 -17.192  1.00 48.19           H  
ATOM   3159 HG23 VAL A 208      41.204 -19.455 -17.715  1.00 48.19           H  
ATOM   3160  N   LEU A 209      42.962 -16.841 -21.981  1.00 48.35           N  
ATOM   3161  H   LEU A 209      42.069 -16.485 -21.671  1.00 48.35           H  
ATOM   3162  CA  LEU A 209      43.319 -16.679 -23.389  1.00 48.35           C  
ATOM   3163  HA  LEU A 209      43.654 -17.646 -23.766  1.00 48.35           H  
ATOM   3164  C   LEU A 209      44.493 -15.718 -23.590  1.00 48.35           C  
ATOM   3165  CB  LEU A 209      42.066 -16.211 -24.152  1.00 48.35           C  
ATOM   3166  HB2 LEU A 209      42.235 -15.232 -24.600  1.00 48.35           H  
ATOM   3167  HB3 LEU A 209      41.241 -16.088 -23.451  1.00 48.35           H  
ATOM   3168  O   LEU A 209      45.422 -16.028 -24.328  1.00 48.35           O  
ATOM   3169  CG  LEU A 209      41.670 -17.217 -25.243  1.00 48.35           C  
ATOM   3170  HG  LEU A 209      42.026 -18.216 -24.989  1.00 48.35           H  
ATOM   3171  CD1 LEU A 209      40.163 -17.294 -25.333  1.00 48.35           C  
ATOM   3172 HD11 LEU A 209      39.908 -18.113 -26.005  1.00 48.35           H  
ATOM   3173 HD12 LEU A 209      39.761 -17.519 -24.345  1.00 48.35           H  
ATOM   3174 HD13 LEU A 209      39.757 -16.349 -25.695  1.00 48.35           H  
ATOM   3175  CD2 LEU A 209      42.232 -16.832 -26.607  1.00 48.35           C  
ATOM   3176 HD21 LEU A 209      43.320 -16.846 -26.549  1.00 48.35           H  
ATOM   3177 HD22 LEU A 209      41.890 -15.839 -26.898  1.00 48.35           H  
ATOM   3178 HD23 LEU A 209      41.916 -17.559 -27.355  1.00 48.35           H  
ATOM   3179  N   VAL A 210      44.493 -14.576 -22.900  1.00 51.45           N  
ATOM   3180  H   VAL A 210      43.679 -14.345 -22.347  1.00 51.45           H  
ATOM   3181  CA  VAL A 210      45.592 -13.604 -22.993  1.00 51.45           C  
ATOM   3182  HA  VAL A 210      45.785 -13.395 -24.045  1.00 51.45           H  
ATOM   3183  C   VAL A 210      46.895 -14.167 -22.421  1.00 51.45           C  
ATOM   3184  CB  VAL A 210      45.190 -12.285 -22.314  1.00 51.45           C  
ATOM   3185  HB  VAL A 210      44.794 -12.497 -21.321  1.00 51.45           H  
ATOM   3186  O   VAL A 210      47.953 -13.960 -23.014  1.00 51.45           O  
ATOM   3187  CG1 VAL A 210      46.371 -11.320 -22.166  1.00 51.45           C  
ATOM   3188 HG11 VAL A 210      47.133 -11.742 -21.510  1.00 51.45           H  
ATOM   3189 HG12 VAL A 210      46.022 -10.394 -21.708  1.00 51.45           H  
ATOM   3190 HG13 VAL A 210      46.814 -11.111 -23.139  1.00 51.45           H  
ATOM   3191  CG2 VAL A 210      44.107 -11.587 -23.148  1.00 51.45           C  
ATOM   3192 HG21 VAL A 210      43.239 -12.235 -23.276  1.00 51.45           H  
ATOM   3193 HG22 VAL A 210      43.783 -10.671 -22.654  1.00 51.45           H  
ATOM   3194 HG23 VAL A 210      44.495 -11.335 -24.135  1.00 51.45           H  
ATOM   3195  N   ASN A 211      46.835 -14.912 -21.314  1.00 51.63           N  
ATOM   3196  H   ASN A 211      45.943 -15.051 -20.861  1.00 51.63           H  
ATOM   3197  CA  ASN A 211      48.022 -15.536 -20.730  1.00 51.63           C  
ATOM   3198  HA  ASN A 211      48.809 -14.786 -20.643  1.00 51.63           H  
ATOM   3199  C   ASN A 211      48.598 -16.646 -21.624  1.00 51.63           C  
ATOM   3200  CB  ASN A 211      47.681 -16.051 -19.324  1.00 51.63           C  
ATOM   3201  HB2 ASN A 211      46.748 -16.615 -19.357  1.00 51.63           H  
ATOM   3202  HB3 ASN A 211      48.471 -16.728 -18.998  1.00 51.63           H  
ATOM   3203  O   ASN A 211      49.815 -16.729 -21.771  1.00 51.63           O  
ATOM   3204  CG  ASN A 211      47.581 -14.946 -18.285  1.00 51.63           C  
ATOM   3205  ND2 ASN A 211      46.970 -15.228 -17.159  1.00 51.63           N  
ATOM   3206 HD21 ASN A 211      46.529 -16.130 -17.048  1.00 51.63           H  
ATOM   3207 HD22 ASN A 211      46.922 -14.476 -16.486  1.00 51.63           H  
ATOM   3208  OD1 ASN A 211      48.069 -13.837 -18.429  1.00 51.63           O  
ATOM   3209  N   ASP A 212      47.755 -17.452 -22.272  1.00 53.33           N  
ATOM   3210  H   ASP A 212      46.765 -17.400 -22.076  1.00 53.33           H  
ATOM   3211  CA  ASP A 212      48.225 -18.499 -23.187  1.00 53.33           C  
ATOM   3212  HA  ASP A 212      49.055 -19.027 -22.717  1.00 53.33           H  
ATOM   3213  C   ASP A 212      48.784 -17.952 -24.503  1.00 53.33           C  
ATOM   3214  CB  ASP A 212      47.099 -19.503 -23.468  1.00 53.33           C  
ATOM   3215  HB2 ASP A 212      46.140 -18.986 -23.514  1.00 53.33           H  
ATOM   3216  HB3 ASP A 212      47.269 -19.952 -24.447  1.00 53.33           H  
ATOM   3217  O   ASP A 212      49.707 -18.550 -25.057  1.00 53.33           O  
ATOM   3218  CG  ASP A 212      47.034 -20.650 -22.458  1.00 53.33           C  
ATOM   3219  OD1 ASP A 212      47.910 -20.744 -21.571  1.00 53.33           O  
ATOM   3220  OD2 ASP A 212      46.129 -21.490 -22.651  1.00 53.33           O  
ATOM   3221  N   ILE A 213      48.271 -16.821 -25.000  1.00 52.57           N  
ATOM   3222  H   ILE A 213      47.470 -16.408 -24.543  1.00 52.57           H  
ATOM   3223  CA  ILE A 213      48.834 -16.177 -26.193  1.00 52.57           C  
ATOM   3224  HA  ILE A 213      49.096 -16.965 -26.899  1.00 52.57           H  
ATOM   3225  C   ILE A 213      50.150 -15.459 -25.853  1.00 52.57           C  
ATOM   3226  CB  ILE A 213      47.810 -15.266 -26.907  1.00 52.57           C  
ATOM   3227  HB  ILE A 213      47.517 -14.468 -26.225  1.00 52.57           H  
ATOM   3228  O   ILE A 213      51.090 -15.558 -26.634  1.00 52.57           O  
ATOM   3229  CG1 ILE A 213      46.555 -16.050 -27.362  1.00 52.57           C  
ATOM   3230 HG12 ILE A 213      46.201 -16.704 -26.566  1.00 52.57           H  
ATOM   3231 HG13 ILE A 213      46.816 -16.698 -28.199  1.00 52.57           H  
ATOM   3232  CG2 ILE A 213      48.461 -14.666 -28.173  1.00 52.57           C  
ATOM   3233 HG21 ILE A 213      48.735 -15.464 -28.864  1.00 52.57           H  
ATOM   3234 HG22 ILE A 213      49.373 -14.122 -27.928  1.00 52.57           H  
ATOM   3235 HG23 ILE A 213      47.785 -13.980 -28.682  1.00 52.57           H  
ATOM   3236  CD1 ILE A 213      45.386 -15.144 -27.780  1.00 52.57           C  
ATOM   3237 HD11 ILE A 213      45.667 -14.492 -28.607  1.00 52.57           H  
ATOM   3238 HD12 ILE A 213      44.555 -15.764 -28.117  1.00 52.57           H  
ATOM   3239 HD13 ILE A 213      45.064 -14.540 -26.932  1.00 52.57           H  
ATOM   3240  N   SER A 214      50.278 -14.821 -24.681  1.00 51.88           N  
ATOM   3241  H   SER A 214      49.473 -14.741 -24.077  1.00 51.88           H  
ATOM   3242  CA  SER A 214      51.561 -14.238 -24.232  1.00 51.88           C  
ATOM   3243  HA  SER A 214      51.957 -13.618 -25.037  1.00 51.88           H  
ATOM   3244  C   SER A 214      52.647 -15.280 -23.934  1.00 51.88           C  
ATOM   3245  CB  SER A 214      51.365 -13.354 -22.994  1.00 51.88           C  
ATOM   3246  HB2 SER A 214      50.436 -13.617 -22.487  1.00 51.88           H  
ATOM   3247  HB3 SER A 214      52.189 -13.504 -22.296  1.00 51.88           H  
ATOM   3248  O   SER A 214      53.826 -14.938 -23.894  1.00 51.88           O  
ATOM   3249  OG  SER A 214      51.351 -11.990 -23.375  1.00 51.88           O  
ATOM   3250  HG  SER A 214      50.877 -11.488 -22.708  1.00 51.88           H  
ATOM   3251  N   ASN A 215      52.272 -16.549 -23.740  1.00 48.61           N  
ATOM   3252  H   ASN A 215      51.284 -16.756 -23.713  1.00 48.61           H  
ATOM   3253  CA  ASN A 215      53.217 -17.658 -23.594  1.00 48.61           C  
ATOM   3254  HA  ASN A 215      54.109 -17.293 -23.085  1.00 48.61           H  
ATOM   3255  C   ASN A 215      53.718 -18.215 -24.943  1.00 48.61           C  
ATOM   3256  CB  ASN A 215      52.573 -18.747 -22.718  1.00 48.61           C  
ATOM   3257  HB2 ASN A 215      53.132 -19.677 -22.830  1.00 48.61           H  
ATOM   3258  HB3 ASN A 215      51.551 -18.928 -23.050  1.00 48.61           H  
ATOM   3259  O   ASN A 215      54.590 -19.087 -24.951  1.00 48.61           O  
ATOM   3260  CG  ASN A 215      52.577 -18.420 -21.234  1.00 48.61           C  
ATOM   3261  ND2 ASN A 215      51.677 -19.005 -20.479  1.00 48.61           N  
ATOM   3262 HD21 ASN A 215      51.673 -18.726 -19.508  1.00 48.61           H  
ATOM   3263 HD22 ASN A 215      50.914 -19.516 -20.900  1.00 48.61           H  
ATOM   3264  OD1 ASN A 215      53.407 -17.693 -20.713  1.00 48.61           O  
ATOM   3265  N   LEU A 216      53.198 -17.746 -26.086  1.00 50.07           N  
ATOM   3266  H   LEU A 216      52.529 -16.991 -26.039  1.00 50.07           H  
ATOM   3267  CA  LEU A 216      53.750 -18.077 -27.401  1.00 50.07           C  
ATOM   3268  HA  LEU A 216      54.102 -19.108 -27.359  1.00 50.07           H  
ATOM   3269  C   LEU A 216      54.942 -17.149 -27.708  1.00 50.07           C  
ATOM   3270  CB  LEU A 216      52.661 -17.988 -28.486  1.00 50.07           C  
ATOM   3271  HB2 LEU A 216      53.135 -17.988 -29.468  1.00 50.07           H  
ATOM   3272  HB3 LEU A 216      52.147 -17.032 -28.382  1.00 50.07           H  
ATOM   3273  O   LEU A 216      54.790 -15.931 -27.646  1.00 50.07           O  
ATOM   3274  CG  LEU A 216      51.639 -19.137 -28.430  1.00 50.07           C  
ATOM   3275  HG  LEU A 216      51.345 -19.329 -27.398  1.00 50.07           H  
ATOM   3276  CD1 LEU A 216      50.385 -18.772 -29.225  1.00 50.07           C  
ATOM   3277 HD11 LEU A 216      49.956 -17.857 -28.817  1.00 50.07           H  
ATOM   3278 HD12 LEU A 216      50.635 -18.607 -30.273  1.00 50.07           H  
ATOM   3279 HD13 LEU A 216      49.642 -19.565 -29.138  1.00 50.07           H  
ATOM   3280  CD2 LEU A 216      52.215 -20.422 -29.040  1.00 50.07           C  
ATOM   3281 HD21 LEU A 216      53.078 -20.750 -28.460  1.00 50.07           H  
ATOM   3282 HD22 LEU A 216      51.457 -21.205 -29.015  1.00 50.07           H  
ATOM   3283 HD23 LEU A 216      52.519 -20.244 -30.071  1.00 50.07           H  
ATOM   3284  N   PRO A 217      56.116 -17.688 -28.091  1.00 48.08           N  
ATOM   3285  CA  PRO A 217      57.355 -16.910 -28.229  1.00 48.08           C  
ATOM   3286  HA  PRO A 217      57.584 -16.431 -27.277  1.00 48.08           H  
ATOM   3287  C   PRO A 217      57.289 -15.802 -29.293  1.00 48.08           C  
ATOM   3288  CB  PRO A 217      58.445 -17.942 -28.547  1.00 48.08           C  
ATOM   3289  HB2 PRO A 217      59.182 -17.560 -29.254  1.00 48.08           H  
ATOM   3290  HB3 PRO A 217      58.936 -18.242 -27.621  1.00 48.08           H  
ATOM   3291  O   PRO A 217      58.049 -14.839 -29.223  1.00 48.08           O  
ATOM   3292  CG  PRO A 217      57.684 -19.136 -29.122  1.00 48.08           C  
ATOM   3293  HG2 PRO A 217      57.510 -18.978 -30.186  1.00 48.08           H  
ATOM   3294  HG3 PRO A 217      58.213 -20.074 -28.954  1.00 48.08           H  
ATOM   3295  CD  PRO A 217      56.357 -19.091 -28.376  1.00 48.08           C  
ATOM   3296  HD2 PRO A 217      55.569 -19.516 -28.998  1.00 48.08           H  
ATOM   3297  HD3 PRO A 217      56.440 -19.640 -27.438  1.00 48.08           H  
ATOM   3298  N   ASP A 218      56.361 -15.911 -30.246  1.00 48.03           N  
ATOM   3299  H   ASP A 218      55.778 -16.736 -30.239  1.00 48.03           H  
ATOM   3300  CA  ASP A 218      56.278 -15.018 -31.400  1.00 48.03           C  
ATOM   3301  HA  ASP A 218      57.203 -14.445 -31.470  1.00 48.03           H  
ATOM   3302  C   ASP A 218      55.134 -13.987 -31.327  1.00 48.03           C  
ATOM   3303  CB  ASP A 218      56.181 -15.862 -32.677  1.00 48.03           C  
ATOM   3304  HB2 ASP A 218      56.136 -15.181 -33.526  1.00 48.03           H  
ATOM   3305  HB3 ASP A 218      55.259 -16.443 -32.649  1.00 48.03           H  
ATOM   3306  O   ASP A 218      55.000 -13.178 -32.244  1.00 48.03           O  
ATOM   3307  CG  ASP A 218      57.373 -16.791 -32.918  1.00 48.03           C  
ATOM   3308  OD1 ASP A 218      58.515 -16.384 -32.619  1.00 48.03           O  
ATOM   3309  OD2 ASP A 218      57.122 -17.880 -33.478  1.00 48.03           O  
ATOM   3310  N   PHE A 219      54.305 -13.970 -30.273  1.00 46.37           N  
ATOM   3311  H   PHE A 219      54.498 -14.583 -29.494  1.00 46.37           H  
ATOM   3312  CA  PHE A 219      53.161 -13.051 -30.147  1.00 46.37           C  
ATOM   3313  HA  PHE A 219      53.227 -12.277 -30.912  1.00 46.37           H  
ATOM   3314  C   PHE A 219      53.161 -12.336 -28.790  1.00 46.37           C  
ATOM   3315  CB  PHE A 219      51.835 -13.800 -30.372  1.00 46.37           C  
ATOM   3316  HB2 PHE A 219      51.019 -13.150 -30.055  1.00 46.37           H  
ATOM   3317  HB3 PHE A 219      51.810 -14.675 -29.723  1.00 46.37           H  
ATOM   3318  O   PHE A 219      53.102 -12.961 -27.739  1.00 46.37           O  
ATOM   3319  CG  PHE A 219      51.556 -14.226 -31.805  1.00 46.37           C  
ATOM   3320  CD1 PHE A 219      50.836 -13.377 -32.671  1.00 46.37           C  
ATOM   3321  HD1 PHE A 219      50.509 -12.408 -32.325  1.00 46.37           H  
ATOM   3322  CD2 PHE A 219      51.978 -15.489 -32.266  1.00 46.37           C  
ATOM   3323  HD2 PHE A 219      52.533 -16.140 -31.607  1.00 46.37           H  
ATOM   3324  CE1 PHE A 219      50.527 -13.794 -33.981  1.00 46.37           C  
ATOM   3325  HE1 PHE A 219      49.968 -13.146 -34.639  1.00 46.37           H  
ATOM   3326  CE2 PHE A 219      51.677 -15.903 -33.577  1.00 46.37           C  
ATOM   3327  HE2 PHE A 219      52.010 -16.869 -33.926  1.00 46.37           H  
ATOM   3328  CZ  PHE A 219      50.949 -15.058 -34.435  1.00 46.37           C  
ATOM   3329  HZ  PHE A 219      50.720 -15.371 -35.443  1.00 46.37           H  
ATOM   3330  N   THR A 220      53.176 -11.003 -28.802  1.00 47.24           N  
ATOM   3331  H   THR A 220      53.178 -10.533 -29.696  1.00 47.24           H  
ATOM   3332  CA  THR A 220      52.991 -10.178 -27.603  1.00 47.24           C  
ATOM   3333  HA  THR A 220      53.144 -10.789 -26.713  1.00 47.24           H  
ATOM   3334  C   THR A 220      51.565  -9.650 -27.564  1.00 47.24           C  
ATOM   3335  CB  THR A 220      53.996  -9.018 -27.534  1.00 47.24           C  
ATOM   3336  HB  THR A 220      53.707  -8.353 -26.720  1.00 47.24           H  
ATOM   3337  O   THR A 220      51.151  -8.933 -28.476  1.00 47.24           O  
ATOM   3338  CG2 THR A 220      55.417  -9.512 -27.276  1.00 47.24           C  
ATOM   3339 HG21 THR A 220      55.753 -10.134 -28.106  1.00 47.24           H  
ATOM   3340 HG22 THR A 220      56.085  -8.658 -27.164  1.00 47.24           H  
ATOM   3341 HG23 THR A 220      55.438 -10.104 -26.360  1.00 47.24           H  
ATOM   3342  OG1 THR A 220      54.034  -8.282 -28.735  1.00 47.24           O  
ATOM   3343  HG1 THR A 220      53.125  -8.194 -29.031  1.00 47.24           H  
ATOM   3344  N   VAL A 221      50.819  -9.981 -26.509  1.00 49.86           N  
ATOM   3345  H   VAL A 221      51.205 -10.599 -25.810  1.00 49.86           H  
ATOM   3346  CA  VAL A 221      49.465  -9.462 -26.278  1.00 49.86           C  
ATOM   3347  HA  VAL A 221      49.135  -8.916 -27.162  1.00 49.86           H  
ATOM   3348  C   VAL A 221      49.499  -8.490 -25.116  1.00 49.86           C  
ATOM   3349  CB  VAL A 221      48.447 -10.589 -26.037  1.00 49.86           C  
ATOM   3350  HB  VAL A 221      48.730 -11.169 -25.159  1.00 49.86           H  
ATOM   3351  O   VAL A 221      49.896  -8.848 -24.007  1.00 49.86           O  
ATOM   3352  CG1 VAL A 221      47.025 -10.049 -25.841  1.00 49.86           C  
ATOM   3353 HG11 VAL A 221      46.736  -9.450 -26.704  1.00 49.86           H  
ATOM   3354 HG12 VAL A 221      46.972  -9.432 -24.944  1.00 49.86           H  
ATOM   3355 HG13 VAL A 221      46.326 -10.879 -25.730  1.00 49.86           H  
ATOM   3356  CG2 VAL A 221      48.424 -11.510 -27.254  1.00 49.86           C  
ATOM   3357 HG21 VAL A 221      49.379 -12.031 -27.326  1.00 49.86           H  
ATOM   3358 HG22 VAL A 221      48.272 -10.925 -28.161  1.00 49.86           H  
ATOM   3359 HG23 VAL A 221      47.619 -12.237 -27.145  1.00 49.86           H  
ATOM   3360  N   THR A 222      49.070  -7.255 -25.358  1.00 49.15           N  
ATOM   3361  H   THR A 222      48.722  -7.034 -26.280  1.00 49.15           H  
ATOM   3362  CA  THR A 222      48.903  -6.253 -24.305  1.00 49.15           C  
ATOM   3363  HA  THR A 222      49.304  -6.646 -23.371  1.00 49.15           H  
ATOM   3364  C   THR A 222      47.416  -6.007 -24.081  1.00 49.15           C  
ATOM   3365  CB  THR A 222      49.691  -4.962 -24.580  1.00 49.15           C  
ATOM   3366  HB  THR A 222      49.464  -4.236 -23.798  1.00 49.15           H  
ATOM   3367  O   THR A 222      46.676  -5.599 -24.977  1.00 49.15           O  
ATOM   3368  CG2 THR A 222      51.201  -5.207 -24.598  1.00 49.15           C  
ATOM   3369 HG21 THR A 222      51.726  -4.259 -24.722  1.00 49.15           H  
ATOM   3370 HG22 THR A 222      51.463  -5.873 -25.420  1.00 49.15           H  
ATOM   3371 HG23 THR A 222      51.510  -5.662 -23.658  1.00 49.15           H  
ATOM   3372  OG1 THR A 222      49.351  -4.417 -25.825  1.00 49.15           O  
ATOM   3373  HG1 THR A 222      49.977  -3.720 -26.034  1.00 49.15           H  
ATOM   3374  N   MET A 223      46.960  -6.284 -22.858  1.00 48.56           N  
ATOM   3375  H   MET A 223      47.607  -6.659 -22.179  1.00 48.56           H  
ATOM   3376  CA  MET A 223      45.654  -5.824 -22.382  1.00 48.56           C  
ATOM   3377  HA  MET A 223      44.869  -6.130 -23.073  1.00 48.56           H  
ATOM   3378  C   MET A 223      45.684  -4.302 -22.304  1.00 48.56           C  
ATOM   3379  CB  MET A 223      45.362  -6.395 -20.988  1.00 48.56           C  
ATOM   3380  HB2 MET A 223      44.547  -5.833 -20.530  1.00 48.56           H  
ATOM   3381  HB3 MET A 223      46.245  -6.279 -20.360  1.00 48.56           H  
ATOM   3382  O   MET A 223      46.617  -3.740 -21.724  1.00 48.56           O  
ATOM   3383  CG  MET A 223      44.963  -7.867 -21.032  1.00 48.56           C  
ATOM   3384  HG2 MET A 223      45.132  -8.290 -20.042  1.00 48.56           H  
ATOM   3385  HG3 MET A 223      45.607  -8.380 -21.746  1.00 48.56           H  
ATOM   3386  SD  MET A 223      43.229  -8.139 -21.481  1.00 48.56           S  
ATOM   3387  CE  MET A 223      42.754  -9.366 -20.233  1.00 48.56           C  
ATOM   3388  HE1 MET A 223      43.436 -10.215 -20.269  1.00 48.56           H  
ATOM   3389  HE2 MET A 223      42.783  -8.916 -19.241  1.00 48.56           H  
ATOM   3390  HE3 MET A 223      41.742  -9.713 -20.441  1.00 48.56           H  
ATOM   3391  N   ASN A 224      44.672  -3.634 -22.853  1.00 50.95           N  
ATOM   3392  H   ASN A 224      43.883  -4.137 -23.233  1.00 50.95           H  
ATOM   3393  CA  ASN A 224      44.570  -2.189 -22.714  1.00 50.95           C  
ATOM   3394  HA  ASN A 224      45.522  -1.752 -23.016  1.00 50.95           H  
ATOM   3395  C   ASN A 224      44.319  -1.855 -21.231  1.00 50.95           C  
ATOM   3396  CB  ASN A 224      43.468  -1.681 -23.657  1.00 50.95           C  
ATOM   3397  HB2 ASN A 224      42.489  -1.876 -23.219  1.00 50.95           H  
ATOM   3398  HB3 ASN A 224      43.523  -2.219 -24.603  1.00 50.95           H  
ATOM   3399  O   ASN A 224      43.425  -2.429 -20.612  1.00 50.95           O  
ATOM   3400  CG  ASN A 224      43.593  -0.201 -23.962  1.00 50.95           C  
ATOM   3401  ND2 ASN A 224      42.653   0.342 -24.696  1.00 50.95           N  
ATOM   3402 HD21 ASN A 224      42.718   1.338 -24.851  1.00 50.95           H  
ATOM   3403 HD22 ASN A 224      41.817  -0.191 -24.888  1.00 50.95           H  
ATOM   3404  OD1 ASN A 224      44.519   0.476 -23.545  1.00 50.95           O  
ATOM   3405  N   SER A 225      45.123  -0.977 -20.620  1.00 42.21           N  
ATOM   3406  H   SER A 225      45.852  -0.520 -21.149  1.00 42.21           H  
ATOM   3407  CA  SER A 225      44.926  -0.604 -19.206  1.00 42.21           C  
ATOM   3408  HA  SER A 225      44.493  -1.462 -18.693  1.00 42.21           H  
ATOM   3409  C   SER A 225      43.919   0.535 -19.015  1.00 42.21           C  
ATOM   3410  CB  SER A 225      46.248  -0.310 -18.485  1.00 42.21           C  
ATOM   3411  HB2 SER A 225      46.997  -1.050 -18.768  1.00 42.21           H  
ATOM   3412  HB3 SER A 225      46.073  -0.384 -17.412  1.00 42.21           H  
ATOM   3413  O   SER A 225      43.593   0.856 -17.876  1.00 42.21           O  
ATOM   3414  OG  SER A 225      46.722   0.987 -18.764  1.00 42.21           O  
ATOM   3415  HG  SER A 225      47.081   1.378 -17.964  1.00 42.21           H  
ATOM   3416  N   LEU A 226      43.428   1.127 -20.113  1.00 40.63           N  
ATOM   3417  H   LEU A 226      43.761   0.791 -21.005  1.00 40.63           H  
ATOM   3418  CA  LEU A 226      42.631   2.361 -20.127  1.00 40.63           C  
ATOM   3419  HA  LEU A 226      42.467   2.685 -19.099  1.00 40.63           H  
ATOM   3420  C   LEU A 226      41.205   2.209 -20.702  1.00 40.63           C  
ATOM   3421  CB  LEU A 226      43.469   3.449 -20.836  1.00 40.63           C  
ATOM   3422  HB2 LEU A 226      44.028   2.991 -21.652  1.00 40.63           H  
ATOM   3423  HB3 LEU A 226      42.812   4.191 -21.290  1.00 40.63           H  
ATOM   3424  O   LEU A 226      40.508   3.210 -20.846  1.00 40.63           O  
ATOM   3425  CG  LEU A 226      44.433   4.166 -19.864  1.00 40.63           C  
ATOM   3426  HG  LEU A 226      44.582   3.560 -18.970  1.00 40.63           H  
ATOM   3427  CD1 LEU A 226      45.805   4.390 -20.498  1.00 40.63           C  
ATOM   3428 HD11 LEU A 226      46.250   3.426 -20.745  1.00 40.63           H  
ATOM   3429 HD12 LEU A 226      46.457   4.907 -19.794  1.00 40.63           H  
ATOM   3430 HD13 LEU A 226      45.704   4.986 -21.405  1.00 40.63           H  
ATOM   3431  CD2 LEU A 226      43.867   5.525 -19.447  1.00 40.63           C  
ATOM   3432 HD21 LEU A 226      44.529   5.994 -18.719  1.00 40.63           H  
ATOM   3433 HD22 LEU A 226      42.887   5.385 -18.990  1.00 40.63           H  
ATOM   3434 HD23 LEU A 226      43.766   6.175 -20.316  1.00 40.63           H  
ATOM   3435  N   GLY A 227      40.740   0.992 -21.003  1.00 40.74           N  
ATOM   3436  H   GLY A 227      41.325   0.182 -20.854  1.00 40.74           H  
ATOM   3437  CA  GLY A 227      39.375   0.746 -21.495  1.00 40.74           C  
ATOM   3438  HA2 GLY A 227      39.253   1.212 -22.472  1.00 40.74           H  
ATOM   3439  HA3 GLY A 227      38.655   1.191 -20.808  1.00 40.74           H  
ATOM   3440  C   GLY A 227      39.054  -0.741 -21.658  1.00 40.74           C  
ATOM   3441  O   GLY A 227      39.973  -1.522 -21.893  1.00 40.74           O  
ATOM   3442  N   GLY A 228      37.773  -1.107 -21.518  1.00 43.96           N  
ATOM   3443  H   GLY A 228      37.086  -0.374 -21.416  1.00 43.96           H  
ATOM   3444  CA  GLY A 228      37.249  -2.479 -21.599  1.00 43.96           C  
ATOM   3445  HA2 GLY A 228      37.828  -3.046 -22.327  1.00 43.96           H  
ATOM   3446  HA3 GLY A 228      36.220  -2.437 -21.958  1.00 43.96           H  
ATOM   3447  C   GLY A 228      37.276  -3.241 -20.267  1.00 43.96           C  
ATOM   3448  O   GLY A 228      38.337  -3.450 -19.672  1.00 43.96           O  
ATOM   3449  N   ASN A 229      36.116  -3.686 -19.766  1.00 44.94           N  
ATOM   3450  H   ASN A 229      35.261  -3.514 -20.277  1.00 44.94           H  
ATOM   3451  CA  ASN A 229      36.078  -4.477 -18.531  1.00 44.94           C  
ATOM   3452  HA  ASN A 229      36.730  -3.972 -17.818  1.00 44.94           H  
ATOM   3453  C   ASN A 229      36.658  -5.890 -18.771  1.00 44.94           C  
ATOM   3454  CB  ASN A 229      34.660  -4.469 -17.929  1.00 44.94           C  
ATOM   3455  HB2 ASN A 229      34.019  -5.160 -18.477  1.00 44.94           H  
ATOM   3456  HB3 ASN A 229      34.239  -3.469 -18.039  1.00 44.94           H  
ATOM   3457  O   ASN A 229      36.294  -6.583 -19.718  1.00 44.94           O  
ATOM   3458  CG  ASN A 229      34.633  -4.818 -16.447  1.00 44.94           C  
ATOM   3459  ND2 ASN A 229      33.522  -4.592 -15.787  1.00 44.94           N  
ATOM   3460 HD21 ASN A 229      33.515  -4.775 -14.794  1.00 44.94           H  
ATOM   3461 HD22 ASN A 229      32.724  -4.182 -16.251  1.00 44.94           H  
ATOM   3462  OD1 ASN A 229      35.603  -5.295 -15.871  1.00 44.94           O  
ATOM   3463  N   LYS A 230      37.548  -6.360 -17.887  1.00 46.69           N  
ATOM   3464  H   LYS A 230      37.717  -5.776 -17.080  1.00 46.69           H  
ATOM   3465  CA  LYS A 230      38.294  -7.636 -18.023  1.00 46.69           C  
ATOM   3466  HA  LYS A 230      38.661  -7.697 -19.048  1.00 46.69           H  
ATOM   3467  C   LYS A 230      37.435  -8.899 -17.830  1.00 46.69           C  
ATOM   3468  CB  LYS A 230      39.501  -7.642 -17.067  1.00 46.69           C  
ATOM   3469  HB2 LYS A 230      40.007  -8.605 -17.136  1.00 46.69           H  
ATOM   3470  HB3 LYS A 230      39.145  -7.510 -16.045  1.00 46.69           H  
ATOM   3471  O   LYS A 230      37.979 -10.004 -17.836  1.00 46.69           O  
ATOM   3472  CG  LYS A 230      40.521  -6.547 -17.407  1.00 46.69           C  
ATOM   3473  HG2 LYS A 230      40.883  -6.702 -18.424  1.00 46.69           H  
ATOM   3474  HG3 LYS A 230      40.040  -5.571 -17.354  1.00 46.69           H  
ATOM   3475  CD  LYS A 230      41.709  -6.564 -16.438  1.00 46.69           C  
ATOM   3476  HD2 LYS A 230      42.225  -7.521 -16.512  1.00 46.69           H  
ATOM   3477  HD3 LYS A 230      41.343  -6.413 -15.422  1.00 46.69           H  
ATOM   3478  CE  LYS A 230      42.653  -5.423 -16.830  1.00 46.69           C  
ATOM   3479  HE2 LYS A 230      42.077  -4.498 -16.867  1.00 46.69           H  
ATOM   3480  HE3 LYS A 230      43.015  -5.606 -17.841  1.00 46.69           H  
ATOM   3481  NZ  LYS A 230      43.789  -5.275 -15.889  1.00 46.69           N  
ATOM   3482  HZ1 LYS A 230      43.450  -5.044 -14.965  1.00 46.69           H  
ATOM   3483  HZ2 LYS A 230      44.373  -4.514 -16.203  1.00 46.69           H  
ATOM   3484  HZ3 LYS A 230      44.343  -6.118 -15.866  1.00 46.69           H  
ATOM   3485  N   ASN A 231      36.127  -8.731 -17.637  1.00 48.57           N  
ATOM   3486  H   ASN A 231      35.778  -7.786 -17.715  1.00 48.57           H  
ATOM   3487  CA  ASN A 231      35.155  -9.781 -17.327  1.00 48.57           C  
ATOM   3488  HA  ASN A 231      35.679 -10.725 -17.179  1.00 48.57           H  
ATOM   3489  C   ASN A 231      34.161 -10.031 -18.478  1.00 48.57           C  
ATOM   3490  CB  ASN A 231      34.429  -9.430 -16.016  1.00 48.57           C  
ATOM   3491  HB2 ASN A 231      33.939  -8.464 -16.128  1.00 48.57           H  
ATOM   3492  HB3 ASN A 231      33.651 -10.171 -15.832  1.00 48.57           H  
ATOM   3493  O   ASN A 231      33.050 -10.492 -18.240  1.00 48.57           O  
ATOM   3494  CG  ASN A 231      35.296  -9.402 -14.771  1.00 48.57           C  
ATOM   3495  ND2 ASN A 231      34.735  -8.903 -13.695  1.00 48.57           N  
ATOM   3496 HD21 ASN A 231      33.773  -8.598 -13.738  1.00 48.57           H  
ATOM   3497 HD22 ASN A 231      35.263  -8.898 -12.834  1.00 48.57           H  
ATOM   3498  OD1 ASN A 231      36.452  -9.810 -14.720  1.00 48.57           O  
ATOM   3499  N   VAL A 232      34.520  -9.704 -19.720  1.00 49.74           N  
ATOM   3500  H   VAL A 232      35.423  -9.282 -19.884  1.00 49.74           H  
ATOM   3501  CA  VAL A 232      33.718 -10.117 -20.880  1.00 49.74           C  
ATOM   3502  HA  VAL A 232      32.663 -10.045 -20.617  1.00 49.74           H  
ATOM   3503  C   VAL A 232      34.022 -11.590 -21.175  1.00 49.74           C  
ATOM   3504  CB  VAL A 232      33.943  -9.180 -22.083  1.00 49.74           C  
ATOM   3505  HB  VAL A 232      34.988  -9.225 -22.391  1.00 49.74           H  
ATOM   3506  O   VAL A 232      35.184 -11.996 -21.233  1.00 49.74           O  
ATOM   3507  CG1 VAL A 232      33.056  -9.569 -23.269  1.00 49.74           C  
ATOM   3508 HG11 VAL A 232      33.168  -8.842 -24.074  1.00 49.74           H  
ATOM   3509 HG12 VAL A 232      32.011  -9.612 -22.962  1.00 49.74           H  
ATOM   3510 HG13 VAL A 232      33.357 -10.543 -23.654  1.00 49.74           H  
ATOM   3511  CG2 VAL A 232      33.596  -7.727 -21.725  1.00 49.74           C  
ATOM   3512 HG21 VAL A 232      34.220  -7.370 -20.905  1.00 49.74           H  
ATOM   3513 HG22 VAL A 232      33.773  -7.080 -22.584  1.00 49.74           H  
ATOM   3514 HG23 VAL A 232      32.548  -7.650 -21.435  1.00 49.74           H  
ATOM   3515  N   GLU A 233      32.990 -12.418 -21.319  1.00 46.27           N  
ATOM   3516  H   GLU A 233      32.051 -12.071 -21.180  1.00 46.27           H  
ATOM   3517  CA  GLU A 233      33.154 -13.807 -21.751  1.00 46.27           C  
ATOM   3518  HA  GLU A 233      33.962 -14.262 -21.177  1.00 46.27           H  
ATOM   3519  C   GLU A 233      33.541 -13.852 -23.234  1.00 46.27           C  
ATOM   3520  CB  GLU A 233      31.884 -14.621 -21.492  1.00 46.27           C  
ATOM   3521  HB2 GLU A 233      31.043 -14.110 -21.959  1.00 46.27           H  
ATOM   3522  HB3 GLU A 233      32.002 -15.600 -21.957  1.00 46.27           H  
ATOM   3523  O   GLU A 233      33.032 -13.090 -24.060  1.00 46.27           O  
ATOM   3524  CG  GLU A 233      31.613 -14.829 -19.993  1.00 46.27           C  
ATOM   3525  HG2 GLU A 233      32.474 -15.329 -19.550  1.00 46.27           H  
ATOM   3526  HG3 GLU A 233      31.495 -13.858 -19.512  1.00 46.27           H  
ATOM   3527  CD  GLU A 233      30.348 -15.664 -19.753  1.00 46.27           C  
ATOM   3528  OE1 GLU A 233      30.270 -16.317 -18.691  1.00 46.27           O  
ATOM   3529  OE2 GLU A 233      29.478 -15.660 -20.654  1.00 46.27           O  
ATOM   3530  N   THR A 234      34.441 -14.767 -23.591  1.00 45.27           N  
ATOM   3531  H   THR A 234      34.768 -15.410 -22.884  1.00 45.27           H  
ATOM   3532  CA  THR A 234      35.073 -14.844 -24.924  1.00 45.27           C  
ATOM   3533  HA  THR A 234      35.555 -13.888 -25.132  1.00 45.27           H  
ATOM   3534  C   THR A 234      34.105 -15.093 -26.083  1.00 45.27           C  
ATOM   3535  CB  THR A 234      36.146 -15.935 -24.920  1.00 45.27           C  
ATOM   3536  HB  THR A 234      36.519 -16.061 -25.936  1.00 45.27           H  
ATOM   3537  O   THR A 234      34.472 -14.901 -27.241  1.00 45.27           O  
ATOM   3538  CG2 THR A 234      37.314 -15.536 -24.020  1.00 45.27           C  
ATOM   3539 HG21 THR A 234      37.841 -14.695 -24.470  1.00 45.27           H  
ATOM   3540 HG22 THR A 234      36.962 -15.257 -23.026  1.00 45.27           H  
ATOM   3541 HG23 THR A 234      38.003 -16.374 -23.916  1.00 45.27           H  
ATOM   3542  OG1 THR A 234      35.628 -17.173 -24.477  1.00 45.27           O  
ATOM   3543  HG1 THR A 234      36.306 -17.609 -23.955  1.00 45.27           H  
ATOM   3544  N   GLN A 235      32.863 -15.466 -25.774  1.00 42.79           N  
ATOM   3545  H   GLN A 235      32.651 -15.576 -24.793  1.00 42.79           H  
ATOM   3546  CA  GLN A 235      31.770 -15.662 -26.724  1.00 42.79           C  
ATOM   3547  HA  GLN A 235      32.144 -16.273 -27.545  1.00 42.79           H  
ATOM   3548  C   GLN A 235      31.243 -14.361 -27.359  1.00 42.79           C  
ATOM   3549  CB  GLN A 235      30.660 -16.463 -26.023  1.00 42.79           C  
ATOM   3550  HB2 GLN A 235      29.877 -16.674 -26.751  1.00 42.79           H  
ATOM   3551  HB3 GLN A 235      31.084 -17.420 -25.718  1.00 42.79           H  
ATOM   3552  O   GLN A 235      30.627 -14.420 -28.422  1.00 42.79           O  
ATOM   3553  CG  GLN A 235      30.022 -15.797 -24.783  1.00 42.79           C  
ATOM   3554  HG2 GLN A 235      30.788 -15.546 -24.050  1.00 42.79           H  
ATOM   3555  HG3 GLN A 235      29.520 -14.881 -25.095  1.00 42.79           H  
ATOM   3556  CD  GLN A 235      28.988 -16.704 -24.112  1.00 42.79           C  
ATOM   3557  NE2 GLN A 235      28.371 -16.322 -23.023  1.00 42.79           N  
ATOM   3558 HE21 GLN A 235      27.764 -17.017 -22.614  1.00 42.79           H  
ATOM   3559 HE22 GLN A 235      28.805 -15.689 -22.366  1.00 42.79           H  
ATOM   3560  OE1 GLN A 235      28.706 -17.803 -24.558  1.00 42.79           O  
ATOM   3561  N   PHE A 236      31.517 -13.195 -26.761  1.00 46.98           N  
ATOM   3562  H   PHE A 236      32.022 -13.214 -25.886  1.00 46.98           H  
ATOM   3563  CA  PHE A 236      31.005 -11.894 -27.219  1.00 46.98           C  
ATOM   3564  HA  PHE A 236      30.186 -12.073 -27.915  1.00 46.98           H  
ATOM   3565  C   PHE A 236      32.017 -11.037 -28.005  1.00 46.98           C  
ATOM   3566  CB  PHE A 236      30.419 -11.128 -26.025  1.00 46.98           C  
ATOM   3567  HB2 PHE A 236      30.054 -10.165 -26.382  1.00 46.98           H  
ATOM   3568  HB3 PHE A 236      31.214 -10.933 -25.305  1.00 46.98           H  
ATOM   3569  O   PHE A 236      31.791  -9.842 -28.183  1.00 46.98           O  
ATOM   3570  CG  PHE A 236      29.261 -11.818 -25.334  1.00 46.98           C  
ATOM   3571  CD1 PHE A 236      28.021 -11.935 -25.991  1.00 46.98           C  
ATOM   3572  HD1 PHE A 236      27.900 -11.544 -26.991  1.00 46.98           H  
ATOM   3573  CD2 PHE A 236      29.412 -12.327 -24.030  1.00 46.98           C  
ATOM   3574  HD2 PHE A 236      30.361 -12.241 -23.521  1.00 46.98           H  
ATOM   3575  CE1 PHE A 236      26.940 -12.567 -25.352  1.00 46.98           C  
ATOM   3576  HE1 PHE A 236      25.991 -12.663 -25.859  1.00 46.98           H  
ATOM   3577  CE2 PHE A 236      28.330 -12.957 -23.390  1.00 46.98           C  
ATOM   3578  HE2 PHE A 236      28.446 -13.353 -22.392  1.00 46.98           H  
ATOM   3579  CZ  PHE A 236      27.096 -13.080 -24.053  1.00 46.98           C  
ATOM   3580  HZ  PHE A 236      26.271 -13.572 -23.560  1.00 46.98           H  
ATOM   3581  N   LEU A 237      33.138 -11.609 -28.460  1.00 48.15           N  
ATOM   3582  H   LEU A 237      33.253 -12.603 -28.326  1.00 48.15           H  
ATOM   3583  CA  LEU A 237      34.121 -10.895 -29.290  1.00 48.15           C  
ATOM   3584  HA  LEU A 237      34.330  -9.927 -28.834  1.00 48.15           H  
ATOM   3585  C   LEU A 237      33.553 -10.602 -30.694  1.00 48.15           C  
ATOM   3586  CB  LEU A 237      35.432 -11.705 -29.356  1.00 48.15           C  
ATOM   3587  HB2 LEU A 237      36.105 -11.220 -30.062  1.00 48.15           H  
ATOM   3588  HB3 LEU A 237      35.198 -12.694 -29.750  1.00 48.15           H  
ATOM   3589  O   LEU A 237      32.964 -11.488 -31.315  1.00 48.15           O  
ATOM   3590  CG  LEU A 237      36.159 -11.867 -28.006  1.00 48.15           C  
ATOM   3591  HG  LEU A 237      35.478 -12.295 -27.270  1.00 48.15           H  
ATOM   3592  CD1 LEU A 237      37.357 -12.811 -28.146  1.00 48.15           C  
ATOM   3593 HD11 LEU A 237      37.026 -13.748 -28.594  1.00 48.15           H  
ATOM   3594 HD12 LEU A 237      37.771 -13.025 -27.160  1.00 48.15           H  
ATOM   3595 HD13 LEU A 237      38.120 -12.358 -28.778  1.00 48.15           H  
ATOM   3596  CD2 LEU A 237      36.690 -10.541 -27.471  1.00 48.15           C  
ATOM   3597 HD21 LEU A 237      35.849  -9.907 -27.189  1.00 48.15           H  
ATOM   3598 HD22 LEU A 237      37.281 -10.037 -28.237  1.00 48.15           H  
ATOM   3599 HD23 LEU A 237      37.296 -10.714 -26.582  1.00 48.15           H  
ATOM   3600  N   ASP A 238      33.748  -9.380 -31.208  1.00 48.91           N  
ATOM   3601  H   ASP A 238      34.277  -8.697 -30.684  1.00 48.91           H  
ATOM   3602  CA  ASP A 238      33.289  -8.992 -32.550  1.00 48.91           C  
ATOM   3603  HA  ASP A 238      32.250  -9.308 -32.649  1.00 48.91           H  
ATOM   3604  C   ASP A 238      34.090  -9.712 -33.656  1.00 48.91           C  
ATOM   3605  CB  ASP A 238      33.330  -7.460 -32.757  1.00 48.91           C  
ATOM   3606  HB2 ASP A 238      33.229  -7.261 -33.824  1.00 48.91           H  
ATOM   3607  HB3 ASP A 238      34.303  -7.070 -32.458  1.00 48.91           H  
ATOM   3608  O   ASP A 238      35.276 -10.022 -33.505  1.00 48.91           O  
ATOM   3609  CG  ASP A 238      32.200  -6.692 -32.056  1.00 48.91           C  
ATOM   3610  OD1 ASP A 238      31.035  -7.125 -32.193  1.00 48.91           O  
ATOM   3611  OD2 ASP A 238      32.492  -5.638 -31.435  1.00 48.91           O  
ATOM   3612  N   VAL A 239      33.440  -9.959 -34.802  1.00 44.12           N  
ATOM   3613  H   VAL A 239      32.477  -9.660 -34.854  1.00 44.12           H  
ATOM   3614  CA  VAL A 239      34.050 -10.578 -35.996  1.00 44.12           C  
ATOM   3615  HA  VAL A 239      34.364 -11.592 -35.746  1.00 44.12           H  
ATOM   3616  C   VAL A 239      35.278  -9.774 -36.441  1.00 44.12           C  
ATOM   3617  CB  VAL A 239      33.044 -10.638 -37.173  1.00 44.12           C  
ATOM   3618  HB  VAL A 239      32.678  -9.629 -37.363  1.00 44.12           H  
ATOM   3619  O   VAL A 239      35.151  -8.619 -36.849  1.00 44.12           O  
ATOM   3620  CG1 VAL A 239      33.680 -11.166 -38.470  1.00 44.12           C  
ATOM   3621 HG11 VAL A 239      32.920 -11.267 -39.244  1.00 44.12           H  
ATOM   3622 HG12 VAL A 239      34.437 -10.470 -38.833  1.00 44.12           H  
ATOM   3623 HG13 VAL A 239      34.143 -12.137 -38.289  1.00 44.12           H  
ATOM   3624  CG2 VAL A 239      31.822 -11.524 -36.907  1.00 44.12           C  
ATOM   3625 HG21 VAL A 239      31.055 -11.309 -37.650  1.00 44.12           H  
ATOM   3626 HG22 VAL A 239      31.407 -11.321 -35.919  1.00 44.12           H  
ATOM   3627 HG23 VAL A 239      32.098 -12.574 -36.998  1.00 44.12           H  
ATOM   3628  N   LEU A 240      36.454 -10.410 -36.470  1.00 45.72           N  
ATOM   3629  H   LEU A 240      36.496 -11.349 -36.101  1.00 45.72           H  
ATOM   3630  CA  LEU A 240      37.660  -9.844 -37.078  1.00 45.72           C  
ATOM   3631  HA  LEU A 240      37.443  -8.823 -37.390  1.00 45.72           H  
ATOM   3632  C   LEU A 240      38.041 -10.647 -38.327  1.00 45.72           C  
ATOM   3633  CB  LEU A 240      38.806  -9.772 -36.049  1.00 45.72           C  
ATOM   3634  HB2 LEU A 240      38.401  -9.539 -35.064  1.00 45.72           H  
ATOM   3635  HB3 LEU A 240      39.283 -10.750 -35.982  1.00 45.72           H  
ATOM   3636  O   LEU A 240      38.468 -11.800 -38.232  1.00 45.72           O  
ATOM   3637  CG  LEU A 240      39.848  -8.702 -36.433  1.00 45.72           C  
ATOM   3638  HG  LEU A 240      39.919  -8.628 -37.518  1.00 45.72           H  
ATOM   3639  CD1 LEU A 240      39.446  -7.336 -35.872  1.00 45.72           C  
ATOM   3640 HD11 LEU A 240      39.389  -7.383 -34.784  1.00 45.72           H  
ATOM   3641 HD12 LEU A 240      38.467  -7.048 -36.254  1.00 45.72           H  
ATOM   3642 HD13 LEU A 240      40.181  -6.581 -36.151  1.00 45.72           H  
ATOM   3643  CD2 LEU A 240      41.236  -9.053 -35.901  1.00 45.72           C  
ATOM   3644 HD21 LEU A 240      41.204  -9.160 -34.817  1.00 45.72           H  
ATOM   3645 HD22 LEU A 240      41.566  -9.994 -36.343  1.00 45.72           H  
ATOM   3646 HD23 LEU A 240      41.952  -8.276 -36.170  1.00 45.72           H  
ATOM   3647  N   ALA A 241      37.906 -10.022 -39.500  1.00 41.78           N  
ATOM   3648  H   ALA A 241      37.513  -9.091 -39.503  1.00 41.78           H  
ATOM   3649  CA  ALA A 241      38.442 -10.556 -40.749  1.00 41.78           C  
ATOM   3650  HA  ALA A 241      38.101 -11.586 -40.852  1.00 41.78           H  
ATOM   3651  C   ALA A 241      39.982 -10.566 -40.721  1.00 41.78           C  
ATOM   3652  CB  ALA A 241      37.886  -9.744 -41.927  1.00 41.78           C  
ATOM   3653  HB1 ALA A 241      36.799  -9.815 -41.943  1.00 41.78           H  
ATOM   3654  HB2 ALA A 241      38.182  -8.699 -41.830  1.00 41.78           H  
ATOM   3655  HB3 ALA A 241      38.281 -10.140 -42.863  1.00 41.78           H  
ATOM   3656  O   ALA A 241      40.600  -9.656 -40.154  1.00 41.78           O  
ATOM   3657  N   GLU A 242      40.581 -11.587 -41.348  1.00 42.37           N  
ATOM   3658  H   GLU A 242      39.995 -12.290 -41.774  1.00 42.37           H  
ATOM   3659  CA  GLU A 242      42.026 -11.850 -41.346  1.00 42.37           C  
ATOM   3660  HA  GLU A 242      42.302 -12.190 -40.348  1.00 42.37           H  
ATOM   3661  C   GLU A 242      42.826 -10.581 -41.658  1.00 42.37           C  
ATOM   3662  CB  GLU A 242      42.345 -12.998 -42.323  1.00 42.37           C  
ATOM   3663  HB2 GLU A 242      42.099 -12.699 -43.342  1.00 42.37           H  
ATOM   3664  HB3 GLU A 242      41.713 -13.844 -42.050  1.00 42.37           H  
ATOM   3665  O   GLU A 242      42.774 -10.032 -42.763  1.00 42.37           O  
ATOM   3666  CG  GLU A 242      43.818 -13.442 -42.260  1.00 42.37           C  
ATOM   3667  HG2 GLU A 242      44.091 -13.580 -41.213  1.00 42.37           H  
ATOM   3668  HG3 GLU A 242      44.439 -12.642 -42.664  1.00 42.37           H  
ATOM   3669  CD  GLU A 242      44.117 -14.749 -43.020  1.00 42.37           C  
ATOM   3670  OE1 GLU A 242      45.307 -15.115 -43.102  1.00 42.37           O  
ATOM   3671  OE2 GLU A 242      43.177 -15.470 -43.433  1.00 42.37           O  
ATOM   3672  N   THR A 243      43.536 -10.082 -40.649  1.00 44.16           N  
ATOM   3673  H   THR A 243      43.552 -10.580 -39.770  1.00 44.16           H  
ATOM   3674  CA  THR A 243      44.343  -8.870 -40.767  1.00 44.16           C  
ATOM   3675  HA  THR A 243      44.491  -8.673 -41.829  1.00 44.16           H  
ATOM   3676  C   THR A 243      45.742  -9.086 -40.230  1.00 44.16           C  
ATOM   3677  CB  THR A 243      43.670  -7.634 -40.150  1.00 44.16           C  
ATOM   3678  HB  THR A 243      44.442  -6.945 -39.809  1.00 44.16           H  
ATOM   3679  O   THR A 243      45.948  -9.823 -39.270  1.00 44.16           O  
ATOM   3680  CG2 THR A 243      42.804  -6.897 -41.184  1.00 44.16           C  
ATOM   3681 HG21 THR A 243      42.964  -5.822 -41.111  1.00 44.16           H  
ATOM   3682 HG22 THR A 243      41.749  -7.143 -41.058  1.00 44.16           H  
ATOM   3683 HG23 THR A 243      43.078  -7.185 -42.199  1.00 44.16           H  
ATOM   3684  OG1 THR A 243      42.810  -7.948 -39.071  1.00 44.16           O  
ATOM   3685  HG1 THR A 243      42.322  -8.733 -39.328  1.00 44.16           H  
ATOM   3686  N   ASP A 244      46.692  -8.467 -40.924  1.00 41.27           N  
ATOM   3687  H   ASP A 244      46.428  -7.847 -41.677  1.00 41.27           H  
ATOM   3688  CA  ASP A 244      48.120  -8.626 -40.699  1.00 41.27           C  
ATOM   3689  HA  ASP A 244      48.333  -9.685 -40.548  1.00 41.27           H  
ATOM   3690  C   ASP A 244      48.549  -7.842 -39.455  1.00 41.27           C  
ATOM   3691  CB  ASP A 244      48.848  -8.148 -41.961  1.00 41.27           C  
ATOM   3692  HB2 ASP A 244      48.897  -7.059 -41.964  1.00 41.27           H  
ATOM   3693  HB3 ASP A 244      48.266  -8.445 -42.834  1.00 41.27           H  
ATOM   3694  O   ASP A 244      48.292  -6.642 -39.341  1.00 41.27           O  
ATOM   3695  CG  ASP A 244      50.256  -8.720 -42.124  1.00 41.27           C  
ATOM   3696  OD1 ASP A 244      50.711  -9.486 -41.239  1.00 41.27           O  
ATOM   3697  OD2 ASP A 244      50.850  -8.376 -43.166  1.00 41.27           O  
ATOM   3698  N   VAL A 245      49.179  -8.529 -38.508  1.00 49.10           N  
ATOM   3699  H   VAL A 245      49.322  -9.513 -38.684  1.00 49.10           H  
ATOM   3700  CA  VAL A 245      49.482  -8.036 -37.156  1.00 49.10           C  
ATOM   3701  HA  VAL A 245      48.970  -7.083 -37.024  1.00 49.10           H  
ATOM   3702  C   VAL A 245      50.982  -7.733 -36.990  1.00 49.10           C  
ATOM   3703  CB  VAL A 245      48.905  -9.002 -36.096  1.00 49.10           C  
ATOM   3704  HB  VAL A 245      49.565  -9.861 -35.974  1.00 49.10           H  
ATOM   3705  O   VAL A 245      51.478  -7.520 -35.881  1.00 49.10           O  
ATOM   3706  CG1 VAL A 245      48.712  -8.315 -34.752  1.00 49.10           C  
ATOM   3707 HG11 VAL A 245      49.618  -7.786 -34.454  1.00 49.10           H  
ATOM   3708 HG12 VAL A 245      48.464  -9.056 -33.992  1.00 49.10           H  
ATOM   3709 HG13 VAL A 245      47.911  -7.579 -34.816  1.00 49.10           H  
ATOM   3710  CG2 VAL A 245      47.490  -9.486 -36.450  1.00 49.10           C  
ATOM   3711 HG21 VAL A 245      46.975  -9.856 -35.563  1.00 49.10           H  
ATOM   3712 HG22 VAL A 245      46.904  -8.661 -36.856  1.00 49.10           H  
ATOM   3713 HG23 VAL A 245      47.537 -10.284 -37.191  1.00 49.10           H  
ATOM   3714  N   LYS A 246      51.733  -7.694 -38.104  1.00 36.27           N  
ATOM   3715  H   LYS A 246      51.291  -7.979 -38.967  1.00 36.27           H  
ATOM   3716  CA  LYS A 246      53.159  -7.328 -38.121  1.00 36.27           C  
ATOM   3717  HA  LYS A 246      53.573  -7.554 -37.138  1.00 36.27           H  
ATOM   3718  C   LYS A 246      53.403  -5.826 -38.335  1.00 36.27           C  
ATOM   3719  CB  LYS A 246      53.895  -8.206 -39.150  1.00 36.27           C  
ATOM   3720  HB2 LYS A 246      53.473  -9.211 -39.134  1.00 36.27           H  
ATOM   3721  HB3 LYS A 246      53.770  -7.797 -40.153  1.00 36.27           H  
ATOM   3722  O   LYS A 246      54.389  -5.296 -37.832  1.00 36.27           O  
ATOM   3723  CG  LYS A 246      55.385  -8.306 -38.794  1.00 36.27           C  
ATOM   3724  HG2 LYS A 246      55.474  -8.694 -37.779  1.00 36.27           H  
ATOM   3725  HG3 LYS A 246      55.834  -7.314 -38.827  1.00 36.27           H  
ATOM   3726  CD  LYS A 246      56.160  -9.227 -39.739  1.00 36.27           C  
ATOM   3727  HD2 LYS A 246      55.689 -10.210 -39.757  1.00 36.27           H  
ATOM   3728  HD3 LYS A 246      56.157  -8.803 -40.743  1.00 36.27           H  
ATOM   3729  CE  LYS A 246      57.596  -9.340 -39.210  1.00 36.27           C  
ATOM   3730  HE2 LYS A 246      57.551  -9.734 -38.195  1.00 36.27           H  
ATOM   3731  HE3 LYS A 246      58.034  -8.343 -39.165  1.00 36.27           H  
ATOM   3732  NZ  LYS A 246      58.430 -10.233 -40.038  1.00 36.27           N  
ATOM   3733  HZ1 LYS A 246      57.993 -11.144 -40.045  1.00 36.27           H  
ATOM   3734  HZ2 LYS A 246      58.501  -9.899 -40.989  1.00 36.27           H  
ATOM   3735  HZ3 LYS A 246      59.346 -10.363 -39.633  1.00 36.27           H  
ATOM   3736  N   ALA A 247      52.509  -5.130 -39.043  1.00 42.09           N  
ATOM   3737  H   ALA A 247      51.727  -5.630 -39.442  1.00 42.09           H  
ATOM   3738  CA  ALA A 247      52.670  -3.705 -39.359  1.00 42.09           C  
ATOM   3739  HA  ALA A 247      53.728  -3.503 -39.531  1.00 42.09           H  
ATOM   3740  C   ALA A 247      52.223  -2.763 -38.221  1.00 42.09           C  
ATOM   3741  CB  ALA A 247      51.928  -3.415 -40.669  1.00 42.09           C  
ATOM   3742  HB1 ALA A 247      52.317  -4.050 -41.465  1.00 42.09           H  
ATOM   3743  HB2 ALA A 247      50.861  -3.605 -40.547  1.00 42.09           H  
ATOM   3744  HB3 ALA A 247      52.074  -2.372 -40.948  1.00 42.09           H  
ATOM   3745  O   ALA A 247      52.815  -1.701 -38.039  1.00 42.09           O  
ATOM   3746  N   ALA A 248      51.205  -3.146 -37.443  1.00 37.07           N  
ATOM   3747  H   ALA A 248      50.745  -4.023 -37.643  1.00 37.07           H  
ATOM   3748  CA  ALA A 248      50.721  -2.409 -36.274  1.00 37.07           C  
ATOM   3749  HA  ALA A 248      51.575  -2.002 -35.733  1.00 37.07           H  
ATOM   3750  C   ALA A 248      49.946  -3.349 -35.334  1.00 37.07           C  
ATOM   3751  CB  ALA A 248      49.830  -1.248 -36.740  1.00 37.07           C  
ATOM   3752  HB1 ALA A 248      49.460  -0.698 -35.875  1.00 37.07           H  
ATOM   3753  HB2 ALA A 248      48.981  -1.635 -37.303  1.00 37.07           H  
ATOM   3754  HB3 ALA A 248      50.402  -0.567 -37.371  1.00 37.07           H  
ATOM   3755  O   ALA A 248      49.259  -4.258 -35.801  1.00 37.07           O  
ATOM   3756  N   ALA A 249      50.044  -3.128 -34.018  1.00 43.79           N  
ATOM   3757  H   ALA A 249      50.584  -2.339 -33.692  1.00 43.79           H  
ATOM   3758  CA  ALA A 249      49.247  -3.860 -33.035  1.00 43.79           C  
ATOM   3759  HA  ALA A 249      49.457  -4.925 -33.135  1.00 43.79           H  
ATOM   3760  C   ALA A 249      47.754  -3.622 -33.306  1.00 43.79           C  
ATOM   3761  CB  ALA A 249      49.646  -3.408 -31.623  1.00 43.79           C  
ATOM   3762  HB1 ALA A 249      49.096  -3.993 -30.886  1.00 43.79           H  
ATOM   3763  HB2 ALA A 249      50.714  -3.564 -31.467  1.00 43.79           H  
ATOM   3764  HB3 ALA A 249      49.410  -2.353 -31.485  1.00 43.79           H  
ATOM   3765  O   ALA A 249      47.324  -2.471 -33.412  1.00 43.79           O  
ATOM   3766  N   LYS A 250      46.965  -4.693 -33.443  1.00 43.37           N  
ATOM   3767  H   LYS A 250      47.366  -5.608 -33.295  1.00 43.37           H  
ATOM   3768  CA  LYS A 250      45.539  -4.576 -33.769  1.00 43.37           C  
ATOM   3769  HA  LYS A 250      45.352  -3.537 -34.042  1.00 43.37           H  
ATOM   3770  C   LYS A 250      44.677  -4.864 -32.547  1.00 43.37           C  
ATOM   3771  CB  LYS A 250      45.190  -5.413 -35.007  1.00 43.37           C  
ATOM   3772  HB2 LYS A 250      45.945  -5.231 -35.771  1.00 43.37           H  
ATOM   3773  HB3 LYS A 250      45.186  -6.475 -34.762  1.00 43.37           H  
ATOM   3774  O   LYS A 250      44.837  -5.897 -31.899  1.00 43.37           O  
ATOM   3775  CG  LYS A 250      43.818  -4.982 -35.543  1.00 43.37           C  
ATOM   3776  HG2 LYS A 250      43.037  -5.396 -34.906  1.00 43.37           H  
ATOM   3777  HG3 LYS A 250      43.748  -3.894 -35.516  1.00 43.37           H  
ATOM   3778  CD  LYS A 250      43.595  -5.430 -36.986  1.00 43.37           C  
ATOM   3779  HD2 LYS A 250      43.593  -6.519 -37.021  1.00 43.37           H  
ATOM   3780  HD3 LYS A 250      44.388  -5.041 -37.625  1.00 43.37           H  
ATOM   3781  CE  LYS A 250      42.240  -4.868 -37.419  1.00 43.37           C  
ATOM   3782  HE2 LYS A 250      41.492  -5.205 -36.701  1.00 43.37           H  
ATOM   3783  HE3 LYS A 250      42.273  -3.780 -37.368  1.00 43.37           H  
ATOM   3784  NZ  LYS A 250      41.873  -5.311 -38.775  1.00 43.37           N  
ATOM   3785  HZ1 LYS A 250      42.493  -4.905 -39.460  1.00 43.37           H  
ATOM   3786  HZ2 LYS A 250      41.973  -6.314 -38.830  1.00 43.37           H  
ATOM   3787  HZ3 LYS A 250      40.915  -5.070 -38.988  1.00 43.37           H  
ATOM   3788  N   MET A 251      43.783  -3.924 -32.246  1.00 48.16           N  
ATOM   3789  H   MET A 251      43.739  -3.106 -32.837  1.00 48.16           H  
ATOM   3790  CA  MET A 251      42.834  -3.999 -31.137  1.00 48.16           C  
ATOM   3791  HA  MET A 251      43.339  -4.404 -30.260  1.00 48.16           H  
ATOM   3792  C   MET A 251      41.678  -4.930 -31.514  1.00 48.16           C  
ATOM   3793  CB  MET A 251      42.306  -2.595 -30.786  1.00 48.16           C  
ATOM   3794  HB2 MET A 251      41.743  -2.206 -31.634  1.00 48.16           H  
ATOM   3795  HB3 MET A 251      41.620  -2.675 -29.942  1.00 48.16           H  
ATOM   3796  O   MET A 251      41.036  -4.731 -32.546  1.00 48.16           O  
ATOM   3797  CG  MET A 251      43.406  -1.582 -30.441  1.00 48.16           C  
ATOM   3798  HG2 MET A 251      42.941  -0.603 -30.327  1.00 48.16           H  
ATOM   3799  HG3 MET A 251      44.099  -1.512 -31.279  1.00 48.16           H  
ATOM   3800  SD  MET A 251      44.362  -1.929 -28.945  1.00 48.16           S  
ATOM   3801  CE  MET A 251      43.177  -1.441 -27.675  1.00 48.16           C  
ATOM   3802  HE1 MET A 251      42.339  -2.138 -27.677  1.00 48.16           H  
ATOM   3803  HE2 MET A 251      43.670  -1.466 -26.703  1.00 48.16           H  
ATOM   3804  HE3 MET A 251      42.823  -0.430 -27.874  1.00 48.16           H  
ATOM   3805  N   ILE A 252      41.417  -5.940 -30.690  1.00 48.23           N  
ATOM   3806  H   ILE A 252      42.007  -6.057 -29.878  1.00 48.23           H  
ATOM   3807  CA  ILE A 252      40.228  -6.787 -30.779  1.00 48.23           C  
ATOM   3808  HA  ILE A 252      39.873  -6.803 -31.809  1.00 48.23           H  
ATOM   3809  C   ILE A 252      39.138  -6.156 -29.924  1.00 48.23           C  
ATOM   3810  CB  ILE A 252      40.552  -8.238 -30.373  1.00 48.23           C  
ATOM   3811  HB  ILE A 252      41.103  -8.227 -29.432  1.00 48.23           H  
ATOM   3812  O   ILE A 252      39.371  -5.837 -28.749  1.00 48.23           O  
ATOM   3813  CG1 ILE A 252      41.431  -8.859 -31.479  1.00 48.23           C  
ATOM   3814 HG12 ILE A 252      42.197  -8.151 -31.793  1.00 48.23           H  
ATOM   3815 HG13 ILE A 252      40.809  -9.077 -32.348  1.00 48.23           H  
ATOM   3816  CG2 ILE A 252      39.261  -9.061 -30.193  1.00 48.23           C  
ATOM   3817 HG21 ILE A 252      38.647  -9.013 -31.091  1.00 48.23           H  
ATOM   3818 HG22 ILE A 252      38.690  -8.671 -29.351  1.00 48.23           H  
ATOM   3819 HG23 ILE A 252      39.493 -10.105 -29.978  1.00 48.23           H  
ATOM   3820  CD1 ILE A 252      42.158 -10.131 -31.059  1.00 48.23           C  
ATOM   3821 HD11 ILE A 252      41.469 -10.876 -30.662  1.00 48.23           H  
ATOM   3822 HD12 ILE A 252      42.667 -10.550 -31.926  1.00 48.23           H  
ATOM   3823 HD13 ILE A 252      42.904  -9.860 -30.311  1.00 48.23           H  
ATOM   3824  N   THR A 253      37.964  -5.973 -30.533  1.00 49.30           N  
ATOM   3825  H   THR A 253      37.840  -6.260 -31.493  1.00 49.30           H  
ATOM   3826  CA  THR A 253      36.845  -5.286 -29.902  1.00 49.30           C  
ATOM   3827  HA  THR A 253      37.262  -4.935 -28.958  1.00 49.30           H  
ATOM   3828  C   THR A 253      35.691  -6.210 -29.517  1.00 49.30           C  
ATOM   3829  CB  THR A 253      36.369  -4.059 -30.708  1.00 49.30           C  
ATOM   3830  HB  THR A 253      35.561  -3.570 -30.163  1.00 49.30           H  
ATOM   3831  O   THR A 253      35.424  -7.186 -30.210  1.00 49.30           O  
ATOM   3832  CG2 THR A 253      37.490  -3.040 -30.926  1.00 49.30           C  
ATOM   3833 HG21 THR A 253      37.080  -2.141 -31.387  1.00 49.30           H  
ATOM   3834 HG22 THR A 253      37.927  -2.776 -29.963  1.00 49.30           H  
ATOM   3835 HG23 THR A 253      38.265  -3.453 -31.571  1.00 49.30           H  
ATOM   3836  OG1 THR A 253      35.898  -4.435 -31.982  1.00 49.30           O  
ATOM   3837  HG1 THR A 253      35.064  -4.896 -31.869  1.00 49.30           H  
ATOM   3838  N   ALA A 254      35.003  -5.914 -28.412  1.00 51.14           N  
ATOM   3839  H   ALA A 254      35.321  -5.127 -27.865  1.00 51.14           H  
ATOM   3840  CA  ALA A 254      33.672  -6.454 -28.103  1.00 51.14           C  
ATOM   3841  HA  ALA A 254      33.245  -6.909 -28.996  1.00 51.14           H  
ATOM   3842  C   ALA A 254      32.775  -5.295 -27.693  1.00 51.14           C  
ATOM   3843  CB  ALA A 254      33.694  -7.513 -27.001  1.00 51.14           C  
ATOM   3844  HB1 ALA A 254      33.996  -7.056 -26.059  1.00 51.14           H  
ATOM   3845  HB2 ALA A 254      32.685  -7.900 -26.860  1.00 51.14           H  
ATOM   3846  HB3 ALA A 254      34.349  -8.338 -27.284  1.00 51.14           H  
ATOM   3847  O   ALA A 254      32.642  -4.960 -26.515  1.00 51.14           O  
ATOM   3848  N   ILE A 255      32.202  -4.637 -28.690  1.00 49.91           N  
ATOM   3849  H   ILE A 255      32.332  -4.970 -29.635  1.00 49.91           H  
ATOM   3850  CA  ILE A 255      31.440  -3.411 -28.474  1.00 49.91           C  
ATOM   3851  HA  ILE A 255      32.013  -2.739 -27.834  1.00 49.91           H  
ATOM   3852  C   ILE A 255      30.132  -3.717 -27.732  1.00 49.91           C  
ATOM   3853  CB  ILE A 255      31.241  -2.728 -29.840  1.00 49.91           C  
ATOM   3854  HB  ILE A 255      30.837  -3.467 -30.532  1.00 49.91           H  
ATOM   3855  O   ILE A 255      29.756  -2.968 -26.837  1.00 49.91           O  
ATOM   3856  CG1 ILE A 255      32.600  -2.215 -30.381  1.00 49.91           C  
ATOM   3857 HG12 ILE A 255      33.396  -2.920 -30.143  1.00 49.91           H  
ATOM   3858 HG13 ILE A 255      32.848  -1.268 -29.904  1.00 49.91           H  
ATOM   3859  CG2 ILE A 255      30.242  -1.562 -29.749  1.00 49.91           C  
ATOM   3860 HG21 ILE A 255      30.630  -0.785 -29.091  1.00 49.91           H  
ATOM   3861 HG22 ILE A 255      29.283  -1.903 -29.357  1.00 49.91           H  
ATOM   3862 HG23 ILE A 255      30.051  -1.168 -30.747  1.00 49.91           H  
ATOM   3863  CD1 ILE A 255      32.612  -2.035 -31.902  1.00 49.91           C  
ATOM   3864 HD11 ILE A 255      33.539  -1.546 -32.203  1.00 49.91           H  
ATOM   3865 HD12 ILE A 255      32.556  -3.011 -32.383  1.00 49.91           H  
ATOM   3866 HD13 ILE A 255      31.759  -1.439 -32.227  1.00 49.91           H  
ATOM   3867  N   GLY A 256      29.453  -4.822 -28.063  1.00 50.16           N  
ATOM   3868  H   GLY A 256      29.830  -5.400 -28.801  1.00 50.16           H  
ATOM   3869  CA  GLY A 256      28.122  -5.141 -27.531  1.00 50.16           C  
ATOM   3870  HA2 GLY A 256      27.462  -4.286 -27.680  1.00 50.16           H  
ATOM   3871  HA3 GLY A 256      27.713  -5.985 -28.086  1.00 50.16           H  
ATOM   3872  C   GLY A 256      28.094  -5.498 -26.044  1.00 50.16           C  
ATOM   3873  O   GLY A 256      27.297  -4.941 -25.293  1.00 50.16           O  
ATOM   3874  N   ALA A 257      28.972  -6.400 -25.598  1.00 50.92           N  
ATOM   3875  H   ALA A 257      29.624  -6.813 -26.249  1.00 50.92           H  
ATOM   3876  CA  ALA A 257      28.985  -6.854 -24.204  1.00 50.92           C  
ATOM   3877  HA  ALA A 257      27.960  -7.025 -23.878  1.00 50.92           H  
ATOM   3878  C   ALA A 257      29.585  -5.818 -23.241  1.00 50.92           C  
ATOM   3879  CB  ALA A 257      29.728  -8.188 -24.134  1.00 50.92           C  
ATOM   3880  HB1 ALA A 257      29.792  -8.511 -23.095  1.00 50.92           H  
ATOM   3881  HB2 ALA A 257      30.732  -8.087 -24.547  1.00 50.92           H  
ATOM   3882  HB3 ALA A 257      29.166  -8.936 -24.692  1.00 50.92           H  
ATOM   3883  O   ALA A 257      29.136  -5.705 -22.103  1.00 50.92           O  
ATOM   3884  N   ASP A 258      30.563  -5.029 -23.696  1.00 51.39           N  
ATOM   3885  H   ASP A 258      30.907  -5.151 -24.638  1.00 51.39           H  
ATOM   3886  CA  ASP A 258      31.147  -3.957 -22.886  1.00 51.39           C  
ATOM   3887  HA  ASP A 258      31.383  -4.357 -21.900  1.00 51.39           H  
ATOM   3888  C   ASP A 258      30.138  -2.808 -22.680  1.00 51.39           C  
ATOM   3889  CB  ASP A 258      32.465  -3.523 -23.545  1.00 51.39           C  
ATOM   3890  HB2 ASP A 258      32.238  -2.953 -24.445  1.00 51.39           H  
ATOM   3891  HB3 ASP A 258      33.008  -4.419 -23.848  1.00 51.39           H  
ATOM   3892  O   ASP A 258      30.030  -2.287 -21.574  1.00 51.39           O  
ATOM   3893  CG  ASP A 258      33.413  -2.717 -22.649  1.00 51.39           C  
ATOM   3894  OD1 ASP A 258      33.476  -2.949 -21.415  1.00 51.39           O  
ATOM   3895  OD2 ASP A 258      34.160  -1.896 -23.228  1.00 51.39           O  
ATOM   3896  N   LEU A 259      29.299  -2.493 -23.681  1.00 55.66           N  
ATOM   3897  H   LEU A 259      29.429  -2.939 -24.578  1.00 55.66           H  
ATOM   3898  CA  LEU A 259      28.191  -1.533 -23.534  1.00 55.66           C  
ATOM   3899  HA  LEU A 259      28.600  -0.601 -23.146  1.00 55.66           H  
ATOM   3900  C   LEU A 259      27.144  -1.996 -22.516  1.00 55.66           C  
ATOM   3901  CB  LEU A 259      27.511  -1.284 -24.901  1.00 55.66           C  
ATOM   3902  HB2 LEU A 259      27.877  -2.008 -25.629  1.00 55.66           H  
ATOM   3903  HB3 LEU A 259      26.442  -1.482 -24.819  1.00 55.66           H  
ATOM   3904  O   LEU A 259      26.722  -1.207 -21.672  1.00 55.66           O  
ATOM   3905  CG  LEU A 259      27.706   0.148 -25.437  1.00 55.66           C  
ATOM   3906  HG  LEU A 259      28.481   0.662 -24.868  1.00 55.66           H  
ATOM   3907  CD1 LEU A 259      28.116   0.150 -26.909  1.00 55.66           C  
ATOM   3908 HD11 LEU A 259      27.333  -0.305 -27.516  1.00 55.66           H  
ATOM   3909 HD12 LEU A 259      28.296   1.174 -27.236  1.00 55.66           H  
ATOM   3910 HD13 LEU A 259      29.038  -0.420 -27.026  1.00 55.66           H  
ATOM   3911  CD2 LEU A 259      26.437   0.978 -25.316  1.00 55.66           C  
ATOM   3912 HD21 LEU A 259      25.620   0.500 -25.858  1.00 55.66           H  
ATOM   3913 HD22 LEU A 259      26.191   1.091 -24.261  1.00 55.66           H  
ATOM   3914 HD23 LEU A 259      26.607   1.971 -25.732  1.00 55.66           H  
ATOM   3915  N   VAL A 260      26.719  -3.261 -22.583  1.00 55.67           N  
ATOM   3916  H   VAL A 260      27.094  -3.858 -23.306  1.00 55.67           H  
ATOM   3917  CA  VAL A 260      25.712  -3.807 -21.656  1.00 55.67           C  
ATOM   3918  HA  VAL A 260      24.834  -3.162 -21.667  1.00 55.67           H  
ATOM   3919  C   VAL A 260      26.238  -3.790 -20.220  1.00 55.67           C  
ATOM   3920  CB  VAL A 260      25.270  -5.218 -22.093  1.00 55.67           C  
ATOM   3921  HB  VAL A 260      26.152  -5.840 -22.244  1.00 55.67           H  
ATOM   3922  O   VAL A 260      25.544  -3.321 -19.324  1.00 55.67           O  
ATOM   3923  CG1 VAL A 260      24.361  -5.899 -21.064  1.00 55.67           C  
ATOM   3924 HG11 VAL A 260      24.009  -6.856 -21.449  1.00 55.67           H  
ATOM   3925 HG12 VAL A 260      23.505  -5.263 -20.837  1.00 55.67           H  
ATOM   3926 HG13 VAL A 260      24.911  -6.092 -20.143  1.00 55.67           H  
ATOM   3927  CG2 VAL A 260      24.484  -5.145 -23.411  1.00 55.67           C  
ATOM   3928 HG21 VAL A 260      24.251  -6.154 -23.753  1.00 55.67           H  
ATOM   3929 HG22 VAL A 260      25.068  -4.641 -24.181  1.00 55.67           H  
ATOM   3930 HG23 VAL A 260      23.556  -4.593 -23.257  1.00 55.67           H  
ATOM   3931  N   ASN A 261      27.489  -4.199 -20.008  1.00 55.30           N  
ATOM   3932  H   ASN A 261      28.012  -4.581 -20.784  1.00 55.30           H  
ATOM   3933  CA  ASN A 261      28.076  -4.271 -18.670  1.00 55.30           C  
ATOM   3934  HA  ASN A 261      27.362  -4.741 -17.993  1.00 55.30           H  
ATOM   3935  C   ASN A 261      28.400  -2.891 -18.077  1.00 55.30           C  
ATOM   3936  CB  ASN A 261      29.333  -5.147 -18.747  1.00 55.30           C  
ATOM   3937  HB2 ASN A 261      29.854  -5.098 -17.791  1.00 55.30           H  
ATOM   3938  HB3 ASN A 261      29.994  -4.766 -19.526  1.00 55.30           H  
ATOM   3939  O   ASN A 261      28.278  -2.696 -16.871  1.00 55.30           O  
ATOM   3940  CG  ASN A 261      29.028  -6.611 -19.017  1.00 55.30           C  
ATOM   3941  ND2 ASN A 261      30.019  -7.375 -19.411  1.00 55.30           N  
ATOM   3942 HD21 ASN A 261      29.770  -8.342 -19.565  1.00 55.30           H  
ATOM   3943 HD22 ASN A 261      30.915  -6.969 -19.640  1.00 55.30           H  
ATOM   3944  OD1 ASN A 261      27.929  -7.108 -18.868  1.00 55.30           O  
ATOM   3945  N   GLN A 262      28.817  -1.919 -18.895  1.00 54.32           N  
ATOM   3946  H   GLN A 262      28.968  -2.121 -19.873  1.00 54.32           H  
ATOM   3947  CA  GLN A 262      29.106  -0.567 -18.401  1.00 54.32           C  
ATOM   3948  HA  GLN A 262      29.632  -0.643 -17.449  1.00 54.32           H  
ATOM   3949  C   GLN A 262      27.840   0.251 -18.118  1.00 54.32           C  
ATOM   3950  CB  GLN A 262      30.020   0.173 -19.383  1.00 54.32           C  
ATOM   3951  HB2 GLN A 262      29.602   0.124 -20.389  1.00 54.32           H  
ATOM   3952  HB3 GLN A 262      30.065   1.220 -19.084  1.00 54.32           H  
ATOM   3953  O   GLN A 262      27.870   1.142 -17.273  1.00 54.32           O  
ATOM   3954  CG  GLN A 262      31.450  -0.394 -19.373  1.00 54.32           C  
ATOM   3955  HG2 GLN A 262      31.846  -0.352 -18.359  1.00 54.32           H  
ATOM   3956  HG3 GLN A 262      31.445  -1.438 -19.687  1.00 54.32           H  
ATOM   3957  CD  GLN A 262      32.388   0.393 -20.279  1.00 54.32           C  
ATOM   3958  NE2 GLN A 262      33.499  -0.174 -20.687  1.00 54.32           N  
ATOM   3959 HE21 GLN A 262      33.997   0.354 -21.389  1.00 54.32           H  
ATOM   3960 HE22 GLN A 262      33.544  -1.183 -20.721  1.00 54.32           H  
ATOM   3961  OE1 GLN A 262      32.157   1.538 -20.624  1.00 54.32           O  
ATOM   3962  N   THR A 263      26.725  -0.064 -18.782  1.00 55.90           N  
ATOM   3963  H   THR A 263      26.768  -0.805 -19.467  1.00 55.90           H  
ATOM   3964  CA  THR A 263      25.437   0.622 -18.576  1.00 55.90           C  
ATOM   3965  HA  THR A 263      25.625   1.592 -18.115  1.00 55.90           H  
ATOM   3966  C   THR A 263      24.498  -0.108 -17.616  1.00 55.90           C  
ATOM   3967  CB  THR A 263      24.721   0.907 -19.898  1.00 55.90           C  
ATOM   3968  HB  THR A 263      23.772   1.400 -19.687  1.00 55.90           H  
ATOM   3969  O   THR A 263      23.430   0.408 -17.293  1.00 55.90           O  
ATOM   3970  CG2 THR A 263      25.545   1.830 -20.798  1.00 55.90           C  
ATOM   3971 HG21 THR A 263      25.774   2.749 -20.258  1.00 55.90           H  
ATOM   3972 HG22 THR A 263      26.479   1.354 -21.097  1.00 55.90           H  
ATOM   3973 HG23 THR A 263      24.966   2.088 -21.685  1.00 55.90           H  
ATOM   3974  OG1 THR A 263      24.464  -0.300 -20.577  1.00 55.90           O  
ATOM   3975  HG1 THR A 263      25.306  -0.628 -20.904  1.00 55.90           H  
ATOM   3976  N   GLU A 264      24.881  -1.277 -17.094  1.00 57.07           N  
ATOM   3977  H   GLU A 264      25.723  -1.714 -17.441  1.00 57.07           H  
ATOM   3978  CA  GLU A 264      24.055  -2.033 -16.145  1.00 57.07           C  
ATOM   3979  HA  GLU A 264      23.108  -2.270 -16.630  1.00 57.07           H  
ATOM   3980  C   GLU A 264      23.741  -1.214 -14.877  1.00 57.07           C  
ATOM   3981  CB  GLU A 264      24.768  -3.353 -15.810  1.00 57.07           C  
ATOM   3982  HB2 GLU A 264      25.057  -3.840 -16.741  1.00 57.07           H  
ATOM   3983  HB3 GLU A 264      25.666  -3.144 -15.228  1.00 57.07           H  
ATOM   3984  O   GLU A 264      22.606  -1.215 -14.383  1.00 57.07           O  
ATOM   3985  CG  GLU A 264      23.848  -4.304 -15.029  1.00 57.07           C  
ATOM   3986  HG2 GLU A 264      23.611  -3.853 -14.066  1.00 57.07           H  
ATOM   3987  HG3 GLU A 264      22.917  -4.415 -15.584  1.00 57.07           H  
ATOM   3988  CD  GLU A 264      24.455  -5.695 -14.788  1.00 57.07           C  
ATOM   3989  OE1 GLU A 264      23.695  -6.552 -14.282  1.00 57.07           O  
ATOM   3990  OE2 GLU A 264      25.657  -5.891 -15.075  1.00 57.07           O  
ATOM   3991  N   THR A 265      24.720  -0.436 -14.408  1.00 54.67           N  
ATOM   3992  H   THR A 265      25.606  -0.445 -14.892  1.00 54.67           H  
ATOM   3993  CA  THR A 265      24.616   0.443 -13.234  1.00 54.67           C  
ATOM   3994  HA  THR A 265      23.949  -0.029 -12.513  1.00 54.67           H  
ATOM   3995  C   THR A 265      24.009   1.818 -13.525  1.00 54.67           C  
ATOM   3996  CB  THR A 265      25.986   0.611 -12.556  1.00 54.67           C  
ATOM   3997  HB  THR A 265      25.928   1.385 -11.792  1.00 54.67           H  
ATOM   3998  O   THR A 265      23.782   2.573 -12.580  1.00 54.67           O  
ATOM   3999  CG2 THR A 265      26.454  -0.683 -11.890  1.00 54.67           C  
ATOM   4000 HG21 THR A 265      25.713  -1.005 -11.159  1.00 54.67           H  
ATOM   4001 HG22 THR A 265      26.580  -1.468 -12.636  1.00 54.67           H  
ATOM   4002 HG23 THR A 265      27.402  -0.514 -11.379  1.00 54.67           H  
ATOM   4003  OG1 THR A 265      26.960   0.966 -13.509  1.00 54.67           O  
ATOM   4004  HG1 THR A 265      27.827   0.799 -13.132  1.00 54.67           H  
ATOM   4005  N   ASP A 266      23.694   2.154 -14.783  1.00 60.54           N  
ATOM   4006  H   ASP A 266      23.830   1.486 -15.528  1.00 60.54           H  
ATOM   4007  CA  ASP A 266      23.085   3.446 -15.124  1.00 60.54           C  
ATOM   4008  HA  ASP A 266      23.709   4.222 -14.681  1.00 60.54           H  
ATOM   4009  C   ASP A 266      21.653   3.522 -14.547  1.00 60.54           C  
ATOM   4010  CB  ASP A 266      23.106   3.677 -16.647  1.00 60.54           C  
ATOM   4011  HB2 ASP A 266      24.104   3.449 -17.022  1.00 60.54           H  
ATOM   4012  HB3 ASP A 266      22.409   2.988 -17.122  1.00 60.54           H  
ATOM   4013  O   ASP A 266      20.847   2.615 -14.786  1.00 60.54           O  
ATOM   4014  CG  ASP A 266      22.734   5.112 -17.062  1.00 60.54           C  
ATOM   4015  OD1 ASP A 266      21.833   5.700 -16.415  1.00 60.54           O  
ATOM   4016  OD2 ASP A 266      23.262   5.585 -18.090  1.00 60.54           O  
ATOM   4017  N   PRO A 267      21.291   4.553 -13.763  1.00 63.80           N  
ATOM   4018  CA  PRO A 267      19.956   4.681 -13.182  1.00 63.80           C  
ATOM   4019  HA  PRO A 267      19.746   3.799 -12.577  1.00 63.80           H  
ATOM   4020  C   PRO A 267      18.821   4.811 -14.213  1.00 63.80           C  
ATOM   4021  CB  PRO A 267      20.033   5.903 -12.258  1.00 63.80           C  
ATOM   4022  HB2 PRO A 267      20.250   5.572 -11.243  1.00 63.80           H  
ATOM   4023  HB3 PRO A 267      19.116   6.492 -12.273  1.00 63.80           H  
ATOM   4024  O   PRO A 267      17.685   4.461 -13.887  1.00 63.80           O  
ATOM   4025  CG  PRO A 267      21.219   6.707 -12.789  1.00 63.80           C  
ATOM   4026  HG2 PRO A 267      21.689   7.306 -12.009  1.00 63.80           H  
ATOM   4027  HG3 PRO A 267      20.900   7.338 -13.619  1.00 63.80           H  
ATOM   4028  CD  PRO A 267      22.154   5.636 -13.324  1.00 63.80           C  
ATOM   4029  HD2 PRO A 267      22.805   5.277 -12.527  1.00 63.80           H  
ATOM   4030  HD3 PRO A 267      22.751   6.041 -14.142  1.00 63.80           H  
ATOM   4031  N   TYR A 268      19.082   5.263 -15.446  1.00 62.03           N  
ATOM   4032  H   TYR A 268      20.034   5.510 -15.676  1.00 62.03           H  
ATOM   4033  CA  TYR A 268      18.014   5.637 -16.388  1.00 62.03           C  
ATOM   4034  HA  TYR A 268      17.057   5.627 -15.866  1.00 62.03           H  
ATOM   4035  C   TYR A 268      17.843   4.700 -17.579  1.00 62.03           C  
ATOM   4036  CB  TYR A 268      18.249   7.070 -16.861  1.00 62.03           C  
ATOM   4037  HB2 TYR A 268      17.469   7.347 -17.570  1.00 62.03           H  
ATOM   4038  HB3 TYR A 268      19.206   7.126 -17.380  1.00 62.03           H  
ATOM   4039  O   TYR A 268      16.750   4.639 -18.157  1.00 62.03           O  
ATOM   4040  CG  TYR A 268      18.226   8.058 -15.719  1.00 62.03           C  
ATOM   4041  CD1 TYR A 268      17.039   8.270 -14.997  1.00 62.03           C  
ATOM   4042  HD1 TYR A 268      16.152   7.708 -15.249  1.00 62.03           H  
ATOM   4043  CD2 TYR A 268      19.414   8.690 -15.322  1.00 62.03           C  
ATOM   4044  HD2 TYR A 268      20.333   8.474 -15.846  1.00 62.03           H  
ATOM   4045  CE1 TYR A 268      17.035   9.156 -13.905  1.00 62.03           C  
ATOM   4046  HE1 TYR A 268      16.155   9.296 -13.295  1.00 62.03           H  
ATOM   4047  CE2 TYR A 268      19.414   9.567 -14.224  1.00 62.03           C  
ATOM   4048  HE2 TYR A 268      20.322  10.067 -13.919  1.00 62.03           H  
ATOM   4049  OH  TYR A 268      18.212  10.718 -12.520  1.00 62.03           O  
ATOM   4050  HH  TYR A 268      17.436  11.270 -12.640  1.00 62.03           H  
ATOM   4051  CZ  TYR A 268      18.221   9.818 -13.530  1.00 62.03           C  
ATOM   4052  N   VAL A 269      18.880   3.948 -17.942  1.00 61.52           N  
ATOM   4053  H   VAL A 269      19.740   4.031 -17.419  1.00 61.52           H  
ATOM   4054  CA  VAL A 269      18.888   3.119 -19.149  1.00 61.52           C  
ATOM   4055  HA  VAL A 269      17.878   3.066 -19.554  1.00 61.52           H  
ATOM   4056  C   VAL A 269      19.299   1.689 -18.816  1.00 61.52           C  
ATOM   4057  CB  VAL A 269      19.769   3.763 -20.239  1.00 61.52           C  
ATOM   4058  HB  VAL A 269      20.787   3.878 -19.868  1.00 61.52           H  
ATOM   4059  O   VAL A 269      20.157   1.433 -17.982  1.00 61.52           O  
ATOM   4060  CG1 VAL A 269      19.799   2.910 -21.507  1.00 61.52           C  
ATOM   4061 HG11 VAL A 269      20.320   1.973 -21.312  1.00 61.52           H  
ATOM   4062 HG12 VAL A 269      20.358   3.440 -22.278  1.00 61.52           H  
ATOM   4063 HG13 VAL A 269      18.782   2.707 -21.845  1.00 61.52           H  
ATOM   4064  CG2 VAL A 269      19.221   5.143 -20.640  1.00 61.52           C  
ATOM   4065 HG21 VAL A 269      19.827   5.561 -21.444  1.00 61.52           H  
ATOM   4066 HG22 VAL A 269      18.185   5.063 -20.969  1.00 61.52           H  
ATOM   4067 HG23 VAL A 269      19.282   5.828 -19.794  1.00 61.52           H  
ATOM   4068  N   SER A 270      18.642   0.735 -19.466  1.00 60.95           N  
ATOM   4069  H   SER A 270      17.924   1.025 -20.115  1.00 60.95           H  
ATOM   4070  CA  SER A 270      19.061  -0.661 -19.532  1.00 60.95           C  
ATOM   4071  HA  SER A 270      20.013  -0.778 -19.014  1.00 60.95           H  
ATOM   4072  C   SER A 270      19.276  -1.030 -20.993  1.00 60.95           C  
ATOM   4073  CB  SER A 270      18.047  -1.582 -18.844  1.00 60.95           C  
ATOM   4074  HB2 SER A 270      18.380  -2.616 -18.930  1.00 60.95           H  
ATOM   4075  HB3 SER A 270      17.998  -1.323 -17.787  1.00 60.95           H  
ATOM   4076  O   SER A 270      18.418  -0.772 -21.843  1.00 60.95           O  
ATOM   4077  OG  SER A 270      16.755  -1.457 -19.404  1.00 60.95           O  
ATOM   4078  HG  SER A 270      16.653  -0.558 -19.726  1.00 60.95           H  
ATOM   4079  N   LEU A 271      20.439  -1.597 -21.297  1.00 60.10           N  
ATOM   4080  H   LEU A 271      21.115  -1.769 -20.567  1.00 60.10           H  
ATOM   4081  CA  LEU A 271      20.788  -2.029 -22.642  1.00 60.10           C  
ATOM   4082  HA  LEU A 271      20.082  -1.611 -23.359  1.00 60.10           H  
ATOM   4083  C   LEU A 271      20.669  -3.544 -22.750  1.00 60.10           C  
ATOM   4084  CB  LEU A 271      22.193  -1.524 -23.011  1.00 60.10           C  
ATOM   4085  HB2 LEU A 271      22.461  -1.939 -23.983  1.00 60.10           H  
ATOM   4086  HB3 LEU A 271      22.908  -1.903 -22.282  1.00 60.10           H  
ATOM   4087  O   LEU A 271      21.157  -4.284 -21.903  1.00 60.10           O  
ATOM   4088  CG  LEU A 271      22.322   0.009 -23.077  1.00 60.10           C  
ATOM   4089  HG  LEU A 271      22.190   0.449 -22.088  1.00 60.10           H  
ATOM   4090  CD1 LEU A 271      23.683   0.392 -23.629  1.00 60.10           C  
ATOM   4091 HD11 LEU A 271      24.474  -0.086 -23.051  1.00 60.10           H  
ATOM   4092 HD12 LEU A 271      23.812   1.474 -23.582  1.00 60.10           H  
ATOM   4093 HD13 LEU A 271      23.763   0.063 -24.665  1.00 60.10           H  
ATOM   4094  CD2 LEU A 271      21.311   0.610 -24.042  1.00 60.10           C  
ATOM   4095 HD21 LEU A 271      21.310   0.031 -24.965  1.00 60.10           H  
ATOM   4096 HD22 LEU A 271      21.565   1.650 -24.247  1.00 60.10           H  
ATOM   4097 HD23 LEU A 271      20.330   0.580 -23.567  1.00 60.10           H  
ATOM   4098  N   SER A 272      20.028  -4.001 -23.819  1.00 60.04           N  
ATOM   4099  H   SER A 272      19.628  -3.329 -24.457  1.00 60.04           H  
ATOM   4100  CA  SER A 272      20.020  -5.399 -24.231  1.00 60.04           C  
ATOM   4101  HA  SER A 272      20.649  -5.983 -23.560  1.00 60.04           H  
ATOM   4102  C   SER A 272      20.606  -5.485 -25.636  1.00 60.04           C  
ATOM   4103  CB  SER A 272      18.597  -5.952 -24.145  1.00 60.04           C  
ATOM   4104  HB2 SER A 272      17.940  -5.350 -24.773  1.00 60.04           H  
ATOM   4105  HB3 SER A 272      18.249  -5.885 -23.115  1.00 60.04           H  
ATOM   4106  O   SER A 272      20.233  -4.711 -26.519  1.00 60.04           O  
ATOM   4107  OG  SER A 272      18.537  -7.297 -24.572  1.00 60.04           O  
ATOM   4108  HG  SER A 272      19.043  -7.845 -23.968  1.00 60.04           H  
ATOM   4109  N   TYR A 273      21.556  -6.397 -25.832  1.00 55.43           N  
ATOM   4110  H   TYR A 273      21.808  -7.013 -25.072  1.00 55.43           H  
ATOM   4111  CA  TYR A 273      22.213  -6.633 -27.114  1.00 55.43           C  
ATOM   4112  HA  TYR A 273      21.950  -5.839 -27.814  1.00 55.43           H  
ATOM   4113  C   TYR A 273      21.734  -7.961 -27.712  1.00 55.43           C  
ATOM   4114  CB  TYR A 273      23.736  -6.591 -26.915  1.00 55.43           C  
ATOM   4115  HB2 TYR A 273      24.023  -5.587 -26.604  1.00 55.43           H  
ATOM   4116  HB3 TYR A 273      24.003  -7.275 -26.110  1.00 55.43           H  
ATOM   4117  O   TYR A 273      21.846  -9.002 -27.064  1.00 55.43           O  
ATOM   4118  CG  TYR A 273      24.532  -6.956 -28.153  1.00 55.43           C  
ATOM   4119  CD1 TYR A 273      25.366  -8.091 -28.152  1.00 55.43           C  
ATOM   4120  HD1 TYR A 273      25.448  -8.699 -27.263  1.00 55.43           H  
ATOM   4121  CD2 TYR A 273      24.402  -6.182 -29.321  1.00 55.43           C  
ATOM   4122  HD2 TYR A 273      23.736  -5.333 -29.338  1.00 55.43           H  
ATOM   4123  CE1 TYR A 273      26.101  -8.432 -29.305  1.00 55.43           C  
ATOM   4124  HE1 TYR A 273      26.758  -9.289 -29.297  1.00 55.43           H  
ATOM   4125  CE2 TYR A 273      25.094  -6.552 -30.488  1.00 55.43           C  
ATOM   4126  HE2 TYR A 273      24.944  -6.015 -31.412  1.00 55.43           H  
ATOM   4127  OH  TYR A 273      26.678  -7.957 -31.595  1.00 55.43           O  
ATOM   4128  HH  TYR A 273      27.316  -8.659 -31.450  1.00 55.43           H  
ATOM   4129  CZ  TYR A 273      25.970  -7.654 -30.476  1.00 55.43           C  
ATOM   4130  N   ASP A 274      21.214  -7.925 -28.941  1.00 53.45           N  
ATOM   4131  H   ASP A 274      21.174  -7.034 -29.414  1.00 53.45           H  
ATOM   4132  CA  ASP A 274      20.967  -9.115 -29.758  1.00 53.45           C  
ATOM   4133  HA  ASP A 274      20.900  -9.977 -29.095  1.00 53.45           H  
ATOM   4134  C   ASP A 274      22.137  -9.293 -30.748  1.00 53.45           C  
ATOM   4135  CB  ASP A 274      19.605  -9.032 -30.477  1.00 53.45           C  
ATOM   4136  HB2 ASP A 274      19.620  -8.208 -31.190  1.00 53.45           H  
ATOM   4137  HB3 ASP A 274      18.835  -8.820 -29.735  1.00 53.45           H  
ATOM   4138  O   ASP A 274      22.304  -8.466 -31.652  1.00 53.45           O  
ATOM   4139  CG  ASP A 274      19.218 -10.331 -31.217  1.00 53.45           C  
ATOM   4140  OD1 ASP A 274      20.076 -11.233 -31.375  1.00 53.45           O  
ATOM   4141  OD2 ASP A 274      18.051 -10.439 -31.655  1.00 53.45           O  
ATOM   4142  N   PRO A 275      22.946 -10.366 -30.630  1.00 51.29           N  
ATOM   4143  CA  PRO A 275      24.093 -10.608 -31.506  1.00 51.29           C  
ATOM   4144  HA  PRO A 275      24.735  -9.727 -31.501  1.00 51.29           H  
ATOM   4145  C   PRO A 275      23.722 -10.877 -32.974  1.00 51.29           C  
ATOM   4146  CB  PRO A 275      24.850 -11.779 -30.865  1.00 51.29           C  
ATOM   4147  HB2 PRO A 275      25.334 -12.420 -31.602  1.00 51.29           H  
ATOM   4148  HB3 PRO A 275      25.590 -11.391 -30.166  1.00 51.29           H  
ATOM   4149  O   PRO A 275      24.606 -10.937 -33.830  1.00 51.29           O  
ATOM   4150  CG  PRO A 275      23.771 -12.530 -30.088  1.00 51.29           C  
ATOM   4151  HG2 PRO A 275      23.234 -13.196 -30.762  1.00 51.29           H  
ATOM   4152  HG3 PRO A 275      24.189 -13.086 -29.249  1.00 51.29           H  
ATOM   4153  CD  PRO A 275      22.843 -11.413 -29.624  1.00 51.29           C  
ATOM   4154  HD2 PRO A 275      21.827 -11.801 -29.541  1.00 51.29           H  
ATOM   4155  HD3 PRO A 275      23.179 -11.024 -28.663  1.00 51.29           H  
ATOM   4156  N   LYS A 276      22.435 -11.031 -33.321  1.00 44.37           N  
ATOM   4157  H   LYS A 276      21.740 -10.982 -32.591  1.00 44.37           H  
ATOM   4158  CA  LYS A 276      22.003 -11.334 -34.698  1.00 44.37           C  
ATOM   4159  HA  LYS A 276      22.620 -12.153 -35.069  1.00 44.37           H  
ATOM   4160  C   LYS A 276      22.201 -10.176 -35.680  1.00 44.37           C  
ATOM   4161  CB  LYS A 276      20.548 -11.810 -34.676  1.00 44.37           C  
ATOM   4162  HB2 LYS A 276      20.166 -11.855 -35.696  1.00 44.37           H  
ATOM   4163  HB3 LYS A 276      19.939 -11.107 -34.107  1.00 44.37           H  
ATOM   4164  O   LYS A 276      22.430 -10.425 -36.873  1.00 44.37           O  
ATOM   4165  CG  LYS A 276      20.466 -13.212 -34.058  1.00 44.37           C  
ATOM   4166  HG2 LYS A 276      21.019 -13.914 -34.683  1.00 44.37           H  
ATOM   4167  HG3 LYS A 276      20.909 -13.208 -33.062  1.00 44.37           H  
ATOM   4168  CD  LYS A 276      19.013 -13.666 -33.947  1.00 44.37           C  
ATOM   4169  HD2 LYS A 276      18.479 -12.965 -33.306  1.00 44.37           H  
ATOM   4170  HD3 LYS A 276      18.555 -13.681 -34.936  1.00 44.37           H  
ATOM   4171  CE  LYS A 276      18.987 -15.062 -33.326  1.00 44.37           C  
ATOM   4172  HE2 LYS A 276      19.526 -15.752 -33.976  1.00 44.37           H  
ATOM   4173  HE3 LYS A 276      19.517 -15.015 -32.375  1.00 44.37           H  
ATOM   4174  NZ  LYS A 276      17.595 -15.513 -33.110  1.00 44.37           N  
ATOM   4175  HZ1 LYS A 276      17.097 -15.559 -33.987  1.00 44.37           H  
ATOM   4176  HZ2 LYS A 276      17.132 -14.849 -32.506  1.00 44.37           H  
ATOM   4177  HZ3 LYS A 276      17.586 -16.418 -32.661  1.00 44.37           H  
ATOM   4178  N   THR A 277      22.177  -8.929 -35.220  1.00 42.56           N  
ATOM   4179  H   THR A 277      22.026  -8.784 -34.232  1.00 42.56           H  
ATOM   4180  CA  THR A 277      22.252  -7.727 -36.066  1.00 42.56           C  
ATOM   4181  HA  THR A 277      22.422  -8.028 -37.099  1.00 42.56           H  
ATOM   4182  C   THR A 277      23.440  -6.851 -35.670  1.00 42.56           C  
ATOM   4183  CB  THR A 277      20.921  -6.952 -36.050  1.00 42.56           C  
ATOM   4184  HB  THR A 277      21.081  -5.930 -36.394  1.00 42.56           H  
ATOM   4185  O   THR A 277      23.653  -6.546 -34.503  1.00 42.56           O  
ATOM   4186  CG2 THR A 277      19.879  -7.628 -36.941  1.00 42.56           C  
ATOM   4187 HG21 THR A 277      18.950  -7.059 -36.914  1.00 42.56           H  
ATOM   4188 HG22 THR A 277      20.238  -7.666 -37.969  1.00 42.56           H  
ATOM   4189 HG23 THR A 277      19.685  -8.640 -36.588  1.00 42.56           H  
ATOM   4190  OG1 THR A 277      20.359  -6.945 -34.768  1.00 42.56           O  
ATOM   4191  HG1 THR A 277      19.598  -6.362 -34.735  1.00 42.56           H  
ATOM   4192  N   ALA A 278      24.252  -6.452 -36.657  1.00 46.81           N  
ATOM   4193  H   ALA A 278      24.013  -6.663 -37.615  1.00 46.81           H  
ATOM   4194  CA  ALA A 278      25.446  -5.643 -36.410  1.00 46.81           C  
ATOM   4195  HA  ALA A 278      26.098  -6.196 -35.734  1.00 46.81           H  
ATOM   4196  C   ALA A 278      25.078  -4.312 -35.729  1.00 46.81           C  
ATOM   4197  CB  ALA A 278      26.191  -5.424 -37.734  1.00 46.81           C  
ATOM   4198  HB1 ALA A 278      26.476  -6.383 -38.166  1.00 46.81           H  
ATOM   4199  HB2 ALA A 278      25.557  -4.879 -38.433  1.00 46.81           H  
ATOM   4200  HB3 ALA A 278      27.092  -4.839 -37.549  1.00 46.81           H  
ATOM   4201  O   ALA A 278      24.088  -3.670 -36.096  1.00 46.81           O  
ATOM   4202  N   ILE A 279      25.882  -3.901 -34.745  1.00 53.41           N  
ATOM   4203  H   ILE A 279      26.659  -4.486 -34.475  1.00 53.41           H  
ATOM   4204  CA  ILE A 279      25.744  -2.599 -34.085  1.00 53.41           C  
ATOM   4205  HA  ILE A 279      24.708  -2.501 -33.760  1.00 53.41           H  
ATOM   4206  C   ILE A 279      26.093  -1.508 -35.116  1.00 53.41           C  
ATOM   4207  CB  ILE A 279      26.630  -2.501 -32.820  1.00 53.41           C  
ATOM   4208  HB  ILE A 279      27.676  -2.559 -33.120  1.00 53.41           H  
ATOM   4209  O   ILE A 279      27.162  -1.583 -35.729  1.00 53.41           O  
ATOM   4210  CG1 ILE A 279      26.329  -3.669 -31.854  1.00 53.41           C  
ATOM   4211 HG12 ILE A 279      25.289  -3.615 -31.530  1.00 53.41           H  
ATOM   4212 HG13 ILE A 279      26.476  -4.613 -32.379  1.00 53.41           H  
ATOM   4213  CG2 ILE A 279      26.395  -1.151 -32.113  1.00 53.41           C  
ATOM   4214 HG21 ILE A 279      25.368  -1.086 -31.754  1.00 53.41           H  
ATOM   4215 HG22 ILE A 279      27.075  -1.040 -31.267  1.00 53.41           H  
ATOM   4216 HG23 ILE A 279      26.592  -0.319 -32.789  1.00 53.41           H  
ATOM   4217  CD1 ILE A 279      27.232  -3.725 -30.619  1.00 53.41           C  
ATOM   4218 HD11 ILE A 279      27.015  -4.636 -30.061  1.00 53.41           H  
ATOM   4219 HD12 ILE A 279      28.278  -3.745 -30.924  1.00 53.41           H  
ATOM   4220 HD13 ILE A 279      27.050  -2.872 -29.966  1.00 53.41           H  
ATOM   4221  N   PRO A 280      25.231  -0.500 -35.344  1.00 50.64           N  
ATOM   4222  CA  PRO A 280      25.541   0.609 -36.243  1.00 50.64           C  
ATOM   4223  HA  PRO A 280      25.696   0.209 -37.245  1.00 50.64           H  
ATOM   4224  C   PRO A 280      26.799   1.361 -35.783  1.00 50.64           C  
ATOM   4225  CB  PRO A 280      24.303   1.515 -36.241  1.00 50.64           C  
ATOM   4226  HB2 PRO A 280      24.085   1.899 -37.238  1.00 50.64           H  
ATOM   4227  HB3 PRO A 280      24.444   2.341 -35.545  1.00 50.64           H  
ATOM   4228  O   PRO A 280      26.969   1.625 -34.594  1.00 50.64           O  
ATOM   4229  CG  PRO A 280      23.178   0.618 -35.725  1.00 50.64           C  
ATOM   4230  HG2 PRO A 280      22.736   0.071 -36.558  1.00 50.64           H  
ATOM   4231  HG3 PRO A 280      22.416   1.188 -35.194  1.00 50.64           H  
ATOM   4232  CD  PRO A 280      23.892  -0.361 -34.801  1.00 50.64           C  
ATOM   4233  HD2 PRO A 280      23.947   0.050 -33.793  1.00 50.64           H  
ATOM   4234  HD3 PRO A 280      23.355  -1.310 -34.796  1.00 50.64           H  
ATOM   4235  N   ALA A 281      27.676   1.731 -36.723  1.00 51.38           N  
ATOM   4236  H   ALA A 281      27.501   1.457 -37.679  1.00 51.38           H  
ATOM   4237  CA  ALA A 281      28.958   2.375 -36.416  1.00 51.38           C  
ATOM   4238  HA  ALA A 281      29.518   1.710 -35.759  1.00 51.38           H  
ATOM   4239  C   ALA A 281      28.802   3.720 -35.680  1.00 51.38           C  
ATOM   4240  CB  ALA A 281      29.747   2.543 -37.720  1.00 51.38           C  
ATOM   4241  HB1 ALA A 281      30.712   3.001 -37.503  1.00 51.38           H  
ATOM   4242  HB2 ALA A 281      29.914   1.571 -38.185  1.00 51.38           H  
ATOM   4243  HB3 ALA A 281      29.204   3.189 -38.409  1.00 51.38           H  
ATOM   4244  O   ALA A 281      29.633   4.058 -34.843  1.00 51.38           O  
ATOM   4245  N   THR A 282      27.722   4.453 -35.937  1.00 53.96           N  
ATOM   4246  H   THR A 282      27.059   4.110 -36.617  1.00 53.96           H  
ATOM   4247  CA  THR A 282      27.371   5.699 -35.251  1.00 53.96           C  
ATOM   4248  HA  THR A 282      27.782   5.697 -34.242  1.00 53.96           H  
ATOM   4249  C   THR A 282      25.851   5.780 -35.170  1.00 53.96           C  
ATOM   4250  CB  THR A 282      27.938   6.905 -36.016  1.00 53.96           C  
ATOM   4251  HB  THR A 282      27.530   6.903 -37.027  1.00 53.96           H  
ATOM   4252  O   THR A 282      25.171   5.559 -36.174  1.00 53.96           O  
ATOM   4253  CG2 THR A 282      27.628   8.258 -35.376  1.00 53.96           C  
ATOM   4254 HG21 THR A 282      26.554   8.441 -35.378  1.00 53.96           H  
ATOM   4255 HG22 THR A 282      28.117   9.046 -35.950  1.00 53.96           H  
ATOM   4256 HG23 THR A 282      28.002   8.282 -34.353  1.00 53.96           H  
ATOM   4257  OG1 THR A 282      29.342   6.821 -36.105  1.00 53.96           O  
ATOM   4258  HG1 THR A 282      29.658   6.045 -35.636  1.00 53.96           H  
ATOM   4259  N   ILE A 283      25.315   6.084 -33.990  1.00 56.79           N  
ATOM   4260  H   ILE A 283      25.941   6.316 -33.233  1.00 56.79           H  
ATOM   4261  CA  ILE A 283      23.893   6.374 -33.798  1.00 56.79           C  
ATOM   4262  HA  ILE A 283      23.368   6.159 -34.729  1.00 56.79           H  
ATOM   4263  C   ILE A 283      23.794   7.870 -33.475  1.00 56.79           C  
ATOM   4264  CB  ILE A 283      23.241   5.471 -32.726  1.00 56.79           C  
ATOM   4265  HB  ILE A 283      23.735   5.639 -31.769  1.00 56.79           H  
ATOM   4266  O   ILE A 283      24.309   8.282 -32.429  1.00 56.79           O  
ATOM   4267  CG1 ILE A 283      23.370   3.975 -33.101  1.00 56.79           C  
ATOM   4268 HG12 ILE A 283      22.705   3.752 -33.935  1.00 56.79           H  
ATOM   4269 HG13 ILE A 283      24.390   3.760 -33.420  1.00 56.79           H  
ATOM   4270  CG2 ILE A 283      21.757   5.857 -32.586  1.00 56.79           C  
ATOM   4271 HG21 ILE A 283      21.200   5.115 -32.013  1.00 56.79           H  
ATOM   4272 HG22 ILE A 283      21.674   6.801 -32.048  1.00 56.79           H  
ATOM   4273 HG23 ILE A 283      21.284   5.954 -33.563  1.00 56.79           H  
ATOM   4274  CD1 ILE A 283      23.070   3.016 -31.943  1.00 56.79           C  
ATOM   4275 HD11 ILE A 283      22.036   3.117 -31.611  1.00 56.79           H  
ATOM   4276 HD12 ILE A 283      23.226   1.990 -32.275  1.00 56.79           H  
ATOM   4277 HD13 ILE A 283      23.738   3.221 -31.107  1.00 56.79           H  
ATOM   4278  N   PRO A 284      23.193   8.696 -34.358  1.00 59.37           N  
ATOM   4279  CA  PRO A 284      22.917  10.096 -34.040  1.00 59.37           C  
ATOM   4280  HA  PRO A 284      23.845  10.619 -33.810  1.00 59.37           H  
ATOM   4281  C   PRO A 284      21.985  10.179 -32.825  1.00 59.37           C  
ATOM   4282  CB  PRO A 284      22.288  10.688 -35.307  1.00 59.37           C  
ATOM   4283  HB2 PRO A 284      21.565  11.472 -35.084  1.00 59.37           H  
ATOM   4284  HB3 PRO A 284      23.075  11.072 -35.955  1.00 59.37           H  
ATOM   4285  O   PRO A 284      21.322   9.199 -32.497  1.00 59.37           O  
ATOM   4286  CG  PRO A 284      21.626   9.483 -35.974  1.00 59.37           C  
ATOM   4287  HG2 PRO A 284      20.647   9.312 -35.526  1.00 59.37           H  
ATOM   4288  HG3 PRO A 284      21.537   9.613 -37.053  1.00 59.37           H  
ATOM   4289  CD  PRO A 284      22.555   8.327 -35.617  1.00 59.37           C  
ATOM   4290  HD2 PRO A 284      23.317   8.206 -36.388  1.00 59.37           H  
ATOM   4291  HD3 PRO A 284      21.962   7.418 -35.522  1.00 59.37           H  
ATOM   4292  N   VAL A 285      21.925  11.331 -32.153  1.00 64.41           N  
ATOM   4293  H   VAL A 285      22.478  12.114 -32.474  1.00 64.41           H  
ATOM   4294  CA  VAL A 285      21.073  11.526 -30.965  1.00 64.41           C  
ATOM   4295  HA  VAL A 285      21.454  10.903 -30.156  1.00 64.41           H  
ATOM   4296  C   VAL A 285      19.639  11.089 -31.284  1.00 64.41           C  
ATOM   4297  CB  VAL A 285      21.101  12.995 -30.494  1.00 64.41           C  
ATOM   4298  HB  VAL A 285      20.701  13.632 -31.283  1.00 64.41           H  
ATOM   4299  O   VAL A 285      18.954  11.734 -32.077  1.00 64.41           O  
ATOM   4300  CG1 VAL A 285      20.262  13.189 -29.228  1.00 64.41           C  
ATOM   4301 HG11 VAL A 285      20.332  14.222 -28.887  1.00 64.41           H  
ATOM   4302 HG12 VAL A 285      19.212  12.977 -29.433  1.00 64.41           H  
ATOM   4303 HG13 VAL A 285      20.623  12.534 -28.436  1.00 64.41           H  
ATOM   4304  CG2 VAL A 285      22.522  13.482 -30.172  1.00 64.41           C  
ATOM   4305 HG21 VAL A 285      23.190  13.343 -31.023  1.00 64.41           H  
ATOM   4306 HG22 VAL A 285      22.915  12.954 -29.304  1.00 64.41           H  
ATOM   4307 HG23 VAL A 285      22.491  14.545 -29.934  1.00 64.41           H  
ATOM   4308  N   THR A 286      19.210   9.961 -30.712  1.00 62.88           N  
ATOM   4309  H   THR A 286      19.838   9.472 -30.090  1.00 62.88           H  
ATOM   4310  CA  THR A 286      17.904   9.353 -30.986  1.00 62.88           C  
ATOM   4311  HA  THR A 286      17.369   9.973 -31.705  1.00 62.88           H  
ATOM   4312  C   THR A 286      17.092   9.314 -29.699  1.00 62.88           C  
ATOM   4313  CB  THR A 286      18.018   7.941 -31.592  1.00 62.88           C  
ATOM   4314  HB  THR A 286      18.236   7.221 -30.804  1.00 62.88           H  
ATOM   4315  O   THR A 286      17.603   8.931 -28.646  1.00 62.88           O  
ATOM   4316  CG2 THR A 286      16.734   7.547 -32.325  1.00 62.88           C  
ATOM   4317 HG21 THR A 286      16.859   6.555 -32.758  1.00 62.88           H  
ATOM   4318 HG22 THR A 286      15.900   7.512 -31.624  1.00 62.88           H  
ATOM   4319 HG23 THR A 286      16.519   8.262 -33.119  1.00 62.88           H  
ATOM   4320  OG1 THR A 286      19.015   7.845 -32.579  1.00 62.88           O  
ATOM   4321  HG1 THR A 286      19.791   8.335 -32.296  1.00 62.88           H  
ATOM   4322  N   ASN A 287      15.825   9.718 -29.783  1.00 67.18           N  
ATOM   4323  H   ASN A 287      15.466  10.020 -30.678  1.00 67.18           H  
ATOM   4324  CA  ASN A 287      14.906   9.684 -28.649  1.00 67.18           C  
ATOM   4325  HA  ASN A 287      15.447   9.955 -27.742  1.00 67.18           H  
ATOM   4326  C   ASN A 287      14.346   8.273 -28.455  1.00 67.18           C  
ATOM   4327  CB  ASN A 287      13.772  10.703 -28.851  1.00 67.18           C  
ATOM   4328  HB2 ASN A 287      13.259  10.494 -29.790  1.00 67.18           H  
ATOM   4329  HB3 ASN A 287      13.050  10.584 -28.043  1.00 67.18           H  
ATOM   4330  O   ASN A 287      14.078   7.554 -29.422  1.00 67.18           O  
ATOM   4331  CG  ASN A 287      14.229  12.149 -28.845  1.00 67.18           C  
ATOM   4332  ND2 ASN A 287      13.337  13.071 -29.113  1.00 67.18           N  
ATOM   4333 HD21 ASN A 287      13.640  14.031 -29.034  1.00 67.18           H  
ATOM   4334 HD22 ASN A 287      12.364  12.810 -29.188  1.00 67.18           H  
ATOM   4335  OD1 ASN A 287      15.377  12.489 -28.631  1.00 67.18           O  
ATOM   4336  N   LEU A 288      14.116   7.901 -27.201  1.00 65.27           N  
ATOM   4337  H   LEU A 288      14.385   8.527 -26.455  1.00 65.27           H  
ATOM   4338  CA  LEU A 288      13.323   6.725 -26.862  1.00 65.27           C  
ATOM   4339  HA  LEU A 288      13.680   5.890 -27.465  1.00 65.27           H  
ATOM   4340  C   LEU A 288      11.850   6.948 -27.246  1.00 65.27           C  
ATOM   4341  CB  LEU A 288      13.556   6.402 -25.375  1.00 65.27           C  
ATOM   4342  HB2 LEU A 288      12.758   5.760 -25.001  1.00 65.27           H  
ATOM   4343  HB3 LEU A 288      13.527   7.336 -24.813  1.00 65.27           H  
ATOM   4344  O   LEU A 288      11.337   8.063 -27.190  1.00 65.27           O  
ATOM   4345  CG  LEU A 288      14.919   5.714 -25.149  1.00 65.27           C  
ATOM   4346  HG  LEU A 288      15.670   6.140 -25.815  1.00 65.27           H  
ATOM   4347  CD1 LEU A 288      15.423   5.845 -23.719  1.00 65.27           C  
ATOM   4348 HD11 LEU A 288      16.054   5.001 -23.439  1.00 65.27           H  
ATOM   4349 HD12 LEU A 288      16.051   6.735 -23.688  1.00 65.27           H  
ATOM   4350 HD13 LEU A 288      14.587   5.935 -23.025  1.00 65.27           H  
ATOM   4351  CD2 LEU A 288      14.818   4.225 -25.440  1.00 65.27           C  
ATOM   4352 HD21 LEU A 288      14.203   3.732 -24.687  1.00 65.27           H  
ATOM   4353 HD22 LEU A 288      14.371   4.092 -26.425  1.00 65.27           H  
ATOM   4354 HD23 LEU A 288      15.815   3.784 -25.444  1.00 65.27           H  
ATOM   4355  N   THR A 289      11.162   5.885 -27.671  1.00 63.01           N  
ATOM   4356  H   THR A 289      11.602   4.976 -27.663  1.00 63.01           H  
ATOM   4357  CA  THR A 289       9.750   5.961 -28.088  1.00 63.01           C  
ATOM   4358  HA  THR A 289       9.337   6.915 -27.760  1.00 63.01           H  
ATOM   4359  C   THR A 289       8.916   4.881 -27.406  1.00 63.01           C  
ATOM   4360  CB  THR A 289       9.582   5.904 -29.619  1.00 63.01           C  
ATOM   4361  HB  THR A 289       8.519   5.981 -29.847  1.00 63.01           H  
ATOM   4362  O   THR A 289       9.432   3.843 -26.996  1.00 63.01           O  
ATOM   4363  CG2 THR A 289      10.294   7.044 -30.348  1.00 63.01           C  
ATOM   4364 HG21 THR A 289       9.960   8.001 -29.948  1.00 63.01           H  
ATOM   4365 HG22 THR A 289      10.059   6.998 -31.411  1.00 63.01           H  
ATOM   4366 HG23 THR A 289      11.373   6.962 -30.219  1.00 63.01           H  
ATOM   4367  OG1 THR A 289      10.056   4.687 -30.146  1.00 63.01           O  
ATOM   4368  HG1 THR A 289      10.855   4.446 -29.670  1.00 63.01           H  
ATOM   4369  N   GLY A 290       7.611   5.116 -27.259  1.00 63.11           N  
ATOM   4370  H   GLY A 290       7.249   6.015 -27.542  1.00 63.11           H  
ATOM   4371  CA  GLY A 290       6.678   4.135 -26.689  1.00 63.11           C  
ATOM   4372  HA2 GLY A 290       5.708   4.258 -27.173  1.00 63.11           H  
ATOM   4373  HA3 GLY A 290       7.031   3.126 -26.903  1.00 63.11           H  
ATOM   4374  C   GLY A 290       6.453   4.238 -25.178  1.00 63.11           C  
ATOM   4375  O   GLY A 290       5.647   3.481 -24.639  1.00 63.11           O  
ATOM   4376  N   GLY A 291       7.085   5.200 -24.500  1.00 62.70           N  
ATOM   4377  H   GLY A 291       7.715   5.818 -24.991  1.00 62.70           H  
ATOM   4378  CA  GLY A 291       6.714   5.583 -23.144  1.00 62.70           C  
ATOM   4379  HA2 GLY A 291       6.716   4.704 -22.500  1.00 62.70           H  
ATOM   4380  HA3 GLY A 291       7.430   6.306 -22.756  1.00 62.70           H  
ATOM   4381  C   GLY A 291       5.329   6.223 -23.152  1.00 62.70           C  
ATOM   4382  O   GLY A 291       5.134   7.297 -23.719  1.00 62.70           O  
ATOM   4383  N   SER A 292       4.346   5.563 -22.552  1.00 70.20           N  
ATOM   4384  H   SER A 292       4.551   4.660 -22.149  1.00 70.20           H  
ATOM   4385  CA  SER A 292       2.984   6.084 -22.421  1.00 70.20           C  
ATOM   4386  HA  SER A 292       2.977   7.150 -22.652  1.00 70.20           H  
ATOM   4387  C   SER A 292       2.512   5.916 -20.990  1.00 70.20           C  
ATOM   4388  CB  SER A 292       2.016   5.393 -23.393  1.00 70.20           C  
ATOM   4389  HB2 SER A 292       1.040   5.874 -23.321  1.00 70.20           H  
ATOM   4390  HB3 SER A 292       2.383   5.510 -24.413  1.00 70.20           H  
ATOM   4391  O   SER A 292       2.780   4.880 -20.385  1.00 70.20           O  
ATOM   4392  OG  SER A 292       1.872   4.013 -23.103  1.00 70.20           O  
ATOM   4393  HG  SER A 292       1.754   3.916 -22.155  1.00 70.20           H  
ATOM   4394  N   THR A 293       1.770   6.893 -20.480  1.00 62.63           N  
ATOM   4395  H   THR A 293       1.584   7.715 -21.036  1.00 62.63           H  
ATOM   4396  CA  THR A 293       1.030   6.767 -19.222  1.00 62.63           C  
ATOM   4397  HA  THR A 293       1.300   5.842 -18.712  1.00 62.63           H  
ATOM   4398  C   THR A 293      -0.450   6.714 -19.570  1.00 62.63           C  
ATOM   4399  CB  THR A 293       1.324   7.935 -18.268  1.00 62.63           C  
ATOM   4400  HB  THR A 293       0.844   8.842 -18.637  1.00 62.63           H  
ATOM   4401  O   THR A 293      -0.986   7.681 -20.110  1.00 62.63           O  
ATOM   4402  CG2 THR A 293       0.816   7.636 -16.859  1.00 62.63           C  
ATOM   4403 HG21 THR A 293      -0.264   7.486 -16.876  1.00 62.63           H  
ATOM   4404 HG22 THR A 293       1.288   6.734 -16.472  1.00 62.63           H  
ATOM   4405 HG23 THR A 293       1.030   8.474 -16.195  1.00 62.63           H  
ATOM   4406  OG1 THR A 293       2.713   8.184 -18.158  1.00 62.63           O  
ATOM   4407  HG1 THR A 293       2.804   8.773 -17.405  1.00 62.63           H  
ATOM   4408  N   SER A 294      -1.093   5.579 -19.317  1.00 67.28           N  
ATOM   4409  H   SER A 294      -0.605   4.824 -18.858  1.00 67.28           H  
ATOM   4410  CA  SER A 294      -2.536   5.422 -19.498  1.00 67.28           C  
ATOM   4411  HA  SER A 294      -2.896   6.161 -20.214  1.00 67.28           H  
ATOM   4412  C   SER A 294      -3.239   5.657 -18.167  1.00 67.28           C  
ATOM   4413  CB  SER A 294      -2.891   4.040 -20.053  1.00 67.28           C  
ATOM   4414  HB2 SER A 294      -2.769   3.294 -19.268  1.00 67.28           H  
ATOM   4415  HB3 SER A 294      -3.933   4.039 -20.376  1.00 67.28           H  
ATOM   4416  O   SER A 294      -2.693   5.329 -17.113  1.00 67.28           O  
ATOM   4417  OG  SER A 294      -2.053   3.707 -21.144  1.00 67.28           O  
ATOM   4418  HG  SER A 294      -1.305   3.246 -20.757  1.00 67.28           H  
ATOM   4419  N   ALA A 295      -4.451   6.213 -18.221  1.00 63.98           N  
ATOM   4420  H   ALA A 295      -4.846   6.443 -19.121  1.00 63.98           H  
ATOM   4421  CA  ALA A 295      -5.284   6.390 -17.037  1.00 63.98           C  
ATOM   4422  HA  ALA A 295      -4.763   7.070 -16.363  1.00 63.98           H  
ATOM   4423  C   ALA A 295      -5.497   5.044 -16.308  1.00 63.98           C  
ATOM   4424  CB  ALA A 295      -6.611   7.032 -17.467  1.00 63.98           C  
ATOM   4425  HB1 ALA A 295      -7.129   6.373 -18.164  1.00 63.98           H  
ATOM   4426  HB2 ALA A 295      -7.249   7.193 -16.598  1.00 63.98           H  
ATOM   4427  HB3 ALA A 295      -6.419   7.992 -17.946  1.00 63.98           H  
ATOM   4428  O   ALA A 295      -5.538   3.999 -16.969  1.00 63.98           O  
ATOM   4429  N   PRO A 296      -5.644   5.058 -14.972  1.00 62.72           N  
ATOM   4430  CA  PRO A 296      -5.746   3.841 -14.180  1.00 62.72           C  
ATOM   4431  HA  PRO A 296      -4.840   3.250 -14.318  1.00 62.72           H  
ATOM   4432  C   PRO A 296      -6.949   3.000 -14.617  1.00 62.72           C  
ATOM   4433  CB  PRO A 296      -5.815   4.297 -12.717  1.00 62.72           C  
ATOM   4434  HB2 PRO A 296      -6.474   3.670 -12.117  1.00 62.72           H  
ATOM   4435  HB3 PRO A 296      -4.810   4.300 -12.296  1.00 62.72           H  
ATOM   4436  O   PRO A 296      -8.006   3.536 -14.978  1.00 62.72           O  
ATOM   4437  CG  PRO A 296      -6.314   5.738 -12.794  1.00 62.72           C  
ATOM   4438  HG2 PRO A 296      -5.949   6.337 -11.960  1.00 62.72           H  
ATOM   4439  HG3 PRO A 296      -7.403   5.744 -12.825  1.00 62.72           H  
ATOM   4440  CD  PRO A 296      -5.764   6.235 -14.127  1.00 62.72           C  
ATOM   4441  HD2 PRO A 296      -6.445   6.975 -14.548  1.00 62.72           H  
ATOM   4442  HD3 PRO A 296      -4.781   6.684 -13.980  1.00 62.72           H  
ATOM   4443  N   ALA A 297      -6.774   1.675 -14.587  1.00 60.76           N  
ATOM   4444  H   ALA A 297      -5.886   1.319 -14.264  1.00 60.76           H  
ATOM   4445  CA  ALA A 297      -7.795   0.715 -14.994  1.00 60.76           C  
ATOM   4446  HA  ALA A 297      -8.006   0.882 -16.050  1.00 60.76           H  
ATOM   4447  C   ALA A 297      -9.103   0.918 -14.212  1.00 60.76           C  
ATOM   4448  CB  ALA A 297      -7.250  -0.710 -14.834  1.00 60.76           C  
ATOM   4449  HB1 ALA A 297      -6.335  -0.827 -15.416  1.00 60.76           H  
ATOM   4450  HB2 ALA A 297      -7.035  -0.909 -13.784  1.00 60.76           H  
ATOM   4451  HB3 ALA A 297      -7.987  -1.433 -15.184  1.00 60.76           H  
ATOM   4452  O   ALA A 297      -9.109   1.388 -13.073  1.00 60.76           O  
ATOM   4453  N   THR A 298     -10.229   0.577 -14.841  1.00 60.12           N  
ATOM   4454  H   THR A 298     -10.179   0.198 -15.776  1.00 60.12           H  
ATOM   4455  CA  THR A 298     -11.570   0.823 -14.288  1.00 60.12           C  
ATOM   4456  HA  THR A 298     -11.607   1.863 -13.963  1.00 60.12           H  
ATOM   4457  C   THR A 298     -11.876  -0.020 -13.043  1.00 60.12           C  
ATOM   4458  CB  THR A 298     -12.662   0.599 -15.354  1.00 60.12           C  
ATOM   4459  HB  THR A 298     -13.071  -0.405 -15.250  1.00 60.12           H  
ATOM   4460  O   THR A 298     -12.724   0.392 -12.259  1.00 60.12           O  
ATOM   4461  CG2 THR A 298     -13.788   1.627 -15.240  1.00 60.12           C  
ATOM   4462 HG21 THR A 298     -14.257   1.538 -14.260  1.00 60.12           H  
ATOM   4463 HG22 THR A 298     -14.540   1.425 -16.003  1.00 60.12           H  
ATOM   4464 HG23 THR A 298     -13.398   2.637 -15.366  1.00 60.12           H  
ATOM   4465  OG1 THR A 298     -12.146   0.732 -16.665  1.00 60.12           O  
ATOM   4466  HG1 THR A 298     -11.988   1.665 -16.827  1.00 60.12           H  
ATOM   4467  N   SER A 299     -11.170  -1.141 -12.852  1.00 63.46           N  
ATOM   4468  H   SER A 299     -10.478  -1.393 -13.544  1.00 63.46           H  
ATOM   4469  CA  SER A 299     -11.244  -2.025 -11.679  1.00 63.46           C  
ATOM   4470  HA  SER A 299     -11.954  -1.628 -10.953  1.00 63.46           H  
ATOM   4471  C   SER A 299      -9.876  -2.150 -11.009  1.00 63.46           C  
ATOM   4472  CB  SER A 299     -11.724  -3.421 -12.089  1.00 63.46           C  
ATOM   4473  HB2 SER A 299     -12.701  -3.347 -12.566  1.00 63.46           H  
ATOM   4474  HB3 SER A 299     -11.823  -4.040 -11.197  1.00 63.46           H  
ATOM   4475  O   SER A 299      -8.870  -2.322 -11.706  1.00 63.46           O  
ATOM   4476  OG  SER A 299     -10.791  -4.021 -12.982  1.00 63.46           O  
ATOM   4477  HG  SER A 299      -9.911  -3.869 -12.631  1.00 63.46           H  
ATOM   4478  N   TRP A 300      -9.826  -2.123  -9.676  1.00 71.99           N  
ATOM   4479  H   TRP A 300     -10.701  -2.095  -9.174  1.00 71.99           H  
ATOM   4480  CA  TRP A 300      -8.585  -2.219  -8.886  1.00 71.99           C  
ATOM   4481  HA  TRP A 300      -7.730  -2.190  -9.560  1.00 71.99           H  
ATOM   4482  C   TRP A 300      -8.443  -3.556  -8.146  1.00 71.99           C  
ATOM   4483  CB  TRP A 300      -8.450  -1.004  -7.955  1.00 71.99           C  
ATOM   4484  HB2 TRP A 300      -7.645  -1.192  -7.244  1.00 71.99           H  
ATOM   4485  HB3 TRP A 300      -9.370  -0.903  -7.379  1.00 71.99           H  
ATOM   4486  O   TRP A 300      -7.498  -3.736  -7.381  1.00 71.99           O  
ATOM   4487  CG  TRP A 300      -8.149   0.315  -8.608  1.00 71.99           C  
ATOM   4488  CD1 TRP A 300      -8.057   0.563  -9.935  1.00 71.99           C  
ATOM   4489  HD1 TRP A 300      -8.192  -0.162 -10.724  1.00 71.99           H  
ATOM   4490  CD2 TRP A 300      -7.873   1.594  -7.960  1.00 71.99           C  
ATOM   4491  CE2 TRP A 300      -7.681   2.586  -8.971  1.00 71.99           C  
ATOM   4492  CE3 TRP A 300      -7.743   2.014  -6.620  1.00 71.99           C  
ATOM   4493  HE3 TRP A 300      -7.838   1.284  -5.830  1.00 71.99           H  
ATOM   4494  NE1 TRP A 300      -7.809   1.898 -10.155  1.00 71.99           N  
ATOM   4495  HE1 TRP A 300      -7.790   2.293 -11.084  1.00 71.99           H  
ATOM   4496  CH2 TRP A 300      -7.325   4.322  -7.332  1.00 71.99           C  
ATOM   4497  HH2 TRP A 300      -7.094   5.346  -7.077  1.00 71.99           H  
ATOM   4498  CZ2 TRP A 300      -7.438   3.934  -8.674  1.00 71.99           C  
ATOM   4499  HZ2 TRP A 300      -7.307   4.656  -9.466  1.00 71.99           H  
ATOM   4500  CZ3 TRP A 300      -7.452   3.358  -6.321  1.00 71.99           C  
ATOM   4501  HZ3 TRP A 300      -7.264   3.661  -5.301  1.00 71.99           H  
ATOM   4502  N   ALA A 301      -9.319  -4.525  -8.420  1.00 70.40           N  
ATOM   4503  H   ALA A 301     -10.142  -4.263  -8.942  1.00 70.40           H  
ATOM   4504  CA  ALA A 301      -9.317  -5.848  -7.792  1.00 70.40           C  
ATOM   4505  HA  ALA A 301      -9.662  -5.739  -6.763  1.00 70.40           H  
ATOM   4506  C   ALA A 301      -7.934  -6.535  -7.731  1.00 70.40           C  
ATOM   4507  CB  ALA A 301     -10.337  -6.714  -8.541  1.00 70.40           C  
ATOM   4508  HB1 ALA A 301     -10.036  -6.842  -9.581  1.00 70.40           H  
ATOM   4509  HB2 ALA A 301     -10.403  -7.691  -8.063  1.00 70.40           H  
ATOM   4510  HB3 ALA A 301     -11.318  -6.241  -8.505  1.00 70.40           H  
ATOM   4511  O   ALA A 301      -7.551  -7.041  -6.679  1.00 70.40           O  
ATOM   4512  N   SER A 302      -7.145  -6.506  -8.814  1.00 69.89           N  
ATOM   4513  H   SER A 302      -7.471  -6.044  -9.650  1.00 69.89           H  
ATOM   4514  CA  SER A 302      -5.803  -7.117  -8.831  1.00 69.89           C  
ATOM   4515  HA  SER A 302      -5.877  -8.128  -8.432  1.00 69.89           H  
ATOM   4516  C   SER A 302      -4.778  -6.367  -7.975  1.00 69.89           C  
ATOM   4517  CB  SER A 302      -5.286  -7.213 -10.269  1.00 69.89           C  
ATOM   4518  HB2 SER A 302      -5.976  -7.825 -10.850  1.00 69.89           H  
ATOM   4519  HB3 SER A 302      -4.308  -7.694 -10.274  1.00 69.89           H  
ATOM   4520  O   SER A 302      -3.827  -6.962  -7.470  1.00 69.89           O  
ATOM   4521  OG  SER A 302      -5.193  -5.929 -10.864  1.00 69.89           O  
ATOM   4522  HG  SER A 302      -4.323  -5.567 -10.677  1.00 69.89           H  
ATOM   4523  N   LEU A 303      -4.957  -5.052  -7.811  1.00 71.46           N  
ATOM   4524  H   LEU A 303      -5.813  -4.642  -8.156  1.00 71.46           H  
ATOM   4525  CA  LEU A 303      -4.126  -4.254  -6.915  1.00 71.46           C  
ATOM   4526  HA  LEU A 303      -3.078  -4.512  -7.072  1.00 71.46           H  
ATOM   4527  C   LEU A 303      -4.452  -4.614  -5.468  1.00 71.46           C  
ATOM   4528  CB  LEU A 303      -4.313  -2.747  -7.174  1.00 71.46           C  
ATOM   4529  HB2 LEU A 303      -5.350  -2.476  -6.974  1.00 71.46           H  
ATOM   4530  HB3 LEU A 303      -3.694  -2.199  -6.464  1.00 71.46           H  
ATOM   4531  O   LEU A 303      -3.532  -4.841  -4.691  1.00 71.46           O  
ATOM   4532  CG  LEU A 303      -3.945  -2.292  -8.596  1.00 71.46           C  
ATOM   4533  HG  LEU A 303      -4.524  -2.860  -9.324  1.00 71.46           H  
ATOM   4534  CD1 LEU A 303      -4.277  -0.811  -8.778  1.00 71.46           C  
ATOM   4535 HD11 LEU A 303      -3.686  -0.205  -8.091  1.00 71.46           H  
ATOM   4536 HD12 LEU A 303      -5.336  -0.644  -8.579  1.00 71.46           H  
ATOM   4537 HD13 LEU A 303      -4.067  -0.507  -9.803  1.00 71.46           H  
ATOM   4538  CD2 LEU A 303      -2.457  -2.478  -8.891  1.00 71.46           C  
ATOM   4539 HD21 LEU A 303      -2.247  -2.098  -9.890  1.00 71.46           H  
ATOM   4540 HD22 LEU A 303      -1.860  -1.928  -8.163  1.00 71.46           H  
ATOM   4541 HD23 LEU A 303      -2.192  -3.534  -8.858  1.00 71.46           H  
ATOM   4542  N   PHE A 304      -5.734  -4.758  -5.126  1.00 72.16           N  
ATOM   4543  H   PHE A 304      -6.450  -4.568  -5.813  1.00 72.16           H  
ATOM   4544  CA  PHE A 304      -6.144  -5.149  -3.778  1.00 72.16           C  
ATOM   4545  HA  PHE A 304      -5.680  -4.468  -3.065  1.00 72.16           H  
ATOM   4546  C   PHE A 304      -5.636  -6.542  -3.394  1.00 72.16           C  
ATOM   4547  CB  PHE A 304      -7.665  -5.032  -3.638  1.00 72.16           C  
ATOM   4548  HB2 PHE A 304      -8.139  -5.718  -4.340  1.00 72.16           H  
ATOM   4549  HB3 PHE A 304      -7.937  -5.355  -2.633  1.00 72.16           H  
ATOM   4550  O   PHE A 304      -5.075  -6.692  -2.314  1.00 72.16           O  
ATOM   4551  CG  PHE A 304      -8.228  -3.633  -3.838  1.00 72.16           C  
ATOM   4552  CD1 PHE A 304      -7.610  -2.515  -3.241  1.00 72.16           C  
ATOM   4553  HD1 PHE A 304      -6.731  -2.639  -2.626  1.00 72.16           H  
ATOM   4554  CD2 PHE A 304      -9.403  -3.451  -4.592  1.00 72.16           C  
ATOM   4555  HD2 PHE A 304      -9.904  -4.302  -5.027  1.00 72.16           H  
ATOM   4556  CE1 PHE A 304      -8.149  -1.229  -3.419  1.00 72.16           C  
ATOM   4557  HE1 PHE A 304      -7.686  -0.378  -2.941  1.00 72.16           H  
ATOM   4558  CE2 PHE A 304      -9.941  -2.165  -4.769  1.00 72.16           C  
ATOM   4559  HE2 PHE A 304     -10.844  -2.035  -5.348  1.00 72.16           H  
ATOM   4560  CZ  PHE A 304      -9.313  -1.053  -4.185  1.00 72.16           C  
ATOM   4561  HZ  PHE A 304      -9.740  -0.069  -4.310  1.00 72.16           H  
ATOM   4562  N   SER A 305      -5.690  -7.530  -4.295  1.00 72.86           N  
ATOM   4563  H   SER A 305      -6.182  -7.389  -5.165  1.00 72.86           H  
ATOM   4564  CA  SER A 305      -5.125  -8.856  -4.001  1.00 72.86           C  
ATOM   4565  HA  SER A 305      -5.589  -9.230  -3.089  1.00 72.86           H  
ATOM   4566  C   SER A 305      -3.616  -8.819  -3.741  1.00 72.86           C  
ATOM   4567  CB  SER A 305      -5.441  -9.852  -5.118  1.00 72.86           C  
ATOM   4568  HB2 SER A 305      -4.996 -10.816  -4.871  1.00 72.86           H  
ATOM   4569  HB3 SER A 305      -6.521  -9.980  -5.181  1.00 72.86           H  
ATOM   4570  O   SER A 305      -3.131  -9.538  -2.880  1.00 72.86           O  
ATOM   4571  OG  SER A 305      -4.958  -9.419  -6.379  1.00 72.86           O  
ATOM   4572  HG  SER A 305      -4.017  -9.239  -6.316  1.00 72.86           H  
ATOM   4573  N   SER A 306      -2.866  -7.951  -4.434  1.00 72.57           N  
ATOM   4574  H   SER A 306      -3.315  -7.349  -5.110  1.00 72.57           H  
ATOM   4575  CA  SER A 306      -1.422  -7.800  -4.180  1.00 72.57           C  
ATOM   4576  HA  SER A 306      -0.978  -8.795  -4.154  1.00 72.57           H  
ATOM   4577  C   SER A 306      -1.103  -7.149  -2.830  1.00 72.57           C  
ATOM   4578  CB  SER A 306      -0.752  -7.022  -5.317  1.00 72.57           C  
ATOM   4579  HB2 SER A 306      -1.071  -7.442  -6.271  1.00 72.57           H  
ATOM   4580  HB3 SER A 306       0.328  -7.149  -5.236  1.00 72.57           H  
ATOM   4581  O   SER A 306       0.027  -7.232  -2.357  1.00 72.57           O  
ATOM   4582  OG  SER A 306      -1.041  -5.633  -5.297  1.00 72.57           O  
ATOM   4583  HG  SER A 306      -1.946  -5.485  -5.012  1.00 72.57           H  
ATOM   4584  N   VAL A 307      -2.090  -6.488  -2.216  1.00 71.81           N  
ATOM   4585  H   VAL A 307      -3.008  -6.494  -2.636  1.00 71.81           H  
ATOM   4586  CA  VAL A 307      -1.944  -5.818  -0.922  1.00 71.81           C  
ATOM   4587  HA  VAL A 307      -0.920  -5.454  -0.842  1.00 71.81           H  
ATOM   4588  C   VAL A 307      -2.137  -6.779   0.246  1.00 71.81           C  
ATOM   4589  CB  VAL A 307      -2.886  -4.602  -0.830  1.00 71.81           C  
ATOM   4590  HB  VAL A 307      -3.909  -4.895  -1.066  1.00 71.81           H  
ATOM   4591  O   VAL A 307      -1.524  -6.559   1.290  1.00 71.81           O  
ATOM   4592  CG1 VAL A 307      -2.888  -3.945   0.552  1.00 71.81           C  
ATOM   4593 HG11 VAL A 307      -3.429  -3.000   0.520  1.00 71.81           H  
ATOM   4594 HG12 VAL A 307      -1.860  -3.780   0.875  1.00 71.81           H  
ATOM   4595 HG13 VAL A 307      -3.382  -4.597   1.273  1.00 71.81           H  
ATOM   4596  CG2 VAL A 307      -2.439  -3.522  -1.818  1.00 71.81           C  
ATOM   4597 HG21 VAL A 307      -3.187  -2.731  -1.863  1.00 71.81           H  
ATOM   4598 HG22 VAL A 307      -2.305  -3.941  -2.815  1.00 71.81           H  
ATOM   4599 HG23 VAL A 307      -1.482  -3.117  -1.488  1.00 71.81           H  
ATOM   4600  N   ALA A 308      -2.924  -7.847   0.074  1.00 68.30           N  
ATOM   4601  H   ALA A 308      -3.367  -7.994  -0.822  1.00 68.30           H  
ATOM   4602  CA  ALA A 308      -3.174  -8.838   1.124  1.00 68.30           C  
ATOM   4603  HA  ALA A 308      -3.696  -8.358   1.952  1.00 68.30           H  
ATOM   4604  C   ALA A 308      -1.869  -9.435   1.684  1.00 68.30           C  
ATOM   4605  CB  ALA A 308      -4.079  -9.937   0.552  1.00 68.30           C  
ATOM   4606  HB1 ALA A 308      -5.014  -9.519   0.179  1.00 68.30           H  
ATOM   4607  HB2 ALA A 308      -4.317 -10.655   1.336  1.00 68.30           H  
ATOM   4608  HB3 ALA A 308      -3.571 -10.462  -0.257  1.00 68.30           H  
ATOM   4609  O   ALA A 308      -1.720  -9.585   2.895  1.00 68.30           O  
ATOM   4610  N   ASP A 309      -0.880  -9.667   0.819  1.00 72.21           N  
ATOM   4611  H   ASP A 309      -1.092  -9.592  -0.166  1.00 72.21           H  
ATOM   4612  CA  ASP A 309       0.397 -10.284   1.195  1.00 72.21           C  
ATOM   4613  HA  ASP A 309       0.201 -11.078   1.915  1.00 72.21           H  
ATOM   4614  C   ASP A 309       1.394  -9.315   1.864  1.00 72.21           C  
ATOM   4615  CB  ASP A 309       1.025 -10.926  -0.054  1.00 72.21           C  
ATOM   4616  HB2 ASP A 309       1.137 -10.162  -0.823  1.00 72.21           H  
ATOM   4617  HB3 ASP A 309       2.020 -11.290   0.200  1.00 72.21           H  
ATOM   4618  O   ASP A 309       2.442  -9.737   2.352  1.00 72.21           O  
ATOM   4619  CG  ASP A 309       0.231 -12.110  -0.620  1.00 72.21           C  
ATOM   4620  OD1 ASP A 309      -0.505 -12.763   0.151  1.00 72.21           O  
ATOM   4621  OD2 ASP A 309       0.406 -12.374  -1.832  1.00 72.21           O  
ATOM   4622  N   LEU A 310       1.108  -8.007   1.898  1.00 67.41           N  
ATOM   4623  H   LEU A 310       0.206  -7.714   1.551  1.00 67.41           H  
ATOM   4624  CA  LEU A 310       2.059  -6.989   2.377  1.00 67.41           C  
ATOM   4625  HA  LEU A 310       3.069  -7.335   2.158  1.00 67.41           H  
ATOM   4626  C   LEU A 310       2.031  -6.775   3.896  1.00 67.41           C  
ATOM   4627  CB  LEU A 310       1.825  -5.665   1.631  1.00 67.41           C  
ATOM   4628  HB2 LEU A 310       0.786  -5.372   1.788  1.00 67.41           H  
ATOM   4629  HB3 LEU A 310       2.454  -4.888   2.066  1.00 67.41           H  
ATOM   4630  O   LEU A 310       2.836  -5.998   4.410  1.00 67.41           O  
ATOM   4631  CG  LEU A 310       2.118  -5.738   0.125  1.00 67.41           C  
ATOM   4632  HG  LEU A 310       1.591  -6.588  -0.309  1.00 67.41           H  
ATOM   4633  CD1 LEU A 310       1.608  -4.461  -0.542  1.00 67.41           C  
ATOM   4634 HD11 LEU A 310       2.288  -3.633  -0.345  1.00 67.41           H  
ATOM   4635 HD12 LEU A 310       0.629  -4.196  -0.144  1.00 67.41           H  
ATOM   4636 HD13 LEU A 310       1.501  -4.648  -1.611  1.00 67.41           H  
ATOM   4637  CD2 LEU A 310       3.620  -5.867  -0.163  1.00 67.41           C  
ATOM   4638 HD21 LEU A 310       3.782  -5.892  -1.241  1.00 67.41           H  
ATOM   4639 HD22 LEU A 310       4.163  -5.033   0.282  1.00 67.41           H  
ATOM   4640 HD23 LEU A 310       3.992  -6.804   0.252  1.00 67.41           H  
ATOM   4641  N   GLY A 311       1.107  -7.421   4.615  1.00 69.21           N  
ATOM   4642  H   GLY A 311       0.504  -8.076   4.139  1.00 69.21           H  
ATOM   4643  CA  GLY A 311       0.953  -7.241   6.063  1.00 69.21           C  
ATOM   4644  HA2 GLY A 311       1.883  -7.511   6.564  1.00 69.21           H  
ATOM   4645  HA3 GLY A 311       0.162  -7.901   6.418  1.00 69.21           H  
ATOM   4646  C   GLY A 311       0.586  -5.805   6.461  1.00 69.21           C  
ATOM   4647  O   GLY A 311       0.973  -5.331   7.528  1.00 69.21           O  
ATOM   4648  N   ALA A 312      -0.100  -5.075   5.582  1.00 73.01           N  
ATOM   4649  H   ALA A 312      -0.427  -5.533   4.743  1.00 73.01           H  
ATOM   4650  CA  ALA A 312      -0.596  -3.737   5.881  1.00 73.01           C  
ATOM   4651  HA  ALA A 312       0.135  -3.219   6.501  1.00 73.01           H  
ATOM   4652  C   ALA A 312      -1.911  -3.792   6.667  1.00 73.01           C  
ATOM   4653  CB  ALA A 312      -0.747  -2.977   4.572  1.00 73.01           C  
ATOM   4654  HB1 ALA A 312      -1.091  -1.965   4.782  1.00 73.01           H  
ATOM   4655  HB2 ALA A 312      -1.477  -3.486   3.943  1.00 73.01           H  
ATOM   4656  HB3 ALA A 312       0.214  -2.943   4.059  1.00 73.01           H  
ATOM   4657  O   ALA A 312      -2.598  -4.803   6.633  1.00 73.01           O  
ATOM   4658  N   TYR A 313      -2.274  -2.699   7.345  1.00 75.45           N  
ATOM   4659  H   TYR A 313      -1.668  -1.891   7.318  1.00 75.45           H  
ATOM   4660  CA  TYR A 313      -3.526  -2.618   8.111  1.00 75.45           C  
ATOM   4661  HA  TYR A 313      -3.997  -3.601   8.150  1.00 75.45           H  
ATOM   4662  C   TYR A 313      -4.542  -1.670   7.466  1.00 75.45           C  
ATOM   4663  CB  TYR A 313      -3.209  -2.211   9.554  1.00 75.45           C  
ATOM   4664  HB2 TYR A 313      -2.446  -2.880   9.952  1.00 75.45           H  
ATOM   4665  HB3 TYR A 313      -2.803  -1.200   9.567  1.00 75.45           H  
ATOM   4666  O   TYR A 313      -5.729  -1.989   7.365  1.00 75.45           O  
ATOM   4667  CG  TYR A 313      -4.421  -2.288  10.457  1.00 75.45           C  
ATOM   4668  CD1 TYR A 313      -5.101  -1.119  10.839  1.00 75.45           C  
ATOM   4669  HD1 TYR A 313      -4.745  -0.156  10.504  1.00 75.45           H  
ATOM   4670  CD2 TYR A 313      -4.898  -3.544  10.873  1.00 75.45           C  
ATOM   4671  HD2 TYR A 313      -4.389  -4.448  10.573  1.00 75.45           H  
ATOM   4672  CE1 TYR A 313      -6.259  -1.206  11.634  1.00 75.45           C  
ATOM   4673  HE1 TYR A 313      -6.791  -0.310  11.921  1.00 75.45           H  
ATOM   4674  CE2 TYR A 313      -6.053  -3.637  11.668  1.00 75.45           C  
ATOM   4675  HE2 TYR A 313      -6.414  -4.608  11.972  1.00 75.45           H  
ATOM   4676  OH  TYR A 313      -7.882  -2.572  12.767  1.00 75.45           O  
ATOM   4677  HH  TYR A 313      -8.099  -3.490  12.943  1.00 75.45           H  
ATOM   4678  CZ  TYR A 313      -6.740  -2.468  12.044  1.00 75.45           C  
ATOM   4679  N   TYR A 314      -4.069  -0.516   6.984  1.00 82.42           N  
ATOM   4680  H   TYR A 314      -3.075  -0.343   7.036  1.00 82.42           H  
ATOM   4681  CA  TYR A 314      -4.913   0.482   6.333  1.00 82.42           C  
ATOM   4682  HA  TYR A 314      -5.957   0.242   6.536  1.00 82.42           H  
ATOM   4683  C   TYR A 314      -4.733   0.491   4.827  1.00 82.42           C  
ATOM   4684  CB  TYR A 314      -4.643   1.872   6.901  1.00 82.42           C  
ATOM   4685  HB2 TYR A 314      -5.183   2.608   6.305  1.00 82.42           H  
ATOM   4686  HB3 TYR A 314      -3.576   2.083   6.826  1.00 82.42           H  
ATOM   4687  O   TYR A 314      -3.606   0.505   4.344  1.00 82.42           O  
ATOM   4688  CG  TYR A 314      -5.088   2.024   8.327  1.00 82.42           C  
ATOM   4689  CD1 TYR A 314      -6.440   1.799   8.648  1.00 82.42           C  
ATOM   4690  HD1 TYR A 314      -7.152   1.531   7.881  1.00 82.42           H  
ATOM   4691  CD2 TYR A 314      -4.156   2.383   9.319  1.00 82.42           C  
ATOM   4692  HD2 TYR A 314      -3.120   2.551   9.061  1.00 82.42           H  
ATOM   4693  CE1 TYR A 314      -6.860   1.914   9.978  1.00 82.42           C  
ATOM   4694  HE1 TYR A 314      -7.885   1.735  10.264  1.00 82.42           H  
ATOM   4695  CE2 TYR A 314      -4.580   2.525  10.647  1.00 82.42           C  
ATOM   4696  HE2 TYR A 314      -3.885   2.811  11.423  1.00 82.42           H  
ATOM   4697  OH  TYR A 314      -6.349   2.323  12.225  1.00 82.42           O  
ATOM   4698  HH  TYR A 314      -5.766   2.718  12.877  1.00 82.42           H  
ATOM   4699  CZ  TYR A 314      -5.925   2.269  10.963  1.00 82.42           C  
ATOM   4700  N   ILE A 315      -5.838   0.575   4.090  1.00 83.96           N  
ATOM   4701  H   ILE A 315      -6.726   0.481   4.563  1.00 83.96           H  
ATOM   4702  CA  ILE A 315      -5.846   0.732   2.635  1.00 83.96           C  
ATOM   4703  HA  ILE A 315      -4.818   0.816   2.283  1.00 83.96           H  
ATOM   4704  C   ILE A 315      -6.559   2.032   2.271  1.00 83.96           C  
ATOM   4705  CB  ILE A 315      -6.468  -0.498   1.936  1.00 83.96           C  
ATOM   4706  HB  ILE A 315      -7.512  -0.578   2.239  1.00 83.96           H  
ATOM   4707  O   ILE A 315      -7.683   2.287   2.703  1.00 83.96           O  
ATOM   4708  CG1 ILE A 315      -5.734  -1.791   2.367  1.00 83.96           C  
ATOM   4709 HG12 ILE A 315      -5.804  -1.904   3.449  1.00 83.96           H  
ATOM   4710 HG13 ILE A 315      -4.679  -1.713   2.108  1.00 83.96           H  
ATOM   4711  CG2 ILE A 315      -6.410  -0.316   0.404  1.00 83.96           C  
ATOM   4712 HG21 ILE A 315      -6.880  -1.163  -0.096  1.00 83.96           H  
ATOM   4713 HG22 ILE A 315      -5.374  -0.238   0.075  1.00 83.96           H  
ATOM   4714 HG23 ILE A 315      -6.957   0.577   0.101  1.00 83.96           H  
ATOM   4715  CD1 ILE A 315      -6.301  -3.080   1.763  1.00 83.96           C  
ATOM   4716 HD11 ILE A 315      -7.368  -3.156   1.971  1.00 83.96           H  
ATOM   4717 HD12 ILE A 315      -6.131  -3.112   0.687  1.00 83.96           H  
ATOM   4718 HD13 ILE A 315      -5.787  -3.931   2.210  1.00 83.96           H  
ATOM   4719  N   LEU A 316      -5.907   2.841   1.442  1.00 82.75           N  
ATOM   4720  H   LEU A 316      -4.947   2.620   1.222  1.00 82.75           H  
ATOM   4721  CA  LEU A 316      -6.439   4.089   0.919  1.00 82.75           C  
ATOM   4722  HA  LEU A 316      -7.481   4.200   1.221  1.00 82.75           H  
ATOM   4723  C   LEU A 316      -6.345   4.110  -0.612  1.00 82.75           C  
ATOM   4724  CB  LEU A 316      -5.665   5.246   1.552  1.00 82.75           C  
ATOM   4725  HB2 LEU A 316      -4.605   5.108   1.340  1.00 82.75           H  
ATOM   4726  HB3 LEU A 316      -5.801   5.219   2.633  1.00 82.75           H  
ATOM   4727  O   LEU A 316      -5.258   4.312  -1.165  1.00 82.75           O  
ATOM   4728  CG  LEU A 316      -6.107   6.616   1.015  1.00 82.75           C  
ATOM   4729  HG  LEU A 316      -6.080   6.641  -0.074  1.00 82.75           H  
ATOM   4730  CD1 LEU A 316      -7.497   7.034   1.484  1.00 82.75           C  
ATOM   4731 HD11 LEU A 316      -8.237   6.394   1.006  1.00 82.75           H  
ATOM   4732 HD12 LEU A 316      -7.574   6.968   2.570  1.00 82.75           H  
ATOM   4733 HD13 LEU A 316      -7.694   8.056   1.160  1.00 82.75           H  
ATOM   4734  CD2 LEU A 316      -5.117   7.641   1.519  1.00 82.75           C  
ATOM   4735 HD21 LEU A 316      -5.464   8.629   1.217  1.00 82.75           H  
ATOM   4736 HD22 LEU A 316      -5.056   7.550   2.603  1.00 82.75           H  
ATOM   4737 HD23 LEU A 316      -4.133   7.459   1.087  1.00 82.75           H  
ATOM   4738  N   PRO A 317      -7.472   3.952  -1.320  1.00 82.36           N  
ATOM   4739  CA  PRO A 317      -7.550   4.273  -2.732  1.00 82.36           C  
ATOM   4740  HA  PRO A 317      -6.643   3.942  -3.238  1.00 82.36           H  
ATOM   4741  C   PRO A 317      -7.719   5.787  -2.942  1.00 82.36           C  
ATOM   4742  CB  PRO A 317      -8.741   3.456  -3.240  1.00 82.36           C  
ATOM   4743  HB2 PRO A 317      -8.413   2.445  -3.478  1.00 82.36           H  
ATOM   4744  HB3 PRO A 317      -9.224   3.914  -4.103  1.00 82.36           H  
ATOM   4745  O   PRO A 317      -8.689   6.394  -2.487  1.00 82.36           O  
ATOM   4746  CG  PRO A 317      -9.680   3.408  -2.046  1.00 82.36           C  
ATOM   4747  HG2 PRO A 317     -10.273   4.322  -2.011  1.00 82.36           H  
ATOM   4748  HG3 PRO A 317     -10.334   2.538  -2.101  1.00 82.36           H  
ATOM   4749  CD  PRO A 317      -8.723   3.370  -0.854  1.00 82.36           C  
ATOM   4750  HD2 PRO A 317      -9.152   3.947  -0.036  1.00 82.36           H  
ATOM   4751  HD3 PRO A 317      -8.547   2.340  -0.543  1.00 82.36           H  
ATOM   4752  N   LEU A 318      -6.802   6.403  -3.687  1.00 77.80           N  
ATOM   4753  H   LEU A 318      -6.006   5.869  -4.005  1.00 77.80           H  
ATOM   4754  CA  LEU A 318      -6.868   7.809  -4.095  1.00 77.80           C  
ATOM   4755  HA  LEU A 318      -7.339   8.391  -3.302  1.00 77.80           H  
ATOM   4756  C   LEU A 318      -7.749   7.961  -5.337  1.00 77.80           C  
ATOM   4757  CB  LEU A 318      -5.455   8.363  -4.333  1.00 77.80           C  
ATOM   4758  HB2 LEU A 318      -5.540   9.385  -4.704  1.00 77.80           H  
ATOM   4759  HB3 LEU A 318      -4.985   7.769  -5.116  1.00 77.80           H  
ATOM   4760  O   LEU A 318      -7.271   8.165  -6.451  1.00 77.80           O  
ATOM   4761  CG  LEU A 318      -4.546   8.367  -3.099  1.00 77.80           C  
ATOM   4762  HG  LEU A 318      -4.486   7.365  -2.675  1.00 77.80           H  
ATOM   4763  CD1 LEU A 318      -3.150   8.789  -3.545  1.00 77.80           C  
ATOM   4764 HD11 LEU A 318      -3.175   9.782  -3.993  1.00 77.80           H  
ATOM   4765 HD12 LEU A 318      -2.758   8.069  -4.265  1.00 77.80           H  
ATOM   4766 HD13 LEU A 318      -2.482   8.797  -2.683  1.00 77.80           H  
ATOM   4767  CD2 LEU A 318      -5.031   9.338  -2.019  1.00 77.80           C  
ATOM   4768 HD21 LEU A 318      -6.017   9.043  -1.661  1.00 77.80           H  
ATOM   4769 HD22 LEU A 318      -4.348   9.304  -1.170  1.00 77.80           H  
ATOM   4770 HD23 LEU A 318      -5.072  10.353  -2.414  1.00 77.80           H  
ATOM   4771  N   THR A 319      -9.055   7.797  -5.158  1.00 75.36           N  
ATOM   4772  H   THR A 319      -9.388   7.575  -4.231  1.00 75.36           H  
ATOM   4773  CA  THR A 319     -10.043   8.028  -6.214  1.00 75.36           C  
ATOM   4774  HA  THR A 319      -9.700   8.869  -6.817  1.00 75.36           H  
ATOM   4775  C   THR A 319     -11.386   8.410  -5.613  1.00 75.36           C  
ATOM   4776  CB  THR A 319     -10.169   6.801  -7.134  1.00 75.36           C  
ATOM   4777  HB  THR A 319      -9.177   6.555  -7.515  1.00 75.36           H  
ATOM   4778  O   THR A 319     -11.735   7.978  -4.516  1.00 75.36           O  
ATOM   4779  CG2 THR A 319     -10.732   5.574  -6.421  1.00 75.36           C  
ATOM   4780 HG21 THR A 319     -10.257   5.449  -5.447  1.00 75.36           H  
ATOM   4781 HG22 THR A 319     -10.509   4.693  -7.022  1.00 75.36           H  
ATOM   4782 HG23 THR A 319     -11.810   5.667  -6.285  1.00 75.36           H  
ATOM   4783  OG1 THR A 319     -11.006   7.087  -8.238  1.00 75.36           O  
ATOM   4784  HG1 THR A 319     -10.656   7.875  -8.660  1.00 75.36           H  
ATOM   4785  N   ASP A 320     -12.154   9.203  -6.352  1.00 70.92           N  
ATOM   4786  H   ASP A 320     -11.824   9.514  -7.254  1.00 70.92           H  
ATOM   4787  CA  ASP A 320     -13.525   9.599  -6.044  1.00 70.92           C  
ATOM   4788  HA  ASP A 320     -13.651   9.612  -4.962  1.00 70.92           H  
ATOM   4789  C   ASP A 320     -14.578   8.631  -6.617  1.00 70.92           C  
ATOM   4790  CB  ASP A 320     -13.735  11.032  -6.564  1.00 70.92           C  
ATOM   4791  HB2 ASP A 320     -14.723  11.370  -6.252  1.00 70.92           H  
ATOM   4792  HB3 ASP A 320     -13.003  11.686  -6.090  1.00 70.92           H  
ATOM   4793  O   ASP A 320     -15.774   8.828  -6.397  1.00 70.92           O  
ATOM   4794  CG  ASP A 320     -13.612  11.183  -8.091  1.00 70.92           C  
ATOM   4795  OD1 ASP A 320     -13.015  10.292  -8.748  1.00 70.92           O  
ATOM   4796  OD2 ASP A 320     -14.111  12.215  -8.591  1.00 70.92           O  
ATOM   4797  N   LYS A 321     -14.159   7.586  -7.347  1.00 71.80           N  
ATOM   4798  H   LYS A 321     -13.165   7.499  -7.499  1.00 71.80           H  
ATOM   4799  CA  LYS A 321     -15.063   6.646  -8.021  1.00 71.80           C  
ATOM   4800  HA  LYS A 321     -15.865   7.226  -8.478  1.00 71.80           H  
ATOM   4801  C   LYS A 321     -15.701   5.657  -7.044  1.00 71.80           C  
ATOM   4802  CB  LYS A 321     -14.321   5.891  -9.130  1.00 71.80           C  
ATOM   4803  HB2 LYS A 321     -13.441   5.416  -8.695  1.00 71.80           H  
ATOM   4804  HB3 LYS A 321     -14.973   5.110  -9.519  1.00 71.80           H  
ATOM   4805  O   LYS A 321     -15.038   4.772  -6.507  1.00 71.80           O  
ATOM   4806  CG  LYS A 321     -13.894   6.798 -10.292  1.00 71.80           C  
ATOM   4807  HG2 LYS A 321     -13.236   7.585  -9.925  1.00 71.80           H  
ATOM   4808  HG3 LYS A 321     -14.776   7.254 -10.742  1.00 71.80           H  
ATOM   4809  CD  LYS A 321     -13.152   5.966 -11.343  1.00 71.80           C  
ATOM   4810  HD2 LYS A 321     -13.814   5.191 -11.729  1.00 71.80           H  
ATOM   4811  HD3 LYS A 321     -12.293   5.494 -10.864  1.00 71.80           H  
ATOM   4812  CE  LYS A 321     -12.662   6.857 -12.485  1.00 71.80           C  
ATOM   4813  HE2 LYS A 321     -12.094   7.681 -12.052  1.00 71.80           H  
ATOM   4814  HE3 LYS A 321     -13.526   7.282 -12.997  1.00 71.80           H  
ATOM   4815  NZ  LYS A 321     -11.812   6.086 -13.424  1.00 71.80           N  
ATOM   4816  HZ1 LYS A 321     -11.019   5.702 -12.930  1.00 71.80           H  
ATOM   4817  HZ2 LYS A 321     -12.327   5.315 -13.825  1.00 71.80           H  
ATOM   4818  HZ3 LYS A 321     -11.460   6.680 -14.161  1.00 71.80           H  
ATOM   4819  N   GLU A 322     -17.026   5.720  -6.949  1.00 72.32           N  
ATOM   4820  H   GLU A 322     -17.474   6.537  -7.338  1.00 72.32           H  
ATOM   4821  CA  GLU A 322     -17.842   4.853  -6.085  1.00 72.32           C  
ATOM   4822  HA  GLU A 322     -17.539   4.997  -5.048  1.00 72.32           H  
ATOM   4823  C   GLU A 322     -17.686   3.356  -6.398  1.00 72.32           C  
ATOM   4824  CB  GLU A 322     -19.322   5.253  -6.223  1.00 72.32           C  
ATOM   4825  HB2 GLU A 322     -19.619   5.164  -7.268  1.00 72.32           H  
ATOM   4826  HB3 GLU A 322     -19.927   4.570  -5.626  1.00 72.32           H  
ATOM   4827  O   GLU A 322     -17.725   2.534  -5.488  1.00 72.32           O  
ATOM   4828  CG  GLU A 322     -19.570   6.690  -5.737  1.00 72.32           C  
ATOM   4829  HG2 GLU A 322     -18.935   7.372  -6.301  1.00 72.32           H  
ATOM   4830  HG3 GLU A 322     -19.270   6.751  -4.691  1.00 72.32           H  
ATOM   4831  CD  GLU A 322     -21.023   7.171  -5.885  1.00 72.32           C  
ATOM   4832  OE1 GLU A 322     -21.242   8.374  -5.588  1.00 72.32           O  
ATOM   4833  OE2 GLU A 322     -21.887   6.381  -6.322  1.00 72.32           O  
ATOM   4834  N   ALA A 323     -17.444   2.988  -7.663  1.00 76.38           N  
ATOM   4835  H   ALA A 323     -17.436   3.702  -8.377  1.00 76.38           H  
ATOM   4836  CA  ALA A 323     -17.218   1.593  -8.050  1.00 76.38           C  
ATOM   4837  HA  ALA A 323     -18.078   0.998  -7.743  1.00 76.38           H  
ATOM   4838  C   ALA A 323     -15.980   0.991  -7.360  1.00 76.38           C  
ATOM   4839  CB  ALA A 323     -17.094   1.520  -9.577  1.00 76.38           C  
ATOM   4840  HB1 ALA A 323     -16.242   2.108  -9.917  1.00 76.38           H  
ATOM   4841  HB2 ALA A 323     -16.945   0.482  -9.876  1.00 76.38           H  
ATOM   4842  HB3 ALA A 323     -18.007   1.891 -10.042  1.00 76.38           H  
ATOM   4843  O   ALA A 323     -16.038  -0.126  -6.854  1.00 76.38           O  
ATOM   4844  N   ILE A 324     -14.889   1.758  -7.271  1.00 73.28           N  
ATOM   4845  H   ILE A 324     -14.945   2.714  -7.592  1.00 73.28           H  
ATOM   4846  CA  ILE A 324     -13.643   1.316  -6.630  1.00 73.28           C  
ATOM   4847  HA  ILE A 324     -13.410   0.306  -6.969  1.00 73.28           H  
ATOM   4848  C   ILE A 324     -13.824   1.248  -5.111  1.00 73.28           C  
ATOM   4849  CB  ILE A 324     -12.476   2.243  -7.043  1.00 73.28           C  
ATOM   4850  HB  ILE A 324     -12.744   3.272  -6.802  1.00 73.28           H  
ATOM   4851  O   ILE A 324     -13.294   0.351  -4.457  1.00 73.28           O  
ATOM   4852  CG1 ILE A 324     -12.238   2.131  -8.570  1.00 73.28           C  
ATOM   4853 HG12 ILE A 324     -11.875   1.130  -8.800  1.00 73.28           H  
ATOM   4854 HG13 ILE A 324     -13.180   2.268  -9.101  1.00 73.28           H  
ATOM   4855  CG2 ILE A 324     -11.201   1.877  -6.261  1.00 73.28           C  
ATOM   4856 HG21 ILE A 324     -10.363   2.497  -6.580  1.00 73.28           H  
ATOM   4857 HG22 ILE A 324     -10.949   0.830  -6.431  1.00 73.28           H  
ATOM   4858 HG23 ILE A 324     -11.336   2.046  -5.193  1.00 73.28           H  
ATOM   4859  CD1 ILE A 324     -11.256   3.152  -9.153  1.00 73.28           C  
ATOM   4860 HD11 ILE A 324     -11.182   3.002 -10.231  1.00 73.28           H  
ATOM   4861 HD12 ILE A 324     -10.266   3.019  -8.718  1.00 73.28           H  
ATOM   4862 HD13 ILE A 324     -11.606   4.166  -8.959  1.00 73.28           H  
ATOM   4863  N   HIS A 325     -14.618   2.158  -4.537  1.00 76.06           N  
ATOM   4864  H   HIS A 325     -15.015   2.888  -5.110  1.00 76.06           H  
ATOM   4865  CA  HIS A 325     -14.988   2.088  -3.121  1.00 76.06           C  
ATOM   4866  HA  HIS A 325     -14.084   2.007  -2.517  1.00 76.06           H  
ATOM   4867  C   HIS A 325     -15.826   0.837  -2.823  1.00 76.06           C  
ATOM   4868  CB  HIS A 325     -15.739   3.363  -2.711  1.00 76.06           C  
ATOM   4869  HB2 HIS A 325     -16.679   3.422  -3.260  1.00 76.06           H  
ATOM   4870  HB3 HIS A 325     -15.982   3.289  -1.651  1.00 76.06           H  
ATOM   4871  O   HIS A 325     -15.599   0.178  -1.810  1.00 76.06           O  
ATOM   4872  CG  HIS A 325     -15.004   4.668  -2.889  1.00 76.06           C  
ATOM   4873  CD2 HIS A 325     -13.674   4.843  -3.153  1.00 76.06           C  
ATOM   4874  HD2 HIS A 325     -12.937   4.068  -3.302  1.00 76.06           H  
ATOM   4875  ND1 HIS A 325     -15.613   5.920  -2.784  1.00 76.06           N  
ATOM   4876  CE1 HIS A 325     -14.642   6.817  -3.002  1.00 76.06           C  
ATOM   4877  HE1 HIS A 325     -14.783   7.888  -3.024  1.00 76.06           H  
ATOM   4878  NE2 HIS A 325     -13.472   6.202  -3.225  1.00 76.06           N  
ATOM   4879  HE2 HIS A 325     -12.627   6.683  -3.500  1.00 76.06           H  
ATOM   4880  N   GLY A 326     -16.743   0.473  -3.725  1.00 76.14           N  
ATOM   4881  H   GLY A 326     -16.908   1.088  -4.509  1.00 76.14           H  
ATOM   4882  CA  GLY A 326     -17.511  -0.769  -3.662  1.00 76.14           C  
ATOM   4883  HA2 GLY A 326     -18.194  -0.804  -4.511  1.00 76.14           H  
ATOM   4884  HA3 GLY A 326     -18.095  -0.790  -2.742  1.00 76.14           H  
ATOM   4885  C   GLY A 326     -16.621  -2.014  -3.715  1.00 76.14           C  
ATOM   4886  O   GLY A 326     -16.740  -2.874  -2.843  1.00 76.14           O  
ATOM   4887  N   GLU A 327     -15.679  -2.074  -4.663  1.00 79.62           N  
ATOM   4888  H   GLU A 327     -15.657  -1.351  -5.368  1.00 79.62           H  
ATOM   4889  CA  GLU A 327     -14.695  -3.165  -4.764  1.00 79.62           C  
ATOM   4890  HA  GLU A 327     -15.219  -4.112  -4.894  1.00 79.62           H  
ATOM   4891  C   GLU A 327     -13.855  -3.296  -3.486  1.00 79.62           C  
ATOM   4892  CB  GLU A 327     -13.760  -2.955  -5.971  1.00 79.62           C  
ATOM   4893  HB2 GLU A 327     -13.371  -1.937  -5.955  1.00 79.62           H  
ATOM   4894  HB3 GLU A 327     -12.919  -3.641  -5.870  1.00 79.62           H  
ATOM   4895  O   GLU A 327     -13.723  -4.397  -2.950  1.00 79.62           O  
ATOM   4896  CG  GLU A 327     -14.428  -3.228  -7.329  1.00 79.62           C  
ATOM   4897  HG2 GLU A 327     -15.286  -2.566  -7.446  1.00 79.62           H  
ATOM   4898  HG3 GLU A 327     -14.799  -4.253  -7.327  1.00 79.62           H  
ATOM   4899  CD  GLU A 327     -13.479  -3.045  -8.534  1.00 79.62           C  
ATOM   4900  OE1 GLU A 327     -13.967  -3.152  -9.681  1.00 79.62           O  
ATOM   4901  OE2 GLU A 327     -12.256  -2.813  -8.354  1.00 79.62           O  
ATOM   4902  N   LEU A 328     -13.358  -2.178  -2.939  1.00 78.92           N  
ATOM   4903  H   LEU A 328     -13.467  -1.306  -3.438  1.00 78.92           H  
ATOM   4904  CA  LEU A 328     -12.632  -2.181  -1.667  1.00 78.92           C  
ATOM   4905  HA  LEU A 328     -11.779  -2.851  -1.768  1.00 78.92           H  
ATOM   4906  C   LEU A 328     -13.511  -2.711  -0.526  1.00 78.92           C  
ATOM   4907  CB  LEU A 328     -12.129  -0.760  -1.352  1.00 78.92           C  
ATOM   4908  HB2 LEU A 328     -11.506  -0.406  -2.174  1.00 78.92           H  
ATOM   4909  HB3 LEU A 328     -12.991  -0.097  -1.274  1.00 78.92           H  
ATOM   4910  O   LEU A 328     -13.046  -3.476   0.313  1.00 78.92           O  
ATOM   4911  CG  LEU A 328     -11.327  -0.687  -0.036  1.00 78.92           C  
ATOM   4912  HG  LEU A 328     -11.885  -1.168   0.767  1.00 78.92           H  
ATOM   4913  CD1 LEU A 328      -9.959  -1.357  -0.157  1.00 78.92           C  
ATOM   4914 HD11 LEU A 328      -9.368  -0.866  -0.931  1.00 78.92           H  
ATOM   4915 HD12 LEU A 328     -10.075  -2.411  -0.409  1.00 78.92           H  
ATOM   4916 HD13 LEU A 328      -9.432  -1.293   0.795  1.00 78.92           H  
ATOM   4917  CD2 LEU A 328     -11.120   0.762   0.390  1.00 78.92           C  
ATOM   4918 HD21 LEU A 328     -10.558   0.797   1.324  1.00 78.92           H  
ATOM   4919 HD22 LEU A 328     -12.087   1.241   0.540  1.00 78.92           H  
ATOM   4920 HD23 LEU A 328     -10.559   1.290  -0.381  1.00 78.92           H  
ATOM   4921  N   SER A 329     -14.787  -2.320  -0.481  1.00 77.45           N  
ATOM   4922  H   SER A 329     -15.114  -1.674  -1.185  1.00 77.45           H  
ATOM   4923  CA  SER A 329     -15.704  -2.759   0.574  1.00 77.45           C  
ATOM   4924  HA  SER A 329     -15.247  -2.535   1.538  1.00 77.45           H  
ATOM   4925  C   SER A 329     -15.923  -4.264   0.579  1.00 77.45           C  
ATOM   4926  CB  SER A 329     -17.032  -2.001   0.480  1.00 77.45           C  
ATOM   4927  HB2 SER A 329     -17.521  -2.024   1.454  1.00 77.45           H  
ATOM   4928  HB3 SER A 329     -16.835  -0.960   0.223  1.00 77.45           H  
ATOM   4929  O   SER A 329     -15.987  -4.859   1.655  1.00 77.45           O  
ATOM   4930  OG  SER A 329     -17.920  -2.555  -0.466  1.00 77.45           O  
ATOM   4931  HG  SER A 329     -17.485  -2.633  -1.318  1.00 77.45           H  
ATOM   4932  N   GLN A 330     -15.998  -4.870  -0.603  1.00 79.64           N  
ATOM   4933  H   GLN A 330     -15.918  -4.317  -1.444  1.00 79.64           H  
ATOM   4934  CA  GLN A 330     -16.142  -6.307  -0.738  1.00 79.64           C  
ATOM   4935  HA  GLN A 330     -16.892  -6.649  -0.025  1.00 79.64           H  
ATOM   4936  C   GLN A 330     -14.831  -7.010  -0.387  1.00 79.64           C  
ATOM   4937  CB  GLN A 330     -16.656  -6.611  -2.146  1.00 79.64           C  
ATOM   4938  HB2 GLN A 330     -15.914  -6.332  -2.894  1.00 79.64           H
[truncated: 299,142 more chars]
