# Supplementary material for: Evolution of Phage Tail Sheath Protein
Source: Viruses. 2022 May 26;14(6):1148. doi: 10.3390/v14061148 (PMC9230969; doi:10.3390/v14061148)
Supplement: Supplementary file 1 [file viruses-14-01148-s001.zip › Supplementary_File_S2/AF_models/Bacillus__phage__vB_BceM-HSE3.pdb]

ATOM      1  N   MET A   1     -49.320  14.453   0.725  1.00 36.33           N  
ATOM      2  H   MET A   1     -48.649  13.945   1.283  1.00 36.33           H  
ATOM      3  H2  MET A   1     -50.145  14.628   1.280  1.00 36.33           H  
ATOM      4  H3  MET A   1     -48.933  15.347   0.458  1.00 36.33           H  
ATOM      5  CA  MET A   1     -49.709  13.677  -0.473  1.00 36.33           C  
ATOM      6  HA  MET A   1     -48.845  13.549  -1.126  1.00 36.33           H  
ATOM      7  C   MET A   1     -50.755  14.499  -1.208  1.00 36.33           C  
ATOM      8  CB  MET A   1     -50.262  12.286  -0.083  1.00 36.33           C  
ATOM      9  HB2 MET A   1     -50.205  12.144   0.997  1.00 36.33           H  
ATOM     10  HB3 MET A   1     -51.310  12.204  -0.371  1.00 36.33           H  
ATOM     11  O   MET A   1     -51.796  14.753  -0.622  1.00 36.33           O  
ATOM     12  CG  MET A   1     -49.492  11.152  -0.765  1.00 36.33           C  
ATOM     13  HG2 MET A   1     -48.470  11.124  -0.389  1.00 36.33           H  
ATOM     14  HG3 MET A   1     -49.457  11.366  -1.833  1.00 36.33           H  
ATOM     15  SD  MET A   1     -50.242   9.512  -0.571  1.00 36.33           S  
ATOM     16  CE  MET A   1     -49.686   9.016   1.085  1.00 36.33           C  
ATOM     17  HE1 MET A   1     -50.078   9.705   1.832  1.00 36.33           H  
ATOM     18  HE2 MET A   1     -48.596   9.009   1.123  1.00 36.33           H  
ATOM     19  HE3 MET A   1     -50.054   8.013   1.300  1.00 36.33           H  
ATOM     20  N   THR A   2     -50.463  15.006  -2.405  1.00 39.61           N  
ATOM     21  H   THR A   2     -49.559  14.875  -2.835  1.00 39.61           H  
ATOM     22  CA  THR A   2     -51.429  15.814  -3.170  1.00 39.61           C  
ATOM     23  HA  THR A   2     -51.908  16.525  -2.498  1.00 39.61           H  
ATOM     24  C   THR A   2     -52.496  14.894  -3.756  1.00 39.61           C  
ATOM     25  CB  THR A   2     -50.739  16.613  -4.290  1.00 39.61           C  
ATOM     26  HB  THR A   2     -50.567  15.969  -5.153  1.00 39.61           H  
ATOM     27  O   THR A   2     -52.155  13.960  -4.483  1.00 39.61           O  
ATOM     28  CG2 THR A   2     -51.560  17.825  -4.721  1.00 39.61           C  
ATOM     29 HG21 THR A   2     -52.536  17.501  -5.083  1.00 39.61           H  
ATOM     30 HG22 THR A   2     -51.699  18.507  -3.883  1.00 39.61           H  
ATOM     31 HG23 THR A   2     -51.053  18.346  -5.532  1.00 39.61           H  
ATOM     32  OG1 THR A   2     -49.489  17.085  -3.833  1.00 39.61           O  
ATOM     33  HG1 THR A   2     -49.265  17.849  -4.369  1.00 39.61           H  
ATOM     34  N   ILE A   3     -53.761  15.128  -3.406  1.00 46.64           N  
ATOM     35  H   ILE A   3     -53.964  15.920  -2.813  1.00 46.64           H  
ATOM     36  CA  ILE A   3     -54.916  14.394  -3.934  1.00 46.64           C  
ATOM     37  HA  ILE A   3     -54.605  13.394  -4.237  1.00 46.64           H  
ATOM     38  C   ILE A   3     -55.400  15.154  -5.172  1.00 46.64           C  
ATOM     39  CB  ILE A   3     -56.021  14.248  -2.857  1.00 46.64           C  
ATOM     40  HB  ILE A   3     -56.371  15.244  -2.588  1.00 46.64           H  
ATOM     41  O   ILE A   3     -55.727  16.335  -5.072  1.00 46.64           O  
ATOM     42  CG1 ILE A   3     -55.472  13.564  -1.578  1.00 46.64           C  
ATOM     43 HG12 ILE A   3     -54.589  14.099  -1.228  1.00 46.64           H  
ATOM     44 HG13 ILE A   3     -55.173  12.543  -1.812  1.00 46.64           H  
ATOM     45  CG2 ILE A   3     -57.211  13.453  -3.426  1.00 46.64           C  
ATOM     46 HG21 ILE A   3     -58.024  13.412  -2.700  1.00 46.64           H  
ATOM     47 HG22 ILE A   3     -57.608  13.937  -4.318  1.00 46.64           H  
ATOM     48 HG23 ILE A   3     -56.908  12.437  -3.678  1.00 46.64           H  
ATOM     49  CD1 ILE A   3     -56.458  13.539  -0.403  1.00 46.64           C  
ATOM     50 HD11 ILE A   3     -55.950  13.159   0.484  1.00 46.64           H  
ATOM     51 HD12 ILE A   3     -57.301  12.885  -0.623  1.00 46.64           H  
ATOM     52 HD13 ILE A   3     -56.820  14.547  -0.199  1.00 46.64           H  
ATOM     53  N   TYR A   4     -55.415  14.501  -6.333  1.00 48.78           N  
ATOM     54  H   TYR A   4     -55.179  13.519  -6.344  1.00 48.78           H  
ATOM     55  CA  TYR A   4     -55.957  15.074  -7.568  1.00 48.78           C  
ATOM     56  HA  TYR A   4     -55.928  16.162  -7.500  1.00 48.78           H  
ATOM     57  C   TYR A   4     -57.423  14.652  -7.724  1.00 48.78           C  
ATOM     58  CB  TYR A   4     -55.097  14.672  -8.775  1.00 48.78           C  
ATOM     59  HB2 TYR A   4     -55.578  15.040  -9.681  1.00 48.78           H  
ATOM     60  HB3 TYR A   4     -55.068  13.585  -8.847  1.00 48.78           H  
ATOM     61  O   TYR A   4     -57.743  13.475  -7.583  1.00 48.78           O  
ATOM     62  CG  TYR A   4     -53.677  15.216  -8.734  1.00 48.78           C  
ATOM     63  CD1 TYR A   4     -53.408  16.529  -9.170  1.00 48.78           C  
ATOM     64  HD1 TYR A   4     -54.211  17.145  -9.545  1.00 48.78           H  
ATOM     65  CD2 TYR A   4     -52.626  14.410  -8.255  1.00 48.78           C  
ATOM     66  HD2 TYR A   4     -52.835  13.407  -7.914  1.00 48.78           H  
ATOM     67  CE1 TYR A   4     -52.093  17.036  -9.135  1.00 48.78           C  
ATOM     68  HE1 TYR A   4     -51.896  18.040  -9.482  1.00 48.78           H  
ATOM     69  CE2 TYR A   4     -51.313  14.915  -8.212  1.00 48.78           C  
ATOM     70  HE2 TYR A   4     -50.508  14.300  -7.837  1.00 48.78           H  
ATOM     71  OH  TYR A   4     -49.765  16.691  -8.616  1.00 48.78           O  
ATOM     72  HH  TYR A   4     -49.705  17.569  -9.000  1.00 48.78           H  
ATOM     73  CZ  TYR A   4     -51.042  16.225  -8.657  1.00 48.78           C  
ATOM     74  N   LEU A   5     -58.303  15.620  -7.994  1.00 52.57           N  
ATOM     75  H   LEU A   5     -57.950  16.563  -8.075  1.00 52.57           H  
ATOM     76  CA  LEU A   5     -59.762  15.449  -8.087  1.00 52.57           C  
ATOM     77  HA  LEU A   5     -60.042  14.533  -7.567  1.00 52.57           H  
ATOM     78  C   LEU A   5     -60.278  15.264  -9.531  1.00 52.57           C  
ATOM     79  CB  LEU A   5     -60.436  16.636  -7.360  1.00 52.57           C  
ATOM     80  HB2 LEU A   5     -59.888  17.547  -7.602  1.00 52.57           H  
ATOM     81  HB3 LEU A   5     -61.450  16.773  -7.735  1.00 52.57           H  
ATOM     82  O   LEU A   5     -61.484  15.139  -9.723  1.00 52.57           O  
ATOM     83  CG  LEU A   5     -60.504  16.455  -5.829  1.00 52.57           C  
ATOM     84  HG  LEU A   5     -59.651  15.868  -5.490  1.00 52.57           H  
ATOM     85  CD1 LEU A   5     -60.458  17.806  -5.116  1.00 52.57           C  
ATOM     86 HD11 LEU A   5     -60.521  17.656  -4.038  1.00 52.57           H  
ATOM     87 HD12 LEU A   5     -59.518  18.310  -5.343  1.00 52.57           H  
ATOM     88 HD13 LEU A   5     -61.291  18.429  -5.441  1.00 52.57           H  
ATOM     89  CD2 LEU A   5     -61.796  15.746  -5.415  1.00 52.57           C  
ATOM     90 HD21 LEU A   5     -62.662  16.345  -5.698  1.00 52.57           H  
ATOM     91 HD22 LEU A   5     -61.804  15.590  -4.337  1.00 52.57           H  
ATOM     92 HD23 LEU A   5     -61.858  14.777  -5.911  1.00 52.57           H  
ATOM     93  N   SER A   6     -59.407  15.225 -10.547  1.00 50.36           N  
ATOM     94  H   SER A   6     -58.418  15.292 -10.354  1.00 50.36           H  
ATOM     95  CA  SER A   6     -59.789  15.027 -11.957  1.00 50.36           C  
ATOM     96  HA  SER A   6     -60.858  14.814 -11.983  1.00 50.36           H  
ATOM     97  C   SER A   6     -59.048  13.848 -12.618  1.00 50.36           C  
ATOM     98  CB  SER A   6     -59.594  16.317 -12.763  1.00 50.36           C  
ATOM     99  HB2 SER A   6     -59.835  16.124 -13.808  1.00 50.36           H  
ATOM    100  HB3 SER A   6     -60.274  17.080 -12.384  1.00 50.36           H  
ATOM    101  O   SER A   6     -57.886  13.598 -12.283  1.00 50.36           O  
ATOM    102  OG  SER A   6     -58.266  16.797 -12.666  1.00 50.36           O  
ATOM    103  HG  SER A   6     -58.107  17.404 -13.392  1.00 50.36           H  
ATOM    104  N   PRO A   7     -59.681  13.112 -13.562  1.00 36.93           N  
ATOM    105  CA  PRO A   7     -59.023  12.045 -14.320  1.00 36.93           C  
ATOM    106  HA  PRO A   7     -58.607  11.325 -13.616  1.00 36.93           H  
ATOM    107  C   PRO A   7     -57.907  12.594 -15.220  1.00 36.93           C  
ATOM    108  CB  PRO A   7     -60.120  11.360 -15.152  1.00 36.93           C  
ATOM    109  HB2 PRO A   7     -60.009  10.275 -15.142  1.00 36.93           H  
ATOM    110  HB3 PRO A   7     -60.106  11.727 -16.178  1.00 36.93           H  
ATOM    111  O   PRO A   7     -58.132  13.501 -16.018  1.00 36.93           O  
ATOM    112  CG  PRO A   7     -61.424  11.795 -14.491  1.00 36.93           C  
ATOM    113  HG2 PRO A   7     -62.246  11.839 -15.205  1.00 36.93           H  
ATOM    114  HG3 PRO A   7     -61.662  11.114 -13.673  1.00 36.93           H  
ATOM    115  CD  PRO A   7     -61.090  13.171 -13.926  1.00 36.93           C  
ATOM    116  HD2 PRO A   7     -61.736  13.363 -13.069  1.00 36.93           H  
ATOM    117  HD3 PRO A   7     -61.234  13.932 -14.692  1.00 36.93           H  
ATOM    118  N   GLY A   8     -56.711  12.016 -15.121  1.00 55.36           N  
ATOM    119  H   GLY A   8     -56.574  11.310 -14.411  1.00 55.36           H  
ATOM    120  CA  GLY A   8     -55.551  12.334 -15.954  1.00 55.36           C  
ATOM    121  HA2 GLY A   8     -55.827  12.250 -17.005  1.00 55.36           H  
ATOM    122  HA3 GLY A   8     -55.228  13.357 -15.759  1.00 55.36           H  
ATOM    123  C   GLY A   8     -54.390  11.380 -15.662  1.00 55.36           C  
ATOM    124  O   GLY A   8     -54.407  10.685 -14.647  1.00 55.36           O  
ATOM    125  N   VAL A   9     -53.384  11.330 -16.544  1.00 50.56           N  
ATOM    126  H   VAL A   9     -53.429  11.920 -17.362  1.00 50.56           H  
ATOM    127  CA  VAL A   9     -52.136  10.579 -16.314  1.00 50.56           C  
ATOM    128  HA  VAL A   9     -52.319   9.787 -15.587  1.00 50.56           H  
ATOM    129  C   VAL A   9     -51.092  11.547 -15.754  1.00 50.56           C  
ATOM    130  CB  VAL A   9     -51.621   9.882 -17.593  1.00 50.56           C  
ATOM    131  HB  VAL A   9     -51.418  10.629 -18.361  1.00 50.56           H  
ATOM    132  O   VAL A   9     -50.502  12.308 -16.523  1.00 50.56           O  
ATOM    133  CG1 VAL A   9     -50.332   9.090 -17.318  1.00 50.56           C  
ATOM    134 HG11 VAL A   9     -49.528   9.762 -17.020  1.00 50.56           H  
ATOM    135 HG12 VAL A   9     -50.017   8.575 -18.225  1.00 50.56           H  
ATOM    136 HG13 VAL A   9     -50.500   8.355 -16.531  1.00 50.56           H  
ATOM    137  CG2 VAL A   9     -52.661   8.899 -18.144  1.00 50.56           C  
ATOM    138 HG21 VAL A   9     -52.904   8.147 -17.393  1.00 50.56           H  
ATOM    139 HG22 VAL A   9     -52.267   8.404 -19.031  1.00 50.56           H  
ATOM    140 HG23 VAL A   9     -53.570   9.430 -18.428  1.00 50.56           H  
ATOM    141  N   PRO A  10     -50.847  11.578 -14.432  1.00 54.54           N  
ATOM    142  CA  PRO A  10     -49.761  12.376 -13.887  1.00 54.54           C  
ATOM    143  HA  PRO A  10     -49.793  13.388 -14.289  1.00 54.54           H  
ATOM    144  C   PRO A  10     -48.425  11.727 -14.267  1.00 54.54           C  
ATOM    145  CB  PRO A  10     -50.016  12.429 -12.378  1.00 54.54           C  
ATOM    146  HB2 PRO A  10     -49.092  12.505 -11.805  1.00 54.54           H  
ATOM    147  HB3 PRO A  10     -50.670  13.271 -12.155  1.00 54.54           H  
ATOM    148  O   PRO A  10     -48.010  10.733 -13.672  1.00 54.54           O  
ATOM    149  CG  PRO A  10     -50.760  11.124 -12.093  1.00 54.54           C  
ATOM    150  HG2 PRO A  10     -50.046  10.311 -11.960  1.00 54.54           H  
ATOM    151  HG3 PRO A  10     -51.406  11.209 -11.219  1.00 54.54           H  
ATOM    152  CD  PRO A  10     -51.566  10.892 -13.368  1.00 54.54           C  
ATOM    153  HD2 PRO A  10     -51.663   9.823 -13.561  1.00 54.54           H  
ATOM    154  HD3 PRO A  10     -52.548  11.350 -13.246  1.00 54.54           H  
ATOM    155  N   ILE A  11     -47.738  12.300 -15.254  1.00 51.41           N  
ATOM    156  H   ILE A  11     -48.170  13.057 -15.765  1.00 51.41           H  
ATOM    157  CA  ILE A  11     -46.356  11.945 -15.581  1.00 51.41           C  
ATOM    158  HA  ILE A  11     -46.254  10.861 -15.551  1.00 51.41           H  
ATOM    159  C   ILE A  11     -45.466  12.552 -14.494  1.00 51.41           C  
ATOM    160  CB  ILE A  11     -45.976  12.412 -17.005  1.00 51.41           C  
ATOM    161  HB  ILE A  11     -46.104  13.493 -17.061  1.00 51.41           H  
ATOM    162  O   ILE A  11     -45.460  13.763 -14.279  1.00 51.41           O  
ATOM    163  CG1 ILE A  11     -46.909  11.746 -18.047  1.00 51.41           C  
ATOM    164 HG12 ILE A  11     -47.950  11.905 -17.765  1.00 51.41           H  
ATOM    165 HG13 ILE A  11     -46.729  10.671 -18.062  1.00 51.41           H  
ATOM    166  CG2 ILE A  11     -44.502  12.076 -17.303  1.00 51.41           C  
ATOM    167 HG21 ILE A  11     -44.222  12.446 -18.290  1.00 51.41           H  
ATOM    168 HG22 ILE A  11     -43.840  12.565 -16.588  1.00 51.41           H  
ATOM    169 HG23 ILE A  11     -44.339  10.999 -17.272  1.00 51.41           H  
ATOM    170  CD1 ILE A  11     -46.756  12.298 -19.468  1.00 51.41           C  
ATOM    171 HD11 ILE A  11     -45.778  12.044 -19.876  1.00 51.41           H  
ATOM    172 HD12 ILE A  11     -47.521  11.858 -20.108  1.00 51.41           H  
ATOM    173 HD13 ILE A  11     -46.880  13.381 -19.462  1.00 51.41           H  
ATOM    174  N   ARG A  12     -44.748  11.697 -13.763  1.00 45.06           N  
ATOM    175  H   ARG A  12     -44.808  10.717 -13.996  1.00 45.06           H  
ATOM    176  CA  ARG A  12     -43.748  12.114 -12.778  1.00 45.06           C  
ATOM    177  HA  ARG A  12     -43.720  13.201 -12.710  1.00 45.06           H  
ATOM    178  C   ARG A  12     -42.385  11.665 -13.260  1.00 45.06           C  
ATOM    179  CB  ARG A  12     -44.057  11.544 -11.388  1.00 45.06           C  
ATOM    180  HB2 ARG A  12     -44.227  10.470 -11.463  1.00 45.06           H  
ATOM    181  HB3 ARG A  12     -43.189  11.711 -10.750  1.00 45.06           H  
ATOM    182  O   ARG A  12     -42.066  10.484 -13.190  1.00 45.06           O  
ATOM    183  CG  ARG A  12     -45.272  12.219 -10.748  1.00 45.06           C  
ATOM    184  HG2 ARG A  12     -46.163  12.015 -11.342  1.00 45.06           H  
ATOM    185  HG3 ARG A  12     -45.108  13.295 -10.706  1.00 45.06           H  
ATOM    186  CD  ARG A  12     -45.461  11.673  -9.330  1.00 45.06           C  
ATOM    187  HD2 ARG A  12     -45.656  10.602  -9.401  1.00 45.06           H  
ATOM    188  HD3 ARG A  12     -44.542  11.835  -8.767  1.00 45.06           H  
ATOM    189  NE  ARG A  12     -46.580  12.340  -8.645  1.00 45.06           N  
ATOM    190  HE  ARG A  12     -47.013  13.103  -9.145  1.00 45.06           H  
ATOM    191  NH1 ARG A  12     -46.617  11.023  -6.769  1.00 45.06           N  
ATOM    192 HH11 ARG A  12     -47.104  10.718  -5.938  1.00 45.06           H  
ATOM    193 HH12 ARG A  12     -45.947  10.418  -7.221  1.00 45.06           H  
ATOM    194  NH2 ARG A  12     -48.104  12.679  -6.994  1.00 45.06           N  
ATOM    195 HH21 ARG A  12     -48.476  13.455  -7.523  1.00 45.06           H  
ATOM    196 HH22 ARG A  12     -48.568  12.389  -6.145  1.00 45.06           H  
ATOM    197  CZ  ARG A  12     -47.091  12.015  -7.472  1.00 45.06           C  
ATOM    198  N   GLU A  13     -41.585  12.618 -13.697  1.00 41.66           N  
ATOM    199  H   GLU A  13     -41.925  13.565 -13.783  1.00 41.66           H  
ATOM    200  CA  GLU A  13     -40.165  12.401 -13.909  1.00 41.66           C  
ATOM    201  HA  GLU A  13     -40.010  11.390 -14.288  1.00 41.66           H  
ATOM    202  C   GLU A  13     -39.451  12.545 -12.560  1.00 41.66           C  
ATOM    203  CB  GLU A  13     -39.682  13.371 -14.987  1.00 41.66           C  
ATOM    204  HB2 GLU A  13     -40.395  13.327 -15.810  1.00 41.66           H  
ATOM    205  HB3 GLU A  13     -39.665  14.386 -14.590  1.00 41.66           H  
ATOM    206  O   GLU A  13     -39.568  13.564 -11.877  1.00 41.66           O  
ATOM    207  CG  GLU A  13     -38.299  12.988 -15.522  1.00 41.66           C  
ATOM    208  HG2 GLU A  13     -37.563  13.141 -14.733  1.00 41.66           H  
ATOM    209  HG3 GLU A  13     -38.306  11.928 -15.775  1.00 41.66           H  
ATOM    210  CD  GLU A  13     -37.911  13.799 -16.768  1.00 41.66           C  
ATOM    211  OE1 GLU A  13     -36.815  13.514 -17.294  1.00 41.66           O  
ATOM    212  OE2 GLU A  13     -38.707  14.673 -17.178  1.00 41.66           O  
ATOM    213  N   ARG A  14     -38.775  11.483 -12.121  1.00 35.90           N  
ATOM    214  H   ARG A  14     -38.726  10.675 -12.725  1.00 35.90           H  
ATOM    215  CA  ARG A  14     -37.875  11.518 -10.966  1.00 35.90           C  
ATOM    216  HA  ARG A  14     -37.881  12.509 -10.510  1.00 35.90           H  
ATOM    217  C   ARG A  14     -36.469  11.274 -11.487  1.00 35.90           C  
ATOM    218  CB  ARG A  14     -38.270  10.481  -9.902  1.00 35.90           C  
ATOM    219  HB2 ARG A  14     -38.390   9.503 -10.367  1.00 35.90           H  
ATOM    220  HB3 ARG A  14     -37.453  10.413  -9.183  1.00 35.90           H  
ATOM    221  O   ARG A  14     -36.137  10.140 -11.817  1.00 35.90           O  
ATOM    222  CG  ARG A  14     -39.553  10.856  -9.150  1.00 35.90           C  
ATOM    223  HG2 ARG A  14     -39.469  11.878  -8.781  1.00 35.90           H  
ATOM    224  HG3 ARG A  14     -40.406  10.786  -9.825  1.00 35.90           H  
ATOM    225  CD  ARG A  14     -39.741   9.903  -7.963  1.00 35.90           C  
ATOM    226  HD2 ARG A  14     -39.818   8.884  -8.344  1.00 35.90           H  
ATOM    227  HD3 ARG A  14     -38.858   9.970  -7.327  1.00 35.90           H  
ATOM    228  NE  ARG A  14     -40.946  10.235  -7.178  1.00 35.90           N  
ATOM    229  HE  ARG A  14     -41.532  10.963  -7.562  1.00 35.90           H  
ATOM    230  NH1 ARG A  14     -40.554   8.780  -5.450  1.00 35.90           N  
ATOM    231 HH11 ARG A  14     -40.805   8.359  -4.567  1.00 35.90           H  
ATOM    232 HH12 ARG A  14     -39.718   8.479  -5.930  1.00 35.90           H  
ATOM    233  NH2 ARG A  14     -42.370  10.074  -5.404  1.00 35.90           N  
ATOM    234 HH21 ARG A  14     -42.578   9.673  -4.501  1.00 35.90           H  
ATOM    235 HH22 ARG A  14     -42.879  10.874  -5.753  1.00 35.90           H  
ATOM    236  CZ  ARG A  14     -41.286   9.695  -6.021  1.00 35.90           C  
ATOM    237  N   SER A  15     -35.659  12.326 -11.557  1.00 29.41           N  
ATOM    238  H   SER A  15     -36.012  13.243 -11.321  1.00 29.41           H  
ATOM    239  CA  SER A  15     -34.225  12.160 -11.783  1.00 29.41           C  
ATOM    240  HA  SER A  15     -34.077  11.436 -12.584  1.00 29.41           H  
ATOM    241  C   SER A  15     -33.581  11.624 -10.503  1.00 29.41           C  
ATOM    242  CB  SER A  15     -33.562  13.465 -12.223  1.00 29.41           C  
ATOM    243  HB2 SER A  15     -34.063  13.860 -13.107  1.00 29.41           H  
ATOM    244  HB3 SER A  15     -33.599  14.196 -11.416  1.00 29.41           H  
ATOM    245  O   SER A  15     -33.693  12.242  -9.444  1.00 29.41           O  
ATOM    246  OG  SER A  15     -32.221  13.153 -12.537  1.00 29.41           O  
ATOM    247  HG  SER A  15     -31.688  13.951 -12.556  1.00 29.41           H  
ATOM    248  N   TYR A  16     -32.931  10.463 -10.593  1.00 41.07           N  
ATOM    249  H   TYR A  16     -32.912  10.007 -11.494  1.00 41.07           H  
ATOM    250  CA  TYR A  16     -32.169   9.846  -9.501  1.00 41.07           C  
ATOM    251  HA  TYR A  16     -32.574  10.197  -8.551  1.00 41.07           H  
ATOM    252  C   TYR A  16     -30.691  10.269  -9.504  1.00 41.07           C  
ATOM    253  CB  TYR A  16     -32.336   8.316  -9.534  1.00 41.07           C  
ATOM    254  HB2 TYR A  16     -31.599   7.854  -8.877  1.00 41.07           H  
ATOM    255  HB3 TYR A  16     -32.132   7.952 -10.541  1.00 41.07           H  
ATOM    256  O   TYR A  16     -29.876   9.629  -8.854  1.00 41.07           O  
ATOM    257  CG  TYR A  16     -33.696   7.827  -9.079  1.00 41.07           C  
ATOM    258  CD1 TYR A  16     -33.941   7.631  -7.706  1.00 41.07           C  
ATOM    259  HD1 TYR A  16     -33.157   7.836  -6.992  1.00 41.07           H  
ATOM    260  CD2 TYR A  16     -34.706   7.549 -10.020  1.00 41.07           C  
ATOM    261  HD2 TYR A  16     -34.524   7.709 -11.072  1.00 41.07           H  
ATOM    262  CE1 TYR A  16     -35.186   7.140  -7.272  1.00 41.07           C  
ATOM    263  HE1 TYR A  16     -35.354   6.971  -6.219  1.00 41.07           H  
ATOM    264  CE2 TYR A  16     -35.959   7.072  -9.590  1.00 41.07           C  
ATOM    265  HE2 TYR A  16     -36.733   6.856 -10.312  1.00 41.07           H  
ATOM    266  OH  TYR A  16     -37.396   6.380  -7.791  1.00 41.07           O  
ATOM    267  HH  TYR A  16     -37.308   6.038  -6.898  1.00 41.07           H  
ATOM    268  CZ  TYR A  16     -36.197   6.860  -8.217  1.00 41.07           C  
ATOM    269  N   SER A  17     -30.313  11.339 -10.208  1.00 45.70           N  
ATOM    270  H   SER A  17     -31.003  11.875 -10.714  1.00 45.70           H  
ATOM    271  CA  SER A  17     -28.907  11.749 -10.346  1.00 45.70           C  
ATOM    272  HA  SER A  17     -28.331  10.878 -10.658  1.00 45.70           H  
ATOM    273  C   SER A  17     -28.246  12.250  -9.051  1.00 45.70           C  
ATOM    274  CB  SER A  17     -28.789  12.795 -11.461  1.00 45.70           C  
ATOM    275  HB2 SER A  17     -29.135  12.352 -12.395  1.00 45.70           H  
ATOM    276  HB3 SER A  17     -27.746  13.088 -11.584  1.00 45.70           H  
ATOM    277  O   SER A  17     -27.045  12.484  -9.045  1.00 45.70           O  
ATOM    278  OG  SER A  17     -29.580  13.937 -11.174  1.00 45.70           O  
ATOM    279  HG  SER A  17     -29.008  14.582 -10.753  1.00 45.70           H  
ATOM    280  N   SER A  18     -28.998  12.421  -7.959  1.00 45.10           N  
ATOM    281  H   SER A  18     -29.991  12.259  -8.045  1.00 45.10           H  
ATOM    282  CA  SER A  18     -28.536  13.019  -6.696  1.00 45.10           C  
ATOM    283  HA  SER A  18     -27.466  13.212  -6.774  1.00 45.10           H  
ATOM    284  C   SER A  18     -28.680  12.103  -5.470  1.00 45.10           C  
ATOM    285  CB  SER A  18     -29.213  14.383  -6.503  1.00 45.10           C  
ATOM    286  HB2 SER A  18     -28.784  15.081  -7.221  1.00 45.10           H  
ATOM    287  HB3 SER A  18     -29.017  14.767  -5.502  1.00 45.10           H  
ATOM    288  O   SER A  18     -28.803  12.587  -4.343  1.00 45.10           O  
ATOM    289  OG  SER A  18     -30.611  14.301  -6.737  1.00 45.10           O  
ATOM    290  HG  SER A  18     -30.981  15.179  -6.620  1.00 45.10           H  
ATOM    291  N   TYR A  19     -28.672  10.776  -5.651  1.00 48.21           N  
ATOM    292  H   TYR A  19     -28.498  10.410  -6.576  1.00 48.21           H  
ATOM    293  CA  TYR A  19     -28.615   9.865  -4.502  1.00 48.21           C  
ATOM    294  HA  TYR A  19     -29.297  10.261  -3.749  1.00 48.21           H  
ATOM    295  C   TYR A  19     -27.212   9.853  -3.884  1.00 48.21           C  
ATOM    296  CB  TYR A  19     -29.127   8.452  -4.835  1.00 48.21           C  
ATOM    297  HB2 TYR A  19     -29.427   7.982  -3.898  1.00 48.21           H  
ATOM    298  HB3 TYR A  19     -30.025   8.536  -5.448  1.00 48.21           H  
ATOM    299  O   TYR A  19     -26.205   9.753  -4.582  1.00 48.21           O  
ATOM    300  CG  TYR A  19     -28.142   7.523  -5.525  1.00 48.21           C  
ATOM    301  CD1 TYR A  19     -27.962   7.602  -6.916  1.00 48.21           C  
ATOM    302  HD1 TYR A  19     -28.508   8.335  -7.491  1.00 48.21           H  
ATOM    303  CD2 TYR A  19     -27.412   6.570  -4.783  1.00 48.21           C  
ATOM    304  HD2 TYR A  19     -27.543   6.499  -3.714  1.00 48.21           H  
ATOM    305  CE1 TYR A  19     -27.049   6.757  -7.571  1.00 48.21           C  
ATOM    306  HE1 TYR A  19     -26.888   6.838  -8.635  1.00 48.21           H  
ATOM    307  CE2 TYR A  19     -26.507   5.710  -5.438  1.00 48.21           C  
ATOM    308  HE2 TYR A  19     -25.964   4.957  -4.886  1.00 48.21           H  
ATOM    309  OH  TYR A  19     -25.423   5.007  -7.463  1.00 48.21           O  
ATOM    310  HH  TYR A  19     -24.908   4.477  -6.850  1.00 48.21           H  
ATOM    311  CZ  TYR A  19     -26.312   5.815  -6.831  1.00 48.21           C  
ATOM    312  N   ILE A  20     -27.150   9.913  -2.554  1.00 51.71           N  
ATOM    313  H   ILE A  20     -28.003  10.043  -2.028  1.00 51.71           H  
ATOM    314  CA  ILE A  20     -25.914   9.638  -1.825  1.00 51.71           C  
ATOM    315  HA  ILE A  20     -25.097  10.185  -2.297  1.00 51.71           H  
ATOM    316  C   ILE A  20     -25.645   8.138  -1.953  1.00 51.71           C  
ATOM    317  CB  ILE A  20     -26.015  10.107  -0.357  1.00 51.71           C  
ATOM    318  HB  ILE A  20     -26.792   9.528   0.141  1.00 51.71           H  
ATOM    319  O   ILE A  20     -26.425   7.324  -1.449  1.00 51.71           O  
ATOM    320  CG1 ILE A  20     -26.437  11.597  -0.307  1.00 51.71           C  
ATOM    321 HG12 ILE A  20     -25.944  12.145  -1.110  1.00 51.71           H  
ATOM    322 HG13 ILE A  20     -27.507  11.648  -0.509  1.00 51.71           H  
ATOM    323  CG2 ILE A  20     -24.696   9.828   0.376  1.00 51.71           C  
ATOM    324 HG21 ILE A  20     -24.805  10.119   1.421  1.00 51.71           H  
ATOM    325 HG22 ILE A  20     -23.881  10.391  -0.079  1.00 51.71           H  
ATOM    326 HG23 ILE A  20     -24.456   8.765   0.351  1.00 51.71           H  
ATOM    327  CD1 ILE A  20     -26.191  12.345   1.011  1.00 51.71           C  
ATOM    328 HD11 ILE A  20     -26.566  11.771   1.858  1.00 51.71           H  
ATOM    329 HD12 ILE A  20     -26.712  13.302   0.972  1.00 51.71           H  
ATOM    330 HD13 ILE A  20     -25.127  12.526   1.159  1.00 51.71           H  
ATOM    331  N   SER A  21     -24.573   7.775  -2.662  1.00 48.18           N  
ATOM    332  H   SER A  21     -24.030   8.498  -3.111  1.00 48.18           H  
ATOM    333  CA  SER A  21     -24.147   6.383  -2.797  1.00 48.18           C  
ATOM    334  HA  SER A  21     -24.953   5.821  -3.269  1.00 48.18           H  
ATOM    335  C   SER A  21     -23.885   5.773  -1.427  1.00 48.18           C  
ATOM    336  CB  SER A  21     -22.900   6.269  -3.679  1.00 48.18           C  
ATOM    337  HB2 SER A  21     -23.131   6.652  -4.673  1.00 48.18           H  
ATOM    338  HB3 SER A  21     -22.090   6.860  -3.251  1.00 48.18           H  
ATOM    339  O   SER A  21     -23.195   6.358  -0.593  1.00 48.18           O  
ATOM    340  OG  SER A  21     -22.494   4.919  -3.783  1.00 48.18           O  
ATOM    341  HG  SER A  21     -21.948   4.673  -3.033  1.00 48.18           H  
ATOM    342  N   GLN A  22     -24.418   4.575  -1.199  1.00 54.55           N  
ATOM    343  H   GLN A  22     -24.926   4.123  -1.946  1.00 54.55           H  
ATOM    344  CA  GLN A  22     -24.054   3.778  -0.037  1.00 54.55           C  
ATOM    345  HA  GLN A  22     -24.184   4.391   0.855  1.00 54.55           H  
ATOM    346  C   GLN A  22     -22.568   3.412  -0.184  1.00 54.55           C  
ATOM    347  CB  GLN A  22     -24.999   2.562   0.036  1.00 54.55           C  
ATOM    348  HB2 GLN A  22     -25.914   2.803  -0.506  1.00 54.55           H  
ATOM    349  HB3 GLN A  22     -24.542   1.705  -0.458  1.00 54.55           H  
ATOM    350  O   GLN A  22     -22.172   2.844  -1.202  1.00 54.55           O  
ATOM    351  CG  GLN A  22     -25.413   2.175   1.466  1.00 54.55           C  
ATOM    352  HG2 GLN A  22     -25.777   3.061   1.987  1.00 54.55           H  
ATOM    353  HG3 GLN A  22     -24.547   1.787   2.002  1.00 54.55           H  
ATOM    354  CD  GLN A  22     -26.525   1.122   1.478  1.00 54.55           C  
ATOM    355  NE2 GLN A  22     -27.060   0.751   2.618  1.00 54.55           N  
ATOM    356 HE21 GLN A  22     -27.677  -0.045   2.534  1.00 54.55           H  
ATOM    357 HE22 GLN A  22     -26.629   0.972   3.504  1.00 54.55           H  
ATOM    358  OE1 GLN A  22     -26.975   0.617   0.467  1.00 54.55           O  
ATOM    359  N   LEU A  23     -21.734   3.802   0.783  1.00 57.98           N  
ATOM    360  H   LEU A  23     -22.096   4.343   1.555  1.00 57.98           H  
ATOM    361  CA  LEU A  23     -20.313   3.441   0.799  1.00 57.98           C  
ATOM    362  HA  LEU A  23     -19.858   3.712  -0.153  1.00 57.98           H  
ATOM    363  C   LEU A  23     -20.205   1.918   0.962  1.00 57.98           C  
ATOM    364  CB  LEU A  23     -19.597   4.211   1.928  1.00 57.98           C  
ATOM    365  HB2 LEU A  23     -18.688   3.679   2.207  1.00 57.98           H  
ATOM    366  HB3 LEU A  23     -20.243   4.220   2.806  1.00 57.98           H  
ATOM    367  O   LEU A  23     -20.652   1.371   1.970  1.00 57.98           O  
ATOM    368  CG  LEU A  23     -19.227   5.656   1.530  1.00 57.98           C  
ATOM    369  HG  LEU A  23     -19.954   6.036   0.814  1.00 57.98           H  
ATOM    370  CD1 LEU A  23     -19.243   6.579   2.749  1.00 57.98           C  
ATOM    371 HD11 LEU A  23     -18.986   7.593   2.442  1.00 57.98           H  
ATOM    372 HD12 LEU A  23     -18.523   6.229   3.488  1.00 57.98           H  
ATOM    373 HD13 LEU A  23     -20.239   6.591   3.193  1.00 57.98           H  
ATOM    374  CD2 LEU A  23     -17.831   5.713   0.906  1.00 57.98           C  
ATOM    375 HD21 LEU A  23     -17.077   5.398   1.627  1.00 57.98           H  
ATOM    376 HD22 LEU A  23     -17.783   5.060   0.034  1.00 57.98           H  
ATOM    377 HD23 LEU A  23     -17.609   6.731   0.585  1.00 57.98           H  
ATOM    378  N   ALA A  24     -19.674   1.240  -0.055  1.00 55.18           N  
ATOM    379  H   ALA A  24     -19.321   1.753  -0.850  1.00 55.18           H  
ATOM    380  CA  ALA A  24     -19.517  -0.208  -0.069  1.00 55.18           C  
ATOM    381  HA  ALA A  24     -20.316  -0.662   0.518  1.00 55.18           H  
ATOM    382  C   ALA A  24     -18.171  -0.599   0.548  1.00 55.18           C  
ATOM    383  CB  ALA A  24     -19.645  -0.707  -1.515  1.00 55.18           C  
ATOM    384  HB1 ALA A  24     -20.616  -0.423  -1.919  1.00 55.18           H  
ATOM    385  HB2 ALA A  24     -19.552  -1.793  -1.537  1.00 55.18           H  
ATOM    386  HB3 ALA A  24     -18.857  -0.272  -2.131  1.00 55.18           H  
ATOM    387  O   ALA A  24     -17.152  -0.158   0.038  1.00 55.18           O  
ATOM    388  N   SER A  25     -18.207  -1.467   1.571  1.00 72.09           N  
ATOM    389  H   SER A  25     -19.124  -1.714   1.914  1.00 72.09           H  
ATOM    390  CA  SER A  25     -17.067  -2.108   2.258  1.00 72.09           C  
ATOM    391  HA  SER A  25     -17.494  -2.681   3.081  1.00 72.09           H  
ATOM    392  C   SER A  25     -16.008  -1.148   2.849  1.00 72.09           C  
ATOM    393  CB  SER A  25     -16.433  -3.120   1.311  1.00 72.09           C  
ATOM    394  HB2 SER A  25     -17.216  -3.674   0.793  1.00 72.09           H  
ATOM    395  HB3 SER A  25     -15.842  -2.579   0.573  1.00 72.09           H  
ATOM    396  O   SER A  25     -15.639  -0.144   2.242  1.00 72.09           O  
ATOM    397  OG  SER A  25     -15.612  -4.042   1.989  1.00 72.09           O  
ATOM    398  HG  SER A  25     -14.947  -4.268   1.335  1.00 72.09           H  
ATOM    399  N   PRO A  26     -15.489  -1.387   4.067  1.00 86.44           N  
ATOM    400  CA  PRO A  26     -14.471  -0.508   4.620  1.00 86.44           C  
ATOM    401  HA  PRO A  26     -14.838   0.518   4.588  1.00 86.44           H  
ATOM    402  C   PRO A  26     -13.175  -0.605   3.810  1.00 86.44           C  
ATOM    403  CB  PRO A  26     -14.298  -0.904   6.080  1.00 86.44           C  
ATOM    404  HB2 PRO A  26     -14.987  -0.327   6.697  1.00 86.44           H  
ATOM    405  HB3 PRO A  26     -13.272  -0.775   6.426  1.00 86.44           H  
ATOM    406  O   PRO A  26     -12.754  -1.683   3.395  1.00 86.44           O  
ATOM    407  CG  PRO A  26     -14.719  -2.365   6.084  1.00 86.44           C  
ATOM    408  HG2 PRO A  26     -13.866  -2.989   5.815  1.00 86.44           H  
ATOM    409  HG3 PRO A  26     -15.108  -2.630   7.067  1.00 86.44           H  
ATOM    410  CD  PRO A  26     -15.791  -2.460   4.994  1.00 86.44           C  
ATOM    411  HD2 PRO A  26     -15.755  -3.437   4.513  1.00 86.44           H  
ATOM    412  HD3 PRO A  26     -16.774  -2.281   5.428  1.00 86.44           H  
ATOM    413  N   ILE A  27     -12.525   0.547   3.645  1.00 93.45           N  
ATOM    414  H   ILE A  27     -12.803   1.321   4.231  1.00 93.45           H  
ATOM    415  CA  ILE A  27     -11.244   0.678   2.959  1.00 93.45           C  
ATOM    416  HA  ILE A  27     -11.064  -0.216   2.362  1.00 93.45           H  
ATOM    417  C   ILE A  27     -10.198   0.767   4.056  1.00 93.45           C  
ATOM    418  CB  ILE A  27     -11.180   1.900   2.015  1.00 93.45           C  
ATOM    419  HB  ILE A  27     -11.288   2.812   2.602  1.00 93.45           H  
ATOM    420  O   ILE A  27     -10.264   1.664   4.904  1.00 93.45           O  
ATOM    421  CG1 ILE A  27     -12.293   1.863   0.949  1.00 93.45           C  
ATOM    422 HG12 ILE A  27     -13.254   1.640   1.412  1.00 93.45           H  
ATOM    423 HG13 ILE A  27     -12.062   1.064   0.244  1.00 93.45           H  
ATOM    424  CG2 ILE A  27      -9.803   1.897   1.327  1.00 93.45           C  
ATOM    425 HG21 ILE A  27      -9.009   2.059   2.056  1.00 93.45           H  
ATOM    426 HG22 ILE A  27      -9.741   2.703   0.596  1.00 93.45           H  
ATOM    427 HG23 ILE A  27      -9.632   0.951   0.813  1.00 93.45           H  
ATOM    428  CD1 ILE A  27     -12.452   3.178   0.177  1.00 93.45           C  
ATOM    429 HD11 ILE A  27     -12.596   3.996   0.883  1.00 93.45           H  
ATOM    430 HD12 ILE A  27     -11.576   3.378  -0.439  1.00 93.45           H  
ATOM    431 HD13 ILE A  27     -13.324   3.110  -0.474  1.00 93.45           H  
ATOM    432  N   GLN A  28      -9.265  -0.175   4.068  1.00 95.54           N  
ATOM    433  H   GLN A  28      -9.266  -0.872   3.338  1.00 95.54           H  
ATOM    434  CA  GLN A  28      -8.195  -0.195   5.054  1.00 95.54           C  
ATOM    435  HA  GLN A  28      -8.458   0.465   5.880  1.00 95.54           H  
ATOM    436  C   GLN A  28      -6.896   0.324   4.446  1.00 95.54           C  
ATOM    437  CB  GLN A  28      -8.054  -1.599   5.646  1.00 95.54           C  
ATOM    438  HB2 GLN A  28      -9.013  -1.890   6.073  1.00 95.54           H  
ATOM    439  HB3 GLN A  28      -7.793  -2.305   4.858  1.00 95.54           H  
ATOM    440  O   GLN A  28      -6.497  -0.104   3.370  1.00 95.54           O  
ATOM    441  CG  GLN A  28      -6.985  -1.642   6.754  1.00 95.54           C  
ATOM    442  HG2 GLN A  28      -7.179  -0.849   7.477  1.00 95.54           H  
ATOM    443  HG3 GLN A  28      -5.996  -1.484   6.324  1.00 95.54           H  
ATOM    444  CD  GLN A  28      -6.973  -2.971   7.489  1.00 95.54           C  
ATOM    445  NE2 GLN A  28      -6.369  -3.086   8.645  1.00 95.54           N  
ATOM    446 HE21 GLN A  28      -5.768  -2.364   9.017  1.00 95.54           H  
ATOM    447 HE22 GLN A  28      -6.504  -3.980   9.096  1.00 95.54           H  
ATOM    448  OE1 GLN A  28      -7.507  -3.959   7.049  1.00 95.54           O  
ATOM    449  N   GLY A  29      -6.225   1.210   5.169  1.00 96.86           N  
ATOM    450  H   GLY A  29      -6.657   1.544   6.019  1.00 96.86           H  
ATOM    451  CA  GLY A  29      -4.830   1.572   4.976  1.00 96.86           C  
ATOM    452  HA2 GLY A  29      -4.685   2.634   5.174  1.00 96.86           H  
ATOM    453  HA3 GLY A  29      -4.515   1.364   3.954  1.00 96.86           H  
ATOM    454  C   GLY A  29      -3.985   0.775   5.957  1.00 96.86           C  
ATOM    455  O   GLY A  29      -4.269   0.731   7.160  1.00 96.86           O  
ATOM    456  N   MET A  30      -2.956   0.113   5.448  1.00 97.09           N  
ATOM    457  H   MET A  30      -2.810   0.133   4.449  1.00 97.09           H  
ATOM    458  CA  MET A  30      -2.063  -0.695   6.262  1.00 97.09           C  
ATOM    459  HA  MET A  30      -2.185  -0.404   7.305  1.00 97.09           H  
ATOM    460  C   MET A  30      -0.612  -0.443   5.885  1.00 97.09           C  
ATOM    461  CB  MET A  30      -2.456  -2.168   6.153  1.00 97.09           C  
ATOM    462  HB2 MET A  30      -2.233  -2.526   5.148  1.00 97.09           H  
ATOM    463  HB3 MET A  30      -3.529  -2.254   6.328  1.00 97.09           H  
ATOM    464  O   MET A  30      -0.242  -0.459   4.710  1.00 97.09           O  
ATOM    465  CG  MET A  30      -1.722  -3.027   7.185  1.00 97.09           C  
ATOM    466  HG2 MET A  30      -0.648  -2.936   7.020  1.00 97.09           H  
ATOM    467  HG3 MET A  30      -1.944  -2.650   8.184  1.00 97.09           H  
ATOM    468  SD  MET A  30      -2.141  -4.785   7.121  1.00 97.09           S  
ATOM    469  CE  MET A  30      -3.875  -4.775   7.638  1.00 97.09           C  
ATOM    470  HE1 MET A  30      -3.960  -4.284   8.608  1.00 97.09           H  
ATOM    471  HE2 MET A  30      -4.245  -5.797   7.720  1.00 97.09           H  
ATOM    472  HE3 MET A  30      -4.480  -4.246   6.902  1.00 97.09           H  
ATOM    473  N   VAL A  31       0.213  -0.240   6.906  1.00 96.14           N  
ATOM    474  H   VAL A  31      -0.175  -0.204   7.838  1.00 96.14           H  
ATOM    475  CA  VAL A  31       1.664  -0.124   6.772  1.00 96.14           C  
ATOM    476  HA  VAL A  31       1.934  -0.093   5.716  1.00 96.14           H  
ATOM    477  C   VAL A  31       2.313  -1.358   7.383  1.00 96.14           C  
ATOM    478  CB  VAL A  31       2.170   1.177   7.414  1.00 96.14           C  
ATOM    479  HB  VAL A  31       1.905   1.190   8.471  1.00 96.14           H  
ATOM    480  O   VAL A  31       1.950  -1.785   8.481  1.00 96.14           O  
ATOM    481  CG1 VAL A  31       3.686   1.308   7.281  1.00 96.14           C  
ATOM    482 HG11 VAL A  31       4.017   2.256   7.704  1.00 96.14           H  
ATOM    483 HG12 VAL A  31       3.972   1.263   6.230  1.00 96.14           H  
ATOM    484 HG13 VAL A  31       4.168   0.504   7.836  1.00 96.14           H  
ATOM    485  CG2 VAL A  31       1.551   2.397   6.732  1.00 96.14           C  
ATOM    486 HG21 VAL A  31       1.951   3.302   7.191  1.00 96.14           H  
ATOM    487 HG22 VAL A  31       0.468   2.396   6.856  1.00 96.14           H  
ATOM    488 HG23 VAL A  31       1.810   2.409   5.673  1.00 96.14           H  
ATOM    489  N   GLY A  32       3.270  -1.951   6.674  1.00 93.06           N  
ATOM    490  H   GLY A  32       3.514  -1.586   5.764  1.00 93.06           H  
ATOM    491  CA  GLY A  32       3.994  -3.110   7.176  1.00 93.06           C  
ATOM    492  HA2 GLY A  32       3.294  -3.933   7.320  1.00 93.06           H  
ATOM    493  HA3 GLY A  32       4.434  -2.863   8.143  1.00 93.06           H  
ATOM    494  C   GLY A  32       5.106  -3.585   6.253  1.00 93.06           C  
ATOM    495  O   GLY A  32       5.314  -3.063   5.159  1.00 93.06           O  
ATOM    496  N   THR A  33       5.849  -4.583   6.712  1.00 91.46           N  
ATOM    497  H   THR A  33       5.657  -4.992   7.616  1.00 91.46           H  
ATOM    498  CA  THR A  33       6.893  -5.222   5.917  1.00 91.46           C  
ATOM    499  HA  THR A  33       7.379  -4.467   5.299  1.00 91.46           H  
ATOM    500  C   THR A  33       6.316  -6.288   4.995  1.00 91.46           C  
ATOM    501  CB  THR A  33       7.966  -5.847   6.807  1.00 91.46           C  
ATOM    502  HB  THR A  33       8.646  -6.410   6.168  1.00 91.46           H  
ATOM    503  O   THR A  33       5.365  -6.989   5.338  1.00 91.46           O  
ATOM    504  CG2 THR A  33       8.752  -4.780   7.557  1.00 91.46           C  
ATOM    505 HG21 THR A  33       9.554  -5.249   8.128  1.00 91.46           H  
ATOM    506 HG22 THR A  33       9.189  -4.092   6.833  1.00 91.46           H  
ATOM    507 HG23 THR A  33       8.104  -4.230   8.239  1.00 91.46           H  
ATOM    508  OG1 THR A  33       7.398  -6.715   7.755  1.00 91.46           O  
ATOM    509  HG1 THR A  33       7.650  -7.606   7.503  1.00 91.46           H  
ATOM    510  N   ALA A  34       6.935  -6.442   3.827  1.00 90.28           N  
ATOM    511  H   ALA A  34       7.738  -5.863   3.627  1.00 90.28           H  
ATOM    512  CA  ALA A  34       6.615  -7.503   2.883  1.00 90.28           C  
ATOM    513  HA  ALA A  34       6.213  -8.354   3.434  1.00 90.28           H  
ATOM    514  C   ALA A  34       7.865  -7.983   2.143  1.00 90.28           C  
ATOM    515  CB  ALA A  34       5.542  -7.014   1.907  1.00 90.28           C  
ATOM    516  HB1 ALA A  34       5.922  -6.196   1.295  1.00 90.28           H  
ATOM    517  HB2 ALA A  34       5.262  -7.843   1.258  1.00 90.28           H  
ATOM    518  HB3 ALA A  34       4.661  -6.687   2.459  1.00 90.28           H  
ATOM    519  O   ALA A  34       8.866  -7.265   2.038  1.00 90.28           O  
ATOM    520  N   THR A  35       7.783  -9.193   1.596  1.00 84.83           N  
ATOM    521  H   THR A  35       6.938  -9.725   1.751  1.00 84.83           H  
ATOM    522  CA  THR A  35       8.892  -9.881   0.927  1.00 84.83           C  
ATOM    523  HA  THR A  35       9.766  -9.850   1.577  1.00 84.83           H  
ATOM    524  C   THR A  35       9.296  -9.204  -0.387  1.00 84.83           C  
ATOM    525  CB  THR A  35       8.499 -11.356   0.720  1.00 84.83           C  
ATOM    526  HB  THR A  35       7.639 -11.420   0.055  1.00 84.83           H  
ATOM    527  O   THR A  35      10.476  -9.149  -0.715  1.00 84.83           O  
ATOM    528  CG2 THR A  35       9.635 -12.216   0.175  1.00 84.83           C  
ATOM    529 HG21 THR A  35      10.552 -12.033   0.736  1.00 84.83           H  
ATOM    530 HG22 THR A  35       9.369 -13.270   0.257  1.00 84.83           H  
ATOM    531 HG23 THR A  35       9.795 -11.981  -0.877  1.00 84.83           H  
ATOM    532  OG1 THR A  35       8.155 -11.911   1.972  1.00 84.83           O  
ATOM    533  HG1 THR A  35       7.417 -12.518   1.879  1.00 84.83           H  
ATOM    534  N   ARG A  36       8.341  -8.643  -1.133  1.00 85.86           N  
ATOM    535  H   ARG A  36       7.390  -8.692  -0.795  1.00 85.86           H  
ATOM    536  CA  ARG A  36       8.575  -7.892  -2.378  1.00 85.86           C  
ATOM    537  HA  ARG A  36       9.553  -7.414  -2.331  1.00 85.86           H  
ATOM    538  C   ARG A  36       7.546  -6.779  -2.549  1.00 85.86           C  
ATOM    539  CB  ARG A  36       8.566  -8.859  -3.574  1.00 85.86           C  
ATOM    540  HB2 ARG A  36       9.392  -9.563  -3.470  1.00 85.86           H  
ATOM    541  HB3 ARG A  36       8.723  -8.286  -4.488  1.00 85.86           H  
ATOM    542  O   ARG A  36       6.683  -6.610  -1.700  1.00 85.86           O  
ATOM    543  CG  ARG A  36       7.266  -9.641  -3.760  1.00 85.86           C  
ATOM    544  HG2 ARG A  36       6.415  -8.960  -3.714  1.00 85.86           H  
ATOM    545  HG3 ARG A  36       7.182 -10.385  -2.968  1.00 85.86           H  
ATOM    546  CD  ARG A  36       7.266 -10.339  -5.121  1.00 85.86           C  
ATOM    547  HD2 ARG A  36       7.325  -9.581  -5.902  1.00 85.86           H  
ATOM    548  HD3 ARG A  36       8.140 -10.987  -5.184  1.00 85.86           H  
ATOM    549  NE  ARG A  36       6.042 -11.132  -5.310  1.00 85.86           N  
ATOM    550  HE  ARG A  36       5.291 -10.996  -4.649  1.00 85.86           H  
ATOM    551  NH1 ARG A  36       6.596 -12.081  -7.324  1.00 85.86           N  
ATOM    552 HH11 ARG A  36       6.291 -12.617  -8.124  1.00 85.86           H  
ATOM    553 HH12 ARG A  36       7.375 -11.441  -7.389  1.00 85.86           H  
ATOM    554  NH2 ARG A  36       4.696 -12.665  -6.303  1.00 85.86           N  
ATOM    555 HH21 ARG A  36       4.390 -13.165  -7.126  1.00 85.86           H  
ATOM    556 HH22 ARG A  36       4.012 -12.511  -5.576  1.00 85.86           H  
ATOM    557  CZ  ARG A  36       5.780 -11.946  -6.314  1.00 85.86           C  
ATOM    558  N   GLY A  37       7.629  -6.044  -3.651  1.00 87.89           N  
ATOM    559  H   GLY A  37       8.441  -6.174  -4.238  1.00 87.89           H  
ATOM    560  CA  GLY A  37       6.652  -5.027  -4.042  1.00 87.89           C  
ATOM    561  HA2 GLY A  37       6.335  -5.217  -5.067  1.00 87.89           H  
ATOM    562  HA3 GLY A  37       5.766  -5.090  -3.410  1.00 87.89           H  
ATOM    563  C   GLY A  37       7.210  -3.604  -3.957  1.00 87.89           C  
ATOM    564  O   GLY A  37       8.370  -3.414  -3.561  1.00 87.89           O  
ATOM    565  N   PRO A  38       6.420  -2.601  -4.365  1.00 89.07           N  
ATOM    566  CA  PRO A  38       6.849  -1.210  -4.353  1.00 89.07           C  
ATOM    567  HA  PRO A  38       7.785  -1.101  -4.901  1.00 89.07           H  
ATOM    568  C   PRO A  38       7.050  -0.728  -2.912  1.00 89.07           C  
ATOM    569  CB  PRO A  38       5.745  -0.449  -5.090  1.00 89.07           C  
ATOM    570  HB2 PRO A  38       5.954  -0.459  -6.160  1.00 89.07           H  
ATOM    571  HB3 PRO A  38       5.652   0.577  -4.737  1.00 89.07           H  
ATOM    572  O   PRO A  38       6.201  -0.951  -2.051  1.00 89.07           O  
ATOM    573  CG  PRO A  38       4.492  -1.281  -4.814  1.00 89.07           C  
ATOM    574  HG2 PRO A  38       3.735  -1.145  -5.586  1.00 89.07           H  
ATOM    575  HG3 PRO A  38       4.091  -1.023  -3.834  1.00 89.07           H  
ATOM    576  CD  PRO A  38       5.028  -2.712  -4.789  1.00 89.07           C  
ATOM    577  HD2 PRO A  38       4.440  -3.315  -4.097  1.00 89.07           H  
ATOM    578  HD3 PRO A  38       4.984  -3.138  -5.791  1.00 89.07           H  
ATOM    579  N   LEU A  39       8.190  -0.089  -2.642  1.00 90.00           N  
ATOM    580  H   LEU A  39       8.817   0.128  -3.403  1.00 90.00           H  
ATOM    581  CA  LEU A  39       8.460   0.525  -1.341  1.00 90.00           C  
ATOM    582  HA  LEU A  39       8.051  -0.108  -0.553  1.00 90.00           H  
ATOM    583  C   LEU A  39       7.754   1.871  -1.232  1.00 90.00           C  
ATOM    584  CB  LEU A  39       9.970   0.712  -1.120  1.00 90.00           C  
ATOM    585  HB2 LEU A  39      10.114   1.414  -0.299  1.00 90.00           H  
ATOM    586  HB3 LEU A  39      10.398   1.166  -2.014  1.00 90.00           H  
ATOM    587  O   LEU A  39       7.727   2.633  -2.199  1.00 90.00           O  
ATOM    588  CG  LEU A  39      10.741  -0.570  -0.777  1.00 90.00           C  
ATOM    589  HG  LEU A  39      10.604  -1.305  -1.569  1.00 90.00           H  
ATOM    590  CD1 LEU A  39      12.224  -0.235  -0.653  1.00 90.00           C  
ATOM    591 HD11 LEU A  39      12.553   0.344  -1.516  1.00 90.00           H  
ATOM    592 HD12 LEU A  39      12.394   0.377   0.232  1.00 90.00           H  
ATOM    593 HD13 LEU A  39      12.809  -1.149  -0.555  1.00 90.00           H  
ATOM    594  CD2 LEU A  39      10.312  -1.167   0.562  1.00 90.00           C  
ATOM    595 HD21 LEU A  39      10.903  -2.061   0.762  1.00 90.00           H  
ATOM    596 HD22 LEU A  39      10.457  -0.445   1.365  1.00 90.00           H  
ATOM    597 HD23 LEU A  39       9.261  -1.453   0.531  1.00 90.00           H  
ATOM    598  N   ASN A  40       7.231   2.170  -0.040  1.00 92.99           N  
ATOM    599  H   ASN A  40       7.283   1.477   0.693  1.00 92.99           H  
ATOM    600  CA  ASN A  40       6.656   3.468   0.311  1.00 92.99           C  
ATOM    601  HA  ASN A  40       6.117   3.347   1.250  1.00 92.99           H  
ATOM    602  C   ASN A  40       5.606   3.974  -0.689  1.00 92.99           C  
ATOM    603  CB  ASN A  40       7.802   4.460   0.557  1.00 92.99           C  
ATOM    604  HB2 ASN A  40       7.375   5.456   0.671  1.00 92.99           H  
ATOM    605  HB3 ASN A  40       8.475   4.480  -0.299  1.00 92.99           H  
ATOM    606  O   ASN A  40       5.479   5.168  -0.914  1.00 92.99           O  
ATOM    607  CG  ASN A  40       8.564   4.151   1.826  1.00 92.99           C  
ATOM    608  ND2 ASN A  40       9.864   4.323   1.834  1.00 92.99           N  
ATOM    609 HD21 ASN A  40      10.313   4.204   2.731  1.00 92.99           H  
ATOM    610 HD22 ASN A  40      10.344   4.720   1.040  1.00 92.99           H  
ATOM    611  OD1 ASN A  40       7.988   3.777   2.831  1.00 92.99           O  
ATOM    612  N   THR A  41       4.876   3.057  -1.323  1.00 93.18           N  
ATOM    613  H   THR A  41       5.042   2.082  -1.121  1.00 93.18           H  
ATOM    614  CA  THR A  41       3.828   3.392  -2.288  1.00 93.18           C  
ATOM    615  HA  THR A  41       3.658   4.468  -2.300  1.00 93.18           H  
ATOM    616  C   THR A  41       2.550   2.666  -1.883  1.00 93.18           C  
ATOM    617  CB  THR A  41       4.236   3.000  -3.711  1.00 93.18           C  
ATOM    618  HB  THR A  41       4.286   1.913  -3.778  1.00 93.18           H  
ATOM    619  O   THR A  41       2.509   1.432  -1.981  1.00 93.18           O  
ATOM    620  CG2 THR A  41       3.239   3.519  -4.746  1.00 93.18           C  
ATOM    621 HG21 THR A  41       3.587   3.258  -5.746  1.00 93.18           H  
ATOM    622 HG22 THR A  41       2.259   3.067  -4.589  1.00 93.18           H  
ATOM    623 HG23 THR A  41       3.154   4.603  -4.671  1.00 93.18           H  
ATOM    624  OG1 THR A  41       5.500   3.534  -4.048  1.00 93.18           O  
ATOM    625  HG1 THR A  41       6.086   3.430  -3.294  1.00 93.18           H  
ATOM    626  N   PRO A  42       1.510   3.388  -1.430  1.00 95.36           N  
ATOM    627  CA  PRO A  42       0.210   2.797  -1.150  1.00 95.36           C  
ATOM    628  HA  PRO A  42       0.312   2.082  -0.333  1.00 95.36           H  
ATOM    629  C   PRO A  42      -0.337   2.099  -2.395  1.00 95.36           C  
ATOM    630  CB  PRO A  42      -0.687   3.952  -0.698  1.00 95.36           C  
ATOM    631  HB2 PRO A  42      -1.212   4.381  -1.551  1.00 95.36           H  
ATOM    632  HB3 PRO A  42      -1.396   3.635   0.067  1.00 95.36           H  
ATOM    633  O   PRO A  42      -0.601   2.727  -3.418  1.00 95.36           O  
ATOM    634  CG  PRO A  42       0.304   4.979  -0.158  1.00 95.36           C  
ATOM    635  HG2 PRO A  42       0.572   4.725   0.867  1.00 95.36           H  
ATOM    636  HG3 PRO A  42      -0.083   5.997  -0.203  1.00 95.36           H  
ATOM    637  CD  PRO A  42       1.510   4.800  -1.072  1.00 95.36           C  
ATOM    638  HD2 PRO A  42       1.386   5.405  -1.970  1.00 95.36           H  
ATOM    639  HD3 PRO A  42       2.420   5.086  -0.544  1.00 95.36           H  
ATOM    640  N   THR A  43      -0.482   0.779  -2.323  1.00 95.77           N  
ATOM    641  H   THR A  43      -0.191   0.308  -1.478  1.00 95.77           H  
ATOM    642  CA  THR A  43      -0.940  -0.034  -3.454  1.00 95.77           C  
ATOM    643  HA  THR A  43      -1.062   0.592  -4.338  1.00 95.77           H  
ATOM    644  C   THR A  43      -2.282  -0.661  -3.119  1.00 95.77           C  
ATOM    645  CB  THR A  43       0.091  -1.110  -3.802  1.00 95.77           C  
ATOM    646  HB  THR A  43       0.150  -1.820  -2.977  1.00 95.77           H  
ATOM    647  O   THR A  43      -2.396  -1.358  -2.111  1.00 95.77           O  
ATOM    648  CG2 THR A  43      -0.269  -1.863  -5.082  1.00 95.77           C  
ATOM    649 HG21 THR A  43       0.535  -2.558  -5.325  1.00 95.77           H  
ATOM    650 HG22 THR A  43      -1.192  -2.427  -4.944  1.00 95.77           H  
ATOM    651 HG23 THR A  43      -0.389  -1.160  -5.906  1.00 95.77           H  
ATOM    652  OG1 THR A  43       1.358  -0.525  -4.010  1.00 95.77           O  
ATOM    653  HG1 THR A  43       1.549   0.047  -3.263  1.00 95.77           H  
ATOM    654  N   LEU A  44      -3.291  -0.427  -3.964  1.00 96.25           N  
ATOM    655  H   LEU A  44      -3.130   0.173  -4.761  1.00 96.25           H  
ATOM    656  CA  LEU A  44      -4.619  -1.014  -3.799  1.00 96.25           C  
ATOM    657  HA  LEU A  44      -4.906  -0.888  -2.755  1.00 96.25           H  
ATOM    658  C   LEU A  44      -4.598  -2.514  -4.121  1.00 96.25           C  
ATOM    659  CB  LEU A  44      -5.647  -0.269  -4.668  1.00 96.25           C  
ATOM    660  HB2 LEU A  44      -5.653   0.785  -4.387  1.00 96.25           H  
ATOM    661  HB3 LEU A  44      -5.333  -0.338  -5.709  1.00 96.25           H  
ATOM    662  O   LEU A  44      -4.259  -2.933  -5.229  1.00 96.25           O  
ATOM    663  CG  LEU A  44      -7.083  -0.823  -4.551  1.00 96.25           C  
ATOM    664  HG  LEU A  44      -7.091  -1.878  -4.826  1.00 96.25           H  
ATOM    665  CD1 LEU A  44      -7.666  -0.682  -3.143  1.00 96.25           C  
ATOM    666 HD11 LEU A  44      -7.628   0.360  -2.826  1.00 96.25           H  
ATOM    667 HD12 LEU A  44      -8.703  -1.020  -3.135  1.00 96.25           H  
ATOM    668 HD13 LEU A  44      -7.103  -1.290  -2.435  1.00 96.25           H  
ATOM    669  CD2 LEU A  44      -7.999  -0.087  -5.527  1.00 96.25           C  
ATOM    670 HD21 LEU A  44      -7.617  -0.189  -6.543  1.00 96.25           H  
ATOM    671 HD22 LEU A  44      -9.002  -0.512  -5.484  1.00 96.25           H  
ATOM    672 HD23 LEU A  44      -8.047   0.970  -5.265  1.00 96.25           H  
ATOM    673  N   ILE A  45      -5.037  -3.307  -3.156  1.00 96.11           N  
ATOM    674  H   ILE A  45      -5.256  -2.871  -2.271  1.00 96.11           H  
ATOM    675  CA  ILE A  45      -5.177  -4.752  -3.210  1.00 96.11           C  
ATOM    676  HA  ILE A  45      -4.960  -5.095  -4.221  1.00 96.11           H  
ATOM    677  C   ILE A  45      -6.623  -5.117  -2.878  1.00 96.11           C  
ATOM    678  CB  ILE A  45      -4.184  -5.418  -2.239  1.00 96.11           C  
ATOM    679  HB  ILE A  45      -4.429  -5.098  -1.226  1.00 96.11           H  
ATOM    680  O   ILE A  45      -7.202  -4.634  -1.906  1.00 96.11           O  
ATOM    681  CG1 ILE A  45      -2.706  -5.032  -2.491  1.00 96.11           C  
ATOM    682 HG12 ILE A  45      -2.092  -5.482  -1.711  1.00 96.11           H  
ATOM    683 HG13 ILE A  45      -2.596  -3.952  -2.388  1.00 96.11           H  
ATOM    684  CG2 ILE A  45      -4.345  -6.941  -2.303  1.00 96.11           C  
ATOM    685 HG21 ILE A  45      -5.306  -7.243  -1.887  1.00 96.11           H  
ATOM    686 HG22 ILE A  45      -4.261  -7.297  -3.329  1.00 96.11           H  
ATOM    687 HG23 ILE A  45      -3.555  -7.391  -1.701  1.00 96.11           H  
ATOM    688  CD1 ILE A  45      -2.131  -5.451  -3.853  1.00 96.11           C  
ATOM    689 HD11 ILE A  45      -2.097  -6.537  -3.931  1.00 96.11           H  
ATOM    690 HD12 ILE A  45      -2.730  -5.043  -4.667  1.00 96.11           H  
ATOM    691 HD13 ILE A  45      -1.115  -5.068  -3.948  1.00 96.11           H  
ATOM    692  N   THR A  46      -7.202  -5.990  -3.697  1.00 94.84           N  
ATOM    693  H   THR A  46      -6.674  -6.298  -4.502  1.00 94.84           H  
ATOM    694  CA  THR A  46      -8.623  -6.367  -3.621  1.00 94.84           C  
ATOM    695  HA  THR A  46      -9.089  -5.812  -2.807  1.00 94.84           H  
ATOM    696  C   THR A  46      -8.855  -7.838  -3.307  1.00 94.84           C  
ATOM    697  CB  THR A  46      -9.356  -6.010  -4.919  1.00 94.84           C  
ATOM    698  HB  THR A  46     -10.405  -6.290  -4.818  1.00 94.84           H  
ATOM    699  O   THR A  46      -9.966  -8.239  -2.972  1.00 94.84           O  
ATOM    700  CG2 THR A  46      -9.287  -4.516  -5.240  1.00 94.84           C  
ATOM    701 HG21 THR A  46      -9.676  -3.944  -4.398  1.00 94.84           H  
ATOM    702 HG22 THR A  46      -9.898  -4.310  -6.119  1.00 94.84           H  
ATOM    703 HG23 THR A  46      -8.260  -4.209  -5.439  1.00 94.84           H  
ATOM    704  OG1 THR A  46      -8.794  -6.723  -6.004  1.00 94.84           O  
ATOM    705  HG1 THR A  46      -7.881  -6.451  -6.119  1.00 94.84           H  
ATOM    706  N   SER A  47      -7.810  -8.660  -3.398  1.00 94.33           N  
ATOM    707  H   SER A  47      -6.908  -8.270  -3.629  1.00 94.33           H  
ATOM    708  CA  SER A  47      -7.888 -10.085  -3.099  1.00 94.33           C  
ATOM    709  HA  SER A  47      -8.685 -10.247  -2.373  1.00 94.33           H  
ATOM    710  C   SER A  47      -6.595 -10.597  -2.492  1.00 94.33           C  
ATOM    711  CB  SER A  47      -8.226 -10.889  -4.360  1.00 94.33           C  
ATOM    712  HB2 SER A  47      -8.437 -11.920  -4.076  1.00 94.33           H  
ATOM    713  HB3 SER A  47      -9.116 -10.474  -4.834  1.00 94.33           H  
ATOM    714  O   SER A  47      -5.507 -10.065  -2.732  1.00 94.33           O  
ATOM    715  OG  SER A  47      -7.146 -10.882  -5.277  1.00 94.33           O  
ATOM    716  HG  SER A  47      -7.219 -10.070  -5.785  1.00 94.33           H  
ATOM    717  N   ARG A  48      -6.710 -11.699  -1.751  1.00 93.46           N  
ATOM    718  H   ARG A  48      -7.638 -12.030  -1.530  1.00 93.46           H  
ATOM    719  CA  ARG A  48      -5.556 -12.410  -1.205  1.00 93.46           C  
ATOM    720  HA  ARG A  48      -5.022 -11.738  -0.532  1.00 93.46           H  
ATOM    721  C   ARG A  48      -4.557 -12.816  -2.293  1.00 93.46           C  
ATOM    722  CB  ARG A  48      -6.070 -13.609  -0.405  1.00 93.46           C  
ATOM    723  HB2 ARG A  48      -6.713 -13.256   0.401  1.00 93.46           H  
ATOM    724  HB3 ARG A  48      -6.646 -14.267  -1.056  1.00 93.46           H  
ATOM    725  O   ARG A  48      -3.361 -12.645  -2.097  1.00 93.46           O  
ATOM    726  CG  ARG A  48      -4.897 -14.381   0.190  1.00 93.46           C  
ATOM    727  HG2 ARG A  48      -4.263 -14.754  -0.615  1.00 93.46           H  
ATOM    728  HG3 ARG A  48      -4.306 -13.720   0.823  1.00 93.46           H  
ATOM    729  CD  ARG A  48      -5.378 -15.579   0.996  1.00 93.46           C  
ATOM    730  HD2 ARG A  48      -6.086 -16.148   0.393  1.00 93.46           H  
ATOM    731  HD3 ARG A  48      -5.874 -15.242   1.906  1.00 93.46           H  
ATOM    732  NE  ARG A  48      -4.208 -16.403   1.313  1.00 93.46           N  
ATOM    733  HE  ARG A  48      -3.317 -15.927   1.327  1.00 93.46           H  
ATOM    734  NH1 ARG A  48      -5.260 -18.430   1.530  1.00 93.46           N  
ATOM    735 HH11 ARG A  48      -5.155 -19.378   1.861  1.00 93.46           H  
ATOM    736 HH12 ARG A  48      -6.158 -17.970   1.573  1.00 93.46           H  
ATOM    737  NH2 ARG A  48      -3.036 -18.324   1.463  1.00 93.46           N  
ATOM    738 HH21 ARG A  48      -2.157 -17.826   1.445  1.00 93.46           H  
ATOM    739 HH22 ARG A  48      -3.053 -19.317   1.651  1.00 93.46           H  
ATOM    740  CZ  ARG A  48      -4.180 -17.709   1.432  1.00 93.46           C  
ATOM    741  N   THR A  49      -5.019 -13.326  -3.433  1.00 93.57           N  
ATOM    742  H   THR A  49      -6.011 -13.485  -3.541  1.00 93.57           H  
ATOM    743  CA  THR A  49      -4.130 -13.732  -4.536  1.00 93.57           C  
ATOM    744  HA  THR A  49      -3.413 -14.465  -4.165  1.00 93.57           H  
ATOM    745  C   THR A  49      -3.332 -12.542  -5.065  1.00 93.57           C  
ATOM    746  CB  THR A  49      -4.929 -14.384  -5.669  1.00 93.57           C  
ATOM    747  HB  THR A  49      -5.589 -13.646  -6.126  1.00 93.57           H  
ATOM    748  O   THR A  49      -2.109 -12.612  -5.138  1.00 93.57           O  
ATOM    749  CG2 THR A  49      -4.035 -14.993  -6.745  1.00 93.57           C  
ATOM    750 HG21 THR A  49      -4.638 -15.506  -7.494  1.00 93.57           H  
ATOM    751 HG22 THR A  49      -3.470 -14.208  -7.248  1.00 93.57           H  
ATOM    752 HG23 THR A  49      -3.328 -15.694  -6.301  1.00 93.57           H  
ATOM    753  OG1 THR A  49      -5.717 -15.425  -5.132  1.00 93.57           O  
ATOM    754  HG1 THR A  49      -6.025 -15.949  -5.876  1.00 93.57           H  
ATOM    755  N   GLN A  50      -4.000 -11.408  -5.305  1.00 94.91           N  
ATOM    756  H   GLN A  50      -5.002 -11.391  -5.180  1.00 94.91           H  
ATOM    757  CA  GLN A  50      -3.339 -10.177  -5.743  1.00 94.91           C  
ATOM    758  HA  GLN A  50      -2.818 -10.379  -6.678  1.00 94.91           H  
ATOM    759  C   GLN A  50      -2.301  -9.678  -4.723  1.00 94.91           C  
ATOM    760  CB  GLN A  50      -4.415  -9.110  -5.991  1.00 94.91           C  
ATOM    761  HB2 GLN A  50      -4.887  -8.862  -5.040  1.00 94.91           H  
ATOM    762  HB3 GLN A  50      -5.175  -9.516  -6.658  1.00 94.91           H  
ATOM    763  O   GLN A  50      -1.252  -9.162  -5.121  1.00 94.91           O  
ATOM    764  CG  GLN A  50      -3.850  -7.831  -6.631  1.00 94.91           C  
ATOM    765  HG2 GLN A  50      -3.535  -8.051  -7.651  1.00 94.91           H  
ATOM    766  HG3 GLN A  50      -2.979  -7.483  -6.076  1.00 94.91           H  
ATOM    767  CD  GLN A  50      -4.850  -6.680  -6.653  1.00 94.91           C  
ATOM    768  NE2 GLN A  50      -4.473  -5.555  -7.212  1.00 94.91           N  
ATOM    769 HE21 GLN A  50      -5.054  -4.742  -7.067  1.00 94.91           H  
ATOM    770 HE22 GLN A  50      -3.537  -5.451  -7.577  1.00 94.91           H  
ATOM    771  OE1 GLN A  50      -5.954  -6.750  -6.127  1.00 94.91           O  
ATOM    772  N   PHE A  51      -2.565  -9.850  -3.421  1.00 95.34           N  
ATOM    773  H   PHE A  51      -3.460 -10.233  -3.150  1.00 95.34           H  
ATOM    774  CA  PHE A  51      -1.597  -9.522  -2.374  1.00 95.34           C  
ATOM    775  HA  PHE A  51      -1.326  -8.471  -2.468  1.00 95.34           H  
ATOM    776  C   PHE A  51      -0.315 -10.346  -2.529  1.00 95.34           C  
ATOM    777  CB  PHE A  51      -2.190  -9.745  -0.973  1.00 95.34           C  
ATOM    778  HB2 PHE A  51      -3.178  -9.292  -0.893  1.00 95.34           H  
ATOM    779  HB3 PHE A  51      -2.324 -10.811  -0.791  1.00 95.34           H  
ATOM    780  O   PHE A  51       0.775  -9.785  -2.575  1.00 95.34           O  
ATOM    781  CG  PHE A  51      -1.290  -9.191   0.110  1.00 95.34           C  
ATOM    782  CD1 PHE A  51      -0.309 -10.019   0.688  1.00 95.34           C  
ATOM    783  HD1 PHE A  51      -0.228 -11.055   0.394  1.00 95.34           H  
ATOM    784  CD2 PHE A  51      -1.368  -7.837   0.484  1.00 95.34           C  
ATOM    785  HD2 PHE A  51      -2.116  -7.188   0.052  1.00 95.34           H  
ATOM    786  CE1 PHE A  51       0.602  -9.493   1.617  1.00 95.34           C  
ATOM    787  HE1 PHE A  51       1.374 -10.128   2.026  1.00 95.34           H  
ATOM    788  CE2 PHE A  51      -0.457  -7.314   1.416  1.00 95.34           C  
ATOM    789  HE2 PHE A  51      -0.507  -6.271   1.692  1.00 95.34           H  
ATOM    790  CZ  PHE A  51       0.533  -8.137   1.977  1.00 95.34           C  
ATOM    791  HZ  PHE A  51       1.248  -7.717   2.669  1.00 95.34           H  
ATOM    792  N   ILE A  52      -0.436 -11.669  -2.662  1.00 92.71           N  
ATOM    793  H   ILE A  52      -1.366 -12.063  -2.677  1.00 92.71           H  
ATOM    794  CA  ILE A  52       0.718 -12.573  -2.789  1.00 92.71           C  
ATOM    795  HA  ILE A  52       1.421 -12.350  -1.986  1.00 92.71           H  
ATOM    796  C   ILE A  52       1.476 -12.327  -4.103  1.00 92.71           C  
ATOM    797  CB  ILE A  52       0.249 -14.040  -2.647  1.00 92.71           C  
ATOM    798  HB  ILE A  52      -0.453 -14.251  -3.453  1.00 92.71           H  
ATOM    799  O   ILE A  52       2.713 -12.337  -4.135  1.00 92.71           O  
ATOM    800  CG1 ILE A  52      -0.486 -14.310  -1.311  1.00 92.71           C  
ATOM    801 HG12 ILE A  52      -1.364 -13.668  -1.244  1.00 92.71           H  
ATOM    802 HG13 ILE A  52      -0.846 -15.339  -1.309  1.00 92.71           H  
ATOM    803  CG2 ILE A  52       1.429 -15.014  -2.794  1.00 92.71           C  
ATOM    804 HG21 ILE A  52       2.231 -14.748  -2.106  1.00 92.71           H  
ATOM    805 HG22 ILE A  52       1.105 -16.034  -2.588  1.00 92.71           H  
ATOM    806 HG23 ILE A  52       1.812 -14.988  -3.814  1.00 92.71           H  
ATOM    807  CD1 ILE A  52       0.335 -14.082  -0.040  1.00 92.71           C  
ATOM    808 HD11 ILE A  52       0.816 -13.104  -0.055  1.00 92.71           H  
ATOM    809 HD12 ILE A  52       1.089 -14.864   0.053  1.00 92.71           H  
ATOM    810 HD13 ILE A  52      -0.325 -14.117   0.826  1.00 92.71           H  
ATOM    811  N   ASP A  53       0.764 -12.021  -5.184  1.00 89.56           N  
ATOM    812  H   ASP A  53      -0.242 -12.110  -5.146  1.00 89.56           H  
ATOM    813  CA  ASP A  53       1.377 -11.693  -6.471  1.00 89.56           C  
ATOM    814  HA  ASP A  53       2.084 -12.480  -6.733  1.00 89.56           H  
ATOM    815  C   ASP A  53       2.169 -10.378  -6.422  1.00 89.56           C  
ATOM    816  CB  ASP A  53       0.304 -11.660  -7.567  1.00 89.56           C  
ATOM    817  HB2 ASP A  53       0.742 -11.232  -8.469  1.00 89.56           H  
ATOM    818  HB3 ASP A  53      -0.516 -11.015  -7.251  1.00 89.56           H  
ATOM    819  O   ASP A  53       3.270 -10.301  -6.968  1.00 89.56           O  
ATOM    820  CG  ASP A  53      -0.232 -13.052  -7.919  1.00 89.56           C  
ATOM    821  OD1 ASP A  53       0.486 -14.045  -7.651  1.00 89.56           O  
ATOM    822  OD2 ASP A  53      -1.339 -13.100  -8.496  1.00 89.56           O  
ATOM    823  N   THR A  54       1.671  -9.367  -5.709  1.00 91.21           N  
ATOM    824  H   THR A  54       0.755  -9.486  -5.300  1.00 91.21           H  
ATOM    825  CA  THR A  54       2.324  -8.049  -5.619  1.00 91.21           C  
ATOM    826  HA  THR A  54       2.809  -7.831  -6.571  1.00 91.21           H  
ATOM    827  C   THR A  54       3.404  -7.998  -4.536  1.00 91.21           C  
ATOM    828  CB  THR A  54       1.283  -6.945  -5.374  1.00 91.21           C  
ATOM    829  HB  THR A  54       0.839  -7.078  -4.387  1.00 91.21           H  
ATOM    830  O   THR A  54       4.535  -7.587  -4.798  1.00 91.21           O  
ATOM    831  CG2 THR A  54       1.908  -5.550  -5.441  1.00 91.21           C  
ATOM    832 HG21 THR A  54       2.585  -5.405  -4.599  1.00 91.21           H  
ATOM    833 HG22 THR A  54       2.458  -5.420  -6.373  1.00 91.21           H  
ATOM    834 HG23 THR A  54       1.123  -4.798  -5.375  1.00 91.21           H  
ATOM    835  OG1 THR A  54       0.248  -7.027  -6.330  1.00 91.21           O  
ATOM    836  HG1 THR A  54      -0.304  -7.771  -6.079  1.00 91.21           H  
ATOM    837  N   PHE A  55       3.072  -8.431  -3.319  1.00 92.11           N  
ATOM    838  H   PHE A  55       2.137  -8.788  -3.184  1.00 92.11           H  
ATOM    839  CA  PHE A  55       3.887  -8.263  -2.111  1.00 92.11           C  
ATOM    840  HA  PHE A  55       4.669  -7.539  -2.340  1.00 92.11           H  
ATOM    841  C   PHE A  55       4.614  -9.540  -1.660  1.00 92.11           C  
ATOM    842  CB  PHE A  55       3.020  -7.647  -1.004  1.00 92.11           C  
ATOM    843  HB2 PHE A  55       3.551  -7.706  -0.054  1.00 92.11           H  
ATOM    844  HB3 PHE A  55       2.105  -8.228  -0.887  1.00 92.11           H  
ATOM    845  O   PHE A  55       5.541  -9.487  -0.848  1.00 92.11           O  
ATOM    846  CG  PHE A  55       2.683  -6.189  -1.252  1.00 92.11           C  
ATOM    847  CD1 PHE A  55       3.693  -5.211  -1.161  1.00 92.11           C  
ATOM    848  HD1 PHE A  55       4.695  -5.499  -0.881  1.00 92.11           H  
ATOM    849  CD2 PHE A  55       1.372  -5.804  -1.587  1.00 92.11           C  
ATOM    850  HD2 PHE A  55       0.588  -6.545  -1.645  1.00 92.11           H  
ATOM    851  CE1 PHE A  55       3.405  -3.862  -1.426  1.00 92.11           C  
ATOM    852  HE1 PHE A  55       4.180  -3.112  -1.374  1.00 92.11           H  
ATOM    853  CE2 PHE A  55       1.079  -4.449  -1.829  1.00 92.11           C  
ATOM    854  HE2 PHE A  55       0.071  -4.143  -2.065  1.00 92.11           H  
ATOM    855  CZ  PHE A  55       2.095  -3.481  -1.748  1.00 92.11           C  
ATOM    856  HZ  PHE A  55       1.876  -2.437  -1.913  1.00 92.11           H  
ATOM    857  N   GLY A  56       4.283 -10.686  -2.261  1.00 88.26           N  
ATOM    858  H   GLY A  56       3.463 -10.685  -2.851  1.00 88.26           H  
ATOM    859  CA  GLY A  56       4.877 -11.979  -1.926  1.00 88.26           C  
ATOM    860  HA2 GLY A  56       4.793 -12.651  -2.780  1.00 88.26           H  
ATOM    861  HA3 GLY A  56       5.936 -11.853  -1.699  1.00 88.26           H  
ATOM    862  C   GLY A  56       4.219 -12.650  -0.724  1.00 88.26           C  
ATOM    863  O   GLY A  56       3.321 -12.106  -0.084  1.00 88.26           O  
ATOM    864  N   GLU A  57       4.671 -13.866  -0.428  1.00 88.93           N  
ATOM    865  H   GLU A  57       5.408 -14.278  -0.982  1.00 88.93           H  
ATOM    866  CA  GLU A  57       4.206 -14.612   0.740  1.00 88.93           C  
ATOM    867  HA  GLU A  57       3.117 -14.595   0.730  1.00 88.93           H  
ATOM    868  C   GLU A  57       4.717 -13.959   2.038  1.00 88.93           C  
ATOM    869  CB  GLU A  57       4.628 -16.084   0.648  1.00 88.93           C  
ATOM    870  HB2 GLU A  57       4.341 -16.588   1.572  1.00 88.93           H  
ATOM    871  HB3 GLU A  57       5.710 -16.138   0.535  1.00 88.93           H  
ATOM    872  O   GLU A  57       5.909 -13.623   2.111  1.00 88.93           O  
ATOM    873  CG  GLU A  57       3.943 -16.790  -0.535  1.00 88.93           C  
ATOM    874  HG2 GLU A  57       4.197 -16.268  -1.457  1.00 88.93           H  
ATOM    875  HG3 GLU A  57       2.864 -16.727  -0.398  1.00 88.93           H  
ATOM    876  CD  GLU A  57       4.347 -18.264  -0.691  1.00 88.93           C  
ATOM    877  OE1 GLU A  57       3.752 -18.923  -1.573  1.00 88.93           O  
ATOM    878  OE2 GLU A  57       5.257 -18.723   0.033  1.00 88.93           O  
ATOM    879  N   PRO A  58       3.848 -13.771   3.053  1.00 88.25           N  
ATOM    880  CA  PRO A  58       4.250 -13.257   4.357  1.00 88.25           C  
ATOM    881  HA  PRO A  58       4.629 -12.243   4.234  1.00 88.25           H  
ATOM    882  C   PRO A  58       5.319 -14.137   5.008  1.00 88.25           C  
ATOM    883  CB  PRO A  58       2.978 -13.228   5.211  1.00 88.25           C  
ATOM    884  HB2 PRO A  58       2.883 -14.157   5.774  1.00 88.25           H  
ATOM    885  HB3 PRO A  58       2.969 -12.374   5.888  1.00 88.25           H  
ATOM    886  O   PRO A  58       5.171 -15.359   5.082  1.00 88.25           O  
ATOM    887  CG  PRO A  58       1.847 -13.156   4.191  1.00 88.25           C  
ATOM    888  HG2 PRO A  58       0.926 -13.595   4.576  1.00 88.25           H  
ATOM    889  HG3 PRO A  58       1.680 -12.121   3.892  1.00 88.25           H  
ATOM    890  CD  PRO A  58       2.402 -13.943   3.009  1.00 88.25           C  
ATOM    891  HD2 PRO A  58       2.165 -15.002   3.112  1.00 88.25           H  
ATOM    892  HD3 PRO A  58       1.979 -13.539   2.090  1.00 88.25           H  
ATOM    893  N   HIS A  59       6.383 -13.517   5.513  1.00 82.29           N  
ATOM    894  H   HIS A  59       6.480 -12.518   5.400  1.00 82.29           H  
ATOM    895  CA  HIS A  59       7.427 -14.210   6.258  1.00 82.29           C  
ATOM    896  HA  HIS A  59       7.391 -15.265   5.984  1.00 82.29           H  
ATOM    897  C   HIS A  59       7.191 -14.151   7.773  1.00 82.29           C  
ATOM    898  CB  HIS A  59       8.798 -13.672   5.824  1.00 82.29           C  
ATOM    899  HB2 HIS A  59       9.143 -12.904   6.517  1.00 82.29           H  
ATOM    900  HB3 HIS A  59       8.709 -13.221   4.836  1.00 82.29           H  
ATOM    901  O   HIS A  59       6.196 -13.600   8.247  1.00 82.29           O  
ATOM    902  CG  HIS A  59       9.814 -14.772   5.702  1.00 82.29           C  
ATOM    903  CD2 HIS A  59      10.964 -14.939   6.423  1.00 82.29           C  
ATOM    904  HD2 HIS A  59      11.339 -14.281   7.193  1.00 82.29           H  
ATOM    905  ND1 HIS A  59       9.730 -15.819   4.813  1.00 82.29           N  
ATOM    906  HD1 HIS A  59       9.014 -15.944   4.112  1.00 82.29           H  
ATOM    907  CE1 HIS A  59      10.802 -16.604   4.996  1.00 82.29           C  
ATOM    908  HE1 HIS A  59      11.024 -17.498   4.432  1.00 82.29           H  
ATOM    909  NE2 HIS A  59      11.568 -16.121   5.985  1.00 82.29           N  
ATOM    910  N   THR A  60       8.107 -14.737   8.554  1.00 77.68           N  
ATOM    911  H   THR A  60       8.879 -15.210   8.106  1.00 77.68           H  
ATOM    912  CA  THR A  60       7.904 -14.981   9.993  1.00 77.68           C  
ATOM    913  HA  THR A  60       7.082 -15.694  10.056  1.00 77.68           H  
ATOM    914  C   THR A  60       7.501 -13.745  10.802  1.00 77.68           C  
ATOM    915  CB  THR A  60       9.115 -15.679  10.625  1.00 77.68           C  
ATOM    916  HB  THR A  60       9.990 -15.034  10.545  1.00 77.68           H  
ATOM    917  O   THR A  60       6.639 -13.844  11.674  1.00 77.68           O  
ATOM    918  CG2 THR A  60       8.904 -16.077  12.087  1.00 77.68           C  
ATOM    919 HG21 THR A  60       9.776 -16.627  12.443  1.00 77.68           H  
ATOM    920 HG22 THR A  60       8.795 -15.186  12.705  1.00 77.68           H  
ATOM    921 HG23 THR A  60       8.015 -16.700  12.185  1.00 77.68           H  
ATOM    922  OG1 THR A  60       9.353 -16.880   9.922  1.00 77.68           O  
ATOM    923  HG1 THR A  60      10.304 -17.010   9.899  1.00 77.68           H  
ATOM    924  N   TYR A  61       8.078 -12.589  10.481  1.00 78.37           N  
ATOM    925  H   TYR A  61       8.739 -12.578   9.718  1.00 78.37           H  
ATOM    926  CA  TYR A  61       7.897 -11.341  11.228  1.00 78.37           C  
ATOM    927  HA  TYR A  61       7.334 -11.547  12.138  1.00 78.37           H  
ATOM    928  C   TYR A  61       7.079 -10.286  10.474  1.00 78.37           C  
ATOM    929  CB  TYR A  61       9.278 -10.829  11.657  1.00 78.37           C  
ATOM    930  HB2 TYR A  61       9.856 -10.563  10.772  1.00 78.37           H  
ATOM    931  HB3 TYR A  61       9.148  -9.926  12.254  1.00 78.37           H  
ATOM    932  O   TYR A  61       6.941  -9.163  10.947  1.00 78.37           O  
ATOM    933  CG  TYR A  61      10.044 -11.834  12.494  1.00 78.37           C  
ATOM    934  CD1 TYR A  61       9.623 -12.093  13.812  1.00 78.37           C  
ATOM    935  HD1 TYR A  61       8.777 -11.560  14.219  1.00 78.37           H  
ATOM    936  CD2 TYR A  61      11.153 -12.521  11.959  1.00 78.37           C  
ATOM    937  HD2 TYR A  61      11.497 -12.306  10.958  1.00 78.37           H  
ATOM    938  CE1 TYR A  61      10.315 -13.026  14.606  1.00 78.37           C  
ATOM    939  HE1 TYR A  61      10.001 -13.205  15.623  1.00 78.37           H  
ATOM    940  CE2 TYR A  61      11.841 -13.465  12.747  1.00 78.37           C  
ATOM    941  HE2 TYR A  61      12.712 -13.973  12.362  1.00 78.37           H  
ATOM    942  OH  TYR A  61      12.098 -14.613  14.836  1.00 78.37           O  
ATOM    943  HH  TYR A  61      11.811 -14.585  15.751  1.00 78.37           H  
ATOM    944  CZ  TYR A  61      11.428 -13.712  14.073  1.00 78.37           C  
ATOM    945  N   ASP A  62       6.498 -10.634   9.323  1.00 87.31           N  
ATOM    946  H   ASP A  62       6.559 -11.593   9.011  1.00 87.31           H  
ATOM    947  CA  ASP A  62       5.702  -9.700   8.525  1.00 87.31           C  
ATOM    948  HA  ASP A  62       6.126  -8.702   8.634  1.00 87.31           H  
ATOM    949  C   ASP A  62       4.263  -9.618   9.051  1.00 87.31           C  
ATOM    950  CB  ASP A  62       5.765 -10.057   7.036  1.00 87.31           C  
ATOM    951  HB2 ASP A  62       5.360 -11.058   6.887  1.00 87.31           H  
ATOM    952  HB3 ASP A  62       5.143  -9.347   6.491  1.00 87.31           H  
ATOM    953  O   ASP A  62       3.305 -10.011   8.379  1.00 87.31           O  
ATOM    954  CG  ASP A  62       7.167  -9.980   6.443  1.00 87.31           C  
ATOM    955  OD1 ASP A  62       7.989  -9.138   6.867  1.00 87.31           O  
ATOM    956  OD2 ASP A  62       7.456 -10.795   5.539  1.00 87.31           O  
ATOM    957  N   PHE A  63       4.099  -9.121  10.280  1.00 90.83           N  
ATOM    958  H   PHE A  63       4.926  -8.863  10.800  1.00 90.83           H  
ATOM    959  CA  PHE A  63       2.790  -9.030  10.933  1.00 90.83           C  
ATOM    960  HA  PHE A  63       2.377 -10.034  11.026  1.00 90.83           H  
ATOM    961  C   PHE A  63       1.787  -8.217  10.114  1.00 90.83           C  
ATOM    962  CB  PHE A  63       2.934  -8.426  12.332  1.00 90.83           C  
ATOM    963  HB2 PHE A  63       1.938  -8.333  12.765  1.00 90.83           H  
ATOM    964  HB3 PHE A  63       3.345  -7.420  12.242  1.00 90.83           H  
ATOM    965  O   PHE A  63       0.637  -8.632   9.983  1.00 90.83           O  
ATOM    966  CG  PHE A  63       3.786  -9.234  13.288  1.00 90.83           C  
ATOM    967  CD1 PHE A  63       3.494 -10.591  13.533  1.00 90.83           C  
ATOM    968  HD1 PHE A  63       2.656 -11.065  13.043  1.00 90.83           H  
ATOM    969  CD2 PHE A  63       4.862  -8.621  13.956  1.00 90.83           C  
ATOM    970  HD2 PHE A  63       5.090  -7.579  13.782  1.00 90.83           H  
ATOM    971  CE1 PHE A  63       4.276 -11.330  14.438  1.00 90.83           C  
ATOM    972  HE1 PHE A  63       4.037 -12.362  14.646  1.00 90.83           H  
ATOM    973  CE2 PHE A  63       5.643  -9.359  14.861  1.00 90.83           C  
ATOM    974  HE2 PHE A  63       6.461  -8.879  15.376  1.00 90.83           H  
ATOM    975  CZ  PHE A  63       5.351 -10.713  15.101  1.00 90.83           C  
ATOM    976  HZ  PHE A  63       5.943 -11.273  15.810  1.00 90.83           H  
ATOM    977  N   GLY A  64       2.231  -7.122   9.489  1.00 93.18           N  
ATOM    978  H   GLY A  64       3.171  -6.810   9.687  1.00 93.18           H  
ATOM    979  CA  GLY A  64       1.406  -6.356   8.557  1.00 93.18           C  
ATOM    980  HA2 GLY A  64       0.523  -5.983   9.076  1.00 93.18           H  
ATOM    981  HA3 GLY A  64       1.975  -5.501   8.192  1.00 93.18           H  
ATOM    982  C   GLY A  64       0.950  -7.193   7.358  1.00 93.18           C  
ATOM    983  O   GLY A  64      -0.222  -7.170   7.010  1.00 93.18           O  
ATOM    984  N   ALA A  65       1.829  -7.982   6.733  1.00 93.64           N  
ATOM    985  H   ALA A  65       2.771  -8.068   7.087  1.00 93.64           H  
ATOM    986  CA  ALA A  65       1.437  -8.820   5.595  1.00 93.64           C  
ATOM    987  HA  ALA A  65       0.911  -8.196   4.874  1.00 93.64           H  
ATOM    988  C   ALA A  65       0.476  -9.955   6.001  1.00 93.64           C  
ATOM    989  CB  ALA A  65       2.701  -9.361   4.923  1.00 93.64           C  
ATOM    990  HB1 ALA A  65       3.359  -8.536   4.648  1.00 93.64           H  
ATOM    991  HB2 ALA A  65       2.434  -9.907   4.018  1.00 93.64           H  
ATOM    992  HB3 ALA A  65       3.221 -10.038   5.600  1.00 93.64           H  
ATOM    993  O   ALA A  65      -0.452 -10.282   5.262  1.00 93.64           O  
ATOM    994  N   LEU A  66       0.646 -10.532   7.194  1.00 92.69           N  
ATOM    995  H   LEU A  66       1.443 -10.253   7.748  1.00 92.69           H  
ATOM    996  CA  LEU A  66      -0.298 -11.512   7.744  1.00 92.69           C  
ATOM    997  HA  LEU A  66      -0.470 -12.295   7.005  1.00 92.69           H  
ATOM    998  C   LEU A  66      -1.663 -10.880   8.037  1.00 92.69           C  
ATOM    999  CB  LEU A  66       0.286 -12.131   9.022  1.00 92.69           C  
ATOM   1000  HB2 LEU A  66      -0.488 -12.708   9.529  1.00 92.69           H  
ATOM   1001  HB3 LEU A  66       0.585 -11.322   9.689  1.00 92.69           H  
ATOM   1002  O   LEU A  66      -2.692 -11.444   7.669  1.00 92.69           O  
ATOM   1003  CG  LEU A  66       1.490 -13.047   8.763  1.00 92.69           C  
ATOM   1004  HG  LEU A  66       2.204 -12.541   8.113  1.00 92.69           H  
ATOM   1005  CD1 LEU A  66       2.195 -13.350  10.081  1.00 92.69           C  
ATOM   1006 HD11 LEU A  66       1.590 -14.013  10.700  1.00 92.69           H  
ATOM   1007 HD12 LEU A  66       2.397 -12.422  10.616  1.00 92.69           H  
ATOM   1008 HD13 LEU A  66       3.154 -13.806   9.839  1.00 92.69           H  
ATOM   1009  CD2 LEU A  66       1.077 -14.374   8.117  1.00 92.69           C  
ATOM   1010 HD21 LEU A  66       0.349 -14.890   8.744  1.00 92.69           H  
ATOM   1011 HD22 LEU A  66       1.952 -15.012   7.992  1.00 92.69           H  
ATOM   1012 HD23 LEU A  66       0.643 -14.196   7.133  1.00 92.69           H  
ATOM   1013  N   ALA A  67      -1.673  -9.698   8.655  1.00 94.72           N  
ATOM   1014  H   ALA A  67      -0.795  -9.297   8.951  1.00 94.72           H  
ATOM   1015  CA  ALA A  67      -2.888  -8.944   8.934  1.00 94.72           C  
ATOM   1016  HA  ALA A  67      -3.570  -9.573   9.506  1.00 94.72           H  
ATOM   1017  C   ALA A  67      -3.611  -8.525   7.645  1.00 94.72           C  
ATOM   1018  CB  ALA A  67      -2.504  -7.731   9.782  1.00 94.72           C  
ATOM   1019  HB1 ALA A  67      -2.102  -8.060  10.740  1.00 94.72           H  
ATOM   1020  HB2 ALA A  67      -3.378  -7.102   9.953  1.00 94.72           H  
ATOM   1021  HB3 ALA A  67      -1.746  -7.150   9.256  1.00 94.72           H  
ATOM   1022  O   ALA A  67      -4.834  -8.613   7.582  1.00 94.72           O  
ATOM   1023  N   ALA A  68      -2.871  -8.148   6.599  1.00 96.19           N  
ATOM   1024  H   ALA A  68      -1.883  -7.999   6.742  1.00 96.19           H  
ATOM   1025  CA  ALA A  68      -3.416  -7.857   5.277  1.00 96.19           C  
ATOM   1026  HA  ALA A  68      -4.133  -7.040   5.354  1.00 96.19           H  
ATOM   1027  C   ALA A  68      -4.146  -9.069   4.685  1.00 96.19           C  
ATOM   1028  CB  ALA A  68      -2.263  -7.424   4.366  1.00 96.19           C  
ATOM   1029  HB1 ALA A  68      -1.456  -8.156   4.392  1.00 96.19           H  
ATOM   1030  HB2 ALA A  68      -2.615  -7.354   3.337  1.00 96.19           H  
ATOM   1031  HB3 ALA A  68      -1.876  -6.458   4.691  1.00 96.19           H  
ATOM   1032  O   ALA A  68      -5.278  -8.947   4.219  1.00 96.19           O  
ATOM   1033  N   VAL A  69      -3.530 -10.256   4.744  1.00 94.21           N  
ATOM   1034  H   VAL A  69      -2.592 -10.289   5.118  1.00 94.21           H  
ATOM   1035  CA  VAL A  69      -4.158 -11.497   4.268  1.00 94.21           C  
ATOM   1036  HA  VAL A  69      -4.476 -11.343   3.237  1.00 94.21           H  
ATOM   1037  C   VAL A  69      -5.426 -11.820   5.062  1.00 94.21           C  
ATOM   1038  CB  VAL A  69      -3.154 -12.666   4.288  1.00 94.21           C  
ATOM   1039  HB  VAL A  69      -2.668 -12.718   5.263  1.00 94.21           H  
ATOM   1040  O   VAL A  69      -6.418 -12.198   4.447  1.00 94.21           O  
ATOM   1041  CG1 VAL A  69      -3.824 -14.019   4.010  1.00 94.21           C  
ATOM   1042 HG11 VAL A  69      -4.453 -14.299   4.855  1.00 94.21           H  
ATOM   1043 HG12 VAL A  69      -4.452 -13.936   3.123  1.00 94.21           H  
ATOM   1044 HG13 VAL A  69      -3.071 -14.795   3.873  1.00 94.21           H  
ATOM   1045  CG2 VAL A  69      -2.078 -12.466   3.211  1.00 94.21           C  
ATOM   1046 HG21 VAL A  69      -1.577 -11.508   3.351  1.00 94.21           H  
ATOM   1047 HG22 VAL A  69      -2.529 -12.472   2.219  1.00 94.21           H  
ATOM   1048 HG23 VAL A  69      -1.327 -13.254   3.280  1.00 94.21           H  
ATOM   1049  N   GLN A  70      -5.418 -11.633   6.387  1.00 92.64           N  
ATOM   1050  H   GLN A  70      -4.563 -11.315   6.820  1.00 92.64           H  
ATOM   1051  CA  GLN A  70      -6.596 -11.839   7.243  1.00 92.64           C  
ATOM   1052  HA  GLN A  70      -6.990 -12.842   7.082  1.00 92.64           H  
ATOM   1053  C   GLN A  70      -7.723 -10.852   6.925  1.00 92.64           C  
ATOM   1054  CB  GLN A  70      -6.206 -11.685   8.718  1.00 92.64           C  
ATOM   1055  HB2 GLN A  70      -7.112 -11.644   9.323  1.00 92.64           H  
ATOM   1056  HB3 GLN A  70      -5.671 -10.744   8.850  1.00 92.64           H  
ATOM   1057  O   GLN A  70      -8.877 -11.257   6.800  1.00 92.64           O  
ATOM   1058  CG  GLN A  70      -5.341 -12.841   9.230  1.00 92.64           C  
ATOM   1059  HG2 GLN A  70      -5.939 -13.751   9.257  1.00 92.64           H  
ATOM   1060  HG3 GLN A  70      -4.502 -13.009   8.554  1.00 92.64           H  
ATOM   1061  CD  GLN A  70      -4.790 -12.572  10.626  1.00 92.64           C  
ATOM   1062  NE2 GLN A  70      -3.927 -13.425  11.125  1.00 92.64           N  
ATOM   1063 HE21 GLN A  70      -3.596 -13.209  12.054  1.00 92.64           H  
ATOM   1064 HE22 GLN A  70      -3.642 -14.236  10.594  1.00 92.64           H  
ATOM   1065  OE1 GLN A  70      -5.109 -11.607  11.302  1.00 92.64           O  
ATOM   1066  N   PHE A  71      -7.402  -9.568   6.748  1.00 94.69           N  
ATOM   1067  H   PHE A  71      -6.450  -9.270   6.905  1.00 94.69           H  
ATOM   1068  CA  PHE A  71      -8.384  -8.566   6.345  1.00 94.69           C  
ATOM   1069  HA  PHE A  71      -9.177  -8.512   7.091  1.00 94.69           H  
ATOM   1070  C   PHE A  71      -9.040  -8.937   5.015  1.00 94.69           C  
ATOM   1071  CB  PHE A  71      -7.733  -7.188   6.255  1.00 94.69           C  
ATOM   1072  HB2 PHE A  71      -6.842  -7.242   5.630  1.00 94.69           H  
ATOM   1073  HB3 PHE A  71      -7.423  -6.873   7.251  1.00 94.69           H  
ATOM   1074  O   PHE A  71     -10.265  -8.930   4.915  1.00 94.69           O  
ATOM   1075  CG  PHE A  71      -8.683  -6.157   5.680  1.00 94.69           C  
ATOM   1076  CD1 PHE A  71      -8.534  -5.714   4.354  1.00 94.69           C  
ATOM   1077  HD1 PHE A  71      -7.749  -6.121   3.735  1.00 94.69           H  
ATOM   1078  CD2 PHE A  71      -9.713  -5.630   6.481  1.00 94.69           C  
ATOM   1079  HD2 PHE A  71      -9.808  -5.955   7.507  1.00 94.69           H  
ATOM   1080  CE1 PHE A  71      -9.391  -4.723   3.844  1.00 94.69           C  
ATOM   1081  HE1 PHE A  71      -9.263  -4.364   2.834  1.00 94.69           H  
ATOM   1082  CE2 PHE A  71     -10.551  -4.619   5.981  1.00 94.69           C  
ATOM   1083  HE2 PHE A  71     -11.299  -4.176   6.621  1.00 94.69           H  
ATOM   1084  CZ  PHE A  71     -10.391  -4.166   4.660  1.00 94.69           C  
ATOM   1085  HZ  PHE A  71     -11.024  -3.381   4.274  1.00 94.69           H  
ATOM   1086  N   LEU A  72      -8.241  -9.342   4.024  1.00 94.59           N  
ATOM   1087  H   LEU A  72      -7.246  -9.337   4.195  1.00 94.59           H  
ATOM   1088  CA  LEU A  72      -8.706  -9.719   2.686  1.00 94.59           C  
ATOM   1089  HA  LEU A  72      -9.355  -8.926   2.316  1.00 94.59           H  
ATOM   1090  C   LEU A  72      -9.564 -11.000   2.649  1.00 94.59           C  
ATOM   1091  CB  LEU A  72      -7.486  -9.835   1.753  1.00 94.59           C  
ATOM   1092  HB2 LEU A  72      -6.760 -10.498   2.226  1.00 94.59           H  
ATOM   1093  HB3 LEU A  72      -7.794 -10.300   0.817  1.00 94.59           H  
ATOM   1094  O   LEU A  72     -10.083 -11.348   1.590  1.00 94.59           O  
ATOM   1095  CG  LEU A  72      -6.809  -8.491   1.421  1.00 94.59           C  
ATOM   1096  HG  LEU A  72      -6.636  -7.917   2.332  1.00 94.59           H  
ATOM   1097  CD1 LEU A  72      -5.460  -8.762   0.753  1.00 94.59           C  
ATOM   1098 HD11 LEU A  72      -4.827  -9.332   1.432  1.00 94.59           H  
ATOM   1099 HD12 LEU A  72      -5.603  -9.314  -0.175  1.00 94.59           H  
ATOM   1100 HD13 LEU A  72      -4.967  -7.813   0.541  1.00 94.59           H  
ATOM   1101  CD2 LEU A  72      -7.654  -7.637   0.473  1.00 94.59           C  
ATOM   1102 HD21 LEU A  72      -7.890  -8.195  -0.433  1.00 94.59           H  
ATOM   1103 HD22 LEU A  72      -8.585  -7.350   0.962  1.00 94.59           H  
ATOM   1104 HD23 LEU A  72      -7.115  -6.728   0.208  1.00 94.59           H  
ATOM   1105  N   GLU A  73      -9.746 -11.712   3.768  1.00 91.27           N  
ATOM   1106  H   GLU A  73      -9.249 -11.443   4.605  1.00 91.27           H  
ATOM   1107  CA  GLU A  73     -10.737 -12.797   3.861  1.00 91.27           C  
ATOM   1108  HA  GLU A  73     -10.675 -13.417   2.968  1.00 91.27           H  
ATOM   1109  C   GLU A  73     -12.177 -12.272   3.949  1.00 91.27           C  
ATOM   1110  CB  GLU A  73     -10.481 -13.685   5.090  1.00 91.27           C  
ATOM   1111  HB2 GLU A  73     -10.547 -13.081   5.994  1.00 91.27           H  
ATOM   1112  HB3 GLU A  73     -11.269 -14.437   5.130  1.00 91.27           H  
ATOM   1113  O   GLU A  73     -13.117 -12.990   3.598  1.00 91.27           O  
ATOM   1114  CG  GLU A  73      -9.132 -14.415   5.047  1.00 91.27           C  
ATOM   1115  HG2 GLU A  73      -8.332 -13.677   5.095  1.00 91.27           H  
ATOM   1116  HG3 GLU A  73      -9.054 -14.942   4.096  1.00 91.27           H  
ATOM   1117  CD  GLU A  73      -8.941 -15.417   6.197  1.00 91.27           C  
ATOM   1118  OE1 GLU A  73      -7.988 -16.225   6.083  1.00 91.27           O  
ATOM   1119  OE2 GLU A  73      -9.745 -15.407   7.160  1.00 91.27           O  
ATOM   1120  N   LYS A  74     -12.360 -11.046   4.457  1.00 90.88           N  
ATOM   1121  H   LYS A  74     -11.527 -10.530   4.702  1.00 90.88           H  
ATOM   1122  CA  LYS A  74     -13.673 -10.425   4.709  1.00 90.88           C  
ATOM   1123  HA  LYS A  74     -14.459 -11.047   4.282  1.00 90.88           H  
ATOM   1124  C   LYS A  74     -13.836  -9.061   4.037  1.00 90.88           C  
ATOM   1125  CB  LYS A  74     -13.895 -10.285   6.226  1.00 90.88           C  
ATOM   1126  HB2 LYS A  74     -13.139  -9.605   6.619  1.00 90.88           H  
ATOM   1127  HB3 LYS A  74     -14.868  -9.823   6.394  1.00 90.88           H  
ATOM   1128  O   LYS A  74     -14.959  -8.685   3.723  1.00 90.88           O  
ATOM   1129  CG  LYS A  74     -13.827 -11.588   7.038  1.00 90.88           C  
ATOM   1130  HG2 LYS A  74     -14.007 -11.343   8.085  1.00 90.88           H  
ATOM   1131  HG3 LYS A  74     -12.826 -12.014   6.964  1.00 90.88           H  
ATOM   1132  CD  LYS A  74     -14.856 -12.630   6.587  1.00 90.88           C  
ATOM   1133  HD2 LYS A  74     -14.611 -12.964   5.579  1.00 90.88           H  
ATOM   1134  HD3 LYS A  74     -15.850 -12.181   6.579  1.00 90.88           H  
ATOM   1135  CE  LYS A  74     -14.827 -13.827   7.539  1.00 90.88           C  
ATOM   1136  HE2 LYS A  74     -15.241 -13.516   8.498  1.00 90.88           H  
ATOM   1137  HE3 LYS A  74     -13.788 -14.114   7.700  1.00 90.88           H  
ATOM   1138  NZ  LYS A  74     -15.586 -14.967   6.975  1.00 90.88           N  
ATOM   1139  HZ1 LYS A  74     -15.667 -15.703   7.662  1.00 90.88           H  
ATOM   1140  HZ2 LYS A  74     -15.087 -15.324   6.173  1.00 90.88           H  
ATOM   1141  HZ3 LYS A  74     -16.504 -14.667   6.681  1.00 90.88           H  
ATOM   1142  N   GLY A  75     -12.741  -8.331   3.843  1.00 91.00           N  
ATOM   1143  H   GLY A  75     -11.861  -8.721   4.147  1.00 91.00           H  
ATOM   1144  CA  GLY A  75     -12.666  -7.060   3.131  1.00 91.00           C  
ATOM   1145  HA2 GLY A  75     -13.647  -6.587   3.109  1.00 91.00           H  
ATOM   1146  HA3 GLY A  75     -11.979  -6.397   3.657  1.00 91.00           H  
ATOM   1147  C   GLY A  75     -12.168  -7.228   1.696  1.00 91.00           C  
ATOM   1148  O   GLY A  75     -11.585  -8.244   1.330  1.00 91.00           O  
ATOM   1149  N   ASN A  76     -12.400  -6.208   0.874  1.00 91.20           N  
ATOM   1150  H   ASN A  76     -12.923  -5.420   1.229  1.00 91.20           H  
ATOM   1151  CA  ASN A  76     -12.101  -6.209  -0.563  1.00 91.20           C  
ATOM   1152  HA  ASN A  76     -11.460  -7.059  -0.799  1.00 91.20           H  
ATOM   1153  C   ASN A  76     -11.343  -4.955  -1.037  1.00 91.20           C  
ATOM   1154  CB  ASN A  76     -13.423  -6.378  -1.338  1.00 91.20           C  
ATOM   1155  HB2 ASN A  76     -13.939  -7.275  -0.994  1.00 91.20           H  
ATOM   1156  HB3 ASN A  76     -13.194  -6.502  -2.396  1.00 91.20           H  
ATOM   1157  O   ASN A  76     -11.092  -4.823  -2.232  1.00 91.20           O  
ATOM   1158  CG  ASN A  76     -14.351  -5.185  -1.177  1.00 91.20           C  
ATOM   1159  ND2 ASN A  76     -15.347  -5.044  -2.017  1.00 91.20           N  
ATOM   1160 HD21 ASN A  76     -15.907  -4.211  -1.904  1.00 91.20           H  
ATOM   1161 HD22 ASN A  76     -15.473  -5.697  -2.777  1.00 91.20           H  
ATOM   1162  OD1 ASN A  76     -14.211  -4.373  -0.279  1.00 91.20           O  
ATOM   1163  N   GLN A  77     -11.007  -4.023  -0.140  1.00 93.72           N  
ATOM   1164  H   GLN A  77     -11.288  -4.149   0.822  1.00 93.72           H  
ATOM   1165  CA  GLN A  77     -10.275  -2.797  -0.468  1.00 93.72           C  
ATOM   1166  HA  GLN A  77      -9.752  -2.928  -1.415  1.00 93.72           H  
ATOM   1167  C   GLN A  77      -9.212  -2.518   0.597  1.00 93.72           C  
ATOM   1168  CB  GLN A  77     -11.244  -1.613  -0.625  1.00 93.72           C  
ATOM   1169  HB2 GLN A  77     -10.655  -0.704  -0.748  1.00 93.72           H  
ATOM   1170  HB3 GLN A  77     -11.857  -1.512   0.271  1.00 93.72           H  
ATOM   1171  O   GLN A  77      -9.502  -1.999   1.675  1.00 93.72           O  
ATOM   1172  CG  GLN A  77     -12.152  -1.765  -1.854  1.00 93.72           C  
ATOM   1173  HG2 GLN A  77     -11.536  -2.001  -2.722  1.00 93.72           H  
ATOM   1174  HG3 GLN A  77     -12.853  -2.586  -1.700  1.00 93.72           H  
ATOM   1175  CD  GLN A  77     -12.958  -0.506  -2.144  1.00 93.72           C  
ATOM   1176  NE2 GLN A  77     -12.905   0.024  -3.345  1.00 93.72           N  
ATOM   1177 HE21 GLN A  77     -12.299  -0.354  -4.059  1.00 93.72           H  
ATOM   1178 HE22 GLN A  77     -13.418   0.888  -3.446  1.00 93.72           H  
ATOM   1179  OE1 GLN A  77     -13.656   0.032  -1.310  1.00 93.72           O  
ATOM   1180  N   LEU A  78      -7.972  -2.887   0.288  1.00 96.04           N  
ATOM   1181  H   LEU A  78      -7.811  -3.358  -0.591  1.00 96.04           H  
ATOM   1182  CA  LEU A  78      -6.806  -2.673   1.137  1.00 96.04           C  
ATOM   1183  HA  LEU A  78      -7.091  -2.137   2.042  1.00 96.04           H  
ATOM   1184  C   LEU A  78      -5.772  -1.844   0.378  1.00 96.04           C  
ATOM   1185  CB  LEU A  78      -6.238  -4.046   1.532  1.00 96.04           C  
ATOM   1186  HB2 LEU A  78      -6.029  -4.601   0.617  1.00 96.04           H  
ATOM   1187  HB3 LEU A  78      -6.991  -4.600   2.092  1.00 96.04           H  
ATOM   1188  O   LEU A  78      -5.230  -2.311  -0.617  1.00 96.04           O  
ATOM   1189  CG  LEU A  78      -4.942  -3.974   2.356  1.00 96.04           C  
ATOM   1190  HG  LEU A  78      -4.204  -3.354   1.847  1.00 96.04           H  
ATOM   1191  CD1 LEU A  78      -5.169  -3.417   3.759  1.00 96.04           C  
ATOM   1192 HD11 LEU A  78      -4.252  -3.505   4.343  1.00 96.04           H  
ATOM   1193 HD12 LEU A  78      -5.431  -2.360   3.697  1.00 96.04           H  
ATOM   1194 HD13 LEU A  78      -5.967  -3.963   4.262  1.00 96.04           H  
ATOM   1195  CD2 LEU A  78      -4.346  -5.368   2.494  1.00 96.04           C  
ATOM   1196 HD21 LEU A  78      -3.405  -5.283   3.037  1.00 96.04           H  
ATOM   1197 HD22 LEU A  78      -5.030  -6.022   3.035  1.00 96.04           H  
ATOM   1198 HD23 LEU A  78      -4.142  -5.780   1.505  1.00 96.04           H  
ATOM   1199  N   TYR A  79      -5.435  -0.662   0.873  1.00 97.12           N  
ATOM   1200  H   TYR A  79      -5.898  -0.344   1.712  1.00 97.12           H  
ATOM   1201  CA  TYR A  79      -4.185  -0.006   0.519  1.00 97.12           C  
ATOM   1202  HA  TYR A  79      -3.926  -0.245  -0.512  1.00 97.12           H  
ATOM   1203  C   TYR A  79      -3.084  -0.536   1.429  1.00 97.12           C  
ATOM   1204  CB  TYR A  79      -4.323   1.511   0.607  1.00 97.12           C  
ATOM   1205  HB2 TYR A  79      -3.324   1.944   0.554  1.00 97.12           H  
ATOM   1206  HB3 TYR A  79      -4.760   1.789   1.565  1.00 97.12           H  
ATOM   1207  O   TYR A  79      -3.162  -0.415   2.652  1.00 97.12           O  
ATOM   1208  CG  TYR A  79      -5.143   2.090  -0.524  1.00 97.12           C  
ATOM   1209  CD1 TYR A  79      -4.514   2.431  -1.737  1.00 97.12           C  
ATOM   1210  HD1 TYR A  79      -3.448   2.304  -1.850  1.00 97.12           H  
ATOM   1211  CD2 TYR A  79      -6.528   2.282  -0.367  1.00 97.12           C  
ATOM   1212  HD2 TYR A  79      -7.005   2.042   0.572  1.00 97.12           H  
ATOM   1213  CE1 TYR A  79      -5.268   2.979  -2.791  1.00 97.12           C  
ATOM   1214  HE1 TYR A  79      -4.780   3.272  -3.709  1.00 97.12           H  
ATOM   1215  CE2 TYR A  79      -7.288   2.812  -1.426  1.00 97.12           C  
ATOM   1216  HE2 TYR A  79      -8.346   2.992  -1.309  1.00 97.12           H  
ATOM   1217  OH  TYR A  79      -7.395   3.683  -3.653  1.00 97.12           O  
ATOM   1218  HH  TYR A  79      -6.843   4.062  -4.341  1.00 97.12           H  
ATOM   1219  CZ  TYR A  79      -6.659   3.163  -2.638  1.00 97.12           C  
ATOM   1220  N   TYR A  80      -2.070  -1.152   0.830  1.00 97.58           N  
ATOM   1221  H   TYR A  80      -2.091  -1.254  -0.175  1.00 97.58           H  
ATOM   1222  CA  TYR A  80      -0.907  -1.647   1.554  1.00 97.58           C  
ATOM   1223  HA  TYR A  80      -1.063  -1.506   2.623  1.00 97.58           H  
ATOM   1224  C   TYR A  80       0.337  -0.854   1.157  1.00 97.58           C  
ATOM   1225  CB  TYR A  80      -0.750  -3.152   1.328  1.00 97.58           C  
ATOM   1226  HB2 TYR A  80      -0.422  -3.335   0.304  1.00 97.58           H  
ATOM   1227  HB3 TYR A  80      -1.721  -3.632   1.451  1.00 97.58           H  
ATOM   1228  O   TYR A  80       0.661  -0.754  -0.029  1.00 97.58           O  
ATOM   1229  CG  TYR A  80       0.219  -3.786   2.301  1.00 97.58           C  
ATOM   1230  CD1 TYR A  80       1.576  -3.935   1.961  1.00 97.58           C  
ATOM   1231  HD1 TYR A  80       1.933  -3.597   0.999  1.00 97.58           H  
ATOM   1232  CD2 TYR A  80      -0.245  -4.213   3.560  1.00 97.58           C  
ATOM   1233  HD2 TYR A  80      -1.286  -4.094   3.819  1.00 97.58           H  
ATOM   1234  CE1 TYR A  80       2.471  -4.510   2.881  1.00 97.58           C  
ATOM   1235  HE1 TYR A  80       3.519  -4.614   2.642  1.00 97.58           H  
ATOM   1236  CE2 TYR A  80       0.642  -4.801   4.477  1.00 97.58           C  
ATOM   1237  HE2 TYR A  80       0.278  -5.129   5.439  1.00 97.58           H  
ATOM   1238  OH  TYR A  80       2.857  -5.535   5.001  1.00 97.58           O  
ATOM   1239  HH  TYR A  80       2.398  -5.908   5.757  1.00 97.58           H  
ATOM   1240  CZ  TYR A  80       2.002  -4.949   4.134  1.00 97.58           C  
ATOM   1241  N   THR A  81       1.041  -0.312   2.150  1.00 96.44           N  
ATOM   1242  H   THR A  81       0.694  -0.426   3.091  1.00 96.44           H  
ATOM   1243  CA  THR A  81       2.328   0.371   1.973  1.00 96.44           C  
ATOM   1244  HA  THR A  81       2.521   0.516   0.910  1.00 96.44           H  
ATOM   1245  C   THR A  81       3.427  -0.494   2.562  1.00 96.44           C  
ATOM   1246  CB  THR A  81       2.352   1.759   2.628  1.00 96.44           C  
ATOM   1247  HB  THR A  81       2.233   1.659   3.707  1.00 96.44           H  
ATOM   1248  O   THR A  81       3.526  -0.647   3.782  1.00 96.44           O  
ATOM   1249  CG2 THR A  81       3.636   2.528   2.320  1.00 96.44           C  
ATOM   1250 HG21 THR A  81       3.564   3.539   2.720  1.00 96.44           H  
ATOM   1251 HG22 THR A  81       4.490   2.037   2.787  1.00 96.44           H  
ATOM   1252 HG23 THR A  81       3.782   2.578   1.241  1.00 96.44           H  
ATOM   1253  OG1 THR A  81       1.308   2.540   2.119  1.00 96.44           O  
ATOM   1254  HG1 THR A  81       1.392   3.417   2.500  1.00 96.44           H  
ATOM   1255  N   ARG A  82       4.274  -1.048   1.689  1.00 93.69           N  
ATOM   1256  H   ARG A  82       4.130  -0.880   0.703  1.00 93.69           H  
ATOM   1257  CA  ARG A  82       5.463  -1.786   2.116  1.00 93.69           C  
ATOM   1258  HA  ARG A  82       5.176  -2.435   2.943  1.00 93.69           H  
ATOM   1259  C   ARG A  82       6.534  -0.819   2.605  1.00 93.69           C  
ATOM   1260  CB  ARG A  82       5.981  -2.670   0.981  1.00 93.69           C  
ATOM   1261  HB2 ARG A  82       5.193  -3.364   0.689  1.00 93.69           H  
ATOM   1262  HB3 ARG A  82       6.221  -2.027   0.133  1.00 93.69           H  
ATOM   1263  O   ARG A  82       6.952   0.064   1.856  1.00 93.69           O  
ATOM   1264  CG  ARG A  82       7.231  -3.480   1.359  1.00 93.69           C  
ATOM   1265  HG2 ARG A  82       6.958  -4.256   2.073  1.00 93.69           H  
ATOM   1266  HG3 ARG A  82       7.991  -2.843   1.812  1.00 93.69           H  
ATOM   1267  CD  ARG A  82       7.814  -4.101   0.088  1.00 93.69           C  
ATOM   1268  HD2 ARG A  82       7.033  -4.695  -0.386  1.00 93.69           H  
ATOM   1269  HD3 ARG A  82       8.088  -3.295  -0.593  1.00 93.69           H  
ATOM   1270  NE  ARG A  82       8.986  -4.951   0.371  1.00 93.69           N  
ATOM   1271  HE  ARG A  82       8.955  -5.530   1.198  1.00 93.69           H  
ATOM   1272  NH1 ARG A  82      10.195  -4.549  -1.550  1.00 93.69           N  
ATOM   1273 HH11 ARG A  82       9.458  -3.981  -1.944  1.00 93.69           H  
ATOM   1274 HH12 ARG A  82      11.024  -4.770  -2.082  1.00 93.69           H  
ATOM   1275  NH2 ARG A  82      11.018  -5.901  -0.016  1.00 93.69           N  
ATOM   1276 HH21 ARG A  82      10.933  -6.469   0.814  1.00 93.69           H  
ATOM   1277 HH22 ARG A  82      11.824  -6.007  -0.615  1.00 93.69           H  
ATOM   1278  CZ  ARG A  82      10.052  -5.117  -0.388  1.00 93.69           C  
ATOM   1279  N   ILE A  83       7.035  -1.066   3.807  1.00 91.83           N  
ATOM   1280  H   ILE A  83       6.595  -1.792   4.354  1.00 91.83           H  
ATOM   1281  CA  ILE A  83       8.210  -0.400   4.379  1.00 91.83           C  
ATOM   1282  HA  ILE A  83       8.523   0.402   3.712  1.00 91.83           H  
ATOM   1283  C   ILE A  83       9.388  -1.377   4.471  1.00 91.83           C  
ATOM   1284  CB  ILE A  83       7.873   0.258   5.733  1.00 91.83           C  
ATOM   1285  HB  ILE A  83       8.785   0.704   6.129  1.00 91.83           H  
ATOM   1286  O   ILE A  83       9.200  -2.596   4.533  1.00 91.83           O  
ATOM   1287  CG1 ILE A  83       7.358  -0.780   6.752  1.00 91.83           C  
ATOM   1288 HG12 ILE A  83       8.067  -1.604   6.822  1.00 91.83           H  
ATOM   1289 HG13 ILE A  83       6.394  -1.167   6.420  1.00 91.83           H  
ATOM   1290  CG2 ILE A  83       6.859   1.393   5.503  1.00 91.83           C  
ATOM   1291 HG21 ILE A  83       6.675   1.930   6.434  1.00 91.83           H  
ATOM   1292 HG22 ILE A  83       5.920   1.001   5.114  1.00 91.83           H  
ATOM   1293 HG23 ILE A  83       7.269   2.111   4.792  1.00 91.83           H  
ATOM   1294  CD1 ILE A  83       7.167  -0.213   8.154  1.00 91.83           C  
ATOM   1295 HD11 ILE A  83       7.003  -1.032   8.855  1.00 91.83           H  
ATOM   1296 HD12 ILE A  83       6.301   0.448   8.179  1.00 91.83           H  
ATOM   1297 HD13 ILE A  83       8.047   0.359   8.447  1.00 91.83           H  
ATOM   1298  N   ALA A  84      10.603  -0.839   4.454  1.00 88.21           N  
ATOM   1299  H   ALA A  84      10.693   0.167   4.454  1.00 88.21           H  
ATOM   1300  CA  ALA A  84      11.847  -1.581   4.634  1.00 88.21           C  
ATOM   1301  HA  ALA A  84      11.667  -2.440   5.281  1.00 88.21           H  
ATOM   1302  C   ALA A  84      12.885  -0.682   5.314  1.00 88.21           C  
ATOM   1303  CB  ALA A  84      12.355  -2.083   3.279  1.00 88.21           C  
ATOM   1304  HB1 ALA A  84      13.283  -2.636   3.422  1.00 88.21           H  
ATOM   1305  HB2 ALA A  84      12.542  -1.238   2.616  1.00 88.21           H  
ATOM   1306  HB3 ALA A  84      11.616  -2.753   2.839  1.00 88.21           H  
ATOM   1307  O   ALA A  84      12.796   0.539   5.199  1.00 88.21           O  
ATOM   1308  N   GLY A  85      13.844  -1.286   6.018  1.00 82.99           N  
ATOM   1309  H   GLY A  85      13.869  -2.295   6.067  1.00 82.99           H  
ATOM   1310  CA  GLY A  85      14.894  -0.542   6.707  1.00 82.99           C  
ATOM   1311  HA2 GLY A  85      15.450  -1.212   7.363  1.00 82.99           H  
ATOM   1312  HA3 GLY A  85      14.442   0.235   7.323  1.00 82.99           H  
ATOM   1313  C   GLY A  85      15.874   0.113   5.734  1.00 82.99           C  
ATOM   1314  O   GLY A  85      16.010  -0.304   4.582  1.00 82.99           O  
ATOM   1315  N   SER A  86      16.614   1.106   6.222  1.00 80.29           N  
ATOM   1316  H   SER A  86      16.384   1.457   7.141  1.00 80.29           H  
ATOM   1317  CA  SER A  86      17.608   1.864   5.443  1.00 80.29           C  
ATOM   1318  HA  SER A  86      17.082   2.393   4.648  1.00 80.29           H  
ATOM   1319  C   SER A  86      18.705   1.025   4.765  1.00 80.29           C  
ATOM   1320  CB  SER A  86      18.256   2.912   6.352  1.00 80.29           C  
ATOM   1321  HB2 SER A  86      17.506   3.650   6.637  1.00 80.29           H  
ATOM   1322  HB3 SER A  86      19.055   3.420   5.812  1.00 80.29           H  
ATOM   1323  O   SER A  86      19.295   1.474   3.784  1.00 80.29           O  
ATOM   1324  OG  SER A  86      18.779   2.312   7.524  1.00 80.29           O  
ATOM   1325  HG  SER A  86      18.184   2.544   8.241  1.00 80.29           H  
ATOM   1326  N   SER A  87      18.973  -0.197   5.238  1.00 81.29           N  
ATOM   1327  H   SER A  87      18.462  -0.508   6.052  1.00 81.29           H  
ATOM   1328  CA  SER A  87      19.964  -1.116   4.656  1.00 81.29           C  
ATOM   1329  HA  SER A  87      20.731  -0.514   4.170  1.00 81.29           H  
ATOM   1330  C   SER A  87      19.420  -2.044   3.563  1.00 81.29           C  
ATOM   1331  CB  SER A  87      20.664  -1.904   5.765  1.00 81.29           C  
ATOM   1332  HB2 SER A  87      21.387  -2.593   5.328  1.00 81.29           H  
ATOM   1333  HB3 SER A  87      21.203  -1.199   6.398  1.00 81.29           H  
ATOM   1334  O   SER A  87      20.158  -2.912   3.091  1.00 81.29           O  
ATOM   1335  OG  SER A  87      19.746  -2.625   6.571  1.00 81.29           O  
ATOM   1336  HG  SER A  87      20.227  -2.907   7.353  1.00 81.29           H  
ATOM   1337  N   VAL A  88      18.156  -1.882   3.151  1.00 85.62           N  
ATOM   1338  H   VAL A  88      17.598  -1.156   3.578  1.00 85.62           H  
ATOM   1339  CA  VAL A  88      17.567  -2.652   2.049  1.00 85.62           C  
ATOM   1340  HA  VAL A  88      17.655  -3.708   2.308  1.00 85.62           H  
ATOM   1341  C   VAL A  88      18.354  -2.421   0.756  1.00 85.62           C  
ATOM   1342  CB  VAL A  88      16.063  -2.338   1.889  1.00 85.62           C  
ATOM   1343  HB  VAL A  88      15.610  -2.397   2.879  1.00 85.62           H  
ATOM   1344  O   VAL A  88      18.616  -1.286   0.354  1.00 85.62           O  
ATOM   1345  CG1 VAL A  88      15.760  -0.944   1.320  1.00 85.62           C  
ATOM   1346 HG11 VAL A  88      16.314  -0.191   1.880  1.00 85.62           H  
ATOM   1347 HG12 VAL A  88      16.041  -0.885   0.269  1.00 85.62           H  
ATOM   1348 HG13 VAL A  88      14.696  -0.730   1.422  1.00 85.62           H  
ATOM   1349  CG2 VAL A  88      15.347  -3.373   1.013  1.00 85.62           C  
ATOM   1350 HG21 VAL A  88      14.301  -3.094   0.891  1.00 85.62           H  
ATOM   1351 HG22 VAL A  88      15.825  -3.446   0.036  1.00 85.62           H  
ATOM   1352 HG23 VAL A  88      15.384  -4.343   1.507  1.00 85.62           H  
ATOM   1353  N   SER A  89      18.723  -3.500   0.071  1.00 88.23           N  
ATOM   1354  H   SER A  89      18.528  -4.411   0.460  1.00 88.23           H  
ATOM   1355  CA  SER A  89      19.427  -3.428  -1.210  1.00 88.23           C  
ATOM   1356  HA  SER A  89      19.513  -2.383  -1.507  1.00 88.23           H  
ATOM   1357  C   SER A  89      18.646  -4.132  -2.312  1.00 88.23           C  
ATOM   1358  CB  SER A  89      20.859  -3.954  -1.096  1.00 88.23           C  
ATOM   1359  HB2 SER A  89      21.384  -3.791  -2.036  1.00 88.23           H  
ATOM   1360  HB3 SER A  89      21.381  -3.430  -0.295  1.00 88.23           H  
ATOM   1361  O   SER A  89      17.844  -5.040  -2.087  1.00 88.23           O  
ATOM   1362  OG  SER A  89      20.816  -5.329  -0.816  1.00 88.23           O  
ATOM   1363  HG  SER A  89      21.493  -5.807  -1.300  1.00 88.23           H  
ATOM   1364  N   THR A  90      18.871  -3.689  -3.544  1.00 89.42           N  
ATOM   1365  H   THR A  90      19.613  -3.017  -3.684  1.00 89.42           H  
ATOM   1366  CA  THR A  90      18.242  -4.277  -4.728  1.00 89.42           C  
ATOM   1367  HA  THR A  90      17.337  -4.812  -4.441  1.00 89.42           H  
ATOM   1368  C   THR A  90      19.200  -5.272  -5.358  1.00 89.42           C  
ATOM   1369  CB  THR A  90      17.836  -3.186  -5.722  1.00 89.42           C  
ATOM   1370  HB  THR A  90      18.725  -2.680  -6.097  1.00 89.42           H  
ATOM   1371  O   THR A  90      20.358  -4.932  -5.599  1.00 89.42           O  
ATOM   1372  CG2 THR A  90      17.024  -3.724  -6.892  1.00 89.42           C  
ATOM   1373 HG21 THR A  90      17.639  -4.382  -7.506  1.00 89.42           H  
ATOM   1374 HG22 THR A  90      16.689  -2.890  -7.509  1.00 89.42           H  
ATOM   1375 HG23 THR A  90      16.152  -4.266  -6.528  1.00 89.42           H  
ATOM   1376  OG1 THR A  90      17.016  -2.248  -5.064  1.00 89.42           O  
ATOM   1377  HG1 THR A  90      17.469  -1.970  -4.264  1.00 89.42           H  
ATOM   1378  N   ALA A  91      18.717  -6.483  -5.637  1.00 89.35           N  
ATOM   1379  H   ALA A  91      17.765  -6.712  -5.389  1.00 89.35           H  
ATOM   1380  CA  ALA A  91      19.500  -7.477  -6.357  1.00 89.35           C  
ATOM   1381  HA  ALA A  91      20.416  -7.659  -5.794  1.00 89.35           H  
ATOM   1382  C   ALA A  91      19.878  -6.945  -7.743  1.00 89.35           C  
ATOM   1383  CB  ALA A  91      18.707  -8.784  -6.451  1.00 89.35           C  
ATOM   1384  HB1 ALA A  91      19.354  -9.580  -6.820  1.00 89.35           H  
ATOM   1385  HB2 ALA A  91      17.862  -8.665  -7.129  1.00 89.35           H  
ATOM   1386  HB3 ALA A  91      18.331  -9.063  -5.467  1.00 89.35           H  
ATOM   1387  O   ALA A  91      19.052  -6.327  -8.420  1.00 89.35           O  
ATOM   1388  N   GLY A  92      21.106  -7.186  -8.182  1.00 91.06           N  
ATOM   1389  H   GLY A  92      21.754  -7.691  -7.595  1.00 91.06           H  
ATOM   1390  CA  GLY A  92      21.569  -6.692  -9.469  1.00 91.06           C  
ATOM   1391  HA2 GLY A  92      20.732  -6.701 -10.167  1.00 91.06           H  
ATOM   1392  HA3 GLY A  92      21.919  -5.665  -9.365  1.00 91.06           H  
ATOM   1393  C   GLY A  92      22.679  -7.530 -10.074  1.00 91.06           C  
ATOM   1394  O   GLY A  92      23.276  -8.381  -9.418  1.00 91.06           O  
ATOM   1395  N   ALA A  93      22.931  -7.282 -11.350  1.00 90.16           N  
ATOM   1396  H   ALA A  93      22.358  -6.594 -11.818  1.00 90.16           H  
ATOM   1397  CA  ALA A  93      24.026  -7.842 -12.116  1.00 90.16           C  
ATOM   1398  HA  ALA A  93      24.795  -8.200 -11.431  1.00 90.16           H  
ATOM   1399  C   ALA A  93      24.630  -6.751 -13.002  1.00 90.16           C  
ATOM   1400  CB  ALA A  93      23.517  -9.030 -12.936  1.00 90.16           C  
ATOM   1401  HB1 ALA A  93      22.771  -8.695 -13.657  1.00 90.16           H  
ATOM   1402  HB2 ALA A  93      23.067  -9.769 -12.273  1.00 90.16           H  
ATOM   1403  HB3 ALA A  93      24.351  -9.492 -13.465  1.00 90.16           H  
ATOM   1404  O   ALA A  93      23.931  -5.862 -13.492  1.00 90.16           O  
ATOM   1405  N   ILE A  94      25.941  -6.826 -13.206  1.00 88.11           N  
ATOM   1406  H   ILE A  94      26.447  -7.611 -12.822  1.00 88.11           H  
ATOM   1407  CA  ILE A  94      26.667  -5.908 -14.080  1.00 88.11           C  
ATOM   1408  HA  ILE A  94      26.043  -5.045 -14.312  1.00 88.11           H  
ATOM   1409  C   ILE A  94      26.956  -6.635 -15.388  1.00 88.11           C  
ATOM   1410  CB  ILE A  94      27.939  -5.377 -13.390  1.00 88.11           C  
ATOM   1411  HB  ILE A  94      28.568  -6.223 -13.113  1.00 88.11           H  
ATOM   1412  O   ILE A  94      27.637  -7.663 -15.397  1.00 88.11           O  
ATOM   1413  CG1 ILE A  94      27.568  -4.593 -12.108  1.00 88.11           C  
ATOM   1414 HG12 ILE A  94      26.978  -5.233 -11.452  1.00 88.11           H  
ATOM   1415 HG13 ILE A  94      26.953  -3.734 -12.376  1.00 88.11           H  
ATOM   1416  CG2 ILE A  94      28.724  -4.490 -14.369  1.00 88.11           C  
ATOM   1417 HG21 ILE A  94      29.635  -4.123 -13.897  1.00 88.11           H  
ATOM   1418 HG22 ILE A  94      29.023  -5.051 -15.255  1.00 88.11           H  
ATOM   1419 HG23 ILE A  94      28.104  -3.650 -14.685  1.00 88.11           H  
ATOM   1420  CD1 ILE A  94      28.768  -4.104 -11.288  1.00 88.11           C  
ATOM   1421 HD11 ILE A  94      29.438  -4.937 -11.075  1.00 88.11           H  
ATOM   1422 HD12 ILE A  94      28.413  -3.686 -10.346  1.00 88.11           H  
ATOM   1423 HD13 ILE A  94      29.309  -3.325 -11.826  1.00 88.11           H  
ATOM   1424  N   VAL A  95      26.459  -6.078 -16.486  1.00 85.22           N  
ATOM   1425  H   VAL A  95      25.946  -5.213 -16.394  1.00 85.22           H  
ATOM   1426  CA  VAL A  95      26.833  -6.478 -17.838  1.00 85.22           C  
ATOM   1427  HA  VAL A  95      27.037  -7.549 -17.851  1.00 85.22           H  
ATOM   1428  C   VAL A  95      28.091  -5.716 -18.203  1.00 85.22           C  
ATOM   1429  CB  VAL A  95      25.730  -6.203 -18.861  1.00 85.22           C  
ATOM   1430  HB  VAL A  95      25.644  -5.122 -18.976  1.00 85.22           H  
ATOM   1431  O   VAL A  95      28.129  -4.486 -18.154  1.00 85.22           O  
ATOM   1432  CG1 VAL A  95      26.087  -6.799 -20.225  1.00 85.22           C  
ATOM   1433 HG11 VAL A  95      26.284  -7.867 -20.140  1.00 85.22           H  
ATOM   1434 HG12 VAL A  95      26.958  -6.299 -20.648  1.00 85.22           H  
ATOM   1435 HG13 VAL A  95      25.250  -6.670 -20.911  1.00 85.22           H  
ATOM   1436  CG2 VAL A  95      24.383  -6.778 -18.412  1.00 85.22           C  
ATOM   1437 HG21 VAL A  95      24.452  -7.862 -18.310  1.00 85.22           H  
ATOM   1438 HG22 VAL A  95      24.077  -6.337 -17.463  1.00 85.22           H  
ATOM   1439 HG23 VAL A  95      23.627  -6.530 -19.156  1.00 85.22           H  
ATOM   1440  N   LYS A  96      29.137  -6.469 -18.520  1.00 82.17           N  
ATOM   1441  H   LYS A  96      28.986  -7.460 -18.643  1.00 82.17           H  
ATOM   1442  CA  LYS A  96      30.426  -5.923 -18.921  1.00 82.17           C  
ATOM   1443  HA  LYS A  96      30.495  -4.886 -18.592  1.00 82.17           H  
ATOM   1444  C   LYS A  96      30.545  -5.889 -20.434  1.00 82.17           C  
ATOM   1445  CB  LYS A  96      31.576  -6.712 -18.288  1.00 82.17           C  
ATOM   1446  HB2 LYS A  96      32.520  -6.315 -18.660  1.00 82.17           H  
ATOM   1447  HB3 LYS A  96      31.503  -7.758 -18.583  1.00 82.17           H  
ATOM   1448  O   LYS A  96      29.842  -6.631 -21.125  1.00 82.17           O  
ATOM   1449  CG  LYS A  96      31.557  -6.590 -16.760  1.00 82.17           C  
ATOM   1450  HG2 LYS A  96      30.630  -7.003 -16.361  1.00 82.17           H  
ATOM   1451  HG3 LYS A  96      31.626  -5.538 -16.486  1.00 82.17           H  
ATOM   1452  CD  LYS A  96      32.741  -7.350 -16.165  1.00 82.17           C  
ATOM   1453  HD2 LYS A  96      33.662  -6.949 -16.588  1.00 82.17           H  
ATOM   1454  HD3 LYS A  96      32.660  -8.408 -16.416  1.00 82.17           H  
ATOM   1455  CE  LYS A  96      32.742  -7.164 -14.650  1.00 82.17           C  
ATOM   1456  HE2 LYS A  96      31.846  -7.624 -14.233  1.00 82.17           H  
ATOM   1457  HE3 LYS A  96      32.700  -6.094 -14.446  1.00 82.17           H  
ATOM   1458  NZ  LYS A  96      33.968  -7.739 -14.052  1.00 82.17           N  
ATOM   1459  HZ1 LYS A  96      34.035  -8.727 -14.250  1.00 82.17           H  
ATOM   1460  HZ2 LYS A  96      34.770  -7.272 -14.451  1.00 82.17           H  
ATOM   1461  HZ3 LYS A  96      33.979  -7.585 -13.054  1.00 82.17           H  
ATOM   1462  N   ASP A  97      31.471  -5.069 -20.897  1.00 72.40           N  
ATOM   1463  H   ASP A  97      31.983  -4.483 -20.253  1.00 72.40           H  
ATOM   1464  CA  ASP A  97      31.932  -5.100 -22.272  1.00 72.40           C  
ATOM   1465  HA  ASP A  97      31.081  -4.926 -22.930  1.00 72.40           H  
ATOM   1466  C   ASP A  97      32.486  -6.486 -22.643  1.00 72.40           C  
ATOM   1467  CB  ASP A  97      32.932  -3.957 -22.473  1.00 72.40           C  
ATOM   1468  HB2 ASP A  97      33.827  -4.173 -21.889  1.00 72.40           H  
ATOM   1469  HB3 ASP A  97      32.511  -3.021 -22.106  1.00 72.40           H  
ATOM   1470  O   ASP A  97      32.979  -7.257 -21.808  1.00 72.40           O  
ATOM   1471  CG  ASP A  97      33.315  -3.800 -23.935  1.00 72.40           C  
ATOM   1472  OD1 ASP A  97      34.307  -4.434 -24.352  1.00 72.40           O  
ATOM   1473  OD2 ASP A  97      32.555  -3.149 -24.674  1.00 72.40           O  
ATOM   1474  N   ALA A  98      32.315  -6.859 -23.908  1.00 70.37           N  
ATOM   1475  H   ALA A  98      31.822  -6.234 -24.530  1.00 70.37           H  
ATOM   1476  CA  ALA A  98      32.786  -8.132 -24.435  1.00 70.37           C  
ATOM   1477  HA  ALA A  98      32.483  -8.929 -23.755  1.00 70.37           H  
ATOM   1478  C   ALA A  98      34.320  -8.196 -24.544  1.00 70.37           C  
ATOM   1479  CB  ALA A  98      32.101  -8.366 -25.785  1.00 70.37           C  
ATOM   1480  HB1 ALA A  98      31.017  -8.336 -25.667  1.00 70.37           H  
ATOM   1481  HB2 ALA A  98      32.392  -9.337 -26.186  1.00 70.37           H  
ATOM   1482  HB3 ALA A  98      32.399  -7.590 -26.489  1.00 70.37           H  
ATOM   1483  O   ALA A  98      34.891  -9.290 -24.491  1.00 70.37           O  
ATOM   1484  N   PHE A  99      34.988  -7.048 -24.671  1.00 63.92           N  
ATOM   1485  H   PHE A  99      34.458  -6.189 -24.653  1.00 63.92           H  
ATOM   1486  CA  PHE A  99      36.418  -6.910 -24.946  1.00 63.92           C  
ATOM   1487  HA  PHE A  99      36.842  -7.895 -25.143  1.00 63.92           H  
ATOM   1488  C   PHE A  99      37.205  -6.298 -23.793  1.00 63.92           C  
ATOM   1489  CB  PHE A  99      36.606  -6.041 -26.191  1.00 63.92           C  
ATOM   1490  HB2 PHE A  99      36.325  -5.014 -25.958  1.00 63.92           H  
ATOM   1491  HB3 PHE A  99      37.662  -6.037 -26.461  1.00 63.92           H  
ATOM   1492  O   PHE A  99      38.389  -6.611 -23.643  1.00 63.92           O  
ATOM   1493  CG  PHE A  99      35.803  -6.516 -27.375  1.00 63.92           C  
ATOM   1494  CD1 PHE A  99      36.198  -7.671 -28.075  1.00 63.92           C  
ATOM   1495  HD1 PHE A  99      37.079  -8.215 -27.766  1.00 63.92           H  
ATOM   1496  CD2 PHE A  99      34.627  -5.838 -27.732  1.00 63.92           C  
ATOM   1497  HD2 PHE A  99      34.302  -4.966 -27.183  1.00 63.92           H  
ATOM   1498  CE1 PHE A  99      35.417  -8.150 -29.141  1.00 63.92           C  
ATOM   1499  HE1 PHE A  99      35.691  -9.055 -29.664  1.00 63.92           H  
ATOM   1500  CE2 PHE A  99      33.861  -6.312 -28.802  1.00 63.92           C  
ATOM   1501  HE2 PHE A  99      32.967  -5.777 -29.086  1.00 63.92           H  
ATOM   1502  CZ  PHE A  99      34.243  -7.469 -29.500  1.00 63.92           C  
ATOM   1503  HZ  PHE A  99      33.616  -7.834 -30.300  1.00 63.92           H  
ATOM   1504  N   ASP A 100      36.577  -5.455 -22.981  1.00 66.07           N  
ATOM   1505  H   ASP A 100      35.641  -5.166 -23.226  1.00 66.07           H  
ATOM   1506  CA  ASP A 100      37.154  -4.920 -21.758  1.00 66.07           C  
ATOM   1507  HA  ASP A 100      38.092  -5.446 -21.584  1.00 66.07           H  
ATOM   1508  C   ASP A 100      36.291  -5.257 -20.529  1.00 66.07           C  
ATOM   1509  CB  ASP A 100      37.562  -3.448 -21.954  1.00 66.07           C  
ATOM   1510  HB2 ASP A 100      38.136  -3.365 -22.877  1.00 66.07           H  
ATOM   1511  HB3 ASP A 100      38.233  -3.181 -21.137  1.00 66.07           H  
ATOM   1512  O   ASP A 100      35.154  -5.704 -20.612  1.00 66.07           O  
ATOM   1513  CG  ASP A 100      36.426  -2.430 -21.969  1.00 66.07           C  
ATOM   1514  OD1 ASP A 100      35.520  -2.600 -21.131  1.00 66.07           O  
ATOM   1515  OD2 ASP A 100      36.587  -1.382 -22.622  1.00 66.07           O  
ATOM   1516  N   SER A 101      36.866  -5.189 -19.330  1.00 74.18           N  
ATOM   1517  H   SER A 101      37.764  -4.731 -19.261  1.00 74.18           H  
ATOM   1518  CA  SER A 101      36.125  -5.545 -18.109  1.00 74.18           C  
ATOM   1519  HA  SER A 101      35.422  -6.342 -18.351  1.00 74.18           H  
ATOM   1520  C   SER A 101      35.255  -4.400 -17.578  1.00 74.18           C  
ATOM   1521  CB  SER A 101      37.075  -6.106 -17.051  1.00 74.18           C  
ATOM   1522  HB2 SER A 101      37.925  -5.436 -16.925  1.00 74.18           H  
ATOM   1523  HB3 SER A 101      36.560  -6.210 -16.095  1.00 74.18           H  
ATOM   1524  O   SER A 101      34.814  -4.484 -16.425  1.00 74.18           O  
ATOM   1525  OG  SER A 101      37.515  -7.386 -17.464  1.00 74.18           O  
ATOM   1526  HG  SER A 101      37.691  -7.325 -18.406  1.00 74.18           H  
ATOM   1527  N   SER A 102      35.022  -3.351 -18.375  1.00 74.83           N  
ATOM   1528  H   SER A 102      35.308  -3.376 -19.344  1.00 74.83           H  
ATOM   1529  CA  SER A 102      34.248  -2.176 -17.977  1.00 74.83           C  
ATOM   1530  HA  SER A 102      34.577  -1.875 -16.983  1.00 74.83           H  
ATOM   1531  C   SER A 102      32.766  -2.518 -17.912  1.00 74.83           C  
ATOM   1532  CB  SER A 102      34.471  -0.974 -18.905  1.00 74.83           C  
ATOM   1533  HB2 SER A 102      33.924  -1.118 -19.837  1.00 74.83           H  
ATOM   1534  HB3 SER A 102      34.101  -0.070 -18.423  1.00 74.83           H  
ATOM   1535  O   SER A 102      32.251  -3.336 -18.674  1.00 74.83           O  
ATOM   1536  OG  SER A 102      35.845  -0.830 -19.190  1.00 74.83           O  
ATOM   1537  HG  SER A 102      35.921  -1.246 -20.052  1.00 74.83           H  
ATOM   1538  N   ALA A 103      32.071  -1.921 -16.950  1.00 76.52           N  
ATOM   1539  H   ALA A 103      32.524  -1.197 -16.411  1.00 76.52           H  
ATOM   1540  CA  ALA A 103      30.634  -2.080 -16.793  1.00 76.52           C  
ATOM   1541  HA  ALA A 103      30.356  -3.124 -16.937  1.00 76.52           H  
ATOM   1542  C   ALA A 103      29.906  -1.224 -17.835  1.00 76.52           C  
ATOM   1543  CB  ALA A 103      30.281  -1.659 -15.362  1.00 76.52           C  
ATOM   1544  HB1 ALA A 103      30.773  -2.320 -14.649  1.00 76.52           H  
ATOM   1545  HB2 ALA A 103      30.626  -0.641 -15.179  1.00 76.52           H  
ATOM   1546  HB3 ALA A 103      29.200  -1.689 -15.226  1.00 76.52           H  
ATOM   1547  O   ALA A 103      30.114  -0.014 -17.834  1.00 76.52           O  
ATOM   1548  N   ILE A 104      29.040  -1.839 -18.645  1.00 76.23           N  
ATOM   1549  H   ILE A 104      28.935  -2.841 -18.564  1.00 76.23           H  
ATOM   1550  CA  ILE A 104      28.188  -1.152 -19.628  1.00 76.23           C  
ATOM   1551  HA  ILE A 104      28.582  -0.152 -19.810  1.00 76.23           H  
ATOM   1552  C   ILE A 104      26.769  -0.984 -19.087  1.00 76.23           C  
ATOM   1553  CB  ILE A 104      28.155  -1.890 -20.984  1.00 76.23           C  
ATOM   1554  HB  ILE A 104      27.726  -2.880 -20.830  1.00 76.23           H  
ATOM   1555  O   ILE A 104      26.262   0.122 -19.009  1.00 76.23           O  
ATOM   1556  CG1 ILE A 104      29.563  -2.057 -21.585  1.00 76.23           C  
ATOM   1557 HG12 ILE A 104      30.196  -2.612 -20.893  1.00 76.23           H  
ATOM   1558 HG13 ILE A 104      30.011  -1.077 -21.746  1.00 76.23           H  
ATOM   1559  CG2 ILE A 104      27.265  -1.122 -21.981  1.00 76.23           C  
ATOM   1560 HG21 ILE A 104      27.760  -0.200 -22.287  1.00 76.23           H  
ATOM   1561 HG22 ILE A 104      27.055  -1.736 -22.857  1.00 76.23           H  
ATOM   1562 HG23 ILE A 104      26.301  -0.846 -21.552  1.00 76.23           H  
ATOM   1563  CD1 ILE A 104      29.530  -2.815 -22.918  1.00 76.23           C  
ATOM   1564 HD11 ILE A 104      29.094  -3.804 -22.782  1.00 76.23           H  
ATOM   1565 HD12 ILE A 104      28.973  -2.267 -23.678  1.00 76.23           H  
ATOM   1566 HD13 ILE A 104      30.548  -2.903 -23.298  1.00 76.23           H  
ATOM   1567  N   LEU A 105      26.119  -2.074 -18.669  1.00 82.40           N  
ATOM   1568  H   LEU A 105      26.605  -2.959 -18.683  1.00 82.40           H  
ATOM   1569  CA  LEU A 105      24.751  -2.020 -18.146  1.00 82.40           C  
ATOM   1570  HA  LEU A 105      24.415  -0.984 -18.109  1.00 82.40           H  
ATOM   1571  C   LEU A 105      24.696  -2.535 -16.717  1.00 82.40           C  
ATOM   1572  CB  LEU A 105      23.761  -2.783 -19.047  1.00 82.40           C  
ATOM   1573  HB2 LEU A 105      24.089  -3.816 -19.168  1.00 82.40           H  
ATOM   1574  HB3 LEU A 105      22.796  -2.821 -18.541  1.00 82.40           H  
ATOM   1575  O   LEU A 105      25.351  -3.516 -16.356  1.00 82.40           O  
ATOM   1576  CG  LEU A 105      23.544  -2.173 -20.439  1.00 82.40           C  
ATOM   1577  HG  LEU A 105      24.498  -2.075 -20.958  1.00 82.40           H  
ATOM   1578  CD1 LEU A 105      22.651  -3.104 -21.262  1.00 82.40           C  
ATOM   1579 HD11 LEU A 105      23.092  -4.099 -21.318  1.00 82.40           H  
ATOM   1580 HD12 LEU A 105      21.663  -3.172 -20.806  1.00 82.40           H  
ATOM   1581 HD13 LEU A 105      22.551  -2.707 -22.273  1.00 82.40           H  
ATOM   1582  CD2 LEU A 105      22.878  -0.804 -20.316  1.00 82.40           C  
ATOM   1583 HD21 LEU A 105      22.178  -0.777 -19.480  1.00 82.40           H  
ATOM   1584 HD22 LEU A 105      22.331  -0.548 -21.223  1.00 82.40           H  
ATOM   1585 HD23 LEU A 105      23.643  -0.045 -20.152  1.00 82.40           H  
ATOM   1586  N   LYS A 106      23.846  -1.913 -15.906  1.00 86.46           N  
ATOM   1587  H   LYS A 106      23.370  -1.096 -16.261  1.00 86.46           H  
ATOM   1588  CA  LYS A 106      23.446  -2.441 -14.602  1.00 86.46           C  
ATOM   1589  HA  LYS A 106      24.068  -3.296 -14.337  1.00 86.46           H  
ATOM   1590  C   LYS A 106      22.016  -2.942 -14.718  1.00 86.46           C  
ATOM   1591  CB  LYS A 106      23.628  -1.368 -13.522  1.00 86.46           C  
ATOM   1592  HB2 LYS A 106      23.115  -0.457 -13.827  1.00 86.46           H  
ATOM   1593  HB3 LYS A 106      23.191  -1.721 -12.588  1.00 86.46           H  
ATOM   1594  O   LYS A 106      21.087  -2.160 -14.880  1.00 86.46           O  
ATOM   1595  CG  LYS A 106      25.122  -1.080 -13.302  1.00 86.46           C  
ATOM   1596  HG2 LYS A 106      25.573  -0.778 -14.248  1.00 86.46           H  
ATOM   1597  HG3 LYS A 106      25.615  -1.989 -12.957  1.00 86.46           H  
ATOM   1598  CD  LYS A 106      25.354   0.040 -12.283  1.00 86.46           C  
ATOM   1599  HD2 LYS A 106      24.817   0.928 -12.616  1.00 86.46           H  
ATOM   1600  HD3 LYS A 106      24.987  -0.265 -11.302  1.00 86.46           H  
ATOM   1601  CE  LYS A 106      26.859   0.338 -12.228  1.00 86.46           C  
ATOM   1602  HE2 LYS A 106      27.215   0.454 -13.251  1.00 86.46           H  
ATOM   1603  HE3 LYS A 106      27.380  -0.518 -11.798  1.00 86.46           H  
ATOM   1604  NZ  LYS A 106      27.171   1.576 -11.472  1.00 86.46           N  
ATOM   1605  HZ1 LYS A 106      26.701   2.363 -11.896  1.00 86.46           H  
ATOM   1606  HZ2 LYS A 106      28.160   1.771 -11.534  1.00 86.46           H  
ATOM   1607  HZ3 LYS A 106      26.904   1.505 -10.500  1.00 86.46           H  
ATOM   1608  N   ILE A 107      21.843  -4.256 -14.622  1.00 89.13           N  
ATOM   1609  H   ILE A 107      22.654  -4.832 -14.447  1.00 89.13           H  
ATOM   1610  CA  ILE A 107      20.525  -4.883 -14.543  1.00 89.13           C  
ATOM   1611  HA  ILE A 107      19.790  -4.250 -15.038  1.00 89.13           H  
ATOM   1612  C   ILE A 107      20.171  -4.985 -13.066  1.00 89.13           C  
ATOM   1613  CB  ILE A 107      20.506  -6.260 -15.234  1.00 89.13           C  
ATOM   1614  HB  ILE A 107      21.205  -6.918 -14.718  1.00 89.13           H  
ATOM   1615  O   ILE A 107      20.891  -5.615 -12.294  1.00 89.13           O  
ATOM   1616  CG1 ILE A 107      20.935  -6.147 -16.715  1.00 89.13           C  
ATOM   1617 HG12 ILE A 107      20.193  -5.570 -17.267  1.00 89.13           H  
ATOM   1618 HG13 ILE A 107      21.886  -5.619 -16.787  1.00 89.13           H  
ATOM   1619  CG2 ILE A 107      19.090  -6.856 -15.126  1.00 89.13           C  
ATOM   1620 HG21 ILE A 107      19.090  -7.869 -15.528  1.00 89.13           H  
ATOM   1621 HG22 ILE A 107      18.382  -6.243 -15.683  1.00 89.13           H  
ATOM   1622 HG23 ILE A 107      18.767  -6.921 -14.087  1.00 89.13           H  
ATOM   1623  CD1 ILE A 107      21.122  -7.503 -17.405  1.00 89.13           C  
ATOM   1624 HD11 ILE A 107      21.456  -7.340 -18.430  1.00 89.13           H  
ATOM   1625 HD12 ILE A 107      20.180  -8.050 -17.440  1.00 89.13           H  
ATOM   1626 HD13 ILE A 107      21.869  -8.093 -16.874  1.00 89.13           H  
ATOM   1627  N   ARG A 108      19.064  -4.374 -12.660  1.00 89.16           N  
ATOM   1628  H   ARG A 108      18.518  -3.887 -13.356  1.00 89.16           H  
ATOM   1629  CA  ARG A 108      18.571  -4.372 -11.281  1.00 89.16           C  
ATOM   1630  HA  ARG A 108      19.236  -4.963 -10.651  1.00 89.16           H  
ATOM   1631  C   ARG A 108      17.208  -5.037 -11.214  1.00 89.16           C  
ATOM   1632  CB  ARG A 108      18.549  -2.932 -10.738  1.00 89.16           C  
ATOM   1633  HB2 ARG A 108      17.923  -2.306 -11.372  1.00 89.16           H  
ATOM   1634  HB3 ARG A 108      18.125  -2.944  -9.733  1.00 89.16           H  
ATOM   1635  O   ARG A 108      16.427  -4.964 -12.153  1.00 89.16           O  
ATOM   1636  CG  ARG A 108      19.970  -2.346 -10.677  1.00 89.16           C  
ATOM   1637  HG2 ARG A 108      20.608  -3.061 -10.156  1.00 89.16           H  
ATOM   1638  HG3 ARG A 108      20.367  -2.209 -11.683  1.00 89.16           H  
ATOM   1639  CD  ARG A 108      20.048  -1.015  -9.919  1.00 89.16           C  
ATOM   1640  HD2 ARG A 108      19.400  -1.063  -9.044  1.00 89.16           H  
ATOM   1641  HD3 ARG A 108      21.076  -0.901  -9.574  1.00 89.16           H  
ATOM   1642  NE  ARG A 108      19.708   0.166 -10.738  1.00 89.16           N  
ATOM   1643  HE  ARG A 108      19.438   0.048 -11.704  1.00 89.16           H  
ATOM   1644  NH1 ARG A 108      20.278   1.771  -9.203  1.00 89.16           N  
ATOM   1645 HH11 ARG A 108      20.529   1.040  -8.552  1.00 89.16           H  
ATOM   1646 HH12 ARG A 108      20.326   2.750  -8.961  1.00 89.16           H  
ATOM   1647  NH2 ARG A 108      19.481   2.409 -11.150  1.00 89.16           N  
ATOM   1648 HH21 ARG A 108      19.123   2.182 -12.066  1.00 89.16           H  
ATOM   1649 HH22 ARG A 108      19.617   3.389 -10.948  1.00 89.16           H  
ATOM   1650  CZ  ARG A 108      19.826   1.432 -10.375  1.00 89.16           C  
ATOM   1651  N   ALA A 109      16.901  -5.677 -10.098  1.00 89.15           N  
ATOM   1652  H   ALA A 109      17.600  -5.750  -9.373  1.00 89.15           H  
ATOM   1653  CA  ALA A 109      15.556  -6.149  -9.819  1.00 89.15           C  
ATOM   1654  HA  ALA A 109      15.229  -6.789 -10.639  1.00 89.15           H  
ATOM   1655  C   ALA A 109      14.583  -4.958  -9.721  1.00 89.15           C  
ATOM   1656  CB  ALA A 109      15.602  -6.985  -8.538  1.00 89.15           C  
ATOM   1657  HB1 ALA A 109      16.200  -7.881  -8.703  1.00 89.15           H  
ATOM   1658  HB2 ALA A 109      16.037  -6.405  -7.724  1.00 89.15           H  
ATOM   1659  HB3 ALA A 109      14.592  -7.277  -8.251  1.00 89.15           H  
ATOM   1660  O   ALA A 109      14.951  -3.873  -9.273  1.00 89.15           O  
ATOM   1661  N   VAL A 110      13.323  -5.155 -10.115  1.00 87.60           N  
ATOM   1662  H   VAL A 110      13.097  -6.034 -10.558  1.00 87.60           H  
ATOM   1663  CA  VAL A 110      12.296  -4.095 -10.069  1.00 87.60           C  
ATOM   1664  HA  VAL A 110      12.692  -3.224 -10.591  1.00 87.60           H  
ATOM   1665  C   VAL A 110      11.966  -3.657  -8.640  1.00 87.60           C  
ATOM   1666  CB  VAL A 110      11.020  -4.558 -10.798  1.00 87.60           C  
ATOM   1667  HB  VAL A 110      11.317  -5.009 -11.745  1.00 87.60           H  
ATOM   1668  O   VAL A 110      11.516  -2.537  -8.408  1.00 87.60           O  
ATOM   1669  CG1 VAL A 110      10.228  -5.604  -9.998  1.00 87.60           C  
ATOM   1670 HG11 VAL A 110       9.354  -5.906 -10.575  1.00 87.60           H  
ATOM   1671 HG12 VAL A 110      10.846  -6.482  -9.812  1.00 87.60           H  
ATOM   1672 HG13 VAL A 110       9.864  -5.189  -9.058  1.00 87.60           H  
ATOM   1673  CG2 VAL A 110      10.101  -3.382 -11.139  1.00 87.60           C  
ATOM   1674 HG21 VAL A 110       9.275  -3.738 -11.754  1.00 87.60           H  
ATOM   1675 HG22 VAL A 110      10.656  -2.639 -11.711  1.00 87.60           H  
ATOM   1676 HG23 VAL A 110       9.700  -2.928 -10.233  1.00 87.60           H  
ATOM   1677  N   THR A 111      12.163  -4.559  -7.679  1.00 86.51           N  
ATOM   1678  H   THR A 111      12.634  -5.416  -7.930  1.00 86.51           H  
ATOM   1679  CA  THR A 111      11.830  -4.363  -6.273  1.00 86.51           C  
ATOM   1680  HA  THR A 111      11.482  -3.337  -6.149  1.00 86.51           H  
ATOM   1681  C   THR A 111      13.069  -4.595  -5.407  1.00 86.51           C  
ATOM   1682  CB  THR A 111      10.651  -5.250  -5.854  1.00 86.51           C  
ATOM   1683  HB  THR A 111       9.770  -4.941  -6.416  1.00 86.51           H  
ATOM   1684  O   THR A 111      13.808  -5.557  -5.645  1.00 86.51           O  
ATOM   1685  CG2 THR A 111      10.870  -6.739  -6.124  1.00 86.51           C  
ATOM   1686 HG21 THR A 111      10.652  -6.946  -7.172  1.00 86.51           H  
ATOM   1687 HG22 THR A 111      10.198  -7.333  -5.505  1.00 86.51           H  
ATOM   1688 HG23 THR A 111      11.889  -7.047  -5.889  1.00 86.51           H  
ATOM   1689  OG1 THR A 111      10.349  -5.098  -4.489  1.00 86.51           O  
ATOM   1690  HG1 THR A 111       9.842  -4.292  -4.367  1.00 86.51           H  
ATOM   1691  N   PRO A 112      13.311  -3.742  -4.400  1.00 85.81           N  
ATOM   1692  CA  PRO A 112      14.356  -3.981  -3.414  1.00 85.81           C  
ATOM   1693  HA  PRO A 112      15.293  -4.178  -3.934  1.00 85.81           H  
ATOM   1694  C   PRO A 112      14.007  -5.168  -2.517  1.00 85.81           C  
ATOM   1695  CB  PRO A 112      14.490  -2.683  -2.614  1.00 85.81           C  
ATOM   1696  HB2 PRO A 112      15.531  -2.457  -2.381  1.00 85.81           H  
ATOM   1697  HB3 PRO A 112      13.898  -2.748  -1.700  1.00 85.81           H  
ATOM   1698  O   PRO A 112      12.825  -5.435  -2.257  1.00 85.81           O  
ATOM   1699  CG  PRO A 112      13.880  -1.643  -3.550  1.00 85.81           C  
ATOM   1700  HG2 PRO A 112      13.524  -0.756  -3.026  1.00 85.81           H  
ATOM   1701  HG3 PRO A 112      14.610  -1.353  -4.306  1.00 85.81           H  
ATOM   1702  CD  PRO A 112      12.752  -2.415  -4.213  1.00 85.81           C  
ATOM   1703  HD2 PRO A 112      11.885  -2.464  -3.553  1.00 85.81           H  
ATOM   1704  HD3 PRO A 112      12.502  -1.924  -5.154  1.00 85.81           H  
ATOM   1705  N   GLY A 113      15.027  -5.850  -2.008  1.00 83.74           N  
ATOM   1706  H   GLY A 113      15.974  -5.555  -2.198  1.00 83.74           H  
ATOM   1707  CA  GLY A 113      14.862  -7.028  -1.170  1.00 83.74           C  
ATOM   1708  HA2 GLY A 113      15.296  -6.831  -0.190  1.00 83.74           H  
ATOM   1709  HA3 GLY A 113      13.806  -7.240  -1.008  1.00 83.74           H  
ATOM   1710  C   GLY A 113      15.496  -8.291  -1.739  1.00 83.74           C  
ATOM   1711  O   GLY A 113      16.033  -8.323  -2.849  1.00 83.74           O  
ATOM   1712  N   SER A 114      15.392  -9.364  -0.963  1.00 85.40           N  
ATOM   1713  H   SER A 114      14.882  -9.255  -0.098  1.00 85.40           H  
ATOM   1714  CA  SER A 114      15.984 -10.667  -1.276  1.00 85.40           C  
ATOM   1715  HA  SER A 114      16.951 -10.493  -1.750  1.00 85.40           H  
ATOM   1716  C   SER A 114      15.147 -11.509  -2.251  1.00 85.40           C  
ATOM   1717  CB  SER A 114      16.231 -11.428   0.029  1.00 85.40           C  
ATOM   1718  HB2 SER A 114      16.758 -10.792   0.740  1.00 85.40           H  
ATOM   1719  HB3 SER A 114      16.851 -12.298  -0.186  1.00 85.40           H  
ATOM   1720  O   SER A 114      15.651 -12.460  -2.848  1.00 85.40           O  
ATOM   1721  OG  SER A 114      15.007 -11.871   0.586  1.00 85.40           O  
ATOM   1722  HG  SER A 114      14.666 -11.254   1.238  1.00 85.40           H  
ATOM   1723  N   ALA A 115      13.875 -11.153  -2.459  1.00 83.55           N  
ATOM   1724  H   ALA A 115      13.529 -10.380  -1.909  1.00 83.55           H  
ATOM   1725  CA  ALA A 115      12.892 -11.974  -3.173  1.00 83.55           C  
ATOM   1726  HA  ALA A 115      12.774 -12.916  -2.637  1.00 83.55           H  
ATOM   1727  C   ALA A 115      13.246 -12.306  -4.630  1.00 83.55           C  
ATOM   1728  CB  ALA A 115      11.567 -11.216  -3.146  1.00 83.55           C  
ATOM   1729  HB1 ALA A 115      11.664 -10.277  -3.690  1.00 83.55           H  
ATOM   1730  HB2 ALA A 115      11.308 -11.000  -2.110  1.00 83.55           H  
ATOM   1731  HB3 ALA A 115      10.782 -11.822  -3.597  1.00 83.55           H  
ATOM   1732  O   ALA A 115      12.823 -13.342  -5.144  1.00 83.55           O  
ATOM   1733  N   LEU A 116      13.981 -11.415  -5.301  1.00 86.17           N  
ATOM   1734  H   LEU A 116      14.302 -10.600  -4.798  1.00 86.17           H  
ATOM   1735  CA  LEU A 116      14.407 -11.582  -6.693  1.00 86.17           C  
ATOM   1736  HA  LEU A 116      13.886 -12.439  -7.120  1.00 86.17           H  
ATOM   1737  C   LEU A 116      15.889 -11.968  -6.819  1.00 86.17           C  
ATOM   1738  CB  LEU A 116      14.012 -10.343  -7.523  1.00 86.17           C  
ATOM   1739  HB2 LEU A 116      14.476  -9.463  -7.077  1.00 86.17           H  
ATOM   1740  HB3 LEU A 116      14.416 -10.457  -8.528  1.00 86.17           H  
ATOM   1741  O   LEU A 116      16.431 -11.968  -7.925  1.00 86.17           O  
ATOM   1742  CG  LEU A 116      12.492 -10.104  -7.645  1.00 86.17           C  
ATOM   1743  HG  LEU A 116      12.074  -9.895  -6.660  1.00 86.17           H  
ATOM   1744  CD1 LEU A 116      12.224  -8.898  -8.545  1.00 86.17           C  
ATOM   1745 HD11 LEU A 116      12.717  -9.024  -9.509  1.00 86.17           H  
ATOM   1746 HD12 LEU A 116      11.153  -8.780  -8.709  1.00 86.17           H  
ATOM   1747 HD13 LEU A 116      12.596  -7.995  -8.061  1.00 86.17           H  
ATOM   1748  CD2 LEU A 116      11.740 -11.294  -8.249  1.00 86.17           C  
ATOM   1749 HD21 LEU A 116      12.193 -11.577  -9.199  1.00 86.17           H  
ATOM   1750 HD22 LEU A 116      11.775 -12.143  -7.567  1.00 86.17           H  
ATOM   1751 HD23 LEU A 116      10.694 -11.032  -8.412  1.00 86.17           H  
ATOM   1752  N   ASN A 117      16.541 -12.354  -5.716  1.00 86.13           N  
ATOM   1753  H   ASN A 117      16.053 -12.370  -4.831  1.00 86.13           H  
ATOM   1754  CA  ASN A 117      17.850 -12.993  -5.790  1.00 86.13           C  
ATOM   1755  HA  ASN A 117      18.535 -12.323  -6.311  1.00 86.13           H  
ATOM   1756  C   ASN A 117      17.754 -14.289  -6.605  1.00 86.13           C  
ATOM   1757  CB  ASN A 117      18.406 -13.273  -4.384  1.00 86.13           C  
ATOM   1758  HB2 ASN A 117      17.640 -13.757  -3.778  1.00 86.13           H  
ATOM   1759  HB3 ASN A 117      19.246 -13.963  -4.466  1.00 86.13           H  
ATOM   1760  O   ASN A 117      16.830 -15.090  -6.450  1.00 86.13           O  
ATOM   1761  CG  ASN A 117      18.931 -12.039  -3.674  1.00 86.13           C  
ATOM   1762  ND2 ASN A 117      18.987 -12.076  -2.366  1.00 86.13           N  
ATOM   1763 HD21 ASN A 117      19.292 -11.239  -1.889  1.00 86.13           H  
ATOM   1764 HD22 ASN A 117      18.593 -12.855  -1.859  1.00 86.13           H  
ATOM   1765  OD1 ASN A 117      19.363 -11.070  -4.278  1.00 86.13           O  
ATOM   1766  N   GLY A 118      18.734 -14.505  -7.478  1.00 87.19           N  
ATOM   1767  H   GLY A 118      19.431 -13.785  -7.599  1.00 87.19           H  
ATOM   1768  CA  GLY A 118      18.782 -15.660  -8.366  1.00 87.19           C  
ATOM   1769  HA2 GLY A 118      18.455 -16.551  -7.829  1.00 87.19           H  
ATOM   1770  HA3 GLY A 118      19.816 -15.791  -8.684  1.00 87.19           H  
ATOM   1771  C   GLY A 118      17.949 -15.538  -9.640  1.00 87.19           C  
ATOM   1772  O   GLY A 118      17.958 -16.483 -10.427  1.00 87.19           O  
ATOM   1773  N   LEU A 119      17.280 -14.404  -9.879  1.00 91.47           N  
ATOM   1774  H   LEU A 119      17.306 -13.666  -9.189  1.00 91.47           H  
ATOM   1775  CA  LEU A 119      16.727 -14.085 -11.195  1.00 91.47           C  
ATOM   1776  HA  LEU A 119      16.012 -14.859 -11.473  1.00 91.47           H  
ATOM   1777  C   LEU A 119      17.864 -14.076 -12.227  1.00 91.47           C  
ATOM   1778  CB  LEU A 119      16.000 -12.732 -11.113  1.00 91.47           C  
ATOM   1779  HB2 LEU A 119      16.741 -11.948 -10.960  1.00 91.47           H  
ATOM   1780  HB3 LEU A 119      15.358 -12.737 -10.232  1.00 91.47           H  
ATOM   1781  O   LEU A 119      18.931 -13.522 -11.969  1.00 91.47           O  
ATOM   1782  CG  LEU A 119      15.142 -12.416 -12.356  1.00 91.47           C  
ATOM   1783  HG  LEU A 119      15.274 -13.186 -13.116  1.00 91.47           H  
ATOM   1784  CD1 LEU A 119      13.660 -12.336 -11.993  1.00 91.47           C  
ATOM   1785 HD11 LEU A 119      13.485 -11.491 -11.326  1.00 91.47           H  
ATOM   1786 HD12 LEU A 119      13.069 -12.211 -12.900  1.00 91.47           H  
ATOM   1787 HD13 LEU A 119      13.348 -13.255 -11.497  1.00 91.47           H  
ATOM   1788  CD2 LEU A 119      15.521 -11.066 -12.950  1.00 91.47           C  
ATOM   1789 HD21 LEU A 119      14.869 -10.844 -13.794  1.00 91.47           H  
ATOM   1790 HD22 LEU A 119      15.403 -10.281 -12.203  1.00 91.47           H  
ATOM   1791 HD23 LEU A 119      16.551 -11.093 -13.305  1.00 91.47           H  
ATOM   1792  N   GLN A 120      17.658 -14.716 -13.371  1.00 92.99           N  
ATOM   1793  H   GLN A 120      16.753 -15.128 -13.548  1.00 92.99           H  
ATOM   1794  CA  GLN A 120      18.647 -14.802 -14.441  1.00 92.99           C  
ATOM   1795  HA  GLN A 120      19.591 -14.365 -14.115  1.00 92.99           H  
ATOM   1796  C   GLN A 120      18.161 -14.008 -15.646  1.00 92.99           C  
ATOM   1797  CB  GLN A 120      18.912 -16.267 -14.807  1.00 92.99           C  
ATOM   1798  HB2 GLN A 120      19.512 -16.306 -15.716  1.00 92.99           H  
ATOM   1799  HB3 GLN A 120      17.960 -16.762 -14.998  1.00 92.99           H  
ATOM   1800  O   GLN A 120      17.005 -14.124 -16.046  1.00 92.99           O  
ATOM   1801  CG  GLN A 120      19.654 -17.021 -13.695  1.00 92.99           C  
ATOM   1802  HG2 GLN A 120      20.634 -16.566 -13.550  1.00 92.99           H  
ATOM   1803  HG3 GLN A 120      19.096 -16.941 -12.762  1.00 92.99           H  
ATOM   1804  CD  GLN A 120      19.841 -18.504 -14.003  1.00 92.99           C  
ATOM   1805  NE2 GLN A 120      20.553 -19.228 -13.168  1.00 92.99           N  
ATOM   1806 HE21 GLN A 120      20.643 -20.200 -13.426  1.00 92.99           H  
ATOM   1807 HE22 GLN A 120      20.966 -18.808 -12.348  1.00 92.99           H  
ATOM   1808  OE1 GLN A 120      19.353 -19.062 -14.968  1.00 92.99           O  
ATOM   1809  N   VAL A 121      19.051 -13.223 -16.239  1.00 92.16           N  
ATOM   1810  H   VAL A 121      19.959 -13.112 -15.813  1.00 92.16           H  
ATOM   1811  CA  VAL A 121      18.809 -12.531 -17.503  1.00 92.16           C  
ATOM   1812  HA  VAL A 121      17.802 -12.754 -17.856  1.00 92.16           H  
ATOM   1813  C   VAL A 121      19.785 -13.073 -18.530  1.00 92.16           C  
ATOM   1814  CB  VAL A 121      18.904 -11.006 -17.347  1.00 92.16           C  
ATOM   1815  HB  VAL A 121      19.904 -10.719 -17.021  1.00 92.16           H  
ATOM   1816  O   VAL A 121      20.997 -12.957 -18.366  1.00 92.16           O  
ATOM   1817  CG1 VAL A 121      18.593 -10.320 -18.681  1.00 92.16           C  
ATOM   1818 HG11 VAL A 121      17.633 -10.663 -19.069  1.00 92.16           H  
ATOM   1819 HG12 VAL A 121      18.551  -9.238 -18.550  1.00 92.16           H  
ATOM   1820 HG13 VAL A 121      19.375 -10.545 -19.406  1.00 92.16           H  
ATOM   1821  CG2 VAL A 121      17.884 -10.526 -16.307  1.00 92.16           C  
ATOM   1822 HG21 VAL A 121      18.188 -10.849 -15.311  1.00 92.16           H  
ATOM   1823 HG22 VAL A 121      17.820  -9.438 -16.323  1.00 92.16           H  
ATOM   1824 HG23 VAL A 121      16.899 -10.935 -16.533  1.00 92.16           H  
ATOM   1825  N   HIS A 122      19.251 -13.712 -19.563  1.00 92.02           N  
ATOM   1826  H   HIS A 122      18.245 -13.778 -19.625  1.00 92.02           H  
ATOM   1827  CA  HIS A 122      20.025 -14.176 -20.704  1.00 92.02           C  
ATOM   1828  HA  HIS A 122      21.056 -14.370 -20.407  1.00 92.02           H  
ATOM   1829  C   HIS A 122      20.017 -13.082 -21.764  1.00 92.02           C  
ATOM   1830  CB  HIS A 122      19.438 -15.476 -21.257  1.00 92.02           C  
ATOM   1831  HB2 HIS A 122      19.887 -15.663 -22.233  1.00 92.02           H  
ATOM   1832  HB3 HIS A 122      18.366 -15.345 -21.403  1.00 92.02           H  
ATOM   1833  O   HIS A 122      18.942 -12.688 -22.219  1.00 92.02           O  
ATOM   1834  CG  HIS A 122      19.653 -16.701 -20.409  1.00 92.02           C  
ATOM   1835  CD2 HIS A 122      19.769 -16.774 -19.048  1.00 92.02           C  
ATOM   1836  HD2 HIS A 122      19.725 -15.947 -18.355  1.00 92.02           H  
ATOM   1837  ND1 HIS A 122      19.729 -17.987 -20.889  1.00 92.02           N  
ATOM   1838  HD1 HIS A 122      19.679 -18.255 -21.861  1.00 92.02           H  
ATOM   1839  CE1 HIS A 122      19.895 -18.813 -19.845  1.00 92.02           C  
ATOM   1840  HE1 HIS A 122      19.993 -19.887 -19.911  1.00 92.02           H  
ATOM   1841  NE2 HIS A 122      19.933 -18.117 -18.701  1.00 92.02           N  
ATOM   1842  N   ILE A 123      21.204 -12.615 -22.138  1.00 89.71           N  
ATOM   1843  H   ILE A 123      22.031 -13.007 -21.712  1.00 89.71           H  
ATOM   1844  CA  ILE A 123      21.402 -11.708 -23.268  1.00 89.71           C  
ATOM   1845  HA  ILE A 123      20.462 -11.207 -23.499  1.00 89.71           H  
ATOM   1846  C   ILE A 123      21.809 -12.558 -24.467  1.00 89.71           C  
ATOM   1847  CB  ILE A 123      22.447 -10.616 -22.949  1.00 89.71           C  
ATOM   1848  HB  ILE A 123      23.427 -11.082 -22.845  1.00 89.71           H  
ATOM   1849  O   ILE A 123      22.827 -13.252 -24.399  1.00 89.71           O  
ATOM   1850  CG1 ILE A 123      22.106  -9.924 -21.611  1.00 89.71           C  
ATOM   1851 HG12 ILE A 123      22.259 -10.639 -20.802  1.00 89.71           H  
ATOM   1852 HG13 ILE A 123      21.052  -9.648 -21.602  1.00 89.71           H  
ATOM   1853  CG2 ILE A 123      22.511  -9.620 -24.120  1.00 89.71           C  
ATOM   1854 HG21 ILE A 123      21.563  -9.093 -24.224  1.00 89.71           H  
ATOM   1855 HG22 ILE A 123      23.313  -8.899 -23.965  1.00 89.71           H  
ATOM   1856 HG23 ILE A 123      22.728 -10.140 -25.053  1.00 89.71           H  
ATOM   1857  CD1 ILE A 123      22.936  -8.682 -21.280  1.00 89.71           C  
ATOM   1858 HD11 ILE A 123      23.998  -8.909 -21.373  1.00 89.71           H  
ATOM   1859 HD12 ILE A 123      22.676  -7.861 -21.948  1.00 89.71           H  
ATOM   1860 HD13 ILE A 123      22.721  -8.381 -20.255  1.00 89.71           H  
ATOM   1861  N   THR A 124      21.000 -12.524 -25.523  1.00 86.94           N  
ATOM   1862  H   THR A 124      20.194 -11.916 -25.496  1.00 86.94           H  
ATOM   1863  CA  THR A 124      21.219 -13.257 -26.779  1.00 86.94           C  
ATOM   1864  HA  THR A 124      22.266 -13.551 -26.854  1.00 86.94           H  
ATOM   1865  C   THR A 124      20.924 -12.368 -27.981  1.00 86.94           C  
ATOM   1866  CB  THR A 124      20.348 -14.530 -26.869  1.00 86.94           C  
ATOM   1867  HB  THR A 124      20.575 -15.040 -27.805  1.00 86.94           H  
ATOM   1868  O   THR A 124      20.347 -11.289 -27.833  1.00 86.94           O  
ATOM   1869  CG2 THR A 124      20.633 -15.514 -25.733  1.00 86.94           C  
ATOM   1870 HG21 THR A 124      21.697 -15.749 -25.717  1.00 86.94           H  
ATOM   1871 HG22 THR A 124      20.065 -16.429 -25.902  1.00 86.94           H  
ATOM   1872 HG23 THR A 124      20.341 -15.078 -24.778  1.00 86.94           H  
ATOM   1873  OG1 THR A 124      18.960 -14.251 -26.846  1.00 86.94           O  
ATOM   1874  HG1 THR A 124      18.724 -13.964 -27.731  1.00 86.94           H  
ATOM   1875  N   ASP A 125      21.262 -12.861 -29.171  1.00 80.82           N  
ATOM   1876  H   ASP A 125      21.885 -13.655 -29.201  1.00 80.82           H  
ATOM   1877  CA  ASP A 125      20.976 -12.217 -30.455  1.00 80.82           C  
ATOM   1878  HA  ASP A 125      21.493 -12.799 -31.219  1.00 80.82           H  
ATOM   1879  C   ASP A 125      21.574 -10.801 -30.540  1.00 80.82           C  
ATOM   1880  CB  ASP A 125      19.468 -12.284 -30.790  1.00 80.82           C  
ATOM   1881  HB2 ASP A 125      19.316 -11.896 -31.797  1.00 80.82           H  
ATOM   1882  HB3 ASP A 125      18.919 -11.641 -30.102  1.00 80.82           H  
ATOM   1883  O   ASP A 125      20.945  -9.887 -31.074  1.00 80.82           O  
ATOM   1884  CG  ASP A 125      18.880 -13.699 -30.734  1.00 80.82           C  
ATOM   1885  OD1 ASP A 125      19.522 -14.634 -31.265  1.00 80.82           O  
ATOM   1886  OD2 ASP A 125      17.781 -13.862 -30.143  1.00 80.82           O  
ATOM   1887  N   VAL A 126      22.774 -10.604 -29.979  1.00 74.05           N  
ATOM   1888  H   VAL A 126      23.269 -11.396 -29.594  1.00 74.05           H  
ATOM   1889  CA  VAL A 126      23.438  -9.295 -29.970  1.00 74.05           C  
ATOM   1890  HA  VAL A 126      22.700  -8.548 -29.677  1.00 74.05           H  
ATOM   1891  C   VAL A 126      23.905  -8.950 -31.383  1.00 74.05           C  
ATOM   1892  CB  VAL A 126      24.585  -9.226 -28.942  1.00 74.05           C  
ATOM   1893  HB  VAL A 126      25.314 -10.008 -29.153  1.00 74.05           H  
ATOM   1894  O   VAL A 126      24.814  -9.563 -31.941  1.00 74.05           O  
ATOM   1895  CG1 VAL A 126      25.291  -7.862 -28.962  1.00 74.05           C  
ATOM   1896 HG11 VAL A 126      24.570  -7.059 -28.812  1.00 74.05           H  
ATOM   1897 HG12 VAL A 126      26.048  -7.826 -28.178  1.00 74.05           H  
ATOM   1898 HG13 VAL A 126      25.792  -7.716 -29.919  1.00 74.05           H  
ATOM   1899  CG2 VAL A 126      24.048  -9.413 -27.516  1.00 74.05           C  
ATOM   1900 HG21 VAL A 126      24.882  -9.460 -26.816  1.00 74.05           H  
ATOM   1901 HG22 VAL A 126      23.470 -10.335 -27.455  1.00 74.05           H  
ATOM   1902 HG23 VAL A 126      23.403  -8.576 -27.248  1.00 74.05           H  
ATOM   1903  N   ASN A 127      23.270  -7.933 -31.953  1.00 68.46           N  
ATOM   1904  H   ASN A 127      22.516  -7.522 -31.421  1.00 68.46           H  
ATOM   1905  CA  ASN A 127      23.629  -7.261 -33.192  1.00 68.46           C  
ATOM   1906  HA  ASN A 127      24.502  -7.750 -33.626  1.00 68.46           H  
ATOM   1907  C   ASN A 127      24.042  -5.807 -32.904  1.00 68.46           C  
ATOM   1908  CB  ASN A 127      22.433  -7.370 -34.165  1.00 68.46           C  
ATOM   1909  HB2 ASN A 127      22.346  -6.473 -34.778  1.00 68.46           H  
ATOM   1910  HB3 ASN A 127      21.509  -7.453 -33.594  1.00 68.46           H  
ATOM   1911  O   ASN A 127      24.015  -5.348 -31.767  1.00 68.46           O  
ATOM   1912  CG  ASN A 127      22.544  -8.543 -35.121  1.00 68.46           C  
ATOM   1913  ND2 ASN A 127      21.428  -9.079 -35.550  1.00 68.46           N  
ATOM   1914 HD21 ASN A 127      20.559  -8.803 -35.116  1.00 68.46           H  
ATOM   1915 HD22 ASN A 127      21.521  -9.915 -36.109  1.00 68.46           H  
ATOM   1916  OD1 ASN A 127      23.608  -8.932 -35.574  1.00 68.46           O  
ATOM   1917  N   ILE A 128      24.412  -5.081 -33.964  1.00 61.30           N  
ATOM   1918  H   ILE A 128      24.406  -5.566 -34.849  1.00 61.30           H  
ATOM   1919  CA  ILE A 128      24.938  -3.699 -33.953  1.00 61.30           C  
ATOM   1920  HA  ILE A 128      25.990  -3.731 -33.669  1.00 61.30           H  
ATOM   1921  C   ILE A 128      24.241  -2.789 -32.927  1.00 61.30           C  
ATOM   1922  CB  ILE A 128      24.823  -3.128 -35.391  1.00 61.30           C  
ATOM   1923  HB  ILE A 128      23.791  -3.271 -35.711  1.00 61.30           H  
ATOM   1924  O   ILE A 128      24.924  -2.183 -32.110  1.00 61.30           O  
ATOM   1925  CG1 ILE A 128      25.744  -3.927 -36.347  1.00 61.30           C  
ATOM   1926 HG12 ILE A 128      25.534  -4.993 -36.263  1.00 61.30           H  
ATOM   1927 HG13 ILE A 128      26.784  -3.771 -36.059  1.00 61.30           H  
ATOM   1928  CG2 ILE A 128      25.133  -1.626 -35.544  1.00 61.30           C  
ATOM   1929 HG21 ILE A 128      24.638  -1.242 -36.436  1.00 61.30           H  
ATOM   1930 HG22 ILE A 128      24.749  -1.045 -34.705  1.00 61.30           H  
ATOM   1931 HG23 ILE A 128      26.205  -1.461 -35.647  1.00 61.30           H  
ATOM   1932  CD1 ILE A 128      25.575  -3.556 -37.825  1.00 61.30           C  
ATOM   1933 HD11 ILE A 128      25.856  -2.517 -37.997  1.00 61.30           H  
ATOM   1934 HD12 ILE A 128      24.537  -3.704 -38.124  1.00 61.30           H  
ATOM   1935 HD13 ILE A 128      26.214  -4.197 -38.432  1.00 61.30           H  
ATOM   1936  N   ASP A 129      22.908  -2.717 -32.969  1.00 68.94           N  
ATOM   1937  H   ASP A 129      22.415  -3.269 -33.656  1.00 68.94           H  
ATOM   1938  CA  ASP A 129      22.111  -1.859 -32.085  1.00 68.94           C  
ATOM   1939  HA  ASP A 129      22.754  -1.442 -31.310  1.00 68.94           H  
ATOM   1940  C   ASP A 129      20.989  -2.623 -31.371  1.00 68.94           C  
ATOM   1941  CB  ASP A 129      21.496  -0.689 -32.885  1.00 68.94           C  
ATOM   1942  HB2 ASP A 129      20.805  -0.141 -32.245  1.00 68.94           H  
ATOM   1943  HB3 ASP A 129      20.918  -1.100 -33.713  1.00 68.94           H  
ATOM   1944  O   ASP A 129      20.209  -1.999 -30.662  1.00 68.94           O  
ATOM   1945  CG  ASP A 129      22.492   0.341 -33.429  1.00 68.94           C  
ATOM   1946  OD1 ASP A 129      23.527   0.581 -32.779  1.00 68.94           O  
ATOM   1947  OD2 ASP A 129      22.191   0.949 -34.491  1.00 68.94           O  
ATOM   1948  N   GLU A 130      20.845  -3.932 -31.579  1.00 75.95           N  
ATOM   1949  H   GLU A 130      21.616  -4.439 -31.989  1.00 75.95           H  
ATOM   1950  CA  GLU A 130      19.686  -4.717 -31.136  1.00 75.95           C  
ATOM   1951  HA  GLU A 130      19.086  -4.125 -30.444  1.00 75.95           H  
ATOM   1952  C   GLU A 130      20.137  -5.966 -30.393  1.00 75.95           C  
ATOM   1953  CB  GLU A 130      18.782  -5.111 -32.314  1.00 75.95           C  
ATOM   1954  HB2 GLU A 130      18.041  -5.826 -31.957  1.00 75.95           H  
ATOM   1955  HB3 GLU A 130      19.389  -5.591 -33.082  1.00 75.95           H  
ATOM   1956  O   GLU A 130      21.132  -6.587 -30.754  1.00 75.95           O  
ATOM   1957  CG  GLU A 130      18.041  -3.908 -32.916  1.00 75.95           C  
ATOM   1958  HG2 GLU A 130      18.773  -3.195 -33.295  1.00 75.95           H  
ATOM   1959  HG3 GLU A 130      17.474  -3.417 -32.126  1.00 75.95           H  
ATOM   1960  CD  GLU A 130      17.087  -4.291 -34.062  1.00 75.95           C  
ATOM   1961  OE1 GLU A 130      16.366  -3.376 -34.523  1.00 75.95           O  
ATOM   1962  OE2 GLU A 130      17.106  -5.463 -34.504  1.00 75.95           O  
ATOM   1963  N   PHE A 131      19.408  -6.332 -29.348  1.00 83.41           N  
ATOM   1964  H   PHE A 131      18.600  -5.778 -29.100  1.00 83.41           H  
ATOM   1965  CA  PHE A 131      19.665  -7.535 -28.569  1.00 83.41           C  
ATOM   1966  HA  PHE A 131      19.991  -8.329 -29.241  1.00 83.41           H  
ATOM   1967  C   PHE A 131      18.387  -7.998 -27.881  1.00 83.41           C  
ATOM   1968  CB  PHE A 131      20.779  -7.279 -27.543  1.00 83.41           C  
ATOM   1969  HB2 PHE A 131      21.690  -7.011 -28.077  1.00 83.41           H  
ATOM   1970  HB3 PHE A 131      20.985  -8.210 -27.014  1.00 83.41           H  
ATOM   1971  O   PHE A 131      17.433  -7.238 -27.696  1.00 83.41           O  
ATOM   1972  CG  PHE A 131      20.482  -6.189 -26.531  1.00 83.41           C  
ATOM   1973  CD1 PHE A 131      20.693  -4.840 -26.874  1.00 83.41           C  
ATOM   1974  HD1 PHE A 131      21.051  -4.583 -27.860  1.00 83.41           H  
ATOM   1975  CD2 PHE A 131      20.011  -6.520 -25.245  1.00 83.41           C  
ATOM   1976  HD2 PHE A 131      19.835  -7.553 -24.985  1.00 83.41           H  
ATOM   1977  CE1 PHE A 131      20.445  -3.826 -25.935  1.00 83.41           C  
ATOM   1978  HE1 PHE A 131      20.606  -2.791 -26.198  1.00 83.41           H  
ATOM   1979  CE2 PHE A 131      19.786  -5.504 -24.299  1.00 83.41           C  
ATOM   1980  HE2 PHE A 131      19.444  -5.747 -23.304  1.00 83.41           H  
ATOM   1981  CZ  PHE A 131      20.014  -4.162 -24.644  1.00 83.41           C  
ATOM   1982  HZ  PHE A 131      19.864  -3.380 -23.915  1.00 83.41           H  
ATOM   1983  N   LYS A 132      18.376  -9.256 -27.457  1.00 87.70           N  
ATOM   1984  H   LYS A 132      19.181  -9.835 -27.650  1.00 87.70           H  
ATOM   1985  CA  LYS A 132      17.232  -9.874 -26.802  1.00 87.70           C  
ATOM   1986  HA  LYS A 132      16.394  -9.177 -26.804  1.00 87.70           H  
ATOM   1987  C   LYS A 132      17.551 -10.217 -25.357  1.00 87.70           C  
ATOM   1988  CB  LYS A 132      16.832 -11.085 -27.635  1.00 87.70           C  
ATOM   1989  HB2 LYS A 132      17.614 -11.842 -27.576  1.00 87.70           H  
ATOM   1990  HB3 LYS A 132      16.745 -10.767 -28.675  1.00 87.70           H  
ATOM   1991  O   LYS A 132      18.590 -10.798 -25.051  1.00 87.70           O  
ATOM   1992  CG  LYS A 132      15.498 -11.679 -27.188  1.00 87.70           C  
ATOM   1993  HG2 LYS A 132      15.587 -12.108 -26.190  1.00 87.70           H  
ATOM   1994  HG3 LYS A 132      14.726 -10.909 -27.194  1.00 87.70           H  
ATOM   1995  CD  LYS A 132      15.154 -12.767 -28.197  1.00 87.70           C  
ATOM   1996  HD2 LYS A 132      15.111 -12.319 -29.190  1.00 87.70           H  
ATOM   1997  HD3 LYS A 132      15.937 -13.524 -28.194  1.00 87.70           H  
ATOM   1998  CE  LYS A 132      13.815 -13.406 -27.875  1.00 87.70           C  
ATOM   1999  HE2 LYS A 132      13.902 -13.955 -26.937  1.00 87.70           H  
ATOM   2000  HE3 LYS A 132      13.077 -12.612 -27.765  1.00 87.70           H  
ATOM   2001  NZ  LYS A 132      13.441 -14.298 -28.988  1.00 87.70           N  
ATOM   2002  HZ1 LYS A 132      13.314 -13.733 -29.816  1.00 87.70           H  
ATOM   2003  HZ2 LYS A 132      14.206 -14.928 -29.182  1.00 87.70           H  
ATOM   2004  HZ3 LYS A 132      12.588 -14.805 -28.796  1.00 87.70           H  
ATOM   2005  N   LEU A 133      16.622  -9.887 -24.466  1.00 90.30           N  
ATOM   2006  H   LEU A 133      15.807  -9.398 -24.805  1.00 90.30           H  
ATOM   2007  CA  LEU A 133      16.660 -10.259 -23.059  1.00 90.30           C  
ATOM   2008  HA  LEU A 133      17.640 -10.668 -22.814  1.00 90.30           H  
ATOM   2009  C   LEU A 133      15.620 -11.337 -22.786  1.00 90.30           C  
ATOM   2010  CB  LEU A 133      16.415  -9.031 -22.173  1.00 90.30           C  
ATOM   2011  HB2 LEU A 133      16.409  -9.352 -21.131  1.00 90.30           H  
ATOM   2012  HB3 LEU A 133      15.428  -8.630 -22.406  1.00 90.30           H  
ATOM   2013  O   LEU A 133      14.427 -11.131 -22.994  1.00 90.30           O  
ATOM   2014  CG  LEU A 133      17.447  -7.908 -22.341  1.00 90.30           C  
ATOM   2015  HG  LEU A 133      17.428  -7.527 -23.362  1.00 90.30           H  
ATOM   2016  CD1 LEU A 133      17.098  -6.775 -21.387  1.00 90.30           C  
ATOM   2017 HD11 LEU A 133      16.074  -6.444 -21.561  1.00 90.30           H  
ATOM   2018 HD12 LEU A 133      17.774  -5.938 -21.560  1.00 90.30           H  
ATOM   2019 HD13 LEU A 133      17.194  -7.118 -20.357  1.00 90.30           H  
ATOM   2020  CD2 LEU A 133      18.857  -8.381 -22.006  1.00 90.30           C  
ATOM   2021 HD21 LEU A 133      19.548  -7.538 -21.976  1.00 90.30           H  
ATOM   2022 HD22 LEU A 133      18.865  -8.880 -21.037  1.00 90.30           H  
ATOM   2023 HD23 LEU A 133      19.196  -9.068 -22.781  1.00 90.30           H  
ATOM   2024  N   THR A 134      16.066 -12.476 -22.268  1.00 91.78           N  
ATOM   2025  H   THR A 134      17.064 -12.585 -22.161  1.00 91.78           H  
ATOM   2026  CA  THR A 134      15.178 -13.519 -21.744  1.00 91.78           C  
ATOM   2027  HA  THR A 134      14.141 -13.268 -21.964  1.00 91.78           H  
ATOM   2028  C   THR A 134      15.332 -13.580 -20.232  1.00 91.78           C  
ATOM   2029  CB  THR A 134      15.456 -14.869 -22.411  1.00 91.78           C  
ATOM   2030  HB  THR A 134      16.479 -15.183 -22.202  1.00 91.78           H  
ATOM   2031  O   THR A 134      16.401 -13.915 -19.719  1.00 91.78           O  
ATOM   2032  CG2 THR A 134      14.498 -15.960 -21.938  1.00 91.78           C  
ATOM   2033 HG21 THR A 134      13.468 -15.645 -22.105  1.00 91.78           H  
ATOM   2034 HG22 THR A 134      14.689 -16.876 -22.498  1.00 91.78           H  
ATOM   2035 HG23 THR A 134      14.649 -16.159 -20.877  1.00 91.78           H  
ATOM   2036  OG1 THR A 134      15.300 -14.752 -23.807  1.00 91.78           O  
ATOM   2037  HG1 THR A 134      15.999 -14.173 -24.120  1.00 91.78           H  
ATOM   2038  N   VAL A 135      14.267 -13.242 -19.509  1.00 91.91           N  
ATOM   2039  H   VAL A 135      13.411 -13.015 -19.995  1.00 91.91           H  
ATOM   2040  CA  VAL A 135      14.237 -13.245 -18.045  1.00 91.91           C  
ATOM   2041  HA  VAL A 135      15.254 -13.107 -17.679  1.00 91.91           H  
ATOM   2042  C   VAL A 135      13.726 -14.594 -17.557  1.00 91.91           C  
ATOM   2043  CB  VAL A 135      13.387 -12.096 -17.478  1.00 91.91           C  
ATOM   2044  HB  VAL A 135      12.337 -12.281 -17.704  1.00 91.91           H  
ATOM   2045  O   VAL A 135      12.630 -15.033 -17.916  1.00 91.91           O  
ATOM   2046  CG1 VAL A 135      13.560 -12.024 -15.958  1.00 91.91           C  
ATOM   2047 HG11 VAL A 135      14.618 -11.914 -15.722  1.00 91.91           H  
ATOM   2048 HG12 VAL A 135      13.179 -12.930 -15.486  1.00 91.91           H  
ATOM   2049 HG13 VAL A 135      13.004 -11.172 -15.566  1.00 91.91           H  
ATOM   2050  CG2 VAL A 135      13.790 -10.735 -18.064  1.00 91.91           C  
ATOM   2051 HG21 VAL A 135      13.209  -9.941 -17.595  1.00 91.91           H  
ATOM   2052 HG22 VAL A 135      13.582 -10.710 -19.133  1.00 91.91           H  
ATOM   2053 HG23 VAL A 135      14.853 -10.553 -17.902  1.00 91.91           H  
ATOM   2054  N   ILE A 136      14.517 -15.244 -16.711  1.00 92.04           N  
ATOM   2055  H   ILE A 136      15.401 -14.817 -16.474  1.00 92.04           H  
ATOM   2056  CA  ILE A 136      14.232 -16.552 -16.129  1.00 92.04           C  
ATOM   2057  HA  ILE A 136      13.255 -16.884 -16.478  1.00 92.04           H  
ATOM   2058  C   ILE A 136      14.173 -16.409 -14.610  1.00 92.04           C  
ATOM   2059  CB  ILE A 136      15.270 -17.599 -16.591  1.00 92.04           C  
ATOM   2060  HB  ILE A 136      16.260 -17.251 -16.296  1.00 92.04           H  
ATOM   2061  O   ILE A 136      15.109 -15.930 -13.968  1.00 92.04           O  
ATOM   2062  CG1 ILE A 136      15.251 -17.741 -18.130  1.00 92.04           C  
ATOM   2063 HG12 ILE A 136      14.294 -18.160 -18.442  1.00 92.04           H  
ATOM   2064 HG13 ILE A 136      15.360 -16.760 -18.591  1.00 92.04           H  
ATOM   2065  CG2 ILE A 136      15.012 -18.965 -15.921  1.00 92.04           C  
ATOM   2066 HG21 ILE A 136      15.798 -19.667 -16.199  1.00 92.04           H  
ATOM   2067 HG22 ILE A 136      15.040 -18.870 -14.835  1.00 92.04           H  
ATOM   2068 HG23 ILE A 136      14.045 -19.359 -16.235  1.00 92.04           H  
ATOM   2069  CD1 ILE A 136      16.383 -18.610 -18.684  1.00 92.04           C  
ATOM   2070 HD11 ILE A 136      16.242 -19.654 -18.405  1.00 92.04           H  
ATOM   2071 HD12 ILE A 136      16.397 -18.537 -19.771  1.00 92.04           H  
ATOM   2072 HD13 ILE A 136      17.334 -18.251 -18.288  1.00 92.04           H  
ATOM   2073  N   PHE A 137      13.078 -16.871 -14.014  1.00 88.33           N  
ATOM   2074  H   PHE A 137      12.357 -17.277 -14.592  1.00 88.33           H  
ATOM   2075  CA  PHE A 137      12.908 -16.927 -12.566  1.00 88.33           C  
ATOM   2076  HA  PHE A 137      13.861 -16.706 -12.086  1.00 88.33           H  
ATOM   2077  C   PHE A 137      12.488 -18.335 -12.157  1.00 88.33           C  
ATOM   2078  CB  PHE A 137      11.893 -15.869 -12.123  1.00 88.33           C  
ATOM   2079  HB2 PHE A 137      12.169 -14.910 -12.561  1.00 88.33           H  
ATOM   2080  HB3 PHE A 137      10.916 -16.137 -12.524  1.00 88.33           H  
ATOM   2081  O   PHE A 137      11.560 -18.898 -12.732  1.00 88.33           O  
ATOM   2082  CG  PHE A 137      11.795 -15.698 -10.618  1.00 88.33           C  
ATOM   2083  CD1 PHE A 137      10.563 -15.885  -9.963  1.00 88.33           C  
ATOM   2084  HD1 PHE A 137       9.689 -16.163 -10.533  1.00 88.33           H  
ATOM   2085  CD2 PHE A 137      12.931 -15.331  -9.869  1.00 88.33           C  
ATOM   2086  HD2 PHE A 137      13.883 -15.180 -10.357  1.00 88.33           H  
ATOM   2087  CE1 PHE A 137      10.463 -15.682  -8.573  1.00 88.33           C  
ATOM   2088  HE1 PHE A 137       9.507 -15.788  -8.082  1.00 88.33           H  
ATOM   2089  CE2 PHE A 137      12.832 -15.130  -8.482  1.00 88.33           C  
ATOM   2090  HE2 PHE A 137      13.701 -14.828  -7.915  1.00 88.33           H  
ATOM   2091  CZ  PHE A 137      11.597 -15.297  -7.835  1.00 88.33           C  
ATOM   2092  HZ  PHE A 137      11.526 -15.105  -6.774  1.00 88.33           H  
ATOM   2093  N   LYS A 138      13.183 -18.927 -11.175  1.00 84.61           N  
ATOM   2094  H   LYS A 138      13.929 -18.398 -10.747  1.00 84.61           H  
ATOM   2095  CA  LYS A 138      12.928 -20.304 -10.700  1.00 84.61           C  
ATOM   2096  HA  LYS A 138      13.783 -20.619 -10.101  1.00 84.61           H  
ATOM   2097  C   LYS A 138      12.835 -21.335 -11.845  1.00 84.61           C  
ATOM   2098  CB  LYS A 138      11.682 -20.329  -9.790  1.00 84.61           C  
ATOM   2099  HB2 LYS A 138      10.810 -20.023 -10.368  1.00 84.61           H  
ATOM   2100  HB3 LYS A 138      11.519 -21.355  -9.458  1.00 84.61           H  
ATOM   2101  O   LYS A 138      11.934 -22.168 -11.866  1.00 84.61           O  
ATOM   2102  CG  LYS A 138      11.799 -19.441  -8.543  1.00 84.61           C  
ATOM   2103  HG2 LYS A 138      11.928 -18.399  -8.837  1.00 84.61           H  
ATOM   2104  HG3 LYS A 138      12.664 -19.755  -7.958  1.00 84.61           H  
ATOM   2105  CD  LYS A 138      10.530 -19.570  -7.689  1.00 84.61           C  
ATOM   2106  HD2 LYS A 138      10.380 -20.618  -7.430  1.00 84.61           H  
ATOM   2107  HD3 LYS A 138       9.676 -19.222  -8.270  1.00 84.61           H  
ATOM   2108  CE  LYS A 138      10.658 -18.738  -6.408  1.00 84.61           C  
ATOM   2109  HE2 LYS A 138      11.546 -19.066  -5.867  1.00 84.61           H  
ATOM   2110  HE3 LYS A 138      10.811 -17.696  -6.688  1.00 84.61           H  
ATOM   2111  NZ  LYS A 138       9.455 -18.869  -5.543  1.00 84.61           N  
ATOM   2112  HZ1 LYS A 138       8.626 -18.563  -6.031  1.00 84.61           H  
ATOM   2113  HZ2 LYS A 138       9.554 -18.308  -4.708  1.00 84.61           H  
ATOM   2114  HZ3 LYS A 138       9.318 -19.828  -5.259  1.00 84.61           H  
ATOM   2115  N   ASN A 139      13.769 -21.269 -12.797  1.00 85.24           N  
ATOM   2116  H   ASN A 139      14.511 -20.594 -12.673  1.00 85.24           H  
ATOM   2117  CA  ASN A 139      13.846 -22.120 -13.997  1.00 85.24           C  
ATOM   2118  HA  ASN A 139      14.696 -21.757 -14.575  1.00 85.24           H  
ATOM   2119  C   ASN A 139      12.655 -22.010 -14.972  1.00 85.24           C  
ATOM   2120  CB  ASN A 139      14.171 -23.582 -13.619  1.00 85.24           C  
ATOM   2121  HB2 ASN A 139      13.403 -23.979 -12.956  1.00 85.24           H  
ATOM   2122  HB3 ASN A 139      14.165 -24.188 -14.525  1.00 85.24           H  
ATOM   2123  O   ASN A 139      12.473 -22.890 -15.811  1.00 85.24           O  
ATOM   2124  CG  ASN A 139      15.529 -23.784 -12.980  1.00 85.24           C  
ATOM   2125  ND2 ASN A 139      15.899 -25.019 -12.738  1.00 85.24           N  
ATOM   2126 HD21 ASN A 139      16.824 -25.135 -12.350  1.00 85.24           H  
ATOM   2127 HD22 ASN A 139      15.305 -25.791 -13.004  1.00 85.24           H  
ATOM   2128  OD1 ASN A 139      16.273 -22.864 -12.688  1.00 85.24           O  
ATOM   2129  N   GLN A 140      11.859 -20.940 -14.905  1.00 89.85           N  
ATOM   2130  H   GLN A 140      11.992 -20.262 -14.168  1.00 89.85           H  
ATOM   2131  CA  GLN A 140      10.813 -20.646 -15.886  1.00 89.85           C  
ATOM   2132  HA  GLN A 140      10.808 -21.412 -16.662  1.00 89.85           H  
ATOM   2133  C   GLN A 140      11.086 -19.312 -16.578  1.00 89.85           C  
ATOM   2134  CB  GLN A 140       9.433 -20.656 -15.217  1.00 89.85           C  
ATOM   2135  HB2 GLN A 140       9.417 -19.949 -14.387  1.00 89.85           H  
ATOM   2136  HB3 GLN A 140       8.690 -20.344 -15.951  1.00 89.85           H  
ATOM   2137  O   GLN A 140      11.456 -18.338 -15.924  1.00 89.85           O  
ATOM   2138  CG  GLN A 140       9.065 -22.060 -14.713  1.00 89.85           C  
ATOM   2139  HG2 GLN A 140       9.702 -22.331 -13.871  1.00 89.85           H  
ATOM   2140  HG3 GLN A 140       9.237 -22.778 -15.516  1.00 89.85           H  
ATOM   2141  CD  GLN A 140       7.610 -22.161 -14.272  1.00 89.85           C  
ATOM   2142  NE2 GLN A 140       6.977 -23.299 -14.463  1.00 89.85           N  
ATOM   2143 HE21 GLN A 140       7.444 -24.080 -14.900  1.00 89.85           H  
ATOM   2144 HE22 GLN A 140       6.007 -23.309 -14.183  1.00 89.85           H  
ATOM   2145  OE1 GLN A 140       7.007 -21.241 -13.749  1.00 89.85           O  
ATOM   2146  N   ILE A 141      10.895 -19.266 -17.900  1.00 91.06           N  
ATOM   2147  H   ILE A 141      10.561 -20.093 -18.374  1.00 91.06           H  
ATOM   2148  CA  ILE A 141      10.925 -18.012 -18.660  1.00 91.06           C  
ATOM   2149  HA  ILE A 141      11.818 -17.451 -18.386  1.00 91.06           H  
ATOM   2150  C   ILE A 141       9.695 -17.202 -18.253  1.00 91.06           C  
ATOM   2151  CB  ILE A 141      10.963 -18.261 -20.186  1.00 91.06           C  
ATOM   2152  HB  ILE A 141      10.091 -18.854 -20.463  1.00 91.06           H  
ATOM   2153  O   ILE A 141       8.567 -17.658 -18.436  1.00 91.06           O  
ATOM   2154  CG1 ILE A 141      12.236 -19.043 -20.585  1.00 91.06           C  
ATOM   2155 HG12 ILE A 141      12.331 -19.930 -19.959  1.00 91.06           H  
ATOM   2156 HG13 ILE A 141      13.112 -18.416 -20.418  1.00 91.06           H  
ATOM   2157  CG2 ILE A 141      10.895 -16.914 -20.933  1.00 91.06           C  
ATOM   2158 HG21 ILE A 141      11.703 -16.259 -20.607  1.00 91.06           H  
ATOM   2159 HG22 ILE A 141       9.943 -16.417 -20.745  1.00 91.06           H  
ATOM   2160 HG23 ILE A 141      10.971 -17.065 -22.010  1.00 91.06           H  
ATOM   2161  CD1 ILE A 141      12.246 -19.520 -22.043  1.00 91.06           C  
ATOM   2162 HD11 ILE A 141      11.330 -20.069 -22.263  1.00 91.06           H  
ATOM   2163 HD12 ILE A 141      12.339 -18.673 -22.724  1.00 91.06           H  
ATOM   2164 HD13 ILE A 141      13.100 -20.179 -22.199  1.00 91.06           H  
ATOM   2165  N   VAL A 142       9.921 -16.018 -17.689  1.00 89.49           N  
ATOM   2166  H   VAL A 142      10.879 -15.716 -17.588  1.00 89.49           H  
ATOM   2167  CA  VAL A 142       8.853 -15.124 -17.215  1.00 89.49           C  
ATOM   2168  HA  VAL A 142       7.907 -15.664 -17.220  1.00 89.49           H  
ATOM   2169  C   VAL A 142       8.640 -13.925 -18.131  1.00 89.49           C  
ATOM   2170  CB  VAL A 142       9.096 -14.662 -15.766  1.00 89.49           C  
ATOM   2171  HB  VAL A 142       8.315 -13.946 -15.511  1.00 89.49           H  
ATOM   2172  O   VAL A 142       7.542 -13.374 -18.163  1.00 89.49           O  
ATOM   2173  CG1 VAL A 142       8.971 -15.834 -14.787  1.00 89.49           C  
ATOM   2174 HG11 VAL A 142       8.019 -16.341 -14.941  1.00 89.49           H  
ATOM   2175 HG12 VAL A 142       9.006 -15.456 -13.765  1.00 89.49           H  
ATOM   2176 HG13 VAL A 142       9.782 -16.546 -14.940  1.00 89.49           H  
ATOM   2177  CG2 VAL A 142      10.456 -13.987 -15.545  1.00 89.49           C  
ATOM   2178 HG21 VAL A 142      11.266 -14.703 -15.689  1.00 89.49           H  
ATOM   2179 HG22 VAL A 142      10.507 -13.597 -14.529  1.00 89.49           H  
ATOM   2180 HG23 VAL A 142      10.575 -13.152 -16.234  1.00 89.49           H  
ATOM   2181  N   GLU A 143       9.665 -13.524 -18.884  1.00 89.29           N  
ATOM   2182  H   GLU A 143      10.547 -14.015 -18.829  1.00 89.29           H  
ATOM   2183  CA  GLU A 143       9.600 -12.364 -19.769  1.00 89.29           C  
ATOM   2184  HA  GLU A 143       8.607 -12.333 -20.218  1.00 89.29           H  
ATOM   2185  C   GLU A 143      10.630 -12.479 -20.901  1.00 89.29           C  
ATOM   2186  CB  GLU A 143       9.792 -11.088 -18.926  1.00 89.29           C  
ATOM   2187  HB2 GLU A 143      10.845 -10.956 -18.676  1.00 89.29           H  
ATOM   2188  HB3 GLU A 143       9.232 -11.203 -17.998  1.00 89.29           H  
ATOM   2189  O   GLU A 143      11.724 -13.009 -20.703  1.00 89.29           O  
ATOM   2190  CG  GLU A 143       9.282  -9.828 -19.628  1.00 89.29           C  
ATOM   2191  HG2 GLU A 143       8.327 -10.061 -20.098  1.00 89.29           H  
ATOM   2192  HG3 GLU A 143       9.982  -9.555 -20.417  1.00 89.29           H  
ATOM   2193  CD  GLU A 143       9.073  -8.641 -18.667  1.00 89.29           C  
ATOM   2194  OE1 GLU A 143       8.337  -7.718 -19.070  1.00 89.29           O  
ATOM   2195  OE2 GLU A 143       9.533  -8.667 -17.500  1.00 89.29           O  
ATOM   2196  N   ILE A 144      10.272 -11.994 -22.089  1.00 90.40           N  
ATOM   2197  H   ILE A 144       9.384 -11.519 -22.171  1.00 90.40           H  
ATOM   2198  CA  ILE A 144      11.165 -11.863 -23.244  1.00 90.40           C  
ATOM   2199  HA  ILE A 144      12.197 -12.004 -22.921  1.00 90.40           H  
ATOM   2200  C   ILE A 144      11.007 -10.437 -23.764  1.00 90.40           C  
ATOM   2201  CB  ILE A 144      10.853 -12.902 -24.343  1.00 90.40           C  
ATOM   2202  HB  ILE A 144       9.818 -12.773 -24.659  1.00 90.40           H  
ATOM   2203  O   ILE A 144       9.880  -9.996 -23.987  1.00 90.40           O  
ATOM   2204  CG1 ILE A 144      11.034 -14.345 -23.818  1.00 90.40           C  
ATOM   2205 HG12 ILE A 144      12.072 -14.487 -23.517  1.00 90.40           H  
ATOM   2206 HG13 ILE A 144      10.405 -14.487 -22.938  1.00 90.40           H  
ATOM   2207  CG2 ILE A 144      11.766 -12.667 -25.559  1.00 90.40           C  
ATOM   2208 HG21 ILE A 144      12.807 -12.797 -25.266  1.00 90.40           H  
ATOM   2209 HG22 ILE A 144      11.500 -13.359 -26.358  1.00 90.40           H  
ATOM   2210 HG23 ILE A 144      11.630 -11.662 -25.958  1.00 90.40           H  
ATOM   2211  CD1 ILE A 144      10.654 -15.441 -24.823  1.00 90.40           C  
ATOM   2212 HD11 ILE A 144      10.676 -16.410 -24.325  1.00 90.40           H  
ATOM   2213 HD12 ILE A 144      11.365 -15.468 -25.649  1.00 90.40           H  
ATOM   2214 HD13 ILE A 144       9.649 -15.262 -25.206  1.00 90.40           H  
ATOM   2215  N   ILE A 145      12.120  -9.729 -23.937  1.00 89.10           N  
ATOM   2216  H   ILE A 145      13.008 -10.169 -23.740  1.00 89.10           H  
ATOM   2217  CA  ILE A 145      12.146  -8.312 -24.303  1.00 89.10           C  
ATOM   2218  HA  ILE A 145      11.160  -8.016 -24.663  1.00 89.10           H  
ATOM   2219  C   ILE A 145      13.147  -8.120 -25.439  1.00 89.10           C  
ATOM   2220  CB  ILE A 145      12.501  -7.425 -23.086  1.00 89.10           C  
ATOM   2221  HB  ILE A 145      13.560  -7.558 -22.865  1.00 89.10           H  
ATOM   2222  O   ILE A 145      14.279  -8.595 -25.354  1.00 89.10           O  
ATOM   2223  CG1 ILE A 145      11.701  -7.808 -21.817  1.00 89.10           C  
ATOM   2224 HG12 ILE A 145      10.635  -7.671 -22.001  1.00 89.10           H  
ATOM   2225 HG13 ILE A 145      11.879  -8.858 -21.585  1.00 89.10           H  
ATOM   2226  CG2 ILE A 145      12.275  -5.947 -23.439  1.00 89.10           C  
ATOM   2227 HG21 ILE A 145      12.813  -5.678 -24.348  1.00 89.10           H  
ATOM   2228 HG22 ILE A 145      11.214  -5.744 -23.581  1.00 89.10           H  
ATOM   2229 HG23 ILE A 145      12.669  -5.315 -22.642  1.00 89.10           H  
ATOM   2230  CD1 ILE A 145      12.097  -7.036 -20.556  1.00 89.10           C  
ATOM   2231 HD11 ILE A 145      11.589  -7.471 -19.695  1.00 89.10           H  
ATOM   2232 HD12 ILE A 145      13.174  -7.102 -20.401  1.00 89.10           H  
ATOM   2233 HD13 ILE A 145      11.802  -5.990 -20.643  1.00 89.10           H  
ATOM   2234  N   GLU A 146      12.730  -7.425 -26.490  1.00 87.79           N  
ATOM   2235  H   GLU A 146      11.801  -7.028 -26.483  1.00 87.79           H  
ATOM   2236  CA  GLU A 146      13.619  -6.966 -27.558  1.00 87.79           C  
ATOM   2237  HA  GLU A 146      14.512  -7.589 -27.595  1.00 87.79           H  
ATOM   2238  C   GLU A 146      14.066  -5.539 -27.243  1.00 87.79           C  
ATOM   2239  CB  GLU A 146      12.927  -7.073 -28.923  1.00 87.79           C  
ATOM   2240  HB2 GLU A 146      13.580  -6.636 -29.679  1.00 87.79           H  
ATOM   2241  HB3 GLU A 146      11.987  -6.521 -28.901  1.00 87.79           H  
ATOM   2242  O   GLU A 146      13.243  -4.665 -26.961  1.00 87.79           O  
ATOM   2243  CG  GLU A 146      12.660  -8.546 -29.278  1.00 87.79           C  
ATOM   2244  HG2 GLU A 146      11.996  -8.979 -28.530  1.00 87.79           H  
ATOM   2245  HG3 GLU A 146      13.604  -9.090 -29.231  1.00 87.79           H  
ATOM   2246  CD  GLU A 146      12.032  -8.759 -30.662  1.00 87.79           C  
ATOM   2247  OE1 GLU A 146      11.865  -9.955 -31.008  1.00 87.79           O  
ATOM   2248  OE2 GLU A 146      11.665  -7.763 -31.323  1.00 87.79           O  
ATOM   2249  N   CYS A 147      15.376  -5.324 -27.244  1.00 84.46           N  
ATOM   2250  H   CYS A 147      15.996  -6.068 -27.533  1.00 84.46           H  
ATOM   2251  CA  CYS A 147      16.015  -4.112 -26.757  1.00 84.46           C  
ATOM   2252  HA  CYS A 147      15.264  -3.363 -26.507  1.00 84.46           H  
ATOM   2253  C   CYS A 147      16.940  -3.531 -27.821  1.00 84.46           C  
ATOM   2254  CB  CYS A 147      16.826  -4.444 -25.501  1.00 84.46           C  
ATOM   2255  HB2 CYS A 147      17.340  -3.547 -25.156  1.00 84.46           H  
ATOM   2256  HB3 CYS A 147      17.570  -5.194 -25.772  1.00 84.46           H  
ATOM   2257  O   CYS A 147      17.453  -4.245 -28.683  1.00 84.46           O  
ATOM   2258  SG  CYS A 147      15.782  -5.091 -24.167  1.00 84.46           S  
ATOM   2259  HG  CYS A 147      16.786  -5.421 -23.349  1.00 84.46           H  
ATOM   2260  N   SER A 148      17.200  -2.232 -27.711  1.00 79.43           N  
ATOM   2261  H   SER A 148      16.698  -1.695 -27.018  1.00 79.43           H  
ATOM   2262  CA  SER A 148      18.154  -1.528 -28.549  1.00 79.43           C  
ATOM   2263  HA  SER A 148      18.780  -2.298 -29.000  1.00 79.43           H  
ATOM   2264  C   SER A 148      19.073  -0.613 -27.744  1.00 79.43           C  
ATOM   2265  CB  SER A 148      17.415  -0.768 -29.655  1.00 79.43           C  
ATOM   2266  HB2 SER A 148      16.744  -0.037 -29.203  1.00 79.43           H  
ATOM   2267  HB3 SER A 148      16.825  -1.475 -30.239  1.00 79.43           H  
ATOM   2268  O   SER A 148      18.678  -0.059 -26.720  1.00 79.43           O  
ATOM   2269  OG  SER A 148      18.320  -0.102 -30.512  1.00 79.43           O  
ATOM   2270  HG  SER A 148      18.952  -0.762 -30.804  1.00 79.43           H  
ATOM   2271  N   THR A 149      20.308  -0.439 -28.206  1.00 73.69           N  
ATOM   2272  H   THR A 149      20.588  -0.942 -29.036  1.00 73.69           H  
ATOM   2273  CA  THR A 149      21.271   0.532 -27.662  1.00 73.69           C  
ATOM   2274  HA  THR A 149      21.091   0.661 -26.595  1.00 73.69           H  
ATOM   2275  C   THR A 149      21.132   1.920 -28.302  1.00 73.69           C  
ATOM   2276  CB  THR A 149      22.709   0.023 -27.833  1.00 73.69           C  
ATOM   2277  HB  THR A 149      23.412   0.771 -27.467  1.00 73.69           H  
ATOM   2278  O   THR A 149      21.738   2.870 -27.817  1.00 73.69           O  
ATOM   2279  CG2 THR A 149      22.944  -1.301 -27.106  1.00 73.69           C  
ATOM   2280 HG21 THR A 149      22.360  -2.095 -27.571  1.00 73.69           H  
ATOM   2281 HG22 THR A 149      22.664  -1.206 -26.057  1.00 73.69           H  
ATOM   2282 HG23 THR A 149      23.998  -1.571 -27.175  1.00 73.69           H  
ATOM   2283  OG1 THR A 149      22.923  -0.212 -29.200  1.00 73.69           O  
ATOM   2284  HG1 THR A 149      23.852  -0.393 -29.361  1.00 73.69           H  
ATOM   2285  N   ASN A 150      20.312   2.075 -29.351  1.00 71.49           N  
ATOM   2286  H   ASN A 150      19.828   1.261 -29.702  1.00 71.49           H  
ATOM   2287  CA  ASN A 150      20.078   3.356 -30.021  1.00 71.49           C  
ATOM   2288  HA  ASN A 150      21.033   3.873 -30.107  1.00 71.49           H  
ATOM   2289  C   ASN A 150      19.077   4.230 -29.229  1.00 71.49           C  
ATOM   2290  CB  ASN A 150      19.587   3.087 -31.456  1.00 71.49           C  
ATOM   2291  HB2 ASN A 150      20.354   2.536 -32.000  1.00 71.49           H  
ATOM   2292  HB3 ASN A 150      18.687   2.475 -31.419  1.00 71.49           H  
ATOM   2293  O   ASN A 150      17.910   3.843 -29.137  1.00 71.49           O  
ATOM   2294  CG  ASN A 150      19.270   4.362 -32.226  1.00 71.49           C  
ATOM   2295  ND2 ASN A 150      18.701   4.249 -33.402  1.00 71.49           N  
ATOM   2296 HD21 ASN A 150      18.407   5.115 -33.829  1.00 71.49           H  
ATOM   2297 HD22 ASN A 150      18.449   3.336 -33.751  1.00 71.49           H  
ATOM   2298  OD1 ASN A 150      19.500   5.477 -31.789  1.00 71.49           O  
ATOM   2299  N   PRO A 151      19.459   5.431 -28.743  1.00 72.99           N  
ATOM   2300  CA  PRO A 151      18.566   6.328 -27.994  1.00 72.99           C  
ATOM   2301  HA  PRO A 151      18.255   5.826 -27.078  1.00 72.99           H  
ATOM   2302  C   PRO A 151      17.309   6.784 -28.755  1.00 72.99           C  
ATOM   2303  CB  PRO A 151      19.433   7.537 -27.622  1.00 72.99           C  
ATOM   2304  HB2 PRO A 151      19.352   8.309 -28.388  1.00 72.99           H  
ATOM   2305  HB3 PRO A 151      19.159   7.940 -26.646  1.00 72.99           H  
ATOM   2306  O   PRO A 151      16.292   7.136 -28.140  1.00 72.99           O  
ATOM   2307  CG  PRO A 151      20.854   6.984 -27.621  1.00 72.99           C  
ATOM   2308  HG2 PRO A 151      21.050   6.470 -26.680  1.00 72.99           H  
ATOM   2309  HG3 PRO A 151      21.596   7.762 -27.799  1.00 72.99           H  
ATOM   2310  CD  PRO A 151      20.812   5.971 -28.756  1.00 72.99           C  
ATOM   2311  HD2 PRO A 151      20.996   6.470 -29.708  1.00 72.99           H  
ATOM   2312  HD3 PRO A 151      21.570   5.207 -28.579  1.00 72.99           H  
ATOM   2313  N   GLU A 152      17.371   6.789 -30.090  1.00 74.50           N  
ATOM   2314  H   GLU A 152      18.234   6.504 -30.532  1.00 74.50           H  
ATOM   2315  CA  GLU A 152      16.253   7.152 -30.968  1.00 74.50           C  
ATOM   2316  HA  GLU A 152      15.698   7.975 -30.518  1.00 74.50           H  
ATOM   2317  C   GLU A 152      15.249   6.008 -31.169  1.00 74.50           C  
ATOM   2318  CB  GLU A 152      16.772   7.636 -32.332  1.00 74.50           C  
ATOM   2319  HB2 GLU A 152      17.319   6.829 -32.818  1.00 74.50           H  
ATOM   2320  HB3 GLU A 152      15.913   7.890 -32.952  1.00 74.50           H  
ATOM   2321  O   GLU A 152      14.145   6.250 -31.648  1.00 74.50           O  
ATOM   2322  CG  GLU A 152      17.672   8.877 -32.224  1.00 74.50           C  
ATOM   2323  HG2 GLU A 152      17.168   9.614 -31.597  1.00 74.50           H  
ATOM   2324  HG3 GLU A 152      18.606   8.602 -31.734  1.00 74.50           H  
ATOM   2325  CD  GLU A 152      17.985   9.509 -33.591  1.00 74.50           C  
ATOM   2326  OE1 GLU A 152      18.325  10.713 -33.597  1.00 74.50           O  
ATOM   2327  OE2 GLU A 152      17.908   8.793 -34.618  1.00 74.50           O  
ATOM   2328  N   SER A 153      15.599   4.774 -30.793  1.00 79.37           N  
ATOM   2329  H   SER A 153      16.477   4.647 -30.311  1.00 79.37           H  
ATOM   2330  CA  SER A 153      14.696   3.627 -30.890  1.00 79.37           C  
ATOM   2331  HA  SER A 153      14.192   3.665 -31.856  1.00 79.37           H  
ATOM   2332  C   SER A 153      13.627   3.662 -29.793  1.00 79.37           C  
ATOM   2333  CB  SER A 153      15.500   2.324 -30.833  1.00 79.37           C  
ATOM   2334  HB2 SER A 153      16.012   2.250 -29.873  1.00 79.37           H  
ATOM   2335  HB3 SER A 153      16.244   2.333 -31.629  1.00 79.37           H  
ATOM   2336  O   SER A 153      13.907   3.990 -28.636  1.00 79.37           O  
ATOM   2337  OG  SER A 153      14.658   1.199 -31.002  1.00 79.37           O  
ATOM   2338  HG  SER A 153      15.208   0.467 -31.292  1.00 79.37           H  
ATOM   2339  N   ASP A 154      12.406   3.242 -30.129  1.00 80.92           N  
ATOM   2340  H   ASP A 154      12.207   3.049 -31.100  1.00 80.92           H  
ATOM   2341  CA  ASP A 154      11.346   2.991 -29.141  1.00 80.92           C  
ATOM   2342  HA  ASP A 154      11.195   3.887 -28.539  1.00 80.92           H  
ATOM   2343  C   ASP A 154      11.722   1.853 -28.177  1.00 80.92           C  
ATOM   2344  CB  ASP A 154      10.031   2.650 -29.861  1.00 80.92           C  
ATOM   2345  HB2 ASP A 154       9.332   2.245 -29.129  1.00 80.92           H  
ATOM   2346  HB3 ASP A 154      10.220   1.874 -30.603  1.00 80.92           H  
ATOM   2347  O   ASP A 154      11.276   1.835 -27.029  1.00 80.92           O  
ATOM   2348  CG  ASP A 154       9.352   3.852 -30.526  1.00 80.92           C  
ATOM   2349  OD1 ASP A 154       9.598   4.996 -30.081  1.00 80.92           O  
ATOM   2350  OD2 ASP A 154       8.540   3.604 -31.444  1.00 80.92           O  
ATOM   2351  N   ASN A 155      12.594   0.941 -28.624  1.00 82.12           N  
ATOM   2352  H   ASN A 155      12.943   1.056 -29.564  1.00 82.12           H  
ATOM   2353  CA  ASN A 155      13.121  -0.170 -27.832  1.00 82.12           C  
ATOM   2354  HA  ASN A 155      12.406  -0.406 -27.045  1.00 82.12           H  
ATOM   2355  C   ASN A 155      14.433   0.186 -27.118  1.00 82.12           C  
ATOM   2356  CB  ASN A 155      13.262  -1.414 -28.729  1.00 82.12           C  
ATOM   2357  HB2 ASN A 155      13.739  -2.217 -28.168  1.00 82.12           H  
ATOM   2358  HB3 ASN A 155      13.893  -1.177 -29.585  1.00 82.12           H  
ATOM   2359  O   ASN A 155      15.136  -0.715 -26.660  1.00 82.12           O  
ATOM   2360  CG  ASN A 155      11.935  -1.964 -29.219  1.00 82.12           C  
ATOM   2361  ND2 ASN A 155      11.962  -2.732 -30.282  1.00 82.12           N  
ATOM   2362 HD21 ASN A 155      12.840  -2.999 -30.705  1.00 82.12           H  
ATOM   2363 HD22 ASN A 155      11.091  -3.161 -30.559  1.00 82.12           H  
ATOM   2364  OD1 ASN A 155      10.871  -1.731 -28.665  1.00 82.12           O  
ATOM   2365  N   TYR A 156      14.804   1.471 -27.037  1.00 81.43           N  
ATOM   2366  H   TYR A 156      14.213   2.183 -27.442  1.00 81.43           H  
ATOM   2367  CA  TYR A 156      16.012   1.880 -26.324  1.00 81.43           C  
ATOM   2368  HA  TYR A 156      16.868   1.467 -26.858  1.00 81.43           H  
ATOM   2369  C   TYR A 156      16.000   1.343 -24.892  1.00 81.43           C  
ATOM   2370  CB  TYR A 156      16.161   3.400 -26.300  1.00 81.43           C  
ATOM   2371  HB2 TYR A 156      16.212   3.776 -27.322  1.00 81.43           H  
ATOM   2372  HB3 TYR A 156      15.270   3.824 -25.837  1.00 81.43           H  
ATOM   2373  O   TYR A 156      15.043   1.572 -24.153  1.00 81.43           O  
ATOM   2374  CG  TYR A 156      17.391   3.865 -25.539  1.00 81.43           C  
ATOM   2375  CD1 TYR A 156      17.255   4.750 -24.454  1.00 81.43           C  
ATOM   2376  HD1 TYR A 156      16.276   5.101 -24.160  1.00 81.43           H  
ATOM   2377  CD2 TYR A 156      18.673   3.407 -25.904  1.00 81.43           C  
ATOM   2378  HD2 TYR A 156      18.791   2.732 -26.740  1.00 81.43           H  
ATOM   2379  CE1 TYR A 156      18.388   5.180 -23.740  1.00 81.43           C  
ATOM   2380  HE1 TYR A 156      18.296   5.862 -22.908  1.00 81.43           H  
ATOM   2381  CE2 TYR A 156      19.809   3.833 -25.187  1.00 81.43           C  
ATOM   2382  HE2 TYR A 156      20.797   3.490 -25.456  1.00 81.43           H  
ATOM   2383  OH  TYR A 156      20.746   5.082 -23.358  1.00 81.43           O  
ATOM   2384  HH  TYR A 156      20.504   5.472 -22.515  1.00 81.43           H  
ATOM   2385  CZ  TYR A 156      19.667   4.709 -24.091  1.00 81.43           C  
ATOM   2386  N   VAL A 157      17.064   0.646 -24.500  1.00 78.12           N  
ATOM   2387  H   VAL A 157      17.799   0.514 -25.181  1.00 78.12           H  
ATOM   2388  CA  VAL A 157      17.106  -0.183 -23.290  1.00 78.12           C  
ATOM   2389  HA  VAL A 157      16.364  -0.971 -23.420  1.00 78.12           H  
ATOM   2390  C   VAL A 157      16.719   0.566 -22.008  1.00 78.12           C  
ATOM   2391  CB  VAL A 157      18.481  -0.866 -23.186  1.00 78.12           C  
ATOM   2392  HB  VAL A 157      18.672  -1.369 -24.134  1.00 78.12           H  
ATOM   2393  O   VAL A 157      16.030  -0.003 -21.165  1.00 78.12           O  
ATOM   2394  CG1 VAL A 157      19.638   0.109 -22.942  1.00 78.12           C  
ATOM   2395 HG11 VAL A 157      19.555   0.572 -21.958  1.00 78.12           H  
ATOM   2396 HG12 VAL A 157      19.653   0.885 -23.707  1.00 78.12           H  
ATOM   2397 HG13 VAL A 157      20.580  -0.436 -22.991  1.00 78.12           H  
ATOM   2398  CG2 VAL A 157      18.485  -1.937 -22.093  1.00 78.12           C  
ATOM   2399 HG21 VAL A 157      17.758  -2.711 -22.338  1.00 78.12           H  
ATOM   2400 HG22 VAL A 157      18.225  -1.488 -21.135  1.00 78.12           H  
ATOM   2401 HG23 VAL A 157      19.477  -2.380 -22.007  1.00 78.12           H  
ATOM   2402  N   GLU A 158      17.062   1.851 -21.875  1.00 74.54           N  
ATOM   2403  H   GLU A 158      17.646   2.274 -22.583  1.00 74.54           H  
ATOM   2404  CA  GLU A 158      16.694   2.650 -20.693  1.00 74.54           C  
ATOM   2405  HA  GLU A 158      16.779   2.031 -19.800  1.00 74.54           H  
ATOM   2406  C   GLU A 158      15.255   3.191 -20.740  1.00 74.54           C  
ATOM   2407  CB  GLU A 158      17.640   3.837 -20.522  1.00 74.54           C  
ATOM   2408  HB2 GLU A 158      17.460   4.541 -21.334  1.00 74.54           H  
ATOM   2409  HB3 GLU A 158      17.382   4.338 -19.589  1.00 74.54           H  
ATOM   2410  O   GLU A 158      14.668   3.500 -19.704  1.00 74.54           O  
ATOM   2411  CG  GLU A 158      19.124   3.468 -20.472  1.00 74.54           C  
ATOM   2412  HG2 GLU A 158      19.448   3.103 -21.447  1.00 74.54           H  
ATOM   2413  HG3 GLU A 158      19.272   2.676 -19.738  1.00 74.54           H  
ATOM   2414  CD  GLU A 158      19.931   4.710 -20.088  1.00 74.54           C  
ATOM   2415  OE1 GLU A 158      20.622   4.644 -19.052  1.00 74.54           O  
ATOM   2416  OE2 GLU A 158      19.800   5.730 -20.808  1.00 74.54           O  
ATOM   2417  N   LYS A 159      14.647   3.294 -21.930  1.00 72.81           N  
ATOM   2418  H   LYS A 159      15.134   2.923 -22.733  1.00 72.81           H  
ATOM   2419  CA  LYS A 159      13.231   3.678 -22.088  1.00 72.81           C  
ATOM   2420  HA  LYS A 159      12.991   4.445 -21.352  1.00 72.81           H  
ATOM   2421  C   LYS A 159      12.276   2.521 -21.799  1.00 72.81           C  
ATOM   2422  CB  LYS A 159      12.967   4.238 -23.495  1.00 72.81           C  
ATOM   2423  HB2 LYS A 159      13.484   3.623 -24.231  1.00 72.81           H  
ATOM   2424  HB3 LYS A 159      11.901   4.174 -23.714  1.00 72.81           H  
ATOM   2425  O   LYS A 159      11.063   2.733 -21.763  1.00 72.81           O  
ATOM   2426  CG  LYS A 159      13.373   5.709 -23.657  1.00 72.81           C  
ATOM   2427  HG2 LYS A 159      12.755   6.333 -23.011  1.00 72.81           H  
ATOM   2428  HG3 LYS A 159      14.418   5.843 -23.376  1.00 72.81           H  
ATOM   2429  CD  LYS A 159      13.162   6.116 -25.122  1.00 72.81           C  
ATOM   2430  HD2 LYS A 159      13.714   5.423 -25.757  1.00 72.81           H  
ATOM   2431  HD3 LYS A 159      12.105   6.028 -25.375  1.00 72.81           H  
ATOM   2432  CE  LYS A 159      13.641   7.537 -25.423  1.00 72.81           C  
ATOM   2433  HE2 LYS A 159      12.938   8.245 -24.984  1.00 72.81           H  
ATOM   2434  HE3 LYS A 159      14.617   7.686 -24.961  1.00 72.81           H  
ATOM   2435  NZ  LYS A 159      13.752   7.741 -26.891  1.00 72.81           N  
ATOM   2436  HZ1 LYS A 159      13.922   8.707 -27.134  1.00 72.81           H  
ATOM   2437  HZ2 LYS A 159      12.939   7.400 -27.384  1.00 72.81           H  
ATOM   2438  HZ3 LYS A 159      14.539   7.228 -27.261  1.00 72.81           H  
ATOM   2439  N   ILE A 160      12.770   1.300 -21.588  1.00 65.97           N  
ATOM   2440  H   ILE A 160      13.771   1.173 -21.631  1.00 65.97           H  
ATOM   2441  CA  ILE A 160      11.914   0.136 -21.348  1.00 65.97           C  
ATOM   2442  HA  ILE A 160      11.069   0.206 -22.033  1.00 65.97           H  
ATOM   2443  C   ILE A 160      11.343   0.196 -19.921  1.00 65.97           C  
ATOM   2444  CB  ILE A 160      12.637  -1.185 -21.696  1.00 65.97           C  
ATOM   2445  HB  ILE A 160      13.511  -1.291 -21.053  1.00 65.97           H  
ATOM   2446  O   ILE A 160      11.841  -0.415 -18.982  1.00 65.97           O  
ATOM   2447  CG1 ILE A 160      13.097  -1.161 -23.173  1.00 65.97           C  
ATOM   2448 HG12 ILE A 160      13.759  -0.308 -23.320  1.00 65.97           H  
ATOM   2449 HG13 ILE A 160      12.237  -1.037 -23.832  1.00 65.97           H  
ATOM   2450  CG2 ILE A 160      11.694  -2.384 -21.463  1.00 65.97           C  
ATOM   2451 HG21 ILE A 160      12.238  -3.311 -21.644  1.00 65.97           H  
ATOM   2452 HG22 ILE A 160      11.348  -2.421 -20.430  1.00 65.97           H  
ATOM   2453 HG23 ILE A 160      10.843  -2.332 -22.142  1.00 65.97           H  
ATOM   2454  CD1 ILE A 160      13.885  -2.394 -23.615  1.00 65.97           C  
ATOM   2455 HD11 ILE A 160      13.218  -3.249 -23.722  1.00 65.97           H  
ATOM   2456 HD12 ILE A 160      14.346  -2.198 -24.583  1.00 65.97           H  
ATOM   2457 HD13 ILE A 160      14.665  -2.615 -22.886  1.00 65.97           H  
ATOM   2458  N   VAL A 161      10.227   0.915 -19.762  1.00 57.43           N  
ATOM   2459  H   VAL A 161       9.998   1.538 -20.524  1.00 57.43           H  
ATOM   2460  CA  VAL A 161       9.484   1.051 -18.490  1.00 57.43           C  
ATOM   2461  HA  VAL A 161      10.212   1.158 -17.686  1.00 57.43           H  
ATOM   2462  C   VAL A 161       8.645  -0.201 -18.162  1.00 57.43           C  
ATOM   2463  CB  VAL A 161       8.613   2.336 -18.512  1.00 57.43           C  
ATOM   2464  HB  VAL A 161       7.852   2.232 -19.285  1.00 57.43           H  
ATOM   2465  O   VAL A 161       8.109  -0.331 -17.066  1.00 57.43           O  
ATOM   2466  CG1 VAL A 161       7.906   2.641 -17.182  1.00 57.43           C  
ATOM   2467 HG11 VAL A 161       7.133   1.900 -16.976  1.00 57.43           H  
ATOM   2468 HG12 VAL A 161       8.633   2.646 -16.370  1.00 57.43           H  
ATOM   2469 HG13 VAL A 161       7.415   3.612 -17.228  1.00 57.43           H  
ATOM   2470  CG2 VAL A 161       9.452   3.584 -18.828  1.00 57.43           C  
ATOM   2471 HG21 VAL A 161       8.856   4.489 -18.716  1.00 57.43           H  
ATOM   2472 HG22 VAL A 161      10.315   3.637 -18.164  1.00 57.43           H  
ATOM   2473 HG23 VAL A 161       9.800   3.558 -19.860  1.00 57.43           H  
ATOM   2474  N   ARG A 162       8.490  -1.142 -19.103  1.00 66.01           N  
ATOM   2475  H   ARG A 162       9.032  -1.038 -19.948  1.00 66.01           H  
ATOM   2476  CA  ARG A 162       7.428  -2.170 -19.049  1.00 66.01           C  
ATOM   2477  HA  ARG A 162       6.603  -1.781 -18.453  1.00 66.01           H  
ATOM   2478  C   ARG A 162       7.788  -3.477 -18.346  1.00 66.01           C  
ATOM   2479  CB  ARG A 162       6.904  -2.450 -20.462  1.00 66.01           C  
ATOM   2480  HB2 ARG A 162       6.197  -3.279 -20.425  1.00 66.01           H  
ATOM   2481  HB3 ARG A 162       7.733  -2.737 -21.109  1.00 66.01           H  
ATOM   2482  O   ARG A 162       6.890  -4.287 -18.127  1.00 66.01           O  
ATOM   2483  CG  ARG A 162       6.183  -1.229 -21.043  1.00 66.01           C  
ATOM   2484  HG2 ARG A 162       6.880  -0.397 -21.143  1.00 66.01           H  
ATOM   2485  HG3 ARG A 162       5.369  -0.939 -20.378  1.00 66.01           H  
ATOM   2486  CD  ARG A 162       5.615  -1.578 -22.419  1.00 66.01           C  
ATOM   2487  HD2 ARG A 162       6.441  -1.879 -23.063  1.00 66.01           H  
ATOM   2488  HD3 ARG A 162       4.924  -2.415 -22.319  1.00 66.01           H  
ATOM   2489  NE  ARG A 162       4.910  -0.428 -23.013  1.00 66.01           N  
ATOM   2490  HE  ARG A 162       4.678   0.336 -22.394  1.00 66.01           H  
ATOM   2491  NH1 ARG A 162       4.881  -1.192 -25.181  1.00 66.01           N  
ATOM   2492 HH11 ARG A 162       4.739  -1.013 -26.165  1.00 66.01           H  
ATOM   2493 HH12 ARG A 162       5.401  -2.012 -24.901  1.00 66.01           H  
ATOM   2494  NH2 ARG A 162       4.025   0.810 -24.708  1.00 66.01           N  
ATOM   2495 HH21 ARG A 162       3.869   0.942 -25.697  1.00 66.01           H  
ATOM   2496 HH22 ARG A 162       3.855   1.576 -24.072  1.00 66.01           H  
ATOM   2497  CZ  ARG A 162       4.607  -0.279 -24.291  1.00 66.01           C  
ATOM   2498  N   SER A 163       9.055  -3.693 -18.010  1.00 81.72           N  
ATOM   2499  H   SER A 163       9.733  -2.958 -18.152  1.00 81.72           H  
ATOM   2500  CA  SER A 163       9.477  -4.963 -17.420  1.00 81.72           C  
ATOM   2501  HA  SER A 163       9.098  -5.763 -18.057  1.00 81.72           H  
ATOM   2502  C   SER A 163       8.878  -5.173 -16.026  1.00 81.72           C  
ATOM   2503  CB  SER A 163      10.997  -5.078 -17.449  1.00 81.72           C  
ATOM   2504  HB2 SER A 163      11.309  -5.505 -18.402  1.00 81.72           H  
ATOM   2505  HB3 SER A 163      11.435  -4.085 -17.356  1.00 81.72           H  
ATOM   2506  O   SER A 163       8.900  -4.280 -15.175  1.00 81.72           O  
ATOM   2507  OG  SER A 163      11.473  -5.866 -16.387  1.00 81.72           O  
ATOM   2508  HG  SER A 163      11.974  -5.233 -15.867  1.00 81.72           H  
ATOM   2509  N   ARG A 164       8.362  -6.383 -15.778  1.00 80.02           N  
ATOM   2510  H   ARG A 164       8.465  -7.076 -16.505  1.00 80.02           H  
ATOM   2511  CA  ARG A 164       7.749  -6.757 -14.488  1.00 80.02           C  
ATOM   2512  HA  ARG A 164       7.281  -5.873 -14.055  1.00 80.02           H  
ATOM   2513  C   ARG A 164       8.763  -7.210 -13.444  1.00 80.02           C  
ATOM   2514  CB  ARG A 164       6.674  -7.832 -14.711  1.00 80.02           C  
ATOM   2515  HB2 ARG A 164       7.037  -8.581 -15.415  1.00 80.02           H  
ATOM   2516  HB3 ARG A 164       6.460  -8.328 -13.763  1.00 80.02           H  
ATOM   2517  O   ARG A 164       8.402  -7.320 -12.275  1.00 80.02           O  
ATOM   2518  CG  ARG A 164       5.373  -7.205 -15.226  1.00 80.02           C  
ATOM   2519  HG2 ARG A 164       5.542  -6.718 -16.187  1.00 80.02           H  
ATOM   2520  HG3 ARG A 164       5.053  -6.447 -14.512  1.00 80.02           H  
ATOM   2521  CD  ARG A 164       4.250  -8.242 -15.350  1.00 80.02           C  
ATOM   2522  HD2 ARG A 164       3.299  -7.713 -15.282  1.00 80.02           H  
ATOM   2523  HD3 ARG A 164       4.314  -8.945 -14.520  1.00 80.02           H  
ATOM   2524  NE  ARG A 164       4.297  -8.954 -16.638  1.00 80.02           N  
ATOM   2525  HE  ARG A 164       5.001  -8.647 -17.294  1.00 80.02           H  
ATOM   2526  NH1 ARG A 164       2.589 -10.433 -16.222  1.00 80.02           N  
ATOM   2527 HH11 ARG A 164       1.990 -11.185 -16.530  1.00 80.02           H  
ATOM   2528 HH12 ARG A 164       2.544 -10.087 -15.274  1.00 80.02           H  
ATOM   2529  NH2 ARG A 164       3.551 -10.384 -18.239  1.00 80.02           N  
ATOM   2530 HH21 ARG A 164       2.971 -11.158 -18.531  1.00 80.02           H  
ATOM   2531 HH22 ARG A 164       4.269 -10.035 -18.857  1.00 80.02           H  
ATOM   2532  CZ  ARG A 164       3.482  -9.918 -17.025  1.00 80.02           C  
ATOM   2533  N   TYR A 165      10.003  -7.490 -13.847  1.00 85.65           N  
ATOM   2534  H   TYR A 165      10.193  -7.395 -14.834  1.00 85.65           H  
ATOM   2535  CA  TYR A 165      11.003  -8.129 -12.983  1.00 85.65           C  
ATOM   2536  HA  TYR A 165      10.616  -8.214 -11.968  1.00 85.65           H  
ATOM   2537  C   TYR A 165      12.317  -7.361 -12.874  1.00 85.65           C  
ATOM   2538  CB  TYR A 165      11.269  -9.545 -13.499  1.00 85.65           C  
ATOM   2539  HB2 TYR A 165      12.117  -9.962 -12.956  1.00 85.65           H  
ATOM   2540  HB3 TYR A 165      11.545  -9.499 -14.552  1.00 85.65           H  
ATOM   2541  O   TYR A 165      12.952  -7.407 -11.820  1.00 85.65           O  
ATOM   2542  CG  TYR A 165      10.087 -10.473 -13.325  1.00 85.65           C  
ATOM   2543  CD1 TYR A 165       9.911 -11.163 -12.110  1.00 85.65           C  
ATOM   2544  HD1 TYR A 165      10.633 -11.039 -11.316  1.00 85.65           H  
ATOM   2545  CD2 TYR A 165       9.155 -10.628 -14.370  1.00 85.65           C  
ATOM   2546  HD2 TYR A 165       9.297 -10.106 -15.304  1.00 85.65           H  
ATOM   2547  CE1 TYR A 165       8.804 -12.017 -11.937  1.00 85.65           C  
ATOM   2548  HE1 TYR A 165       8.679 -12.556 -11.010  1.00 85.65           H  
ATOM   2549  CE2 TYR A 165       8.041 -11.468 -14.196  1.00 85.65           C  
ATOM   2550  HE2 TYR A 165       7.332 -11.603 -14.999  1.00 85.65           H  
ATOM   2551  OH  TYR A 165       6.795 -12.988 -12.830  1.00 85.65           O  
ATOM   2552  HH  TYR A 165       6.813 -13.458 -11.993  1.00 85.65           H  
ATOM   2553  CZ  TYR A 165       7.865 -12.165 -12.983  1.00 85.65           C  
ATOM   2554  N   ILE A 166      12.718  -6.654 -13.929  1.00 88.50           N  
ATOM   2555  H   ILE A 166      12.142  -6.672 -14.759  1.00 88.50           H  
ATOM   2556  CA  ILE A 166      14.003  -5.952 -14.013  1.00 88.50           C  
ATOM   2557  HA  ILE A 166      14.449  -5.956 -13.019  1.00 88.50           H  
ATOM   2558  C   ILE A 166      13.857  -4.478 -14.400  1.00 88.50           C  
ATOM   2559  CB  ILE A 166      14.994  -6.688 -14.946  1.00 88.50           C  
ATOM   2560  HB  ILE A 166      15.930  -6.129 -14.937  1.00 88.50           H  
ATOM   2561  O   ILE A 166      12.895  -4.084 -15.054  1.00 88.50           O  
ATOM   2562  CG1 ILE A 166      14.505  -6.769 -16.410  1.00 88.50           C  
ATOM   2563 HG12 ILE A 166      14.246  -5.769 -16.756  1.00 88.50           H  
ATOM   2564 HG13 ILE A 166      13.618  -7.399 -16.467  1.00 88.50           H  
ATOM   2565  CG2 ILE A 166      15.289  -8.082 -14.374  1.00 88.50           C  
ATOM   2566 HG21 ILE A 166      15.549  -7.998 -13.319  1.00 88.50           H  
ATOM   2567 HG22 ILE A 166      14.417  -8.727 -14.487  1.00 88.50           H  
ATOM   2568 HG23 ILE A 166      16.135  -8.531 -14.895  1.00 88.50           H  
ATOM   2569  CD1 ILE A 166      15.550  -7.323 -17.385  1.00 88.50           C  
ATOM   2570 HD11 ILE A 166      15.171  -7.246 -18.404  1.00 88.50           H  
ATOM   2571 HD12 ILE A 166      15.753  -8.372 -17.170  1.00 88.50           H  
ATOM   2572 HD13 ILE A 166      16.472  -6.747 -17.306  1.00 88.50           H  
ATOM   2573  N   ARG A 167      14.847  -3.680 -14.013  1.00 86.82           N  
ATOM   2574  H   ARG A 167      15.578  -4.111 -13.465  1.00 86.82           H  
ATOM   2575  CA  ARG A 167      15.160  -2.344 -14.525  1.00 86.82           C  
ATOM   2576  HA  ARG A 167      14.508  -2.102 -15.365  1.00 86.82           H  
ATOM   2577  C   ARG A 167      16.590  -2.356 -15.045  1.00 86.82           C  
ATOM   2578  CB  ARG A 167      14.998  -1.287 -13.427  1.00 86.82           C  
ATOM   2579  HB2 ARG A 167      15.550  -1.595 -12.538  1.00 86.82           H  
ATOM   2580  HB3 ARG A 167      15.419  -0.346 -13.782  1.00 86.82           H  
ATOM   2581  O   ARG A 167      17.412  -3.131 -14.554  1.00 86.82           O  
ATOM   2582  CG  ARG A 167      13.525  -1.060 -13.074  1.00 86.82           C  
ATOM   2583  HG2 ARG A 167      13.098  -1.976 -12.664  1.00 86.82           H  
ATOM   2584  HG3 ARG A 167      12.976  -0.780 -13.973  1.00 86.82           H  
ATOM   2585  CD  ARG A 167      13.412   0.062 -12.041  1.00 86.82           C  
ATOM   2586  HD2 ARG A 167      13.959  -0.232 -11.145  1.00 86.82           H  
ATOM   2587  HD3 ARG A 167      13.865   0.963 -12.454  1.00 86.82           H  
ATOM   2588  NE  ARG A 167      12.004   0.330 -11.699  1.00 86.82           N  
ATOM   2589  HE  ARG A 167      11.309  -0.221 -12.182  1.00 86.82           H  
ATOM   2590  NH1 ARG A 167      12.399   2.030 -10.213  1.00 86.82           N  
ATOM   2591 HH11 ARG A 167      13.385   1.950 -10.417  1.00 86.82           H  
ATOM   2592 HH12 ARG A 167      12.059   2.746  -9.586  1.00 86.82           H  
ATOM   2593  NH2 ARG A 167      10.299   1.390 -10.628  1.00 86.82           N  
ATOM   2594 HH21 ARG A 167       9.972   2.103  -9.993  1.00 86.82           H  
ATOM   2595 HH22 ARG A 167       9.636   0.805 -11.117  1.00 86.82           H  
ATOM   2596  CZ  ARG A 167      11.575   1.243 -10.848  1.00 86.82           C  
ATOM   2597  N   ILE A 168      16.873  -1.531 -16.040  1.00 85.55           N  
ATOM   2598  H   ILE A 168      16.188  -0.859 -16.354  1.00 85.55           H  
ATOM   2599  CA  ILE A 168      18.192  -1.453 -16.662  1.00 85.55           C  
ATOM   2600  HA  ILE A 168      18.914  -2.003 -16.058  1.00 85.55           H  
ATOM   2601  C   ILE A 168      18.617   0.004 -16.671  1.00 85.55           C  
ATOM   2602  CB  ILE A 168      18.195  -2.064 -18.078  1.00 85.55           C  
ATOM   2603  HB  ILE A 168      17.548  -1.466 -18.721  1.00 85.55           H  
ATOM   2604  O   ILE A 168      17.811   0.876 -16.986  1.00 85.55           O  
ATOM   2605  CG1 ILE A 168      17.653  -3.511 -18.046  1.00 85.55           C  
ATOM   2606 HG12 ILE A 168      18.316  -4.140 -17.452  1.00 85.55           H  
ATOM   2607 HG13 ILE A 168      16.668  -3.525 -17.580  1.00 85.55           H  
ATOM   2608  CG2 ILE A 168      19.630  -2.024 -18.636  1.00 85.55           C  
ATOM   2609 HG21 ILE A 168      19.934  -0.989 -18.798  1.00 85.55           H  
ATOM   2610 HG22 ILE A 168      19.691  -2.530 -19.600  1.00 85.55           H  
ATOM   2611 HG23 ILE A 168      20.322  -2.499 -17.942  1.00 85.55           H  
ATOM   2612  CD1 ILE A 168      17.466  -4.131 -19.427  1.00 85.55           C  
ATOM   2613 HD11 ILE A 168      16.915  -5.064 -19.304  1.00 85.55           H  
ATOM   2614 HD12 ILE A 168      16.884  -3.463 -20.062  1.00 85.55           H  
ATOM   2615 HD13 ILE A 168      18.431  -4.343 -19.889  1.00 85.55           H  
ATOM   2616  N   ASP A 169      19.873   0.238 -16.320  1.00 79.32           N  
ATOM   2617  H   ASP A 169      20.453  -0.536 -16.032  1.00 79.32           H  
ATOM   2618  CA  ASP A 169      20.480   1.561 -16.301  1.00 79.32           C  
ATOM   2619  HA  ASP A 169      19.845   2.276 -16.824  1.00 79.32           H  
ATOM   2620  C   ASP A 169      21.836   1.512 -17.003  1.00 79.32           C  
ATOM   2621  CB  ASP A 169      20.652   2.023 -14.853  1.00 79.32           C  
ATOM   2622  HB2 ASP A 169      21.445   1.439 -14.384  1.00 79.32           H  
ATOM   2623  HB3 ASP A 169      20.964   3.067 -14.848  1.00 79.32           H  
ATOM   2624  O   ASP A 169      22.579   0.531 -16.838  1.00 79.32           O  
ATOM   2625  CG  ASP A 169      19.383   1.865 -14.021  1.00 79.32           C  
ATOM   2626  OD1 ASP A 169      18.651   2.850 -13.801  1.00 79.32           O  
ATOM   2627  OD2 ASP A 169      19.239   0.833 -13.321  1.00 79.32           O  
ATOM   2628  N   ASP A 170      22.168   2.572 -17.740  1.00 71.99           N  
ATOM   2629  H   ASP A 170      21.505   3.311 -17.926  1.00 71.99           H  
ATOM   2630  CA  ASP A 170      23.508   2.766 -18.284  1.00 71.99           C  
ATOM   2631  HA  ASP A 170      23.781   1.853 -18.814  1.00 71.99           H  
ATOM   2632  C   ASP A 170      24.522   2.963 -17.148  1.00 71.99           C  
ATOM   2633  CB  ASP A 170      23.520   3.907 -19.322  1.00 71.99           C  
ATOM   2634  HB2 ASP A 170      23.353   4.860 -18.819  1.00 71.99           H  
ATOM   2635  HB3 ASP A 170      22.709   3.728 -20.027  1.00 71.99           H  
ATOM   2636  O   ASP A 170      24.257   3.549 -16.087  1.00 71.99           O  
ATOM   2637  CG  ASP A 170      24.795   3.986 -20.170  1.00 71.99           C  
ATOM   2638  OD1 ASP A 170      25.479   2.950 -20.290  1.00 71.99           O  
ATOM   2639  OD2 ASP A 170      25.081   5.063 -20.744  1.00 71.99           O  
ATOM   2640  N   SER A 171      25.704   2.398 -17.340  1.00 68.44           N  
ATOM   2641  H   SER A 171      25.901   2.035 -18.263  1.00 68.44           H  
ATOM   2642  CA  SER A 171      26.789   2.491 -16.381  1.00 68.44           C  
ATOM   2643  HA  SER A 171      26.378   2.525 -15.372  1.00 68.44           H  
ATOM   2644  C   SER A 171      27.593   3.760 -16.639  1.00 68.44           C  
ATOM   2645  CB  SER A 171      27.664   1.256 -16.500  1.00 68.44           C  
ATOM   2646  HB2 SER A 171      28.063   1.233 -17.514  1.00 68.44           H  
ATOM   2647  HB3 SER A 171      27.061   0.363 -16.337  1.00 68.44           H  
ATOM   2648  O   SER A 171      28.012   4.045 -17.754  1.00 68.44           O  
ATOM   2649  OG  SER A 171      28.733   1.286 -15.572  1.00 68.44           O  
ATOM   2650  HG  SER A 171      29.490   1.022 -16.100  1.00 68.44           H  
ATOM   2651  N   THR A 172      27.910   4.507 -15.582  1.00 56.04           N  
ATOM   2652  H   THR A 172      27.547   4.264 -14.671  1.00 56.04           H  
ATOM   2653  CA  THR A 172      28.799   5.676 -15.682  1.00 56.04           C  
ATOM   2654  HA  THR A 172      28.385   6.369 -16.414  1.00 56.04           H  
ATOM   2655  C   THR A 172      30.207   5.330 -16.165  1.00 56.04           C  
ATOM   2656  CB  THR A 172      28.916   6.386 -14.326  1.00 56.04           C  
ATOM   2657  HB  THR A 172      29.799   7.026 -14.323  1.00 56.04           H  
ATOM   2658  O   THR A 172      30.880   6.198 -16.715  1.00 56.04           O  
ATOM   2659  CG2 THR A 172      27.695   7.268 -14.069  1.00 56.04           C  
ATOM   2660 HG21 THR A 172      26.792   6.658 -14.044  1.00 56.04           H  
ATOM   2661 HG22 THR A 172      27.604   8.011 -14.862  1.00 56.04           H  
ATOM   2662 HG23 THR A 172      27.813   7.780 -13.114  1.00 56.04           H  
ATOM   2663  OG1 THR A 172      29.017   5.448 -13.266  1.00 56.04           O  
ATOM   2664  HG1 THR A 172      29.926   5.141 -13.264  1.00 56.04           H  
ATOM   2665  N   ASP A 173      30.645   4.085 -15.961  1.00 55.22           N  
ATOM   2666  H   ASP A 173      30.014   3.422 -15.533  1.00 55.22           H  
ATOM   2667  CA  ASP A 173      32.009   3.639 -16.269  1.00 55.22           C  
ATOM   2668  HA  ASP A 173      32.700   4.461 -16.085  1.00 55.22           H  
ATOM   2669  C   ASP A 173      32.181   3.230 -17.742  1.00 55.22           C  
ATOM   2670  CB  ASP A 173      32.396   2.478 -15.336  1.00 55.22           C  
ATOM   2671  HB2 ASP A 173      33.399   2.140 -15.597  1.00 55.22           H  
ATOM   2672  HB3 ASP A 173      31.711   1.648 -15.508  1.00 55.22           H  
ATOM   2673  O   ASP A 173      33.305   3.166 -18.234  1.00 55.22           O  
ATOM   2674  CG  ASP A 173      32.390   2.831 -13.841  1.00 55.22           C  
ATOM   2675  OD1 ASP A 173      32.375   4.034 -13.490  1.00 55.22           O  
ATOM   2676  OD2 ASP A 173      32.334   1.872 -13.035  1.00 55.22           O  
ATOM   2677  N   GLY A 174      31.079   2.973 -18.451  1.00 53.54           N  
ATOM   2678  H   GLY A 174      30.178   3.101 -18.012  1.00 53.54           H  
ATOM   2679  CA  GLY A 174      31.068   2.542 -19.842  1.00 53.54           C  
ATOM   2680  HA2 GLY A 174      31.198   1.460 -19.892  1.00 53.54           H  
ATOM   2681  HA3 GLY A 174      31.873   3.021 -20.399  1.00 53.54           H  
ATOM   2682  C   GLY A 174      29.729   2.898 -20.462  1.00 53.54           C  
ATOM   2683  O   GLY A 174      28.753   2.193 -20.246  1.00 53.54           O  
ATOM   2684  N   LYS A 175      29.688   4.007 -21.205  1.00 53.92           N  
ATOM   2685  H   LYS A 175      30.551   4.507 -21.364  1.00 53.92           H  
ATOM   2686  CA  LYS A 175      28.476   4.432 -21.911  1.00 53.92           C  
ATOM   2687  HA  LYS A 175      27.626   4.358 -21.232  1.00 53.92           H  
ATOM   2688  C   LYS A 175      28.190   3.497 -23.075  1.00 53.92           C  
ATOM   2689  CB  LYS A 175      28.599   5.874 -22.418  1.00 53.92           C  
ATOM   2690  HB2 LYS A 175      29.532   5.993 -22.970  1.00 53.92           H  
ATOM   2691  HB3 LYS A 175      27.769   6.067 -23.098  1.00 53.92           H  
ATOM   2692  O   LYS A 175      29.111   3.122 -23.804  1.00 53.92           O  
ATOM   2693  CG  LYS A 175      28.527   6.881 -21.268  1.00 53.92           C  
ATOM   2694  HG2 LYS A 175      27.611   6.710 -20.703  1.00 53.92           H  
ATOM   2695  HG3 LYS A 175      29.383   6.751 -20.606  1.00 53.92           H  
ATOM   2696  CD  LYS A 175      28.517   8.306 -21.825  1.00 53.92           C  
ATOM   2697  HD2 LYS A 175      29.460   8.501 -22.337  1.00 53.92           H  
ATOM   2698  HD3 LYS A 175      27.693   8.400 -22.532  1.00 53.92           H  
ATOM   2699  CE  LYS A 175      28.321   9.290 -20.674  1.00 53.92           C  
ATOM   2700  HE2 LYS A 175      27.415   9.002 -20.140  1.00 53.92           H  
ATOM   2701  HE3 LYS A 175      29.160   9.195 -19.984  1.00 53.92           H  
ATOM   2702  NZ  LYS A 175      28.200  10.674 -21.185  1.00 53.92           N  
ATOM   2703  HZ1 LYS A 175      27.418  10.720 -21.823  1.00 53.92           H  
ATOM   2704  HZ2 LYS A 175      28.036  11.315 -20.422  1.00 53.92           H  
ATOM   2705  HZ3 LYS A 175      29.040  10.935 -21.681  1.00 53.92           H  
ATOM   2706  N   LEU A 176      26.914   3.222 -23.319  1.00 54.39           N  
ATOM   2707  H   LEU A 176      26.233   3.490 -22.623  1.00 54.39           H  
ATOM   2708  CA  LEU A 176      26.468   2.663 -24.593  1.00 54.39           C  
ATOM   2709  HA  LEU A 176      27.032   1.753 -24.799  1.00 54.39           H  
ATOM   2710  C   LEU A 176      26.764   3.652 -25.732  1.00 54.39           C  
ATOM   2711  CB  LEU A 176      24.971   2.331 -24.505  1.00 54.39           C  
ATOM   2712  HB2 LEU A 176      24.577   2.223 -25.515  1.00 54.39           H  
ATOM   2713  HB3 LEU A 176      24.453   3.171 -24.042  1.00 54.39           H  
ATOM   2714  O   LEU A 176      26.037   4.622 -25.942  1.00 54.39           O  
ATOM   2715  CG  LEU A 176      24.654   1.048 -23.720  1.00 54.39           C  
ATOM   2716  HG  LEU A 176      25.099   1.082 -22.726  1.00 54.39           H  
ATOM   2717  CD1 LEU A 176      23.138   0.932 -23.584  1.00 54.39           C  
ATOM   2718 HD11 LEU A 176      22.658   1.093 -24.550  1.00 54.39           H  
ATOM   2719 HD12 LEU A 176      22.783   1.683 -22.878  1.00 54.39           H  
ATOM   2720 HD13 LEU A 176      22.880  -0.063 -23.223  1.00 54.39           H  
ATOM   2721  CD2 LEU A 176      25.153  -0.197 -24.461  1.00 54.39           C  
ATOM   2722 HD21 LEU A 176      24.798  -1.100 -23.963  1.00 54.39           H  
ATOM   2723 HD22 LEU A 176      26.242  -0.214 -24.468  1.00 54.39           H  
ATOM   2724 HD23 LEU A 176      24.804  -0.177 -25.493  1.00 54.39           H  
ATOM   2725  N   ILE A 177      27.852   3.418 -26.468  1.00 51.91           N  
ATOM   2726  H   ILE A 177      28.450   2.649 -26.204  1.00 51.91           H  
ATOM   2727  CA  ILE A 177      28.183   4.181 -27.674  1.00 51.91           C  
ATOM   2728  HA  ILE A 177      27.639   5.124 -27.641  1.00 51.91           H  
ATOM   2729  C   ILE A 177      27.719   3.354 -28.880  1.00 51.91           C  
ATOM   2730  CB  ILE A 177      29.682   4.552 -27.746  1.00 51.91           C  
ATOM   2731  HB  ILE A 177      30.266   3.636 -27.835  1.00 51.91           H  
ATOM   2732  O   ILE A 177      28.242   2.255 -29.081  1.00 51.91           O  
ATOM   2733  CG1 ILE A 177      30.131   5.306 -26.472  1.00 51.91           C  
ATOM   2734 HG12 ILE A 177      29.590   6.249 -26.395  1.00 51.91           H  
ATOM   2735 HG13 ILE A 177      29.888   4.709 -25.593  1.00 51.91           H  
ATOM   2736  CG2 ILE A 177      29.931   5.430 -28.990  1.00 51.91           C  
ATOM   2737 HG21 ILE A 177      29.626   4.902 -29.894  1.00 51.91           H  
ATOM   2738 HG22 ILE A 177      30.993   5.649 -29.096  1.00 51.91           H  
ATOM   2739 HG23 ILE A 177      29.373   6.363 -28.917  1.00 51.91           H  
ATOM   2740  CD1 ILE A 177      31.638   5.583 -26.403  1.00 51.91           C  
ATOM   2741 HD11 ILE A 177      31.883   5.983 -25.419  1.00 51.91           H  
ATOM   2742 HD12 ILE A 177      32.192   4.656 -26.554  1.00 51.91           H  
ATOM   2743 HD13 ILE A 177      31.930   6.314 -27.157  1.00 51.91           H  
ATOM   2744  N   PRO A 178      26.749   3.838 -29.680  1.00 55.57           N  
ATOM   2745  CA  PRO A 178      26.313   3.124 -30.873  1.00 55.57           C  
ATOM   2746  HA  PRO A 178      25.963   2.135 -30.577  1.00 55.57           H  
ATOM   2747  C   PRO A 178      27.471   2.998 -31.879  1.00 55.57           C  
ATOM   2748  CB  PRO A 178      25.135   3.924 -31.435  1.00 55.57           C  
ATOM   2749  HB2 PRO A 178      25.090   3.884 -32.524  1.00 55.57           H  
ATOM   2750  HB3 PRO A 178      24.208   3.543 -31.006  1.00 55.57           H  
ATOM   2751  O   PRO A 178      28.352   3.863 -31.914  1.00 55.57           O  
ATOM   2752  CG  PRO A 178      25.390   5.341 -30.923  1.00 55.57           C  
ATOM   2753  HG2 PRO A 178      24.465   5.908 -30.823  1.00 55.57           H  
ATOM   2754  HG3 PRO A 178      26.083   5.850 -31.593  1.00 55.57           H  
ATOM   2755  CD  PRO A 178      26.065   5.117 -29.572  1.00 55.57           C  
ATOM   2756  HD2 PRO A 178      25.314   5.059 -28.784  1.00 55.57           H  
ATOM   2757  HD3 PRO A 178      26.761   5.932 -29.377  1.00 55.57           H  
ATOM   2758  N   PRO A 179      27.492   1.963 -32.735  1.00 55.90           N  
ATOM   2759  CA  PRO A 179      28.566   1.781 -33.703  1.00 55.90           C  
ATOM   2760  HA  PRO A 179      29.490   1.680 -33.134  1.00 55.90           H  
ATOM   2761  C   PRO A 179      28.662   2.975 -34.670  1.00 55.90           C  
ATOM   2762  CB  PRO A 179      28.267   0.453 -34.410  1.00 55.90           C  
ATOM   2763  HB2 PRO A 179      29.180  -0.073 -34.687  1.00 55.90           H  
ATOM   2764  HB3 PRO A 179      27.626   0.617 -35.277  1.00 55.90           H  
ATOM   2765  O   PRO A 179      27.629   3.475 -35.132  1.00 55.90           O  
ATOM   2766  CG  PRO A 179      27.489  -0.289 -33.323  1.00 55.90           C  
ATOM   2767  HG2 PRO A 179      26.917  -1.144 -33.684  1.00 55.90           H  
ATOM   2768  HG3 PRO A 179      28.176  -0.627 -32.547  1.00 55.90           H  
ATOM   2769  CD  PRO A 179      26.608   0.814 -32.764  1.00 55.90           C  
ATOM   2770  HD2 PRO A 179      25.785   1.013 -33.449  1.00 55.90           H  
ATOM   2771  HD3 PRO A 179      26.237   0.523 -31.781  1.00 55.90           H  
ATOM   2772  N   PRO A 180      29.879   3.435 -35.023  1.00 56.15           N  
ATOM   2773  CA  PRO A 180      30.049   4.616 -35.863  1.00 56.15           C  
ATOM   2774  HA  PRO A 180      29.581   5.466 -35.368  1.00 56.15           H  
ATOM   2775  C   PRO A 180      29.414   4.437 -37.248  1.00 56.15           C  
ATOM   2776  CB  PRO A 180      31.557   4.871 -35.944  1.00 56.15           C  
ATOM   2777  HB2 PRO A 180      31.811   5.657 -35.232  1.00 56.15           H  
ATOM   2778  HB3 PRO A 180      31.873   5.164 -36.945  1.00 56.15           H  
ATOM   2779  O   PRO A 180      29.616   3.424 -37.924  1.00 56.15           O  
ATOM   2780  CG  PRO A 180      32.197   3.548 -35.523  1.00 56.15           C  
ATOM   2781  HG2 PRO A 180      32.320   2.908 -36.397  1.00 56.15           H  
ATOM   2782  HG3 PRO A 180      33.154   3.708 -35.027  1.00 56.15           H  
ATOM   2783  CD  PRO A 180      31.169   2.926 -34.583  1.00 56.15           C  
ATOM   2784  HD2 PRO A 180      31.357   3.259 -33.562  1.00 56.15           H  
ATOM   2785  HD3 PRO A 180      31.217   1.839 -34.643  1.00 56.15           H  
ATOM   2786  N   LYS A 181      28.669   5.455 -37.699  1.00 61.41           N  
ATOM   2787  H   LYS A 181      28.548   6.241 -37.077  1.00 61.41           H  
ATOM   2788  CA  LYS A 181      28.038   5.514 -39.032  1.00 61.41           C  
ATOM   2789  HA  LYS A 181      28.134   4.549 -39.528  1.00 61.41           H  
ATOM   2790  C   LYS A 181      28.737   6.562 -39.887  1.00 61.41           C  
ATOM   2791  CB  LYS A 181      26.536   5.846 -38.914  1.00 61.41           C  
ATOM   2792  HB2 LYS A 181      26.412   6.801 -38.404  1.00 61.41           H  
ATOM   2793  HB3 LYS A 181      26.124   5.938 -39.919  1.00 61.41           H  
ATOM   2794  O   LYS A 181      28.609   7.741 -39.588  1.00 61.41           O  
ATOM   2795  CG  LYS A 181      25.744   4.772 -38.158  1.00 61.41           C  
ATOM   2796  HG2 LYS A 181      25.909   3.804 -38.631  1.00 61.41           H  
ATOM   2797  HG3 LYS A 181      26.111   4.717 -37.133  1.00 61.41           H  
ATOM   2798  CD  LYS A 181      24.236   5.071 -38.122  1.00 61.41           C  
ATOM   2799  HD2 LYS A 181      23.838   5.102 -39.137  1.00 61.41           H  
ATOM   2800  HD3 LYS A 181      24.074   6.031 -37.632  1.00 61.41           H  
ATOM   2801  CE  LYS A 181      23.559   3.949 -37.318  1.00 61.41           C  
ATOM   2802  HE2 LYS A 181      24.110   3.824 -36.385  1.00 61.41           H  
ATOM   2803  HE3 LYS A 181      23.659   3.011 -37.864  1.00 61.41           H  
ATOM   2804  NZ  LYS A 181      22.132   4.205 -36.995  1.00 61.41           N  
ATOM   2805  HZ1 LYS A 181      21.794   3.448 -36.418  1.00 61.41           H  
ATOM   2806  HZ2 LYS A 181      21.554   4.274 -37.820  1.00 61.41           H  
ATOM   2807  HZ3 LYS A 181      22.037   5.043 -36.438  1.00 61.41           H  
ATOM   2808  N   VAL A 182      29.437   6.168 -40.951  1.00 67.80           N  
ATOM   2809  H   VAL A 182      29.481   5.180 -41.159  1.00 67.80           H  
ATOM   2810  CA  VAL A 182      30.112   7.115 -41.862  1.00 67.80           C  
ATOM   2811  HA  VAL A 182      30.696   7.808 -41.256  1.00 67.80           H  
ATOM   2812  C   VAL A 182      29.118   7.962 -42.662  1.00 67.80           C  
ATOM   2813  CB  VAL A 182      31.079   6.420 -42.837  1.00 67.80           C  
ATOM   2814  HB  VAL A 182      31.292   7.110 -43.654  1.00 67.80           H  
ATOM   2815  O   VAL A 182      28.116   7.459 -43.168  1.00 67.80           O  
ATOM   2816  CG1 VAL A 182      32.415   6.091 -42.166  1.00 67.80           C  
ATOM   2817 HG11 VAL A 182      32.263   5.382 -41.353  1.00 67.80           H  
ATOM   2818 HG12 VAL A 182      32.862   6.998 -41.759  1.00 67.80           H  
ATOM   2819 HG13 VAL A 182      33.099   5.659 -42.897  1.00 67.80           H  
ATOM   2820  CG2 VAL A 182      30.511   5.133 -43.436  1.00 67.80           C  
ATOM   2821 HG21 VAL A 182      31.170   4.835 -44.251  1.00 67.80           H  
ATOM   2822 HG22 VAL A 182      29.517   5.311 -43.846  1.00 67.80           H  
ATOM   2823 HG23 VAL A 182      30.467   4.336 -42.693  1.00 67.80           H  
ATOM   2824  N   LYS A 183      29.410   9.256 -42.820  1.00 75.25           N  
ATOM   2825  H   LYS A 183      30.217   9.632 -42.343  1.00 75.25           H  
ATOM   2826  CA  LYS A 183      28.603  10.161 -43.649  1.00 75.25           C  
ATOM   2827  HA  LYS A 183      27.556   9.944 -43.440  1.00 75.25           H  
ATOM   2828  C   LYS A 183      28.839   9.902 -45.148  1.00 75.25           C  
ATOM   2829  CB  LYS A 183      28.891  11.599 -43.194  1.00 75.25           C  
ATOM   2830  HB2 LYS A 183      29.931  11.845 -43.408  1.00 75.25           H  
ATOM   2831  HB3 LYS A 183      28.760  11.642 -42.113  1.00 75.25           H  
ATOM   2832  O   LYS A 183      29.959   9.644 -45.581  1.00 75.25           O  
ATOM   2833  CG  LYS A 183      27.966  12.642 -43.835  1.00 75.25           C  
ATOM   2834  HG2 LYS A 183      28.166  12.703 -44.905  1.00 75.25           H  
ATOM   2835  HG3 LYS A 183      26.927  12.348 -43.680  1.00 75.25           H  
ATOM   2836  CD  LYS A 183      28.205  14.014 -43.194  1.00 75.25           C  
ATOM   2837  HD2 LYS A 183      29.241  14.309 -43.358  1.00 75.25           H  
ATOM   2838  HD3 LYS A 183      28.031  13.934 -42.120  1.00 75.25           H  
ATOM   2839  CE  LYS A 183      27.263  15.066 -43.787  1.00 75.25           C  
ATOM   2840  HE2 LYS A 183      26.237  14.717 -43.666  1.00 75.25           H  
ATOM   2841  HE3 LYS A 183      27.465  15.156 -44.854  1.00 75.25           H  
ATOM   2842  NZ  LYS A 183      27.438  16.374 -43.107  1.00 75.25           N  
ATOM   2843  HZ1 LYS A 183      26.804  17.066 -43.482  1.00 75.25           H  
ATOM   2844  HZ2 LYS A 183      27.255  16.276 -42.119  1.00 75.25           H  
ATOM   2845  HZ3 LYS A 183      28.387  16.705 -43.213  1.00 75.25           H  
ATOM   2846  N   ALA A 184      27.773   9.962 -45.949  1.00 76.83           N  
ATOM   2847  H   ALA A 184      26.873  10.164 -45.537  1.00 76.83           H  
ATOM   2848  CA  ALA A 184      27.872   9.886 -47.408  1.00 76.83           C  
ATOM   2849  HA  ALA A 184      28.610   9.127 -47.668  1.00 76.83           H  
ATOM   2850  C   ALA A 184      28.344  11.228 -47.993  1.00 76.83           C  
ATOM   2851  CB  ALA A 184      26.522   9.452 -47.994  1.00 76.83           C  
ATOM   2852  HB1 ALA A 184      26.216   8.502 -47.555  1.00 76.83           H  
ATOM   2853  HB2 ALA A 184      26.617   9.333 -49.073  1.00 76.83           H  
ATOM   2854  HB3 ALA A 184      25.765  10.208 -47.781  1.00 76.83           H  
ATOM   2855  O   ALA A 184      27.903  12.291 -47.550  1.00 76.83           O  
ATOM   2856  N   GLY A 185      29.200  11.186 -49.015  1.00 77.04           N  
ATOM   2857  H   GLY A 185      29.524  10.289 -49.349  1.00 77.04           H  
ATOM   2858  CA  GLY A 185      29.757  12.393 -49.627  1.00 77.04           C  
ATOM   2859  HA2 GLY A 185      28.992  12.870 -50.239  1.00 77.04           H  
ATOM   2860  HA3 GLY A 185      30.046  13.091 -48.841  1.00 77.04           H  
ATOM   2861  C   GLY A 185      30.988  12.133 -50.490  1.00 77.04           C  
ATOM   2862  O   GLY A 185      31.496  11.014 -50.537  1.00 77.04           O  
ATOM   2863  N   VAL A 186      31.443  13.176 -51.189  1.00 78.55           N  
ATOM   2864  H   VAL A 186      31.003  14.071 -51.033  1.00 78.55           H  
ATOM   2865  CA  VAL A 186      32.758  13.222 -51.848  1.00 78.55           C  
ATOM   2866  HA  VAL A 186      33.160  12.213 -51.938  1.00 78.55           H  
ATOM   2867  C   VAL A 186      33.689  14.036 -50.958  1.00 78.55           C  
ATOM   2868  CB  VAL A 186      32.697  13.843 -53.259  1.00 78.55           C  
ATOM   2869  HB  VAL A 186      32.338  14.869 -53.182  1.00 78.55           H  
ATOM   2870  O   VAL A 186      33.329  15.133 -50.536  1.00 78.55           O  
ATOM   2871  CG1 VAL A 186      34.078  13.848 -53.932  1.00 78.55           C  
ATOM   2872 HG11 VAL A 186      33.995  14.220 -54.954  1.00 78.55           H  
ATOM   2873 HG12 VAL A 186      34.498  12.843 -53.949  1.00 78.55           H  
ATOM   2874 HG13 VAL A 186      34.759  14.509 -53.396  1.00 78.55           H  
ATOM   2875  CG2 VAL A 186      31.749  13.075 -54.187  1.00 78.55           C  
ATOM   2876 HG21 VAL A 186      31.663  13.610 -55.133  1.00 78.55           H  
ATOM   2877 HG22 VAL A 186      32.162  12.085 -54.383  1.00 78.55           H  
ATOM   2878 HG23 VAL A 186      30.758  12.994 -53.741  1.00 78.55           H  
ATOM   2879  N   TYR A 187      34.874  13.505 -50.691  1.00 79.69           N  
ATOM   2880  H   TYR A 187      35.092  12.596 -51.073  1.00 79.69           H  
ATOM   2881  CA  TYR A 187      35.858  14.081 -49.791  1.00 79.69           C  
ATOM   2882  HA  TYR A 187      35.553  15.087 -49.502  1.00 79.69           H  
ATOM   2883  C   TYR A 187      37.212  14.162 -50.494  1.00 79.69           C  
ATOM   2884  CB  TYR A 187      35.939  13.229 -48.526  1.00 79.69           C  
ATOM   2885  HB2 TYR A 187      36.601  13.745 -47.830  1.00 79.69           H  
ATOM   2886  HB3 TYR A 187      36.417  12.279 -48.763  1.00 79.69           H  
ATOM   2887  O   TYR A 187      37.729  13.153 -50.973  1.00 79.69           O  
ATOM   2888  CG  TYR A 187      34.614  12.954 -47.841  1.00 79.69           C  
ATOM   2889  CD1 TYR A 187      34.065  13.952 -47.025  1.00 79.69           C  
ATOM   2890  HD1 TYR A 187      34.554  14.913 -46.971  1.00 79.69           H  
ATOM   2891  CD2 TYR A 187      33.923  11.736 -48.014  1.00 79.69           C  
ATOM   2892  HD2 TYR A 187      34.316  10.977 -48.674  1.00 79.69           H  
ATOM   2893  CE1 TYR A 187      32.893  13.720 -46.294  1.00 79.69           C  
ATOM   2894  HE1 TYR A 187      32.507  14.491 -45.644  1.00 79.69           H  
ATOM   2895  CE2 TYR A 187      32.711  11.516 -47.329  1.00 79.69           C  
ATOM   2896  HE2 TYR A 187      32.165  10.591 -47.443  1.00 79.69           H  
ATOM   2897  OH  TYR A 187      31.052  12.312 -45.783  1.00 79.69           O  
ATOM   2898  HH  TYR A 187      30.914  13.008 -45.137  1.00 79.69           H  
ATOM   2899  CZ  TYR A 187      32.211  12.501 -46.453  1.00 79.69           C  
ATOM   2900  N   VAL A 188      37.770  15.367 -50.580  1.00 73.76           N  
ATOM   2901  H   VAL A 188      37.325  16.146 -50.116  1.00 73.76           H  
ATOM   2902  CA  VAL A 188      39.065  15.616 -51.226  1.00 73.76           C  
ATOM   2903  HA  VAL A 188      39.174  14.951 -52.083  1.00 73.76           H  
ATOM   2904  C   VAL A 188      40.180  15.298 -50.230  1.00 73.76           C  
ATOM   2905  CB  VAL A 188      39.152  17.065 -51.744  1.00 73.76           C  
ATOM   2906  HB  VAL A 188      39.099  17.753 -50.900  1.00 73.76           H  
ATOM   2907  O   VAL A 188      40.128  15.764 -49.093  1.00 73.76           O  
ATOM   2908  CG1 VAL A 188      40.459  17.314 -52.502  1.00 73.76           C  
ATOM   2909 HG11 VAL A 188      40.477  18.329 -52.898  1.00 73.76           H  
ATOM   2910 HG12 VAL A 188      41.310  17.209 -51.829  1.00 73.76           H  
ATOM   2911 HG13 VAL A 188      40.566  16.604 -53.322  1.00 73.76           H  
ATOM   2912  CG2 VAL A 188      37.990  17.387 -52.700  1.00 73.76           C  
ATOM   2913 HG21 VAL A 188      37.036  17.323 -52.178  1.00 73.76           H  
ATOM   2914 HG22 VAL A 188      37.996  16.688 -53.536  1.00 73.76           H  
ATOM   2915 HG23 VAL A 188      38.103  18.402 -53.081  1.00 73.76           H  
ATOM   2916  N   LEU A 189      41.164  14.491 -50.635  1.00 71.70           N  
ATOM   2917  H   LEU A 189      41.198  14.201 -51.602  1.00 71.70           H  
ATOM   2918  CA  LEU A 189      42.363  14.252 -49.829  1.00 71.70           C  
ATOM   2919  HA  LEU A 189      42.083  14.125 -48.783  1.00 71.70           H  
ATOM   2920  C   LEU A 189      43.273  15.482 -49.940  1.00 71.70           C  
ATOM   2921  CB  LEU A 189      43.089  12.984 -50.318  1.00 71.70           C  
ATOM   2922  HB2 LEU A 189      43.989  12.844 -49.719  1.00 71.70           H  
ATOM   2923  HB3 LEU A 189      43.406  13.166 -51.345  1.00 71.70           H  
ATOM   2924  O   LEU A 189      43.540  15.943 -51.046  1.00 71.70           O  
ATOM   2925  CG  LEU A 189      42.267  11.682 -50.291  1.00 71.70           C  
ATOM   2926  HG  LEU A 189      41.332  11.820 -50.833  1.00 71.70           H  
ATOM   2927  CD1 LEU A 189      43.042  10.559 -50.973  1.00 71.70           C  
ATOM   2928 HD11 LEU A 189      42.388   9.698 -51.112  1.00 71.70           H  
ATOM   2929 HD12 LEU A 189      43.374  10.904 -51.952  1.00 71.70           H  
ATOM   2930 HD13 LEU A 189      43.917  10.287 -50.382  1.00 71.70           H  
ATOM   2931  CD2 LEU A 189      41.953  11.213 -48.871  1.00 71.70           C  
ATOM   2932 HD21 LEU A 189      41.464  10.240 -48.897  1.00 71.70           H  
ATOM   2933 HD22 LEU A 189      41.268  11.932 -48.422  1.00 71.70           H  
ATOM   2934 HD23 LEU A 189      42.869  11.149 -48.283  1.00 71.70           H  
ATOM   2935  N   ASP A 190      43.752  16.006 -48.815  1.00 69.26           N  
ATOM   2936  H   ASP A 190      43.512  15.590 -47.926  1.00 69.26           H  
ATOM   2937  CA  ASP A 190      44.650  17.168 -48.787  1.00 69.26           C  
ATOM   2938  HA  ASP A 190      45.102  17.287 -49.772  1.00 69.26           H  
ATOM   2939  C   ASP A 190      45.806  16.937 -47.793  1.00 69.26           C  
ATOM   2940  CB  ASP A 190      43.828  18.444 -48.496  1.00 69.26           C  
ATOM   2941  HB2 ASP A 190      43.529  18.440 -47.448  1.00 69.26           H  
ATOM   2942  HB3 ASP A 190      42.922  18.422 -49.103  1.00 69.26           H  
ATOM   2943  O   ASP A 190      45.757  16.026 -46.957  1.00 69.26           O  
ATOM   2944  CG  ASP A 190      44.563  19.758 -48.812  1.00 69.26           C  
ATOM   2945  OD1 ASP A 190      45.667  19.697 -49.408  1.00 69.26           O  
ATOM   2946  OD2 ASP A 190      44.026  20.819 -48.427  1.00 69.26           O  
ATOM   2947  N   GLY A 191      46.869  17.737 -47.897  1.00 63.53           N  
ATOM   2948  H   GLY A 191      46.776  18.500 -48.553  1.00 63.53           H  
ATOM   2949  CA  GLY A 191      47.992  17.761 -46.955  1.00 63.53           C  
ATOM   2950  HA2 GLY A 191      47.652  17.409 -45.981  1.00 63.53           H  
ATOM   2951  HA3 GLY A 191      48.310  18.797 -46.839  1.00 63.53           H  
ATOM   2952  C   GLY A 191      49.232  16.942 -47.339  1.00 63.53           C  
ATOM   2953  O   GLY A 191      50.141  16.810 -46.521  1.00 63.53           O  
ATOM   2954  N   GLY A 192      49.323  16.393 -48.556  1.00 64.89           N  
ATOM   2955  H   GLY A 192      48.547  16.490 -49.195  1.00 64.89           H  
ATOM   2956  CA  GLY A 192      50.547  15.725 -49.020  1.00 64.89           C  
ATOM   2957  HA2 GLY A 192      50.899  15.036 -48.252  1.00 64.89           H  
ATOM   2958  HA3 GLY A 192      50.313  15.145 -49.913  1.00 64.89           H  
ATOM   2959  C   GLY A 192      51.672  16.714 -49.372  1.00 64.89           C  
ATOM   2960  O   GLY A 192      51.520  17.501 -50.304  1.00 64.89           O  
ATOM   2961  N   HIS A 193      52.823  16.646 -48.688  1.00 59.53           N  
ATOM   2962  H   HIS A 193      52.873  16.011 -47.904  1.00 59.53           H  
ATOM   2963  CA  HIS A 193      54.018  17.451 -49.008  1.00 59.53           C  
ATOM   2964  HA  HIS A 193      53.699  18.361 -49.516  1.00 59.53           H  
ATOM   2965  C   HIS A 193      54.980  16.727 -49.957  1.00 59.53           C  
ATOM   2966  CB  HIS A 193      54.759  17.877 -47.733  1.00 59.53           C  
ATOM   2967  HB2 HIS A 193      54.932  17.004 -47.103  1.00 59.53           H  
ATOM   2968  HB3 HIS A 193      55.731  18.285 -48.010  1.00 59.53           H  
ATOM   2969  O   HIS A 193      55.276  15.546 -49.795  1.00 59.53           O  
ATOM   2970  CG  HIS A 193      54.035  18.936 -46.946  1.00 59.53           C  
ATOM   2971  CD2 HIS A 193      53.593  18.840 -45.656  1.00 59.53           C  
ATOM   2972  HD2 HIS A 193      53.706  17.982 -45.009  1.00 59.53           H  
ATOM   2973  ND1 HIS A 193      53.716  20.200 -47.388  1.00 59.53           N  
ATOM   2974  HD1 HIS A 193      53.910  20.580 -48.303  1.00 59.53           H  
ATOM   2975  CE1 HIS A 193      53.082  20.839 -46.391  1.00 59.53           C  
ATOM   2976  HE1 HIS A 193      52.697  21.847 -46.445  1.00 59.53           H  
ATOM   2977  NE2 HIS A 193      52.997  20.053 -45.308  1.00 59.53           N  
ATOM   2978  N   ASP A 194      55.533  17.444 -50.925  1.00 54.34           N  
ATOM   2979  H   ASP A 194      55.398  18.445 -50.927  1.00 54.34           H  
ATOM   2980  CA  ASP A 194      56.530  16.989 -51.892  1.00 54.34           C  
ATOM   2981  HA  ASP A 194      56.221  16.010 -52.258  1.00 54.34           H  
ATOM   2982  C   ASP A 194      57.926  16.791 -51.268  1.00 54.34           C  
ATOM   2983  CB  ASP A 194      56.527  17.938 -53.108  1.00 54.34           C  
ATOM   2984  HB2 ASP A 194      57.278  17.597 -53.822  1.00 54.34           H  
ATOM   2985  HB3 ASP A 194      55.557  17.854 -53.598  1.00 54.34           H  
ATOM   2986  O   ASP A 194      58.897  17.435 -51.635  1.00 54.34           O  
ATOM   2987  CG  ASP A 194      56.768  19.425 -52.788  1.00 54.34           C  
ATOM   2988  OD1 ASP A 194      56.540  19.835 -51.624  1.00 54.34           O  
ATOM   2989  OD2 ASP A 194      57.070  20.161 -53.751  1.00 54.34           O  
ATOM   2990  N   GLY A 195      58.046  15.861 -50.316  1.00 52.86           N  
ATOM   2991  H   GLY A 195      57.180  15.461 -49.985  1.00 52.86           H  
ATOM   2992  CA  GLY A 195      59.288  15.138 -50.001  1.00 52.86           C  
ATOM   2993  HA2 GLY A 195      59.061  14.397 -49.235  1.00 52.86           H  
ATOM   2994  HA3 GLY A 195      59.593  14.600 -50.899  1.00 52.86           H  
ATOM   2995  C   GLY A 195      60.523  15.919 -49.519  1.00 52.86           C  
ATOM   2996  O   GLY A 195      61.518  15.279 -49.187  1.00 52.86           O  
ATOM   2997  N   ILE A 196      60.507  17.250 -49.423  1.00 48.61           N  
ATOM   2998  H   ILE A 196      59.726  17.732 -49.845  1.00 48.61           H  
ATOM   2999  CA  ILE A 196      61.631  18.051 -48.915  1.00 48.61           C  
ATOM   3000  HA  ILE A 196      62.486  17.398 -48.742  1.00 48.61           H  
ATOM   3001  C   ILE A 196      61.254  18.621 -47.547  1.00 48.61           C  
ATOM   3002  CB  ILE A 196      62.107  19.100 -49.953  1.00 48.61           C  
ATOM   3003  HB  ILE A 196      61.266  19.741 -50.218  1.00 48.61           H  
ATOM   3004  O   ILE A 196      60.848  19.770 -47.408  1.00 48.61           O  
ATOM   3005  CG1 ILE A 196      62.614  18.375 -51.225  1.00 48.61           C  
ATOM   3006 HG12 ILE A 196      61.802  17.776 -51.637  1.00 48.61           H  
ATOM   3007 HG13 ILE A 196      63.425  17.698 -50.958  1.00 48.61           H  
ATOM   3008  CG2 ILE A 196      63.241  19.980 -49.380  1.00 48.61           C  
ATOM   3009 HG21 ILE A 196      64.112  19.367 -49.149  1.00 48.61           H  
ATOM   3010 HG22 ILE A 196      63.518  20.749 -50.101  1.00 48.61           H  
ATOM   3011 HG23 ILE A 196      62.919  20.506 -48.481  1.00 48.61           H  
ATOM   3012  CD1 ILE A 196      63.098  19.300 -52.350  1.00 48.61           C  
ATOM   3013 HD11 ILE A 196      64.030  19.791 -52.071  1.00 48.61           H  
ATOM   3014 HD12 ILE A 196      62.336  20.047 -52.568  1.00 48.61           H  
ATOM   3015 HD13 ILE A 196      63.278  18.707 -53.246  1.00 48.61           H  
ATOM   3016  N   ILE A 197      61.413  17.806 -46.503  1.00 48.90           N  
ATOM   3017  H   ILE A 197      61.675  16.847 -46.682  1.00 48.90           H  
ATOM   3018  CA  ILE A 197      61.485  18.301 -45.124  1.00 48.90           C  
ATOM   3019  HA  ILE A 197      61.529  19.390 -45.153  1.00 48.90           H  
ATOM   3020  C   ILE A 197      62.799  17.808 -44.524  1.00 48.90           C  
ATOM   3021  CB  ILE A 197      60.246  17.943 -44.274  1.00 48.90           C  
ATOM   3022  HB  ILE A 197      60.240  16.868 -44.092  1.00 48.90           H  
ATOM   3023  O   ILE A 197      63.036  16.612 -44.356  1.00 48.90           O  
ATOM   3024  CG1 ILE A 197      58.941  18.327 -45.008  1.00 48.90           C  
ATOM   3025 HG12 ILE A 197      58.886  17.785 -45.953  1.00 48.90           H  
ATOM   3026 HG13 ILE A 197      58.947  19.394 -45.231  1.00 48.90           H  
ATOM   3027  CG2 ILE A 197      60.344  18.680 -42.921  1.00 48.90           C  
ATOM   3028 HG21 ILE A 197      61.275  18.432 -42.412  1.00 48.90           H  
ATOM   3029 HG22 ILE A 197      60.285  19.758 -43.073  1.00 48.90           H  
ATOM   3030 HG23 ILE A 197      59.530  18.368 -42.266  1.00 48.90           H  
ATOM   3031  CD1 ILE A 197      57.664  17.995 -44.236  1.00 48.90           C  
ATOM   3032 HD11 ILE A 197      56.806  18.169 -44.885  1.00 48.90           H  
ATOM   3033 HD12 ILE A 197      57.565  18.635 -43.359  1.00 48.90           H  
ATOM   3034 HD13 ILE A 197      57.685  16.949 -43.930  1.00 48.90           H  
ATOM   3035  N   ALA A 198      63.687  18.752 -44.222  1.00 41.55           N  
ATOM   3036  H   ALA A 198      63.431  19.711 -44.407  1.00 41.55           H  
ATOM   3037  CA  ALA A 198      64.995  18.504 -43.637  1.00 41.55           C  
ATOM   3038  HA  ALA A 198      65.440  17.642 -44.133  1.00 41.55           H  
ATOM   3039  C   ALA A 198      64.890  18.174 -42.134  1.00 41.55           C  
ATOM   3040  CB  ALA A 198      65.879  19.728 -43.932  1.00 41.55           C  
ATOM   3041  HB1 ALA A 198      66.874  19.570 -43.515  1.00 41.55           H  
ATOM   3042  HB2 ALA A 198      65.445  20.622 -43.485  1.00 41.55           H  
ATOM   3043  HB3 ALA A 198      65.967  19.871 -45.009  1.00 41.55           H  
ATOM   3044  O   ALA A 198      65.201  19.018 -41.299  1.00 41.55           O  
ATOM   3045  N   ARG A 199      64.443  16.958 -41.782  1.00 50.14           N  
ATOM   3046  H   ARG A 199      63.976  16.441 -42.514  1.00 50.14           H  
ATOM   3047  CA  ARG A 199      64.807  16.205 -40.554  1.00 50.14           C  
ATOM   3048  HA  ARG A 199      65.866  15.955 -40.624  1.00 50.14           H  
ATOM   3049  C   ARG A 199      64.001  14.897 -40.448  1.00 50.14           C  
ATOM   3050  CB  ARG A 199      64.562  17.022 -39.263  1.00 50.14           C  
ATOM   3051  HB2 ARG A 199      64.012  16.418 -38.541  1.00 50.14           H  
ATOM   3052  HB3 ARG A 199      63.947  17.899 -39.465  1.00 50.14           H  
ATOM   3053  O   ARG A 199      62.781  14.954 -40.558  1.00 50.14           O  
ATOM   3054  CG  ARG A 199      65.892  17.428 -38.610  1.00 50.14           C  
ATOM   3055  HG2 ARG A 199      66.389  16.523 -38.262  1.00 50.14           H  
ATOM   3056  HG3 ARG A 199      66.539  17.929 -39.331  1.00 50.14           H  
ATOM   3057  CD  ARG A 199      65.641  18.364 -37.425  1.00 50.14           C  
ATOM   3058  HD2 ARG A 199      64.728  18.047 -36.920  1.00 50.14           H  
ATOM   3059  HD3 ARG A 199      65.495  19.376 -37.805  1.00 50.14           H  
ATOM   3060  NE  ARG A 199      66.754  18.328 -36.457  1.00 50.14           N  
ATOM   3061  HE  ARG A 199      67.527  17.717 -36.678  1.00 50.14           H  
ATOM   3062  NH1 ARG A 199      65.858  19.807 -34.952  1.00 50.14           N  
ATOM   3063 HH11 ARG A 199      65.885  20.288 -34.064  1.00 50.14           H  
ATOM   3064 HH12 ARG A 199      65.093  19.965 -35.592  1.00 50.14           H  
ATOM   3065  NH2 ARG A 199      67.762  18.750 -34.457  1.00 50.14           N  
ATOM   3066 HH21 ARG A 199      68.490  18.087 -34.681  1.00 50.14           H  
ATOM   3067 HH22 ARG A 199      67.765  19.222 -33.565  1.00 50.14           H  
ATOM   3068  CZ  ARG A 199      66.788  18.961 -35.298  1.00 50.14           C  
ATOM   3069  N   PRO A 200      64.626  13.737 -40.160  1.00 46.92           N  
ATOM   3070  CA  PRO A 200      63.909  12.482 -39.985  1.00 46.92           C  
ATOM   3071  HA  PRO A 200      63.017  12.446 -40.611  1.00 46.92           H  
ATOM   3072  C   PRO A 200      63.501  12.328 -38.517  1.00 46.92           C  
ATOM   3073  CB  PRO A 200      64.894  11.410 -40.456  1.00 46.92           C  
ATOM   3074  HB2 PRO A 200      64.867  11.347 -41.544  1.00 46.92           H  
ATOM   3075  HB3 PRO A 200      64.688  10.433 -40.017  1.00 46.92           H  
ATOM   3076  O   PRO A 200      64.229  11.753 -37.713  1.00 46.92           O  
ATOM   3077  CG  PRO A 200      66.249  11.967 -40.012  1.00 46.92           C  
ATOM   3078  HG2 PRO A 200      67.041  11.666 -40.697  1.00 46.92           H  
ATOM   3079  HG3 PRO A 200      66.482  11.627 -39.003  1.00 46.92           H  
ATOM   3080  CD  PRO A 200      66.056  13.490 -40.014  1.00 46.92           C  
ATOM   3081  HD2 PRO A 200      66.427  13.917 -39.082  1.00 46.92           H  
ATOM   3082  HD3 PRO A 200      66.592  13.912 -40.863  1.00 46.92           H  
ATOM   3083  N   THR A 201      62.336  12.849 -38.149  1.00 45.60           N  
ATOM   3084  H   THR A 201      61.822  13.407 -38.815  1.00 45.60           H  
ATOM   3085  CA  THR A 201      61.644  12.438 -36.921  1.00 45.60           C  
ATOM   3086  HA  THR A 201      61.979  11.440 -36.640  1.00 45.60           H  
ATOM   3087  C   THR A 201      60.153  12.359 -37.229  1.00 45.60           C  
ATOM   3088  CB  THR A 201      61.921  13.361 -35.714  1.00 45.60           C  
ATOM   3089  HB  THR A 201      61.229  13.091 -34.916  1.00 45.60           H  
ATOM   3090  O   THR A 201      59.515  13.395 -37.374  1.00 45.60           O  
ATOM   3091  CG2 THR A 201      63.345  13.235 -35.167  1.00 45.60           C  
ATOM   3092 HG21 THR A 201      63.576  12.188 -34.972  1.00 45.60           H  
ATOM   3093 HG22 THR A 201      63.421  13.797 -34.236  1.00 45.60           H  
ATOM   3094 HG23 THR A 201      64.058  13.638 -35.886  1.00 45.60           H  
ATOM   3095  OG1 THR A 201      61.725  14.715 -36.043  1.00 45.60           O  
ATOM   3096  HG1 THR A 201      60.864  14.767 -36.465  1.00 45.60           H  
ATOM   3097  N   SER A 202      59.640  11.126 -37.303  1.00 48.03           N  
ATOM   3098  H   SER A 202      60.307  10.372 -37.218  1.00 48.03           H  
ATOM   3099  CA  SER A 202      58.242  10.682 -37.488  1.00 48.03           C  
ATOM   3100  HA  SER A 202      58.287   9.611 -37.289  1.00 48.03           H  
ATOM   3101  C   SER A 202      57.614  10.778 -38.893  1.00 48.03           C  
ATOM   3102  CB  SER A 202      57.314  11.198 -36.380  1.00 48.03           C  
ATOM   3103  HB2 SER A 202      57.692  10.857 -35.416  1.00 48.03           H  
ATOM   3104  HB3 SER A 202      56.321  10.773 -36.523  1.00 48.03           H  
ATOM   3105  O   SER A 202      57.659  11.820 -39.528  1.00 48.03           O  
ATOM   3106  OG  SER A 202      57.207  12.605 -36.347  1.00 48.03           O  
ATOM   3107  HG  SER A 202      57.836  12.976 -36.969  1.00 48.03           H  
ATOM   3108  N   ASP A 203      57.077   9.624 -39.316  1.00 55.23           N  
ATOM   3109  H   ASP A 203      57.148   8.862 -38.656  1.00 55.23           H  
ATOM   3110  CA  ASP A 203      56.205   9.222 -40.434  1.00 55.23           C  
ATOM   3111  HA  ASP A 203      56.616   8.252 -40.715  1.00 55.23           H  
ATOM   3112  C   ASP A 203      56.126  10.050 -41.741  1.00 55.23           C  
ATOM   3113  CB  ASP A 203      54.793   8.936 -39.888  1.00 55.23           C  
ATOM   3114  HB2 ASP A 203      54.391   9.848 -39.447  1.00 55.23           H  
ATOM   3115  HB3 ASP A 203      54.147   8.647 -40.717  1.00 55.23           H  
ATOM   3116  O   ASP A 203      55.948  11.265 -41.712  1.00 55.23           O  
ATOM   3117  CG  ASP A 203      54.767   7.805 -38.850  1.00 55.23           C  
ATOM   3118  OD1 ASP A 203      55.732   7.005 -38.828  1.00 55.23           O  
ATOM   3119  OD2 ASP A 203      53.783   7.753 -38.081  1.00 55.23           O  
ATOM   3120  N   PRO A 204      56.153   9.397 -42.927  1.00 56.44           N  
ATOM   3121  CA  PRO A 204      55.854  10.062 -44.198  1.00 56.44           C  
ATOM   3122  HA  PRO A 204      56.642  10.785 -44.409  1.00 56.44           H  
ATOM   3123  C   PRO A 204      54.509  10.810 -44.142  1.00 56.44           C  
ATOM   3124  CB  PRO A 204      55.881   8.968 -45.277  1.00 56.44           C  
ATOM   3125  HB2 PRO A 204      55.061   9.069 -45.988  1.00 56.44           H  
ATOM   3126  HB3 PRO A 204      56.838   9.003 -45.798  1.00 56.44           H  
ATOM   3127  O   PRO A 204      53.485  10.251 -43.748  1.00 56.44           O  
ATOM   3128  CG  PRO A 204      55.783   7.660 -44.495  1.00 56.44           C  
ATOM   3129  HG2 PRO A 204      54.734   7.411 -44.331  1.00 56.44           H  
ATOM   3130  HG3 PRO A 204      56.304   6.841 -44.989  1.00 56.44           H  
ATOM   3131  CD  PRO A 204      56.368   7.973 -43.133  1.00 56.44           C  
ATOM   3132  HD2 PRO A 204      57.437   7.761 -43.127  1.00 56.44           H  
ATOM   3133  HD3 PRO A 204      55.855   7.366 -42.386  1.00 56.44           H  
ATOM   3134  N   ILE A 205      54.514  12.088 -44.536  1.00 59.95           N  
ATOM   3135  H   ILE A 205      55.396  12.511 -44.790  1.00 59.95           H  
ATOM   3136  CA  ILE A 205      53.310  12.926 -44.563  1.00 59.95           C  
ATOM   3137  HA  ILE A 205      52.720  12.691 -43.677  1.00 59.95           H  
ATOM   3138  C   ILE A 205      52.483  12.552 -45.799  1.00 59.95           C  
ATOM   3139  CB  ILE A 205      53.641  14.436 -44.493  1.00 59.95           C  
ATOM   3140  HB  ILE A 205      54.187  14.719 -45.392  1.00 59.95           H  
ATOM   3141  O   ILE A 205      52.835  12.875 -46.937  1.00 59.95           O  
ATOM   3142  CG1 ILE A 205      54.519  14.752 -43.258  1.00 59.95           C  
ATOM   3143 HG12 ILE A 205      53.986  14.477 -42.348  1.00 59.95           H  
ATOM   3144 HG13 ILE A 205      55.434  14.161 -43.303  1.00 59.95           H  
ATOM   3145  CG2 ILE A 205      52.321  15.230 -44.442  1.00 59.95           C  
ATOM   3146 HG21 ILE A 205      51.704  15.016 -45.315  1.00 59.95           H  
ATOM   3147 HG22 ILE A 205      52.503  16.305 -44.443  1.00 59.95           H  
ATOM   3148 HG23 ILE A 205      51.758  14.975 -43.545  1.00 59.95           H  
ATOM   3149  CD1 ILE A 205      54.941  16.220 -43.163  1.00 59.95           C  
ATOM   3150 HD11 ILE A 205      55.713  16.327 -42.401  1.00 59.95           H  
ATOM   3151 HD12 ILE A 205      55.330  16.542 -44.129  1.00 59.95           H  
ATOM   3152 HD13 ILE A 205      54.091  16.843 -42.885  1.00 59.95           H  
ATOM   3153  N   TYR A 206      51.391  11.832 -45.563  1.00 67.24           N  
ATOM   3154  H   TYR A 206      51.208  11.564 -44.606  1.00 67.24           H  
ATOM   3155  CA  TYR A 206      50.433  11.407 -46.581  1.00 67.24           C  
ATOM   3156  HA  TYR A 206      50.939  11.325 -47.543  1.00 67.24           H  
ATOM   3157  C   TYR A 206      49.291  12.415 -46.720  1.00 67.24           C  
ATOM   3158  CB  TYR A 206      49.876  10.027 -46.212  1.00 67.24           C  
ATOM   3159  HB2 TYR A 206      49.143   9.735 -46.964  1.00 67.24           H  
ATOM   3160  HB3 TYR A 206      49.350  10.098 -45.260  1.00 67.24           H  
ATOM   3161  O   TYR A 206      48.810  12.938 -45.713  1.00 67.24           O  
ATOM   3162  CG  TYR A 206      50.923   8.936 -46.126  1.00 67.24           C  
ATOM   3163  CD1 TYR A 206      51.465   8.411 -47.310  1.00 67.24           C  
ATOM   3164  HD1 TYR A 206      51.118   8.782 -48.263  1.00 67.24           H  
ATOM   3165  CD2 TYR A 206      51.338   8.431 -44.881  1.00 67.24           C  
ATOM   3166  HD2 TYR A 206      50.966   8.866 -43.966  1.00 67.24           H  
ATOM   3167  CE1 TYR A 206      52.391   7.356 -47.261  1.00 67.24           C  
ATOM   3168  HE1 TYR A 206      52.780   6.934 -48.176  1.00 67.24           H  
ATOM   3169  CE2 TYR A 206      52.255   7.364 -44.827  1.00 67.24           C  
ATOM   3170  HE2 TYR A 206      52.568   6.961 -43.875  1.00 67.24           H  
ATOM   3171  OH  TYR A 206      53.639   5.770 -45.989  1.00 67.24           O  
ATOM   3172  HH  TYR A 206      53.788   5.434 -46.876  1.00 67.24           H  
ATOM   3173  CZ  TYR A 206      52.775   6.819 -46.020  1.00 67.24           C  
ATOM   3174  N   ALA A 207      48.789  12.605 -47.944  1.00 69.73           N  
ATOM   3175  H   ALA A 207      49.217  12.147 -48.736  1.00 69.73           H  
ATOM   3176  CA  ALA A 207      47.472  13.206 -48.136  1.00 69.73           C  
ATOM   3177  HA  ALA A 207      47.469  14.202 -47.692  1.00 69.73           H  
ATOM   3178  C   ALA A 207      46.431  12.332 -47.425  1.00 69.73           C  
ATOM   3179  CB  ALA A 207      47.163  13.331 -49.628  1.00 69.73           C  
ATOM   3180  HB1 ALA A 207      46.994  12.342 -50.052  1.00 69.73           H  
ATOM   3181  HB2 ALA A 207      47.990  13.820 -50.143  1.00 69.73           H  
ATOM   3182  HB3 ALA A 207      46.264  13.933 -49.765  1.00 69.73           H  
ATOM   3183  O   ALA A 207      46.445  11.099 -47.556  1.00 69.73           O  
ATOM   3184  N   SER A 208      45.564  12.949 -46.629  1.00 73.52           N  
ATOM   3185  H   SER A 208      45.542  13.958 -46.601  1.00 73.52           H  
ATOM   3186  CA  SER A 208      44.627  12.199 -45.799  1.00 73.52           C  
ATOM   3187  HA  SER A 208      44.382  11.277 -46.326  1.00 73.52           H  
ATOM   3188  C   SER A 208      43.314  12.936 -45.600  1.00 73.52           C  
ATOM   3189  CB  SER A 208      45.286  11.813 -44.470  1.00 73.52           C  
ATOM   3190  HB2 SER A 208      44.645  11.100 -43.953  1.00 73.52           H  
ATOM   3191  HB3 SER A 208      46.237  11.323 -44.681  1.00 73.52           H  
ATOM   3192  O   SER A 208      43.242  14.153 -45.746  1.00 73.52           O  
ATOM   3193  OG  SER A 208      45.523  12.926 -43.631  1.00 73.52           O  
ATOM   3194  HG  SER A 208      45.942  13.608 -44.160  1.00 73.52           H  
ATOM   3195  N   TYR A 209      42.263  12.187 -45.276  1.00 77.24           N  
ATOM   3196  H   TYR A 209      42.383  11.187 -45.208  1.00 77.24           H  
ATOM   3197  CA  TYR A 209      40.968  12.758 -44.932  1.00 77.24           C  
ATOM   3198  HA  TYR A 209      41.122  13.781 -44.589  1.00 77.24           H  
ATOM   3199  C   TYR A 209      40.316  11.980 -43.797  1.00 77.24           C  
ATOM   3200  CB  TYR A 209      40.066  12.827 -46.167  1.00 77.24           C  
ATOM   3201  HB2 TYR A 209      40.625  13.318 -46.964  1.00 77.24           H  
ATOM   3202  HB3 TYR A 209      39.795  11.822 -46.490  1.00 77.24           H  
ATOM   3203  O   TYR A 209      40.257  10.746 -43.815  1.00 77.24           O  
ATOM   3204  CG  TYR A 209      38.823  13.650 -45.936  1.00 77.24           C  
ATOM   3205  CD1 TYR A 209      37.658  13.060 -45.412  1.00 77.24           C  
ATOM   3206  HD1 TYR A 209      37.627  12.000 -45.212  1.00 77.24           H  
ATOM   3207  CD2 TYR A 209      38.863  15.031 -46.195  1.00 77.24           C  
ATOM   3208  HD2 TYR A 209      39.757  15.479 -46.602  1.00 77.24           H  
ATOM   3209  CE1 TYR A 209      36.542  13.867 -45.119  1.00 77.24           C  
ATOM   3210  HE1 TYR A 209      35.652  13.437 -44.685  1.00 77.24           H  
ATOM   3211  CE2 TYR A 209      37.748  15.837 -45.914  1.00 77.24           C  
ATOM   3212  HE2 TYR A 209      37.794  16.898 -46.109  1.00 77.24           H  
ATOM   3213  OH  TYR A 209      35.525  16.047 -45.054  1.00 77.24           O  
ATOM   3214  HH  TYR A 209      35.741  16.974 -45.180  1.00 77.24           H  
ATOM   3215  CZ  TYR A 209      36.591  15.258 -45.354  1.00 77.24           C  
ATOM   3216  N   LYS A 210      39.815  12.719 -42.808  1.00 75.81           N  
ATOM   3217  H   LYS A 210      39.838  13.723 -42.911  1.00 75.81           H  
ATOM   3218  CA  LYS A 210      39.032  12.174 -41.703  1.00 75.81           C  
ATOM   3219  HA  LYS A 210      39.318  11.140 -41.508  1.00 75.81           H  
ATOM   3220  C   LYS A 210      37.560  12.194 -42.069  1.00 75.81           C  
ATOM   3221  CB  LYS A 210      39.258  12.990 -40.434  1.00 75.81           C  
ATOM   3222  HB2 LYS A 210      39.018  14.036 -40.621  1.00 75.81           H  
ATOM   3223  HB3 LYS A 210      38.572  12.618 -39.673  1.00 75.81           H  
ATOM   3224  O   LYS A 210      36.967  13.258 -42.217  1.00 75.81           O  
ATOM   3225  CG  LYS A 210      40.695  12.877 -39.917  1.00 75.81           C  
ATOM   3226  HG2 LYS A 210      40.946  11.823 -39.801  1.00 75.81           H  
ATOM   3227  HG3 LYS A 210      41.390  13.379 -40.589  1.00 75.81           H  
ATOM   3228  CD  LYS A 210      40.702  13.534 -38.550  1.00 75.81           C  
ATOM   3229  HD2 LYS A 210      40.066  12.894 -37.939  1.00 75.81           H  
ATOM   3230  HD3 LYS A 210      40.246  14.522 -38.620  1.00 75.81           H  
ATOM   3231  CE  LYS A 210      42.036  13.644 -37.827  1.00 75.81           C  
ATOM   3232  HE2 LYS A 210      42.432  12.640 -37.678  1.00 75.81           H  
ATOM   3233  HE3 LYS A 210      42.737  14.230 -38.422  1.00 75.81           H  
ATOM   3234  NZ  LYS A 210      41.756  14.294 -36.525  1.00 75.81           N  
ATOM   3235  HZ1 LYS A 210      42.484  14.157 -35.838  1.00 75.81           H  
ATOM   3236  HZ2 LYS A 210      41.554  15.276 -36.647  1.00 75.81           H  
ATOM   3237  HZ3 LYS A 210      40.884  13.939 -36.160  1.00 75.81           H  
ATOM   3238  N   VAL A 211      36.969  11.017 -42.206  1.00 72.62           N  
ATOM   3239  H   VAL A 211      37.507  10.184 -42.015  1.00 72.62           H  
ATOM   3240  CA  VAL A 211      35.525  10.887 -42.369  1.00 72.62           C  
ATOM   3241  HA  VAL A 211      35.151  11.747 -42.925  1.00 72.62           H  
ATOM   3242  C   VAL A 211      34.892  10.912 -40.993  1.00 72.62           C  
ATOM   3243  CB  VAL A 211      35.154   9.633 -43.167  1.00 72.62           C  
ATOM   3244  HB  VAL A 211      35.595   8.750 -42.704  1.00 72.62           H  
ATOM   3245  O   VAL A 211      35.219  10.089 -40.135  1.00 72.62           O  
ATOM   3246  CG1 VAL A 211      33.636   9.444 -43.260  1.00 72.62           C  
ATOM   3247 HG11 VAL A 211      33.174  10.296 -43.759  1.00 72.62           H  
ATOM   3248 HG12 VAL A 211      33.204   9.334 -42.265  1.00 72.62           H  
ATOM   3249 HG13 VAL A 211      33.417   8.534 -43.818  1.00 72.62           H  
ATOM   3250  CG2 VAL A 211      35.707   9.799 -44.588  1.00 72.62           C  
ATOM   3251 HG21 VAL A 211      35.401   8.965 -45.219  1.00 72.62           H  
ATOM   3252 HG22 VAL A 211      36.796   9.840 -44.564  1.00 72.62           H  
ATOM   3253 HG23 VAL A 211      35.326  10.718 -45.034  1.00 72.62           H  
ATOM   3254  N   THR A 212      33.988  11.865 -40.800  1.00 67.63           N  
ATOM   3255  H   THR A 212      33.796  12.533 -41.533  1.00 67.63           H  
ATOM   3256  CA  THR A 212      33.181  11.970 -39.592  1.00 67.63           C  
ATOM   3257  HA  THR A 212      33.795  11.639 -38.755  1.00 67.63           H  
ATOM   3258  C   THR A 212      31.967  11.050 -39.652  1.00 67.63           C  
ATOM   3259  CB  THR A 212      32.770  13.419 -39.305  1.00 67.63           C  
ATOM   3260  HB  THR A 212      32.069  13.432 -38.471  1.00 67.63           H  
ATOM   3261  O   THR A 212      31.471  10.692 -40.731  1.00 67.63           O  
ATOM   3262  CG2 THR A 212      33.977  14.283 -38.944  1.00 67.63           C  
ATOM   3263 HG21 THR A 212      33.650  15.289 -38.677  1.00 67.63           H  
ATOM   3264 HG22 THR A 212      34.489  13.857 -38.080  1.00 67.63           H  
ATOM   3265 HG23 THR A 212      34.680  14.336 -39.775  1.00 67.63           H  
ATOM   3266  OG1 THR A 212      32.174  14.035 -40.429  1.00 67.63           O  
ATOM   3267  HG1 THR A 212      32.082  14.958 -40.182  1.00 67.63           H  
ATOM   3268  N   ASP A 213      31.495  10.648 -38.478  1.00 65.56           N  
ATOM   3269  H   ASP A 213      31.956  10.954 -37.633  1.00 65.56           H  
ATOM   3270  CA  ASP A 213      30.222   9.964 -38.344  1.00 65.56           C  
ATOM   3271  HA  ASP A 213      30.195   9.255 -39.171  1.00 65.56           H  
ATOM   3272  C   ASP A 213      29.028  10.926 -38.530  1.00 65.56           C  
ATOM   3273  CB  ASP A 213      30.170   9.145 -37.038  1.00 65.56           C  
ATOM   3274  HB2 ASP A 213      29.279   8.516 -37.054  1.00 65.56           H  
ATOM   3275  HB3 ASP A 213      31.030   8.476 -37.008  1.00 65.56           H  
ATOM   3276  O   ASP A 213      29.189  12.133 -38.738  1.00 65.56           O  
ATOM   3277  CG  ASP A 213      30.142   9.976 -35.753  1.00 65.56           C  
ATOM   3278  OD1 ASP A 213      29.854  11.190 -35.829  1.00 65.56           O  
ATOM   3279  OD2 ASP A 213      30.378   9.380 -34.686  1.00 65.56           O  
ATOM   3280  N   ILE A 214      27.802  10.400 -38.460  1.00 56.72           N  
ATOM   3281  H   ILE A 214      27.728   9.396 -38.370  1.00 56.72           H  
ATOM   3282  CA  ILE A 214      26.578  11.213 -38.562  1.00 56.72           C  
ATOM   3283  HA  ILE A 214      26.658  11.775 -39.492  1.00 56.72           H  
ATOM   3284  C   ILE A 214      26.444  12.264 -37.440  1.00 56.72           C  
ATOM   3285  CB  ILE A 214      25.341  10.291 -38.670  1.00 56.72           C  
ATOM   3286  HB  ILE A 214      25.609   9.469 -39.333  1.00 56.72           H  
ATOM   3287  O   ILE A 214      25.718  13.240 -37.614  1.00 56.72           O  
ATOM   3288  CG1 ILE A 214      24.159  11.037 -39.328  1.00 56.72           C  
ATOM   3289 HG12 ILE A 214      23.750  11.770 -38.633  1.00 56.72           H  
ATOM   3290 HG13 ILE A 214      24.523  11.570 -40.207  1.00 56.72           H  
ATOM   3291  CG2 ILE A 214      24.948   9.686 -37.308  1.00 56.72           C  
ATOM   3292 HG21 ILE A 214      24.196   8.909 -37.445  1.00 56.72           H  
ATOM   3293 HG22 ILE A 214      24.536  10.456 -36.656  1.00 56.72           H  
ATOM   3294 HG23 ILE A 214      25.819   9.240 -36.829  1.00 56.72           H  
ATOM   3295  CD1 ILE A 214      23.028  10.109 -39.789  1.00 56.72           C  
ATOM   3296 HD11 ILE A 214      23.420   9.348 -40.463  1.00 56.72           H  
ATOM   3297 HD12 ILE A 214      22.557   9.630 -38.930  1.00 56.72           H  
ATOM   3298 HD13 ILE A 214      22.273  10.695 -40.314  1.00 56.72           H  
ATOM   3299  N   GLN A 215      27.165  12.091 -36.327  1.00 55.20           N  
ATOM   3300  H   GLN A 215      27.852  11.351 -36.314  1.00 55.20           H  
ATOM   3301  CA  GLN A 215      27.208  12.995 -35.172  1.00 55.20           C  
ATOM   3302  HA  GLN A 215      26.276  13.557 -35.117  1.00 55.20           H  
ATOM   3303  C   GLN A 215      28.349  14.031 -35.282  1.00 55.20           C  
ATOM   3304  CB  GLN A 215      27.339  12.154 -33.885  1.00 55.20           C  
ATOM   3305  HB2 GLN A 215      28.241  11.546 -33.952  1.00 55.20           H  
ATOM   3306  HB3 GLN A 215      27.478  12.817 -33.031  1.00 55.20           H  
ATOM   3307  O   GLN A 215      28.455  14.921 -34.442  1.00 55.20           O  
ATOM   3308  CG  GLN A 215      26.154  11.206 -33.605  1.00 55.20           C  
ATOM   3309  HG2 GLN A 215      26.499  10.427 -32.925  1.00 55.20           H  
ATOM   3310  HG3 GLN A 215      25.837  10.713 -34.524  1.00 55.20           H  
ATOM   3311  CD  GLN A 215      24.952  11.877 -32.941  1.00 55.20           C  
ATOM   3312  NE2 GLN A 215      23.777  11.291 -33.026  1.00 55.20           N  
ATOM   3313 HE21 GLN A 215      23.657  10.409 -33.502  1.00 55.20           H  
ATOM   3314 HE22 GLN A 215      23.011  11.765 -32.567  1.00 55.20           H  
ATOM   3315  OE1 GLN A 215      25.037  12.916 -32.312  1.00 55.20           O  
ATOM   3316  N   GLY A 216      29.188  13.961 -36.325  1.00 58.02           N  
ATOM   3317  H   GLY A 216      29.118  13.149 -36.922  1.00 58.02           H  
ATOM   3318  CA  GLY A 216      30.299  14.888 -36.557  1.00 58.02           C  
ATOM   3319  HA2 GLY A 216      30.484  14.939 -37.630  1.00 58.02           H  
ATOM   3320  HA3 GLY A 216      30.019  15.882 -36.208  1.00 58.02           H  
ATOM   3321  C   GLY A 216      31.616  14.508 -35.873  1.00 58.02           C  
ATOM   3322  O   GLY A 216      32.544  15.314 -35.889  1.00 58.02           O  
ATOM   3323  N   THR A 217      31.732  13.302 -35.313  1.00 61.99           N  
ATOM   3324  H   THR A 217      30.958  12.658 -35.393  1.00 61.99           H  
ATOM   3325  CA  THR A 217      32.959  12.818 -34.658  1.00 61.99           C  
ATOM   3326  HA  THR A 217      33.504  13.673 -34.259  1.00 61.99           H  
ATOM   3327  C   THR A 217      33.850  12.092 -35.662  1.00 61.99           C  
ATOM   3328  CB  THR A 217      32.631  11.881 -33.484  1.00 61.99           C  
ATOM   3329  HB  THR A 217      32.255  10.932 -33.866  1.00 61.99           H  
ATOM   3330  O   THR A 217      33.347  11.329 -36.482  1.00 61.99           O  
ATOM   3331  CG2 THR A 217      33.849  11.613 -32.598  1.00 61.99           C  
ATOM   3332 HG21 THR A 217      34.589  11.030 -33.146  1.00 61.99           H  
ATOM   3333 HG22 THR A 217      34.288  12.555 -32.267  1.00 61.99           H  
ATOM   3334 HG23 THR A 217      33.534  11.037 -31.728  1.00 61.99           H  
ATOM   3335  OG1 THR A 217      31.646  12.457 -32.660  1.00 61.99           O  
ATOM   3336  HG1 THR A 217      30.803  12.180 -33.026  1.00 61.99           H  
ATOM   3337  N   ASP A 218      35.171  12.291 -35.609  1.00 63.02           N  
ATOM   3338  H   ASP A 218      35.535  12.954 -34.939  1.00 63.02           H  
ATOM   3339  CA  ASP A 218      36.131  11.572 -36.462  1.00 63.02           C  
ATOM   3340  HA  ASP A 218      35.964  11.849 -37.503  1.00 63.02           H  
ATOM   3341  C   ASP A 218      35.936  10.048 -36.320  1.00 63.02           C  
ATOM   3342  CB  ASP A 218      37.579  11.951 -36.079  1.00 63.02           C  
ATOM   3343  HB2 ASP A 218      37.710  11.818 -35.005  1.00 63.02           H  
ATOM   3344  HB3 ASP A 218      38.250  11.253 -36.579  1.00 63.02           H  
ATOM   3345  O   ASP A 218      36.096   9.499 -35.231  1.00 63.02           O  
ATOM   3346  CG  ASP A 218      38.029  13.366 -36.465  1.00 63.02           C  
ATOM   3347  OD1 ASP A 218      37.421  13.959 -37.379  1.00 63.02           O  
ATOM   3348  OD2 ASP A 218      39.096  13.799 -35.949  1.00 63.02           O  
ATOM   3349  N   ALA A 219      35.576   9.357 -37.406  1.00 65.04           N  
ATOM   3350  H   ALA A 219      35.407   9.862 -38.264  1.00 65.04           H  
ATOM   3351  CA  ALA A 219      35.279   7.922 -37.401  1.00 65.04           C  
ATOM   3352  HA  ALA A 219      35.144   7.582 -36.374  1.00 65.04           H  
ATOM   3353  C   ALA A 219      36.427   7.102 -38.010  1.00 65.04           C  
ATOM   3354  CB  ALA A 219      33.939   7.692 -38.113  1.00 65.04           C  
ATOM   3355  HB1 ALA A 219      33.197   8.384 -37.715  1.00 65.04           H  
ATOM   3356  HB2 ALA A 219      34.038   7.856 -39.186  1.00 65.04           H  
ATOM   3357  HB3 ALA A 219      33.603   6.671 -37.932  1.00 65.04           H  
ATOM   3358  O   ALA A 219      36.962   6.181 -37.388  1.00 65.04           O  
ATOM   3359  N   VAL A 220      36.841   7.464 -39.228  1.00 71.67           N  
ATOM   3360  H   VAL A 220      36.396   8.266 -39.652  1.00 71.67           H  
ATOM   3361  CA  VAL A 220      37.872   6.756 -40.005  1.00 71.67           C  
ATOM   3362  HA  VAL A 220      38.470   6.139 -39.334  1.00 71.67           H  
ATOM   3363  C   VAL A 220      38.802   7.769 -40.668  1.00 71.67           C  
ATOM   3364  CB  VAL A 220      37.236   5.830 -41.068  1.00 71.67           C  
ATOM   3365  HB  VAL A 220      36.696   6.439 -41.794  1.00 71.67           H  
ATOM   3366  O   VAL A 220      38.339   8.731 -41.277  1.00 71.67           O  
ATOM   3367  CG1 VAL A 220      38.303   5.017 -41.815  1.00 71.67           C  
ATOM   3368 HG11 VAL A 220      37.828   4.331 -42.515  1.00 71.67           H  
ATOM   3369 HG12 VAL A 220      38.902   4.442 -41.108  1.00 71.67           H  
ATOM   3370 HG13 VAL A 220      38.954   5.678 -42.388  1.00 71.67           H  
ATOM   3371  CG2 VAL A 220      36.243   4.829 -40.457  1.00 71.67           C  
ATOM   3372 HG21 VAL A 220      35.848   4.173 -41.233  1.00 71.67           H  
ATOM   3373 HG22 VAL A 220      35.402   5.356 -40.006  1.00 71.67           H  
ATOM   3374 HG23 VAL A 220      36.739   4.230 -39.693  1.00 71.67           H  
ATOM   3375  N   LEU A 221      40.114   7.546 -40.587  1.00 78.09           N  
ATOM   3376  H   LEU A 221      40.433   6.741 -40.068  1.00 78.09           H  
ATOM   3377  CA  LEU A 221      41.123   8.310 -41.322  1.00 78.09           C  
ATOM   3378  HA  LEU A 221      40.693   9.249 -41.672  1.00 78.09           H  
ATOM   3379  C   LEU A 221      41.592   7.514 -42.532  1.00 78.09           C  
ATOM   3380  CB  LEU A 221      42.280   8.635 -40.372  1.00 78.09           C  
ATOM   3381  HB2 LEU A 221      42.617   7.709 -39.905  1.00 78.09           H  
ATOM   3382  HB3 LEU A 221      41.866   9.283 -39.599  1.00 78.09           H  
ATOM   3383  O   LEU A 221      42.221   6.470 -42.377  1.00 78.09           O  
ATOM   3384  CG  LEU A 221      43.497   9.357 -40.969  1.00 78.09           C  
ATOM   3385  HG  LEU A 221      43.918   8.768 -41.784  1.00 78.09           H  
ATOM   3386  CD1 LEU A 221      43.174  10.759 -41.472  1.00 78.09           C  
ATOM   3387 HD11 LEU A 221      42.851  11.388 -40.642  1.00 78.09           H  
ATOM   3388 HD12 LEU A 221      42.405  10.718 -42.243  1.00 78.09           H  
ATOM   3389 HD13 LEU A 221      44.070  11.214 -41.896  1.00 78.09           H  
ATOM   3390  CD2 LEU A 221      44.554   9.519 -39.874  1.00 78.09           C  
ATOM   3391 HD21 LEU A 221      44.133  10.077 -39.038  1.00 78.09           H  
ATOM   3392 HD22 LEU A 221      45.406  10.077 -40.263  1.00 78.09           H  
ATOM   3393 HD23 LEU A 221      44.864   8.537 -39.517  1.00 78.09           H  
ATOM   3394  N   PHE A 222      41.342   8.033 -43.728  1.00 80.54           N  
ATOM   3395  H   PHE A 222      40.840   8.908 -43.784  1.00 80.54           H  
ATOM   3396  CA  PHE A 222      41.910   7.492 -44.958  1.00 80.54           C  
ATOM   3397  HA  PHE A 222      42.129   6.432 -44.824  1.00 80.54           H  
ATOM   3398  C   PHE A 222      43.218   8.212 -45.264  1.00 80.54           C  
ATOM   3399  CB  PHE A 222      40.900   7.609 -46.100  1.00 80.54           C  
ATOM   3400  HB2 PHE A 222      41.360   7.247 -47.020  1.00 80.54           H  
ATOM   3401  HB3 PHE A 222      40.644   8.658 -46.249  1.00 80.54           H  
ATOM   3402  O   PHE A 222      43.260   9.441 -45.277  1.00 80.54           O  
ATOM   3403  CG  PHE A 222      39.641   6.808 -45.846  1.00 80.54           C  
ATOM   3404  CD1 PHE A 222      39.630   5.419 -46.067  1.00 80.54           C  
ATOM   3405  HD1 PHE A 222      40.512   4.920 -46.441  1.00 80.54           H  
ATOM   3406  CD2 PHE A 222      38.498   7.438 -45.322  1.00 80.54           C  
ATOM   3407  HD2 PHE A 222      38.522   8.498 -45.112  1.00 80.54           H  
ATOM   3408  CE1 PHE A 222      38.471   4.676 -45.781  1.00 80.54           C  
ATOM   3409  HE1 PHE A 222      38.459   3.605 -45.922  1.00 80.54           H  
ATOM   3410  CE2 PHE A 222      37.341   6.689 -45.044  1.00 80.54           C  
ATOM   3411  HE2 PHE A 222      36.472   7.162 -44.611  1.00 80.54           H  
ATOM   3412  CZ  PHE A 222      37.323   5.309 -45.284  1.00 80.54           C  
ATOM   3413  HZ  PHE A 222      36.439   4.732 -45.055  1.00 80.54           H  
ATOM   3414  N   LYS A 223      44.285   7.452 -45.504  1.00 77.96           N  
ATOM   3415  H   LYS A 223      44.159   6.450 -45.493  1.00 77.96           H  
ATOM   3416  CA  LYS A 223      45.604   7.950 -45.905  1.00 77.96           C  
ATOM   3417  HA  LYS A 223      45.585   9.035 -46.009  1.00 77.96           H  
ATOM   3418  C   LYS A 223      45.972   7.361 -47.254  1.00 77.96           C  
ATOM   3419  CB  LYS A 223      46.675   7.561 -44.875  1.00 77.96           C  
ATOM   3420  HB2 LYS A 223      47.643   7.893 -45.251  1.00 77.96           H  
ATOM   3421  HB3 LYS A 223      46.703   6.475 -44.782  1.00 77.96           H  
ATOM   3422  O   LYS A 223      45.782   6.166 -47.468  1.00 77.96           O  
ATOM   3423  CG  LYS A 223      46.442   8.178 -43.492  1.00 77.96           C  
ATOM   3424  HG2 LYS A 223      46.348   9.259 -43.588  1.00 77.96           H  
ATOM   3425  HG3 LYS A 223      45.527   7.770 -43.063  1.00 77.96           H  
ATOM   3426  CD  LYS A 223      47.622   7.851 -42.567  1.00 77.96           C  
ATOM   3427  HD2 LYS A 223      47.682   6.771 -42.436  1.00 77.96           H  
ATOM   3428  HD3 LYS A 223      48.544   8.206 -43.027  1.00 77.96           H  
ATOM   3429  CE  LYS A 223      47.433   8.534 -41.212  1.00 77.96           C  
ATOM   3430  HE2 LYS A 223      46.489   8.186 -40.791  1.00 77.96           H  
ATOM   3431  HE3 LYS A 223      47.352   9.608 -41.375  1.00 77.96           H  
ATOM   3432  NZ  LYS A 223      48.551   8.240 -40.278  1.00 77.96           N  
ATOM   3433  HZ1 LYS A 223      48.639   7.247 -40.121  1.00 77.96           H  
ATOM   3434  HZ2 LYS A 223      48.408   8.691 -39.386  1.00 77.96           H  
ATOM   3435  HZ3 LYS A 223      49.428   8.573 -40.653  1.00 77.96           H  
ATOM   3436  N   PHE A 224      46.540   8.168 -48.139  1.00 79.31           N  
ATOM   3437  H   PHE A 224      46.650   9.148 -47.922  1.00 79.31           H  
ATOM   3438  CA  PHE A 224      47.112   7.649 -49.377  1.00 79.31           C  
ATOM   3439  HA  PHE A 224      46.368   7.008 -49.850  1.00 79.31           H  
ATOM   3440  C   PHE A 224      48.334   6.763 -49.086  1.00 79.31           C  
ATOM   3441  CB  PHE A 224      47.394   8.811 -50.333  1.00 79.31           C  
ATOM   3442  HB2 PHE A 224      46.631   9.577 -50.200  1.00 79.31           H  
ATOM   3443  HB3 PHE A 224      48.355   9.261 -50.084  1.00 79.31           H  
ATOM   3444  O   PHE A 224      49.082   7.037 -48.154  1.00 79.31           O  
ATOM   3445  CG  PHE A 224      47.365   8.402 -51.790  1.00 79.31           C  
ATOM   3446  CD1 PHE A 224      48.554   8.340 -52.536  1.00 79.31           C  
ATOM   3447  HD1 PHE A 224      49.494   8.603 -52.074  1.00 79.31           H  
ATOM   3448  CD2 PHE A 224      46.138   8.117 -52.417  1.00 79.31           C  
ATOM   3449  HD2 PHE A 224      45.215   8.181 -51.858  1.00 79.31           H  
ATOM   3450  CE1 PHE A 224      48.524   7.988 -53.894  1.00 79.31           C  
ATOM   3451  HE1 PHE A 224      49.435   7.972 -54.474  1.00 79.31           H  
ATOM   3452  CE2 PHE A 224      46.105   7.769 -53.778  1.00 79.31           C  
ATOM   3453  HE2 PHE A 224      45.159   7.586 -54.266  1.00 79.31           H  
ATOM   3454  CZ  PHE A 224      47.299   7.707 -54.515  1.00 79.31           C  
ATOM   3455  HZ  PHE A 224      47.271   7.485 -55.572  1.00 79.31           H  
ATOM   3456  N   VAL A 225      48.533   5.685 -49.849  1.00 73.52           N  
ATOM   3457  H   VAL A 225      47.845   5.482 -50.559  1.00 73.52           H  
ATOM   3458  CA  VAL A 225      49.631   4.717 -49.627  1.00 73.52           C  
ATOM   3459  HA  VAL A 225      49.697   4.502 -48.561  1.00 73.52           H  
ATOM   3460  C   VAL A 225      50.987   5.299 -50.043  1.00 73.52           C  
ATOM   3461  CB  VAL A 225      49.340   3.389 -50.364  1.00 73.52           C  
ATOM   3462  HB  VAL A 225      49.139   3.607 -51.413  1.00 73.52           H  
ATOM   3463  O   VAL A 225      52.014   4.970 -49.448  1.00 73.52           O  
ATOM   3464  CG1 VAL A 225      50.491   2.376 -50.288  1.00 73.52           C  
ATOM   3465 HG11 VAL A 225      50.756   2.187 -49.248  1.00 73.52           H  
ATOM   3466 HG12 VAL A 225      50.184   1.442 -50.757  1.00 73.52           H  
ATOM   3467 HG13 VAL A 225      51.362   2.751 -50.824  1.00 73.52           H  
ATOM   3468  CG2 VAL A 225      48.115   2.696 -49.761  1.00 73.52           C  
ATOM   3469 HG21 VAL A 225      47.281   3.395 -49.701  1.00 73.52           H  
ATOM   3470 HG22 VAL A 225      47.817   1.850 -50.381  1.00 73.52           H  
ATOM   3471 HG23 VAL A 225      48.335   2.337 -48.755  1.00 73.52           H  
ATOM   3472  N   ALA A 226      51.006   6.188 -51.040  1.00 65.48           N  
ATOM   3473  H   ALA A 226      50.122   6.457 -51.448  1.00 65.48           H  
ATOM   3474  CA  ALA A 226      52.211   6.884 -51.487  1.00 65.48           C  
ATOM   3475  HA  ALA A 226      53.082   6.298 -51.192  1.00 65.48           H  
ATOM   3476  C   ALA A 226      52.332   8.268 -50.823  1.00 65.48           C  
ATOM   3477  CB  ALA A 226      52.217   6.951 -53.018  1.00 65.48           C  
ATOM   3478  HB1 ALA A 226      52.111   5.950 -53.436  1.00 65.48           H  
ATOM   3479  HB2 ALA A 226      51.397   7.581 -53.363  1.00 65.48           H  
ATOM   3480  HB3 ALA A 226      53.157   7.383 -53.360  1.00 65.48           H  
ATOM   3481  O   ALA A 226      51.372   9.031 -50.768  1.00 65.48           O  
ATOM   3482  N   GLY A 227      53.514   8.603 -50.304  1.00 59.43           N  
ATOM   3483  H   GLY A 227      54.290   7.963 -50.399  1.00 59.43           H  
ATOM   3484  CA  GLY A 227      53.763   9.913 -49.696  1.00 59.43           C  
ATOM   3485  HA2 GLY A 227      52.997  10.115 -48.948  1.00 59.43           H  
ATOM   3486  HA3 GLY A 227      54.731   9.908 -49.195  1.00 59.43           H  
ATOM   3487  C   GLY A 227      53.761  11.051 -50.725  1.00 59.43           C  
ATOM   3488  O   GLY A 227      54.195  10.869 -51.862  1.00 59.43           O  
ATOM   3489  N   GLY A 228      53.318  12.235 -50.298  1.00 62.07           N  
ATOM   3490  H   GLY A 228      52.972  12.293 -49.350  1.00 62.07           H  
ATOM   3491  CA  GLY A 228      53.450  13.505 -51.020  1.00 62.07           C  
ATOM   3492  HA2 GLY A 228      54.379  13.521 -51.590  1.00 62.07           H  
ATOM   3493  HA3 GLY A 228      53.494  14.267 -50.242  1.00 62.07           H  
ATOM   3494  C   GLY A 228      52.288  13.955 -51.910  1.00 62.07           C  
ATOM   3495  O   GLY A 228      51.186  13.416 -51.828  1.00 62.07           O  
ATOM   3496  N   LYS A 229      52.522  15.006 -52.722  1.00 65.83           N  
ATOM   3497  H   LYS A 229      53.447  15.409 -52.690  1.00 65.83           H  
ATOM   3498  CA  LYS A 229      51.479  15.783 -53.439  1.00 65.83           C  
ATOM   3499  HA  LYS A 229      50.808  16.198 -52.686  1.00 65.83           H  
ATOM   3500  C   LYS A 229      50.588  14.934 -54.365  1.00 65.83           C  
ATOM   3501  CB  LYS A 229      52.128  16.978 -54.193  1.00 65.83           C  
ATOM   3502  HB2 LYS A 229      52.607  16.612 -55.101  1.00 65.83           H  
ATOM   3503  HB3 LYS A 229      52.895  17.421 -53.557  1.00 65.83           H  
ATOM   3504  O   LYS A 229      49.450  15.308 -54.612  1.00 65.83           O  
ATOM   3505  CG  LYS A 229      51.123  18.098 -54.559  1.00 65.83           C  
ATOM   3506  HG2 LYS A 229      50.308  17.662 -55.137  1.00 65.83           H  
ATOM   3507  HG3 LYS A 229      50.702  18.496 -53.635  1.00 65.83           H  
ATOM   3508  CD  LYS A 229      51.702  19.272 -55.385  1.00 65.83           C  
ATOM   3509  HD2 LYS A 229      52.104  18.880 -56.320  1.00 65.83           H  
ATOM   3510  HD3 LYS A 229      52.499  19.760 -54.825  1.00 65.83           H  
ATOM   3511  CE  LYS A 229      50.569  20.283 -55.688  1.00 65.83           C  
ATOM   3512  HE2 LYS A 229      50.254  20.740 -54.751  1.00 65.83           H  
ATOM   3513  HE3 LYS A 229      49.715  19.721 -56.067  1.00 65.83           H  
ATOM   3514  NZ  LYS A 229      50.904  21.350 -56.678  1.00 65.83           N  
ATOM   3515  HZ1 LYS A 229      50.097  21.930 -56.855  1.00 65.83           H  
ATOM   3516  HZ2 LYS A 229      51.649  21.951 -56.357  1.00 65.83           H  
ATOM   3517  HZ3 LYS A 229      51.134  20.958 -57.580  1.00 65.83           H  
ATOM   3518  N   ALA A 230      51.057  13.762 -54.810  1.00 66.42           N  
ATOM   3519  H   ALA A 230      51.986  13.490 -54.520  1.00 66.42           H  
ATOM   3520  CA  ALA A 230      50.298  12.842 -55.665  1.00 66.42           C  
ATOM   3521  HA  ALA A 230      50.057  13.351 -56.598  1.00 66.42           H  
ATOM   3522  C   ALA A 230      48.967  12.375 -55.049  1.00 66.42           C  
ATOM   3523  CB  ALA A 230      51.190  11.631 -55.976  1.00 66.42           C  
ATOM   3524  HB1 ALA A 230      51.444  11.106 -55.056  1.00 66.42           H  
ATOM   3525  HB2 ALA A 230      50.655  10.950 -56.639  1.00 66.42           H  
ATOM   3526  HB3 ALA A 230      52.102  11.961 -56.473  1.00 66.42           H  
ATOM   3527  O   ALA A 230      48.039  12.050 -55.783  1.00 66.42           O  
ATOM   3528  N   GLY A 231      48.855  12.342 -53.717  1.00 66.61           N  
ATOM   3529  H   GLY A 231      49.642  12.625 -53.151  1.00 66.61           H  
ATOM   3530  CA  GLY A 231      47.603  11.991 -53.043  1.00 66.61           C  
ATOM   3531  HA2 GLY A 231      47.212  11.064 -53.462  1.00 66.61           H  
ATOM   3532  HA3 GLY A 231      47.815  11.823 -51.988  1.00 66.61           H  
ATOM   3533  C   GLY A 231      46.515  13.067 -53.158  1.00 66.61           C  
ATOM   3534  O   GLY A 231      45.336  12.728 -53.106  1.00 66.61           O  
ATOM   3535  N   ASN A 232      46.890  14.331 -53.387  1.00 70.03           N  
ATOM   3536  H   ASN A 232      47.872  14.544 -53.487  1.00 70.03           H  
ATOM   3537  CA  ASN A 232      45.945  15.446 -53.533  1.00 70.03           C  
ATOM   3538  HA  ASN A 232      45.197  15.374 -52.743  1.00 70.03           H  
ATOM   3539  C   ASN A 232      45.183  15.391 -54.875  1.00 70.03           C  
ATOM   3540  CB  ASN A 232      46.690  16.785 -53.372  1.00 70.03           C  
ATOM   3541  HB2 ASN A 232      45.960  17.587 -53.472  1.00 70.03           H  
ATOM   3542  HB3 ASN A 232      47.409  16.892 -54.185  1.00 70.03           H  
ATOM   3543  O   ASN A 232      44.136  16.018 -55.040  1.00 70.03           O  
ATOM   3544  CG  ASN A 232      47.414  16.998 -52.047  1.00 70.03           C  
ATOM   3545  ND2 ASN A 232      48.110  18.103 -51.929  1.00 70.03           N  
ATOM   3546 HD21 ASN A 232      47.978  18.833 -52.614  1.00 70.03           H  
ATOM   3547 HD22 ASN A 232      48.492  18.301 -51.015  1.00 70.03           H  
ATOM   3548  OD1 ASN A 232      47.411  16.203 -51.119  1.00 70.03           O  
ATOM   3549  N   ASP A 233      45.667  14.588 -55.828  1.00 75.38           N  
ATOM   3550  H   ASP A 233      46.561  14.144 -55.671  1.00 75.38           H  
ATOM   3551  CA  ASP A 233      44.984  14.314 -57.095  1.00 75.38           C  
ATOM   3552  HA  ASP A 233      44.539  15.241 -57.458  1.00 75.38           H  
ATOM   3553  C   ASP A 233      43.853  13.289 -56.943  1.00 75.38           C  
ATOM   3554  CB  ASP A 233      45.982  13.826 -58.155  1.00 75.38           C  
ATOM   3555  HB2 ASP A 233      45.437  13.540 -59.054  1.00 75.38           H  
ATOM   3556  HB3 ASP A 233      46.489  12.936 -57.783  1.00 75.38           H  
ATOM   3557  O   ASP A 233      43.238  12.903 -57.938  1.00 75.38           O  
ATOM   3558  CG  ASP A 233      47.019  14.866 -58.578  1.00 75.38           C  
ATOM   3559  OD1 ASP A 233      46.780  16.073 -58.363  1.00 75.38           O  
ATOM   3560  OD2 ASP A 233      48.031  14.418 -59.165  1.00 75.38           O  
ATOM   3561  N   TYR A 234      43.566  12.817 -55.727  1.00 79.78           N  
ATOM   3562  H   TYR A 234      44.081  13.171 -54.934  1.00 79.78           H  
ATOM   3563  CA  TYR A 234      42.521  11.836 -55.471  1.00 79.78           C  
ATOM   3564  HA  TYR A 234      41.981  11.671 -56.403  1.00 79.78           H  
ATOM   3565  C   TYR A 234      41.490  12.354 -54.466  1.00 79.78           C  
ATOM   3566  CB  TYR A 234      43.128  10.481 -55.072  1.00 79.78           C  
ATOM   3567  HB2 TYR A 234      43.716  10.612 -54.164  1.00 79.78           H  
ATOM   3568  HB3 TYR A 234      42.318   9.789 -54.843  1.00 79.78           H  
ATOM   3569  O   TYR A 234      41.777  13.120 -53.549  1.00 79.78           O  
ATOM   3570  CG  TYR A 234      44.019   9.855 -56.135  1.00 79.78           C  
ATOM   3571  CD1 TYR A 234      43.504   8.923 -57.058  1.00 79.78           C  
ATOM   3572  HD1 TYR A 234      42.462   8.643 -57.008  1.00 79.78           H  
ATOM   3573  CD2 TYR A 234      45.374  10.223 -56.202  1.00 79.78           C  
ATOM   3574  HD2 TYR A 234      45.764  10.947 -55.501  1.00 79.78           H  
ATOM   3575  CE1 TYR A 234      44.345   8.369 -58.046  1.00 79.78           C  
ATOM   3576  HE1 TYR A 234      43.966   7.652 -58.759  1.00 79.78           H  
ATOM   3577  CE2 TYR A 234      46.216   9.680 -57.187  1.00 79.78           C  
ATOM   3578  HE2 TYR A 234      47.247  10.001 -57.229  1.00 79.78           H  
ATOM   3579  OH  TYR A 234      46.516   8.238 -59.072  1.00 79.78           O  
ATOM   3580  HH  TYR A 234      47.412   8.543 -58.911  1.00 79.78           H  
ATOM   3581  CZ  TYR A 234      45.701   8.751 -58.112  1.00 79.78           C  
ATOM   3582  N   SER A 235      40.254  11.907 -54.645  1.00 81.68           N  
ATOM   3583  H   SER A 235      40.104  11.274 -55.418  1.00 81.68           H  
ATOM   3584  CA  SER A 235      39.142  12.110 -53.724  1.00 81.68           C  
ATOM   3585  HA  SER A 235      39.501  12.568 -52.802  1.00 81.68           H  
ATOM   3586  C   SER A 235      38.537  10.758 -53.377  1.00 81.68           C  
ATOM   3587  CB  SER A 235      38.076  13.025 -54.332  1.00 81.68           C  
ATOM   3588  HB2 SER A 235      37.678  12.576 -55.241  1.00 81.68           H  
ATOM   3589  HB3 SER A 235      37.262  13.147 -53.618  1.00 81.68           H  
ATOM   3590  O   SER A 235      38.578   9.824 -54.174  1.00 81.68           O  
ATOM   3591  OG  SER A 235      38.609  14.296 -54.638  1.00 81.68           O  
ATOM   3592  HG  SER A 235      39.127  14.215 -55.442  1.00 81.68           H  
ATOM   3593  N   ILE A 236      37.936  10.642 -52.204  1.00 85.70           N  
ATOM   3594  H   ILE A 236      37.908  11.452 -51.602  1.00 85.70           H  
ATOM   3595  CA  ILE A 236      37.156   9.469 -51.817  1.00 85.70           C  
ATOM   3596  HA  ILE A 236      37.330   8.666 -52.533  1.00 85.70           H  
ATOM   3597  C   ILE A 236      35.673   9.802 -51.892  1.00 85.70           C  
ATOM   3598  CB  ILE A 236      37.587   8.929 -50.442  1.00 85.70           C  
ATOM   3599  HB  ILE A 236      36.960   8.062 -50.234  1.00 85.70           H  
ATOM   3600  O   ILE A 236      35.252  10.897 -51.532  1.00 85.70           O  
ATOM   3601  CG1 ILE A 236      37.377   9.944 -49.309  1.00 85.70           C  
ATOM   3602 HG12 ILE A 236      36.322  10.218 -49.307  1.00 85.70           H  
ATOM   3603 HG13 ILE A 236      37.986  10.830 -49.494  1.00 85.70           H  
ATOM   3604  CG2 ILE A 236      39.043   8.459 -50.518  1.00 85.70           C  
ATOM   3605 HG21 ILE A 236      39.297   7.888 -49.625  1.00 85.70           H  
ATOM   3606 HG22 ILE A 236      39.716   9.312 -50.601  1.00 85.70           H  
ATOM   3607 HG23 ILE A 236      39.165   7.822 -51.394  1.00 85.70           H  
ATOM   3608  CD1 ILE A 236      37.691   9.431 -47.904  1.00 85.70           C  
ATOM   3609 HD11 ILE A 236      37.405  10.187 -47.173  1.00 85.70           H  
ATOM   3610 HD12 ILE A 236      37.129   8.517 -47.710  1.00 85.70           H  
ATOM   3611 HD13 ILE A 236      38.759   9.237 -47.803  1.00 85.70           H  
ATOM   3612  N   GLN A 237      34.858   8.864 -52.353  1.00 86.77           N  
ATOM   3613  H   GLN A 237      35.257   8.003 -52.696  1.00 86.77           H  
ATOM   3614  CA  GLN A 237      33.413   9.017 -52.389  1.00 86.77           C  
ATOM   3615  HA  GLN A 237      33.142   9.937 -51.871  1.00 86.77           H  
ATOM   3616  C   GLN A 237      32.747   7.867 -51.644  1.00 86.77           C  
ATOM   3617  CB  GLN A 237      32.952   9.173 -53.839  1.00 86.77           C  
ATOM   3618  HB2 GLN A 237      33.219   8.286 -54.414  1.00 86.77           H  
ATOM   3619  HB3 GLN A 237      33.468  10.036 -54.259  1.00 86.77           H  
ATOM   3620  O   GLN A 237      32.851   6.712 -52.045  1.00 86.77           O  
ATOM   3621  CG  GLN A 237      31.444   9.417 -53.927  1.00 86.77           C  
ATOM   3622  HG2 GLN A 237      30.911   8.555 -53.526  1.00 86.77           H  
ATOM   3623  HG3 GLN A 237      31.188  10.276 -53.306  1.00 86.77           H  
ATOM   3624  CD  GLN A 237      30.956   9.665 -55.352  1.00 86.77           C  
ATOM   3625  NE2 GLN A 237      29.888  10.412 -55.515  1.00 86.77           N  
ATOM   3626 HE21 GLN A 237      29.669  10.672 -56.466  1.00 86.77           H  
ATOM   3627 HE22 GLN A 237      29.518  10.921 -54.725  1.00 86.77           H  
ATOM   3628  OE1 GLN A 237      31.416   9.111 -56.340  1.00 86.77           O  
ATOM   3629  N   ILE A 238      32.028   8.200 -50.574  1.00 85.18           N  
ATOM   3630  H   ILE A 238      31.957   9.179 -50.337  1.00 85.18           H  
ATOM   3631  CA  ILE A 238      31.253   7.246 -49.779  1.00 85.18           C  
ATOM   3632  HA  ILE A 238      31.671   6.251 -49.934  1.00 85.18           H  
ATOM   3633  C   ILE A 238      29.811   7.228 -50.288  1.00 85.18           C  
ATOM   3634  CB  ILE A 238      31.377   7.552 -48.272  1.00 85.18           C  
ATOM   3635  HB  ILE A 238      31.095   8.590 -48.093  1.00 85.18           H  
ATOM   3636  O   ILE A 238      29.146   8.266 -50.342  1.00 85.18           O  
ATOM   3637  CG1 ILE A 238      32.851   7.345 -47.853  1.00 85.18           C  
ATOM   3638 HG12 ILE A 238      33.496   8.006 -48.432  1.00 85.18           H  
ATOM   3639 HG13 ILE A 238      33.138   6.318 -48.077  1.00 85.18           H  
ATOM   3640  CG2 ILE A 238      30.442   6.642 -47.452  1.00 85.18           C  
ATOM   3641 HG21 ILE A 238      29.405   6.768 -47.762  1.00 85.18           H  
ATOM   3642 HG22 ILE A 238      30.484   6.908 -46.396  1.00 85.18           H  
ATOM   3643 HG23 ILE A 238      30.736   5.600 -47.574  1.00 85.18           H  
ATOM   3644  CD1 ILE A 238      33.142   7.610 -46.376  1.00 85.18           C  
ATOM   3645 HD11 ILE A 238      32.605   6.907 -45.741  1.00 85.18           H  
ATOM   3646 HD12 ILE A 238      34.208   7.457 -46.209  1.00 85.18           H  
ATOM   3647 HD13 ILE A 238      32.867   8.633 -46.120  1.00 85.18           H  
ATOM   3648  N   LYS A 239      29.327   6.038 -50.661  1.00 82.71           N  
ATOM   3649  H   LYS A 239      29.937   5.245 -50.524  1.00 82.71           H  
ATOM   3650  CA  LYS A 239      27.986   5.776 -51.213  1.00 82.71           C  
ATOM   3651  HA  LYS A 239      27.376   6.674 -51.116  1.00 82.71           H  
ATOM   3652  C   LYS A 239      27.284   4.652 -50.461  1.00 82.71           C  
ATOM   3653  CB  LYS A 239      28.087   5.384 -52.697  1.00 82.71           C  
ATOM   3654  HB2 LYS A 239      27.103   5.080 -53.056  1.00 82.71           H  
ATOM   3655  HB3 LYS A 239      28.763   4.534 -52.794  1.00 82.71           H  
ATOM   3656  O   LYS A 239      27.931   3.828 -49.830  1.00 82.71           O  
ATOM   3657  CG  LYS A 239      28.586   6.520 -53.585  1.00 82.71           C  
ATOM   3658  HG2 LYS A 239      27.926   7.381 -53.486  1.00 82.71           H  
ATOM   3659  HG3 LYS A 239      29.591   6.794 -53.263  1.00 82.71           H  
ATOM   3660  CD  LYS A 239      28.636   6.064 -55.049  1.00 82.71           C  
ATOM   3661  HD2 LYS A 239      27.641   5.808 -55.413  1.00 82.71           H  
ATOM   3662  HD3 LYS A 239      29.295   5.199 -55.127  1.00 82.71           H  
ATOM   3663  CE  LYS A 239      29.213   7.222 -55.845  1.00 82.71           C  
ATOM   3664  HE2 LYS A 239      30.016   7.614 -55.220  1.00 82.71           H  
ATOM   3665  HE3 LYS A 239      28.468   8.005 -55.986  1.00 82.71           H  
ATOM   3666  NZ  LYS A 239      29.838   6.818 -57.120  1.00 82.71           N  
ATOM   3667  HZ1 LYS A 239      29.182   6.488 -57.813  1.00 82.71           H  
ATOM   3668  HZ2 LYS A 239      30.505   6.085 -56.930  1.00 82.71           H  
ATOM   3669  HZ3 LYS A 239      30.416   7.574 -57.460  1.00 82.71           H  
ATOM   3670  N   GLY A 240      25.959   4.572 -50.610  1.00 77.15           N  
ATOM   3671  H   GLY A 240      25.492   5.295 -51.138  1.00 77.15           H  
ATOM   3672  CA  GLY A 240      25.176   3.410 -50.175  1.00 77.15           C  
ATOM   3673  HA2 GLY A 240      24.119   3.597 -50.363  1.00 77.15           H  
ATOM   3674  HA3 GLY A 240      25.480   2.532 -50.746  1.00 77.15           H  
ATOM   3675  C   GLY A 240      25.339   3.086 -48.689  1.00 77.15           C  
ATOM   3676  O   GLY A 240      25.612   1.940 -48.351  1.00 77.15           O  
ATOM   3677  N   VAL A 241      25.230   4.098 -47.825  1.00 75.25           N  
ATOM   3678  H   VAL A 241      24.978   5.014 -48.167  1.00 75.25           H  
ATOM   3679  CA  VAL A 241      25.373   3.927 -46.374  1.00 75.25           C  
ATOM   3680  HA  VAL A 241      26.207   3.249 -46.190  1.00 75.25           H  
ATOM   3681  C   VAL A 241      24.101   3.296 -45.803  1.00 75.25           C  
ATOM   3682  CB  VAL A 241      25.704   5.257 -45.670  1.00 75.25           C  
ATOM   3683  HB  VAL A 241      24.877   5.954 -45.810  1.00 75.25           H  
ATOM   3684  O   VAL A 241      23.026   3.890 -45.892  1.00 75.25           O  
ATOM   3685  CG1 VAL A 241      25.921   5.042 -44.168  1.00 75.25           C  
ATOM   3686 HG11 VAL A 241      25.027   4.627 -43.703  1.00 75.25           H  
ATOM   3687 HG12 VAL A 241      26.130   5.997 -43.686  1.00 75.25           H  
ATOM   3688 HG13 VAL A 241      26.758   4.365 -43.998  1.00 75.25           H  
ATOM   3689  CG2 VAL A 241      26.974   5.898 -46.251  1.00 75.25           C  
ATOM   3690 HG21 VAL A 241      27.198   6.819 -45.712  1.00 75.25           H  
ATOM   3691 HG22 VAL A 241      27.817   5.217 -46.138  1.00 75.25           H  
ATOM   3692 HG23 VAL A 241      26.842   6.135 -47.307  1.00 75.25           H  
ATOM   3693  N   VAL A 242      24.227   2.106 -45.212  1.00 67.35           N  
ATOM   3694  H   VAL A 242      25.151   1.698 -45.188  1.00 67.35           H  
ATOM   3695  CA  VAL A 242      23.157   1.388 -44.504  1.00 67.35           C  
ATOM   3696  HA  VAL A 242      22.347   2.084 -44.283  1.00 67.35           H  
ATOM   3697  C   VAL A 242      23.723   0.867 -43.181  1.00 67.35           C  
ATOM   3698  CB  VAL A 242      22.569   0.235 -45.348  1.00 67.35           C  
ATOM   3699  HB  VAL A 242      23.338  -0.516 -45.523  1.00 67.35           H  
ATOM   3700  O   VAL A 242      24.571  -0.026 -43.161  1.00 67.35           O  
ATOM   3701  CG1 VAL A 242      21.391  -0.425 -44.617  1.00 67.35           C  
ATOM   3702 HG11 VAL A 242      21.726  -0.866 -43.678  1.00 67.35           H  
ATOM   3703 HG12 VAL A 242      20.611   0.309 -44.415  1.00 67.35           H  
ATOM   3704 HG13 VAL A 242      20.976  -1.225 -45.232  1.00 67.35           H  
ATOM   3705  CG2 VAL A 242      22.051   0.716 -46.712  1.00 67.35           C  
ATOM   3706 HG21 VAL A 242      21.314   1.507 -46.574  1.00 67.35           H  
ATOM   3707 HG22 VAL A 242      21.597  -0.116 -47.250  1.00 67.35           H  
ATOM   3708 HG23 VAL A 242      22.879   1.097 -47.309  1.00 67.35           H  
ATOM   3709  N   GLY A 243      23.280   1.443 -42.061  1.00 67.43           N  
ATOM   3710  H   GLY A 243      22.610   2.195 -42.138  1.00 67.43           H  
ATOM   3711  CA  GLY A 243      23.864   1.156 -40.747  1.00 67.43           C  
ATOM   3712  HA2 GLY A 243      23.329   1.707 -39.974  1.00 67.43           H  
ATOM   3713  HA3 GLY A 243      23.768   0.091 -40.536  1.00 67.43           H  
ATOM   3714  C   GLY A 243      25.344   1.555 -40.693  1.00 67.43           C  
ATOM   3715  O   GLY A 243      25.687   2.693 -41.004  1.00 67.43           O  
ATOM   3716  N   SER A 244      26.216   0.616 -40.320  1.00 68.61           N  
ATOM   3717  H   SER A 244      25.868  -0.293 -40.049  1.00 68.61           H  
ATOM   3718  CA  SER A 244      27.680   0.775 -40.344  1.00 68.61           C  
ATOM   3719  HA  SER A 244      27.926   1.824 -40.181  1.00 68.61           H  
ATOM   3720  C   SER A 244      28.321   0.365 -41.678  1.00 68.61           C  
ATOM   3721  CB  SER A 244      28.295  -0.024 -39.191  1.00 68.61           C  
ATOM   3722  HB2 SER A 244      27.924   0.375 -38.248  1.00 68.61           H  
ATOM   3723  HB3 SER A 244      29.381   0.073 -39.206  1.00 68.61           H  
ATOM   3724  O   SER A 244      29.539   0.484 -41.825  1.00 68.61           O  
ATOM   3725  OG  SER A 244      27.929  -1.391 -39.300  1.00 68.61           O  
ATOM   3726  HG  SER A 244      28.026  -1.793 -38.433  1.00 68.61           H  
ATOM   3727  N   SER A 245      27.527  -0.119 -42.643  1.00 76.00           N  
ATOM   3728  H   SER A 245      26.526  -0.089 -42.508  1.00 76.00           H  
ATOM   3729  CA  SER A 245      28.013  -0.575 -43.947  1.00 76.00           C  
ATOM   3730  HA  SER A 245      29.059  -0.855 -43.820  1.00 76.00           H  
ATOM   3731  C   SER A 245      27.934   0.525 -45.004  1.00 76.00           C  
ATOM   3732  CB  SER A 245      27.280  -1.832 -44.418  1.00 76.00           C  
ATOM   3733  HB2 SER A 245      27.667  -2.137 -45.391  1.00 76.00           H  
ATOM   3734  HB3 SER A 245      26.213  -1.628 -44.508  1.00 76.00           H  
ATOM   3735  O   SER A 245      26.982   1.301 -45.033  1.00 76.00           O  
ATOM   3736  OG  SER A 245      27.495  -2.877 -43.490  1.00 76.00           O  
ATOM   3737  HG  SER A 245      27.182  -2.572 -42.635  1.00 76.00           H  
ATOM   3738  N   PHE A 246      28.927   0.591 -45.886  1.00 82.33           N  
ATOM   3739  H   PHE A 246      29.697  -0.055 -45.782  1.00 82.33           H  
ATOM   3740  CA  PHE A 246      29.038   1.592 -46.940  1.00 82.33           C  
ATOM   3741  HA  PHE A 246      28.038   1.835 -47.301  1.00 82.33           H  
ATOM   3742  C   PHE A 246      29.849   1.078 -48.135  1.00 82.33           C  
ATOM   3743  CB  PHE A 246      29.664   2.870 -46.363  1.00 82.33           C  
ATOM   3744  HB2 PHE A 246      29.040   3.225 -45.543  1.00 82.33           H  
ATOM   3745  HB3 PHE A 246      29.639   3.641 -47.134  1.00 82.33           H  
ATOM   3746  O   PHE A 246      30.602   0.107 -48.049  1.00 82.33           O  
ATOM   3747  CG  PHE A 246      31.089   2.724 -45.852  1.00 82.33           C  
ATOM   3748  CD1 PHE A 246      31.324   2.220 -44.557  1.00 82.33           C  
ATOM   3749  HD1 PHE A 246      30.498   1.901 -43.939  1.00 82.33           H  
ATOM   3750  CD2 PHE A 246      32.177   3.142 -46.643  1.00 82.33           C  
ATOM   3751  HD2 PHE A 246      32.008   3.533 -47.635  1.00 82.33           H  
ATOM   3752  CE1 PHE A 246      32.632   2.163 -44.047  1.00 82.33           C  
ATOM   3753  HE1 PHE A 246      32.805   1.797 -43.045  1.00 82.33           H  
ATOM   3754  CE2 PHE A 246      33.487   3.076 -46.134  1.00 82.33           C  
ATOM   3755  HE2 PHE A 246      34.319   3.414 -46.733  1.00 82.33           H  
ATOM   3756  CZ  PHE A 246      33.712   2.593 -44.833  1.00 82.33           C  
ATOM   3757  HZ  PHE A 246      34.714   2.560 -44.432  1.00 82.33           H  
ATOM   3758  N   ASN A 247      29.711   1.760 -49.266  1.00 87.34           N  
ATOM   3759  H   ASN A 247      29.085   2.553 -49.263  1.00 87.34           H  
ATOM   3760  CA  ASN A 247      30.547   1.587 -50.446  1.00 87.34           C  
ATOM   3761  HA  ASN A 247      31.139   0.677 -50.343  1.00 87.34           H  
ATOM   3762  C   ASN A 247      31.517   2.771 -50.552  1.00 87.34           C  
ATOM   3763  CB  ASN A 247      29.653   1.444 -51.688  1.00 87.34           C  
ATOM   3764  HB2 ASN A 247      30.281   1.302 -52.567  1.00 87.34           H  
ATOM   3765  HB3 ASN A 247      29.086   2.367 -51.817  1.00 87.34           H  
ATOM   3766  O   ASN A 247      31.151   3.901 -50.227  1.00 87.34           O  
ATOM   3767  CG  ASN A 247      28.684   0.276 -51.605  1.00 87.34           C  
ATOM   3768  ND2 ASN A 247      27.536   0.385 -52.229  1.00 87.34           N  
ATOM   3769 HD21 ASN A 247      26.894  -0.386 -52.111  1.00 87.34           H  
ATOM   3770 HD22 ASN A 247      27.303   1.233 -52.726  1.00 87.34           H  
ATOM   3771  OD1 ASN A 247      28.937  -0.764 -51.019  1.00 87.34           O  
ATOM   3772  N   LEU A 248      32.737   2.521 -51.017  1.00 88.93           N  
ATOM   3773  H   LEU A 248      32.938   1.586 -51.341  1.00 88.93           H  
ATOM   3774  CA  LEU A 248      33.803   3.512 -51.144  1.00 88.93           C  
ATOM   3775  HA  LEU A 248      33.410   4.511 -50.956  1.00 88.93           H  
ATOM   3776  C   LEU A 248      34.371   3.474 -52.564  1.00 88.93           C  
ATOM   3777  CB  LEU A 248      34.878   3.204 -50.087  1.00 88.93           C  
ATOM   3778  HB2 LEU A 248      35.220   2.181 -50.244  1.00 88.93           H  
ATOM   3779  HB3 LEU A 248      34.424   3.252 -49.097  1.00 88.93           H  
ATOM   3780  O   LEU A 248      34.933   2.462 -52.973  1.00 88.93           O  
ATOM   3781  CG  LEU A 248      36.114   4.120 -50.121  1.00 88.93           C  
ATOM   3782  HG  LEU A 248      36.477   4.236 -51.142  1.00 88.93           H  
ATOM   3783  CD1 LEU A 248      35.790   5.494 -49.542  1.00 88.93           C  
ATOM   3784 HD11 LEU A 248      35.097   6.021 -50.199  1.00 88.93           H  
ATOM   3785 HD12 LEU A 248      35.355   5.394 -48.547  1.00 88.93           H  
ATOM   3786 HD13 LEU A 248      36.714   6.066 -49.456  1.00 88.93           H  
ATOM   3787  CD2 LEU A 248      37.236   3.500 -49.290  1.00 88.93           C  
ATOM   3788 HD21 LEU A 248      38.112   4.148 -49.310  1.00 88.93           H  
ATOM   3789 HD22 LEU A 248      37.512   2.535 -49.715  1.00 88.93           H  
ATOM   3790 HD23 LEU A 248      36.911   3.368 -48.258  1.00 88.93           H  
ATOM   3791  N   ASP A 249      34.272   4.585 -53.285  1.00 87.72           N  
ATOM   3792  H   ASP A 249      33.802   5.381 -52.877  1.00 87.72           H  
ATOM   3793  CA  ASP A 249      34.967   4.795 -54.554  1.00 87.72           C  
ATOM   3794  HA  ASP A 249      35.318   3.842 -54.948  1.00 87.72           H  
ATOM   3795  C   ASP A 249      36.184   5.701 -54.322  1.00 87.72           C  
ATOM   3796  CB  ASP A 249      34.030   5.413 -55.606  1.00 87.72           C  
ATOM   3797  HB2 ASP A 249      34.619   5.645 -56.493  1.00 87.72           H  
ATOM   3798  HB3 ASP A 249      33.638   6.353 -55.217  1.00 87.72           H  
ATOM   3799  O   ASP A 249      36.072   6.756 -53.697  1.00 87.72           O  
ATOM   3800  CG  ASP A 249      32.850   4.538 -56.045  1.00 87.72           C  
ATOM   3801  OD1 ASP A 249      32.972   3.296 -56.082  1.00 87.72           O  
ATOM   3802  OD2 ASP A 249      31.814   5.116 -56.459  1.00 87.72           O  
ATOM   3803  N   ILE A 250      37.340   5.320 -54.857  1.00 86.99           N  
ATOM   3804  H   ILE A 250      37.361   4.446 -55.362  1.00 86.99           H  
ATOM   3805  CA  ILE A 250      38.513   6.188 -54.967  1.00 86.99           C  
ATOM   3806  HA  ILE A 250      38.452   6.970 -54.209  1.00 86.99           H  
ATOM   3807  C   ILE A 250      38.456   6.832 -56.343  1.00 86.99           C  
ATOM   3808  CB  ILE A 250      39.834   5.429 -54.748  1.00 86.99           C  
ATOM   3809  HB  ILE A 250      39.987   4.754 -55.590  1.00 86.99           H  
ATOM   3810  O   ILE A 250      38.397   6.154 -57.370  1.00 86.99           O  
ATOM   3811  CG1 ILE A 250      39.755   4.577 -53.463  1.00 86.99           C  
ATOM   3812 HG12 ILE A 250      38.978   3.821 -53.580  1.00 86.99           H  
ATOM   3813 HG13 ILE A 250      39.490   5.209 -52.615  1.00 86.99           H  
ATOM   3814  CG2 ILE A 250      41.009   6.432 -54.711  1.00 86.99           C  
ATOM   3815 HG21 ILE A 250      40.929   7.074 -53.834  1.00 86.99           H  
ATOM   3816 HG22 ILE A 250      41.959   5.898 -54.680  1.00 86.99           H  
ATOM   3817 HG23 ILE A 250      41.017   7.053 -55.606  1.00 86.99           H  
ATOM   3818  CD1 ILE A 250      41.052   3.830 -53.163  1.00 86.99           C  
ATOM   3819 HD11 ILE A 250      40.881   3.068 -52.403  1.00 86.99           H  
ATOM   3820 HD12 ILE A 250      41.807   4.531 -52.808  1.00 86.99           H  
ATOM   3821 HD13 ILE A 250      41.429   3.367 -54.075  1.00 86.99           H  
ATOM   3822  N   LEU A 251      38.448   8.153 -56.363  1.00 84.49           N  
ATOM   3823  H   LEU A 251      38.536   8.637 -55.481  1.00 84.49           H  
ATOM   3824  CA  LEU A 251      38.281   8.975 -57.543  1.00 84.49           C  
ATOM   3825  HA  LEU A 251      38.011   8.358 -58.400  1.00 84.49           H  
ATOM   3826  C   LEU A 251      39.592   9.689 -57.840  1.00 84.49           C  
ATOM   3827  CB  LEU A 251      37.160   9.989 -57.276  1.00 84.49           C  
ATOM   3828  HB2 LEU A 251      37.079  10.621 -58.160  1.00 84.49           H  
ATOM   3829  HB3 LEU A 251      37.470  10.635 -56.454  1.00 84.49           H  
ATOM   3830  O   LEU A 251      40.144  10.336 -56.961  1.00 84.49           O  
ATOM   3831  CG  LEU A 251      35.783   9.397 -56.919  1.00 84.49           C  
ATOM   3832  HG  LEU A 251      35.856   8.828 -55.992  1.00 84.49           H  
ATOM   3833  CD1 LEU A 251      34.789  10.534 -56.690  1.00 84.49           C  
ATOM   3834 HD11 LEU A 251      34.711  11.168 -57.573  1.00 84.49           H  
ATOM   3835 HD12 LEU A 251      33.804  10.119 -56.477  1.00 84.49           H  
ATOM   3836 HD13 LEU A 251      35.117  11.138 -55.845  1.00 84.49           H  
ATOM   3837  CD2 LEU A 251      35.232   8.476 -58.008  1.00 84.49           C  
ATOM   3838 HD21 LEU A 251      35.258   8.972 -58.979  1.00 84.49           H  
ATOM   3839 HD22 LEU A 251      34.208   8.193 -57.764  1.00 84.49           H  
ATOM   3840 HD23 LEU A 251      35.830   7.565 -58.031  1.00 84.49           H  
ATOM   3841  N   LYS A 252      40.072   9.631 -59.080  1.00 82.52           N  
ATOM   3842  H   LYS A 252      39.579   9.065 -59.756  1.00 82.52           H  
ATOM   3843  CA  LYS A 252      41.123  10.534 -59.546  1.00 82.52           C  
ATOM   3844  HA  LYS A 252      41.787  10.762 -58.713  1.00 82.52           H  
ATOM   3845  C   LYS A 252      40.487  11.844 -60.002  1.00 82.52           C  
ATOM   3846  CB  LYS A 252      41.963   9.850 -60.626  1.00 82.52           C  
ATOM   3847  HB2 LYS A 252      42.297   8.889 -60.236  1.00 82.52           H  
ATOM   3848  HB3 LYS A 252      41.361   9.684 -61.520  1.00 82.52           H  
ATOM   3849  O   LYS A 252      39.596  11.834 -60.859  1.00 82.52           O  
ATOM   3850  CG  LYS A 252      43.199  10.687 -60.968  1.00 82.52           C  
ATOM   3851  HG2 LYS A 252      43.749  10.901 -60.051  1.00 82.52           H  
ATOM   3852  HG3 LYS A 252      42.887  11.629 -61.420  1.00 82.52           H  
ATOM   3853  CD  LYS A 252      44.118   9.944 -61.939  1.00 82.52           C  
ATOM   3854  HD2 LYS A 252      43.588   9.759 -62.874  1.00 82.52           H  
ATOM   3855  HD3 LYS A 252      44.422   8.998 -61.491  1.00 82.52           H  
ATOM   3856  CE  LYS A 252      45.347  10.820 -62.189  1.00 82.52           C  
ATOM   3857  HE2 LYS A 252      45.024  11.765 -62.626  1.00 82.52           H  
ATOM   3858  HE3 LYS A 252      45.800  11.056 -61.226  1.00 82.52           H  
ATOM   3859  NZ  LYS A 252      46.336  10.149 -63.064  1.00 82.52           N  
ATOM   3860  HZ1 LYS A 252      47.137  10.754 -63.180  1.00 82.52           H  
ATOM   3861  HZ2 LYS A 252      46.647   9.292 -62.629  1.00 82.52           H  
ATOM   3862  HZ3 LYS A 252      45.936   9.950 -63.969  1.00 82.52           H  
ATOM   3863  N   ASN A 253      40.953  12.946 -59.431  1.00 73.32           N  
ATOM   3864  H   ASN A 253      41.698  12.840 -58.757  1.00 73.32           H  
ATOM   3865  CA  ASN A 253      40.607  14.306 -59.807  1.00 73.32           C  
ATOM   3866  HA  ASN A 253      39.521  14.405 -59.813  1.00 73.32           H  
ATOM   3867  C   ASN A 253      41.135  14.555 -61.232  1.00 73.32           C  
ATOM   3868  CB  ASN A 253      41.185  15.292 -58.761  1.00 73.32           C  
ATOM   3869  HB2 ASN A 253      40.885  16.309 -59.015  1.00 73.32           H  
ATOM   3870  HB3 ASN A 253      42.274  15.252 -58.801  1.00 73.32           H  
ATOM   3871  O   ASN A 253      42.258  14.189 -61.584  1.00 73.32           O  
ATOM   3872  CG  ASN A 253      40.747  15.016 -57.323  1.00 73.32           C  
ATOM   3873  ND2 ASN A 253      41.450  15.516 -56.332  1.00 73.32           N  
ATOM   3874 HD21 ASN A 253      42.320  16.007 -56.478  1.00 73.32           H  
ATOM   3875 HD22 ASN A 253      41.218  15.261 -55.382  1.00 73.32           H  
ATOM   3876  OD1 ASN A 253      39.759  14.344 -57.066  1.00 73.32           O  
ATOM   3877  N   GLN A 254      40.296  15.111 -62.096  1.00 66.51           N  
ATOM   3878  H   GLN A 254      39.349  15.296 -61.798  1.00 66.51           H  
ATOM   3879  CA  GLN A 254      40.646  15.546 -63.443  1.00 66.51           C  
ATOM   3880  HA  GLN A 254      41.720  15.445 -63.603  1.00 66.51           H  
ATOM   3881  C   GLN A 254      40.295  17.025 -63.562  1.00 66.51           C  
ATOM   3882  CB  GLN A 254      39.907  14.720 -64.511  1.00 66.51           C  
ATOM   3883  HB2 GLN A 254      40.122  15.144 -65.492  1.00 66.51           H  
ATOM   3884  HB3 GLN A 254      38.833  14.808 -64.349  1.00 66.51           H  
ATOM   3885  O   GLN A 254      39.181  17.438 -63.219  1.00 66.51           O  
ATOM   3886  CG  GLN A 254      40.269  13.228 -64.533  1.00 66.51           C  
ATOM   3887  HG2 GLN A 254      39.589  12.712 -65.212  1.00 66.51           H  
ATOM   3888  HG3 GLN A 254      40.143  12.796 -63.540  1.00 66.51           H  
ATOM   3889  CD  GLN A 254      41.689  13.000 -65.028  1.00 66.51           C  
ATOM   3890  NE2 GLN A 254      42.630  12.698 -64.166  1.00 66.51           N  
ATOM   3891 HE21 GLN A 254      43.556  12.802 -64.556  1.00 66.51           H  
ATOM   3892 HE22 GLN A 254      42.458  12.912 -63.194  1.00 66.51           H  
ATOM   3893  OE1 GLN A 254      41.994  13.129 -66.199  1.00 66.51           O  
ATOM   3894  N   GLU A 255      41.245  17.810 -64.061  1.00 63.09           N  
ATOM   3895  H   GLU A 255      42.143  17.418 -64.308  1.00 63.09           H  
ATOM   3896  CA  GLU A 255      41.067  19.241 -64.272  1.00 63.09           C  
ATOM   3897  HA  GLU A 255      40.733  19.695 -63.340  1.00 63.09           H  
ATOM   3898  C   GLU A 255      39.989  19.477 -65.341  1.00 63.09           C  
ATOM   3899  CB  GLU A 255      42.404  19.893 -64.660  1.00 63.09           C  
ATOM   3900  HB2 GLU A 255      42.239  20.965 -64.764  1.00 63.09           H  
ATOM   3901  HB3 GLU A 255      42.722  19.491 -65.622  1.00 63.09           H  
ATOM   3902  O   GLU A 255      39.991  18.859 -66.407  1.00 63.09           O  
ATOM   3903  CG  GLU A 255      43.517  19.668 -63.617  1.00 63.09           C  
ATOM   3904  HG2 GLU A 255      43.150  19.994 -62.644  1.00 63.09           H  
ATOM   3905  HG3 GLU A 255      43.749  18.605 -63.557  1.00 63.09           H  
ATOM   3906  CD  GLU A 255      44.794  20.440 -63.979  1.00 63.09           C  
ATOM   3907  OE1 GLU A 255      45.415  21.026 -63.066  1.00 63.09           O  
ATOM   3908  OE2 GLU A 255      45.096  20.520 -65.189  1.00 63.09           O  
ATOM   3909  N   SER A 256      39.019  20.342 -65.046  1.00 63.52           N  
ATOM   3910  H   SER A 256      39.038  20.814 -64.153  1.00 63.52           H  
ATOM   3911  CA  SER A 256      38.029  20.826 -66.013  1.00 63.52           C  
ATOM   3912  HA  SER A 256      38.284  20.449 -67.004  1.00 63.52           H  
ATOM   3913  C   SER A 256      38.089  22.354 -66.071  1.00 63.52           C  
ATOM   3914  CB  SER A 256      36.627  20.316 -65.662  1.00 63.52           C  
ATOM   3915  HB2 SER A 256      36.326  20.685 -64.682  1.00 63.52           H  
ATOM   3916  HB3 SER A 256      35.898  20.669 -66.391  1.00 63.52           H  
ATOM   3917  O   SER A 256      38.515  22.976 -65.096  1.00 63.52           O  
ATOM   3918  OG  SER A 256      36.638  18.904 -65.658  1.00 63.52           O  
ATOM   3919  HG  SER A 256      37.493  18.658 -65.296  1.00 63.52           H  
ATOM   3920  N   PRO A 257      37.709  22.983 -67.200  1.00 67.70           N  
ATOM   3921  CA  PRO A 257      37.722  24.440 -67.302  1.00 67.70           C  
ATOM   3922  HA  PRO A 257      38.739  24.814 -67.191  1.00 67.70           H  
ATOM   3923  C   PRO A 257      36.845  25.059 -66.211  1.00 67.70           C  
ATOM   3924  CB  PRO A 257      37.211  24.769 -68.709  1.00 67.70           C  
ATOM   3925  HB2 PRO A 257      36.585  25.662 -68.718  1.00 67.70           H  
ATOM   3926  HB3 PRO A 257      38.059  24.905 -69.380  1.00 67.70           H  
ATOM   3927  O   PRO A 257      35.847  24.457 -65.807  1.00 67.70           O  
ATOM   3928  CG  PRO A 257      36.426  23.525 -69.120  1.00 67.70           C  
ATOM   3929  HG2 PRO A 257      36.420  23.390 -70.201  1.00 67.70           H  
ATOM   3930  HG3 PRO A 257      35.410  23.602 -68.733  1.00 67.70           H  
ATOM   3931  CD  PRO A 257      37.155  22.389 -68.407  1.00 67.70           C  
ATOM   3932  HD2 PRO A 257      36.457  21.580 -68.192  1.00 67.70           H  
ATOM   3933  HD3 PRO A 257      37.969  22.022 -69.033  1.00 67.70           H  
ATOM   3934  N   SER A 258      37.191  26.263 -65.757  1.00 75.35           N  
ATOM   3935  H   SER A 258      37.987  26.731 -66.164  1.00 75.35           H  
ATOM   3936  CA  SER A 258      36.299  27.048 -64.901  1.00 75.35           C  
ATOM   3937  HA  SER A 258      36.023  26.443 -64.038  1.00 75.35           H  
ATOM   3938  C   SER A 258      35.037  27.376 -65.695  1.00 75.35           C  
ATOM   3939  CB  SER A 258      36.980  28.328 -64.403  1.00 75.35           C  
ATOM   3940  HB2 SER A 258      37.209  28.971 -65.252  1.00 75.35           H  
ATOM   3941  HB3 SER A 258      36.309  28.858 -63.727  1.00 75.35           H  
ATOM   3942  O   SER A 258      35.123  27.653 -66.894  1.00 75.35           O  
ATOM   3943  OG  SER A 258      38.177  28.025 -63.715  1.00 75.35           O  
ATOM   3944  HG  SER A 258      38.804  28.735 -63.873  1.00 75.35           H  
ATOM   3945  N   GLN A 259      33.862  27.312 -65.071  1.00 82.43           N  
ATOM   3946  H   GLN A 259      33.848  27.060 -64.093  1.00 82.43           H  
ATOM   3947  CA  GLN A 259      32.577  27.505 -65.749  1.00 82.43           C  
ATOM   3948  HA  GLN A 259      32.761  27.976 -66.715  1.00 82.43           H  
ATOM   3949  C   GLN A 259      31.651  28.438 -64.964  1.00 82.43           C  
ATOM   3950  CB  GLN A 259      31.888  26.159 -66.034  1.00 82.43           C  
ATOM   3951  HB2 GLN A 259      31.657  25.661 -65.093  1.00 82.43           H  
ATOM   3952  HB3 GLN A 259      30.952  26.363 -66.553  1.00 82.43           H  
ATOM   3953  O   GLN A 259      31.566  28.362 -63.744  1.00 82.43           O  
ATOM   3954  CG  GLN A 259      32.753  25.230 -66.896  1.00 82.43           C  
ATOM   3955  HG2 GLN A 259      33.187  25.798 -67.719  1.00 82.43           H  
ATOM   3956  HG3 GLN A 259      33.563  24.857 -66.269  1.00 82.43           H  
ATOM   3957  CD  GLN A 259      32.039  24.009 -67.462  1.00 82.43           C  
ATOM   3958  NE2 GLN A 259      32.691  23.266 -68.328  1.00 82.43           N  
ATOM   3959 HE21 GLN A 259      33.657  23.480 -68.531  1.00 82.43           H  
ATOM   3960 HE22 GLN A 259      32.207  22.447 -68.665  1.00 82.43           H  
ATOM   3961  OE1 GLN A 259      30.899  23.688 -67.165  1.00 82.43           O  
ATOM   3962  N   ALA A 260      30.914  29.290 -65.672  1.00 82.93           N  
ATOM   3963  H   ALA A 260      31.060  29.311 -66.671  1.00 82.93           H  
ATOM   3964  CA  ALA A 260      29.796  30.074 -65.160  1.00 82.93           C  
ATOM   3965  HA  ALA A 260      29.624  29.843 -64.108  1.00 82.93           H  
ATOM   3966  C   ALA A 260      28.538  29.704 -65.948  1.00 82.93           C  
ATOM   3967  CB  ALA A 260      30.104  31.571 -65.267  1.00 82.93           C  
ATOM   3968  HB1 ALA A 260      29.196  32.147 -65.087  1.00 82.93           H  
ATOM   3969  HB2 ALA A 260      30.484  31.808 -66.261  1.00 82.93           H  
ATOM   3970  HB3 ALA A 260      30.846  31.858 -64.522  1.00 82.93           H  
ATOM   3971  O   ALA A 260      28.527  29.728 -67.179  1.00 82.93           O  
ATOM   3972  N   VAL A 261      27.465  29.359 -65.242  1.00 84.12           N  
ATOM   3973  H   VAL A 261      27.518  29.401 -64.234  1.00 84.12           H  
ATOM   3974  CA  VAL A 261      26.187  29.007 -65.865  1.00 84.12           C  
ATOM   3975  HA  VAL A 261      26.352  28.702 -66.899  1.00 84.12           H  
ATOM   3976  C   VAL A 261      25.284  30.231 -65.871  1.00 84.12           C  
ATOM   3977  CB  VAL A 261      25.528  27.824 -65.144  1.00 84.12           C  
ATOM   3978  HB  VAL A 261      25.335  28.086 -64.104  1.00 84.12           H  
ATOM   3979  O   VAL A 261      24.846  30.673 -64.811  1.00 84.12           O  
ATOM   3980  CG1 VAL A 261      24.200  27.456 -65.811  1.00 84.12           C  
ATOM   3981 HG11 VAL A 261      23.488  28.277 -65.728  1.00 84.12           H  
ATOM   3982 HG12 VAL A 261      24.363  27.229 -66.864  1.00 84.12           H  
ATOM   3983 HG13 VAL A 261      23.792  26.583 -65.302  1.00 84.12           H  
ATOM   3984  CG2 VAL A 261      26.422  26.577 -65.171  1.00 84.12           C  
ATOM   3985 HG21 VAL A 261      27.359  26.775 -64.649  1.00 84.12           H  
ATOM   3986 HG22 VAL A 261      26.648  26.302 -66.202  1.00 84.12           H  
ATOM   3987 HG23 VAL A 261      25.927  25.745 -64.670  1.00 84.12           H  
ATOM   3988  N   VAL A 262      24.971  30.740 -67.061  1.00 84.75           N  
ATOM   3989  H   VAL A 262      25.316  30.283 -67.893  1.00 84.75           H  
ATOM   3990  CA  VAL A 262      24.019  31.837 -67.246  1.00 84.75           C  
ATOM   3991  HA  VAL A 262      24.137  32.539 -66.421  1.00 84.75           H  
ATOM   3992  C   VAL A 262      22.606  31.279 -67.188  1.00 84.75           C  
ATOM   3993  CB  VAL A 262      24.285  32.613 -68.546  1.00 84.75           C  
ATOM   3994  HB  VAL A 262      24.256  31.930 -69.396  1.00 84.75           H  
ATOM   3995  O   VAL A 262      22.255  30.334 -67.904  1.00 84.75           O  
ATOM   3996  CG1 VAL A 262      23.251  33.721 -68.772  1.00 84.75           C  
ATOM   3997 HG11 VAL A 262      23.474  34.255 -69.696  1.00 84.75           H  
ATOM   3998 HG12 VAL A 262      23.290  34.433 -67.948  1.00 84.75           H  
ATOM   3999 HG13 VAL A 262      22.247  33.306 -68.859  1.00 84.75           H  
ATOM   4000  CG2 VAL A 262      25.671  33.267 -68.461  1.00 84.75           C  
ATOM   4001 HG21 VAL A 262      25.759  33.847 -67.542  1.00 84.75           H  
ATOM   4002 HG22 VAL A 262      25.824  33.944 -69.301  1.00 84.75           H  
ATOM   4003 HG23 VAL A 262      26.448  32.502 -68.479  1.00 84.75           H  
ATOM   4004  N   LYS A 263      21.807  31.864 -66.300  1.00 83.03           N  
ATOM   4005  H   LYS A 263      22.175  32.643 -65.773  1.00 83.03           H  
ATOM   4006  CA  LYS A 263      20.425  31.462 -66.044  1.00 83.03           C  
ATOM   4007  HA  LYS A 263      20.219  30.548 -66.602  1.00 83.03           H  
ATOM   4008  C   LYS A 263      19.435  32.506 -66.546  1.00 83.03           C  
ATOM   4009  CB  LYS A 263      20.225  31.177 -64.551  1.00 83.03           C  
ATOM   4010  HB2 LYS A 263      19.179  30.923 -64.379  1.00 83.03           H  
ATOM   4011  HB3 LYS A 263      20.450  32.084 -63.991  1.00 83.03           H  
ATOM   4012  O   LYS A 263      19.795  33.671 -66.711  1.00 83.03           O  
ATOM   4013  CG  LYS A 263      21.103  30.022 -64.042  1.00 83.03           C  
ATOM   4014  HG2 LYS A 263      22.150  30.221 -64.268  1.00 83.03           H  
ATOM   4015  HG3 LYS A 263      20.802  29.093 -64.524  1.00 83.03           H  
ATOM   4016  CD  LYS A 263      20.947  29.897 -62.525  1.00 83.03           C  
ATOM   4017  HD2 LYS A 263      19.914  29.643 -62.287  1.00 83.03           H  
ATOM   4018  HD3 LYS A 263      21.185  30.859 -62.070  1.00 83.03           H  
ATOM   4019  CE  LYS A 263      21.891  28.830 -61.970  1.00 83.03           C  
ATOM   4020  HE2 LYS A 263      22.905  29.078 -62.282  1.00 83.03           H  
ATOM   4021  HE3 LYS A 263      21.617  27.868 -62.403  1.00 83.03           H  
ATOM   4022  NZ  LYS A 263      21.807  28.784 -60.489  1.00 83.03           N  
ATOM   4023  HZ1 LYS A 263      22.453  28.111 -60.101  1.00 83.03           H  
ATOM   4024  HZ2 LYS A 263      20.866  28.562 -60.197  1.00 83.03           H  
ATOM   4025  HZ3 LYS A 263      22.041  29.690 -60.110  1.00 83.03           H  
ATOM   4026  N   ASP A 264      18.204  32.082 -66.777  1.00 80.75           N  
ATOM   4027  H   ASP A 264      17.987  31.110 -66.609  1.00 80.75           H  
ATOM   4028  CA  ASP A 264      17.082  32.972 -67.058  1.00 80.75           C  
ATOM   4029  HA  ASP A 264      17.438  33.784 -67.691  1.00 80.75           H  
ATOM   4030  C   ASP A 264      16.514  33.625 -65.788  1.00 80.75           C  
ATOM   4031  CB  ASP A 264      16.032  32.208 -67.877  1.00 80.75           C  
ATOM   4032  HB2 ASP A 264      16.572  31.645 -68.638  1.00 80.75           H  
ATOM   4033  HB3 ASP A 264      15.368  32.932 -68.348  1.00 80.75           H  
ATOM   4034  O   ASP A 264      17.029  33.439 -64.682  1.00 80.75           O  
ATOM   4035  CG  ASP A 264      15.181  31.183 -67.146  1.00 80.75           C  
ATOM   4036  OD1 ASP A 264      15.343  31.055 -65.918  1.00 80.75           O  
ATOM   4037  OD2 ASP A 264      14.407  30.499 -67.841  1.00 80.75           O  
ATOM   4038  N   GLN A 265      15.446  34.406 -65.958  1.00 77.11           N  
ATOM   4039  H   GLN A 265      15.079  34.518 -66.892  1.00 77.11           H  
ATOM   4040  CA  GLN A 265      14.717  35.049 -64.859  1.00 77.11           C  
ATOM   4041  HA  GLN A 265      15.428  35.651 -64.294  1.00 77.11           H  
ATOM   4042  C   GLN A 265      14.086  34.064 -63.851  1.00 77.11           C  
ATOM   4043  CB  GLN A 265      13.666  35.997 -65.461  1.00 77.11           C  
ATOM   4044  HB2 GLN A 265      14.172  36.698 -66.125  1.00 77.11           H  
ATOM   4045  HB3 GLN A 265      13.198  36.567 -64.658  1.00 77.11           H  
ATOM   4046  O   GLN A 265      13.872  34.450 -62.702  1.00 77.11           O  
ATOM   4047  CG  GLN A 265      12.574  35.254 -66.249  1.00 77.11           C  
ATOM   4048  HG2 GLN A 265      13.027  34.584 -66.980  1.00 77.11           H  
ATOM   4049  HG3 GLN A 265      11.984  34.648 -65.560  1.00 77.11           H  
ATOM   4050  CD  GLN A 265      11.618  36.171 -66.998  1.00 77.11           C  
ATOM   4051  NE2 GLN A 265      10.681  35.593 -67.713  1.00 77.11           N  
ATOM   4052 HE21 GLN A 265      10.549  34.599 -67.595  1.00 77.11           H  
ATOM   4053 HE22 GLN A 265       9.988  36.200 -68.128  1.00 77.11           H  
ATOM   4054  OE1 GLN A 265      11.687  37.391 -66.970  1.00 77.11           O  
ATOM   4055  N   ASP A 266      13.847  32.811 -64.250  1.00 77.81           N  
ATOM   4056  H   ASP A 266      14.142  32.531 -65.175  1.00 77.81           H  
ATOM   4057  CA  ASP A 266      13.223  31.747 -63.452  1.00 77.81           C  
ATOM   4058  HA  ASP A 266      12.721  32.199 -62.596  1.00 77.81           H  
ATOM   4059  C   ASP A 266      14.263  30.749 -62.884  1.00 77.81           C  
ATOM   4060  CB  ASP A 266      12.140  31.059 -64.306  1.00 77.81           C  
ATOM   4061  HB2 ASP A 266      11.682  30.260 -63.723  1.00 77.81           H  
ATOM   4062  HB3 ASP A 266      12.606  30.611 -65.183  1.00 77.81           H  
ATOM   4063  O   ASP A 266      13.924  29.790 -62.188  1.00 77.81           O  
ATOM   4064  CG  ASP A 266      11.033  32.031 -64.746  1.00 77.81           C  
ATOM   4065  OD1 ASP A 266      10.479  32.720 -63.860  1.00 77.81           O  
ATOM   4066  OD2 ASP A 266      10.737  32.102 -65.962  1.00 77.81           O  
ATOM   4067  N   GLY A 267      15.556  30.979 -63.143  1.00 76.17           N  
ATOM   4068  H   GLY A 267      15.746  31.704 -63.821  1.00 76.17           H  
ATOM   4069  CA  GLY A 267      16.673  30.157 -62.681  1.00 76.17           C  
ATOM   4070  HA2 GLY A 267      16.440  29.773 -61.688  1.00 76.17           H  
ATOM   4071  HA3 GLY A 267      17.551  30.799 -62.607  1.00 76.17           H  
ATOM   4072  C   GLY A 267      17.031  28.964 -63.579  1.00 76.17           C  
ATOM   4073  O   GLY A 267      17.929  28.191 -63.220  1.00 76.17           O  
ATOM   4074  N   ALA A 268      16.394  28.803 -64.741  1.00 77.63           N  
ATOM   4075  H   ALA A 268      15.745  29.521 -65.030  1.00 77.63           H  
ATOM   4076  CA  ALA A 268      16.727  27.763 -65.708  1.00 77.63           C  
ATOM   4077  HA  ALA A 268      16.857  26.833 -65.154  1.00 77.63           H  
ATOM   4078  C   ALA A 268      18.043  28.079 -66.436  1.00 77.63           C  
ATOM   4079  CB  ALA A 268      15.569  27.552 -66.686  1.00 77.63           C  
ATOM   4080  HB1 ALA A 268      15.531  28.379 -67.396  1.00 77.63           H  
ATOM   4081  HB2 ALA A 268      14.622  27.504 -66.147  1.00 77.63           H  
ATOM   4082  HB3 ALA A 268      15.714  26.627 -67.244  1.00 77.63           H  
ATOM   4083  O   ALA A 268      18.350  29.224 -66.754  1.00 77.63           O  
ATOM   4084  N   LYS A 269      18.856  27.049 -66.699  1.00 81.55           N  
ATOM   4085  H   LYS A 269      18.502  26.122 -66.514  1.00 81.55           H  
ATOM   4086  CA  LYS A 269      20.180  27.193 -67.329  1.00 81.55           C  
ATOM   4087  HA  LYS A 269      20.684  28.061 -66.905  1.00 81.55           H  
ATOM   4088  C   LYS A 269      20.031  27.433 -68.838  1.00 81.55           C  
ATOM   4089  CB  LYS A 269      21.031  25.938 -67.073  1.00 81.55           C  
ATOM   4090  HB2 LYS A 269      20.591  25.097 -67.608  1.00 81.55           H  
ATOM   4091  HB3 LYS A 269      22.021  26.127 -67.489  1.00 81.55           H  
ATOM   4092  O   LYS A 269      19.472  26.581 -69.522  1.00 81.55           O  
ATOM   4093  CG  LYS A 269      21.181  25.547 -65.593  1.00 81.55           C  
ATOM   4094  HG2 LYS A 269      21.587  26.390 -65.034  1.00 81.55           H  
ATOM   4095  HG3 LYS A 269      20.204  25.300 -65.177  1.00 81.55           H  
ATOM   4096  CD  LYS A 269      22.099  24.320 -65.459  1.00 81.55           C  
ATOM   4097  HD2 LYS A 269      23.041  24.514 -65.973  1.00 81.55           H  
ATOM   4098  HD3 LYS A 269      21.615  23.467 -65.935  1.00 81.55           H  
ATOM   4099  CE  LYS A 269      22.374  24.003 -63.984  1.00 81.55           C  
ATOM   4100  HE2 LYS A 269      22.820  24.882 -63.520  1.00 81.55           H  
ATOM   4101  HE3 LYS A 269      21.422  23.808 -63.489  1.00 81.55           H  
ATOM   4102  NZ  LYS A 269      23.280  22.835 -63.833  1.00 81.55           N  
ATOM   4103  HZ1 LYS A 269      22.872  22.011 -64.253  1.00 81.55           H  
ATOM   4104  HZ2 LYS A 269      23.456  22.642 -62.857  1.00 81.55           H  
ATOM   4105  HZ3 LYS A 269      24.167  23.015 -64.280  1.00 81.55           H  
ATOM   4106  N   ILE A 270      20.578  28.530 -69.364  1.00 77.26           N  
ATOM   4107  H   ILE A 270      21.021  29.192 -68.742  1.00 77.26           H  
ATOM   4108  CA  ILE A 270      20.503  28.866 -70.798  1.00 77.26           C  
ATOM   4109  HA  ILE A 270      19.678  28.320 -71.254  1.00 77.26           H  
ATOM   4110  C   ILE A 270      21.783  28.439 -71.520  1.00 77.26           C  
ATOM   4111  CB  ILE A 270      20.231  30.371 -71.010  1.00 77.26           C  
ATOM   4112  HB  ILE A 270      21.082  30.929 -70.618  1.00 77.26           H  
ATOM   4113  O   ILE A 270      21.742  27.665 -72.478  1.00 77.26           O  
ATOM   4114  CG1 ILE A 270      18.953  30.842 -70.281  1.00 77.26           C  
ATOM   4115 HG12 ILE A 270      18.069  30.430 -70.767  1.00 77.26           H  
ATOM   4116 HG13 ILE A 270      18.957  30.509 -69.243  1.00 77.26           H  
ATOM   4117  CG2 ILE A 270      20.087  30.679 -72.518  1.00 77.26           C  
ATOM   4118 HG21 ILE A 270      19.119  30.334 -72.879  1.00 77.26           H  
ATOM   4119 HG22 ILE A 270      20.850  30.182 -73.117  1.00 77.26           H  
ATOM   4120 HG23 ILE A 270      20.172  31.750 -72.702  1.00 77.26           H  
ATOM   4121  CD1 ILE A 270      18.874  32.368 -70.267  1.00 77.26           C  
ATOM   4122 HD11 ILE A 270      18.896  32.782 -71.275  1.00 77.26           H  
ATOM   4123 HD12 ILE A 270      17.953  32.715 -69.798  1.00 77.26           H  
ATOM   4124 HD13 ILE A 270      19.720  32.731 -69.683  1.00 77.26           H  
ATOM   4125  N   PHE A 271      22.933  28.927 -71.059  1.00 84.18           N  
ATOM   4126  H   PHE A 271      22.915  29.542 -70.258  1.00 84.18           H  
ATOM   4127  CA  PHE A 271      24.239  28.596 -71.617  1.00 84.18           C  
ATOM   4128  HA  PHE A 271      24.209  27.576 -71.999  1.00 84.18           H  
ATOM   4129  C   PHE A 271      25.310  28.630 -70.531  1.00 84.18           C  
ATOM   4130  CB  PHE A 271      24.584  29.528 -72.793  1.00 84.18           C  
ATOM   4131  HB2 PHE A 271      23.839  29.381 -73.575  1.00 84.18           H  
ATOM   4132  HB3 PHE A 271      25.542  29.222 -73.213  1.00 84.18           H  
ATOM   4133  O   PHE A 271      25.172  29.301 -69.509  1.00 84.18           O  
ATOM   4134  CG  PHE A 271      24.660  31.012 -72.475  1.00 84.18           C  
ATOM   4135  CD1 PHE A 271      23.545  31.838 -72.708  1.00 84.18           C  
ATOM   4136  HD1 PHE A 271      22.637  31.418 -73.115  1.00 84.18           H  
ATOM   4137  CD2 PHE A 271      25.855  31.584 -72.000  1.00 84.18           C  
ATOM   4138  HD2 PHE A 271      26.717  30.964 -71.802  1.00 84.18           H  
ATOM   4139  CE1 PHE A 271      23.613  33.218 -72.456  1.00 84.18           C  
ATOM   4140  HE1 PHE A 271      22.754  33.847 -72.639  1.00 84.18           H  
ATOM   4141  CE2 PHE A 271      25.939  32.972 -71.795  1.00 84.18           C  
ATOM   4142  HE2 PHE A 271      26.864  33.416 -71.457  1.00 84.18           H  
ATOM   4143  CZ  PHE A 271      24.816  33.788 -72.012  1.00 84.18           C  
ATOM   4144  HZ  PHE A 271      24.879  34.853 -71.843  1.00 84.18           H  
ATOM   4145  N   THR A 272      26.392  27.900 -70.764  1.00 84.46           N  
ATOM   4146  H   THR A 272      26.438  27.374 -71.624  1.00 84.46           H  
ATOM   4147  CA  THR A 272      27.577  27.924 -69.912  1.00 84.46           C  
ATOM   4148  HA  THR A 272      27.346  28.425 -68.972  1.00 84.46           H  
ATOM   4149  C   THR A 272      28.679  28.691 -70.609  1.00 84.46           C  
ATOM   4150  CB  THR A 272      28.054  26.514 -69.567  1.00 84.46           C  
ATOM   4151  HB  THR A 272      28.301  25.967 -70.477  1.00 84.46           H  
ATOM   4152  O   THR A 272      28.997  28.419 -71.767  1.00 84.46           O  
ATOM   4153  CG2 THR A 272      29.248  26.507 -68.624  1.00 84.46           C  
ATOM   4154 HG21 THR A 272      29.474  25.482 -68.328  1.00 84.46           H  
ATOM   4155 HG22 THR A 272      30.126  26.914 -69.124  1.00 84.46           H  
ATOM   4156 HG23 THR A 272      29.028  27.101 -67.737  1.00 84.46           H  
ATOM   4157  OG1 THR A 272      27.056  25.830 -68.865  1.00 84.46           O  
ATOM   4158  HG1 THR A 272      27.466  25.025 -68.538  1.00 84.46           H  
ATOM   4159  N   VAL A 273      29.287  29.617 -69.883  1.00 85.69           N  
ATOM   4160  H   VAL A 273      28.963  29.763 -68.938  1.00 85.69           H  
ATOM   4161  CA  VAL A 273      30.556  30.241 -70.238  1.00 85.69           C  
ATOM   4162  HA  VAL A 273      30.697  30.209 -71.318  1.00 85.69           H  
ATOM   4163  C   VAL A 273      31.652  29.423 -69.567  1.00 85.69           C  
ATOM   4164  CB  VAL A 273      30.574  31.712 -69.786  1.00 85.69           C  
ATOM   4165  HB  VAL A 273      30.550  31.761 -68.698  1.00 85.69           H  
ATOM   4166  O   VAL A 273      31.605  29.219 -68.360  1.00 85.69           O  
ATOM   4167  CG1 VAL A 273      31.834  32.416 -70.288  1.00 85.69           C  
ATOM   4168 HG11 VAL A 273      31.836  33.454 -69.955  1.00 85.69           H  
ATOM   4169 HG12 VAL A 273      31.856  32.397 -71.378  1.00 85.69           H  
ATOM   4170 HG13 VAL A 273      32.724  31.930 -69.890  1.00 85.69           H  
ATOM   4171  CG2 VAL A 273      29.360  32.472 -70.336  1.00 85.69           C  
ATOM   4172 HG21 VAL A 273      28.447  32.122 -69.854  1.00 85.69           H  
ATOM   4173 HG22 VAL A 273      29.280  32.328 -71.413  1.00 85.69           H  
ATOM   4174 HG23 VAL A 273      29.465  33.538 -70.134  1.00 85.69           H  
ATOM   4175  N   SER A 274      32.615  28.914 -70.325  1.00 83.23           N  
ATOM   4176  H   SER A 274      32.572  29.068 -71.323  1.00 83.23           H  
ATOM   4177  CA  SER A 274      33.740  28.126 -69.812  1.00 83.23           C  
ATOM   4178  HA  SER A 274      33.713  28.130 -68.723  1.00 83.23           H  
ATOM   4179  C   SER A 274      35.068  28.731 -70.244  1.00 83.23           C  
ATOM   4180  CB  SER A 274      33.641  26.666 -70.262  1.00 83.23           C  
ATOM   4181  HB2 SER A 274      34.487  26.110 -69.858  1.00 83.23           H  
ATOM   4182  HB3 SER A 274      32.717  26.233 -69.876  1.00 83.23           H  
ATOM   4183  O   SER A 274      35.165  29.233 -71.363  1.00 83.23           O  
ATOM   4184  OG  SER A 274      33.638  26.556 -71.671  1.00 83.23           O  
ATOM   4185  HG  SER A 274      34.250  27.217 -72.003  1.00 83.23           H  
ATOM   4186  N   THR A 275      36.098  28.665 -69.404  1.00 81.17           N  
ATOM   4187  H   THR A 275      35.987  28.229 -68.500  1.00 81.17           H  
ATOM   4188  CA  THR A 275      37.449  29.073 -69.801  1.00 81.17           C  
ATOM   4189  HA  THR A 275      37.401  30.081 -70.215  1.00 81.17           H  
ATOM   4190  C   THR A 275      37.965  28.148 -70.895  1.00 81.17           C  
ATOM   4191  CB  THR A 275      38.432  29.104 -68.618  1.00 81.17           C  
ATOM   4192  HB  THR A 275      39.426  29.357 -68.986  1.00 81.17           H  
ATOM   4193  O   THR A 275      37.599  26.973 -70.959  1.00 81.17           O  
ATOM   4194  CG2 THR A 275      38.008  30.160 -67.607  1.00 81.17           C  
ATOM   4195 HG21 THR A 275      37.976  31.133 -68.098  1.00 81.17           H  
ATOM   4196 HG22 THR A 275      38.738  30.199 -66.798  1.00 81.17           H  
ATOM   4197 HG23 THR A 275      37.025  29.924 -67.200  1.00 81.17           H  
ATOM   4198  OG1 THR A 275      38.495  27.865 -67.949  1.00 81.17           O  
ATOM   4199  HG1 THR A 275      39.335  27.463 -68.182  1.00 81.17           H  
ATOM   4200  N   ILE A 276      38.797  28.682 -71.788  1.00 76.77           N  
ATOM   4201  H   ILE A 276      38.995  29.672 -71.754  1.00 76.77           H  
ATOM   4202  CA  ILE A 276      39.508  27.853 -72.771  1.00 76.77           C  
ATOM   4203  HA  ILE A 276      38.841  27.072 -73.134  1.00 76.77           H  
ATOM   4204  C   ILE A 276      40.688  27.147 -72.097  1.00 76.77           C  
ATOM   4205  CB  ILE A 276      39.944  28.707 -73.979  1.00 76.77           C  
ATOM   4206  HB  ILE A 276      40.564  29.530 -73.622  1.00 76.77           H  
ATOM   4207  O   ILE A 276      40.941  25.973 -72.354  1.00 76.77           O  
ATOM   4208  CG1 ILE A 276      38.687  29.294 -74.662  1.00 76.77           C  
ATOM   4209 HG12 ILE A 276      38.143  29.914 -73.950  1.00 76.77           H  
ATOM   4210 HG13 ILE A 276      38.029  28.486 -74.981  1.00 76.77           H  
ATOM   4211  CG2 ILE A 276      40.779  27.869 -74.967  1.00 76.77           C  
ATOM   4212 HG21 ILE A 276      40.198  27.022 -75.330  1.00 76.77           H  
ATOM   4213 HG22 ILE A 276      41.100  28.480 -75.811  1.00 76.77           H  
ATOM   4214 HG23 ILE A 276      41.685  27.500 -74.485  1.00 76.77           H  
ATOM   4215  CD1 ILE A 276      39.003  30.177 -75.869  1.00 76.77           C  
ATOM   4216 HD11 ILE A 276      39.798  30.875 -75.610  1.00 76.77           H  
ATOM   4217 HD12 ILE A 276      38.106  30.727 -76.154  1.00 76.77           H  
ATOM   4218 HD13 ILE A 276      39.316  29.568 -76.717  1.00 76.77           H  
ATOM   4219  N   GLU A 277      41.381  27.857 -71.209  1.00 69.77           N  
ATOM   4220  H   GLU A 277      41.126  28.821 -71.045  1.00 69.77           H  
ATOM   4221  CA  GLU A 277      42.466  27.304 -70.408  1.00 69.77           C  
ATOM   4222  HA  GLU A 277      43.088  26.682 -71.052  1.00 69.77           H  
ATOM   4223  C   GLU A 277      41.908  26.403 -69.296  1.00 69.77           C  
ATOM   4224  CB  GLU A 277      43.352  28.435 -69.863  1.00 69.77           C  
ATOM   4225  HB2 GLU A 277      44.082  28.009 -69.175  1.00 69.77           H  
ATOM   4226  HB3 GLU A 277      42.729  29.145 -69.319  1.00 69.77           H  
ATOM   4227  O   GLU A 277      40.910  26.725 -68.640  1.00 69.77           O  
ATOM   4228  CG  GLU A 277      44.099  29.159 -71.002  1.00 69.77           C  
ATOM   4229  HG2 GLU A 277      44.759  28.444 -71.493  1.00 69.77           H  
ATOM   4230  HG3 GLU A 277      43.374  29.503 -71.740  1.00 69.77           H  
ATOM   4231  CD  GLU A 277      44.923  30.372 -70.537  1.00 69.77           C  
ATOM   4232  OE1 GLU A 277      45.369  31.136 -71.428  1.00 69.77           O  
ATOM   4233  OE2 GLU A 277      45.063  30.565 -69.310  1.00 69.77           O  
ATOM   4234  N   VAL A 278      42.567  25.261 -69.107  1.00 67.79           N  
ATOM   4235  H   VAL A 278      43.410  25.106 -69.641  1.00 67.79           H  
ATOM   4236  CA  VAL A 278      42.279  24.257 -68.079  1.00 67.79           C  
ATOM   4237  HA  VAL A 278      41.479  24.615 -67.431  1.00 67.79           H  
ATOM   4238  C   VAL A 278      43.549  24.089 -67.252  1.00 67.79           C  
ATOM   4239  CB  VAL A 278      41.852  22.910 -68.706  1.00 67.79           C  
ATOM   4240  HB  VAL A 278      42.691  22.486 -69.257  1.00 67.79           H  
ATOM   4241  O   VAL A 278      44.634  24.020 -67.826  1.00 67.79           O  
ATOM   4242  CG1 VAL A 278      41.425  21.914 -67.622  1.00 67.79           C  
ATOM   4243 HG11 VAL A 278      42.297  21.636 -67.029  1.00 67.79           H  
ATOM   4244 HG12 VAL A 278      40.675  22.360 -66.971  1.00 67.79           H  
ATOM   4245 HG13 VAL A 278      41.030  21.004 -68.075  1.00 67.79           H  
ATOM   4246  CG2 VAL A 278      40.682  23.071 -69.684  1.00 67.79           C  
ATOM   4247 HG21 VAL A 278      39.851  23.557 -69.174  1.00 67.79           H  
ATOM   4248 HG22 VAL A 278      40.370  22.096 -70.059  1.00 67.79           H  
ATOM   4249 HG23 VAL A 278      40.984  23.684 -70.533  1.00 67.79           H  
ATOM   4250  N   GLY A 279      43.419  24.059 -65.928  1.00 63.17           N  
ATOM   4251  H   GLY A 279      42.507  24.199 -65.516  1.00 63.17           H  
ATOM   4252  CA  GLY A 279      44.527  23.763 -65.022  1.00 63.17           C  
ATOM   4253  HA2 GLY A 279      44.412  22.727 -64.701  1.00 63.17           H  
ATOM   4254  HA3 GLY A 279      45.487  23.847 -65.531  1.00 63.17           H  
ATOM   4255  C   GLY A 279      44.571  24.610 -63.758  1.00 63.17           C  
ATOM   4256  O   GLY A 279      43.796  25.552 -63.588  1.00 63.17           O  
ATOM   4257  N   GLU A 280      45.495  24.280 -62.855  1.00 60.31           N  
ATOM   4258  H   GLU A 280      45.975  23.401 -62.988  1.00 60.31           H  
ATOM   4259  CA  GLU A 280      45.695  24.986 -61.579  1.00 60.31           C  
ATOM   4260  HA  GLU A 280      44.781  24.871 -60.997  1.00 60.31           H  
ATOM   4261  C   GLU A 280      45.936  26.501 -61.774  1.00 60.31           C  
ATOM   4262  CB  GLU A 280      46.835  24.292 -60.801  1.00 60.31           C  
ATOM   4263  HB2 GLU A 280      46.742  23.216 -60.947  1.00 60.31           H  
ATOM   4264  HB3 GLU A 280      47.797  24.610 -61.205  1.00 60.31           H  
ATOM   4265  O   GLU A 280      45.390  27.309 -61.015  1.00 60.31           O  
ATOM   4266  CG  GLU A 280      46.792  24.556 -59.284  1.00 60.31           C  
ATOM   4267  HG2 GLU A 280      45.786  24.331 -58.929  1.00 60.31           H  
ATOM   4268  HG3 GLU A 280      46.970  25.618 -59.113  1.00 60.31           H  
ATOM   4269  CD  GLU A 280      47.812  23.730 -58.459  1.00 60.31           C  
ATOM   4270  OE1 GLU A 280      47.688  23.726 -57.214  1.00 60.31           O  
ATOM   4271  OE2 GLU A 280      48.754  23.124 -59.022  1.00 60.31           O  
ATOM   4272  N   THR A 281      46.645  26.875 -62.850  1.00 61.58           N  
ATOM   4273  H   THR A 281      47.030  26.142 -63.429  1.00 61.58           H  
ATOM   4274  CA  THR A 281      46.943  28.258 -63.268  1.00 61.58           C  
ATOM   4275  HA  THR A 281      47.020  28.879 -62.376  1.00 61.58           H  
ATOM   4276  C   THR A 281      45.871  28.901 -64.150  1.00 61.58           C  
ATOM   4277  CB  THR A 281      48.290  28.329 -64.013  1.00 61.58           C  
ATOM   4278  HB  THR A 281      48.465  29.349 -64.357  1.00 61.58           H  
ATOM   4279  O   THR A 281      46.034  30.060 -64.533  1.00 61.58           O  
ATOM   4280  CG2 THR A 281      49.465  27.924 -63.125  1.00 61.58           C  
ATOM   4281 HG21 THR A 281      49.363  26.887 -62.806  1.00 61.58           H  
ATOM   4282 HG22 THR A 281      50.394  28.034 -63.685  1.00 61.58           H  
ATOM   4283 HG23 THR A 281      49.500  28.570 -62.248  1.00 61.58           H  
ATOM   4284  OG1 THR A 281      48.291  27.463 -65.127  1.00 61.58           O  
ATOM   4285  HG1 THR A 281      48.097  27.988 -65.907  1.00 61.58           H  
ATOM   4286  N   ALA A 282      44.795  28.184 -64.499  1.00 64.12           N  
ATOM   4287  H   ALA A 282      44.669  27.255 -64.125  1.00 64.12           H  
ATOM   4288  CA  ALA A 282      43.734  28.748 -65.324  1.00 64.12           C  
ATOM   4289  HA  ALA A 282      44.211  29.133 -66.225  1.00 64.12           H  
ATOM   4290  C   ALA A 282      43.033  29.888 -64.560  1.00 64.12           C  
ATOM   4291  CB  ALA A 282      42.747  27.662 -65.765  1.00 64.12           C  
ATOM   4292  HB1 ALA A 282      43.282  26.881 -66.304  1.00 64.12           H  
ATOM   4293  HB2 ALA A 282      41.998  28.099 -66.426  1.00 64.12           H  
ATOM   4294  HB3 ALA A 282      42.247  27.234 -64.896  1.00 64.12           H  
ATOM   4295  O   ALA A 282      42.581  29.683 -63.424  1.00 64.12           O  
ATOM   4296  N   PRO A 283      42.935  31.088 -65.152  1.00 67.43           N  
ATOM   4297  CA  PRO A 283      42.366  32.246 -64.481  1.00 67.43           C  
ATOM   4298  HA  PRO A 283      42.893  32.410 -63.541  1.00 67.43           H  
ATOM   4299  C   PRO A 283      40.877  32.040 -64.183  1.00 67.43           C  
ATOM   4300  CB  PRO A 283      42.631  33.430 -65.413  1.00 67.43           C  
ATOM   4301  HB2 PRO A 283      41.829  34.167 -65.379  1.00 67.43           H  
ATOM   4302  HB3 PRO A 283      43.583  33.891 -65.149  1.00 67.43           H  
ATOM   4303  O   PRO A 283      40.117  31.522 -65.004  1.00 67.43           O  
ATOM   4304  CG  PRO A 283      42.750  32.771 -66.786  1.00 67.43           C  
ATOM   4305  HG2 PRO A 283      43.353  33.361 -67.476  1.00 67.43           H  
ATOM   4306  HG3 PRO A 283      41.753  32.578 -67.183  1.00 67.43           H  
ATOM   4307  CD  PRO A 283      43.396  31.433 -66.487  1.00 67.43           C  
ATOM   4308  HD2 PRO A 283      43.082  30.698 -67.229  1.00 67.43           H  
ATOM   4309  HD3 PRO A 283      44.481  31.532 -66.489  1.00 67.43           H  
ATOM   4310  N   VAL A 284      40.445  32.479 -63.000  1.00 74.35           N  
ATOM   4311  H   VAL A 284      41.114  32.890 -62.365  1.00 74.35           H  
ATOM   4312  CA  VAL A 284      39.022  32.581 -62.664  1.00 74.35           C  
ATOM   4313  HA  VAL A 284      38.477  31.791 -63.181  1.00 74.35           H  
ATOM   4314  C   VAL A 284      38.517  33.926 -63.177  1.00 74.35           C  
ATOM   4315  CB  VAL A 284      38.768  32.399 -61.155  1.00 74.35           C  
ATOM   4316  HB  VAL A 284      39.283  33.182 -60.599  1.00 74.35           H  
ATOM   4317  O   VAL A 284      39.019  34.983 -62.783  1.00 74.35           O  
ATOM   4318  CG1 VAL A 284      37.269  32.471 -60.848  1.00 74.35           C  
ATOM   4319 HG11 VAL A 284      36.733  31.728 -61.438  1.00 74.35           H  
ATOM   4320 HG12 VAL A 284      37.094  32.279 -59.789  1.00 74.35           H  
ATOM   4321 HG13 VAL A 284      36.876  33.462 -61.077  1.00 74.35           H  
ATOM   4322  CG2 VAL A 284      39.280  31.032 -60.674  1.00 74.35           C  
ATOM   4323 HG21 VAL A 284      40.360  30.967 -60.808  1.00 74.35           H  
ATOM   4324 HG22 VAL A 284      39.057  30.911 -59.614  1.00 74.35           H  
ATOM   4325 HG23 VAL A 284      38.797  30.233 -61.236  1.00 74.35           H  
ATOM   4326  N   TYR A 285      37.529  33.895 -64.069  1.00 82.90           N  
ATOM   4327  H   TYR A 285      37.180  33.002 -64.387  1.00 82.90           H  
ATOM   4328  CA  TYR A 285      36.873  35.104 -64.559  1.00 82.90           C  
ATOM   4329  HA  TYR A 285      37.497  35.965 -64.320  1.00 82.90           H  
ATOM   4330  C   TYR A 285      35.537  35.335 -63.852  1.00 82.90           C  
ATOM   4331  CB  TYR A 285      36.727  35.082 -66.087  1.00 82.90           C  
ATOM   4332  HB2 TYR A 285      35.983  34.336 -66.363  1.00 82.90           H  
ATOM   4333  HB3 TYR A 285      36.330  36.047 -66.405  1.00 82.90           H  
ATOM   4334  O   TYR A 285      34.901  34.413 -63.336  1.00 82.90           O  
ATOM   4335  CG  TYR A 285      38.009  34.836 -66.864  1.00 82.90           C  
ATOM   4336  CD1 TYR A 285      39.139  35.643 -66.635  1.00 82.90           C  
ATOM   4337  HD1 TYR A 285      39.100  36.421 -65.887  1.00 82.90           H  
ATOM   4338  CD2 TYR A 285      38.057  33.832 -67.849  1.00 82.90           C  
ATOM   4339  HD2 TYR A 285      37.180  33.230 -68.039  1.00 82.90           H  
ATOM   4340  CE1 TYR A 285      40.314  35.448 -67.386  1.00 82.90           C  
ATOM   4341  HE1 TYR A 285      41.179  36.068 -67.205  1.00 82.90           H  
ATOM   4342  CE2 TYR A 285      39.225  33.641 -68.613  1.00 82.90           C  
ATOM   4343  HE2 TYR A 285      39.263  32.892 -69.390  1.00 82.90           H  
ATOM   4344  OH  TYR A 285      41.462  34.307 -69.156  1.00 82.90           O  
ATOM   4345  HH  TYR A 285      42.199  34.818 -68.813  1.00 82.90           H  
ATOM   4346  CZ  TYR A 285      40.349  34.460 -68.392  1.00 82.90           C  
ATOM   4347  N   LYS A 286      35.102  36.589 -63.862  1.00 85.41           N  
ATOM   4348  H   LYS A 286      35.693  37.275 -64.309  1.00 85.41           H  
ATOM   4349  CA  LYS A 286      33.753  37.015 -63.514  1.00 85.41           C  
ATOM   4350  HA  LYS A 286      33.217  36.202 -63.024  1.00 85.41           H  
ATOM   4351  C   LYS A 286      33.032  37.366 -64.808  1.00 85.41           C  
ATOM   4352  CB  LYS A 286      33.864  38.186 -62.541  1.00 85.41           C  
ATOM   4353  HB2 LYS A 286      34.322  39.025 -63.066  1.00 85.41           H  
ATOM   4354  HB3 LYS A 286      34.537  37.897 -61.734  1.00 85.41           H  
ATOM   4355  O   LYS A 286      33.546  38.122 -65.627  1.00 85.41           O  
ATOM   4356  CG  LYS A 286      32.536  38.634 -61.911  1.00 85.41           C  
ATOM   4357  HG2 LYS A 286      32.193  37.884 -61.199  1.00 85.41           H  
ATOM   4358  HG3 LYS A 286      31.776  38.799 -62.675  1.00 85.41           H  
ATOM   4359  CD  LYS A 286      32.851  39.952 -61.198  1.00 85.41           C  
ATOM   4360  HD2 LYS A 286      32.990  40.717 -61.962  1.00 85.41           H  
ATOM   4361  HD3 LYS A 286      33.797  39.838 -60.670  1.00 85.41           H  
ATOM   4362  CE  LYS A 286      31.839  40.457 -60.175  1.00 85.41           C  
ATOM   4363  HE2 LYS A 286      31.807  39.748 -59.348  1.00 85.41           H  
ATOM   4364  HE3 LYS A 286      30.846  40.529 -60.619  1.00 85.41           H  
ATOM   4365  NZ  LYS A 286      32.291  41.789 -59.700  1.00 85.41           N  
ATOM   4366  HZ1 LYS A 286      31.985  42.027 -58.767  1.00 85.41           H  
ATOM   4367  HZ2 LYS A 286      33.298  41.859 -59.718  1.00 85.41           H  
ATOM   4368  HZ3 LYS A 286      32.041  42.529 -60.340  1.00 85.41           H  
ATOM   4369  N   VAL A 287      31.863  36.779 -65.004  1.00 86.92           N  
ATOM   4370  H   VAL A 287      31.511  36.177 -64.274  1.00 86.92           H  
ATOM   4371  CA  VAL A 287      31.009  36.978 -66.172  1.00 86.92           C  
ATOM   4372  HA  VAL A 287      31.568  37.475 -66.965  1.00 86.92           H  
ATOM   4373  C   VAL A 287      29.853  37.872 -65.757  1.00 86.92           C  
ATOM   4374  CB  VAL A 287      30.502  35.630 -66.711  1.00 86.92           C  
ATOM   4375  HB  VAL A 287      29.894  35.139 -65.952  1.00 86.92           H  
ATOM   4376  O   VAL A 287      29.038  37.491 -64.921  1.00 86.92           O  
ATOM   4377  CG1 VAL A 287      29.643  35.830 -67.962  1.00 86.92           C  
ATOM   4378 HG11 VAL A 287      29.269  34.864 -68.300  1.00 86.92           H  
ATOM   4379 HG12 VAL A 287      30.233  36.296 -68.752  1.00 86.92           H  
ATOM   4380 HG13 VAL A 287      28.784  36.462 -67.737  1.00 86.92           H  
ATOM   4381  CG2 VAL A 287      31.665  34.693 -67.067  1.00 86.92           C  
ATOM   4382 HG21 VAL A 287      32.212  34.419 -66.165  1.00 86.92           H  
ATOM   4383 HG22 VAL A 287      32.348  35.189 -67.757  1.00 86.92           H  
ATOM   4384 HG23 VAL A 287      31.281  33.781 -67.524  1.00 86.92           H  
ATOM   4385  N   GLU A 288      29.768  39.061 -66.331  1.00 87.54           N  
ATOM   4386  H   GLU A 288      30.470  39.326 -67.008  1.00 87.54           H  
ATOM   4387  CA  GLU A 288      28.670  39.992 -66.116  1.00 87.54           C  
ATOM   4388  HA  GLU A 288      28.041  39.630 -65.303  1.00 87.54           H  
ATOM   4389  C   GLU A 288      27.793  40.052 -67.366  1.00 87.54           C  
ATOM   4390  CB  GLU A 288      29.234  41.338 -65.663  1.00 87.54           C  
ATOM   4391  HB2 GLU A 288      29.839  41.767 -66.461  1.00 87.54           H  
ATOM   4392  HB3 GLU A 288      29.878  41.158 -64.803  1.00 87.54           H  
ATOM   4393  O   GLU A 288      28.235  40.399 -68.456  1.00 87.54           O  
ATOM   4394  CG  GLU A 288      28.150  42.339 -65.248  1.00 87.54           C  
ATOM   4395  HG2 GLU A 288      27.533  41.877 -64.477  1.00 87.54           H  
ATOM   4396  HG3 GLU A 288      27.516  42.559 -66.107  1.00 87.54           H  
ATOM   4397  CD  GLU A 288      28.750  43.644 -64.700  1.00 87.54           C  
ATOM   4398  OE1 GLU A 288      27.986  44.445 -64.128  1.00 87.54           O  
ATOM   4399  OE2 GLU A 288      29.990  43.822 -64.776  1.00 87.54           O  
ATOM   4400  N   VAL A 289      26.537  39.663 -67.198  1.00 87.96           N  
ATOM   4401  H   VAL A 289      26.249  39.406 -66.265  1.00 87.96           H  
ATOM   4402  CA  VAL A 289      25.484  39.769 -68.201  1.00 87.96           C  
ATOM   4403  HA  VAL A 289      25.923  39.802 -69.198  1.00 87.96           H  
ATOM   4404  C   VAL A 289      24.746  41.071 -67.924  1.00 87.96           C  
ATOM   4405  CB  VAL A 289      24.523  38.569 -68.119  1.00 87.96           C  
ATOM   4406  HB  VAL A 289      23.990  38.612 -67.169  1.00 87.96           H  
ATOM   4407  O   VAL A 289      24.192  41.234 -66.835  1.00 87.96           O  
ATOM   4408  CG1 VAL A 289      23.487  38.606 -69.249  1.00 87.96           C  
ATOM   4409 HG11 VAL A 289      23.991  38.558 -70.214  1.00 87.96           H  
ATOM   4410 HG12 VAL A 289      22.906  39.526 -69.198  1.00 87.96           H  
ATOM   4411 HG13 VAL A 289      22.803  37.763 -69.156  1.00 87.96           H  
ATOM   4412  CG2 VAL A 289      25.245  37.215 -68.189  1.00 87.96           C  
ATOM   4413 HG21 VAL A 289      24.518  36.409 -68.094  1.00 87.96           H  
ATOM   4414 HG22 VAL A 289      25.964  37.124 -67.375  1.00 87.96           H  
ATOM   4415 HG23 VAL A 289      25.760  37.119 -69.145  1.00 87.96           H  
ATOM   4416  N   VAL A 290      24.716  41.983 -68.891  1.00 87.58           N  
ATOM   4417  H   VAL A 290      25.212  41.787 -69.748  1.00 87.58           H  
ATOM   4418  CA  VAL A 290      24.014  43.269 -68.780  1.00 87.58           C  
ATOM   4419  HA  VAL A 290      23.570  43.358 -67.789  1.00 87.58           H  
ATOM   4420  C   VAL A 290      22.890  43.302 -69.805  1.00 87.58           C  
ATOM   4421  CB  VAL A 290      24.975  44.462 -68.953  1.00 87.58           C  
ATOM   4422  HB  VAL A 290      25.389  44.452 -69.962  1.00 87.58           H  
ATOM   4423  O   VAL A 290      23.133  43.257 -71.005  1.00 87.58           O  
ATOM   4424  CG1 VAL A 290      24.239  45.792 -68.741  1.00 87.58           C  
ATOM   4425 HG11 VAL A 290      23.456  45.914 -69.489  1.00 87.58           H  
ATOM   4426 HG12 VAL A 290      24.941  46.618 -68.853  1.00 87.58           H  
ATOM   4427 HG13 VAL A 290      23.802  45.826 -67.743  1.00 87.58           H  
ATOM   4428  CG2 VAL A 290      26.138  44.398 -67.956  1.00 87.58           C  
ATOM   4429 HG21 VAL A 290      26.760  45.288 -68.052  1.00 87.58           H  
ATOM   4430 HG22 VAL A 290      25.763  44.335 -66.934  1.00 87.58           H  
ATOM   4431 HG23 VAL A 290      26.761  43.529 -68.167  1.00 87.58           H  
ATOM   4432  N   VAL A 291      21.647  43.368 -69.341  1.00 84.70           N  
ATOM   4433  H   VAL A 291      21.507  43.411 -68.341  1.00 84.70           H  
ATOM   4434  CA  VAL A 291      20.449  43.448 -70.184  1.00 84.70           C  
ATOM   4435  HA  VAL A 291      20.715  43.263 -71.224  1.00 84.70           H  
ATOM   4436  C   VAL A 291      19.878  44.862 -70.075  1.00 84.70           C  
ATOM   4437  CB  VAL A 291      19.411  42.387 -69.769  1.00 84.70           C  
ATOM   4438  HB  VAL A 291      19.014  42.637 -68.786  1.00 84.70           H  
ATOM   4439  O   VAL A 291      19.639  45.343 -68.966  1.00 84.70           O  
ATOM   4440  CG1 VAL A 291      18.251  42.336 -70.769  1.00 84.70           C  
ATOM   4441 HG11 VAL A 291      17.529  41.578 -70.464  1.00 84.70           H  
ATOM   4442 HG12 VAL A 291      17.736  43.296 -70.804  1.00 84.70           H  
ATOM   4443 HG13 VAL A 291      18.619  42.099 -71.767  1.00 84.70           H  
ATOM   4444  CG2 VAL A 291      20.018  40.979 -69.685  1.00 84.70           C  
ATOM   4445 HG21 VAL A 291      20.804  40.944 -68.931  1.00 84.70           H  
ATOM   4446 HG22 VAL A 291      19.239  40.272 -69.400  1.00 84.70           H  
ATOM   4447 HG23 VAL A 291      20.430  40.691 -70.652  1.00 84.70           H  
ATOM   4448  N   ALA A 292      19.673  45.538 -71.209  1.00 76.84           N  
ATOM   4449  H   ALA A 292      19.852  45.075 -72.088  1.00 76.84           H  
ATOM   4450  CA  ALA A 292      19.055  46.864 -71.232  1.00 76.84           C  
ATOM   4451  HA  ALA A 292      19.457  47.445 -70.402  1.00 76.84           H  
ATOM   4452  C   ALA A 292      17.531  46.768 -71.037  1.00 76.84           C  
ATOM   4453  CB  ALA A 292      19.435  47.585 -72.531  1.00 76.84           C  
ATOM   4454  HB1 ALA A 292      19.091  47.010 -73.391  1.00 76.84           H  
ATOM   4455  HB2 ALA A 292      20.517  47.697 -72.587  1.00 76.84           H  
ATOM   4456  HB3 ALA A 292      18.972  48.572 -72.553  1.00 76.84           H  
ATOM   4457  O   ALA A 292      16.892  45.843 -71.546  1.00 76.84           O  
ATOM   4458  N   GLU A 293      16.934  47.735 -70.331  1.00 70.52           N  
ATOM   4459  H   GLU A 293      17.490  48.483 -69.940  1.00 70.52           H  
ATOM   4460  CA  GLU A 293      15.480  47.780 -70.134  1.00 70.52           C  
ATOM   4461  HA  GLU A 293      15.185  46.892 -69.576  1.00 70.52           H  
ATOM   4462  C   GLU A 293      14.738  47.750 -71.479  1.00 70.52           C  
ATOM   4463  CB  GLU A 293      15.047  49.017 -69.328  1.00 70.52           C  
ATOM   4464  HB2 GLU A 293      13.981  49.170 -69.493  1.00 70.52           H  
ATOM   4465  HB3 GLU A 293      15.582  49.894 -69.691  1.00 70.52           H  
ATOM   4466  O   GLU A 293      15.044  48.510 -72.397  1.00 70.52           O  
ATOM   4467  CG  GLU A 293      15.268  48.848 -67.816  1.00 70.52           C  
ATOM   4468  HG2 GLU A 293      14.798  47.916 -67.502  1.00 70.52           H  
ATOM   4469  HG3 GLU A 293      16.338  48.767 -67.625  1.00 70.52           H  
ATOM   4470  CD  GLU A 293      14.686  50.009 -66.987  1.00 70.52           C  
ATOM   4471  OE1 GLU A 293      14.572  49.824 -65.754  1.00 70.52           O  
ATOM   4472  OE2 GLU A 293      14.356  51.062 -67.579  1.00 70.52           O  
ATOM   4473  N   ASN A 294      13.748  46.857 -71.587  1.00 69.21           N  
ATOM   4474  H   ASN A 294      13.550  46.279 -70.783  1.00 69.21           H  
ATOM   4475  CA  ASN A 294      12.913  46.653 -72.778  1.00 69.21           C  
ATOM   4476  HA  ASN A 294      12.283  45.790 -72.564  1.00 69.21           H  
ATOM   4477  C   ASN A 294      13.666  46.266 -74.068  1.00 69.21           C  
ATOM   4478  CB  ASN A 294      11.970  47.857 -72.958  1.00 69.21           C  
ATOM   4479  HB2 ASN A 294      11.326  47.693 -73.821  1.00 69.21           H  
ATOM   4480  HB3 ASN A 294      12.559  48.755 -73.145  1.00 69.21           H  
ATOM   4481  O   ASN A 294      13.115  46.414 -75.160  1.00 69.21           O  
ATOM   4482  CG  ASN A 294      11.070  48.071 -71.760  1.00 69.21           C  
ATOM   4483  ND2 ASN A 294      10.831  49.302 -71.378  1.00 69.21           N  
ATOM   4484 HD21 ASN A 294      11.339  50.066 -71.800  1.00 69.21           H  
ATOM   4485 HD22 ASN A 294      10.317  49.404 -70.515  1.00 69.21           H  
ATOM   4486  OD1 ASN A 294      10.567  47.140 -71.155  1.00 69.21           O  
ATOM   4487  N   SER A 295      14.887  45.732 -73.970  1.00 73.58           N  
ATOM   4488  H   SER A 295      15.317  45.657 -73.059  1.00 73.58           H  
ATOM   4489  CA  SER A 295      15.645  45.231 -75.121  1.00 73.58           C  
ATOM   4490  HA  SER A 295      15.128  45.517 -76.037  1.00 73.58           H  
ATOM   4491  C   SER A 295      15.805  43.705 -75.074  1.00 73.58           C  
ATOM   4492  CB  SER A 295      17.013  45.903 -75.165  1.00 73.58           C  
ATOM   4493  HB2 SER A 295      17.597  45.575 -74.305  1.00 73.58           H  
ATOM   4494  HB3 SER A 295      16.889  46.985 -75.123  1.00 73.58           H  
ATOM   4495  O   SER A 295      16.170  43.168 -74.030  1.00 73.58           O  
ATOM   4496  OG  SER A 295      17.686  45.549 -76.359  1.00 73.58           O  
ATOM   4497  HG  SER A 295      18.571  45.918 -76.301  1.00 73.58           H  
ATOM   4498  N   PRO A 296      15.606  42.975 -76.193  1.00 73.46           N  
ATOM   4499  CA  PRO A 296      15.955  41.554 -76.292  1.00 73.46           C  
ATOM   4500  HA  PRO A 296      15.640  41.026 -75.392  1.00 73.46           H  
ATOM   4501  C   PRO A 296      17.469  41.328 -76.473  1.00 73.46           C  
ATOM   4502  CB  PRO A 296      15.152  41.050 -77.494  1.00 73.46           C  
ATOM   4503  HB2 PRO A 296      14.128  40.843 -77.184  1.00 73.46           H  
ATOM   4504  HB3 PRO A 296      15.590  40.168 -77.960  1.00 73.46           H  
ATOM   4505  O   PRO A 296      17.894  40.209 -76.778  1.00 73.46           O  
ATOM   4506  CG  PRO A 296      15.168  42.259 -78.429  1.00 73.46           C  
ATOM   4507  HG2 PRO A 296      14.332  42.240 -79.128  1.00 73.46           H  
ATOM   4508  HG3 PRO A 296      16.116  42.295 -78.966  1.00 73.46           H  
ATOM   4509  CD  PRO A 296      15.075  43.446 -77.468  1.00 73.46           C  
ATOM   4510  HD2 PRO A 296      15.656  44.284 -77.853  1.00 73.46           H  
ATOM   4511  HD3 PRO A 296      14.033  43.738 -77.339  1.00 73.46           H  
ATOM   4512  N   LEU A 297      18.270  42.395 -76.369  1.00 83.69           N  
ATOM   4513  H   LEU A 297      17.863  43.267 -76.063  1.00 83.69           H  
ATOM   4514  CA  LEU A 297      19.719  42.361 -76.492  1.00 83.69           C  
ATOM   4515  HA  LEU A 297      19.987  41.403 -76.935  1.00 83.69           H  
ATOM   4516  C   LEU A 297      20.387  42.435 -75.117  1.00 83.69           C  
ATOM   4517  CB  LEU A 297      20.229  43.477 -77.421  1.00 83.69           C  
ATOM   4518  HB2 LEU A 297      21.306  43.356 -77.533  1.00 83.69           H  
ATOM   4519  HB3 LEU A 297      20.058  44.436 -76.933  1.00 83.69           H  
ATOM   4520  O   LEU A 297      19.901  43.115 -74.211  1.00 83.69           O  
ATOM   4521  CG  LEU A 297      19.591  43.510 -78.821  1.00 83.69           C  
ATOM   4522  HG  LEU A 297      18.513  43.642 -78.733  1.00 83.69           H  
ATOM   4523  CD1 LEU A 297      20.147  44.696 -79.609  1.00 83.69           C  
ATOM   4524 HD11 LEU A 297      21.224  44.588 -79.732  1.00 83.69           H  
ATOM   4525 HD12 LEU A 297      19.672  44.746 -80.589  1.00 83.69           H  
ATOM   4526 HD13 LEU A 297      19.939  45.621 -79.072  1.00 83.69           H  
ATOM   4527  CD2 LEU A 297      19.866  42.232 -79.616  1.00 83.69           C  
ATOM   4528 HD21 LEU A 297      20.939  42.046 -79.660  1.00 83.69           H  
ATOM   4529 HD22 LEU A 297      19.381  41.389 -79.123  1.00 83.69           H  
ATOM   4530 HD23 LEU A 297      19.468  42.330 -80.626  1.00 83.69           H  
ATOM   4531  N   PHE A 298      21.522  41.762 -74.989  1.00 86.70           N  
ATOM   4532  H   PHE A 298      21.873  41.251 -75.786  1.00 86.70           H  
ATOM   4533  CA  PHE A 298      22.348  41.754 -73.792  1.00 86.70           C  
ATOM   4534  HA  PHE A 298      22.087  42.616 -73.178  1.00 86.70           H  
ATOM   4535  C   PHE A 298      23.827  41.880 -74.150  1.00 86.70           C  
ATOM   4536  CB  PHE A 298      22.068  40.482 -72.982  1.00 86.70           C  
ATOM   4537  HB2 PHE A 298      22.526  40.597 -72.000  1.00 86.70           H  
ATOM   4538  HB3 PHE A 298      20.992  40.397 -72.831  1.00 86.70           H  
ATOM   4539  O   PHE A 298      24.257  41.453 -75.221  1.00 86.70           O  
ATOM   4540  CG  PHE A 298      22.570  39.187 -73.600  1.00 86.70           C  
ATOM   4541  CD1 PHE A 298      21.806  38.516 -74.574  1.00 86.70           C  
ATOM   4542  HD1 PHE A 298      20.877  38.946 -74.918  1.00 86.70           H  
ATOM   4543  CD2 PHE A 298      23.800  38.643 -73.185  1.00 86.70           C  
ATOM   4544  HD2 PHE A 298      24.410  39.175 -72.470  1.00 86.70           H  
ATOM   4545  CE1 PHE A 298      22.246  37.283 -75.091  1.00 86.70           C  
ATOM   4546  HE1 PHE A 298      21.656  36.764 -75.833  1.00 86.70           H  
ATOM   4547  CE2 PHE A 298      24.238  37.411 -73.701  1.00 86.70           C  
ATOM   4548  HE2 PHE A 298      25.183  37.000 -73.376  1.00 86.70           H  
ATOM   4549  CZ  PHE A 298      23.453  36.723 -74.640  1.00 86.70           C  
ATOM   4550  HZ  PHE A 298      23.785  35.767 -75.017  1.00 86.70           H  
ATOM   4551  N   ASP A 299      24.608  42.415 -73.225  1.00 87.73           N  
ATOM   4552  H   ASP A 299      24.182  42.764 -72.378  1.00 87.73           H  
ATOM   4553  CA  ASP A 299      26.059  42.438 -73.304  1.00 87.73           C  
ATOM   4554  HA  ASP A 299      26.366  42.211 -74.325  1.00 87.73           H  
ATOM   4555  C   ASP A 299      26.631  41.363 -72.377  1.00 87.73           C  
ATOM   4556  CB  ASP A 299      26.608  43.831 -72.963  1.00 87.73           C  
ATOM   4557  HB2 ASP A 299      27.697  43.782 -72.981  1.00 87.73           H  
ATOM   4558  HB3 ASP A 299      26.307  44.090 -71.948  1.00 87.73           H  
ATOM   4559  O   ASP A 299      26.118  41.132 -71.277  1.00 87.73           O  
ATOM   4560  CG  ASP A 299      26.169  44.952 -73.915  1.00 87.73           C  
ATOM   4561  OD1 ASP A 299      25.631  44.658 -75.010  1.00 87.73           O  
ATOM   4562  OD2 ASP A 299      26.443  46.119 -73.556  1.00 87.73           O  
ATOM   4563  N   LEU A 300      27.700  40.703 -72.818  1.00 87.11           N  
ATOM   4564  H   LEU A 300      28.059  40.951 -73.729  1.00 87.11           H  
ATOM   4565  CA  LEU A 300      28.490  39.795 -71.990  1.00 87.11           C  
ATOM   4566  HA  LEU A 300      27.991  39.646 -71.033  1.00 87.11           H  
ATOM   4567  C   LEU A 300      29.853  40.434 -71.727  1.00 87.11           C  
ATOM   4568  CB  LEU A 300      28.624  38.433 -72.690  1.00 87.11           C  
ATOM   4569  HB2 LEU A 300      29.301  38.546 -73.537  1.00 87.11           H  
ATOM   4570  HB3 LEU A 300      27.653  38.129 -73.083  1.00 87.11           H  
ATOM   4571  O   LEU A 300      30.627  40.646 -72.658  1.00 87.11           O  
ATOM   4572  CG  LEU A 300      29.165  37.330 -71.764  1.00 87.11           C  
ATOM   4573  HG  LEU A 300      29.890  37.740 -71.061  1.00 87.11           H  
ATOM   4574  CD1 LEU A 300      28.013  36.691 -70.989  1.00 87.11           C  
ATOM   4575 HD11 LEU A 300      28.382  35.862 -70.385  1.00 87.11           H  
ATOM   4576 HD12 LEU A 300      27.581  37.447 -70.333  1.00 87.11           H  
ATOM   4577 HD13 LEU A 300      27.252  36.321 -71.676  1.00 87.11           H  
ATOM   4578  CD2 LEU A 300      29.854  36.237 -72.576  1.00 87.11           C  
ATOM   4579 HD21 LEU A 300      29.172  35.863 -73.340  1.00 87.11           H  
ATOM   4580 HD22 LEU A 300      30.161  35.421 -71.922  1.00 87.11           H  
ATOM   4581 HD23 LEU A 300      30.743  36.652 -73.052  1.00 87.11           H  
ATOM   4582  N   ILE A 301      30.149  40.718 -70.465  1.00 88.53           N  
ATOM   4583  H   ILE A 301      29.447  40.546 -69.759  1.00 88.53           H  
ATOM   4584  CA  ILE A 301      31.399  41.331 -70.024  1.00 88.53           C  
ATOM   4585  HA  ILE A 301      31.988  41.611 -70.897  1.00 88.53           H  
ATOM   4586  C   ILE A 301      32.187  40.292 -69.226  1.00 88.53           C  
ATOM   4587  CB  ILE A 301      31.142  42.618 -69.207  1.00 88.53           C  
ATOM   4588  HB  ILE A 301      30.762  42.331 -68.227  1.00 88.53           H  
ATOM   4589  O   ILE A 301      31.710  39.767 -68.221  1.00 88.53           O  
ATOM   4590  CG1 ILE A 301      30.100  43.557 -69.861  1.00 88.53           C  
ATOM   4591 HG12 ILE A 301      29.175  43.011 -70.045  1.00 88.53           H  
ATOM   4592 HG13 ILE A 301      30.489  43.906 -70.817  1.00 88.53           H  
ATOM   4593  CG2 ILE A 301      32.481  43.343 -69.010  1.00 88.53           C  
ATOM   4594 HG21 ILE A 301      32.359  44.229 -68.387  1.00 88.53           H  
ATOM   4595 HG22 ILE A 301      33.213  42.689 -68.536  1.00 88.53           H  
ATOM   4596 HG23 ILE A 301      32.866  43.660 -69.980  1.00 88.53           H  
ATOM   4597  CD1 ILE A 301      29.722  44.778 -69.017  1.00 88.53           C  
ATOM   4598 HD11 ILE A 301      29.397  44.458 -68.027  1.00 88.53           H  
ATOM   4599 HD12 ILE A 301      28.904  45.309 -69.505  1.00 88.53           H  
ATOM   4600 HD13 ILE A 301      30.567  45.460 -68.924  1.00 88.53           H  
ATOM   4601  N   ILE A 302      33.398  39.985 -69.671  1.00 87.89           N  
ATOM   4602  H   ILE A 302      33.729  40.464 -70.497  1.00 87.89           H  
ATOM   4603  CA  ILE A 302      34.333  39.092 -68.992  1.00 87.89           C  
ATOM   4604  HA  ILE A 302      33.791  38.485 -68.266  1.00 87.89           H  
ATOM   4605  C   ILE A 302      35.341  39.950 -68.243  1.00 87.89           C  
ATOM   4606  CB  ILE A 302      35.029  38.142 -69.986  1.00 87.89           C  
ATOM   4607  HB  ILE A 302      35.700  38.740 -70.603  1.00 87.89           H  
ATOM   4608  O   ILE A 302      36.050  40.757 -68.842  1.00 87.89           O  
ATOM   4609  CG1 ILE A 302      34.045  37.423 -70.937  1.00 87.89           C  
ATOM   4610 HG12 ILE A 302      34.614  36.775 -71.603  1.00 87.89           H  
ATOM   4611 HG13 ILE A 302      33.550  38.162 -71.568  1.00 87.89           H  
ATOM   4612  CG2 ILE A 302      35.896  37.117 -69.231  1.00 87.89           C  
ATOM   4613 HG21 ILE A 302      36.689  37.625 -68.682  1.00 87.89           H  
ATOM   4614 HG22 ILE A 302      35.288  36.547 -68.528  1.00 87.89           H  
ATOM   4615 HG23 ILE A 302      36.361  36.435 -69.942  1.00 87.89           H  
ATOM   4616  CD1 ILE A 302      32.968  36.581 -70.239  1.00 87.89           C  
ATOM   4617 HD11 ILE A 302      32.306  36.154 -70.991  1.00 87.89           H  
ATOM   4618 HD12 ILE A 302      33.434  35.767 -69.683  1.00 87.89           H  
ATOM   4619 HD13 ILE A 302      32.374  37.199 -69.566  1.00 87.89           H  
ATOM   4620  N   LYS A 303      35.420  39.758 -66.930  1.00 87.99           N  
ATOM   4621  H   LYS A 303      34.779  39.096 -66.516  1.00 87.99           H  
ATOM   4622  CA  LYS A 303      36.331  40.465 -66.030  1.00 87.99           C  
ATOM   4623  HA  LYS A 303      36.951  41.147 -66.612  1.00 87.99           H  
ATOM   4624  C   LYS A 303      37.266  39.484 -65.338  1.00 87.99           C  
ATOM   4625  CB  LYS A 303      35.525  41.293 -65.014  1.00 87.99           C  
ATOM   4626  HB2 LYS A 303      34.840  40.637 -64.476  1.00 87.99           H  
ATOM   4627  HB3 LYS A 303      36.212  41.741 -64.295  1.00 87.99           H  
ATOM   4628  O   LYS A 303      36.914  38.322 -65.124  1.00 87.99           O  
ATOM   4629  CG  LYS A 303      34.720  42.412 -65.687  1.00 87.99           C  
ATOM   4630  HG2 LYS A 303      35.416  43.109 -66.154  1.00 87.99           H  
ATOM   4631  HG3 LYS A 303      34.071  41.990 -66.454  1.00 87.99           H  
ATOM   4632  CD  LYS A 303      33.851  43.181 -64.690  1.00 87.99           C  
ATOM   4633  HD2 LYS A 303      34.471  43.561 -63.878  1.00 87.99           H  
ATOM   4634  HD3 LYS A 303      33.084  42.520 -64.287  1.00 87.99           H  
ATOM   4635  CE  LYS A 303      33.201  44.347 -65.439  1.00 87.99           C  
ATOM   4636  HE2 LYS A 303      32.643  43.952 -66.288  1.00 87.99           H  
ATOM   4637  HE3 LYS A 303      33.989  44.993 -65.825  1.00 87.99           H  
ATOM   4638  NZ  LYS A 303      32.287  45.121 -64.573  1.00 87.99           N  
ATOM   4639  HZ1 LYS A 303      32.720  45.367 -63.695  1.00 87.99           H  
ATOM   4640  HZ2 LYS A 303      31.962  45.946 -65.057  1.00 87.99           H  
ATOM   4641  HZ3 LYS A 303      31.451  44.578 -64.411  1.00 87.99           H  
ATOM   4642  N   LYS A 304      38.453  39.933 -64.941  1.00 84.17           N  
ATOM   4643  H   LYS A 304      38.676  40.898 -65.139  1.00 84.17           H  
ATOM   4644  CA  LYS A 304      39.267  39.190 -63.967  1.00 84.17           C  
ATOM   4645  HA  LYS A 304      39.440  38.172 -64.317  1.00 84.17           H  
ATOM   4646  C   LYS A 304      38.531  39.118 -62.630  1.00 84.17           C  
ATOM   4647  CB  LYS A 304      40.599  39.900 -63.758  1.00 84.17           C  
ATOM   4648  HB2 LYS A 304      41.045  39.551 -62.827  1.00 84.17           H  
ATOM   4649  HB3 LYS A 304      40.391  40.966 -63.670  1.00 84.17           H  
ATOM   4650  O   LYS A 304      37.992  40.120 -62.178  1.00 84.17           O  
ATOM   4651  CG  LYS A 304      41.592  39.679 -64.897  1.00 84.17           C  
ATOM   4652  HG2 LYS A 304      41.201  40.143 -65.803  1.00 84.17           H  
ATOM   4653  HG3 LYS A 304      41.754  38.612 -65.050  1.00 84.17           H  
ATOM   4654  CD  LYS A 304      42.903  40.352 -64.503  1.00 84.17           C  
ATOM   4655  HD2 LYS A 304      43.236  39.947 -63.547  1.00 84.17           H  
ATOM   4656  HD3 LYS A 304      42.718  41.418 -64.366  1.00 84.17           H  
ATOM   4657  CE  LYS A 304      44.009  40.169 -65.536  1.00 84.17           C  
ATOM   4658  HE2 LYS A 304      44.195  39.104 -65.676  1.00 84.17           H  
ATOM   4659  HE3 LYS A 304      43.688  40.609 -66.480  1.00 84.17           H  
ATOM   4660  NZ  LYS A 304      45.216  40.854 -65.026  1.00 84.17           N  
ATOM   4661  HZ1 LYS A 304      44.989  41.815 -64.813  1.00 84.17           H  
ATOM   4662  HZ2 LYS A 304      45.488  40.452 -64.140  1.00 84.17           H  
ATOM   4663  HZ3 LYS A 304      45.990  40.816 -65.674  1.00 84.17           H  
ATOM   4664  N   SER A 305      38.539  37.954 -61.978  1.00 82.42           N  
ATOM   4665  H   SER A 305      38.968  37.141 -62.397  1.00 82.42           H  
ATOM   4666  CA  SER A 305      37.886  37.808 -60.669  1.00 82.42           C  
ATOM   4667  HA  SER A 305      36.885  38.234 -60.734  1.00 82.42           H  
ATOM   4668  C   SER A 305      38.612  38.537 -59.530  1.00 82.42           C  
ATOM   4669  CB  SER A 305      37.744  36.326 -60.314  1.00 82.42           C  
ATOM   4670  HB2 SER A 305      38.731  35.884 -60.182  1.00 82.42           H  
ATOM   4671  HB3 SER A 305      37.223  35.810 -61.121  1.00 82.42           H  
ATOM   4672  O   SER A 305      37.997  38.762 -58.493  1.00 82.42           O  
ATOM   4673  OG  SER A 305      36.996  36.179 -59.125  1.00 82.42           O  
ATOM   4674  HG  SER A 305      37.251  36.888 -58.530  1.00 82.42           H  
ATOM   4675  N   GLU A 306      39.901  38.854 -59.681  1.00 81.44           N  
ATOM   4676  H   GLU A 306      40.365  38.606 -60.543  1.00 81.44           H  
ATOM   4677  CA  GLU A 306      40.726  39.443 -58.613  1.00 81.44           C  
ATOM   4678  HA  GLU A 306      40.437  39.026 -57.649  1.00 81.44           H  
ATOM   4679  C   GLU A 306      40.566  40.964 -58.500  1.00 81.44           C  
ATOM   4680  CB  GLU A 306      42.204  39.103 -58.866  1.00 81.44           C  
ATOM   4681  HB2 GLU A 306      42.464  39.426 -59.874  1.00 81.44           H  
ATOM   4682  HB3 GLU A 306      42.819  39.655 -58.155  1.00 81.44           H  
ATOM   4683  O   GLU A 306      40.499  41.492 -57.393  1.00 81.44           O  
ATOM   4684  CG  GLU A 306      42.511  37.604 -58.713  1.00 81.44           C  
ATOM   4685  HG2 GLU A 306      41.820  37.035 -59.335  1.00 81.44           H  
ATOM   4686  HG3 GLU A 306      42.340  37.316 -57.676  1.00 81.44           H  
ATOM   4687  CD  GLU A 306      43.947  37.229 -59.121  1.00 81.44           C  
ATOM   4688  OE1 GLU A 306      44.234  36.012 -59.106  1.00 81.44           O  
ATOM   4689  OE2 GLU A 306      44.728  38.131 -59.502  1.00 81.44           O  
ATOM   4690  N   ASP A 307      40.506  41.665 -59.634  1.00 83.56           N  
ATOM   4691  H   ASP A 307      40.592  41.178 -60.514  1.00 83.56           H  
ATOM   4692  CA  ASP A 307      40.562  43.131 -59.703  1.00 83.56           C  
ATOM   4693  HA  ASP A 307      40.422  43.533 -58.699  1.00 83.56           H  
ATOM   4694  C   ASP A 307      39.428  43.755 -60.543  1.00 83.56           C  
ATOM   4695  CB  ASP A 307      41.975  43.557 -60.163  1.00 83.56           C  
ATOM   4696  HB2 ASP A 307      42.039  44.645 -60.158  1.00 83.56           H  
ATOM   4697  HB3 ASP A 307      42.698  43.185 -59.437  1.00 83.56           H  
ATOM   4698  O   ASP A 307      39.426  44.962 -60.772  1.00 83.56           O  
ATOM   4699  CG  ASP A 307      42.380  43.046 -61.554  1.00 83.56           C  
ATOM   4700  OD1 ASP A 307      41.506  42.546 -62.300  1.00 83.56           O  
ATOM   4701  OD2 ASP A 307      43.562  43.166 -61.944  1.00 83.56           O  
ATOM   4702  N   ASP A 308      38.452  42.952 -60.993  1.00 82.70           N  
ATOM   4703  H   ASP A 308      38.510  41.971 -60.759  1.00 82.70           H  
ATOM   4704  CA  ASP A 308      37.323  43.369 -61.841  1.00 82.70           C  
ATOM   4705  HA  ASP A 308      36.846  42.447 -62.174  1.00 82.70           H  
ATOM   4706  C   ASP A 308      37.742  44.056 -63.164  1.00 82.70           C  
ATOM   4707  CB  ASP A 308      36.264  44.151 -61.015  1.00 82.70           C  
ATOM   4708  HB2 ASP A 308      36.754  44.702 -60.212  1.00 82.70           H  
ATOM   4709  HB3 ASP A 308      35.781  44.894 -61.650  1.00 82.70           H  
ATOM   4710  O   ASP A 308      36.915  44.683 -63.835  1.00 82.70           O  
ATOM   4711  CG  ASP A 308      35.130  43.299 -60.413  1.00 82.70           C  
ATOM   4712  OD1 ASP A 308      34.906  42.137 -60.817  1.00 82.70           O  
ATOM   4713  OD2 ASP A 308      34.320  43.816 -59.611  1.00 82.70           O  
ATOM   4714  N   THR A 309      39.001  43.897 -63.597  1.00 86.03           N  
ATOM   4715  H   THR A 309      39.664  43.441 -62.986  1.00 86.03           H  
ATOM   4716  CA  THR A 309      39.474  44.461 -64.869  1.00 86.03           C  
ATOM   4717  HA  THR A 309      39.263  45.531 -64.856  1.00 86.03           H  
ATOM   4718  C   THR A 309      38.732  43.818 -66.037  1.00 86.03           C  
ATOM   4719  CB  THR A 309      40.982  44.274 -65.091  1.00 86.03           C  
ATOM   4720  HB  THR A 309      41.197  43.237 -65.350  1.00 86.03           H  
ATOM   4721  O   THR A 309      38.757  42.594 -66.188  1.00 86.03           O  
ATOM   4722  CG2 THR A 309      41.511  45.199 -66.188  1.00 86.03           C  
ATOM   4723 HG21 THR A 309      41.033  44.965 -67.139  1.00 86.03           H  
ATOM   4724 HG22 THR A 309      41.310  46.238 -65.926  1.00 86.03           H  
ATOM   4725 HG23 THR A 309      42.587  45.061 -66.293  1.00 86.03           H  
ATOM   4726  OG1 THR A 309      41.726  44.616 -63.961  1.00 86.03           O  
ATOM   4727  HG1 THR A 309      41.673  43.888 -63.337  1.00 86.03           H  
ATOM   4728  N   GLU A 310      38.097  44.635 -66.878  1.00 87.48           N  
ATOM   4729  H   GLU A 310      38.099  45.626 -66.679  1.00 87.48           H  
ATOM   4730  CA  GLU A 310      37.411  44.187 -68.092  1.00 87.48           C  
ATOM   4731  HA  GLU A 310      36.735  43.374 -67.828  1.00 87.48           H  
ATOM   4732  C   GLU A 310      38.417  43.635 -69.110  1.00 87.48           C  
ATOM   4733  CB  GLU A 310      36.558  45.337 -68.649  1.00 87.48           C  
ATOM   4734  HB2 GLU A 310      37.204  46.152 -68.975  1.00 87.48           H  
ATOM   4735  HB3 GLU A 310      35.925  45.701 -67.840  1.00 87.48           H  
ATOM   4736  O   GLU A 310      39.353  44.320 -69.521  1.00 87.48           O  
ATOM   4737  CG  GLU A 310      35.666  44.895 -69.818  1.00 87.48           C  
ATOM   4738  HG2 GLU A 310      35.119  44.001 -69.519  1.00 87.48           H  
ATOM   4739  HG3 GLU A 310      36.297  44.626 -70.664  1.00 87.48           H  
ATOM   4740  CD  GLU A 310      34.675  45.998 -70.231  1.00 87.48           C  
ATOM   4741  OE1 GLU A 310      34.584  46.283 -71.444  1.00 87.48           O  
ATOM   4742  OE2 GLU A 310      33.985  46.537 -69.335  1.00 87.48           O  
ATOM   4743  N   LEU A 311      38.239  42.366 -69.478  1.00 85.36           N  
ATOM   4744  H   LEU A 311      37.441  41.874 -69.100  1.00 85.36           H  
ATOM   4745  CA  LEU A 311      39.091  41.639 -70.420  1.00 85.36           C  
ATOM   4746  HA  LEU A 311      40.045  42.153 -70.532  1.00 85.36           H  
ATOM   4747  C   LEU A 311      38.471  41.555 -71.810  1.00 85.36           C  
ATOM   4748  CB  LEU A 311      39.322  40.209 -69.904  1.00 85.36           C  
ATOM   4749  HB2 LEU A 311      38.354  39.726 -69.769  1.00 85.36           H  
ATOM   4750  HB3 LEU A 311      39.854  39.654 -70.677  1.00 85.36           H  
ATOM   4751  O   LEU A 311      39.181  41.622 -72.809  1.00 85.36           O  
ATOM   4752  CG  LEU A 311      40.114  40.099 -68.597  1.00 85.36           C  
ATOM   4753  HG  LEU A 311      39.582  40.599 -67.788  1.00 85.36           H  
ATOM   4754  CD1 LEU A 311      40.241  38.616 -68.249  1.00 85.36           C  
ATOM   4755 HD11 LEU A 311      40.799  38.491 -67.321  1.00 85.36           H  
ATOM   4756 HD12 LEU A 311      40.744  38.081 -69.055  1.00 85.36           H  
ATOM   4757 HD13 LEU A 311      39.244  38.196 -68.111  1.00 85.36           H  
ATOM   4758  CD2 LEU A 311      41.517  40.696 -68.734  1.00 85.36           C  
ATOM   4759 HD21 LEU A 311      41.436  41.780 -68.819  1.00 85.36           H  
ATOM   4760 HD22 LEU A 311      42.110  40.466 -67.850  1.00 85.36           H  
ATOM   4761 HD23 LEU A 311      42.009  40.300 -69.623  1.00 85.36           H  
ATOM   4762  N   GLU A 312      37.160  41.346 -71.869  1.00 85.40           N  
ATOM   4763  H   GLU A 312      36.634  41.311 -71.008  1.00 85.40           H  
ATOM   4764  CA  GLU A 312      36.427  41.142 -73.113  1.00 85.40           C  
ATOM   4765  HA  GLU A 312      36.890  41.731 -73.905  1.00 85.40           H  
ATOM   4766  C   GLU A 312      34.987  41.617 -72.922  1.00 85.40           C  
ATOM   4767  CB  GLU A 312      36.500  39.651 -73.499  1.00 85.40           C  
ATOM   4768  HB2 GLU A 312      35.995  39.054 -72.739  1.00 85.40           H  
ATOM   4769  HB3 GLU A 312      37.548  39.353 -73.527  1.00 85.40           H  
ATOM   4770  O   GLU A 312      34.341  41.247 -71.943  1.00 85.40           O  
ATOM   4771  CG  GLU A 312      35.871  39.330 -74.862  1.00 85.40           C  
ATOM   4772  HG2 GLU A 312      34.813  39.587 -74.830  1.00 85.40           H  
ATOM   4773  HG3 GLU A 312      36.346  39.957 -75.617  1.00 85.40           H  
ATOM   4774  CD  GLU A 312      36.016  37.849 -75.271  1.00 85.40           C  
ATOM   4775  OE1 GLU A 312      35.495  37.498 -76.354  1.00 85.40           O  
ATOM   4776  OE2 GLU A 312      36.655  37.041 -74.550  1.00 85.40           O  
ATOM   4777  N   LYS A 313      34.475  42.416 -73.859  1.00 87.65           N  
ATOM   4778  H   LYS A 313      35.064  42.708 -74.626  1.00 87.65           H  
ATOM   4779  CA  LYS A 313      33.079  42.855 -73.880  1.00 87.65           C  
ATOM   4780  HA  LYS A 313      32.525  42.317 -73.111  1.00 87.65           H  
ATOM   4781  C   LYS A 313      32.449  42.512 -75.220  1.00 87.65           C  
ATOM   4782  CB  LYS A 313      32.999  44.346 -73.535  1.00 87.65           C  
ATOM   4783  HB2 LYS A 313      33.432  44.467 -72.542  1.00 87.65           H  
ATOM   4784  HB3 LYS A 313      33.572  44.934 -74.252  1.00 87.65           H  
ATOM   4785  O   LYS A 313      32.870  42.999 -76.267  1.00 87.65           O  
ATOM   4786  CG  LYS A 313      31.550  44.840 -73.496  1.00 87.65           C  
ATOM   4787  HG2 LYS A 313      30.975  44.200 -72.827  1.00 87.65           H  
ATOM   4788  HG3 LYS A 313      31.113  44.751 -74.491  1.00 87.65           H  
ATOM   4789  CD  LYS A 313      31.457  46.300 -73.042  1.00 87.65           C  
ATOM   4790  HD2 LYS A 313      32.052  46.453 -72.141  1.00 87.65           H  
ATOM   4791  HD3 LYS A 313      31.848  46.934 -73.838  1.00 87.65           H  
ATOM   4792  CE  LYS A 313      29.994  46.646 -72.744  1.00 87.65           C  
ATOM   4793  HE2 LYS A 313      29.742  46.295 -71.744  1.00 87.65           H  
ATOM   4794  HE3 LYS A 313      29.353  46.119 -73.451  1.00 87.65           H  
ATOM   4795  NZ  LYS A 313      29.744  48.094 -72.876  1.00 87.65           N  
ATOM   4796  HZ1 LYS A 313      28.763  48.286 -72.730  1.00 87.65           H  
ATOM   4797  HZ2 LYS A 313      30.349  48.633 -72.273  1.00 87.65           H  
ATOM   4798  HZ3 LYS A 313      29.931  48.335 -73.838  1.00 87.65           H  
ATOM   4799  N   LEU A 314      31.428  41.666 -75.175  1.00 84.98           N  
ATOM   4800  H   LEU A 314      31.158  41.310 -74.269  1.00 84.98           H  
ATOM   4801  CA  LEU A 314      30.628  41.269 -76.324  1.00 84.98           C  
ATOM   4802  HA  LEU A 314      31.137  41.546 -77.247  1.00 84.98           H  
ATOM   4803  C   LEU A 314      29.300  42.021 -76.270  1.00 84.98           C  
ATOM   4804  CB  LEU A 314      30.430  39.746 -76.315  1.00 84.98           C  
ATOM   4805  HB2 LEU A 314      29.786  39.483 -77.154  1.00 84.98           H  
ATOM   4806  HB3 LEU A 314      29.908  39.484 -75.394  1.00 84.98           H  
ATOM   4807  O   LEU A 314      28.407  41.654 -75.509  1.00 84.98           O  
ATOM   4808  CG  LEU A 314      31.711  38.901 -76.400  1.00 84.98           C  
ATOM   4809  HG  LEU A 314      32.382  39.162 -75.581  1.00 84.98           H  
ATOM   4810  CD1 LEU A 314      31.343  37.421 -76.270  1.00 84.98           C  
ATOM   4811 HD11 LEU A 314      32.257  36.827 -76.280  1.00 84.98           H  
ATOM   4812 HD12 LEU A 314      30.705  37.116 -77.098  1.00 84.98           H  
ATOM   4813 HD13 LEU A 314      30.825  37.253 -75.326  1.00 84.98           H  
ATOM   4814  CD2 LEU A 314      32.435  39.101 -77.731  1.00 84.98           C  
ATOM   4815 HD21 LEU A 314      31.780  38.856 -78.568  1.00 84.98           H  
ATOM   4816 HD22 LEU A 314      32.787  40.129 -77.815  1.00 84.98           H  
ATOM   4817 HD23 LEU A 314      33.309  38.451 -77.762  1.00 84.98           H  
ATOM   4818  N   GLU A 315      29.191  43.080 -77.070  1.00 85.13           N  
ATOM   4819  H   GLU A 315      30.010  43.388 -77.574  1.00 85.13           H  
ATOM   4820  CA  GLU A 315      28.015  43.954 -77.079  1.00 85.13           C  
ATOM   4821  HA  GLU A 315      27.584  43.936 -76.078  1.00 85.13           H  
ATOM   4822  C   GLU A 315      26.925  43.493 -78.058  1.00 85.13           C  
ATOM   4823  CB  GLU A 315      28.403  45.412 -77.370  1.00 85.13           C  
ATOM   4824  HB2 GLU A 315      28.832  45.469 -78.370  1.00 85.13           H  
ATOM   4825  HB3 GLU A 315      27.499  46.021 -77.346  1.00 85.13           H  
ATOM   4826  O   GLU A 315      27.209  43.004 -79.168  1.00 85.13           O  
ATOM   4827  CG  GLU A 315      29.402  45.977 -76.353  1.00 85.13           C  
ATOM   4828  HG2 GLU A 315      29.010  45.793 -75.352  1.00 85.13           H  
ATOM   4829  HG3 GLU A 315      30.346  45.444 -76.462  1.00 85.13           H  
ATOM   4830  CD  GLU A 315      29.670  47.479 -76.536  1.00 85.13           C  
ATOM   4831  OE1 GLU A 315      30.005  48.138 -75.521  1.00 85.13           O  
ATOM   4832  OE2 GLU A 315      29.574  47.964 -77.684  1.00 85.13           O  
ATOM   4833  N   GLY A 316      25.673  43.724 -77.655  1.00 82.51           N  
ATOM   4834  H   GLY A 316      25.556  44.096 -76.723  1.00 82.51           H  
ATOM   4835  CA  GLY A 316      24.478  43.614 -78.487  1.00 82.51           C  
ATOM   4836  HA2 GLY A 316      23.647  44.060 -77.941  1.00 82.51           H  
ATOM   4837  HA3 GLY A 316      24.632  44.179 -79.407  1.00 82.51           H  
ATOM   4838  C   GLY A 316      24.083  42.186 -78.856  1.00 82.51           C  
ATOM   4839  O   GLY A 316      23.523  41.983 -79.934  1.00 82.51           O  
ATOM   4840  N   LEU A 317      24.389  41.204 -78.007  1.00 84.29           N  
ATOM   4841  H   LEU A 317      24.737  41.468 -77.096  1.00 84.29           H  
ATOM   4842  CA  LEU A 317      24.064  39.794 -78.216  1.00 84.29           C  
ATOM   4843  HA  LEU A 317      24.367  39.514 -79.225  1.00 84.29           H  
ATOM   4844  C   LEU A 317      22.561  39.551 -78.095  1.00 84.29           C  
ATOM   4845  CB  LEU A 317      24.813  38.909 -77.204  1.00 84.29           C  
ATOM   4846  HB2 LEU A 317      24.433  39.131 -76.206  1.00 84.29           H  
ATOM   4847  HB3 LEU A 317      24.577  37.866 -77.415  1.00 84.29           H  
ATOM   4848  O   LEU A 317      21.874  40.208 -77.325  1.00 84.29           O  
ATOM   4849  CG  LEU A 317      26.341  39.073 -77.186  1.00 84.29           C  
ATOM   4850  HG  LEU A 317      26.604  40.112 -76.986  1.00 84.29           H  
ATOM   4851  CD1 LEU A 317      26.920  38.201 -76.074  1.00 84.29           C  
ATOM   4852 HD11 LEU A 317      26.533  38.553 -75.118  1.00 84.29           H  
ATOM   4853 HD12 LEU A 317      28.006  38.283 -76.062  1.00 84.29           H  
ATOM   4854 HD13 LEU A 317      26.638  37.158 -76.222  1.00 84.29           H  
ATOM   4855  CD2 LEU A 317      26.971  38.647 -78.515  1.00 84.29           C  
ATOM   4856 HD21 LEU A 317      26.571  39.256 -79.326  1.00 84.29           H  
ATOM   4857 HD22 LEU A 317      28.049  38.801 -78.466  1.00 84.29           H  
ATOM   4858 HD23 LEU A 317      26.769  37.594 -78.708  1.00 84.29           H  
ATOM   4859  N   SER A 318      22.043  38.572 -78.830  1.00 82.61           N  
ATOM   4860  H   SER A 318      22.657  38.085 -79.466  1.00 82.61           H  
ATOM   4861  CA  SER A 318      20.640  38.166 -78.764  1.00 82.61           C  
ATOM   4862  HA  SER A 318      20.134  38.734 -77.983  1.00 82.61           H  
ATOM   4863  C   SER A 318      20.506  36.688 -78.422  1.00 82.61           C  
ATOM   4864  CB  SER A 318      19.946  38.475 -80.087  1.00 82.61           C  
ATOM   4865  HB2 SER A 318      20.165  39.501 -80.382  1.00 82.61           H  
ATOM   4866  HB3 SER A 318      20.322  37.800 -80.856  1.00 82.61           H  
ATOM   4867  O   SER A 318      21.319  35.866 -78.847  1.00 82.61           O  
ATOM   4868  OG  SER A 318      18.546  38.315 -79.940  1.00 82.61           O  
ATOM   4869  HG  SER A 318      18.249  38.936 -79.271  1.00 82.61           H  
ATOM   4870  N   THR A 319      19.457  36.335 -77.677  1.00 77.21           N  
ATOM   4871  H   THR A 319      18.844  37.053 -77.319  1.00 77.21           H  
ATOM   4872  CA  THR A 319      19.043  34.941 -77.452  1.00 77.21           C  
ATOM   4873  HA  THR A 319      19.930  34.307 -77.429  1.00 77.21           H  
ATOM   4874  C   THR A 319      18.164  34.392 -78.580  1.00 77.21           C  
ATOM   4875  CB  THR A 319      18.331  34.769 -76.099  1.00 77.21           C  
ATOM   4876  HB  THR A 319      17.984  33.741 -76.003  1.00 77.21           H  
ATOM   4877  O   THR A 319      17.870  33.200 -78.573  1.00 77.21           O  
ATOM   4878  CG2 THR A 319      19.256  35.076 -74.925  1.00 77.21           C  
ATOM   4879 HG21 THR A 319      18.751  34.825 -73.992  1.00 77.21           H  
ATOM   4880 HG22 THR A 319      19.511  36.136 -74.915  1.00 77.21           H  
ATOM   4881 HG23 THR A 319      20.167  34.483 -75.002  1.00 77.21           H  
ATOM   4882  OG1 THR A 319      17.227  35.641 -76.011  1.00 77.21           O  
ATOM   4883  HG1 THR A 319      16.857  35.578 -75.127  1.00 77.21           H  
ATOM   4884  N   ASP A 320      17.756  35.214 -79.557  1.00 75.54           N  
ATOM   4885  H   ASP A 320      18.054  36.179 -79.543  1.00 75.54           H  
ATOM   4886  CA  ASP A 320      16.949  34.770 -80.698  1.00 75.54           C  
ATOM   4887  HA  ASP A 320      16.234  34.034 -80.331  1.00 75.54           H  
ATOM   4888  C   ASP A 320      17.838  34.138 -81.787  1.00 75.54           C  
ATOM   4889  CB  ASP A 320      16.111  35.934 -81.261  1.00 75.54           C  
ATOM   4890  HB2 ASP A 320      15.584  36.411 -80.434  1.00 75.54           H  
ATOM   4891  HB3 ASP A 320      16.770  36.677 -81.710  1.00 75.54           H  
ATOM   4892  O   ASP A 320      18.666  34.850 -82.362  1.00 75.54           O  
ATOM   4893  CG  ASP A 320      15.061  35.485 -82.294  1.00 75.54           C  
ATOM   4894  OD1 ASP A 320      14.845  34.267 -82.486  1.00 75.54           O  
ATOM   4895  OD2 ASP A 320      14.332  36.333 -82.845  1.00 75.54           O  
ATOM   4896  N   PRO A 321      17.664  32.843 -82.125  1.00 75.73           N  
ATOM   4897  CA  PRO A 321      18.462  32.175 -83.157  1.00 75.73           C  
ATOM   4898  HA  PRO A 321      19.510  32.193 -82.858  1.00 75.73           H  
ATOM   4899  C   PRO A 321      18.347  32.800 -84.554  1.00 75.73           C  
ATOM   4900  CB  PRO A 321      17.972  30.722 -83.177  1.00 75.73           C  
ATOM   4901  HB2 PRO A 321      17.181  30.602 -83.917  1.00 75.73           H  
ATOM   4902  HB3 PRO A 321      18.789  30.029 -83.378  1.00 75.73           H  
ATOM   4903  O   PRO A 321      19.198  32.557 -85.404  1.00 75.73           O  
ATOM   4904  CG  PRO A 321      17.387  30.513 -81.784  1.00 75.73           C  
ATOM   4905  HG2 PRO A 321      16.633  29.726 -81.771  1.00 75.73           H  
ATOM   4906  HG3 PRO A 321      18.187  30.294 -81.077  1.00 75.73           H  
ATOM   4907  CD  PRO A 321      16.789  31.878 -81.472  1.00 75.73           C  
ATOM   4908  HD2 PRO A 321      15.788  31.946 -81.896  1.00 75.73           H  
ATOM   4909  HD3 PRO A 321      16.750  32.010 -80.390  1.00 75.73           H  
ATOM   4910  N   LEU A 322      17.289  33.582 -84.806  1.00 77.47           N  
ATOM   4911  H   LEU A 322      16.624  33.727 -84.060  1.00 77.47           H  
ATOM   4912  CA  LEU A 322      17.061  34.278 -86.078  1.00 77.47           C  
ATOM   4913  HA  LEU A 322      17.506  33.696 -86.887  1.00 77.47           H  
ATOM   4914  C   LEU A 322      17.730  35.661 -86.147  1.00 77.47           C  
ATOM   4915  CB  LEU A 322      15.545  34.392 -86.318  1.00 77.47           C  
ATOM   4916  HB2 LEU A 322      15.377  34.985 -87.217  1.00 77.47           H  
ATOM   4917  HB3 LEU A 322      15.107  34.933 -85.479  1.00 77.47           H  
ATOM   4918  O   LEU A 322      17.738  36.284 -87.208  1.00 77.47           O  
ATOM   4919  CG  LEU A 322      14.815  33.047 -86.480  1.00 77.47           C  
ATOM   4920  HG  LEU A 322      14.992  32.420 -85.606  1.00 77.47           H  
ATOM   4921  CD1 LEU A 322      13.310  33.296 -86.588  1.00 77.47           C  
ATOM   4922 HD11 LEU A 322      12.785  32.344 -86.674  1.00 77.47           H  
ATOM   4923 HD12 LEU A 322      13.096  33.912 -87.461  1.00 77.47           H  
ATOM   4924 HD13 LEU A 322      12.967  33.807 -85.688  1.00 77.47           H  
ATOM   4925  CD2 LEU A 322      15.260  32.289 -87.734  1.00 77.47           C  
ATOM   4926 HD21 LEU A 322      16.306  31.999 -87.640  1.00 77.47           H  
ATOM   4927 HD22 LEU A 322      14.665  31.382 -87.849  1.00 77.47           H  
ATOM   4928 HD23 LEU A 322      15.138  32.918 -88.615  1.00 77.47           H  
ATOM   4929  N   ASN A 323      18.270  36.164 -85.034  1.00 78.83           N  
ATOM   4930  H   ASN A 323      18.327  35.579 -84.212  1.00 78.83           H  
ATOM   4931  CA  ASN A 323      18.938  37.458 -84.991  1.00 78.83           C  
ATOM   4932  HA  ASN A 323      18.403  38.134 -85.658  1.00 78.83           H  
ATOM   4933  C   ASN A 323      20.401  37.313 -85.461  1.00 78.83           C  
ATOM   4934  CB  ASN A 323      18.803  38.018 -83.566  1.00 78.83           C  
ATOM   4935  HB2 ASN A 323      17.755  37.955 -83.275  1.00 78.83           H  
ATOM   4936  HB3 ASN A 323      19.386  37.405 -82.878  1.00 78.83           H  
ATOM   4937  O   ASN A 323      21.101  36.427 -84.968  1.00 78.83           O  
ATOM   4938  CG  ASN A 323      19.245  39.463 -83.430  1.00 78.83           C
[truncated: 512,496 more chars]
