# Supplementary material for: Evolution of Phage Tail Sheath Protein
Source: Viruses. 2022 May 26;14(6):1148. doi: 10.3390/v14061148 (PMC9230969; doi:10.3390/v14061148)
Supplement: Supplementary file 1 [file viruses-14-01148-s001.zip › Supplementary_File_S2/AF_models/BCN-6GKW-Peptoclostridium__difficile.pdb]

ATOM      1  N   GLY A   1     -37.439  20.388  27.366  1.00 32.41           N  
ATOM      2  H   GLY A   1     -37.983  21.232  27.258  1.00 32.41           H  
ATOM      3  H2  GLY A   1     -37.695  19.920  28.224  1.00 32.41           H  
ATOM      4  H3  GLY A   1     -36.458  20.619  27.421  1.00 32.41           H  
ATOM      5  CA  GLY A   1     -37.650  19.482  26.219  1.00 32.41           C  
ATOM      6  HA2 GLY A   1     -37.400  19.991  25.288  1.00 32.41           H  
ATOM      7  HA3 GLY A   1     -38.684  19.139  26.189  1.00 32.41           H  
ATOM      8  C   GLY A   1     -36.728  18.293  26.373  1.00 32.41           C  
ATOM      9  O   GLY A   1     -35.714  18.465  27.046  1.00 32.41           O  
ATOM     10  N   PRO A   2     -37.056  17.107  25.833  1.00 36.51           N  
ATOM     11  CA  PRO A   2     -36.095  16.011  25.817  1.00 36.51           C  
ATOM     12  HA  PRO A   2     -35.851  15.701  26.833  1.00 36.51           H  
ATOM     13  C   PRO A   2     -34.831  16.516  25.119  1.00 36.51           C  
ATOM     14  CB  PRO A   2     -36.780  14.855  25.080  1.00 36.51           C  
ATOM     15  HB2 PRO A   2     -36.074  14.265  24.495  1.00 36.51           H  
ATOM     16  HB3 PRO A   2     -37.294  14.221  25.802  1.00 36.51           H  
ATOM     17  O   PRO A   2     -34.930  17.160  24.072  1.00 36.51           O  
ATOM     18  CG  PRO A   2     -37.812  15.550  24.190  1.00 36.51           C  
ATOM     19  HG2 PRO A   2     -37.342  15.837  23.249  1.00 36.51           H  
ATOM     20  HG3 PRO A   2     -38.677  14.914  24.002  1.00 36.51           H  
ATOM     21  CD  PRO A   2     -38.193  16.809  24.972  1.00 36.51           C  
ATOM     22  HD2 PRO A   2     -39.069  16.605  25.587  1.00 36.51           H  
ATOM     23  HD3 PRO A   2     -38.399  17.625  24.279  1.00 36.51           H  
ATOM     24  N   MET A   3     -33.668  16.313  25.746  1.00 31.93           N  
ATOM     25  H   MET A   3     -33.657  15.783  26.606  1.00 31.93           H  
ATOM     26  CA  MET A   3     -32.393  16.585  25.093  1.00 31.93           C  
ATOM     27  HA  MET A   3     -32.304  17.650  24.877  1.00 31.93           H  
ATOM     28  C   MET A   3     -32.414  15.823  23.776  1.00 31.93           C  
ATOM     29  CB  MET A   3     -31.194  16.133  25.952  1.00 31.93           C  
ATOM     30  HB2 MET A   3     -31.427  15.212  26.486  1.00 31.93           H  
ATOM     31  HB3 MET A   3     -30.358  15.928  25.282  1.00 31.93           H  
ATOM     32  O   MET A   3     -32.502  14.596  23.776  1.00 31.93           O  
ATOM     33  CG  MET A   3     -30.727  17.213  26.933  1.00 31.93           C  
ATOM     34  HG2 MET A   3     -31.445  17.309  27.747  1.00 31.93           H  
ATOM     35  HG3 MET A   3     -30.694  18.162  26.398  1.00 31.93           H  
ATOM     36  SD  MET A   3     -29.064  16.936  27.611  1.00 31.93           S  
ATOM     37  CE  MET A   3     -29.419  15.860  29.023  1.00 31.93           C  
ATOM     38  HE1 MET A   3     -30.080  16.374  29.722  1.00 31.93           H  
ATOM     39  HE2 MET A   3     -29.894  14.943  28.675  1.00 31.93           H  
ATOM     40  HE3 MET A   3     -28.486  15.610  29.528  1.00 31.93           H  
ATOM     41  N   ALA A   4     -32.374  16.549  22.660  1.00 33.22           N  
ATOM     42  H   ALA A   4     -32.378  17.557  22.725  1.00 33.22           H  
ATOM     43  CA  ALA A   4     -31.946  15.951  21.418  1.00 33.22           C  
ATOM     44  HA  ALA A   4     -32.609  15.129  21.150  1.00 33.22           H  
ATOM     45  C   ALA A   4     -30.547  15.410  21.715  1.00 33.22           C  
ATOM     46  CB  ALA A   4     -31.970  17.008  20.306  1.00 33.22           C  
ATOM     47  HB1 ALA A   4     -32.988  17.369  20.161  1.00 33.22           H  
ATOM     48  HB2 ALA A   4     -31.616  16.562  19.376  1.00 33.22           H  
ATOM     49  HB3 ALA A   4     -31.321  17.844  20.564  1.00 33.22           H  
ATOM     50  O   ALA A   4     -29.617  16.187  21.937  1.00 33.22           O  
ATOM     51  N   ILE A   5     -30.432  14.087  21.829  1.00 43.71           N  
ATOM     52  H   ILE A   5     -31.272  13.527  21.784  1.00 43.71           H  
ATOM     53  CA  ILE A   5     -29.152  13.393  21.839  1.00 43.71           C  
ATOM     54  HA  ILE A   5     -28.482  13.856  22.563  1.00 43.71           H  
ATOM     55  C   ILE A   5     -28.607  13.632  20.434  1.00 43.71           C  
ATOM     56  CB  ILE A   5     -29.326  11.897  22.204  1.00 43.71           C  
ATOM     57  HB  ILE A   5     -29.987  11.435  21.470  1.00 43.71           H  
ATOM     58  O   ILE A   5     -28.874  12.872  19.506  1.00 43.71           O  
ATOM     59  CG1 ILE A   5     -29.968  11.739  23.605  1.00 43.71           C  
ATOM     60 HG12 ILE A   5     -29.291  12.134  24.362  1.00 43.71           H  
ATOM     61 HG13 ILE A   5     -30.891  12.319  23.649  1.00 43.71           H  
ATOM     62  CG2 ILE A   5     -27.964  11.178  22.154  1.00 43.71           C  
ATOM     63 HG21 ILE A   5     -28.090  10.108  22.323  1.00 43.71           H  
ATOM     64 HG22 ILE A   5     -27.504  11.297  21.173  1.00 43.71           H  
ATOM     65 HG23 ILE A   5     -27.291  11.586  22.908  1.00 43.71           H  
ATOM     66  CD1 ILE A   5     -30.339  10.295  23.969  1.00 43.71           C  
ATOM     67 HD11 ILE A   5     -30.880  10.292  24.915  1.00 43.71           H  
ATOM     68 HD12 ILE A   5     -29.443   9.686  24.083  1.00 43.71           H  
ATOM     69 HD13 ILE A   5     -30.977   9.869  23.194  1.00 43.71           H  
ATOM     70  N   GLY A   6     -27.976  14.792  20.242  1.00 35.69           N  
ATOM     71  H   GLY A   6     -27.925  15.436  21.018  1.00 35.69           H  
ATOM     72  CA  GLY A   6     -27.250  15.102  19.024  1.00 35.69           C  
ATOM     73  HA2 GLY A   6     -27.946  15.161  18.187  1.00 35.69           H  
ATOM     74  HA3 GLY A   6     -26.719  16.048  19.127  1.00 35.69           H  
ATOM     75  C   GLY A   6     -26.241  13.991  18.770  1.00 35.69           C  
ATOM     76  O   GLY A   6     -25.843  13.289  19.703  1.00 35.69           O  
ATOM     77  N   LEU A   7     -25.865  13.811  17.503  1.00 44.79           N  
ATOM     78  H   LEU A   7     -26.238  14.431  16.798  1.00 44.79           H  
ATOM     79  CA  LEU A   7     -24.841  12.846  17.104  1.00 44.79           C  
ATOM     80  HA  LEU A   7     -25.279  11.848  17.089  1.00 44.79           H  
ATOM     81  C   LEU A   7     -23.677  12.897  18.113  1.00 44.79           C  
ATOM     82  CB  LEU A   7     -24.338  13.211  15.695  1.00 44.79           C  
ATOM     83  HB2 LEU A   7     -23.424  12.654  15.488  1.00 44.79           H  
ATOM     84  HB3 LEU A   7     -24.075  14.269  15.690  1.00 44.79           H  
ATOM     85  O   LEU A   7     -23.116  13.980  18.300  1.00 44.79           O  
ATOM     86  CG  LEU A   7     -25.354  12.932  14.574  1.00 44.79           C  
ATOM     87  HG  LEU A   7     -26.345  13.269  14.879  1.00 44.79           H  
ATOM     88  CD1 LEU A   7     -24.966  13.698  13.309  1.00 44.79           C  
ATOM     89 HD11 LEU A   7     -23.974  13.388  12.980  1.00 44.79           H  
ATOM     90 HD12 LEU A   7     -25.692  13.497  12.521  1.00 44.79           H  
ATOM     91 HD13 LEU A   7     -24.956  14.768  13.517  1.00 44.79           H  
ATOM     92  CD2 LEU A   7     -25.413  11.440  14.237  1.00 44.79           C  
ATOM     93 HD21 LEU A   7     -25.742  10.872  15.107  1.00 44.79           H  
ATOM     94 HD22 LEU A   7     -26.129  11.273  13.432  1.00 44.79           H  
ATOM     95 HD23 LEU A   7     -24.433  11.086  13.918  1.00 44.79           H  
ATOM     96  N   PRO A   8     -23.332  11.785  18.794  1.00 53.90           N  
ATOM     97  CA  PRO A   8     -22.161  11.753  19.658  1.00 53.90           C  
ATOM     98  HA  PRO A   8     -22.340  12.393  20.522  1.00 53.90           H  
ATOM     99  C   PRO A   8     -20.951  12.251  18.867  1.00 53.90           C  
ATOM    100  CB  PRO A   8     -22.009  10.294  20.103  1.00 53.90           C  
ATOM    101  HB2 PRO A   8     -21.358   9.755  19.414  1.00 53.90           H  
ATOM    102  HB3 PRO A   8     -21.627  10.221  21.122  1.00 53.90           H  
ATOM    103  O   PRO A   8     -20.802  11.878  17.702  1.00 53.90           O  
ATOM    104  CG  PRO A   8     -23.428   9.737  19.988  1.00 53.90           C  
ATOM    105  HG2 PRO A   8     -23.428   8.661  19.810  1.00 53.90           H  
ATOM    106  HG3 PRO A   8     -23.987   9.975  20.893  1.00 53.90           H  
ATOM    107  CD  PRO A   8     -24.019  10.506  18.809  1.00 53.90           C  
ATOM    108  HD2 PRO A   8     -25.093  10.632  18.949  1.00 53.90           H  
ATOM    109  HD3 PRO A   8     -23.815   9.974  17.880  1.00 53.90           H  
ATOM    110  N   SER A   9     -20.098  13.075  19.482  1.00 59.54           N  
ATOM    111  H   SER A   9     -20.265  13.321  20.448  1.00 59.54           H  
ATOM    112  CA  SER A   9     -18.916  13.676  18.836  1.00 59.54           C  
ATOM    113  HA  SER A   9     -19.248  14.424  18.116  1.00 59.54           H  
ATOM    114  C   SER A   9     -18.060  12.656  18.078  1.00 59.54           C  
ATOM    115  CB  SER A   9     -18.052  14.369  19.897  1.00 59.54           C  
ATOM    116  HB2 SER A   9     -17.144  14.756  19.435  1.00 59.54           H  
ATOM    117  HB3 SER A   9     -18.612  15.203  20.319  1.00 59.54           H  
ATOM    118  O   SER A   9     -17.479  12.972  17.053  1.00 59.54           O  
ATOM    119  OG  SER A   9     -17.719  13.464  20.937  1.00 59.54           O  
ATOM    120  HG  SER A   9     -16.801  13.206  20.825  1.00 59.54           H  
ATOM    121  N   ILE A  10     -18.065  11.407  18.532  1.00 59.53           N  
ATOM    122  H   ILE A  10     -18.557  11.244  19.399  1.00 59.53           H  
ATOM    123  CA  ILE A  10     -17.328  10.287  17.952  1.00 59.53           C  
ATOM    124  HA  ILE A  10     -16.282  10.578  17.855  1.00 59.53           H  
ATOM    125  C   ILE A  10     -17.824   9.889  16.545  1.00 59.53           C  
ATOM    126  CB  ILE A  10     -17.426   9.100  18.931  1.00 59.53           C  
ATOM    127  HB  ILE A  10     -18.450   8.728  18.935  1.00 59.53           H  
ATOM    128  O   ILE A  10     -17.037   9.515  15.676  1.00 59.53           O  
ATOM    129  CG1 ILE A  10     -17.058   9.481  20.392  1.00 59.53           C  
ATOM    130 HG12 ILE A  10     -17.739  10.255  20.743  1.00 59.53           H  
ATOM    131 HG13 ILE A  10     -16.052   9.898  20.423  1.00 59.53           H  
ATOM    132  CG2 ILE A  10     -16.522   8.009  18.377  1.00 59.53           C  
ATOM    133 HG21 ILE A  10     -15.583   8.429  18.016  1.00 59.53           H  
ATOM    134 HG22 ILE A  10     -17.009   7.500  17.546  1.00 59.53           H  
ATOM    135 HG23 ILE A  10     -16.291   7.295  19.168  1.00 59.53           H  
ATOM    136  CD1 ILE A  10     -17.168   8.340  21.416  1.00 59.53           C  
ATOM    137 HD11 ILE A  10     -17.101   8.754  22.421  1.00 59.53           H  
ATOM    138 HD12 ILE A  10     -16.352   7.627  21.294  1.00 59.53           H  
ATOM    139 HD13 ILE A  10     -18.124   7.828  21.305  1.00 59.53           H  
ATOM    140  N   ASN A  11     -19.129  10.015  16.272  1.00 66.47           N  
ATOM    141  H   ASN A  11     -19.731  10.425  16.973  1.00 66.47           H  
ATOM    142  CA  ASN A  11     -19.673   9.767  14.931  1.00 66.47           C  
ATOM    143  HA  ASN A  11     -19.306   8.806  14.571  1.00 66.47           H  
ATOM    144  C   ASN A  11     -19.196  10.822  13.921  1.00 66.47           C  
ATOM    145  CB  ASN A  11     -21.213   9.729  14.984  1.00 66.47           C  
ATOM    146  HB2 ASN A  11     -21.585  10.592  15.536  1.00 66.47           H  
ATOM    147  HB3 ASN A  11     -21.598   9.785  13.966  1.00 66.47           H  
ATOM    148  O   ASN A  11     -19.219  10.570  12.717  1.00 66.47           O  
ATOM    149  CG  ASN A  11     -21.775   8.458  15.592  1.00 66.47           C  
ATOM    150  ND2 ASN A  11     -23.055   8.423  15.874  1.00 66.47           N  
ATOM    151 HD21 ASN A  11     -23.393   7.530  16.205  1.00 66.47           H  
ATOM    152 HD22 ASN A  11     -23.656   9.196  15.628  1.00 66.47           H  
ATOM    153  OD1 ASN A  11     -21.105   7.468  15.805  1.00 66.47           O  
ATOM    154  N   ILE A  12     -18.771  11.996  14.400  1.00 76.63           N  
ATOM    155  H   ILE A  12     -18.688  12.110  15.400  1.00 76.63           H  
ATOM    156  CA  ILE A  12     -18.265  13.078  13.555  1.00 76.63           C  
ATOM    157  HA  ILE A  12     -18.937  13.187  12.704  1.00 76.63           H  
ATOM    158  C   ILE A  12     -16.898  12.685  12.986  1.00 76.63           C  
ATOM    159  CB  ILE A  12     -18.253  14.430  14.309  1.00 76.63           C  
ATOM    160  HB  ILE A  12     -17.515  14.386  15.111  1.00 76.63           H  
ATOM    161  O   ILE A  12     -16.727  12.783  11.776  1.00 76.63           O  
ATOM    162  CG1 ILE A  12     -19.649  14.732  14.913  1.00 76.63           C  
ATOM    163 HG12 ILE A  12     -20.388  14.776  14.113  1.00 76.63           H  
ATOM    164 HG13 ILE A  12     -19.933  13.925  15.589  1.00 76.63           H  
ATOM    165  CG2 ILE A  12     -17.806  15.552  13.362  1.00 76.63           C  
ATOM    166 HG21 ILE A  12     -16.812  15.339  12.969  1.00 76.63           H  
ATOM    167 HG22 ILE A  12     -18.498  15.659  12.527  1.00 76.63           H  
ATOM    168 HG23 ILE A  12     -17.723  16.501  13.893  1.00 76.63           H  
ATOM    169  CD1 ILE A  12     -19.726  16.028  15.729  1.00 76.63           C  
ATOM    170 HD11 ILE A  12     -20.681  16.067  16.253  1.00 76.63           H  
ATOM    171 HD12 ILE A  12     -18.917  16.056  16.458  1.00 76.63           H  
ATOM    172 HD13 ILE A  12     -19.653  16.894  15.072  1.00 76.63           H  
ATOM    173  N   SER A  13     -15.995  12.115  13.796  1.00 84.46           N  
ATOM    174  H   SER A  13     -16.162  12.105  14.792  1.00 84.46           H  
ATOM    175  CA  SER A  13     -14.661  11.670  13.359  1.00 84.46           C  
ATOM    176  HA  SER A  13     -14.098  12.535  13.009  1.00 84.46           H  
ATOM    177  C   SER A  13     -14.725  10.643  12.220  1.00 84.46           C  
ATOM    178  CB  SER A  13     -13.900  11.043  14.539  1.00 84.46           C  
ATOM    179  HB2 SER A  13     -12.860  10.880  14.257  1.00 84.46           H  
ATOM    180  HB3 SER A  13     -14.349  10.082  14.788  1.00 84.46           H  
ATOM    181  O   SER A  13     -14.082  10.803  11.182  1.00 84.46           O  
ATOM    182  OG  SER A  13     -13.949  11.857  15.691  1.00 84.46           O  
ATOM    183  HG  SER A  13     -13.631  11.324  16.424  1.00 84.46           H  
ATOM    184  N   PHE A  14     -15.559   9.604  12.368  1.00 87.22           N  
ATOM    185  H   PHE A  14     -16.050   9.510  13.245  1.00 87.22           H  
ATOM    186  CA  PHE A  14     -15.780   8.613  11.307  1.00 87.22           C  
ATOM    187  HA  PHE A  14     -14.824   8.171  11.030  1.00 87.22           H  
ATOM    188  C   PHE A  14     -16.350   9.252  10.041  1.00 87.22           C  
ATOM    189  CB  PHE A  14     -16.726   7.512  11.806  1.00 87.22           C  
ATOM    190  HB2 PHE A  14     -17.295   7.116  10.965  1.00 87.22           H  
ATOM    191  HB3 PHE A  14     -17.455   7.938  12.496  1.00 87.22           H  
ATOM    192  O   PHE A  14     -15.884   8.969   8.937  1.00 87.22           O  
ATOM    193  CG  PHE A  14     -16.016   6.347  12.456  1.00 87.22           C  
ATOM    194  CD1 PHE A  14     -15.149   5.548  11.692  1.00 87.22           C  
ATOM    195  HD1 PHE A  14     -14.976   5.769  10.649  1.00 87.22           H  
ATOM    196  CD2 PHE A  14     -16.226   6.047  13.813  1.00 87.22           C  
ATOM    197  HD2 PHE A  14     -16.861   6.680  14.414  1.00 87.22           H  
ATOM    198  CE1 PHE A  14     -14.502   4.456  12.282  1.00 87.22           C  
ATOM    199  HE1 PHE A  14     -13.861   3.844  11.665  1.00 87.22           H  
ATOM    200  CE2 PHE A  14     -15.577   4.947  14.402  1.00 87.22           C  
ATOM    201  HE2 PHE A  14     -15.744   4.716  15.443  1.00 87.22           H  
ATOM    202  CZ  PHE A  14     -14.700   4.158  13.640  1.00 87.22           C  
ATOM    203  HZ  PHE A  14     -14.186   3.323  14.095  1.00 87.22           H  
ATOM    204  N   LYS A  15     -17.339  10.136  10.189  1.00 81.20           N  
ATOM    205  H   LYS A  15     -17.651  10.360  11.123  1.00 81.20           H  
ATOM    206  CA  LYS A  15     -17.969  10.809   9.053  1.00 81.20           C  
ATOM    207  HA  LYS A  15     -18.279  10.051   8.334  1.00 81.20           H  
ATOM    208  C   LYS A  15     -16.997  11.735   8.317  1.00 81.20           C  
ATOM    209  CB  LYS A  15     -19.208  11.547   9.564  1.00 81.20           C  
ATOM    210  HB2 LYS A  15     -19.828  10.846  10.123  1.00 81.20           H  
ATOM    211  HB3 LYS A  15     -18.907  12.358  10.226  1.00 81.20           H  
ATOM    212  O   LYS A  15     -17.002  11.754   7.088  1.00 81.20           O  
ATOM    213  CG  LYS A  15     -20.027  12.104   8.400  1.00 81.20           C  
ATOM    214  HG2 LYS A  15     -20.301  11.290   7.729  1.00 81.20           H  
ATOM    215  HG3 LYS A  15     -19.439  12.838   7.849  1.00 81.20           H  
ATOM    216  CD  LYS A  15     -21.292  12.778   8.926  1.00 81.20           C  
ATOM    217  HD2 LYS A  15     -21.013  13.611   9.571  1.00 81.20           H  
ATOM    218  HD3 LYS A  15     -21.880  12.054   9.491  1.00 81.20           H  
ATOM    219  CE  LYS A  15     -22.089  13.279   7.723  1.00 81.20           C  
ATOM    220  HE2 LYS A  15     -22.327  12.427   7.087  1.00 81.20           H  
ATOM    221  HE3 LYS A  15     -21.455  13.950   7.143  1.00 81.20           H  
ATOM    222  NZ  LYS A  15     -23.324  13.971   8.153  1.00 81.20           N  
ATOM    223  HZ1 LYS A  15     -23.904  13.334   8.680  1.00 81.20           H  
ATOM    224  HZ2 LYS A  15     -23.086  14.767   8.726  1.00 81.20           H  
ATOM    225  HZ3 LYS A  15     -23.833  14.287   7.340  1.00 81.20           H  
ATOM    226  N   GLU A  16     -16.155  12.474   9.034  1.00 85.96           N  
ATOM    227  H   GLU A  16     -16.222  12.439  10.041  1.00 85.96           H  
ATOM    228  CA  GLU A  16     -15.121  13.342   8.458  1.00 85.96           C  
ATOM    229  HA  GLU A  16     -15.575  14.039   7.753  1.00 85.96           H  
ATOM    230  C   GLU A  16     -14.077  12.533   7.681  1.00 85.96           C  
ATOM    231  CB  GLU A  16     -14.438  14.153   9.569  1.00 85.96           C  
ATOM    232  HB2 GLU A  16     -14.183  13.487  10.393  1.00 85.96           H  
ATOM    233  HB3 GLU A  16     -13.518  14.582   9.171  1.00 85.96           H  
ATOM    234  O   GLU A  16     -13.769  12.862   6.530  1.00 85.96           O  
ATOM    235  CG  GLU A  16     -15.324  15.303  10.073  1.00 85.96           C  
ATOM    236  HG2 GLU A  16     -15.512  15.978   9.238  1.00 85.96           H  
ATOM    237  HG3 GLU A  16     -16.289  14.910  10.392  1.00 85.96           H  
ATOM    238  CD  GLU A  16     -14.693  16.098  11.229  1.00 85.96           C  
ATOM    239  OE1 GLU A  16     -15.325  17.106  11.622  1.00 85.96           O  
ATOM    240  OE2 GLU A  16     -13.604  15.709  11.705  1.00 85.96           O  
ATOM    241  N   LEU A  17     -13.585  11.426   8.249  1.00 87.02           N  
ATOM    242  H   LEU A  17     -13.843  11.214   9.203  1.00 87.02           H  
ATOM    243  CA  LEU A  17     -12.651  10.539   7.551  1.00 87.02           C  
ATOM    244  HA  LEU A  17     -11.805  11.131   7.201  1.00 87.02           H  
ATOM    245  C   LEU A  17     -13.277   9.909   6.307  1.00 87.02           C  
ATOM    246  CB  LEU A  17     -12.139   9.445   8.496  1.00 87.02           C  
ATOM    247  HB2 LEU A  17     -11.628   8.683   7.907  1.00 87.02           H  
ATOM    248  HB3 LEU A  17     -12.998   8.972   8.972  1.00 87.02           H  
ATOM    249  O   LEU A  17     -12.605   9.842   5.276  1.00 87.02           O  
ATOM    250  CG  LEU A  17     -11.169   9.945   9.578  1.00 87.02           C  
ATOM    251  HG  LEU A  17     -11.647  10.719  10.177  1.00 87.02           H  
ATOM    252  CD1 LEU A  17     -10.822   8.764  10.473  1.00 87.02           C  
ATOM    253 HD11 LEU A  17     -11.751   8.289  10.788  1.00 87.02           H  
ATOM    254 HD12 LEU A  17     -10.221   8.034   9.930  1.00 87.02           H  
ATOM    255 HD13 LEU A  17     -10.277   9.111  11.350  1.00 87.02           H  
ATOM    256  CD2 LEU A  17      -9.848  10.486   9.026  1.00 87.02           C  
ATOM    257 HD21 LEU A  17      -9.336   9.700   8.472  1.00 87.02           H  
ATOM    258 HD22 LEU A  17      -9.220  10.803   9.858  1.00 87.02           H  
ATOM    259 HD23 LEU A  17     -10.026  11.351   8.388  1.00 87.02           H  
ATOM    260  N   ALA A  18     -14.547   9.502   6.374  1.00 83.68           N  
ATOM    261  H   ALA A  18     -15.029   9.542   7.260  1.00 83.68           H  
ATOM    262  CA  ALA A  18     -15.244   8.939   5.222  1.00 83.68           C  
ATOM    263  HA  ALA A  18     -14.627   8.144   4.804  1.00 83.68           H  
ATOM    264  C   ALA A  18     -15.473   9.986   4.122  1.00 83.68           C  
ATOM    265  CB  ALA A  18     -16.569   8.324   5.668  1.00 83.68           C  
ATOM    266  HB1 ALA A  18     -17.365   9.068   5.655  1.00 83.68           H  
ATOM    267  HB2 ALA A  18     -16.786   7.512   4.975  1.00 83.68           H  
ATOM    268  HB3 ALA A  18     -16.507   7.902   6.671  1.00 83.68           H  
ATOM    269  O   ALA A  18     -15.240   9.716   2.948  1.00 83.68           O  
ATOM    270  N   THR A  19     -15.858  11.209   4.499  1.00 83.41           N  
ATOM    271  H   THR A  19     -16.030  11.365   5.482  1.00 83.41           H  
ATOM    272  CA  THR A  19     -16.103  12.309   3.550  1.00 83.41           C  
ATOM    273  HA  THR A  19     -16.807  11.969   2.791  1.00 83.41           H  
ATOM    274  C   THR A  19     -14.813  12.722   2.836  1.00 83.41           C  
ATOM    275  CB  THR A  19     -16.715  13.527   4.264  1.00 83.41           C  
ATOM    276  HB  THR A  19     -15.996  13.928   4.978  1.00 83.41           H  
ATOM    277  O   THR A  19     -14.817  12.984   1.636  1.00 83.41           O  
ATOM    278  CG2 THR A  19     -17.122  14.634   3.293  1.00 83.41           C  
ATOM    279 HG21 THR A  19     -16.240  15.050   2.806  1.00 83.41           H  
ATOM    280 HG22 THR A  19     -17.798  14.236   2.536  1.00 83.41           H  
ATOM    281 HG23 THR A  19     -17.623  15.431   3.842  1.00 83.41           H  
ATOM    282  OG1 THR A  19     -17.886  13.163   4.964  1.00 83.41           O  
ATOM    283  HG1 THR A  19     -17.615  12.590   5.685  1.00 83.41           H  
ATOM    284  N   THR A  20     -13.689  12.728   3.556  1.00 87.88           N  
ATOM    285  H   THR A  20     -13.754  12.512   4.540  1.00 87.88           H  
ATOM    286  CA  THR A  20     -12.372  13.114   3.022  1.00 87.88           C  
ATOM    287  HA  THR A  20     -12.517  13.846   2.227  1.00 87.88           H  
ATOM    288  C   THR A  20     -11.598  11.949   2.400  1.00 87.88           C  
ATOM    289  CB  THR A  20     -11.511  13.788   4.099  1.00 87.88           C  
ATOM    290  HB  THR A  20     -10.541  14.039   3.672  1.00 87.88           H  
ATOM    291  O   THR A  20     -10.499  12.154   1.886  1.00 87.88           O  
ATOM    292  CG2 THR A  20     -12.143  15.076   4.628  1.00 87.88           C  
ATOM    293 HG21 THR A  20     -12.236  15.790   3.810  1.00 87.88           H  
ATOM    294 HG22 THR A  20     -11.498  15.508   5.393  1.00 87.88           H  
ATOM    295 HG23 THR A  20     -13.130  14.893   5.052  1.00 87.88           H  
ATOM    296  OG1 THR A  20     -11.313  12.905   5.184  1.00 87.88           O  
ATOM    297  HG1 THR A  20     -12.097  12.980   5.733  1.00 87.88           H  
ATOM    298  N   VAL A  21     -12.134  10.720   2.417  1.00 86.26           N  
ATOM    299  H   VAL A  21     -13.031  10.596   2.864  1.00 86.26           H  
ATOM    300  CA  VAL A  21     -11.405   9.512   1.990  1.00 86.26           C  
ATOM    301  HA  VAL A  21     -10.529   9.411   2.631  1.00 86.26           H  
ATOM    302  C   VAL A  21     -10.910   9.617   0.550  1.00 86.26           C  
ATOM    303  CB  VAL A  21     -12.270   8.247   2.174  1.00 86.26           C  
ATOM    304  HB  VAL A  21     -12.774   8.310   3.138  1.00 86.26           H  
ATOM    305  O   VAL A  21      -9.780   9.232   0.264  1.00 86.26           O  
ATOM    306  CG1 VAL A  21     -13.339   8.104   1.080  1.00 86.26           C  
ATOM    307 HG11 VAL A  21     -13.855   9.051   0.923  1.00 86.26           H  
ATOM    308 HG12 VAL A  21     -14.092   7.383   1.398  1.00 86.26           H  
ATOM    309 HG13 VAL A  21     -12.901   7.757   0.144  1.00 86.26           H  
ATOM    310  CG2 VAL A  21     -11.400   6.987   2.193  1.00 86.26           C  
ATOM    311 HG21 VAL A  21     -10.696   7.045   3.024  1.00 86.26           H  
ATOM    312 HG22 VAL A  21     -12.027   6.108   2.346  1.00 86.26           H  
ATOM    313 HG23 VAL A  21     -10.857   6.874   1.255  1.00 86.26           H  
ATOM    314  N   LYS A  22     -11.711  10.184  -0.365  1.00 81.58           N  
ATOM    315  H   LYS A  22     -12.615  10.510  -0.055  1.00 81.58           H  
ATOM    316  CA  LYS A  22     -11.326  10.335  -1.776  1.00 81.58           C  
ATOM    317  HA  LYS A  22     -10.990   9.373  -2.163  1.00 81.58           H  
ATOM    318  C   LYS A  22     -10.138  11.276  -1.916  1.00 81.58           C  
ATOM    319  CB  LYS A  22     -12.500  10.827  -2.636  1.00 81.58           C  
ATOM    320  HB2 LYS A  22     -12.107  11.079  -3.621  1.00 81.58           H  
ATOM    321  HB3 LYS A  22     -12.928  11.732  -2.203  1.00 81.58           H  
ATOM    322  O   LYS A  22      -9.197  10.947  -2.622  1.00 81.58           O  
ATOM    323  CG  LYS A  22     -13.596   9.767  -2.812  1.00 81.58           C  
ATOM    324  HG2 LYS A  22     -14.164   9.677  -1.885  1.00 81.58           H  
ATOM    325  HG3 LYS A  22     -13.135   8.805  -3.036  1.00 81.58           H  
ATOM    326  CD  LYS A  22     -14.538  10.145  -3.968  1.00 81.58           C  
ATOM    327  HD2 LYS A  22     -13.965  10.177  -4.895  1.00 81.58           H  
ATOM    328  HD3 LYS A  22     -14.985  11.122  -3.781  1.00 81.58           H  
ATOM    329  CE  LYS A  22     -15.631   9.081  -4.067  1.00 81.58           C  
ATOM    330  HE2 LYS A  22     -15.164   8.101  -3.969  1.00 81.58           H  
ATOM    331  HE3 LYS A  22     -16.301   9.223  -3.219  1.00 81.58           H  
ATOM    332  NZ  LYS A  22     -16.419   9.110  -5.319  1.00 81.58           N  
ATOM    333  HZ1 LYS A  22     -17.054   9.895  -5.346  1.00 81.58           H  
ATOM    334  HZ2 LYS A  22     -15.806   9.128  -6.122  1.00 81.58           H  
ATOM    335  HZ3 LYS A  22     -16.941   8.247  -5.380  1.00 81.58           H  
ATOM    336  N   GLU A  23     -10.155  12.400  -1.210  1.00 83.96           N  
ATOM    337  H   GLU A  23     -10.941  12.582  -0.603  1.00 83.96           H  
ATOM    338  CA  GLU A  23      -9.084  13.399  -1.255  1.00 83.96           C  
ATOM    339  HA  GLU A  23      -8.841  13.633  -2.291  1.00 83.96           H  
ATOM    340  C   GLU A  23      -7.802  12.886  -0.591  1.00 83.96           C  
ATOM    341  CB  GLU A  23      -9.554  14.684  -0.564  1.00 83.96           C  
ATOM    342  HB2 GLU A  23      -8.726  15.393  -0.545  1.00 83.96           H  
ATOM    343  HB3 GLU A  23      -9.835  14.447   0.462  1.00 83.96           H  
ATOM    344  O   GLU A  23      -6.723  12.986  -1.175  1.00 83.96           O  
ATOM    345  CG  GLU A  23     -10.746  15.335  -1.286  1.00 83.96           C  
ATOM    346  HG2 GLU A  23     -10.438  15.590  -2.300  1.00 83.96           H  
ATOM    347  HG3 GLU A  23     -11.562  14.616  -1.352  1.00 83.96           H  
ATOM    348  CD  GLU A  23     -11.264  16.591  -0.570  1.00 83.96           C  
ATOM    349  OE1 GLU A  23     -12.117  17.271  -1.181  1.00 83.96           O  
ATOM    350  OE2 GLU A  23     -10.831  16.841   0.578  1.00 83.96           O  
ATOM    351  N   ARG A  24      -7.919  12.277   0.599  1.00 87.38           N  
ATOM    352  H   ARG A  24      -8.837  12.241   1.018  1.00 87.38           H  
ATOM    353  CA  ARG A  24      -6.775  11.715   1.335  1.00 87.38           C  
ATOM    354  HA  ARG A  24      -5.992  12.470   1.408  1.00 87.38           H  
ATOM    355  C   ARG A  24      -6.145  10.547   0.591  1.00 87.38           C  
ATOM    356  CB  ARG A  24      -7.195  11.279   2.748  1.00 87.38           C  
ATOM    357  HB2 ARG A  24      -8.050  10.606   2.683  1.00 87.38           H  
ATOM    358  HB3 ARG A  24      -6.365  10.737   3.201  1.00 87.38           H  
ATOM    359  O   ARG A  24      -4.927  10.464   0.498  1.00 87.38           O  
ATOM    360  CG  ARG A  24      -7.539  12.476   3.651  1.00 87.38           C  
ATOM    361  HG2 ARG A  24      -8.445  12.964   3.292  1.00 87.38           H  
ATOM    362  HG3 ARG A  24      -6.725  13.199   3.607  1.00 87.38           H  
ATOM    363  CD  ARG A  24      -7.732  12.063   5.117  1.00 87.38           C  
ATOM    364  HD2 ARG A  24      -7.950  12.958   5.699  1.00 87.38           H  
ATOM    365  HD3 ARG A  24      -6.799  11.639   5.488  1.00 87.38           H  
ATOM    366  NE  ARG A  24      -8.848  11.115   5.277  1.00 87.38           N  
ATOM    367  HE  ARG A  24      -9.763  11.459   5.024  1.00 87.38           H  
ATOM    368  NH1 ARG A  24      -7.739   9.355   6.285  1.00 87.38           N  
ATOM    369 HH11 ARG A  24      -6.886   9.882   6.403  1.00 87.38           H  
ATOM    370 HH12 ARG A  24      -7.858   8.426   6.663  1.00 87.38           H  
ATOM    371  NH2 ARG A  24      -9.855   9.139   5.681  1.00 87.38           N  
ATOM    372 HH21 ARG A  24     -10.744   9.481   5.344  1.00 87.38           H  
ATOM    373 HH22 ARG A  24      -9.805   8.172   5.969  1.00 87.38           H  
ATOM    374  CZ  ARG A  24      -8.800   9.883   5.746  1.00 87.38           C  
ATOM    375  N   SER A  25      -6.966   9.658   0.040  1.00 81.54           N  
ATOM    376  H   SER A  25      -7.962   9.778   0.158  1.00 81.54           H  
ATOM    377  CA  SER A  25      -6.471   8.487  -0.682  1.00 81.54           C  
ATOM    378  HA  SER A  25      -5.658   8.043  -0.108  1.00 81.54           H  
ATOM    379  C   SER A  25      -5.915   8.804  -2.065  1.00 81.54           C  
ATOM    380  CB  SER A  25      -7.560   7.441  -0.810  1.00 81.54           C  
ATOM    381  HB2 SER A  25      -8.004   7.253   0.168  1.00 81.54           H  
ATOM    382  HB3 SER A  25      -7.067   6.527  -1.140  1.00 81.54           H  
ATOM    383  O   SER A  25      -5.044   8.093  -2.548  1.00 81.54           O  
ATOM    384  OG  SER A  25      -8.591   7.841  -1.696  1.00 81.54           O  
ATOM    385  HG  SER A  25      -9.144   8.431  -1.180  1.00 81.54           H  
ATOM    386  N   ALA A  26      -6.374   9.890  -2.689  1.00 84.44           N  
ATOM    387  H   ALA A  26      -7.151  10.393  -2.286  1.00 84.44           H  
ATOM    388  CA  ALA A  26      -5.856  10.357  -3.967  1.00 84.44           C  
ATOM    389  HA  ALA A  26      -5.734   9.501  -4.631  1.00 84.44           H  
ATOM    390  C   ALA A  26      -4.467  11.004  -3.869  1.00 84.44           C  
ATOM    391  CB  ALA A  26      -6.903  11.304  -4.556  1.00 84.44           C  
ATOM    392  HB1 ALA A  26      -6.562  11.693  -5.515  1.00 84.44           H  
ATOM    393  HB2 ALA A  26      -7.076  12.141  -3.879  1.00 84.44           H  
ATOM    394  HB3 ALA A  26      -7.834  10.763  -4.725  1.00 84.44           H  
ATOM    395  O   ALA A  26      -3.852  11.261  -4.907  1.00 84.44           O  
ATOM    396  N   ARG A  27      -3.990  11.278  -2.647  1.00 90.87           N  
ATOM    397  H   ARG A  27      -4.576  11.036  -1.861  1.00 90.87           H  
ATOM    398  CA  ARG A  27      -2.686  11.878  -2.349  1.00 90.87           C  
ATOM    399  HA  ARG A  27      -2.030  11.764  -3.211  1.00 90.87           H  
ATOM    400  C   ARG A  27      -2.024  11.142  -1.182  1.00 90.87           C  
ATOM    401  CB  ARG A  27      -2.860  13.377  -2.050  1.00 90.87           C  
ATOM    402  HB2 ARG A  27      -1.881  13.780  -1.791  1.00 90.87           H  
ATOM    403  HB3 ARG A  27      -3.522  13.504  -1.193  1.00 90.87           H  
ATOM    404  O   ARG A  27      -2.002  11.632  -0.057  1.00 90.87           O  
ATOM    405  CG  ARG A  27      -3.425  14.175  -3.234  1.00 90.87           C  
ATOM    406  HG2 ARG A  27      -4.464  13.891  -3.398  1.00 90.87           H  
ATOM    407  HG3 ARG A  27      -2.855  13.944  -4.133  1.00 90.87           H  
ATOM    408  CD  ARG A  27      -3.370  15.685  -2.971  1.00 90.87           C  
ATOM    409  HD2 ARG A  27      -3.890  15.894  -2.035  1.00 90.87           H  
ATOM    410  HD3 ARG A  27      -3.890  16.194  -3.782  1.00 90.87           H  
ATOM    411  NE  ARG A  27      -1.977  16.174  -2.908  1.00 90.87           N  
ATOM    412  HE  ARG A  27      -1.279  15.595  -3.353  1.00 90.87           H  
ATOM    413  NH1 ARG A  27      -2.363  18.178  -1.854  1.00 90.87           N  
ATOM    414 HH11 ARG A  27      -1.994  19.027  -1.450  1.00 90.87           H  
ATOM    415 HH12 ARG A  27      -3.358  18.021  -1.935  1.00 90.87           H  
ATOM    416  NH2 ARG A  27      -0.264  17.530  -2.291  1.00 90.87           N  
ATOM    417 HH21 ARG A  27       0.399  16.825  -2.582  1.00 90.87           H  
ATOM    418 HH22 ARG A  27       0.110  18.366  -1.867  1.00 90.87           H  
ATOM    419  CZ  ARG A  27      -1.544  17.293  -2.356  1.00 90.87           C  
ATOM    420  N   GLY A  28      -1.465   9.968  -1.451  1.00 95.37           N  
ATOM    421  H   GLY A  28      -1.541   9.603  -2.390  1.00 95.37           H  
ATOM    422  CA  GLY A  28      -0.721   9.195  -0.458  1.00 95.37           C  
ATOM    423  HA2 GLY A  28      -0.428   8.236  -0.886  1.00 95.37           H  
ATOM    424  HA3 GLY A  28      -1.378   9.001   0.390  1.00 95.37           H  
ATOM    425  C   GLY A  28       0.536   9.911   0.052  1.00 95.37           C  
ATOM    426  O   GLY A  28       1.044  10.847  -0.567  1.00 95.37           O  
ATOM    427  N   ILE A  29       1.046   9.455   1.193  1.00 98.14           N  
ATOM    428  H   ILE A  29       0.540   8.714   1.656  1.00 98.14           H  
ATOM    429  CA  ILE A  29       2.291   9.911   1.819  1.00 98.14           C  
ATOM    430  HA  ILE A  29       2.596  10.856   1.369  1.00 98.14           H  
ATOM    431  C   ILE A  29       3.385   8.875   1.551  1.00 98.14           C  
ATOM    432  CB  ILE A  29       2.079  10.148   3.329  1.00 98.14           C  
ATOM    433  HB  ILE A  29       1.699   9.217   3.750  1.00 98.14           H  
ATOM    434  O   ILE A  29       3.174   7.672   1.743  1.00 98.14           O  
ATOM    435  CG1 ILE A  29       1.006  11.229   3.587  1.00 98.14           C  
ATOM    436 HG12 ILE A  29       1.362  12.190   3.216  1.00 98.14           H  
ATOM    437 HG13 ILE A  29       0.097  10.978   3.040  1.00 98.14           H  
ATOM    438  CG2 ILE A  29       3.411  10.511   4.018  1.00 98.14           C  
ATOM    439 HG21 ILE A  29       3.264  10.669   5.087  1.00 98.14           H  
ATOM    440 HG22 ILE A  29       4.134   9.700   3.921  1.00 98.14           H  
ATOM    441 HG23 ILE A  29       3.830  11.413   3.572  1.00 98.14           H  
ATOM    442  CD1 ILE A  29       0.609  11.372   5.063  1.00 98.14           C  
ATOM    443 HD11 ILE A  29       0.327  10.401   5.468  1.00 98.14           H  
ATOM    444 HD12 ILE A  29      -0.242  12.049   5.141  1.00 98.14           H  
ATOM    445 HD13 ILE A  29       1.432  11.786   5.646  1.00 98.14           H  
ATOM    446  N   ILE A  30       4.563   9.335   1.136  1.00 98.74           N  
ATOM    447  H   ILE A  30       4.683  10.334   1.044  1.00 98.74           H  
ATOM    448  CA  ILE A  30       5.704   8.465   0.831  1.00 98.74           C  
ATOM    449  HA  ILE A  30       5.380   7.424   0.845  1.00 98.74           H  
ATOM    450  C   ILE A  30       6.778   8.645   1.898  1.00 98.74           C  
ATOM    451  CB  ILE A  30       6.244   8.746  -0.585  1.00 98.74           C  
ATOM    452  HB  ILE A  30       6.508   9.803  -0.626  1.00 98.74           H  
ATOM    453  O   ILE A  30       7.271   9.747   2.091  1.00 98.74           O  
ATOM    454  CG1 ILE A  30       5.157   8.482  -1.647  1.00 98.74           C  
ATOM    455 HG12 ILE A  30       4.959   7.413  -1.718  1.00 98.74           H  
ATOM    456 HG13 ILE A  30       4.230   8.981  -1.365  1.00 98.74           H  
ATOM    457  CG2 ILE A  30       7.507   7.911  -0.881  1.00 98.74           C  
ATOM    458 HG21 ILE A  30       7.877   8.109  -1.887  1.00 98.74           H  
ATOM    459 HG22 ILE A  30       8.309   8.176  -0.192  1.00 98.74           H  
ATOM    460 HG23 ILE A  30       7.288   6.848  -0.781  1.00 98.74           H  
ATOM    461  CD1 ILE A  30       5.540   9.018  -3.026  1.00 98.74           C  
ATOM    462 HD11 ILE A  30       4.661   8.949  -3.666  1.00 98.74           H  
ATOM    463 HD12 ILE A  30       6.345   8.428  -3.465  1.00 98.74           H  
ATOM    464 HD13 ILE A  30       5.844  10.063  -2.953  1.00 98.74           H  
ATOM    465  N   ALA A  31       7.187   7.570   2.559  1.00 98.79           N  
ATOM    466  H   ALA A  31       6.770   6.682   2.319  1.00 98.79           H  
ATOM    467  CA  ALA A  31       8.446   7.530   3.286  1.00 98.79           C  
ATOM    468  HA  ALA A  31       8.638   8.502   3.742  1.00 98.79           H  
ATOM    469  C   ALA A  31       9.585   7.229   2.303  1.00 98.79           C  
ATOM    470  CB  ALA A  31       8.342   6.499   4.410  1.00 98.79           C  
ATOM    471  HB1 ALA A  31       9.303   6.431   4.920  1.00 98.79           H  
ATOM    472  HB2 ALA A  31       7.579   6.804   5.125  1.00 98.79           H  
ATOM    473  HB3 ALA A  31       8.087   5.520   4.003  1.00 98.79           H  
ATOM    474  O   ALA A  31       9.498   6.297   1.502  1.00 98.79           O  
ATOM    475  N   MET A  32      10.656   8.011   2.341  1.00 98.81           N  
ATOM    476  H   MET A  32      10.701   8.752   3.027  1.00 98.81           H  
ATOM    477  CA  MET A  32      11.818   7.797   1.484  1.00 98.81           C  
ATOM    478  HA  MET A  32      11.731   6.835   0.980  1.00 98.81           H  
ATOM    479  C   MET A  32      13.070   7.762   2.343  1.00 98.81           C  
ATOM    480  CB  MET A  32      11.878   8.875   0.397  1.00 98.81           C  
ATOM    481  HB2 MET A  32      12.074   9.838   0.868  1.00 98.81           H  
ATOM    482  HB3 MET A  32      10.915   8.922  -0.111  1.00 98.81           H  
ATOM    483  O   MET A  32      13.337   8.707   3.079  1.00 98.81           O  
ATOM    484  CG  MET A  32      12.974   8.593  -0.636  1.00 98.81           C  
ATOM    485  HG2 MET A  32      12.779   7.634  -1.116  1.00 98.81           H  
ATOM    486  HG3 MET A  32      13.930   8.517  -0.119  1.00 98.81           H  
ATOM    487  SD  MET A  32      13.131   9.871  -1.917  1.00 98.81           S  
ATOM    488  CE  MET A  32      11.666   9.530  -2.921  1.00 98.81           C  
ATOM    489  HE1 MET A  32      11.659  10.194  -3.785  1.00 98.81           H  
ATOM    490  HE2 MET A  32      11.694   8.497  -3.267  1.00 98.81           H  
ATOM    491  HE3 MET A  32      10.761   9.691  -2.334  1.00 98.81           H  
ATOM    492  N   VAL A  33      13.839   6.683   2.248  1.00 98.51           N  
ATOM    493  H   VAL A  33      13.576   5.954   1.600  1.00 98.51           H  
ATOM    494  CA  VAL A  33      15.163   6.608   2.874  1.00 98.51           C  
ATOM    495  HA  VAL A  33      15.242   7.369   3.651  1.00 98.51           H  
ATOM    496  C   VAL A  33      16.200   6.921   1.806  1.00 98.51           C  
ATOM    497  CB  VAL A  33      15.407   5.251   3.554  1.00 98.51           C  
ATOM    498  HB  VAL A  33      15.371   4.457   2.808  1.00 98.51           H  
ATOM    499  O   VAL A  33      16.141   6.361   0.713  1.00 98.51           O  
ATOM    500  CG1 VAL A  33      16.774   5.217   4.252  1.00 98.51           C  
ATOM    501 HG11 VAL A  33      16.903   4.265   4.767  1.00 98.51           H  
ATOM    502 HG12 VAL A  33      16.853   6.030   4.974  1.00 98.51           H  
ATOM    503 HG13 VAL A  33      17.575   5.308   3.518  1.00 98.51           H  
ATOM    504  CG2 VAL A  33      14.333   4.974   4.617  1.00 98.51           C  
ATOM    505 HG21 VAL A  33      13.350   4.899   4.151  1.00 98.51           H  
ATOM    506 HG22 VAL A  33      14.546   4.031   5.119  1.00 98.51           H  
ATOM    507 HG23 VAL A  33      14.323   5.778   5.353  1.00 98.51           H  
ATOM    508  N   LEU A  34      17.131   7.822   2.111  1.00 98.08           N  
ATOM    509  H   LEU A  34      17.109   8.246   3.027  1.00 98.08           H  
ATOM    510  CA  LEU A  34      18.231   8.193   1.221  1.00 98.08           C  
ATOM    511  HA  LEU A  34      18.293   7.480   0.399  1.00 98.08           H  
ATOM    512  C   LEU A  34      19.557   8.130   1.974  1.00 98.08           C  
ATOM    513  CB  LEU A  34      18.006   9.602   0.636  1.00 98.08           C  
ATOM    514  HB2 LEU A  34      18.878   9.876   0.042  1.00 98.08           H  
ATOM    515  HB3 LEU A  34      17.937  10.304   1.467  1.00 98.08           H  
ATOM    516  O   LEU A  34      19.636   8.520   3.138  1.00 98.08           O  
ATOM    517  CG  LEU A  34      16.752   9.752  -0.242  1.00 98.08           C  
ATOM    518  HG  LEU A  34      15.872   9.473   0.338  1.00 98.08           H  
ATOM    519  CD1 LEU A  34      16.590  11.207  -0.674  1.00 98.08           C  
ATOM    520 HD11 LEU A  34      16.667  11.867   0.189  1.00 98.08           H  
ATOM    521 HD12 LEU A  34      15.617  11.343  -1.146  1.00 98.08           H  
ATOM    522 HD13 LEU A  34      17.369  11.457  -1.394  1.00 98.08           H  
ATOM    523  CD2 LEU A  34      16.819   8.901  -1.512  1.00 98.08           C  
ATOM    524 HD21 LEU A  34      16.867   7.843  -1.254  1.00 98.08           H  
ATOM    525 HD22 LEU A  34      17.706   9.158  -2.091  1.00 98.08           H  
ATOM    526 HD23 LEU A  34      15.932   9.075  -2.121  1.00 98.08           H  
ATOM    527  N   LYS A  35      20.603   7.686   1.281  1.00 96.39           N  
ATOM    528  H   LYS A  35      20.450   7.418   0.319  1.00 96.39           H  
ATOM    529  CA  LYS A  35      21.995   7.830   1.714  1.00 96.39           C  
ATOM    530  HA  LYS A  35      22.044   7.981   2.792  1.00 96.39           H  
ATOM    531  C   LYS A  35      22.582   9.071   1.043  1.00 96.39           C  
ATOM    532  CB  LYS A  35      22.784   6.555   1.366  1.00 96.39           C  
ATOM    533  HB2 LYS A  35      23.849   6.763   1.472  1.00 96.39           H  
ATOM    534  HB3 LYS A  35      22.596   6.286   0.327  1.00 96.39           H  
ATOM    535  O   LYS A  35      22.452   9.226  -0.172  1.00 96.39           O  
ATOM    536  CG  LYS A  35      22.426   5.366   2.278  1.00 96.39           C  
ATOM    537  HG2 LYS A  35      21.348   5.204   2.280  1.00 96.39           H  
ATOM    538  HG3 LYS A  35      22.743   5.608   3.292  1.00 96.39           H  
ATOM    539  CD  LYS A  35      23.125   4.067   1.842  1.00 96.39           C  
ATOM    540  HD2 LYS A  35      24.174   4.268   1.623  1.00 96.39           H  
ATOM    541  HD3 LYS A  35      22.650   3.696   0.933  1.00 96.39           H  
ATOM    542  CE  LYS A  35      23.042   3.003   2.945  1.00 96.39           C  
ATOM    543  HE2 LYS A  35      21.997   2.828   3.202  1.00 96.39           H  
ATOM    544  HE3 LYS A  35      23.542   3.389   3.833  1.00 96.39           H  
ATOM    545  NZ  LYS A  35      23.676   1.725   2.530  1.00 96.39           N  
ATOM    546  HZ1 LYS A  35      23.132   1.275   1.808  1.00 96.39           H  
ATOM    547  HZ2 LYS A  35      23.711   1.089   3.314  1.00 96.39           H  
ATOM    548  HZ3 LYS A  35      24.621   1.860   2.202  1.00 96.39           H  
ATOM    549  N   ASP A  36      23.209   9.956   1.807  1.00 96.26           N  
ATOM    550  H   ASP A  36      23.260   9.783   2.800  1.00 96.26           H  
ATOM    551  CA  ASP A  36      23.929  11.124   1.278  1.00 96.26           C  
ATOM    552  HA  ASP A  36      24.230  10.907   0.253  1.00 96.26           H  
ATOM    553  C   ASP A  36      25.222  11.373   2.074  1.00 96.26           C  
ATOM    554  CB  ASP A  36      23.006  12.363   1.244  1.00 96.26           C  
ATOM    555  HB2 ASP A  36      23.099  12.919   2.177  1.00 96.26           H  
ATOM    556  HB3 ASP A  36      21.970  12.036   1.153  1.00 96.26           H  
ATOM    557  O   ASP A  36      25.482  10.725   3.086  1.00 96.26           O  
ATOM    558  CG  ASP A  36      23.312  13.292   0.056  1.00 96.26           C  
ATOM    559  OD1 ASP A  36      24.501  13.571  -0.204  1.00 96.26           O  
ATOM    560  OD2 ASP A  36      22.364  13.693  -0.663  1.00 96.26           O  
ATOM    561  N   ALA A  37      26.057  12.313   1.635  1.00 94.43           N  
ATOM    562  H   ALA A  37      25.771  12.845   0.826  1.00 94.43           H  
ATOM    563  CA  ALA A  37      27.338  12.631   2.264  1.00 94.43           C  
ATOM    564  HA  ALA A  37      27.943  11.725   2.298  1.00 94.43           H  
ATOM    565  C   ALA A  37      27.212  13.146   3.709  1.00 94.43           C  
ATOM    566  CB  ALA A  37      28.045  13.667   1.384  1.00 94.43           C  
ATOM    567  HB1 ALA A  37      28.177  13.267   0.379  1.00 94.43           H  
ATOM    568  HB2 ALA A  37      29.023  13.898   1.806  1.00 94.43           H  
ATOM    569  HB3 ALA A  37      27.449  14.578   1.331  1.00 94.43           H  
ATOM    570  O   ALA A  37      28.189  13.108   4.449  1.00 94.43           O  
ATOM    571  N   LYS A  38      26.038  13.651   4.104  1.00 91.95           N  
ATOM    572  H   LYS A  38      25.272  13.600   3.448  1.00 91.95           H  
ATOM    573  CA  LYS A  38      25.719  14.068   5.474  1.00 91.95           C  
ATOM    574  HA  LYS A  38      26.447  13.641   6.164  1.00 91.95           H  
ATOM    575  C   LYS A  38      24.341  13.549   5.851  1.00 91.95           C  
ATOM    576  CB  LYS A  38      25.729  15.598   5.601  1.00 91.95           C  
ATOM    577  HB2 LYS A  38      25.021  16.014   4.883  1.00 91.95           H  
ATOM    578  HB3 LYS A  38      25.387  15.862   6.602  1.00 91.95           H  
ATOM    579  O   LYS A  38      23.418  13.607   5.041  1.00 91.95           O  
ATOM    580  CG  LYS A  38      27.110  16.226   5.374  1.00 91.95           C  
ATOM    581  HG2 LYS A  38      27.820  15.826   6.098  1.00 91.95           H  
ATOM    582  HG3 LYS A  38      27.457  16.003   4.365  1.00 91.95           H  
ATOM    583  CD  LYS A  38      26.996  17.744   5.542  1.00 91.95           C  
ATOM    584  HD2 LYS A  38      26.678  17.969   6.560  1.00 91.95           H  
ATOM    585  HD3 LYS A  38      26.241  18.114   4.848  1.00 91.95           H  
ATOM    586  CE  LYS A  38      28.331  18.428   5.252  1.00 91.95           C  
ATOM    587  HE2 LYS A  38      28.675  18.105   4.269  1.00 91.95           H  
ATOM    588  HE3 LYS A  38      29.060  18.102   5.994  1.00 91.95           H  
ATOM    589  NZ  LYS A  38      28.159  19.901   5.280  1.00 91.95           N  
ATOM    590  HZ1 LYS A  38      27.821  20.197   6.185  1.00 91.95           H  
ATOM    591  HZ2 LYS A  38      29.024  20.376   5.064  1.00 91.95           H  
ATOM    592  HZ3 LYS A  38      27.462  20.174   4.602  1.00 91.95           H  
ATOM    593  N   ALA A  39      24.178  13.129   7.101  1.00 92.86           N  
ATOM    594  H   ALA A  39      24.975  13.090   7.721  1.00 92.86           H  
ATOM    595  CA  ALA A  39      22.852  12.886   7.647  1.00 92.86           C  
ATOM    596  HA  ALA A  39      22.313  12.221   6.971  1.00 92.86           H  
ATOM    597  C   ALA A  39      22.083  14.214   7.749  1.00 92.86           C  
ATOM    598  CB  ALA A  39      22.972  12.192   9.008  1.00 92.86           C  
ATOM    599  HB1 ALA A  39      23.548  12.812   9.695  1.00 92.86           H  
ATOM    600  HB2 ALA A  39      23.462  11.225   8.896  1.00 92.86           H  
ATOM    601  HB3 ALA A  39      21.976  12.031   9.422  1.00 92.86           H  
ATOM    602  O   ALA A  39      22.587  15.184   8.317  1.00 92.86           O  
ATOM    603  N   LEU A  40      20.855  14.240   7.228  1.00 94.79           N  
ATOM    604  H   LEU A  40      20.532  13.410   6.752  1.00 94.79           H  
ATOM    605  CA  LEU A  40      19.918  15.363   7.390  1.00 94.79           C  
ATOM    606  HA  LEU A  40      20.410  16.156   7.954  1.00 94.79           H  
ATOM    607  C   LEU A  40      18.696  14.974   8.232  1.00 94.79           C  
ATOM    608  CB  LEU A  40      19.509  15.959   6.025  1.00 94.79           C  
ATOM    609  HB2 LEU A  40      18.891  15.239   5.488  1.00 94.79           H  
ATOM    610  HB3 LEU A  40      18.877  16.827   6.212  1.00 94.79           H  
ATOM    611  O   LEU A  40      17.823  15.807   8.460  1.00 94.79           O  
ATOM    612  CG  LEU A  40      20.667  16.406   5.114  1.00 94.79           C  
ATOM    613  HG  LEU A  40      21.337  15.567   4.927  1.00 94.79           H  
ATOM    614  CD1 LEU A  40      20.108  16.879   3.771  1.00 94.79           C  
ATOM    615 HD11 LEU A  40      19.448  17.732   3.925  1.00 94.79           H  
ATOM    616 HD12 LEU A  40      19.550  16.068   3.303  1.00 94.79           H  
ATOM    617 HD13 LEU A  40      20.927  17.165   3.112  1.00 94.79           H  
ATOM    618  CD2 LEU A  40      21.460  17.561   5.728  1.00 94.79           C  
ATOM    619 HD21 LEU A  40      20.797  18.397   5.951  1.00 94.79           H  
ATOM    620 HD22 LEU A  40      22.228  17.889   5.027  1.00 94.79           H  
ATOM    621 HD23 LEU A  40      21.949  17.230   6.644  1.00 94.79           H  
ATOM    622  N   GLY A  41      18.616  13.719   8.693  1.00 94.64           N  
ATOM    623  H   GLY A  41      19.322  13.056   8.409  1.00 94.64           H  
ATOM    624  CA  GLY A  41      17.467  13.217   9.445  1.00 94.64           C  
ATOM    625  HA2 GLY A  41      17.359  13.802  10.358  1.00 94.64           H  
ATOM    626  HA3 GLY A  41      17.632  12.174   9.713  1.00 94.64           H  
ATOM    627  C   GLY A  41      16.170  13.310   8.637  1.00 94.64           C  
ATOM    628  O   GLY A  41      16.191  13.212   7.409  1.00 94.64           O  
ATOM    629  N   LEU A  42      15.041  13.488   9.330  1.00 97.22           N  
ATOM    630  H   LEU A  42      15.108  13.637  10.326  1.00 97.22           H  
ATOM    631  CA  LEU A  42      13.729  13.639   8.699  1.00 97.22           C  
ATOM    632  HA  LEU A  42      13.653  12.907   7.895  1.00 97.22           H  
ATOM    633  C   LEU A  42      13.547  15.040   8.104  1.00 97.22           C  
ATOM    634  CB  LEU A  42      12.611  13.368   9.722  1.00 97.22           C  
ATOM    635  HB2 LEU A  42      12.784  12.406  10.205  1.00 97.22           H  
ATOM    636  HB3 LEU A  42      12.660  14.143  10.486  1.00 97.22           H  
ATOM    637  O   LEU A  42      13.650  16.037   8.813  1.00 97.22           O  
ATOM    638  CG  LEU A  42      11.204  13.382   9.080  1.00 97.22           C  
ATOM    639  HG  LEU A  42      11.140  14.149   8.309  1.00 97.22           H  
ATOM    640  CD1 LEU A  42      10.908  12.046   8.400  1.00 97.22           C  
ATOM    641 HD11 LEU A  42      10.923  11.231   9.123  1.00 97.22           H  
ATOM    642 HD12 LEU A  42      11.645  11.852   7.620  1.00 97.22           H  
ATOM    643 HD13 LEU A  42       9.926  12.103   7.931  1.00 97.22           H  
ATOM    644  CD2 LEU A  42      10.112  13.725  10.101  1.00 97.22           C  
ATOM    645 HD21 LEU A  42       9.940  14.801  10.050  1.00 97.22           H  
ATOM    646 HD22 LEU A  42      10.424  13.505  11.122  1.00 97.22           H  
ATOM    647 HD23 LEU A  42       9.173  13.234   9.847  1.00 97.22           H  
ATOM    648  N   ASN A  43      13.141  15.080   6.841  1.00 97.90           N  
ATOM    649  H   ASN A  43      13.122  14.214   6.322  1.00 97.90           H  
ATOM    650  CA  ASN A  43      12.724  16.271   6.118  1.00 97.90           C  
ATOM    651  HA  ASN A  43      12.659  17.118   6.800  1.00 97.90           H  
ATOM    652  C   ASN A  43      11.329  16.014   5.529  1.00 97.90           C  
ATOM    653  CB  ASN A  43      13.785  16.591   5.052  1.00 97.90           C  
ATOM    654  HB2 ASN A  43      13.462  17.456   4.473  1.00 97.90           H  
ATOM    655  HB3 ASN A  43      13.898  15.745   4.373  1.00 97.90           H  
ATOM    656  O   ASN A  43      11.118  15.008   4.847  1.00 97.90           O  
ATOM    657  CG  ASN A  43      15.131  16.916   5.679  1.00 97.90           C  
ATOM    658  ND2 ASN A  43      15.935  15.931   6.013  1.00 97.90           N  
ATOM    659 HD21 ASN A  43      15.617  14.974   5.959  1.00 97.90           H  
ATOM    660 HD22 ASN A  43      16.688  16.181   6.638  1.00 97.90           H  
ATOM    661  OD1 ASN A  43      15.468  18.064   5.903  1.00 97.90           O  
ATOM    662  N   GLU A  44      10.369  16.891   5.820  1.00 98.13           N  
ATOM    663  H   GLU A  44      10.611  17.744   6.304  1.00 98.13           H  
ATOM    664  CA  GLU A  44       9.035  16.831   5.213  1.00 98.13           C  
ATOM    665  HA  GLU A  44       8.818  15.802   4.929  1.00 98.13           H  
ATOM    666  C   GLU A  44       9.026  17.675   3.940  1.00 98.13           C  
ATOM    667  CB  GLU A  44       7.923  17.269   6.184  1.00 98.13           C  
ATOM    668  HB2 GLU A  44       8.049  18.318   6.452  1.00 98.13           H  
ATOM    669  HB3 GLU A  44       6.979  17.158   5.651  1.00 98.13           H  
ATOM    670  O   GLU A  44       9.388  18.846   3.979  1.00 98.13           O  
ATOM    671  CG  GLU A  44       7.886  16.420   7.470  1.00 98.13           C  
ATOM    672  HG2 GLU A  44       8.660  16.780   8.148  1.00 98.13           H  
ATOM    673  HG3 GLU A  44       8.141  15.392   7.213  1.00 98.13           H  
ATOM    674  CD  GLU A  44       6.531  16.405   8.208  1.00 98.13           C  
ATOM    675  OE1 GLU A  44       6.459  15.777   9.291  1.00 98.13           O  
ATOM    676  OE2 GLU A  44       5.494  16.846   7.661  1.00 98.13           O  
ATOM    677  N   ILE A  45       8.640  17.069   2.818  1.00 98.43           N  
ATOM    678  H   ILE A  45       8.384  16.093   2.867  1.00 98.43           H  
ATOM    679  CA  ILE A  45       8.685  17.692   1.493  1.00 98.43           C  
ATOM    680  HA  ILE A  45       8.948  18.745   1.594  1.00 98.43           H  
ATOM    681  C   ILE A  45       7.294  17.612   0.876  1.00 98.43           C  
ATOM    682  CB  ILE A  45       9.760  17.012   0.617  1.00 98.43           C  
ATOM    683  HB  ILE A  45       9.482  15.964   0.504  1.00 98.43           H  
ATOM    684  O   ILE A  45       6.830  16.525   0.521  1.00 98.43           O  
ATOM    685  CG1 ILE A  45      11.142  17.052   1.310  1.00 98.43           C  
ATOM    686 HG12 ILE A  45      11.088  16.504   2.251  1.00 98.43           H  
ATOM    687 HG13 ILE A  45      11.412  18.084   1.534  1.00 98.43           H  
ATOM    688  CG2 ILE A  45       9.826  17.626  -0.792  1.00 98.43           C  
ATOM    689 HG21 ILE A  45      10.403  16.984  -1.458  1.00 98.43           H  
ATOM    690 HG22 ILE A  45      10.304  18.605  -0.750  1.00 98.43           H  
ATOM    691 HG23 ILE A  45       8.831  17.743  -1.222  1.00 98.43           H  
ATOM    692  CD1 ILE A  45      12.257  16.414   0.488  1.00 98.43           C  
ATOM    693 HD11 ILE A  45      12.578  17.106  -0.290  1.00 98.43           H  
ATOM    694 HD12 ILE A  45      13.107  16.191   1.133  1.00 98.43           H  
ATOM    695 HD13 ILE A  45      11.890  15.499   0.023  1.00 98.43           H  
ATOM    696  N   HIS A  46       6.620  18.748   0.754  1.00 97.83           N  
ATOM    697  H   HIS A  46       7.057  19.613   1.038  1.00 97.83           H  
ATOM    698  CA  HIS A  46       5.328  18.869   0.082  1.00 97.83           C  
ATOM    699  HA  HIS A  46       4.796  17.918   0.112  1.00 97.83           H  
ATOM    700  C   HIS A  46       5.500  19.255  -1.386  1.00 97.83           C  
ATOM    701  CB  HIS A  46       4.487  19.917   0.814  1.00 97.83           C  
ATOM    702  HB2 HIS A  46       3.571  20.085   0.247  1.00 97.83           H  
ATOM    703  HB3 HIS A  46       5.018  20.867   0.859  1.00 97.83           H  
ATOM    704  O   HIS A  46       4.752  18.783  -2.246  1.00 97.83           O  
ATOM    705  CG  HIS A  46       4.111  19.489   2.203  1.00 97.83           C  
ATOM    706  CD2 HIS A  46       4.812  19.703   3.361  1.00 97.83           C  
ATOM    707  HD2 HIS A  46       5.754  20.225   3.442  1.00 97.83           H  
ATOM    708  ND1 HIS A  46       2.976  18.790   2.527  1.00 97.83           N  
ATOM    709  HD1 HIS A  46       2.334  18.379   1.865  1.00 97.83           H  
ATOM    710  CE1 HIS A  46       2.969  18.614   3.855  1.00 97.83           C  
ATOM    711  HE1 HIS A  46       2.195  18.096   4.401  1.00 97.83           H  
ATOM    712  NE2 HIS A  46       4.073  19.131   4.410  1.00 97.83           N  
ATOM    713  N   GLU A  47       6.502  20.082  -1.667  1.00 97.28           N  
ATOM    714  H   GLU A  47       7.003  20.490  -0.891  1.00 97.28           H  
ATOM    715  CA  GLU A  47       6.813  20.599  -2.995  1.00 97.28           C  
ATOM    716  HA  GLU A  47       6.445  19.889  -3.736  1.00 97.28           H  
ATOM    717  C   GLU A  47       8.326  20.711  -3.227  1.00 97.28           C  
ATOM    718  CB  GLU A  47       6.046  21.911  -3.222  1.00 97.28           C  
ATOM    719  HB2 GLU A  47       6.240  22.264  -4.235  1.00 97.28           H  
ATOM    720  HB3 GLU A  47       4.984  21.673  -3.158  1.00 97.28           H  
ATOM    721  O   GLU A  47       9.140  20.314  -2.393  1.00 97.28           O  
ATOM    722  CG  GLU A  47       6.360  23.041  -2.224  1.00 97.28           C  
ATOM    723  HG2 GLU A  47       6.252  22.659  -1.208  1.00 97.28           H  
ATOM    724  HG3 GLU A  47       7.395  23.355  -2.360  1.00 97.28           H  
ATOM    725  CD  GLU A  47       5.411  24.247  -2.381  1.00 97.28           C  
ATOM    726  OE1 GLU A  47       5.550  25.215  -1.599  1.00 97.28           O  
ATOM    727  OE2 GLU A  47       4.497  24.188  -3.242  1.00 97.28           O  
ATOM    728  N   LYS A  48       8.732  21.176  -4.412  1.00 96.85           N  
ATOM    729  H   LYS A  48       8.074  21.721  -4.952  1.00 96.85           H  
ATOM    730  CA  LYS A  48      10.147  21.163  -4.822  1.00 96.85           C  
ATOM    731  HA  LYS A  48      10.555  20.165  -4.663  1.00 96.85           H  
ATOM    732  C   LYS A  48      11.003  22.112  -3.986  1.00 96.85           C  
ATOM    733  CB  LYS A  48      10.264  21.545  -6.298  1.00 96.85           C  
ATOM    734  HB2 LYS A  48       9.809  22.522  -6.460  1.00 96.85           H  
ATOM    735  HB3 LYS A  48      11.322  21.612  -6.550  1.00 96.85           H  
ATOM    736  O   LYS A  48      12.200  21.886  -3.827  1.00 96.85           O  
ATOM    737  CG  LYS A  48       9.602  20.508  -7.208  1.00 96.85           C  
ATOM    738  HG2 LYS A  48       8.524  20.506  -7.047  1.00 96.85           H  
ATOM    739  HG3 LYS A  48       9.998  19.519  -6.977  1.00 96.85           H  
ATOM    740  CD  LYS A  48       9.898  20.863  -8.665  1.00 96.85           C  
ATOM    741  HD2 LYS A  48      10.978  20.903  -8.808  1.00 96.85           H  
ATOM    742  HD3 LYS A  48       9.464  21.837  -8.889  1.00 96.85           H  
ATOM    743  CE  LYS A  48       9.299  19.792  -9.572  1.00 96.85           C  
ATOM    744  HE2 LYS A  48       9.722  18.829  -9.284  1.00 96.85           H  
ATOM    745  HE3 LYS A  48       8.223  19.754  -9.401  1.00 96.85           H  
ATOM    746  NZ  LYS A  48       9.599  20.088 -10.989  1.00 96.85           N  
ATOM    747  HZ1 LYS A  48       9.196  19.377 -11.583  1.00 96.85           H  
ATOM    748  HZ2 LYS A  48      10.601  20.097 -11.115  1.00 96.85           H  
ATOM    749  HZ3 LYS A  48       9.225  20.994 -11.233  1.00 96.85           H  
ATOM    750  N   GLU A  49      10.386  23.163  -3.476  1.00 97.34           N  
ATOM    751  H   GLU A  49       9.425  23.308  -3.749  1.00 97.34           H  
ATOM    752  CA  GLU A  49      10.989  24.221  -2.679  1.00 97.34           C  
ATOM    753  HA  GLU A  49      11.910  24.557  -3.156  1.00 97.34           H  
ATOM    754  C   GLU A  49      11.365  23.737  -1.270  1.00 97.34           C  
ATOM    755  CB  GLU A  49      10.001  25.403  -2.629  1.00 97.34           C  
ATOM    756  HB2 GLU A  49      10.401  26.141  -1.934  1.00 97.34           H  
ATOM    757  HB3 GLU A  49       9.045  25.065  -2.230  1.00 97.34           H  
ATOM    758  O   GLU A  49      12.303  24.272  -0.680  1.00 97.34           O  
ATOM    759  CG  GLU A  49       9.773  26.123  -3.978  1.00 97.34           C  
ATOM    760  HG2 GLU A  49      10.741  26.474  -4.334  1.00 97.34           H  
ATOM    761  HG3 GLU A  49       9.167  27.008  -3.786  1.00 97.34           H  
ATOM    762  CD  GLU A  49       9.088  25.302  -5.098  1.00 97.34           C  
ATOM    763  OE1 GLU A  49       9.390  25.588  -6.281  1.00 97.34           O  
ATOM    764  OE2 GLU A  49       8.335  24.343  -4.809  1.00 97.34           O  
ATOM    765  N   ASP A  50      10.712  22.682  -0.769  1.00 97.94           N  
ATOM    766  H   ASP A  50       9.933  22.308  -1.292  1.00 97.94           H  
ATOM    767  CA  ASP A  50      11.011  22.070   0.533  1.00 97.94           C  
ATOM    768  HA  ASP A  50      11.194  22.858   1.264  1.00 97.94           H  
ATOM    769  C   ASP A  50      12.251  21.157   0.497  1.00 97.94           C  
ATOM    770  CB  ASP A  50       9.814  21.240   1.008  1.00 97.94           C  
ATOM    771  HB2 ASP A  50       9.638  20.448   0.280  1.00 97.94           H  
ATOM    772  HB3 ASP A  50      10.068  20.772   1.959  1.00 97.94           H  
ATOM    773  O   ASP A  50      12.716  20.677   1.534  1.00 97.94           O  
ATOM    774  CG  ASP A  50       8.518  22.017   1.205  1.00 97.94           C  
ATOM    775  OD1 ASP A  50       8.574  23.164   1.696  1.00 97.94           O  
ATOM    776  OD2 ASP A  50       7.471  21.394   0.903  1.00 97.94           O  
ATOM    777  N   ILE A  51      12.794  20.868  -0.693  1.00 97.99           N  
ATOM    778  H   ILE A  51      12.414  21.329  -1.508  1.00 97.99           H  
ATOM    779  CA  ILE A  51      13.922  19.946  -0.843  1.00 97.99           C  
ATOM    780  HA  ILE A  51      13.656  19.041  -0.296  1.00 97.99           H  
ATOM    781  C   ILE A  51      15.188  20.567  -0.226  1.00 97.99           C  
ATOM    782  CB  ILE A  51      14.146  19.536  -2.313  1.00 97.99           C  
ATOM    783  HB  ILE A  51      14.410  20.421  -2.892  1.00 97.99           H  
ATOM    784  O   ILE A  51      15.620  21.633  -0.676  1.00 97.99           O  
ATOM    785  CG1 ILE A  51      12.878  18.899  -2.926  1.00 97.99           C  
ATOM    786 HG12 ILE A  51      12.636  17.991  -2.375  1.00 97.99           H  
ATOM    787 HG13 ILE A  51      12.031  19.573  -2.800  1.00 97.99           H  
ATOM    788  CG2 ILE A  51      15.308  18.529  -2.375  1.00 97.99           C  
ATOM    789 HG21 ILE A  51      15.434  18.179  -3.400  1.00 97.99           H  
ATOM    790 HG22 ILE A  51      16.237  19.000  -2.052  1.00 97.99           H  
ATOM    791 HG23 ILE A  51      15.096  17.673  -1.734  1.00 97.99           H  
ATOM    792  CD1 ILE A  51      12.986  18.568  -4.423  1.00 97.99           C  
ATOM    793 HD11 ILE A  51      13.655  17.724  -4.590  1.00 97.99           H  
ATOM    794 HD12 ILE A  51      12.000  18.298  -4.802  1.00 97.99           H  
ATOM    795 HD13 ILE A  51      13.345  19.439  -4.971  1.00 97.99           H  
ATOM    796  N   PRO A  52      15.857  19.893   0.736  1.00 96.96           N  
ATOM    797  CA  PRO A  52      17.039  20.444   1.388  1.00 96.96           C  
ATOM    798  HA  PRO A  52      16.722  21.318   1.957  1.00 96.96           H  
ATOM    799  C   PRO A  52      18.131  20.852   0.393  1.00 96.96           C  
ATOM    800  CB  PRO A  52      17.521  19.371   2.368  1.00 96.96           C  
ATOM    801  HB2 PRO A  52      18.216  18.690   1.878  1.00 96.96           H  
ATOM    802  HB3 PRO A  52      17.978  19.811   3.255  1.00 96.96           H  
ATOM    803  O   PRO A  52      18.558  20.072  -0.465  1.00 96.96           O  
ATOM    804  CG  PRO A  52      16.237  18.622   2.710  1.00 96.96           C  
ATOM    805  HG2 PRO A  52      15.686  19.175   3.471  1.00 96.96           H  
ATOM    806  HG3 PRO A  52      16.435  17.602   3.038  1.00 96.96           H  
ATOM    807  CD  PRO A  52      15.455  18.657   1.400  1.00 96.96           C  
ATOM    808  HD2 PRO A  52      15.728  17.804   0.779  1.00 96.96           H  
ATOM    809  HD3 PRO A  52      14.387  18.642   1.621  1.00 96.96           H  
ATOM    810  N   VAL A  53      18.624  22.086   0.532  1.00 95.57           N  
ATOM    811  H   VAL A  53      18.183  22.692   1.209  1.00 95.57           H  
ATOM    812  CA  VAL A  53      19.635  22.663  -0.372  1.00 95.57           C  
ATOM    813  HA  VAL A  53      19.243  22.615  -1.388  1.00 95.57           H  
ATOM    814  C   VAL A  53      20.940  21.865  -0.344  1.00 95.57           C  
ATOM    815  CB  VAL A  53      19.899  24.143  -0.033  1.00 95.57           C  
ATOM    816  HB  VAL A  53      20.244  24.220   0.998  1.00 95.57           H  
ATOM    817  O   VAL A  53      21.573  21.714  -1.389  1.00 95.57           O  
ATOM    818  CG1 VAL A  53      20.959  24.770  -0.952  1.00 95.57           C  
ATOM    819 HG11 VAL A  53      20.675  24.645  -1.997  1.00 95.57           H  
ATOM    820 HG12 VAL A  53      21.929  24.306  -0.776  1.00 95.57           H  
ATOM    821 HG13 VAL A  53      21.057  25.832  -0.728  1.00 95.57           H  
ATOM    822  CG2 VAL A  53      18.617  24.973  -0.183  1.00 95.57           C  
ATOM    823 HG21 VAL A  53      18.231  24.895  -1.199  1.00 95.57           H  
ATOM    824 HG22 VAL A  53      18.821  26.019   0.044  1.00 95.57           H  
ATOM    825 HG23 VAL A  53      17.850  24.625   0.509  1.00 95.57           H  
ATOM    826  N   ASP A  54      21.294  21.295   0.806  1.00 93.58           N  
ATOM    827  H   ASP A  54      20.734  21.486   1.624  1.00 93.58           H  
ATOM    828  CA  ASP A  54      22.527  20.522   1.003  1.00 93.58           C  
ATOM    829  HA  ASP A  54      23.340  21.019   0.472  1.00 93.58           H  
ATOM    830  C   ASP A  54      22.462  19.091   0.447  1.00 93.58           C  
ATOM    831  CB  ASP A  54      22.875  20.509   2.500  1.00 93.58           C  
ATOM    832  HB2 ASP A  54      22.013  20.153   3.064  1.00 93.58           H  
ATOM    833  HB3 ASP A  54      23.694  19.810   2.668  1.00 93.58           H  
ATOM    834  O   ASP A  54      23.476  18.395   0.427  1.00 93.58           O  
ATOM    835  CG  ASP A  54      23.318  21.873   3.039  1.00 93.58           C  
ATOM    836  OD1 ASP A  54      23.758  22.725   2.235  1.00 93.58           O  
ATOM    837  OD2 ASP A  54      23.271  22.033   4.278  1.00 93.58           O  
ATOM    838  N   LEU A  55      21.293  18.644  -0.022  1.00 96.75           N  
ATOM    839  H   LEU A  55      20.495  19.262  -0.003  1.00 96.75           H  
ATOM    840  CA  LEU A  55      21.127  17.319  -0.609  1.00 96.75           C  
ATOM    841  HA  LEU A  55      21.604  16.600   0.057  1.00 96.75           H  
ATOM    842  C   LEU A  55      21.827  17.233  -1.976  1.00 96.75           C  
ATOM    843  CB  LEU A  55      19.622  17.015  -0.681  1.00 96.75           C  
ATOM    844  HB2 LEU A  55      19.141  17.364   0.232  1.00 96.75           H  
ATOM    845  HB3 LEU A  55      19.194  17.574  -1.514  1.00 96.75           H  
ATOM    846  O   LEU A  55      21.790  18.183  -2.776  1.00 96.75           O  
ATOM    847  CG  LEU A  55      19.288  15.529  -0.847  1.00 96.75           C  
ATOM    848  HG  LEU A  55      19.901  15.111  -1.645  1.00 96.75           H  
ATOM    849  CD1 LEU A  55      19.498  14.743   0.447  1.00 96.75           C  
ATOM    850 HD11 LEU A  55      19.281  13.688   0.278  1.00 96.75           H  
ATOM    851 HD12 LEU A  55      20.532  14.825   0.781  1.00 96.75           H  
ATOM    852 HD13 LEU A  55      18.838  15.130   1.223  1.00 96.75           H  
ATOM    853  CD2 LEU A  55      17.816  15.407  -1.226  1.00 96.75           C  
ATOM    854 HD21 LEU A  55      17.199  15.930  -0.496  1.00 96.75           H  
ATOM    855 HD22 LEU A  55      17.656  15.841  -2.212  1.00 96.75           H  
ATOM    856 HD23 LEU A  55      17.517  14.359  -1.245  1.00 96.75           H  
ATOM    857  N   SER A  56      22.442  16.086  -2.267  1.00 96.96           N  
ATOM    858  H   SER A  56      22.438  15.343  -1.583  1.00 96.96           H  
ATOM    859  CA  SER A  56      23.103  15.836  -3.551  1.00 96.96           C  
ATOM    860  HA  SER A  56      23.887  16.584  -3.668  1.00 96.96           H  
ATOM    861  C   SER A  56      22.133  15.971  -4.731  1.00 96.96           C  
ATOM    862  CB  SER A  56      23.772  14.458  -3.559  1.00 96.96           C  
ATOM    863  HB2 SER A  56      24.304  14.318  -4.500  1.00 96.96           H  
ATOM    864  HB3 SER A  56      24.487  14.393  -2.739  1.00 96.96           H  
ATOM    865  O   SER A  56      20.932  15.722  -4.613  1.00 96.96           O  
ATOM    866  OG  SER A  56      22.808  13.444  -3.420  1.00 96.96           O  
ATOM    867  HG  SER A  56      22.649  13.367  -2.476  1.00 96.96           H  
ATOM    868  N   ALA A  57      22.652  16.360  -5.902  1.00 97.07           N  
ATOM    869  H   ALA A  57      23.641  16.560  -5.956  1.00 97.07           H  
ATOM    870  CA  ALA A  57      21.837  16.512  -7.112  1.00 97.07           C  
ATOM    871  HA  ALA A  57      21.091  17.287  -6.938  1.00 97.07           H  
ATOM    872  C   ALA A  57      21.075  15.221  -7.463  1.00 97.07           C  
ATOM    873  CB  ALA A  57      22.747  16.957  -8.264  1.00 97.07           C  
ATOM    874  HB1 ALA A  57      23.230  17.902  -8.015  1.00 97.07           H  
ATOM    875  HB2 ALA A  57      23.505  16.199  -8.459  1.00 97.07           H  
ATOM    876  HB3 ALA A  57      22.147  17.091  -9.164  1.00 97.07           H  
ATOM    877  O   ALA A  57      19.900  15.276  -7.808  1.00 97.07           O  
ATOM    878  N   GLU A  58      21.718  14.066  -7.281  1.00 96.91           N  
ATOM    879  H   GLU A  58      22.666  14.094  -6.934  1.00 96.91           H  
ATOM    880  CA  GLU A  58      21.120  12.748  -7.497  1.00 96.91           C  
ATOM    881  HA  GLU A  58      20.761  12.685  -8.525  1.00 96.91           H  
ATOM    882  C   GLU A  58      19.910  12.506  -6.574  1.00 96.91           C  
ATOM    883  CB  GLU A  58      22.229  11.698  -7.290  1.00 96.91           C  
ATOM    884  HB2 GLU A  58      23.079  11.941  -7.928  1.00 96.91           H  
ATOM    885  HB3 GLU A  58      22.558  11.725  -6.251  1.00 96.91           H  
ATOM    886  O   GLU A  58      18.820  12.182  -7.040  1.00 96.91           O  
ATOM    887  CG  GLU A  58      21.747  10.290  -7.640  1.00 96.91           C  
ATOM    888  HG2 GLU A  58      21.475  10.268  -8.695  1.00 96.91           H  
ATOM    889  HG3 GLU A  58      20.850  10.095  -7.053  1.00 96.91           H  
ATOM    890  CD  GLU A  58      22.766   9.177  -7.337  1.00 96.91           C  
ATOM    891  OE1 GLU A  58      22.926   8.262  -8.171  1.00 96.91           O  
ATOM    892  OE2 GLU A  58      23.343   9.109  -6.232  1.00 96.91           O  
ATOM    893  N   ASN A  59      20.055  12.739  -5.269  1.00 97.97           N  
ATOM    894  H   ASN A  59      20.962  13.004  -4.912  1.00 97.97           H  
ATOM    895  CA  ASN A  59      18.960  12.552  -4.316  1.00 97.97           C  
ATOM    896  HA  ASN A  59      18.519  11.567  -4.471  1.00 97.97           H  
ATOM    897  C   ASN A  59      17.816  13.559  -4.521  1.00 97.97           C  
ATOM    898  CB  ASN A  59      19.557  12.618  -2.906  1.00 97.97           C  
ATOM    899  HB2 ASN A  59      20.314  13.401  -2.867  1.00 97.97           H  
ATOM    900  HB3 ASN A  59      18.776  12.871  -2.189  1.00 97.97           H  
ATOM    901  O   ASN A  59      16.642  13.208  -4.364  1.00 97.97           O  
ATOM    902  CG  ASN A  59      20.174  11.312  -2.445  1.00 97.97           C  
ATOM    903  ND2 ASN A  59      21.031  11.366  -1.459  1.00 97.97           N  
ATOM    904 HD21 ASN A  59      21.337  12.256  -1.091  1.00 97.97           H  
ATOM    905 HD22 ASN A  59      21.479  10.505  -1.181  1.00 97.97           H  
ATOM    906  OD1 ASN A  59      19.862  10.238  -2.931  1.00 97.97           O  
ATOM    907  N   LYS A  60      18.128  14.789  -4.949  1.00 98.40           N  
ATOM    908  H   LYS A  60      19.106  15.022  -5.038  1.00 98.40           H  
ATOM    909  CA  LYS A  60      17.110  15.764  -5.374  1.00 98.40           C  
ATOM    910  HA  LYS A  60      16.391  15.899  -4.566  1.00 98.40           H  
ATOM    911  C   LYS A  60      16.314  15.258  -6.576  1.00 98.40           C  
ATOM    912  CB  LYS A  60      17.757  17.117  -5.702  1.00 98.40           C  
ATOM    913  HB2 LYS A  60      17.000  17.767  -6.141  1.00 98.40           H  
ATOM    914  HB3 LYS A  60      18.552  16.976  -6.434  1.00 98.40           H  
ATOM    915  O   LYS A  60      15.103  15.475  -6.629  1.00 98.40           O  
ATOM    916  CG  LYS A  60      18.324  17.809  -4.459  1.00 98.40           C  
ATOM    917  HG2 LYS A  60      19.057  17.170  -3.968  1.00 98.40           H  
ATOM    918  HG3 LYS A  60      17.520  17.989  -3.745  1.00 98.40           H  
ATOM    919  CD  LYS A  60      18.983  19.139  -4.819  1.00 98.40           C  
ATOM    920  HD2 LYS A  60      18.302  19.757  -5.404  1.00 98.40           H  
ATOM    921  HD3 LYS A  60      19.880  18.926  -5.401  1.00 98.40           H  
ATOM    922  CE  LYS A  60      19.347  19.865  -3.523  1.00 98.40           C  
ATOM    923  HE2 LYS A  60      19.594  19.123  -2.764  1.00 98.40           H  
ATOM    924  HE3 LYS A  60      18.487  20.423  -3.154  1.00 98.40           H  
ATOM    925  NZ  LYS A  60      20.521  20.738  -3.706  1.00 98.40           N  
ATOM    926  HZ1 LYS A  60      21.323  20.151  -3.885  1.00 98.40           H  
ATOM    927  HZ2 LYS A  60      20.747  21.185  -2.828  1.00 98.40           H  
ATOM    928  HZ3 LYS A  60      20.384  21.435  -4.424  1.00 98.40           H  
ATOM    929  N   GLU A  61      16.948  14.582  -7.534  1.00 97.96           N  
ATOM    930  H   GLU A  61      17.946  14.446  -7.460  1.00 97.96           H  
ATOM    931  CA  GLU A  61      16.241  13.974  -8.668  1.00 97.96           C  
ATOM    932  HA  GLU A  61      15.653  14.739  -9.174  1.00 97.96           H  
ATOM    933  C   GLU A  61      15.260  12.890  -8.210  1.00 97.96           C  
ATOM    934  CB  GLU A  61      17.207  13.375  -9.698  1.00 97.96           C  
ATOM    935  HB2 GLU A  61      16.622  12.769 -10.389  1.00 97.96           H  
ATOM    936  HB3 GLU A  61      17.918  12.712  -9.206  1.00 97.96           H  
ATOM    937  O   GLU A  61      14.119  12.888  -8.666  1.00 97.96           O  
ATOM    938  CG  GLU A  61      17.970  14.415 -10.527  1.00 97.96           C  
ATOM    939  HG2 GLU A  61      17.253  14.969 -11.133  1.00 97.96           H  
ATOM    940  HG3 GLU A  61      18.462  15.127  -9.864  1.00 97.96           H  
ATOM    941  CD  GLU A  61      19.010  13.751 -11.446  1.00 97.96           C  
ATOM    942  OE1 GLU A  61      19.926  14.463 -11.908  1.00 97.96           O  
ATOM    943  OE2 GLU A  61      18.900  12.524 -11.713  1.00 97.96           O  
ATOM    944  N   TYR A  62      15.644  12.016  -7.275  1.00 98.58           N  
ATOM    945  H   TYR A  62      16.605  12.025  -6.963  1.00 98.58           H  
ATOM    946  CA  TYR A  62      14.743  10.970  -6.772  1.00 98.58           C  
ATOM    947  HA  TYR A  62      14.352  10.411  -7.622  1.00 98.58           H  
ATOM    948  C   TYR A  62      13.519  11.532  -6.046  1.00 98.58           C  
ATOM    949  CB  TYR A  62      15.505  10.005  -5.857  1.00 98.58           C  
ATOM    950  HB2 TYR A  62      14.792   9.244  -5.539  1.00 98.58           H  
ATOM    951  HB3 TYR A  62      15.843  10.544  -4.973  1.00 98.58           H  
ATOM    952  O   TYR A  62      12.401  11.045  -6.231  1.00 98.58           O  
ATOM    953  CG  TYR A  62      16.688   9.303  -6.499  1.00 98.58           C  
ATOM    954  CD1 TYR A  62      16.602   8.856  -7.831  1.00 98.58           C  
ATOM    955  HD1 TYR A  62      15.684   8.955  -8.391  1.00 98.58           H  
ATOM    956  CD2 TYR A  62      17.879   9.095  -5.772  1.00 98.58           C  
ATOM    957  HD2 TYR A  62      17.951   9.402  -4.739  1.00 98.58           H  
ATOM    958  CE1 TYR A  62      17.721   8.301  -8.463  1.00 98.58           C  
ATOM    959  HE1 TYR A  62      17.675   8.013  -9.503  1.00 98.58           H  
ATOM    960  CE2 TYR A  62      18.995   8.501  -6.395  1.00 98.58           C  
ATOM    961  HE2 TYR A  62      19.913   8.370  -5.841  1.00 98.58           H  
ATOM    962  OH  TYR A  62      19.998   7.695  -8.466  1.00 98.58           O  
ATOM    963  HH  TYR A  62      20.855   7.721  -8.032  1.00 98.58           H  
ATOM    964  CZ  TYR A  62      18.929   8.148  -7.762  1.00 98.58           C  
ATOM    965  N   ILE A  63      13.696  12.600  -5.271  1.00 98.72           N  
ATOM    966  H   ILE A  63      14.638  12.926  -5.108  1.00 98.72           H  
ATOM    967  CA  ILE A  63      12.573  13.306  -4.646  1.00 98.72           C  
ATOM    968  HA  ILE A  63      11.978  12.594  -4.075  1.00 98.72           H  
ATOM    969  C   ILE A  63      11.652  13.907  -5.713  1.00 98.72           C  
ATOM    970  CB  ILE A  63      13.108  14.373  -3.678  1.00 98.72           C  
ATOM    971  HB  ILE A  63      13.857  14.973  -4.193  1.00 98.72           H  
ATOM    972  O   ILE A  63      10.433  13.740  -5.644  1.00 98.72           O  
ATOM    973  CG1 ILE A  63      13.767  13.682  -2.467  1.00 98.72           C  
ATOM    974 HG12 ILE A  63      14.407  12.866  -2.804  1.00 98.72           H  
ATOM    975 HG13 ILE A  63      12.998  13.255  -1.823  1.00 98.72           H  
ATOM    976  CG2 ILE A  63      11.971  15.302  -3.232  1.00 98.72           C  
ATOM    977 HG21 ILE A  63      12.271  15.882  -2.359  1.00 98.72           H  
ATOM    978 HG22 ILE A  63      11.712  15.996  -4.032  1.00 98.72           H  
ATOM    979 HG23 ILE A  63      11.081  14.727  -2.974  1.00 98.72           H  
ATOM    980  CD1 ILE A  63      14.648  14.636  -1.663  1.00 98.72           C  
ATOM    981 HD11 ILE A  63      15.178  14.073  -0.894  1.00 98.72           H  
ATOM    982 HD12 ILE A  63      14.058  15.416  -1.182  1.00 98.72           H  
ATOM    983 HD13 ILE A  63      15.370  15.101  -2.335  1.00 98.72           H  
ATOM    984  N   ASN A  64      12.222  14.545  -6.739  1.00 98.36           N  
ATOM    985  H   ASN A  64      13.229  14.630  -6.753  1.00 98.36           H  
ATOM    986  CA  ASN A  64      11.446  15.089  -7.852  1.00 98.36           C  
ATOM    987  HA  ASN A  64      10.699  15.775  -7.452  1.00 98.36           H  
ATOM    988  C   ASN A  64      10.669  13.998  -8.603  1.00 98.36           C  
ATOM    989  CB  ASN A  64      12.370  15.870  -8.797  1.00 98.36           C  
ATOM    990  HB2 ASN A  64      11.891  15.954  -9.772  1.00 98.36           H  
ATOM    991  HB3 ASN A  64      13.313  15.341  -8.936  1.00 98.36           H  
ATOM    992  O   ASN A  64       9.497  14.205  -8.906  1.00 98.36           O  
ATOM    993  CG  ASN A  64      12.623  17.279  -8.308  1.00 98.36           C  
ATOM    994  ND2 ASN A  64      13.822  17.608  -7.906  1.00 98.36           N  
ATOM    995 HD21 ASN A  64      14.468  16.864  -7.685  1.00 98.36           H  
ATOM    996 HD22 ASN A  64      13.917  18.526  -7.494  1.00 98.36           H  
ATOM    997  OD1 ASN A  64      11.738  18.116  -8.310  1.00 98.36           O  
ATOM    998  N   LEU A  65      11.278  12.835  -8.853  1.00 98.35           N  
ATOM    999  H   LEU A  65      12.252  12.743  -8.603  1.00 98.35           H  
ATOM   1000  CA  LEU A  65      10.612  11.688  -9.477  1.00 98.35           C  
ATOM   1001  HA  LEU A  65      10.241  11.983 -10.459  1.00 98.35           H  
ATOM   1002  C   LEU A  65       9.393  11.217  -8.674  1.00 98.35           C  
ATOM   1003  CB  LEU A  65      11.618  10.534  -9.625  1.00 98.35           C  
ATOM   1004  HB2 LEU A  65      12.180  10.435  -8.697  1.00 98.35           H  
ATOM   1005  HB3 LEU A  65      11.055   9.608  -9.744  1.00 98.35           H  
ATOM   1006  O   LEU A  65       8.353  10.914  -9.258  1.00 98.35           O  
ATOM   1007  CG  LEU A  65      12.613  10.647 -10.793  1.00 98.35           C  
ATOM   1008  HG  LEU A  65      13.197  11.562 -10.694  1.00 98.35           H  
ATOM   1009  CD1 LEU A  65      13.559   9.449 -10.749  1.00 98.35           C  
ATOM   1010 HD11 LEU A  65      13.004   8.517 -10.858  1.00 98.35           H  
ATOM   1011 HD12 LEU A  65      14.287   9.529 -11.556  1.00 98.35           H  
ATOM   1012 HD13 LEU A  65      14.086   9.441  -9.795  1.00 98.35           H  
ATOM   1013  CD2 LEU A  65      11.940  10.646 -12.167  1.00 98.35           C  
ATOM   1014 HD21 LEU A  65      11.327  11.539 -12.288  1.00 98.35           H  
ATOM   1015 HD22 LEU A  65      12.703  10.657 -12.946  1.00 98.35           H  
ATOM   1016 HD23 LEU A  65      11.322   9.757 -12.292  1.00 98.35           H  
ATOM   1017  N   ALA A  66       9.487  11.179  -7.345  1.00 98.73           N  
ATOM   1018  H   ALA A  66      10.372  11.409  -6.916  1.00 98.73           H  
ATOM   1019  CA  ALA A  66       8.357  10.829  -6.488  1.00 98.73           C  
ATOM   1020  HA  ALA A  66       7.890   9.925  -6.881  1.00 98.73           H  
ATOM   1021  C   ALA A  66       7.266  11.921  -6.470  1.00 98.73           C  
ATOM   1022  CB  ALA A  66       8.904  10.505  -5.098  1.00 98.73           C  
ATOM   1023  HB1 ALA A  66       8.087  10.427  -4.381  1.00 98.73           H  
ATOM   1024  HB2 ALA A  66       9.441   9.557  -5.128  1.00 98.73           H  
ATOM   1025  HB3 ALA A  66       9.603  11.284  -4.794  1.00 98.73           H  
ATOM   1026  O   ALA A  66       6.079  11.605  -6.579  1.00 98.73           O  
ATOM   1027  N   LEU A  67       7.645  13.203  -6.407  1.00 98.46           N  
ATOM   1028  H   LEU A  67       8.631  13.401  -6.304  1.00 98.46           H  
ATOM   1029  CA  LEU A  67       6.711  14.342  -6.439  1.00 98.46           C  
ATOM   1030  HA  LEU A  67       5.977  14.213  -5.645  1.00 98.46           H  
ATOM   1031  C   LEU A  67       5.910  14.445  -7.751  1.00 98.46           C  
ATOM   1032  CB  LEU A  67       7.491  15.650  -6.201  1.00 98.46           C  
ATOM   1033  HB2 LEU A  67       6.869  16.489  -6.512  1.00 98.46           H  
ATOM   1034  HB3 LEU A  67       8.373  15.646  -6.842  1.00 98.46           H  
ATOM   1035  O   LEU A  67       4.828  15.032  -7.763  1.00 98.46           O  
ATOM   1036  CG  LEU A  67       7.925  15.904  -4.746  1.00 98.46           C  
ATOM   1037  HG  LEU A  67       8.451  15.034  -4.355  1.00 98.46           H  
ATOM   1038  CD1 LEU A  67       8.865  17.110  -4.712  1.00 98.46           C  
ATOM   1039 HD11 LEU A  67       9.746  16.913  -5.323  1.00 98.46           H  
ATOM   1040 HD12 LEU A  67       9.188  17.296  -3.687  1.00 98.46           H  
ATOM   1041 HD13 LEU A  67       8.355  18.000  -5.080  1.00 98.46           H  
ATOM   1042  CD2 LEU A  67       6.727  16.214  -3.845  1.00 98.46           C  
ATOM   1043 HD21 LEU A  67       7.073  16.469  -2.844  1.00 98.46           H  
ATOM   1044 HD22 LEU A  67       6.168  17.066  -4.233  1.00 98.46           H  
ATOM   1045 HD23 LEU A  67       6.060  15.355  -3.773  1.00 98.46           H  
ATOM   1046  N   MET A  68       6.393  13.859  -8.852  1.00 97.51           N  
ATOM   1047  H   MET A  68       7.316  13.452  -8.813  1.00 97.51           H  
ATOM   1048  CA  MET A  68       5.650  13.836 -10.121  1.00 97.51           C  
ATOM   1049  HA  MET A  68       5.469  14.861 -10.443  1.00 97.51           H  
ATOM   1050  C   MET A  68       4.280  13.164 -10.006  1.00 97.51           C  
ATOM   1051  CB  MET A  68       6.459  13.111 -11.199  1.00 97.51           C  
ATOM   1052  HB2 MET A  68       6.818  12.157 -10.814  1.00 97.51           H  
ATOM   1053  HB3 MET A  68       5.816  12.911 -12.056  1.00 97.51           H  
ATOM   1054  O   MET A  68       3.362  13.555 -10.721  1.00 97.51           O  
ATOM   1055  CG  MET A  68       7.633  13.965 -11.671  1.00 97.51           C  
ATOM   1056  HG2 MET A  68       8.162  14.361 -10.804  1.00 97.51           H  
ATOM   1057  HG3 MET A  68       7.247  14.815 -12.232  1.00 97.51           H  
ATOM   1058  SD  MET A  68       8.827  13.083 -12.696  1.00 97.51           S  
ATOM   1059  CE  MET A  68       7.810  12.789 -14.153  1.00 97.51           C  
ATOM   1060  HE1 MET A  68       7.381  13.725 -14.508  1.00 97.51           H  
ATOM   1061  HE2 MET A  68       8.472  12.376 -14.914  1.00 97.51           H  
ATOM   1062  HE3 MET A  68       7.021  12.072 -13.926  1.00 97.51           H  
ATOM   1063  N   GLY A  69       4.126  12.178  -9.118  1.00 97.56           N  
ATOM   1064  H   GLY A  69       4.902  11.942  -8.516  1.00 97.56           H  
ATOM   1065  CA  GLY A  69       2.828  11.557  -8.875  1.00 97.56           C  
ATOM   1066  HA2 GLY A  69       2.137  12.351  -8.595  1.00 97.56           H  
ATOM   1067  HA3 GLY A  69       2.901  10.871  -8.031  1.00 97.56           H  
ATOM   1068  C   GLY A  69       2.232  10.817 -10.080  1.00 97.56           C  
ATOM   1069  O   GLY A  69       2.947  10.273 -10.929  1.00 97.56           O  
ATOM   1070  N   ASN A  70       0.901  10.777 -10.135  1.00 97.32           N  
ATOM   1071  H   ASN A  70       0.403  11.289  -9.421  1.00 97.32           H  
ATOM   1072  CA  ASN A  70       0.134  10.293 -11.286  1.00 97.32           C  
ATOM   1073  HA  ASN A  70       0.787  10.265 -12.159  1.00 97.32           H  
ATOM   1074  C   ASN A  70      -0.972  11.291 -11.644  1.00 97.32           C  
ATOM   1075  CB  ASN A  70      -0.374   8.859 -11.037  1.00 97.32           C  
ATOM   1076  HB2 ASN A  70       0.485   8.212 -10.863  1.00 97.32           H  
ATOM   1077  HB3 ASN A  70      -0.999   8.828 -10.144  1.00 97.32           H  
ATOM   1078  O   ASN A  70      -0.693  12.321 -12.249  1.00 97.32           O  
ATOM   1079  CG  ASN A  70      -1.147   8.285 -12.216  1.00 97.32           C  
ATOM   1080  ND2 ASN A  70      -1.898   7.231 -12.009  1.00 97.32           N  
ATOM   1081 HD21 ASN A  70      -1.896   6.792 -11.100  1.00 97.32           H  
ATOM   1082 HD22 ASN A  70      -2.261   6.758 -12.825  1.00 97.32           H  
ATOM   1083  OD1 ASN A  70      -1.082   8.763 -13.335  1.00 97.32           O  
ATOM   1084  N   VAL A  71      -2.217  11.013 -11.238  1.00 96.84           N  
ATOM   1085  H   VAL A  71      -2.366  10.182 -10.684  1.00 96.84           H  
ATOM   1086  CA  VAL A  71      -3.328  11.963 -11.382  1.00 96.84           C  
ATOM   1087  HA  VAL A  71      -3.360  12.334 -12.406  1.00 96.84           H  
ATOM   1088  C   VAL A  71      -3.094  13.154 -10.464  1.00 96.84           C  
ATOM   1089  CB  VAL A  71      -4.673  11.300 -11.041  1.00 96.84           C  
ATOM   1090  HB  VAL A  71      -4.637  10.942 -10.012  1.00 96.84           H  
ATOM   1091  O   VAL A  71      -3.344  14.291 -10.849  1.00 96.84           O  
ATOM   1092  CG1 VAL A  71      -5.857  12.267 -11.166  1.00 96.84           C  
ATOM   1093 HG11 VAL A  71      -5.889  12.690 -12.170  1.00 96.84           H  
ATOM   1094 HG12 VAL A  71      -6.792  11.744 -10.964  1.00 96.84           H  
ATOM   1095 HG13 VAL A  71      -5.762  13.078 -10.445  1.00 96.84           H  
ATOM   1096  CG2 VAL A  71      -4.946  10.108 -11.962  1.00 96.84           C  
ATOM   1097 HG21 VAL A  71      -4.909  10.428 -13.003  1.00 96.84           H  
ATOM   1098 HG22 VAL A  71      -4.202   9.329 -11.796  1.00 96.84           H  
ATOM   1099 HG23 VAL A  71      -5.936   9.708 -11.744  1.00 96.84           H  
ATOM   1100  N   ASN A  72      -2.579  12.880  -9.266  1.00 96.81           N  
ATOM   1101  H   ASN A  72      -2.398  11.916  -9.024  1.00 96.81           H  
ATOM   1102  CA  ASN A  72      -2.196  13.891  -8.298  1.00 96.81           C  
ATOM   1103  HA  ASN A  72      -2.294  14.878  -8.750  1.00 96.81           H  
ATOM   1104  C   ASN A  72      -0.740  13.702  -7.881  1.00 96.81           C  
ATOM   1105  CB  ASN A  72      -3.127  13.823  -7.082  1.00 96.81           C  
ATOM   1106  HB2 ASN A  72      -2.960  14.693  -6.446  1.00 96.81           H  
ATOM   1107  HB3 ASN A  72      -2.884  12.929  -6.507  1.00 96.81           H  
ATOM   1108  O   ASN A  72      -0.188  12.602  -7.939  1.00 96.81           O  
ATOM   1109  CG  ASN A  72      -4.588  13.795  -7.472  1.00 96.81           C  
ATOM   1110  ND2 ASN A  72      -5.227  12.665  -7.324  1.00 96.81           N  
ATOM   1111 HD21 ASN A  72      -4.753  11.900  -6.865  1.00 96.81           H  
ATOM   1112 HD22 ASN A  72      -6.205  12.665  -7.577  1.00 96.81           H  
ATOM   1113  OD1 ASN A  72      -5.165  14.766  -7.921  1.00 96.81           O  
ATOM   1114  N   THR A  73      -0.147  14.778  -7.382  1.00 96.95           N  
ATOM   1115  H   THR A  73      -0.625  15.666  -7.439  1.00 96.95           H  
ATOM   1116  CA  THR A  73       1.088  14.732  -6.600  1.00 96.95           C  
ATOM   1117  HA  THR A  73       1.816  14.119  -7.130  1.00 96.95           H  
ATOM   1118  C   THR A  73       0.791  14.132  -5.219  1.00 96.95           C  
ATOM   1119  CB  THR A  73       1.662  16.152  -6.494  1.00 96.95           C  
ATOM   1120  HB  THR A  73       0.877  16.823  -6.144  1.00 96.95           H  
ATOM   1121  O   THR A  73      -0.253  14.467  -4.635  1.00 96.95           O  
ATOM   1122  CG2 THR A  73       2.877  16.332  -5.589  1.00 96.95           C  
ATOM   1123 HG21 THR A  73       3.373  17.276  -5.819  1.00 96.95           H  
ATOM   1124 HG22 THR A  73       3.593  15.519  -5.710  1.00 96.95           H  
ATOM   1125 HG23 THR A  73       2.561  16.373  -4.547  1.00 96.95           H  
ATOM   1126  OG1 THR A  73       2.045  16.558  -7.784  1.00 96.95           O  
ATOM   1127  HG1 THR A  73       2.917  16.190  -7.945  1.00 96.95           H  
ATOM   1128  N   PRO A  74       1.677  13.275  -4.668  1.00 97.74           N  
ATOM   1129  CA  PRO A  74       1.588  12.811  -3.282  1.00 97.74           C  
ATOM   1130  HA  PRO A  74       0.782  12.080  -3.212  1.00 97.74           H  
ATOM   1131  C   PRO A  74       1.318  13.958  -2.290  1.00 97.74           C  
ATOM   1132  CB  PRO A  74       2.924  12.106  -3.012  1.00 97.74           C  
ATOM   1133  HB2 PRO A  74       3.667  12.829  -2.675  1.00 97.74           H  
ATOM   1134  HB3 PRO A  74       2.830  11.294  -2.291  1.00 97.74           H  
ATOM   1135  O   PRO A  74       1.580  15.129  -2.575  1.00 97.74           O  
ATOM   1136  CG  PRO A  74       3.319  11.576  -4.388  1.00 97.74           C  
ATOM   1137  HG2 PRO A  74       4.395  11.422  -4.469  1.00 97.74           H  
ATOM   1138  HG3 PRO A  74       2.775  10.656  -4.602  1.00 97.74           H  
ATOM   1139  CD  PRO A  74       2.837  12.677  -5.323  1.00 97.74           C  
ATOM   1140  HD2 PRO A  74       3.630  13.414  -5.445  1.00 97.74           H  
ATOM   1141  HD3 PRO A  74       2.566  12.245  -6.286  1.00 97.74           H  
ATOM   1142  N   ASN A  75       0.751  13.659  -1.120  1.00 97.16           N  
ATOM   1143  H   ASN A  75       0.584  12.690  -0.892  1.00 97.16           H  
ATOM   1144  CA  ASN A  75       0.481  14.695  -0.113  1.00 97.16           C  
ATOM   1145  HA  ASN A  75      -0.099  15.499  -0.566  1.00 97.16           H  
ATOM   1146  C   ASN A  75       1.786  15.320   0.385  1.00 97.16           C  
ATOM   1147  CB  ASN A  75      -0.351  14.089   1.025  1.00 97.16           C  
ATOM   1148  HB2 ASN A  75      -1.319  13.806   0.611  1.00 97.16           H  
ATOM   1149  HB3 ASN A  75       0.133  13.194   1.417  1.00 97.16           H  
ATOM   1150  O   ASN A  75       1.916  16.545   0.420  1.00 97.16           O  
ATOM   1151  CG  ASN A  75      -0.614  15.040   2.182  1.00 97.16           C  
ATOM   1152  ND2 ASN A  75      -1.860  15.221   2.545  1.00 97.16           N  
ATOM   1153 HD21 ASN A  75      -2.600  14.705   2.092  1.00 97.16           H  
ATOM   1154 HD22 ASN A  75      -2.011  15.849   3.322  1.00 97.16           H  
ATOM   1155  OD1 ASN A  75       0.270  15.611   2.793  1.00 97.16           O  
ATOM   1156  N   LYS A  76       2.729  14.447   0.742  1.00 98.08           N  
ATOM   1157  H   LYS A  76       2.515  13.464   0.656  1.00 98.08           H  
ATOM   1158  CA  LYS A  76       4.088  14.789   1.137  1.00 98.08           C  
ATOM   1159  HA  LYS A  76       4.474  15.540   0.448  1.00 98.08           H  
ATOM   1160  C   LYS A  76       4.997  13.575   1.060  1.00 98.08           C  
ATOM   1161  CB  LYS A  76       4.094  15.392   2.551  1.00 98.08           C  
ATOM   1162  HB2 LYS A  76       5.091  15.778   2.764  1.00 98.08           H  
ATOM   1163  HB3 LYS A  76       3.410  16.240   2.555  1.00 98.08           H  
ATOM   1164  O   LYS A  76       4.534  12.427   1.070  1.00 98.08           O  
ATOM   1165  CG  LYS A  76       3.678  14.433   3.678  1.00 98.08           C  
ATOM   1166  HG2 LYS A  76       2.711  13.985   3.453  1.00 98.08           H  
ATOM   1167  HG3 LYS A  76       4.433  13.655   3.792  1.00 98.08           H  
ATOM   1168  CD  LYS A  76       3.571  15.230   4.979  1.00 98.08           C  
ATOM   1169  HD2 LYS A  76       2.781  15.973   4.873  1.00 98.08           H  
ATOM   1170  HD3 LYS A  76       4.514  15.753   5.145  1.00 98.08           H  
ATOM   1171  CE  LYS A  76       3.264  14.353   6.191  1.00 98.08           C  
ATOM   1172  HE2 LYS A  76       2.263  13.933   6.091  1.00 98.08           H  
ATOM   1173  HE3 LYS A  76       3.987  13.538   6.216  1.00 98.08           H  
ATOM   1174  NZ  LYS A  76       3.379  15.172   7.424  1.00 98.08           N  
ATOM   1175  HZ1 LYS A  76       4.261  15.663   7.442  1.00 98.08           H  
ATOM   1176  HZ2 LYS A  76       2.701  15.921   7.446  1.00 98.08           H  
ATOM   1177  HZ3 LYS A  76       3.345  14.627   8.274  1.00 98.08           H  
ATOM   1178  N   LEU A  77       6.290  13.844   1.041  1.00 98.70           N  
ATOM   1179  H   LEU A  77       6.563  14.815   0.993  1.00 98.70           H  
ATOM   1180  CA  LEU A  77       7.333  12.872   1.289  1.00 98.70           C  
ATOM   1181  HA  LEU A  77       6.900  11.872   1.250  1.00 98.70           H  
ATOM   1182  C   LEU A  77       7.909  13.107   2.687  1.00 98.70           C  
ATOM   1183  CB  LEU A  77       8.431  12.945   0.224  1.00 98.70           C  
ATOM   1184  HB2 LEU A  77       8.794  13.971   0.172  1.00 98.70           H  
ATOM   1185  HB3 LEU A  77       9.256  12.323   0.573  1.00 98.70           H  
ATOM   1186  O   LEU A  77       8.168  14.237   3.091  1.00 98.70           O  
ATOM   1187  CG  LEU A  77       8.070  12.469  -1.193  1.00 98.70           C  
ATOM   1188  HG  LEU A  77       7.738  11.431  -1.167  1.00 98.70           H  
ATOM   1189  CD1 LEU A  77       7.009  13.311  -1.903  1.00 98.70           C  
ATOM   1190 HD11 LEU A  77       7.244  14.368  -1.776  1.00 98.70           H  
ATOM   1191 HD12 LEU A  77       6.025  13.103  -1.482  1.00 98.70           H  
ATOM   1192 HD13 LEU A  77       6.975  13.068  -2.964  1.00 98.70           H  
ATOM   1193  CD2 LEU A  77       9.354  12.526  -2.007  1.00 98.70           C  
ATOM   1194 HD21 LEU A  77       9.825  13.496  -1.847  1.00 98.70           H  
ATOM   1195 HD22 LEU A  77       9.138  12.417  -3.069  1.00 98.70           H  
ATOM   1196 HD23 LEU A  77      10.039  11.744  -1.679  1.00 98.70           H  
ATOM   1197  N   LEU A  78       8.129  12.018   3.408  1.00 98.65           N  
ATOM   1198  H   LEU A  78       7.878  11.136   2.984  1.00 98.65           H  
ATOM   1199  CA  LEU A  78       8.884  11.952   4.648  1.00 98.65           C  
ATOM   1200  HA  LEU A  78       9.013  12.946   5.076  1.00 98.65           H  
ATOM   1201  C   LEU A  78      10.267  11.399   4.301  1.00 98.65           C  
ATOM   1202  CB  LEU A  78       8.120  11.055   5.636  1.00 98.65           C  
ATOM   1203  HB2 LEU A  78       7.986  10.072   5.184  1.00 98.65           H  
ATOM   1204  HB3 LEU A  78       8.730  10.915   6.528  1.00 98.65           H  
ATOM   1205  O   LEU A  78      10.459  10.182   4.254  1.00 98.65           O  
ATOM   1206  CG  LEU A  78       6.733  11.575   6.047  1.00 98.65           C  
ATOM   1207  HG  LEU A  78       6.079  11.625   5.177  1.00 98.65           H  
ATOM   1208  CD1 LEU A  78       6.134  10.590   7.044  1.00 98.65           C  
ATOM   1209 HD11 LEU A  78       5.124  10.898   7.317  1.00 98.65           H  
ATOM   1210 HD12 LEU A  78       6.767  10.550   7.930  1.00 98.65           H  
ATOM   1211 HD13 LEU A  78       6.082   9.598   6.596  1.00 98.65           H  
ATOM   1212  CD2 LEU A  78       6.791  12.952   6.706  1.00 98.65           C  
ATOM   1213 HD21 LEU A  78       7.033  13.704   5.955  1.00 98.65           H  
ATOM   1214 HD22 LEU A  78       5.829  13.205   7.152  1.00 98.65           H  
ATOM   1215 HD23 LEU A  78       7.553  12.967   7.486  1.00 98.65           H  
ATOM   1216  N   VAL A  79      11.206  12.288   3.986  1.00 98.54           N  
ATOM   1217  H   VAL A  79      10.999  13.272   4.081  1.00 98.54           H  
ATOM   1218  CA  VAL A  79      12.545  11.911   3.527  1.00 98.54           C  
ATOM   1219  HA  VAL A  79      12.487  10.927   3.061  1.00 98.54           H  
ATOM   1220  C   VAL A  79      13.488  11.825   4.716  1.00 98.54           C  
ATOM   1221  CB  VAL A  79      13.082  12.872   2.455  1.00 98.54           C  
ATOM   1222  HB  VAL A  79      13.222  13.866   2.881  1.00 98.54           H  
ATOM   1223  O   VAL A  79      13.794  12.837   5.340  1.00 98.54           O  
ATOM   1224  CG1 VAL A  79      14.426  12.373   1.913  1.00 98.54           C  
ATOM   1225 HG11 VAL A  79      15.162  12.308   2.714  1.00 98.54           H  
ATOM   1226 HG12 VAL A  79      14.801  13.077   1.170  1.00 98.54           H  
ATOM   1227 HG13 VAL A  79      14.307  11.391   1.455  1.00 98.54           H  
ATOM   1228  CG2 VAL A  79      12.105  12.979   1.279  1.00 98.54           C  
ATOM   1229 HG21 VAL A  79      11.786  11.991   0.949  1.00 98.54           H  
ATOM   1230 HG22 VAL A  79      11.233  13.561   1.578  1.00 98.54           H  
ATOM   1231 HG23 VAL A  79      12.595  13.481   0.444  1.00 98.54           H  
ATOM   1232  N   TYR A  80      13.961  10.623   5.029  1.00 98.13           N  
ATOM   1233  H   TYR A  80      13.697   9.840   4.449  1.00 98.13           H  
ATOM   1234  CA  TYR A  80      14.967  10.400   6.058  1.00 98.13           C  
ATOM   1235  HA  TYR A  80      15.020  11.286   6.691  1.00 98.13           H  
ATOM   1236  C   TYR A  80      16.338  10.186   5.413  1.00 98.13           C  
ATOM   1237  CB  TYR A  80      14.550   9.249   6.977  1.00 98.13           C  
ATOM   1238  HB2 TYR A  80      14.771   8.293   6.501  1.00 98.13           H  
ATOM   1239  HB3 TYR A  80      13.472   9.292   7.133  1.00 98.13           H  
ATOM   1240  O   TYR A  80      16.557   9.188   4.724  1.00 98.13           O  
ATOM   1241  CG  TYR A  80      15.234   9.324   8.327  1.00 98.13           C  
ATOM   1242  CD1 TYR A  80      16.594   8.981   8.455  1.00 98.13           C  
ATOM   1243  HD1 TYR A  80      17.148   8.639   7.594  1.00 98.13           H  
ATOM   1244  CD2 TYR A  80      14.519   9.785   9.449  1.00 98.13           C  
ATOM   1245  HD2 TYR A  80      13.480  10.061   9.348  1.00 98.13           H  
ATOM   1246  CE1 TYR A  80      17.229   9.071   9.708  1.00 98.13           C  
ATOM   1247  HE1 TYR A  80      18.268   8.801   9.825  1.00 98.13           H  
ATOM   1248  CE2 TYR A  80      15.154   9.880  10.702  1.00 98.13           C  
ATOM   1249  HE2 TYR A  80      14.607  10.237  11.562  1.00 98.13           H  
ATOM   1250  OH  TYR A  80      17.119   9.581  12.044  1.00 98.13           O  
ATOM   1251  HH  TYR A  80      16.498   9.775  12.749  1.00 98.13           H  
ATOM   1252  CZ  TYR A  80      16.507   9.507  10.835  1.00 98.13           C  
ATOM   1253  N   VAL A  81      17.262  11.121   5.636  1.00 97.87           N  
ATOM   1254  H   VAL A  81      17.010  11.913   6.211  1.00 97.87           H  
ATOM   1255  CA  VAL A  81      18.606  11.087   5.043  1.00 97.87           C  
ATOM   1256  HA  VAL A  81      18.602  10.385   4.210  1.00 97.87           H  
ATOM   1257  C   VAL A  81      19.625  10.613   6.073  1.00 97.87           C  
ATOM   1258  CB  VAL A  81      19.018  12.448   4.464  1.00 97.87           C  
ATOM   1259  HB  VAL A  81      19.165  13.137   5.295  1.00 97.87           H  
ATOM   1260  O   VAL A  81      19.847  11.287   7.086  1.00 97.87           O  
ATOM   1261  CG1 VAL A  81      20.332  12.344   3.681  1.00 97.87           C  
ATOM   1262 HG11 VAL A  81      21.144  12.016   4.330  1.00 97.87           H  
ATOM   1263 HG12 VAL A  81      20.225  11.632   2.863  1.00 97.87           H  
ATOM   1264 HG13 VAL A  81      20.602  13.319   3.274  1.00 97.87           H  
ATOM   1265  CG2 VAL A  81      17.947  13.033   3.533  1.00 97.87           C  
ATOM   1266 HG21 VAL A  81      17.025  13.216   4.085  1.00 97.87           H  
ATOM   1267 HG22 VAL A  81      18.292  13.987   3.136  1.00 97.87           H  
ATOM   1268 HG23 VAL A  81      17.751  12.347   2.709  1.00 97.87           H  
ATOM   1269  N   ILE A  82      20.262   9.480   5.790  1.00 96.09           N  
ATOM   1270  H   ILE A  82      20.056   9.035   4.907  1.00 96.09           H  
ATOM   1271  CA  ILE A  82      21.367   8.921   6.576  1.00 96.09           C  
ATOM   1272  HA  ILE A  82      21.395   9.431   7.539  1.00 96.09           H  
ATOM   1273  C   ILE A  82      22.714   9.199   5.904  1.00 96.09           C  
ATOM   1274  CB  ILE A  82      21.158   7.421   6.875  1.00 96.09           C  
ATOM   1275  HB  ILE A  82      21.996   7.094   7.491  1.00 96.09           H  
ATOM   1276  O   ILE A  82      22.796   9.412   4.694  1.00 96.09           O  
ATOM   1277  CG1 ILE A  82      21.150   6.563   5.595  1.00 96.09           C  
ATOM   1278 HG12 ILE A  82      20.331   6.866   4.943  1.00 96.09           H  
ATOM   1279 HG13 ILE A  82      22.094   6.722   5.072  1.00 96.09           H  
ATOM   1280  CG2 ILE A  82      19.881   7.220   7.707  1.00 96.09           C  
ATOM   1281 HG21 ILE A  82      19.882   7.916   8.546  1.00 96.09           H  
ATOM   1282 HG22 ILE A  82      19.003   7.388   7.083  1.00 96.09           H  
ATOM   1283 HG23 ILE A  82      19.850   6.206   8.107  1.00 96.09           H  
ATOM   1284  CD1 ILE A  82      21.010   5.067   5.876  1.00 96.09           C  
ATOM   1285 HD11 ILE A  82      21.722   4.769   6.646  1.00 96.09           H  
ATOM   1286 HD12 ILE A  82      19.998   4.846   6.218  1.00 96.09           H  
ATOM   1287 HD13 ILE A  82      21.206   4.502   4.964  1.00 96.09           H  
ATOM   1288  N   GLU A  83      23.778   9.212   6.703  1.00 93.84           N  
ATOM   1289  H   GLU A  83      23.669   8.962   7.676  1.00 93.84           H  
ATOM   1290  CA  GLU A  83      25.133   9.484   6.226  1.00 93.84           C  
ATOM   1291  HA  GLU A  83      25.084  10.257   5.459  1.00 93.84           H  
ATOM   1292  C   GLU A  83      25.781   8.234   5.616  1.00 93.84           C  
ATOM   1293  CB  GLU A  83      25.973  10.034   7.386  1.00 93.84           C  
ATOM   1294  HB2 GLU A  83      26.081   9.263   8.149  1.00 93.84           H  
ATOM   1295  HB3 GLU A  83      25.444  10.880   7.825  1.00 93.84           H  
ATOM   1296  O   GLU A  83      25.900   7.200   6.276  1.00 93.84           O  
ATOM   1297  CG  GLU A  83      27.362  10.518   6.943  1.00 93.84           C  
ATOM   1298  HG2 GLU A  83      27.939   9.670   6.575  1.00 93.84           H  
ATOM   1299  HG3 GLU A  83      27.229  11.222   6.121  1.00 93.84           H  
ATOM   1300  CD  GLU A  83      28.141  11.205   8.079  1.00 93.84           C  
ATOM   1301  OE1 GLU A  83      29.178  11.836   7.777  1.00 93.84           O  
ATOM   1302  OE2 GLU A  83      27.689  11.131   9.245  1.00 93.84           O  
ATOM   1303  N   GLY A  84      26.252   8.348   4.375  1.00 85.51           N  
ATOM   1304  H   GLY A  84      26.051   9.205   3.879  1.00 85.51           H  
ATOM   1305  CA  GLY A  84      27.081   7.351   3.702  1.00 85.51           C  
ATOM   1306  HA2 GLY A  84      28.066   7.346   4.168  1.00 85.51           H  
ATOM   1307  HA3 GLY A  84      27.197   7.628   2.655  1.00 85.51           H  
ATOM   1308  C   GLY A  84      26.493   5.940   3.751  1.00 85.51           C  
ATOM   1309  O   GLY A  84      25.353   5.716   3.364  1.00 85.51           O  
ATOM   1310  N   GLU A  85      27.285   4.985   4.239  1.00 81.26           N  
ATOM   1311  H   GLU A  85      28.199   5.253   4.575  1.00 81.26           H  
ATOM   1312  CA  GLU A  85      26.908   3.568   4.348  1.00 81.26           C  
ATOM   1313  HA  GLU A  85      26.087   3.378   3.658  1.00 81.26           H  
ATOM   1314  C   GLU A  85      26.351   3.191   5.728  1.00 81.26           C  
ATOM   1315  CB  GLU A  85      28.089   2.669   3.940  1.00 81.26           C  
ATOM   1316  HB2 GLU A  85      28.939   2.885   4.587  1.00 81.26           H  
ATOM   1317  HB3 GLU A  85      27.822   1.621   4.079  1.00 81.26           H  
ATOM   1318  O   GLU A  85      26.439   2.032   6.139  1.00 81.26           O  
ATOM   1319  CG  GLU A  85      28.523   2.847   2.479  1.00 81.26           C  
ATOM   1320  HG2 GLU A  85      29.358   2.171   2.291  1.00 81.26           H  
ATOM   1321  HG3 GLU A  85      28.892   3.863   2.340  1.00 81.26           H  
ATOM   1322  CD  GLU A  85      27.406   2.553   1.461  1.00 81.26           C  
ATOM   1323  OE1 GLU A  85      27.538   3.058   0.327  1.00 81.26           O  
ATOM   1324  OE2 GLU A  85      26.421   1.846   1.803  1.00 81.26           O  
ATOM   1325  N   ALA A  86      25.800   4.157   6.468  1.00 83.72           N  
ATOM   1326  H   ALA A  86      25.758   5.101   6.111  1.00 83.72           H  
ATOM   1327  CA  ALA A  86      25.114   3.860   7.716  1.00 83.72           C  
ATOM   1328  HA  ALA A  86      25.836   3.407   8.396  1.00 83.72           H  
ATOM   1329  C   ALA A  86      23.981   2.844   7.495  1.00 83.72           C  
ATOM   1330  CB  ALA A  86      24.608   5.157   8.355  1.00 83.72           C  
ATOM   1331  HB1 ALA A  86      23.927   5.659   7.668  1.00 83.72           H  
ATOM   1332  HB2 ALA A  86      24.079   4.933   9.281  1.00 83.72           H  
ATOM   1333  HB3 ALA A  86      25.449   5.816   8.571  1.00 83.72           H  
ATOM   1334  O   ALA A  86      23.334   2.804   6.444  1.00 83.72           O  
ATOM   1335  N   ASP A  87      23.750   2.021   8.515  1.00 90.61           N  
ATOM   1336  H   ASP A  87      24.300   2.117   9.356  1.00 90.61           H  
ATOM   1337  CA  ASP A  87      22.637   1.083   8.533  1.00 90.61           C  
ATOM   1338  HA  ASP A  87      22.660   0.498   7.613  1.00 90.61           H  
ATOM   1339  C   ASP A  87      21.292   1.828   8.583  1.00 90.61           C  
ATOM   1340  CB  ASP A  87      22.820   0.116   9.704  1.00 90.61           C  
ATOM   1341  HB2 ASP A  87      22.919   0.680  10.631  1.00 90.61           H  
ATOM   1342  HB3 ASP A  87      23.729  -0.467   9.556  1.00 90.61           H  
ATOM   1343  O   ASP A  87      21.150   2.871   9.233  1.00 90.61           O  
ATOM   1344  CG  ASP A  87      21.624  -0.818   9.797  1.00 90.61           C  
ATOM   1345  OD1 ASP A  87      21.556  -1.774   8.999  1.00 90.61           O  
ATOM   1346  OD2 ASP A  87      20.740  -0.497  10.612  1.00 90.61           O  
ATOM   1347  N   ILE A  88      20.290   1.288   7.890  1.00 96.75           N  
ATOM   1348  H   ILE A  88      20.448   0.407   7.423  1.00 96.75           H  
ATOM   1349  CA  ILE A  88      18.995   1.953   7.723  1.00 96.75           C  
ATOM   1350  HA  ILE A  88      19.190   3.021   7.625  1.00 96.75           H  
ATOM   1351  C   ILE A  88      18.074   1.809   8.942  1.00 96.75           C  
ATOM   1352  CB  ILE A  88      18.294   1.507   6.423  1.00 96.75           C  
ATOM   1353  HB  ILE A  88      17.391   2.109   6.323  1.00 96.75           H  
ATOM   1354  O   ILE A  88      17.032   2.463   8.971  1.00 96.75           O  
ATOM   1355  CG1 ILE A  88      17.870   0.024   6.480  1.00 96.75           C  
ATOM   1356 HG12 ILE A  88      17.343  -0.171   7.413  1.00 96.75           H  
ATOM   1357 HG13 ILE A  88      18.749  -0.620   6.445  1.00 96.75           H  
ATOM   1358  CG2 ILE A  88      19.174   1.796   5.193  1.00 96.75           C  
ATOM   1359 HG21 ILE A  88      18.647   1.520   4.280  1.00 96.75           H  
ATOM   1360 HG22 ILE A  88      20.101   1.224   5.234  1.00 96.75           H  
ATOM   1361 HG23 ILE A  88      19.407   2.860   5.142  1.00 96.75           H  
ATOM   1362  CD1 ILE A  88      16.921  -0.353   5.341  1.00 96.75           C  
ATOM   1363 HD11 ILE A  88      16.113   0.375   5.271  1.00 96.75           H  
ATOM   1364 HD12 ILE A  88      16.492  -1.334   5.544  1.00 96.75           H  
ATOM   1365 HD13 ILE A  88      17.458  -0.393   4.393  1.00 96.75           H  
ATOM   1366  N   GLN A  89      18.416   1.001   9.955  1.00 95.92           N  
ATOM   1367  H   GLN A  89      19.287   0.491   9.918  1.00 95.92           H  
ATOM   1368  CA  GLN A  89      17.536   0.726  11.098  1.00 95.92           C  
ATOM   1369  HA  GLN A  89      16.626   0.262  10.717  1.00 95.92           H  
ATOM   1370  C   GLN A  89      17.136   2.004  11.835  1.00 95.92           C  
ATOM   1371  CB  GLN A  89      18.220  -0.257  12.064  1.00 95.92           C  
ATOM   1372  HB2 GLN A  89      18.560  -1.125  11.499  1.00 95.92           H  
ATOM   1373  HB3 GLN A  89      19.082   0.227  12.522  1.00 95.92           H  
ATOM   1374  O   GLN A  89      15.973   2.158  12.189  1.00 95.92           O  
ATOM   1375  CG  GLN A  89      17.298  -0.776  13.173  1.00 95.92           C  
ATOM   1376  HG2 GLN A  89      16.909   0.058  13.756  1.00 95.92           H  
ATOM   1377  HG3 GLN A  89      17.873  -1.413  13.845  1.00 95.92           H  
ATOM   1378  CD  GLN A  89      16.149  -1.600  12.602  1.00 95.92           C  
ATOM   1379  NE2 GLN A  89      14.917  -1.298  12.923  1.00 95.92           N  
ATOM   1380 HE21 GLN A  89      14.701  -0.552  13.569  1.00 95.92           H  
ATOM   1381 HE22 GLN A  89      14.170  -1.812  12.477  1.00 95.92           H  
ATOM   1382  OE1 GLN A  89      16.329  -2.535  11.836  1.00 95.92           O  
ATOM   1383  N   THR A  90      18.053   2.968  11.977  1.00 93.16           N  
ATOM   1384  H   THR A  90      18.973   2.793  11.597  1.00 93.16           H  
ATOM   1385  CA  THR A  90      17.739   4.264  12.612  1.00 93.16           C  
ATOM   1386  HA  THR A  90      17.363   4.078  13.618  1.00 93.16           H  
ATOM   1387  C   THR A  90      16.648   5.017  11.842  1.00 93.16           C  
ATOM   1388  CB  THR A  90      18.990   5.151  12.713  1.00 93.16           C  
ATOM   1389  HB  THR A  90      19.361   5.368  11.712  1.00 93.16           H  
ATOM   1390  O   THR A  90      15.773   5.639  12.445  1.00 93.16           O  
ATOM   1391  CG2 THR A  90      18.729   6.470  13.442  1.00 93.16           C  
ATOM   1392 HG21 THR A  90      18.037   7.088  12.870  1.00 93.16           H  
ATOM   1393 HG22 THR A  90      18.312   6.271  14.429  1.00 93.16           H  
ATOM   1394 HG23 THR A  90      19.668   7.014  13.550  1.00 93.16           H  
ATOM   1395  OG1 THR A  90      20.005   4.496  13.440  1.00 93.16           O  
ATOM   1396  HG1 THR A  90      20.273   3.716  12.950  1.00 93.16           H  
ATOM   1397  N   ALA A  91      16.674   4.944  10.508  1.00 97.12           N  
ATOM   1398  H   ALA A  91      17.334   4.319  10.068  1.00 97.12           H  
ATOM   1399  CA  ALA A  91      15.646   5.544   9.666  1.00 97.12           C  
ATOM   1400  HA  ALA A  91      15.473   6.567  10.001  1.00 97.12           H  
ATOM   1401  C   ALA A  91      14.315   4.787   9.790  1.00 97.12           C  
ATOM   1402  CB  ALA A  91      16.147   5.594   8.217  1.00 97.12           C  
ATOM   1403  HB1 ALA A  91      15.432   6.146   7.607  1.00 97.12           H  
ATOM   1404  HB2 ALA A  91      16.250   4.589   7.808  1.00 97.12           H  
ATOM   1405  HB3 ALA A  91      17.113   6.099   8.175  1.00 97.12           H  
ATOM   1406  O   ALA A  91      13.273   5.423   9.940  1.00 97.12           O  
ATOM   1407  N   LEU A  92      14.340   3.449   9.771  1.00 98.25           N  
ATOM   1408  H   LEU A  92      15.235   2.990   9.676  1.00 98.25           H  
ATOM   1409  CA  LEU A  92      13.136   2.619   9.900  1.00 98.25           C  
ATOM   1410  HA  LEU A  92      12.406   2.945   9.160  1.00 98.25           H  
ATOM   1411  C   LEU A  92      12.457   2.799  11.265  1.00 98.25           C  
ATOM   1412  CB  LEU A  92      13.469   1.138   9.637  1.00 98.25           C  
ATOM   1413  HB2 LEU A  92      12.556   0.563   9.792  1.00 98.25           H  
ATOM   1414  HB3 LEU A  92      14.194   0.804  10.378  1.00 98.25           H  
ATOM   1415  O   LEU A  92      11.257   3.057  11.305  1.00 98.25           O  
ATOM   1416  CG  LEU A  92      14.012   0.811   8.233  1.00 98.25           C  
ATOM   1417  HG  LEU A  92      14.998   1.260   8.108  1.00 98.25           H  
ATOM   1418  CD1 LEU A  92      14.159  -0.705   8.084  1.00 98.25           C  
ATOM   1419 HD11 LEU A  92      13.187  -1.186   8.190  1.00 98.25           H  
ATOM   1420 HD12 LEU A  92      14.831  -1.080   8.855  1.00 98.25           H  
ATOM   1421 HD13 LEU A  92      14.579  -0.944   7.107  1.00 98.25           H  
ATOM   1422  CD2 LEU A  92      13.116   1.321   7.101  1.00 98.25           C  
ATOM   1423 HD21 LEU A  92      12.103   0.938   7.230  1.00 98.25           H  
ATOM   1424 HD22 LEU A  92      13.097   2.411   7.106  1.00 98.25           H  
ATOM   1425 HD23 LEU A  92      13.517   0.994   6.142  1.00 98.25           H  
ATOM   1426  N   ASP A  93      13.215   2.766  12.363  1.00 96.58           N  
ATOM   1427  H   ASP A  93      14.187   2.511  12.270  1.00 96.58           H  
ATOM   1428  CA  ASP A  93      12.701   2.987  13.723  1.00 96.58           C  
ATOM   1429  HA  ASP A  93      11.963   2.223  13.967  1.00 96.58           H  
ATOM   1430  C   ASP A  93      12.031   4.357  13.850  1.00 96.58           C  
ATOM   1431  CB  ASP A  93      13.854   2.927  14.743  1.00 96.58           C  
ATOM   1432  HB2 ASP A  93      13.485   3.291  15.701  1.00 96.58           H  
ATOM   1433  HB3 ASP A  93      14.651   3.597  14.421  1.00 96.58           H  
ATOM   1434  O   ASP A  93      10.970   4.506  14.459  1.00 96.58           O  
ATOM   1435  CG  ASP A  93      14.433   1.531  14.977  1.00 96.58           C  
ATOM   1436  OD1 ASP A  93      13.786   0.532  14.594  1.00 96.58           O  
ATOM   1437  OD2 ASP A  93      15.528   1.454  15.575  1.00 96.58           O  
ATOM   1438  N   PHE A  94      12.632   5.381  13.243  1.00 96.45           N  
ATOM   1439  H   PHE A  94      13.510   5.218  12.771  1.00 96.45           H  
ATOM   1440  CA  PHE A  94      12.051   6.713  13.252  1.00 96.45           C  
ATOM   1441  HA  PHE A  94      11.766   6.952  14.277  1.00 96.45           H  
ATOM   1442  C   PHE A  94      10.778   6.783  12.396  1.00 96.45           C  
ATOM   1443  CB  PHE A  94      13.114   7.718  12.809  1.00 96.45           C  
ATOM   1444  HB2 PHE A  94      13.343   7.569  11.754  1.00 96.45           H  
ATOM   1445  HB3 PHE A  94      14.029   7.540  13.374  1.00 96.45           H  
ATOM   1446  O   PHE A  94       9.775   7.365  12.822  1.00 96.45           O  
ATOM   1447  CG  PHE A  94      12.675   9.143  13.038  1.00 96.45           C  
ATOM   1448  CD1 PHE A  94      11.851   9.772  12.093  1.00 96.45           C  
ATOM   1449  HD1 PHE A  94      11.550   9.241  11.202  1.00 96.45           H  
ATOM   1450  CD2 PHE A  94      13.064   9.831  14.202  1.00 96.45           C  
ATOM   1451  HD2 PHE A  94      13.686   9.339  14.934  1.00 96.45           H  
ATOM   1452  CE1 PHE A  94      11.418  11.084  12.311  1.00 96.45           C  
ATOM   1453  HE1 PHE A  94      10.786  11.535  11.561  1.00 96.45           H  
ATOM   1454  CE2 PHE A  94      12.641  11.156  14.411  1.00 96.45           C  
ATOM   1455  HE2 PHE A  94      12.950  11.684  15.301  1.00 96.45           H  
ATOM   1456  CZ  PHE A  94      11.818  11.787  13.462  1.00 96.45           C  
ATOM   1457  HZ  PHE A  94      11.507  12.810  13.613  1.00 96.45           H  
ATOM   1458  N   LEU A  95      10.793   6.185  11.202  1.00 97.90           N  
ATOM   1459  H   LEU A  95      11.633   5.696  10.926  1.00 97.90           H  
ATOM   1460  CA  LEU A  95       9.646   6.143  10.291  1.00 97.90           C  
ATOM   1461  HA  LEU A  95       9.255   7.154  10.177  1.00 97.90           H  
ATOM   1462  C   LEU A  95       8.481   5.306  10.840  1.00 97.90           C  
ATOM   1463  CB  LEU A  95      10.101   5.625   8.914  1.00 97.90           C  
ATOM   1464  HB2 LEU A  95       9.219   5.359   8.331  1.00 97.90           H  
ATOM   1465  HB3 LEU A  95      10.677   4.712   9.064  1.00 97.90           H  
ATOM   1466  O   LEU A  95       7.337   5.615  10.521  1.00 97.90           O  
ATOM   1467  CG  LEU A  95      10.936   6.629   8.095  1.00 97.90           C  
ATOM   1468  HG  LEU A  95      11.747   7.032   8.701  1.00 97.90           H  
ATOM   1469  CD1 LEU A  95      11.542   5.913   6.887  1.00 97.90           C  
ATOM   1470 HD11 LEU A  95      12.077   6.626   6.259  1.00 97.90           H  
ATOM   1471 HD12 LEU A  95      12.249   5.161   7.238  1.00 97.90           H  
ATOM   1472 HD13 LEU A  95      10.763   5.418   6.307  1.00 97.90           H  
ATOM   1473  CD2 LEU A  95      10.092   7.811   7.602  1.00 97.90           C  
ATOM   1474 HD21 LEU A  95       9.783   8.425   8.448  1.00 97.90           H  
ATOM   1475 HD22 LEU A  95       9.207   7.448   7.080  1.00 97.90           H  
ATOM   1476 HD23 LEU A  95      10.681   8.429   6.925  1.00 97.90           H  
ATOM   1477  N   GLU A  96       8.730   4.329  11.718  1.00 96.57           N  
ATOM   1478  H   GLU A  96       9.691   4.060  11.871  1.00 96.57           H  
ATOM   1479  CA  GLU A  96       7.689   3.567  12.433  1.00 96.57           C  
ATOM   1480  HA  GLU A  96       7.072   3.049  11.699  1.00 96.57           H  
ATOM   1481  C   GLU A  96       6.758   4.480  13.252  1.00 96.57           C  
ATOM   1482  CB  GLU A  96       8.362   2.513  13.340  1.00 96.57           C  
ATOM   1483  HB2 GLU A  96       9.118   1.988  12.756  1.00 96.57           H  
ATOM   1484  HB3 GLU A  96       8.865   3.010  14.170  1.00 96.57           H  
ATOM   1485  O   GLU A  96       5.585   4.172  13.453  1.00 96.57           O  
ATOM   1486  CG  GLU A  96       7.366   1.487  13.911  1.00 96.57           C  
ATOM   1487  HG2 GLU A  96       6.800   1.964  14.711  1.00 96.57           H  
ATOM   1488  HG3 GLU A  96       6.656   1.222  13.127  1.00 96.57           H  
ATOM   1489  CD  GLU A  96       8.023   0.194  14.443  1.00 96.57           C  
ATOM   1490  OE1 GLU A  96       7.491  -0.383  15.420  1.00 96.57           O  
ATOM   1491  OE2 GLU A  96       9.005  -0.293  13.829  1.00 96.57           O  
ATOM   1492  N   THR A  97       7.255   5.648  13.674  1.00 95.48           N  
ATOM   1493  H   THR A  97       8.226   5.834  13.470  1.00 95.48           H  
ATOM   1494  CA  THR A  97       6.477   6.652  14.421  1.00 95.48           C  
ATOM   1495  HA  THR A  97       5.770   6.117  15.055  1.00 95.48           H  
ATOM   1496  C   THR A  97       5.640   7.579  13.533  1.00 95.48           C  
ATOM   1497  CB  THR A  97       7.368   7.497  15.346  1.00 95.48           C  
ATOM   1498  HB  THR A  97       6.718   8.037  16.033  1.00 95.48           H  
ATOM   1499  O   THR A  97       4.967   8.480  14.043  1.00 95.48           O  
ATOM   1500  CG2 THR A  97       8.334   6.655  16.180  1.00 95.48           C  
ATOM   1501 HG21 THR A  97       7.782   5.881  16.714  1.00 95.48           H  
ATOM   1502 HG22 THR A  97       9.083   6.181  15.546  1.00 95.48           H  
ATOM   1503 HG23 THR A  97       8.841   7.295  16.902  1.00 95.48           H  
ATOM   1504  OG1 THR A  97       8.125   8.452  14.628  1.00 95.48           O  
ATOM   1505  HG1 THR A  97       8.734   7.974  14.061  1.00 95.48           H  
ATOM   1506  N   LYS A  98       5.702   7.417  12.206  1.00 96.89           N  
ATOM   1507  H   LYS A  98       6.203   6.618  11.846  1.00 96.89           H  
ATOM   1508  CA  LYS A  98       5.084   8.323  11.233  1.00 96.89           C  
ATOM   1509  HA  LYS A  98       4.620   9.151  11.768  1.00 96.89           H  
ATOM   1510  C   LYS A  98       3.957   7.644  10.463  1.00 96.89           C  
ATOM   1511  CB  LYS A  98       6.152   8.885  10.280  1.00 96.89           C  
ATOM   1512  HB2 LYS A  98       5.655   9.578   9.601  1.00 96.89           H  
ATOM   1513  HB3 LYS A  98       6.562   8.070   9.685  1.00 96.89           H  
ATOM   1514  O   LYS A  98       4.014   6.465  10.138  1.00 96.89           O  
ATOM   1515  CG  LYS A  98       7.316   9.619  10.970  1.00 96.89           C  
ATOM   1516  HG2 LYS A  98       8.011   9.961  10.203  1.00 96.89           H  
ATOM   1517  HG3 LYS A  98       7.850   8.928  11.622  1.00 96.89           H  
ATOM   1518  CD  LYS A  98       6.841  10.828  11.785  1.00 96.89           C  
ATOM   1519  HD2 LYS A  98       6.160  10.497  12.570  1.00 96.89           H  
ATOM   1520  HD3 LYS A  98       6.324  11.523  11.124  1.00 96.89           H  
ATOM   1521  CE  LYS A  98       8.034  11.519  12.440  1.00 96.89           C  
ATOM   1522  HE2 LYS A  98       8.517  10.807  13.109  1.00 96.89           H  
ATOM   1523  HE3 LYS A  98       8.744  11.793  11.660  1.00 96.89           H  
ATOM   1524  NZ  LYS A  98       7.601  12.724  13.185  1.00 96.89           N  
ATOM   1525  HZ1 LYS A  98       7.186  13.393  12.553  1.00 96.89           H  
ATOM   1526  HZ2 LYS A  98       8.393  13.156  13.641  1.00 96.89           H  
ATOM   1527  HZ3 LYS A  98       6.922  12.462  13.885  1.00 96.89           H  
ATOM   1528  N   GLU A  99       2.939   8.428  10.116  1.00 95.41           N  
ATOM   1529  H   GLU A  99       2.948   9.397  10.401  1.00 95.41           H  
ATOM   1530  CA  GLU A  99       1.889   7.996   9.193  1.00 95.41           C  
ATOM   1531  HA  GLU A  99       1.672   6.941   9.363  1.00 95.41           H  
ATOM   1532  C   GLU A  99       2.391   8.151   7.745  1.00 95.41           C  
ATOM   1533  CB  GLU A  99       0.582   8.785   9.431  1.00 95.41           C  
ATOM   1534  HB2 GLU A  99      -0.125   8.507   8.649  1.00 95.41           H  
ATOM   1535  HB3 GLU A  99       0.790   9.851   9.340  1.00 95.41           H  
ATOM   1536  O   GLU A  99       2.680   9.262   7.296  1.00 95.41           O  
ATOM   1537  CG  GLU A  99      -0.086   8.517  10.799  1.00 95.41           C  
ATOM   1538  HG2 GLU A  99       0.588   8.847  11.590  1.00 95.41           H  
ATOM   1539  HG3 GLU A  99      -0.227   7.441  10.906  1.00 95.41           H  
ATOM   1540  CD  GLU A  99      -1.456   9.223  10.983  1.00 95.41           C  
ATOM   1541  OE1 GLU A  99      -2.222   8.875  11.914  1.00 95.41           O  
ATOM   1542  OE2 GLU A  99      -1.805  10.149  10.218  1.00 95.41           O  
ATOM   1543  N   PHE A 100       2.494   7.042   7.011  1.00 97.83           N  
ATOM   1544  H   PHE A 100       2.284   6.152   7.441  1.00 97.83           H  
ATOM   1545  CA  PHE A 100       2.786   7.015   5.574  1.00 97.83           C  
ATOM   1546  HA  PHE A 100       2.416   7.947   5.148  1.00 97.83           H  
ATOM   1547  C   PHE A 100       2.035   5.865   4.884  1.00 97.83           C  
ATOM   1548  CB  PHE A 100       4.304   6.966   5.329  1.00 97.83           C  
ATOM   1549  HB2 PHE A 100       4.492   7.115   4.266  1.00 97.83           H  
ATOM   1550  HB3 PHE A 100       4.768   7.805   5.847  1.00 97.83           H  
ATOM   1551  O   PHE A 100       1.416   5.040   5.551  1.00 97.83           O  
ATOM   1552  CG  PHE A 100       4.990   5.688   5.768  1.00 97.83           C  
ATOM   1553  CD1 PHE A 100       5.410   5.530   7.102  1.00 97.83           C  
ATOM   1554  HD1 PHE A 100       5.244   6.315   7.825  1.00 97.83           H  
ATOM   1555  CD2 PHE A 100       5.220   4.656   4.840  1.00 97.83           C  
ATOM   1556  HD2 PHE A 100       4.911   4.777   3.812  1.00 97.83           H  
ATOM   1557  CE1 PHE A 100       6.039   4.341   7.507  1.00 97.83           C  
ATOM   1558  HE1 PHE A 100       6.341   4.221   8.537  1.00 97.83           H  
ATOM   1559  CE2 PHE A 100       5.854   3.468   5.243  1.00 97.83           C  
ATOM   1560  HE2 PHE A 100       6.019   2.673   4.531  1.00 97.83           H  
ATOM   1561  CZ  PHE A 100       6.259   3.309   6.579  1.00 97.83           C  
ATOM   1562  HZ  PHE A 100       6.726   2.389   6.897  1.00 97.83           H  
ATOM   1563  N   ASN A 101       2.056   5.807   3.548  1.00 98.28           N  
ATOM   1564  H   ASN A 101       2.537   6.540   3.045  1.00 98.28           H  
ATOM   1565  CA  ASN A 101       1.402   4.749   2.767  1.00 98.28           C  
ATOM   1566  HA  ASN A 101       0.819   4.111   3.431  1.00 98.28           H  
ATOM   1567  C   ASN A 101       2.406   3.831   2.065  1.00 98.28           C  
ATOM   1568  CB  ASN A 101       0.440   5.381   1.748  1.00 98.28           C  
ATOM   1569  HB2 ASN A 101       1.002   5.998   1.047  1.00 98.28           H  
ATOM   1570  HB3 ASN A 101      -0.062   4.595   1.185  1.00 98.28           H  
ATOM   1571  O   ASN A 101       2.242   2.609   2.096  1.00 98.28           O  
ATOM   1572  CG  ASN A 101      -0.610   6.252   2.401  1.00 98.28           C  
ATOM   1573  ND2 ASN A 101      -1.548   5.684   3.119  1.00 98.28           N  
ATOM   1574 HD21 ASN A 101      -1.542   4.690   3.297  1.00 98.28           H  
ATOM   1575 HD22 ASN A 101      -2.208   6.309   3.561  1.00 98.28           H  
ATOM   1576  OD1 ASN A 101      -0.588   7.462   2.286  1.00 98.28           O  
ATOM   1577  N   TYR A 102       3.445   4.410   1.460  1.00 98.77           N  
ATOM   1578  H   TYR A 102       3.528   5.416   1.495  1.00 98.77           H  
ATOM   1579  CA  TYR A 102       4.487   3.672   0.744  1.00 98.77           C  
ATOM   1580  HA  TYR A 102       4.353   2.605   0.917  1.00 98.77           H  
ATOM   1581  C   TYR A 102       5.863   4.076   1.238  1.00 98.77           C  
ATOM   1582  CB  TYR A 102       4.412   3.900  -0.771  1.00 98.77           C  
ATOM   1583  HB2 TYR A 102       5.164   3.281  -1.260  1.00 98.77           H  
ATOM   1584  HB3 TYR A 102       4.654   4.940  -0.989  1.00 98.77           H  
ATOM   1585  O   TYR A 102       6.111   5.257   1.456  1.00 98.77           O  
ATOM   1586  CG  TYR A 102       3.060   3.579  -1.353  1.00 98.77           C  
ATOM   1587  CD1 TYR A 102       2.753   2.283  -1.819  1.00 98.77           C  
ATOM   1588  HD1 TYR A 102       3.509   1.511  -1.815  1.00 98.77           H  
ATOM   1589  CD2 TYR A 102       2.093   4.596  -1.374  1.00 98.77           C  
ATOM   1590  HD2 TYR A 102       2.338   5.587  -1.022  1.00 98.77           H  
ATOM   1591  CE1 TYR A 102       1.454   2.003  -2.294  1.00 98.77           C  
ATOM   1592  HE1 TYR A 102       1.189   1.027  -2.674  1.00 98.77           H  
ATOM   1593  CE2 TYR A 102       0.803   4.315  -1.829  1.00 98.77           C  
ATOM   1594  HE2 TYR A 102       0.037   5.076  -1.839  1.00 98.77           H  
ATOM   1595  OH  TYR A 102      -0.793   2.869  -2.672  1.00 98.77           O  
ATOM   1596  HH  TYR A 102      -1.113   2.002  -2.933  1.00 98.77           H  
ATOM   1597  CZ  TYR A 102       0.482   3.028  -2.278  1.00 98.77           C  
ATOM   1598  N   LEU A 103       6.764   3.110   1.356  1.00 98.81           N  
ATOM   1599  H   LEU A 103       6.453   2.154   1.260  1.00 98.81           H  
ATOM   1600  CA  LEU A 103       8.189   3.345   1.491  1.00 98.81           C  
ATOM   1601  HA  LEU A 103       8.325   4.395   1.750  1.00 98.81           H  
ATOM   1602  C   LEU A 103       8.894   3.089   0.156  1.00 98.81           C  
ATOM   1603  CB  LEU A 103       8.743   2.534   2.675  1.00 98.81           C  
ATOM   1604  HB2 LEU A 103       8.129   2.769   3.545  1.00 98.81           H  
ATOM   1605  HB3 LEU A 103       8.651   1.466   2.479  1.00 98.81           H  
ATOM   1606  O   LEU A 103       8.563   2.139  -0.554  1.00 98.81           O  
ATOM   1607  CG  LEU A 103      10.207   2.893   3.001  1.00 98.81           C  
ATOM   1608  HG  LEU A 103      10.404   3.926   2.715  1.00 98.81           H  
ATOM   1609  CD1 LEU A 103      10.489   2.756   4.495  1.00 98.81           C  
ATOM   1610 HD11 LEU A 103      11.494   3.119   4.710  1.00 98.81           H  
ATOM   1611 HD12 LEU A 103       9.780   3.352   5.070  1.00 98.81           H  
ATOM   1612 HD13 LEU A 103      10.429   1.710   4.794  1.00 98.81           H  
ATOM   1613  CD2 LEU A 103      11.198   1.971   2.293  1.00 98.81           C  
ATOM   1614 HD21 LEU A 103      11.004   1.905   1.222  1.00 98.81           H  
ATOM   1615 HD22 LEU A 103      11.126   0.973   2.726  1.00 98.81           H  
ATOM   1616 HD23 LEU A 103      12.210   2.348   2.442  1.00 98.81           H  
ATOM   1617  N   CYS A 104       9.895   3.898  -0.171  1.00 98.81           N  
ATOM   1618  H   CYS A 104      10.101   4.676   0.439  1.00 98.81           H  
ATOM   1619  CA  CYS A 104      10.877   3.578  -1.206  1.00 98.81           C  
ATOM   1620  HA  CYS A 104      10.871   2.501  -1.378  1.00 98.81           H  
ATOM   1621  C   CYS A 104      12.290   3.938  -0.739  1.00 98.81           C  
ATOM   1622  CB  CYS A 104      10.492   4.251  -2.532  1.00 98.81           C  
ATOM   1623  HB2 CYS A 104       9.489   3.926  -2.811  1.00 98.81           H  
ATOM   1624  HB3 CYS A 104      11.182   3.941  -3.317  1.00 98.81           H  
ATOM   1625  O   CYS A 104      12.476   4.761   0.159  1.00 98.81           O  
ATOM   1626  SG  CYS A 104      10.526   6.060  -2.385  1.00 98.81           S  
ATOM   1627  HG  CYS A 104       9.842   6.141  -1.241  1.00 98.81           H  
ATOM   1628  N   MET A 105      13.287   3.308  -1.353  1.00 98.40           N  
ATOM   1629  H   MET A 105      13.073   2.634  -2.075  1.00 98.40           H  
ATOM   1630  CA  MET A 105      14.693   3.622  -1.129  1.00 98.40           C  
ATOM   1631  HA  MET A 105      14.791   4.646  -0.770  1.00 98.40           H  
ATOM   1632  C   MET A 105      15.443   3.499  -2.461  1.00 98.40           C  
ATOM   1633  CB  MET A 105      15.258   2.720  -0.024  1.00 98.40           C  
ATOM   1634  HB2 MET A 105      15.127   1.671  -0.292  1.00 98.40           H  
ATOM   1635  HB3 MET A 105      14.705   2.906   0.896  1.00 98.40           H  
ATOM   1636  O   MET A 105      15.832   2.397  -2.857  1.00 98.40           O  
ATOM   1637  CG  MET A 105      16.740   3.013   0.234  1.00 98.40           C  
ATOM   1638  HG2 MET A 105      16.867   4.078   0.430  1.00 98.40           H  
ATOM   1639  HG3 MET A 105      17.321   2.767  -0.655  1.00 98.40           H  
ATOM   1640  SD  MET A 105      17.423   2.100   1.633  1.00 98.40           S  
ATOM   1641  CE  MET A 105      19.132   2.699   1.555  1.00 98.40           C  
ATOM   1642  HE1 MET A 105      19.151   3.779   1.702  1.00 98.40           H  
ATOM   1643  HE2 MET A 105      19.560   2.457   0.583  1.00 98.40           H  
ATOM   1644  HE3 MET A 105      19.727   2.216   2.330  1.00 98.40           H  
ATOM   1645  N   PRO A 106      15.618   4.616  -3.186  1.00 98.07           N  
ATOM   1646  CA  PRO A 106      16.503   4.671  -4.339  1.00 98.07           C  
ATOM   1647  HA  PRO A 106      16.065   4.070  -5.136  1.00 98.07           H  
ATOM   1648  C   PRO A 106      17.897   4.146  -3.993  1.00 98.07           C  
ATOM   1649  CB  PRO A 106      16.535   6.138  -4.770  1.00 98.07           C  
ATOM   1650  HB2 PRO A 106      16.639   6.242  -5.850  1.00 98.07           H  
ATOM   1651  HB3 PRO A 106      17.336   6.666  -4.253  1.00 98.07           H  
ATOM   1652  O   PRO A 106      18.432   4.460  -2.932  1.00 98.07           O  
ATOM   1653  CG  PRO A 106      15.189   6.657  -4.276  1.00 98.07           C  
ATOM   1654  HG2 PRO A 106      14.420   6.383  -4.997  1.00 98.07           H  
ATOM   1655  HG3 PRO A 106      15.210   7.731  -4.087  1.00 98.07           H  
ATOM   1656  CD  PRO A 106      14.966   5.896  -2.978  1.00 98.07           C  
ATOM   1657  HD2 PRO A 106      13.899   5.779  -2.789  1.00 98.07           H  
ATOM   1658  HD3 PRO A 106      15.443   6.417  -2.148  1.00 98.07           H  
ATOM   1659  N   LYS A 107      18.482   3.343  -4.891  1.00 95.98           N  
ATOM   1660  H   LYS A 107      17.961   3.133  -5.730  1.00 95.98           H  
ATOM   1661  CA  LYS A 107      19.807   2.710  -4.715  1.00 95.98           C  
ATOM   1662  HA  LYS A 107      19.971   2.053  -5.569  1.00 95.98           H  
ATOM   1663  C   LYS A 107      19.922   1.783  -3.493  1.00 95.98           C  
ATOM   1664  CB  LYS A 107      20.932   3.767  -4.730  1.00 95.98           C  
ATOM   1665  HB2 LYS A 107      21.897   3.262  -4.683  1.00 95.98           H  
ATOM   1666  HB3 LYS A 107      20.845   4.405  -3.851  1.00 95.98           H  
ATOM   1667  O   LYS A 107      21.037   1.515  -3.050  1.00 95.98           O  
ATOM   1668  CG  LYS A 107      20.908   4.636  -5.991  1.00 95.98           C  
ATOM   1669  HG2 LYS A 107      21.093   4.013  -6.866  1.00 95.98           H  
ATOM   1670  HG3 LYS A 107      19.927   5.099  -6.101  1.00 95.98           H  
ATOM   1671  CD  LYS A 107      21.932   5.768  -5.947  1.00 95.98           C  
ATOM   1672  HD2 LYS A 107      21.733   6.390  -6.820  1.00 95.98           H  
ATOM   1673  HD3 LYS A 107      21.767   6.379  -5.059  1.00 95.98           H  
ATOM   1674  CE  LYS A 107      23.391   5.315  -6.000  1.00 95.98           C  
ATOM   1675  HE2 LYS A 107      23.492   4.548  -6.768  1.00 95.98           H  
ATOM   1676  HE3 LYS A 107      23.675   4.900  -5.033  1.00 95.98           H  
ATOM   1677  NZ  LYS A 107      24.223   6.492  -6.347  1.00 95.98           N  
ATOM   1678  HZ1 LYS A 107      25.215   6.306  -6.376  1.00 95.98           H  
ATOM   1679  HZ2 LYS A 107      23.917   6.882  -7.227  1.00 95.98           H  
ATOM   1680  HZ3 LYS A 107      24.026   7.285  -5.754  1.00 95.98           H  
ATOM   1681  N   ALA A 108      18.805   1.271  -2.968  1.00 97.17           N  
ATOM   1682  H   ALA A 108      17.908   1.576  -3.318  1.00 97.17           H  
ATOM   1683  CA  ALA A 108      18.827   0.242  -1.930  1.00 97.17           C  
ATOM   1684  HA  ALA A 108      19.238   0.665  -1.014  1.00 97.17           H  
ATOM   1685  C   ALA A 108      19.702  -0.943  -2.363  1.00 97.17           C  
ATOM   1686  CB  ALA A 108      17.394  -0.233  -1.661  1.00 97.17           C  
ATOM   1687  HB1 ALA A 108      16.943  -0.603  -2.582  1.00 97.17           H  
ATOM   1688  HB2 ALA A 108      16.799   0.594  -1.273  1.00 97.17           H  
ATOM   1689  HB3 ALA A 108      17.401  -1.031  -0.919  1.00 97.17           H  
ATOM   1690  O   ALA A 108      19.476  -1.526  -3.427  1.00 97.17           O  
ATOM   1691  N   VAL A 109      20.672  -1.329  -1.533  1.00 96.03           N  
ATOM   1692  H   VAL A 109      20.803  -0.820  -0.671  1.00 96.03           H  
ATOM   1693  CA  VAL A 109      21.417  -2.577  -1.748  1.00 96.03           C  
ATOM   1694  HA  VAL A 109      21.534  -2.720  -2.822  1.00 96.03           H  
ATOM   1695  C   VAL A 109      20.607  -3.771  -1.234  1.00 96.03           C  
ATOM   1696  CB  VAL A 109      22.840  -2.526  -1.159  1.00 96.03           C  
ATOM   1697  HB  VAL A 109      23.331  -3.462  -1.424  1.00 96.03           H  
ATOM   1698  O   VAL A 109      19.612  -3.613  -0.530  1.00 96.03           O  
ATOM   1699  CG1 VAL A 109      23.660  -1.390  -1.781  1.00 96.03           C  
ATOM   1700 HG11 VAL A 109      24.685  -1.426  -1.413  1.00 96.03           H  
ATOM   1701 HG12 VAL A 109      23.229  -0.423  -1.521  1.00 96.03           H  
ATOM   1702 HG13 VAL A 109      23.667  -1.488  -2.867  1.00 96.03           H  
ATOM   1703  CG2 VAL A 109      22.896  -2.403   0.366  1.00 96.03           C  
ATOM   1704 HG21 VAL A 109      23.901  -2.643   0.713  1.00 96.03           H  
ATOM   1705 HG22 VAL A 109      22.679  -1.378   0.667  1.00 96.03           H  
ATOM   1706 HG23 VAL A 109      22.184  -3.077   0.844  1.00 96.03           H  
ATOM   1707  N   GLU A 110      21.024  -4.998  -1.542  1.00 96.81           N  
ATOM   1708  H   GLU A 110      21.800  -5.099  -2.181  1.00 96.81           H  
ATOM   1709  CA  GLU A 110      20.279  -6.211  -1.154  1.00 96.81           C  
ATOM   1710  HA  GLU A 110      19.288  -6.177  -1.607  1.00 96.81           H  
ATOM   1711  C   GLU A 110      20.043  -6.344   0.365  1.00 96.81           C  
ATOM   1712  CB  GLU A 110      21.019  -7.448  -1.688  1.00 96.81           C  
ATOM   1713  HB2 GLU A 110      20.527  -8.345  -1.310  1.00 96.81           H  
ATOM   1714  HB3 GLU A 110      22.042  -7.447  -1.310  1.00 96.81           H  
ATOM   1715  O   GLU A 110      19.000  -6.847   0.797  1.00 96.81           O  
ATOM   1716  CG  GLU A 110      21.051  -7.512  -3.226  1.00 96.81           C  
ATOM   1717  HG2 GLU A 110      21.652  -6.684  -3.602  1.00 96.81           H  
ATOM   1718  HG3 GLU A 110      21.545  -8.436  -3.528  1.00 96.81           H  
ATOM   1719  CD  GLU A 110      19.640  -7.464  -3.836  1.00 96.81           C  
ATOM   1720  OE1 GLU A 110      19.390  -6.595  -4.710  1.00 96.81           O  
ATOM   1721  OE2 GLU A 110      18.789  -8.254  -3.374  1.00 96.81           O  
ATOM   1722  N   ALA A 111      20.977  -5.846   1.186  1.00 96.39           N  
ATOM   1723  H   ALA A 111      21.788  -5.404   0.776  1.00 96.39           H  
ATOM   1724  CA  ALA A 111      20.806  -5.779   2.637  1.00 96.39           C  
ATOM   1725  HA  ALA A 111      20.537  -6.770   3.001  1.00 96.39           H  
ATOM   1726  C   ALA A 111      19.663  -4.824   3.032  1.00 96.39           C  
ATOM   1727  CB  ALA A 111      22.141  -5.380   3.277  1.00 96.39           C  
ATOM   1728  HB1 ALA A 111      22.437  -4.384   2.947  1.00 96.39           H  
ATOM   1729  HB2 ALA A 111      22.032  -5.366   4.361  1.00 96.39           H  
ATOM   1730  HB3 ALA A 111      22.915  -6.098   3.007  1.00 96.39           H  
ATOM   1731  O   ALA A 111      18.771  -5.224   3.783  1.00 96.39           O  
ATOM   1732  N   ASP A 112      19.634  -3.617   2.455  1.00 97.54           N  
ATOM   1733  H   ASP A 112      20.389  -3.354   1.838  1.00 97.54           H  
ATOM   1734  CA  ASP A 112      18.584  -2.616   2.681  1.00 97.54           C  
ATOM   1735  HA  ASP A 112      18.557  -2.360   3.741  1.00 97.54           H  
ATOM   1736  C   ASP A 112      17.212  -3.165   2.266  1.00 97.54           C  
ATOM   1737  CB  ASP A 112      18.865  -1.336   1.869  1.00 97.54           C  
ATOM   1738  HB2 ASP A 112      18.068  -0.623   2.081  1.00 97.54           H  
ATOM   1739  HB3 ASP A 112      18.809  -1.573   0.806  1.00 97.54           H  
ATOM   1740  O   ASP A 112      16.241  -3.110   3.023  1.00 97.54           O  
ATOM   1741  CG  ASP A 112      20.210  -0.650   2.134  1.00 97.54           C  
ATOM   1742  OD1 ASP A 112      20.725  -0.736   3.266  1.00 97.54           O  
ATOM   1743  OD2 ASP A 112      20.746  -0.049   1.172  1.00 97.54           O  
ATOM   1744  N   LYS A 113      17.143  -3.781   1.078  1.00 98.45           N  
ATOM   1745  H   LYS A 113      17.981  -3.779   0.516  1.00 98.45           H  
ATOM   1746  CA  LYS A 113      15.926  -4.411   0.543  1.00 98.45           C  
ATOM   1747  HA  LYS A 113      15.148  -3.655   0.430  1.00 98.45           H  
ATOM   1748  C   LYS A 113      15.382  -5.484   1.479  1.00 98.45           C  
ATOM   1749  CB  LYS A 113      16.235  -5.046  -0.818  1.00 98.45           C  
ATOM   1750  HB2 LYS A 113      15.385  -5.656  -1.121  1.00 98.45           H  
ATOM   1751  HB3 LYS A 113      17.095  -5.708  -0.716  1.00 98.45           H  
ATOM   1752  O   LYS A 113      14.178  -5.530   1.736  1.00 98.45           O  
ATOM   1753  CG  LYS A 113      16.521  -4.015  -1.915  1.00 98.45           C  
ATOM   1754  HG2 LYS A 113      17.362  -3.387  -1.620  1.00 98.45           H  
ATOM   1755  HG3 LYS A 113      15.647  -3.382  -2.067  1.00 98.45           H  
ATOM   1756  CD  LYS A 113      16.863  -4.736  -3.221  1.00 98.45           C  
ATOM   1757  HD2 LYS A 113      15.961  -5.177  -3.646  1.00 98.45           H  
ATOM   1758  HD3 LYS A 113      17.587  -5.529  -3.032  1.00 98.45           H  
ATOM   1759  CE  LYS A 113      17.468  -3.745  -4.205  1.00 98.45           C  
ATOM   1760  HE2 LYS A 113      16.796  -2.895  -4.325  1.00 98.45           H  
ATOM   1761  HE3 LYS A 113      18.410  -3.378  -3.799  1.00 98.45           H  
ATOM   1762  NZ  LYS A 113      17.716  -4.373  -5.515  1.00 98.45           N  
ATOM   1763  HZ1 LYS A 113      18.361  -5.144  -5.411  1.00 98.45           H  
ATOM   1764  HZ2 LYS A 113      16.836  -4.694  -5.894  1.00 98.45           H  
ATOM   1765  HZ3 LYS A 113      18.077  -3.667  -6.141  1.00 98.45           H  
ATOM   1766  N   THR A 114      16.260  -6.340   2.001  1.00 98.27           N  
ATOM   1767  H   THR A 114      17.231  -6.229   1.745  1.00 98.27           H  
ATOM   1768  CA  THR A 114      15.884  -7.415   2.928  1.00 98.27           C  
ATOM   1769  HA  THR A 114      15.080  -7.998   2.478  1.00 98.27           H  
ATOM   1770  C   THR A 114      15.357  -6.854   4.248  1.00 98.27           C  
ATOM   1771  CB  THR A 114      17.069  -8.359   3.174  1.00 98.27           C  
ATOM   1772  HB  THR A 114      17.912  -7.804   3.587  1.00 98.27           H  
ATOM   1773  O   THR A 114      14.318  -7.312   4.733  1.00 98.27           O  
ATOM   1774  CG2 THR A 114      16.713  -9.509   4.119  1.00 98.27           C  
ATOM   1775 HG21 THR A 114      15.816 -10.018   3.765  1.00 98.27           H  
ATOM   1776 HG22 THR A 114      17.542 -10.216   4.151  1.00 98.27           H  
ATOM   1777 HG23 THR A 114      16.546  -9.125   5.125  1.00 98.27           H  
ATOM   1778  OG1 THR A 114      17.454  -8.946   1.953  1.00 98.27           O  
ATOM   1779  HG1 THR A 114      17.982  -8.302   1.475  1.00 98.27           H  
ATOM   1780  N   ALA A 115      16.027  -5.841   4.802  1.00 98.15           N  
ATOM   1781  H   ALA A 115      16.864  -5.496   4.353  1.00 98.15           H  
ATOM   1782  CA  ALA A 115      15.607  -5.174   6.031  1.00 98.15           C  
ATOM   1783  HA  ALA A 115      15.501  -5.918   6.820  1.00 98.15           H  
ATOM   1784  C   ALA A 115      14.239  -4.489   5.866  1.00 98.15           C  
ATOM   1785  CB  ALA A 115      16.714  -4.199   6.447  1.00 98.15           C  
ATOM   1786  HB1 ALA A 115      16.943  -3.516   5.630  1.00 98.15           H  
ATOM   1787  HB2 ALA A 115      17.619  -4.753   6.697  1.00 98.15           H  
ATOM   1788  HB3 ALA A 115      16.400  -3.627   7.320  1.00 98.15           H  
ATOM   1789  O   ALA A 115      13.326  -4.761   6.650  1.00 98.15           O  
ATOM   1790  N   ILE A 116      14.048  -3.707   4.796  1.00 98.78           N  
ATOM   1791  H   ILE A 116      14.842  -3.514   4.202  1.00 98.78           H  
ATOM   1792  CA  ILE A 116      12.767  -3.052   4.487  1.00 98.78           C  
ATOM   1793  HA  ILE A 116      12.488  -2.419   5.330  1.00 98.78           H  
ATOM   1794  C   ILE A 116      11.657  -4.089   4.311  1.00 98.78           C  
ATOM   1795  CB  ILE A 116      12.884  -2.163   3.228  1.00 98.78           C  
ATOM   1796  HB  ILE A 116      13.317  -2.754   2.421  1.00 98.78           H  
ATOM   1797  O   ILE A 116      10.586  -3.943   4.900  1.00 98.78           O  
ATOM   1798  CG1 ILE A 116      13.794  -0.948   3.507  1.00 98.78           C  
ATOM   1799 HG12 ILE A 116      13.263  -0.232   4.135  1.00 98.78           H  
ATOM   1800 HG13 ILE A 116      14.676  -1.278   4.056  1.00 98.78           H  
ATOM   1801  CG2 ILE A 116      11.488  -1.675   2.788  1.00 98.78           C  
ATOM   1802 HG21 ILE A 116      11.008  -1.141   3.608  1.00 98.78           H  
ATOM   1803 HG22 ILE A 116      11.571  -1.017   1.923  1.00 98.78           H  
ATOM   1804 HG23 ILE A 116      10.847  -2.506   2.493  1.00 98.78           H  
ATOM   1805  CD1 ILE A 116      14.291  -0.234   2.244  1.00 98.78           C  
ATOM   1806 HD11 ILE A 116      13.460   0.193   1.683  1.00 98.78           H  
ATOM   1807 HD12 ILE A 116      14.965   0.572   2.535  1.00 98.78           H  
ATOM   1808 HD13 ILE A 116      14.835  -0.935   1.610  1.00 98.78           H  
ATOM   1809  N   LYS A 117      11.893  -5.148   3.526  1.00 98.76           N  
ATOM   1810  H   LYS A 117      12.787  -5.204   3.061  1.00 98.76           H  
ATOM   1811  CA  LYS A 117      10.895  -6.198   3.276  1.00 98.76           C  
ATOM   1812  HA  LYS A 117      10.041  -5.751   2.768  1.00 98.76           H  
ATOM   1813  C   LYS A 117      10.382  -6.801   4.582  1.00 98.76           C  
ATOM   1814  CB  LYS A 117      11.518  -7.281   2.384  1.00 98.76           C  
ATOM   1815  HB2 LYS A 117      12.336  -7.763   2.918  1.00 98.76           H  
ATOM   1816  HB3 LYS A 117      11.923  -6.811   1.488  1.00 98.76           H  
ATOM   1817  O   LYS A 117       9.173  -6.860   4.804  1.00 98.76           O  
ATOM   1818  CG  LYS A 117      10.495  -8.338   1.949  1.00 98.76           C  
ATOM   1819  HG2 LYS A 117       9.908  -8.696   2.795  1.00 98.76           H  
ATOM   1820  HG3 LYS A 117       9.819  -7.870   1.233  1.00 98.76           H  
ATOM   1821  CD  LYS A 117      11.184  -9.525   1.268  1.00 98.76           C  
ATOM   1822  HD2 LYS A 117      12.098  -9.196   0.775  1.00 98.76           H  
ATOM   1823  HD3 LYS A 117      10.512  -9.906   0.499  1.00 98.76           H  
ATOM   1824  CE  LYS A 117      11.496 -10.658   2.251  1.00 98.76           C  
ATOM   1825  HE2 LYS A 117      12.246 -10.321   2.966  1.00 98.76           H  
ATOM   1826  HE3 LYS A 117      10.590 -10.890   2.811  1.00 98.76           H  
ATOM   1827  NZ  LYS A 117      11.958 -11.864   1.518  1.00 98.76           N  
ATOM   1828  HZ1 LYS A 117      12.113 -12.627   2.162  1.00 98.76           H  
ATOM   1829  HZ2 LYS A 117      11.264 -12.151   0.843  1.00 98.76           H  
ATOM   1830  HZ3 LYS A 117      12.816 -11.670   1.022  1.00 98.76           H  
ATOM   1831  N   ASN A 118      11.300  -7.230   5.444  1.00 98.59           N  
ATOM   1832  H   ASN A 118      12.274  -7.112   5.204  1.00 98.59           H  
ATOM   1833  CA  ASN A 118      10.958  -7.869   6.712  1.00 98.59           C  
ATOM   1834  HA  ASN A 118      10.264  -8.689   6.527  1.00 98.59           H  
ATOM   1835  C   ASN A 118      10.256  -6.892   7.662  1.00 98.59           C  
ATOM   1836  CB  ASN A 118      12.241  -8.433   7.338  1.00 98.59           C  
ATOM   1837  HB2 ASN A 118      12.019  -8.793   8.342  1.00 98.59           H  
ATOM   1838  HB3 ASN A 118      12.982  -7.638   7.418  1.00 98.59           H  
ATOM   1839  O   ASN A 118       9.282  -7.268   8.316  1.00 98.59           O  
ATOM   1840  CG  ASN A 118      12.842  -9.591   6.559  1.00 98.59           C  
ATOM   1841  ND2 ASN A 118      14.078  -9.924   6.847  1.00 98.59           N  
ATOM   1842 HD21 ASN A 118      14.607  -9.363   7.499  1.00 98.59           H  
ATOM   1843 HD22 ASN A 118      14.490 -10.671   6.308  1.00 98.59           H  
ATOM   1844  OD1 ASN A 118      12.228 -10.222   5.707  1.00 98.59           O  
ATOM   1845  N   TRP A 119      10.712  -5.639   7.704  1.00 98.51           N  
ATOM   1846  H   TRP A 119      11.528  -5.391   7.164  1.00 98.51           H  
ATOM   1847  CA  TRP A 119      10.103  -4.593   8.520  1.00 98.51           C  
ATOM   1848  HA  TRP A 119      10.049  -4.935   9.553  1.00 98.51           H  
ATOM   1849  C   TRP A 119       8.664  -4.286   8.081  1.00 98.51           C  
ATOM   1850  CB  TRP A 119      11.000  -3.355   8.483  1.00 98.51           C  
ATOM   1851  HB2 TRP A 119      11.984  -3.623   8.869  1.00 98.51           H  
ATOM   1852  HB3 TRP A 119      11.130  -3.037   7.449  1.00 98.51           H  
ATOM   1853  O   TRP A 119       7.759  -4.314   8.911  1.00 98.51           O  
ATOM   1854  CG  TRP A 119      10.493  -2.193   9.273  1.00 98.51           C  
ATOM   1855  CD1 TRP A 119      10.446  -2.102  10.623  1.00 98.51           C  
ATOM   1856  HD1 TRP A 119      10.779  -2.863  11.313  1.00 98.51           H  
ATOM   1857  CD2 TRP A 119       9.963  -0.933   8.771  1.00 98.51           C  
ATOM   1858  CE2 TRP A 119       9.672  -0.095   9.887  1.00 98.51           C  
ATOM   1859  CE3 TRP A 119       9.710  -0.411   7.483  1.00 98.51           C  
ATOM   1860  HE3 TRP A 119       9.916  -1.024   6.618  1.00 98.51           H  
ATOM   1861  NE1 TRP A 119       9.933  -0.874  10.996  1.00 98.51           N  
ATOM   1862  HE1 TRP A 119       9.786  -0.587  11.953  1.00 98.51           H  
ATOM   1863  CH2 TRP A 119       8.983   1.718   8.437  1.00 98.51           C  
ATOM   1864  HH2 TRP A 119       8.632   2.731   8.313  1.00 98.51           H  
ATOM   1865  CZ2 TRP A 119       9.216   1.217   9.725  1.00 98.51           C  
ATOM   1866  HZ2 TRP A 119       9.045   1.838  10.592  1.00 98.51           H  
ATOM   1867  CZ3 TRP A 119       9.202   0.893   7.321  1.00 98.51           C  
ATOM   1868  HZ3 TRP A 119       8.981   1.271   6.334  1.00 98.51           H  
ATOM   1869  N   ILE A 120       8.409  -4.111   6.780  1.00 98.77           N  
ATOM   1870  H   ILE A 120       9.190  -4.106   6.140  1.00 98.77           H  
ATOM   1871  CA  ILE A 120       7.055  -3.871   6.249  1.00 98.77           C  
ATOM   1872  HA  ILE A 120       6.635  -3.000   6.753  1.00 98.77           H  
ATOM   1873  C   ILE A 120       6.116  -5.044   6.544  1.00 98.77           C  
ATOM   1874  CB  ILE A 120       7.124  -3.588   4.735  1.00 98.77           C  
ATOM   1875  HB  ILE A 120       7.725  -4.375   4.280  1.00 98.77           H  
ATOM   1876  O   ILE A 120       4.975  -4.825   6.953  1.00 98.77           O  
ATOM   1877  CG1 ILE A 120       7.832  -2.251   4.439  1.00 98.77           C  
ATOM   1878 HG12 ILE A 120       8.046  -2.236   3.371  1.00 98.77           H  
ATOM   1879 HG13 ILE A 120       8.793  -2.220   4.953  1.00 98.77           H  
ATOM   1880  CG2 ILE A 120       5.743  -3.621   4.050  1.00 98.77           C  
ATOM   1881 HG21 ILE A 120       5.036  -2.988   4.588  1.00 98.77           H  
ATOM   1882 HG22 ILE A 120       5.359  -4.641   4.023  1.00 98.77           H  
ATOM   1883 HG23 ILE A 120       5.834  -3.266   3.024  1.00 98.77           H  
ATOM   1884  CD1 ILE A 120       7.072  -0.971   4.812  1.00 98.77           C  
ATOM   1885 HD11 ILE A 120       7.682  -0.106   4.552  1.00 98.77           H  
ATOM   1886 HD12 ILE A 120       6.133  -0.906   4.263  1.00 98.77           H  
ATOM   1887 HD13 ILE A 120       6.875  -0.946   5.884  1.00 98.77           H  
ATOM   1888  N   ILE A 121       6.575  -6.287   6.367  1.00 98.61           N  
ATOM   1889  H   ILE A 121       7.515  -6.412   6.018  1.00 98.61           H  
ATOM   1890  CA  ILE A 121       5.767  -7.475   6.684  1.00 98.61           C  
ATOM   1891  HA  ILE A 121       4.814  -7.402   6.158  1.00 98.61           H  
ATOM   1892  C   ILE A 121       5.430  -7.506   8.180  1.00 98.61           C  
ATOM   1893  CB  ILE A 121       6.471  -8.762   6.198  1.00 98.61           C  
ATOM   1894  HB  ILE A 121       7.496  -8.762   6.567  1.00 98.61           H  
ATOM   1895  O   ILE A 121       4.259  -7.649   8.534  1.00 98.61           O  
ATOM   1896  CG1 ILE A 121       6.489  -8.789   4.651  1.00 98.61           C  
ATOM   1897 HG12 ILE A 121       6.868  -7.841   4.269  1.00 98.61           H  
ATOM   1898 HG13 ILE A 121       5.468  -8.899   4.288  1.00 98.61           H  
ATOM   1899  CG2 ILE A 121       5.759 -10.019   6.736  1.00 98.61           C  
ATOM   1900 HG21 ILE A 121       6.244 -10.926   6.375  1.00 98.61           H  
ATOM   1901 HG22 ILE A 121       4.716 -10.029   6.418  1.00 98.61           H  
ATOM   1902 HG23 ILE A 121       5.789 -10.051   7.826  1.00 98.61           H  
ATOM   1903  CD1 ILE A 121       7.350  -9.905   4.045  1.00 98.61           C  
ATOM   1904 HD11 ILE A 121       8.355  -9.867   4.464  1.00 98.61           H  
ATOM   1905 HD12 ILE A 121       7.409  -9.765   2.965  1.00 98.61           H  
ATOM   1906 HD13 ILE A 121       6.906 -10.882   4.239  1.00 98.61           H  
ATOM   1907  N   LYS A 122       6.414  -7.282   9.065  1.00 98.35           N  
ATOM   1908  H   LYS A 122       7.350  -7.140   8.712  1.00 98.35           H  
ATOM   1909  CA  LYS A 122       6.192  -7.191  10.519  1.00 98.35           C  
ATOM   1910  HA  LYS A 122       5.791  -8.141  10.873  1.00 98.35           H  
ATOM   1911  C   LYS A 122       5.152  -6.118  10.856  1.00 98.35           C  
ATOM   1912  CB  LYS A 122       7.529  -6.915  11.229  1.00 98.35           C  
ATOM   1913  HB2 LYS A 122       8.239  -7.708  10.995  1.00 98.35           H  
ATOM   1914  HB3 LYS A 122       7.934  -5.980  10.839  1.00 98.35           H  
ATOM   1915  O   LYS A 122       4.195  -6.418  11.572  1.00 98.35           O  
ATOM   1916  CG  LYS A 122       7.386  -6.805  12.760  1.00 98.35           C  
ATOM   1917  HG2 LYS A 122       6.465  -6.279  13.011  1.00 98.35           H  
ATOM   1918  HG3 LYS A 122       7.338  -7.801  13.200  1.00 98.35           H  
ATOM   1919  CD  LYS A 122       8.545  -6.009  13.374  1.00 98.35           C  
ATOM   1920  HD2 LYS A 122       8.689  -5.106  12.780  1.00 98.35           H  
ATOM   1921  HD3 LYS A 122       9.465  -6.594  13.356  1.00 98.35           H  
ATOM   1922  CE  LYS A 122       8.192  -5.595  14.810  1.00 98.35           C  
ATOM   1923  HE2 LYS A 122       7.108  -5.504  14.879  1.00 98.35           H  
ATOM   1924  HE3 LYS A 122       8.512  -6.368  15.509  1.00 98.35           H  
ATOM   1925  NZ  LYS A 122       8.768  -4.270  15.161  1.00 98.35           N  
ATOM   1926  HZ1 LYS A 122       9.773  -4.217  15.072  1.00 98.35           H  
ATOM   1927  HZ2 LYS A 122       8.367  -3.560  14.565  1.00 98.35           H  
ATOM   1928  HZ3 LYS A 122       8.477  -3.971  16.081  1.00 98.35           H  
ATOM   1929  N   LEU A 123       5.295  -4.911  10.303  1.00 98.32           N  
ATOM   1930  H   LEU A 123       6.118  -4.732   9.747  1.00 98.32           H  
ATOM   1931  CA  LEU A 123       4.352  -3.818  10.536  1.00 98.32           C  
ATOM   1932  HA  LEU A 123       4.346  -3.591  11.602  1.00 98.32           H  
ATOM   1933  C   LEU A 123       2.923  -4.218  10.160  1.00 98.32           C  
ATOM   1934  CB  LEU A 123       4.778  -2.568   9.745  1.00 98.32           C  
ATOM   1935  HB2 LEU A 123       3.925  -1.890   9.698  1.00 98.32           H  
ATOM   1936  HB3 LEU A 123       5.012  -2.856   8.720  1.00 98.32           H  
ATOM   1937  O   LEU A 123       1.995  -4.023  10.946  1.00 98.32           O  
ATOM   1938  CG  LEU A 123       5.971  -1.786  10.320  1.00 98.32           C  
ATOM   1939  HG  LEU A 123       6.874  -2.396  10.287  1.00 98.32           H  
ATOM   1940  CD1 LEU A 123       6.172  -0.545   9.454  1.00 98.32           C  
ATOM   1941 HD11 LEU A 123       6.508  -0.837   8.460  1.00 98.32           H  
ATOM   1942 HD12 LEU A 123       5.249   0.033   9.393  1.00 98.32           H  
ATOM   1943 HD13 LEU A 123       6.934   0.087   9.910  1.00 98.32           H  
ATOM   1944  CD2 LEU A 123       5.758  -1.320  11.758  1.00 98.32           C  
ATOM   1945 HD21 LEU A 123       6.634  -0.754  12.073  1.00 98.32           H  
ATOM   1946 HD22 LEU A 123       4.870  -0.694  11.840  1.00 98.32           H  
ATOM   1947 HD23 LEU A 123       5.681  -2.170  12.436  1.00 98.32           H  
ATOM   1948  N   ARG A 124       2.728  -4.832   8.990  1.00 97.88           N  
ATOM   1949  H   ARG A 124       3.532  -4.983   8.398  1.00 97.88           H  
ATOM   1950  CA  ARG A 124       1.391  -5.212   8.507  1.00 97.88           C  
ATOM   1951  HA  ARG A 124       0.726  -4.357   8.631  1.00 97.88           H  
ATOM   1952  C   ARG A 124       0.772  -6.366   9.283  1.00 97.88           C  
ATOM   1953  CB  ARG A 124       1.465  -5.579   7.025  1.00 97.88           C  
ATOM   1954  HB2 ARG A 124       0.510  -6.013   6.730  1.00 97.88           H  
ATOM   1955  HB3 ARG A 124       2.238  -6.333   6.877  1.00 97.88           H  
ATOM   1956  O   ARG A 124      -0.424  -6.295   9.611  1.00 97.88           O  
ATOM   1957  CG  ARG A 124       1.754  -4.366   6.131  1.00 97.88           C  
ATOM   1958  HG2 ARG A 124       0.998  -3.597   6.288  1.00 97.88           H  
ATOM   1959  HG3 ARG A 124       2.728  -3.940   6.372  1.00 97.88           H  
ATOM   1960  CD  ARG A 124       1.752  -4.826   4.669  1.00 97.88           C  
ATOM   1961  HD2 ARG A 124       2.212  -4.065   4.038  1.00 97.88           H  
ATOM   1962  HD3 ARG A 124       2.398  -5.701   4.586  1.00 97.88           H  
ATOM   1963  NE  ARG A 124       0.389  -5.122   4.176  1.00 97.88           N  
ATOM   1964  HE  ARG A 124       0.097  -6.085   4.086  1.00 97.88           H  
ATOM   1965  NH1 ARG A 124      -0.297  -2.943   3.939  1.00 97.88           N  
ATOM   1966 HH11 ARG A 124       0.655  -2.618   4.035  1.00 97.88           H  
ATOM   1967 HH12 ARG A 124      -1.005  -2.334   3.554  1.00 97.88           H  
ATOM   1968  NH2 ARG A 124      -1.732  -4.607   3.592  1.00 97.88           N  
ATOM   1969 HH21 ARG A 124      -2.445  -3.906   3.449  1.00 97.88           H  
ATOM   1970 HH22 ARG A 124      -1.913  -5.590   3.452  1.00 97.88           H  
ATOM   1971  CZ  ARG A 124      -0.534  -4.220   3.898  1.00 97.88           C  
ATOM   1972  N   ASP A 125       1.551  -7.411   9.538  1.00 97.02           N  
ATOM   1973  H   ASP A 125       2.498  -7.388   9.187  1.00 97.02           H  
ATOM   1974  CA  ASP A 125       1.054  -8.693  10.039  1.00 97.02           C  
ATOM   1975  HA  ASP A 125       0.023  -8.826   9.711  1.00 97.02           H  
ATOM   1976  C   ASP A 125       1.034  -8.763  11.564  1.00 97.02           C  
ATOM   1977  CB  ASP A 125       1.874  -9.852   9.454  1.00 97.02           C  
ATOM   1978  HB2 ASP A 125       2.939  -9.652   9.575  1.00 97.02           H  
ATOM   1979  HB3 ASP A 125       1.644 -10.753  10.023  1.00 97.02           H  
ATOM   1980  O   ASP A 125       0.086  -9.317  12.128  1.00 97.02           O  
ATOM   1981  CG  ASP A 125       1.553 -10.147   7.983  1.00 97.02           C  
ATOM   1982  OD1 ASP A 125       0.542  -9.594   7.475  1.00 97.02           O  
ATOM   1983  OD2 ASP A 125       2.263 -11.004   7.422  1.00 97.02           O  
ATOM   1984  N   ILE A 126       2.013  -8.159  12.239  1.00 97.50           N  
ATOM   1985  H   ILE A 126       2.734  -7.682  11.717  1.00 97.50           H  
ATOM   1986  CA  ILE A 126       2.123  -8.166  13.702  1.00 97.50           C  
ATOM   1987  HA  ILE A 126       1.511  -8.974  14.102  1.00 97.50           H  
ATOM   1988  C   ILE A 126       1.553  -6.874  14.278  1.00 97.50           C  
ATOM   1989  CB  ILE A 126       3.581  -8.431  14.144  1.00 97.50           C  
ATOM   1990  HB  ILE A 126       4.206  -7.600  13.817  1.00 97.50           H  
ATOM   1991  O   ILE A 126       0.573  -6.918  15.025  1.00 97.50           O  
ATOM   1992  CG1 ILE A 126       4.168  -9.719  13.517  1.00 97.50           C  
ATOM   1993 HG12 ILE A 126       4.243  -9.588  12.438  1.00 97.50           H  
ATOM   1994 HG13 ILE A 126       5.184  -9.852  13.888  1.00 97.50           H  
ATOM   1995  CG2 ILE A 126       3.682  -8.487  15.677  1.00 97.50           C  
ATOM   1996 HG21 ILE A 126       2.983  -9.217  16.087  1.00 97.50           H  
ATOM   1997 HG22 ILE A 126       4.699  -8.746  15.972  1.00 97.50           H  
ATOM   1998 HG23 ILE A 126       3.460  -7.506  16.096  1.00 97.50           H  
ATOM   1999  CD1 ILE A 126       3.379 -11.008  13.794  1.00 97.50           C  
ATOM   2000 HD11 ILE A 126       3.306 -11.190  14.866  1.00 97.50           H  
ATOM   2001 HD12 ILE A 126       2.379 -10.945  13.363  1.00 97.50           H  
ATOM   2002 HD13 ILE A 126       3.899 -11.848  13.333  1.00 97.50           H  
ATOM   2003  N   ASP A 127       2.094  -5.729  13.864  1.00 96.29           N  
ATOM   2004  H   ASP A 127       2.895  -5.773  13.249  1.00 96.29           H  
ATOM   2005  CA  ASP A 127       1.792  -4.434  14.496  1.00 96.29           C  
ATOM   2006  HA  ASP A 127       1.645  -4.609  15.562  1.00 96.29           H  
ATOM   2007  C   ASP A 127       0.483  -3.809  13.972  1.00 96.29           C  
ATOM   2008  CB  ASP A 127       3.011  -3.503  14.367  1.00 96.29           C  
ATOM   2009  HB2 ASP A 127       3.139  -3.226  13.321  1.00 96.29           H  
ATOM   2010  HB3 ASP A 127       2.816  -2.591  14.931  1.00 96.29           H  
ATOM   2011  O   ASP A 127      -0.054  -2.853  14.540  1.00 96.29           O  
ATOM   2012  CG  ASP A 127       4.301  -4.151  14.908  1.00 96.29           C  
ATOM   2013  OD1 ASP A 127       4.209  -4.884  15.919  1.00 96.29           O  
ATOM   2014  OD2 ASP A 127       5.372  -3.987  14.283  1.00 96.29           O  
ATOM   2015  N   LYS A 128      -0.078  -4.401  12.908  1.00 95.78           N  
ATOM   2016  H   LYS A 128       0.494  -5.117  12.482  1.00 95.78           H  
ATOM   2017  CA  LYS A 128      -1.302  -3.973  12.214  1.00 95.78           C  
ATOM   2018  HA  LYS A 128      -1.380  -4.592  11.320  1.00 95.78           H  
ATOM   2019  C   LYS A 128      -1.208  -2.539  11.675  1.00 95.78           C  
ATOM   2020  CB  LYS A 128      -2.554  -4.226  13.082  1.00 95.78           C  
ATOM   2021  HB2 LYS A 128      -3.439  -4.054  12.470  1.00 95.78           H  
ATOM   2022  HB3 LYS A 128      -2.572  -3.500  13.894  1.00 95.78           H  
ATOM   2023  O   LYS A 128      -2.209  -1.833  11.598  1.00 95.78           O  
ATOM   2024  CG  LYS A 128      -2.662  -5.633  13.698  1.00 95.78           C  
ATOM   2025  HG2 LYS A 128      -1.865  -5.771  14.429  1.00 95.78           H  
ATOM   2026  HG3 LYS A 128      -3.613  -5.697  14.226  1.00 95.78           H  
ATOM   2027  CD  LYS A 128      -2.596  -6.759  12.656  1.00 95.78           C  
ATOM   2028  HD2 LYS A 128      -3.360  -6.599  11.896  1.00 95.78           H  
ATOM   2029  HD3 LYS A 128      -1.611  -6.756  12.188  1.00 95.78           H  
ATOM   2030  CE  LYS A 128      -2.815  -8.112  13.340  1.00 95.78           C  
ATOM   2031  HE2 LYS A 128      -2.098  -8.191  14.157  1.00 95.78           H  
ATOM   2032  HE3 LYS A 128      -3.820  -8.140  13.760  1.00 95.78           H  
ATOM   2033  NZ  LYS A 128      -2.607  -9.243  12.402  1.00 95.78           N  
ATOM   2034  HZ1 LYS A 128      -3.182  -9.181  11.574  1.00 95.78           H  
ATOM   2035  HZ2 LYS A 128      -2.755 -10.133  12.856  1.00 95.78           H  
ATOM   2036  HZ3 LYS A 128      -1.639  -9.254  12.116  1.00 95.78           H  
ATOM   2037  N   VAL A 129      -0.021  -2.122  11.254  1.00 97.01           N  
ATOM   2038  H   VAL A 129       0.756  -2.760  11.352  1.00 97.01           H  
ATOM   2039  CA  VAL A 129       0.238  -0.863  10.550  1.00 97.01           C  
ATOM   2040  HA  VAL A 129      -0.573  -0.163  10.751  1.00 97.01           H  
ATOM   2041  C   VAL A 129       0.272  -1.140   9.046  1.00 97.01           C  
ATOM   2042  CB  VAL A 129       1.532  -0.213  11.067  1.00 97.01           C  
ATOM   2043  HB  VAL A 129       2.364  -0.906  10.938  1.00 97.01           H  
ATOM   2044  O   VAL A 129       1.098  -1.902   8.548  1.00 97.01           O  
ATOM   2045  CG1 VAL A 129       1.838   1.081  10.308  1.00 97.01           C  
ATOM   2046 HG11 VAL A 129       1.000   1.775  10.368  1.00 97.01           H  
ATOM   2047 HG12 VAL A 129       2.064   0.855   9.266  1.00 97.01           H  
ATOM   2048 HG13 VAL A 129       2.721   1.556  10.737  1.00 97.01           H  
ATOM   2049  CG2 VAL A 129       1.411   0.123  12.560  1.00 97.01           C  
ATOM   2050 HG21 VAL A 129       0.574   0.800  12.731  1.00 97.01           H  
ATOM   2051 HG22 VAL A 129       2.331   0.599  12.899  1.00 97.01           H  
ATOM   2052 HG23 VAL A 129       1.276  -0.787  13.144  1.00 97.01           H  
ATOM   2053  N   LYS A 130      -0.682  -0.567   8.308  1.00 97.30           N  
ATOM   2054  H   LYS A 130      -1.289   0.106   8.754  1.00 97.30           H  
ATOM   2055  CA  LYS A 130      -0.973  -0.926   6.912  1.00 97.30           C  
ATOM   2056  HA  LYS A 130      -0.603  -1.933   6.720  1.00 97.30           H  
ATOM   2057  C   LYS A 130      -0.202  -0.069   5.906  1.00 97.30           C  
ATOM   2058  CB  LYS A 130      -2.492  -0.940   6.689  1.00 97.30           C  
ATOM   2059  HB2 LYS A 130      -2.898   0.056   6.866  1.00 97.30           H  
ATOM   2060  HB3 LYS A 130      -2.671  -1.192   5.644  1.00 97.30           H  
ATOM   2061  O   LYS A 130      -0.774   0.711   5.153  1.00 97.30           O  
ATOM   2062  CG  LYS A 130      -3.254  -1.954   7.558  1.00 97.30           C  
ATOM   2063  HG2 LYS A 130      -4.299  -1.948   7.247  1.00 97.30           H  
ATOM   2064  HG3 LYS A 130      -3.197  -1.640   8.600  1.00 97.30           H  
ATOM   2065  CD  LYS A 130      -2.714  -3.386   7.444  1.00 97.30           C  
ATOM   2066  HD2 LYS A 130      -1.687  -3.416   7.808  1.00 97.30           H  
ATOM   2067  HD3 LYS A 130      -2.735  -3.691   6.398  1.00 97.30           H  
ATOM   2068  CE  LYS A 130      -3.548  -4.353   8.284  1.00 97.30           C  
ATOM   2069  HE2 LYS A 130      -3.630  -3.961   9.298  1.00 97.30           H  
ATOM   2070  HE3 LYS A 130      -4.550  -4.399   7.858  1.00 97.30           H  
ATOM   2071  NZ  LYS A 130      -2.919  -5.700   8.293  1.00 97.30           N  
ATOM   2072  HZ1 LYS A 130      -2.020  -5.694   8.753  1.00 97.30           H  
ATOM   2073  HZ2 LYS A 130      -2.757  -6.019   7.349  1.00 97.30           H  
ATOM   2074  HZ3 LYS A 130      -3.507  -6.378   8.757  1.00 97.30           H  
ATOM   2075  N   VAL A 131       1.115  -0.250   5.905  1.00 98.33           N  
ATOM   2076  H   VAL A 131       1.494  -0.887   6.591  1.00 98.33           H  
ATOM   2077  CA  VAL A 131       2.063   0.385   4.973  1.00 98.33           C  
ATOM   2078  HA  VAL A 131       1.570   1.214   4.464  1.00 98.33           H  
ATOM   2079  C   VAL A 131       2.519  -0.593   3.895  1.00 98.33           C  
ATOM   2080  CB  VAL A 131       3.271   0.967   5.726  1.00 98.33           C  
ATOM   2081  HB  VAL A 131       3.985   1.341   4.992  1.00 98.33           H  
ATOM   2082  O   VAL A 131       2.355  -1.802   4.053  1.00 98.33           O  
ATOM   2083  CG1 VAL A 131       2.827   2.143   6.593  1.00 98.33           C  
ATOM   2084 HG11 VAL A 131       2.507   2.950   5.933  1.00 98.33           H  
ATOM   2085 HG12 VAL A 131       2.000   1.870   7.248  1.00 98.33           H  
ATOM   2086 HG13 VAL A 131       3.658   2.505   7.197  1.00 98.33           H  
ATOM   2087  CG2 VAL A 131       3.990  -0.066   6.601  1.00 98.33           C  
ATOM   2088 HG21 VAL A 131       4.263  -0.943   6.014  1.00 98.33           H  
ATOM   2089 HG22 VAL A 131       4.902   0.383   6.995  1.00 98.33           H  
ATOM   2090 HG23 VAL A 131       3.363  -0.373   7.437  1.00 98.33           H  
ATOM   2091  N   LYS A 132       3.080  -0.091   2.796  1.00 98.72           N  
ATOM   2092  H   LYS A 132       3.135   0.913   2.710  1.00 98.72           H  
ATOM   2093  CA  LYS A 132       3.682  -0.891   1.717  1.00 98.72           C  
ATOM   2094  HA  LYS A 132       3.760  -1.931   2.034  1.00 98.72           H  
ATOM   2095  C   LYS A 132       5.096  -0.405   1.412  1.00 98.72           C  
ATOM   2096  CB  LYS A 132       2.800  -0.805   0.461  1.00 98.72           C  
ATOM   2097  HB2 LYS A 132       3.332  -1.229  -0.390  1.00 98.72           H  
ATOM   2098  HB3 LYS A 132       2.633   0.250   0.245  1.00 98.72           H  
ATOM   2099  O   LYS A 132       5.450   0.706   1.793  1.00 98.72           O  
ATOM   2100  CG  LYS A 132       1.461  -1.554   0.595  1.00 98.72           C  
ATOM   2101  HG2 LYS A 132       1.607  -2.580   0.257  1.00 98.72           H  
ATOM   2102  HG3 LYS A 132       1.115  -1.570   1.628  1.00 98.72           H  
ATOM   2103  CD  LYS A 132       0.375  -0.923  -0.275  1.00 98.72           C  
ATOM   2104  HD2 LYS A 132      -0.492  -1.582  -0.311  1.00 98.72           H  
ATOM   2105  HD3 LYS A 132       0.746  -0.809  -1.294  1.00 98.72           H  
ATOM   2106  CE  LYS A 132      -0.009   0.450   0.294  1.00 98.72           C  
ATOM   2107  HE2 LYS A 132       0.029   1.182  -0.512  1.00 98.72           H  
ATOM   2108  HE3 LYS A 132       0.704   0.747   1.062  1.00 98.72           H  
ATOM   2109  NZ  LYS A 132      -1.377   0.441   0.837  1.00 98.72           N  
ATOM   2110  HZ1 LYS A 132      -1.543  -0.339   1.457  1.00 98.72           H  
ATOM   2111  HZ2 LYS A 132      -1.990   0.358   0.039  1.00 98.72           H  
ATOM   2112  HZ3 LYS A 132      -1.603   1.305   1.308  1.00 98.72           H  
ATOM   2113  N   ALA A 133       5.883  -1.187   0.680  1.00 98.89           N  
ATOM   2114  H   ALA A 133       5.544  -2.104   0.424  1.00 98.89           H  
ATOM   2115  CA  ALA A 133       7.139  -0.721   0.093  1.00 98.89           C  
ATOM   2116  HA  ALA A 133       7.183   0.364   0.189  1.00 98.89           H  
ATOM   2117  C   ALA A 133       7.229  -1.029  -1.399  1.00 98.89           C  
ATOM   2118  CB  ALA A 133       8.340  -1.284   0.853  1.00 98.89           C  
ATOM   2119  HB1 ALA A 133       9.259  -1.025   0.328  1.00 98.89           H  
ATOM   2120  HB2 ALA A 133       8.266  -2.368   0.936  1.00 98.89           H  
ATOM   2121  HB3 ALA A 133       8.382  -0.820   1.838  1.00 98.89           H  
ATOM   2122  O   ALA A 133       6.807  -2.095  -1.847  1.00 98.89           O  
ATOM   2123  N   VAL A 134       7.819  -0.099  -2.145  1.00 98.93           N  
ATOM   2124  H   VAL A 134       8.160   0.729  -1.677  1.00 98.93           H  
ATOM   2125  CA  VAL A 134       8.220  -0.277  -3.540  1.00 98.93           C  
ATOM   2126  HA  VAL A 134       7.709  -1.143  -3.961  1.00 98.93           H  
ATOM   2127  C   VAL A 134       9.718  -0.546  -3.566  1.00 98.93           C  
ATOM   2128  CB  VAL A 134       7.854   0.950  -4.391  1.00 98.93           C  
ATOM   2129  HB  VAL A 134       8.381   1.830  -4.022  1.00 98.93           H  
ATOM   2130  O   VAL A 134      10.513   0.320  -3.199  1.00 98.93           O  
ATOM   2131  CG1 VAL A 134       8.257   0.706  -5.850  1.00 98.93           C  
ATOM   2132 HG11 VAL A 134       9.342   0.648  -5.931  1.00 98.93           H  
ATOM   2133 HG12 VAL A 134       7.913   1.544  -6.457  1.00 98.93           H  
ATOM   2134 HG13 VAL A 134       7.814  -0.221  -6.214  1.00 98.93           H  
ATOM   2135  CG2 VAL A 134       6.347   1.237  -4.355  1.00 98.93           C  
ATOM   2136 HG21 VAL A 134       5.794   0.374  -4.725  1.00 98.93           H  
ATOM   2137 HG22 VAL A 134       6.121   2.096  -4.988  1.00 98.93           H  
ATOM   2138 HG23 VAL A 134       6.029   1.465  -3.338  1.00 98.93           H  
ATOM   2139  N   LEU A 135      10.095  -1.753  -3.983  1.00 98.88           N  
ATOM   2140  H   LEU A 135       9.387  -2.391  -4.319  1.00 98.88           H  
ATOM   2141  CA  LEU A 135      11.479  -2.224  -3.998  1.00 98.88           C  
ATOM   2142  HA  LEU A 135      12.155  -1.384  -3.836  1.00 98.88           H  
ATOM   2143  C   LEU A 135      11.826  -2.824  -5.361  1.00 98.88           C  
ATOM   2144  CB  LEU A 135      11.692  -3.258  -2.880  1.00 98.88           C  
ATOM   2145  HB2 LEU A 135      10.993  -4.078  -3.041  1.00 98.88           H  
ATOM   2146  HB3 LEU A 135      12.705  -3.650  -2.976  1.00 98.88           H  
ATOM   2147  O   LEU A 135      10.981  -3.451  -6.007  1.00 98.88           O  
ATOM   2148  CG  LEU A 135      11.519  -2.735  -1.443  1.00 98.88           C  
ATOM   2149  HG  LEU A 135      10.535  -2.279  -1.333  1.00 98.88           H  
ATOM   2150  CD1 LEU A 135      11.613  -3.901  -0.457  1.00 98.88           C  
ATOM   2151 HD11 LEU A 135      12.616  -4.327  -0.470  1.00 98.88           H  
ATOM   2152 HD12 LEU A 135      10.884  -4.668  -0.717  1.00 98.88           H  
ATOM   2153 HD13 LEU A 135      11.402  -3.546   0.552  1.00 98.88           H  
ATOM   2154  CD2 LEU A 135      12.595  -1.708  -1.086  1.00 98.88           C  
ATOM   2155 HD21 LEU A 135      12.471  -0.808  -1.689  1.00 98.88           H  
ATOM   2156 HD22 LEU A 135      13.588  -2.121  -1.258  1.00 98.88           H  
ATOM   2157 HD23 LEU A 135      12.510  -1.425  -0.037  1.00 98.88           H  
ATOM   2158  N   GLY A 136      13.077  -2.652  -5.789  1.00 98.63           N  
ATOM   2159  H   GLY A 136      13.743  -2.144  -5.224  1.00 98.63           H  
ATOM   2160  CA  GLY A 136      13.563  -3.207  -7.042  1.00 98.63           C  
ATOM   2161  HA2 GLY A 136      12.783  -3.106  -7.797  1.00 98.63           H  
ATOM   2162  HA3 GLY A 136      14.432  -2.641  -7.379  1.00 98.63           H  
ATOM   2163  C   GLY A 136      13.966  -4.674  -6.912  1.00 98.63           C  
ATOM   2164  O   GLY A 136      14.866  -5.009  -6.139  1.00 98.63           O  
ATOM   2165  N   LYS A 137      13.336  -5.547  -7.708  1.00 98.43           N  
ATOM   2166  H   LYS A 137      12.589  -5.182  -8.281  1.00 98.43           H  
ATOM   2167  CA  LYS A 137      13.642  -6.990  -7.805  1.00 98.43           C  
ATOM   2168  HA  LYS A 137      12.876  -7.435  -8.441  1.00 98.43           H  
ATOM   2169  C   LYS A 137      13.528  -7.768  -6.482  1.00 98.43           C  
ATOM   2170  CB  LYS A 137      14.999  -7.219  -8.498  1.00 98.43           C  
ATOM   2171  HB2 LYS A 137      15.148  -8.293  -8.609  1.00 98.43           H  
ATOM   2172  HB3 LYS A 137      15.794  -6.838  -7.857  1.00 98.43           H  
ATOM   2173  O   LYS A 137      14.283  -8.709  -6.246  1.00 98.43           O  
ATOM   2174  CG  LYS A 137      15.122  -6.580  -9.887  1.00 98.43           C  
ATOM   2175  HG2 LYS A 137      15.036  -5.496  -9.807  1.00 98.43           H  
ATOM   2176  HG3 LYS A 137      14.333  -6.961 -10.535  1.00 98.43           H  
ATOM   2177  CD  LYS A 137      16.494  -6.927 -10.476  1.00 98.43           C  
ATOM   2178  HD2 LYS A 137      16.607  -8.010 -10.505  1.00 98.43           H  
ATOM   2179  HD3 LYS A 137      17.274  -6.506  -9.841  1.00 98.43           H  
ATOM   2180  CE  LYS A 137      16.631  -6.368 -11.891  1.00 98.43           C  
ATOM   2181  HE2 LYS A 137      15.818  -6.753 -12.507  1.00 98.43           H  
ATOM   2182  HE3 LYS A 137      16.539  -5.283 -11.861  1.00 98.43           H  
ATOM   2183  NZ  LYS A 137      17.924  -6.735 -12.516  1.00 98.43           N  
ATOM   2184  HZ1 LYS A 137      18.118  -7.721 -12.422  1.00 98.43           H  
ATOM   2185  HZ2 LYS A 137      17.835  -6.573 -13.509  1.00 98.43           H  
ATOM   2186  HZ3 LYS A 137      18.692  -6.173 -12.177  1.00 98.43           H  
ATOM   2187  N   VAL A 138      12.565  -7.420  -5.628  1.00 98.62           N  
ATOM   2188  H   VAL A 138      11.911  -6.718  -5.942  1.00 98.62           H  
ATOM   2189  CA  VAL A 138      12.308  -8.120  -4.358  1.00 98.62           C  
ATOM   2190  HA  VAL A 138      13.162  -8.757  -4.127  1.00 98.62           H  
ATOM   2191  C   VAL A 138      11.083  -9.020  -4.466  1.00 98.62           C  
ATOM   2192  CB  VAL A 138      12.175  -7.137  -3.185  1.00 98.62           C  
ATOM   2193  HB  VAL A 138      11.361  -6.439  -3.377  1.00 98.62           H  
ATOM   2194  O   VAL A 138       9.946  -8.555  -4.427  1.00 98.62           O  
ATOM   2195  CG1 VAL A 138      11.905  -7.861  -1.856  1.00 98.62           C  
ATOM   2196 HG11 VAL A 138      11.877  -7.133  -1.046  1.00 98.62           H  
ATOM   2197 HG12 VAL A 138      12.696  -8.586  -1.662  1.00 98.62           H  
ATOM   2198 HG13 VAL A 138      10.940  -8.367  -1.890  1.00 98.62           H  
ATOM   2199  CG2 VAL A 138      13.476  -6.352  -3.019  1.00 98.62           C  
ATOM   2200 HG21 VAL A 138      13.646  -5.725  -3.893  1.00 98.62           H  
ATOM   2201 HG22 VAL A 138      13.405  -5.707  -2.142  1.00 98.62           H  
ATOM   2202 HG23 VAL A 138      14.319  -7.034  -2.902  1.00 98.62           H  
ATOM   2203  N   VAL A 139      11.308 -10.333  -4.514  1.00 96.63           N  
ATOM   2204  H   VAL A 139      12.263 -10.655  -4.577  1.00 96.63           H  
ATOM   2205  CA  VAL A 139      10.231 -11.331  -4.423  1.00 96.63           C  
ATOM   2206  HA  VAL A 139       9.390 -10.982  -5.023  1.00 96.63           H  
ATOM   2207  C   VAL A 139       9.766 -11.429  -2.967  1.00 96.63           C  
ATOM   2208  CB  VAL A 139      10.657 -12.692  -5.003  1.00 96.63           C  
ATOM   2209  HB  VAL A 139      11.461 -13.114  -4.401  1.00 96.63           H  
ATOM   2210  O   VAL A 139      10.391 -12.083  -2.127  1.00 96.63           O  
ATOM   2211  CG1 VAL A 139       9.473 -13.668  -5.015  1.00 96.63           C  
ATOM   2212 HG11 VAL A 139       8.651 -13.261  -5.605  1.00 96.63           H  
ATOM   2213 HG12 VAL A 139       9.782 -14.619  -5.450  1.00 96.63           H  
ATOM   2214 HG13 VAL A 139       9.126 -13.859  -4.000  1.00 96.63           H  
ATOM   2215  CG2 VAL A 139      11.158 -12.544  -6.447  1.00 96.63           C  
ATOM   2216 HG21 VAL A 139      10.387 -12.085  -7.066  1.00 96.63           H  
ATOM   2217 HG22 VAL A 139      11.401 -13.525  -6.855  1.00 96.63           H  
ATOM   2218 HG23 VAL A 139      12.058 -11.930  -6.480  1.00 96.63           H  
ATOM   2219  N   GLY A 140       8.698 -10.695  -2.652  1.00 97.02           N  
ATOM   2220  H   GLY A 140       8.313 -10.092  -3.366  1.00 97.02           H  
ATOM   2221  CA  GLY A 140       8.145 -10.598  -1.304  1.00 97.02           C  
ATOM   2222  HA2 GLY A 140       8.953 -10.641  -0.573  1.00 97.02           H  
ATOM   2223  HA3 GLY A 140       7.636  -9.640  -1.203  1.00 97.02           H  
ATOM   2224  C   GLY A 140       7.150 -11.692  -0.936  1.00 97.02           C  
ATOM   2225  O   GLY A 140       7.114 -12.070   0.231  1.00 97.02           O  
ATOM   2226  N   ASN A 141       6.369 -12.185  -1.906  1.00 98.14           N  
ATOM   2227  H   ASN A 141       6.469 -11.813  -2.839  1.00 98.14           H  
ATOM   2228  CA  ASN A 141       5.181 -13.009  -1.664  1.00 98.14           C  
ATOM   2229  HA  ASN A 141       4.599 -13.010  -2.585  1.00 98.14           H  
ATOM   2230  C   ASN A 141       4.250 -12.395  -0.598  1.00 98.14           C  
ATOM   2231  CB  ASN A 141       5.568 -14.471  -1.419  1.00 98.14           C  
ATOM   2232  HB2 ASN A 141       6.242 -14.819  -2.201  1.00 98.14           H  
ATOM   2233  HB3 ASN A 141       6.064 -14.555  -0.452  1.00 98.14           H  
ATOM   2234  O   ASN A 141       3.775 -13.063   0.317  1.00 98.14           O  
ATOM   2235  CG  ASN A 141       4.339 -15.362  -1.438  1.00 98.14           C  
ATOM   2236  ND2 ASN A 141       4.345 -16.381  -0.614  1.00 98.14           N  
ATOM   2237 HD21 ASN A 141       5.159 -16.610  -0.061  1.00 98.14           H  
ATOM   2238 HD22 ASN A 141       3.586 -17.046  -0.629  1.00 98.14           H  
ATOM   2239  OD1 ASN A 141       3.394 -15.140  -2.186  1.00 98.14           O  
ATOM   2240  N   HIS A 142       4.052 -11.078  -0.675  1.00 98.52           N  
ATOM   2241  H   HIS A 142       4.459 -10.570  -1.448  1.00 98.52           H  
ATOM   2242  CA  HIS A 142       3.272 -10.335   0.307  1.00 98.52           C  
ATOM   2243  HA  HIS A 142       2.496 -10.990   0.704  1.00 98.52           H  
ATOM   2244  C   HIS A 142       2.591  -9.127  -0.332  1.00 98.52           C  
ATOM   2245  CB  HIS A 142       4.187  -9.901   1.463  1.00 98.52           C  
ATOM   2246  HB2 HIS A 142       4.825 -10.736   1.751  1.00 98.52           H  
ATOM   2247  HB3 HIS A 142       4.829  -9.080   1.143  1.00 98.52           H  
ATOM   2248  O   HIS A 142       3.216  -8.400  -1.111  1.00 98.52           O  
ATOM   2249  CG  HIS A 142       3.388  -9.494   2.667  1.00 98.52           C  
ATOM   2250  CD2 HIS A 142       2.836 -10.359   3.570  1.00 98.52           C  
ATOM   2251  HD2 HIS A 142       2.946 -11.433   3.572  1.00 98.52           H  
ATOM   2252  ND1 HIS A 142       2.969  -8.227   3.004  1.00 98.52           N  
ATOM   2253  HD1 HIS A 142       3.321  -7.364   2.615  1.00 98.52           H  
ATOM   2254  CE1 HIS A 142       2.135  -8.343   4.054  1.00 98.52           C  
ATOM   2255  HE1 HIS A 142       1.608  -7.548   4.560  1.00 98.52           H  
ATOM   2256  NE2 HIS A 142       2.027  -9.617   4.424  1.00 98.52           N  
ATOM   2257  N   GLU A 143       1.344  -8.844   0.059  1.00 98.37           N  
ATOM   2258  H   GLU A 143       0.879  -9.430   0.737  1.00 98.37           H  
ATOM   2259  CA  GLU A 143       0.571  -7.742  -0.527  1.00 98.37           C  
ATOM   2260  HA  GLU A 143       0.652  -7.849  -1.609  1.00 98.37           H  
ATOM   2261  C   GLU A 143       1.138  -6.355  -0.176  1.00 98.37           C  
ATOM   2262  CB  GLU A 143      -0.918  -7.885  -0.175  1.00 98.37           C  
ATOM   2263  HB2 GLU A 143      -1.467  -7.295  -0.909  1.00 98.37           H  
ATOM   2264  HB3 GLU A 143      -1.232  -8.920  -0.315  1.00 98.37           H  
ATOM   2265  O   GLU A 143       0.897  -5.361  -0.855  1.00 98.37           O  
ATOM   2266  CG  GLU A 143      -1.357  -7.390   1.211  1.00 98.37           C  
ATOM   2267  HG2 GLU A 143      -2.446  -7.338   1.218  1.00 98.37           H  
ATOM   2268  HG3 GLU A 143      -0.999  -6.373   1.366  1.00 98.37           H  
ATOM   2269  CD  GLU A 143      -0.924  -8.269   2.383  1.00 98.37           C  
ATOM   2270  OE1 GLU A 143      -1.021  -7.749   3.521  1.00 98.37           O  
ATOM   2271  OE2 GLU A 143      -0.508  -9.431   2.170  1.00 98.37           O  
ATOM   2272  N   GLY A 144       1.940  -6.314   0.891  1.00 98.57           N  
ATOM   2273  H   GLY A 144       2.030  -7.193   1.380  1.00 98.57           H  
ATOM   2274  CA  GLY A 144       2.696  -5.150   1.349  1.00 98.57           C  
ATOM   2275  HA2 GLY A 144       2.037  -4.282   1.373  1.00 98.57           H  
ATOM   2276  HA3 GLY A 144       3.038  -5.339   2.366  1.00 98.57           H  
ATOM   2277  C   GLY A 144       3.946  -4.811   0.530  1.00 98.57           C  
ATOM   2278  O   GLY A 144       4.542  -3.764   0.762  1.00 98.57           O  
ATOM   2279  N   ILE A 145       4.384  -5.683  -0.381  1.00 98.88           N  
ATOM   2280  H   ILE A 145       3.824  -6.496  -0.593  1.00 98.88           H  
ATOM   2281  CA  ILE A 145       5.638  -5.512  -1.126  1.00 98.88           C  
ATOM   2282  HA  ILE A 145       6.121  -4.579  -0.835  1.00 98.88           H  
ATOM   2283  C   ILE A 145       5.324  -5.411  -2.612  1.00 98.88           C  
ATOM   2284  CB  ILE A 145       6.621  -6.661  -0.816  1.00 98.88           C  
ATOM   2285  HB  ILE A 145       6.142  -7.596  -1.109  1.00 98.88           H  
ATOM   2286  O   ILE A 145       4.770  -6.337  -3.200  1.00 98.88           O  
ATOM   2287  CG1 ILE A 145       6.928  -6.811   0.689  1.00 98.88           C  
ATOM   2288 HG12 ILE A 145       7.555  -7.691   0.829  1.00 98.88           H  
ATOM   2289 HG13 ILE A 145       6.001  -7.001   1.230  1.00 98.88           H  
ATOM   2290  CG2 ILE A 145       7.921  -6.519  -1.634  1.00 98.88           C  
ATOM   2291 HG21 ILE A 145       8.639  -7.280  -1.330  1.00 98.88           H  
ATOM   2292 HG22 ILE A 145       7.718  -6.660  -2.695  1.00 98.88           H  
ATOM   2293 HG23 ILE A 145       8.361  -5.532  -1.488  1.00 98.88           H  
ATOM   2294  CD1 ILE A 145       7.620  -5.609   1.341  1.00 98.88           C  
ATOM   2295 HD11 ILE A 145       7.763  -5.822   2.401  1.00 98.88           H  
ATOM   2296 HD12 ILE A 145       8.593  -5.434   0.882  1.00 98.88           H  
ATOM   2297 HD13 ILE A 145       7.008  -4.712   1.247  1.00 98.88           H  
ATOM   2298  N   ILE A 146       5.699  -4.294  -3.224  1.00 98.93           N  
ATOM   2299  H   ILE A 146       6.157  -3.580  -2.675  1.00 98.93           H  
ATOM   2300  CA  ILE A 146       5.555  -4.030  -4.654  1.00 98.93           C  
ATOM   2301  HA  ILE A 146       4.851  -4.736  -5.094  1.00 98.93           H  
ATOM   2302  C   ILE A 146       6.922  -4.238  -5.300  1.00 98.93           C  
ATOM   2303  CB  ILE A 146       4.992  -2.613  -4.868  1.00 98.93           C  
ATOM   2304  HB  ILE A 146       5.645  -1.912  -4.346  1.00 98.93           H  
ATOM   2305  O   ILE A 146       7.862  -3.480  -5.057  1.00 98.93           O  
ATOM   2306  CG1 ILE A 146       3.564  -2.488  -4.286  1.00 98.93           C  
ATOM   2307 HG12 ILE A 146       2.835  -2.794  -5.036  1.00 98.93           H  
ATOM   2308 HG13 ILE A 146       3.434  -3.143  -3.425  1.00 98.93           H  
ATOM   2309  CG2 ILE A 146       4.979  -2.248  -6.362  1.00 98.93           C  
ATOM   2310 HG21 ILE A 146       5.994  -2.208  -6.757  1.00 98.93           H  
ATOM   2311 HG22 ILE A 146       4.528  -1.265  -6.498  1.00 98.93           H  
ATOM   2312 HG23 ILE A 146       4.403  -2.983  -6.924  1.00 98.93           H  
ATOM   2313  CD1 ILE A 146       3.249  -1.066  -3.813  1.00 98.93           C  
ATOM   2314 HD11 ILE A 146       3.417  -0.350  -4.618  1.00 98.93           H  
ATOM   2315 HD12 ILE A 146       3.892  -0.809  -2.971  1.00 98.93           H  
ATOM   2316 HD13 ILE A 146       2.208  -1.014  -3.496  1.00 98.93           H  
ATOM   2317  N   ASN A 147       7.022  -5.294  -6.104  1.00 98.83           N  
ATOM   2318  H   ASN A 147       6.199  -5.854  -6.271  1.00 98.83           H  
ATOM   2319  CA  ASN A 147       8.255  -5.720  -6.751  1.00 98.83           C  
ATOM   2320  HA  ASN A 147       9.115  -5.422  -6.152  1.00 98.83           H  
ATOM   2321  C   ASN A 147       8.380  -5.071  -8.132  1.00 98.83           C  
ATOM   2322  CB  ASN A 147       8.221  -7.252  -6.837  1.00 98.83           C  
ATOM   2323  HB2 ASN A 147       8.125  -7.677  -5.838  1.00 98.83           H  
ATOM   2324  HB3 ASN A 147       7.353  -7.558  -7.420  1.00 98.83           H  
ATOM   2325  O   ASN A 147       7.853  -5.598  -9.111  1.00 98.83           O  
ATOM   2326  CG  ASN A 147       9.460  -7.823  -7.495  1.00 98.83           C  
ATOM   2327  ND2 ASN A 147       9.383  -9.038  -7.982  1.00 98.83           N  
ATOM   2328 HD21 ASN A 147      10.180  -9.379  -8.500  1.00 98.83           H  
ATOM   2329 HD22 ASN A 147       8.492  -9.514  -7.997  1.00 98.83           H  
ATOM   2330  OD1 ASN A 147      10.504  -7.196  -7.582  1.00 98.83           O  
ATOM   2331  N   PHE A 148       9.049  -3.925  -8.223  1.00 98.86           N  
ATOM   2332  H   PHE A 148       9.532  -3.582  -7.405  1.00 98.86           H  
ATOM   2333  CA  PHE A 148       9.312  -3.294  -9.515  1.00 98.86           C  
ATOM   2334  HA  PHE A 148       8.437  -3.432 -10.150  1.00 98.86           H  
ATOM   2335  C   PHE A 148      10.504  -3.968 -10.204  1.00 98.86           C  
ATOM   2336  CB  PHE A 148       9.519  -1.790  -9.328  1.00 98.86           C  
ATOM   2337  HB2 PHE A 148      10.369  -1.628  -8.666  1.00 98.86           H  
ATOM   2338  HB3 PHE A 148       8.637  -1.369  -8.846  1.00 98.86           H  
ATOM   2339  O   PHE A 148      11.528  -4.192  -9.560  1.00 98.86           O  
ATOM   2340  CG  PHE A 148       9.748  -1.057 -10.635  1.00 98.86           C  
ATOM   2341  CD1 PHE A 148      10.995  -0.466 -10.906  1.00 98.86           C  
ATOM   2342  HD1 PHE A 148      11.792  -0.512 -10.179  1.00 98.86           H  
ATOM   2343  CD2 PHE A 148       8.717  -0.984 -11.591  1.00 98.86           C  
ATOM   2344  HD2 PHE A 148       7.759  -1.439 -11.390  1.00 98.86           H  
ATOM   2345  CE1 PHE A 148      11.210   0.195 -12.126  1.00 98.86           C  
ATOM   2346  HE1 PHE A 148      12.176   0.624 -12.344  1.00 98.86           H  
ATOM   2347  CE2 PHE A 148       8.924  -0.298 -12.800  1.00 98.86           C  
ATOM   2348  HE2 PHE A 148       8.121  -0.222 -13.519  1.00 98.86           H  
ATOM   2349  CZ  PHE A 148      10.167   0.304 -13.059  1.00 98.86           C  
ATOM   2350  HZ  PHE A 148      10.327   0.853 -13.976  1.00 98.86           H  
ATOM   2351  N   THR A 149      10.397  -4.298 -11.498  1.00 98.69           N  
ATOM   2352  H   THR A 149       9.488  -4.220 -11.931  1.00 98.69           H  
ATOM   2353  CA  THR A 149      11.468  -5.045 -12.204  1.00 98.69           C  
ATOM   2354  HA  THR A 149      12.392  -4.921 -11.640  1.00 98.69           H  
ATOM   2355  C   THR A 149      11.817  -4.533 -13.604  1.00 98.69           C  
ATOM   2356  CB  THR A 149      11.203  -6.562 -12.242  1.00 98.69           C  
ATOM   2357  HB  THR A 149      12.117  -7.058 -12.567  1.00 98.69           H  
ATOM   2358  O   THR A 149      12.531  -5.211 -14.346  1.00 98.69           O  
ATOM   2359  CG2 THR A 149      10.820  -7.149 -10.885  1.00 98.69           C  
ATOM   2360 HG21 THR A 149      10.849  -8.237 -10.932  1.00 98.69           H  
ATOM   2361 HG22 THR A 149       9.817  -6.832 -10.601  1.00 98.69           H  
ATOM   2362 HG23 THR A 149      11.530  -6.814 -10.129  1.00 98.69           H  
ATOM   2363  OG1 THR A 149      10.186  -6.880 -13.156  1.00 98.69           O  
ATOM   2364  HG1 THR A 149      10.016  -7.818 -13.046  1.00 98.69           H  
ATOM   2365  N   THR A 150      11.349  -3.341 -13.997  1.00 98.65           N  
ATOM   2366  H   THR A 150      10.894  -2.752 -13.314  1.00 98.65           H  
ATOM   2367  CA  THR A 150      11.762  -2.753 -15.287  1.00 98.65           C  
ATOM   2368  HA  THR A 150      11.851  -3.553 -16.022  1.00 98.65           H  
ATOM   2369  C   THR A 150      13.122  -2.084 -15.153  1.00 98.65           C  
ATOM   2370  CB  THR A 150      10.749  -1.760 -15.849  1.00 98.65           C  
ATOM   2371  HB  THR A 150      10.719  -0.871 -15.219  1.00 98.65           H  
ATOM   2372  O   THR A 150      13.296  -1.174 -14.349  1.00 98.65           O  
ATOM   2373  CG2 THR A 150      11.057  -1.345 -17.287  1.00 98.65           C  
ATOM   2374 HG21 THR A 150      12.089  -1.007 -17.377  1.00 98.65           H  
ATOM   2375 HG22 THR A 150      10.890  -2.180 -17.968  1.00 98.65           H  
ATOM   2376 HG23 THR A 150      10.416  -0.509 -17.566  1.00 98.65           H  
ATOM   2377  OG1 THR A 150       9.500  -2.401 -15.833  1.00 98.65           O  
ATOM   2378  HG1 THR A 150       9.492  -2.905 -15.016  1.00 98.65           H  
ATOM   2379  N   GLU A 151      14.072  -2.548 -15.954  1.00 97.67           N  
ATOM   2380  H   GLU A 151      13.835  -3.290 -16.597  1.00 97.67           H  
ATOM   2381  CA  GLU A 151      15.441  -2.037 -16.033  1.00 97.67           C  
ATOM   2382  HA  GLU A 151      15.719  -1.569 -15.088  1.00 97.67           H  
ATOM   2383  C   GLU A 151      15.585  -0.969 -17.119  1.00 97.67           C  
ATOM   2384  CB  GLU A 151      16.388  -3.219 -16.304  1.00 97.67           C  
ATOM   2385  HB2 GLU A 151      17.380  -2.847 -16.559  1.00 97.67           H  
ATOM   2386  HB3 GLU A 151      16.008  -3.807 -17.140  1.00 97.67           H  
ATOM   2387  O   GLU A 151      14.739  -0.874 -18.008  1.00 97.67           O  
ATOM   2388  CG  GLU A 151      16.501  -4.096 -15.059  1.00 97.67           C  
ATOM   2389  HG2 GLU A 151      15.508  -4.323 -14.669  1.00 97.67           H  
ATOM   2390  HG3 GLU A 151      17.053  -3.522 -14.315  1.00 97.67           H  
ATOM   2391  CD  GLU A 151      17.254  -5.402 -15.278  1.00 97.67           C  
ATOM   2392  OE1 GLU A 151      16.727  -6.453 -14.848  1.00 97.67           O  
ATOM   2393  OE2 GLU A 151      18.440  -5.374 -15.642  1.00 97.67           O  
ATOM   2394  N   ASP A 152      16.678  -0.203 -17.061  1.00 97.95           N  
ATOM   2395  H   ASP A 152      17.351  -0.373 -16.327  1.00 97.95           H  
ATOM   2396  CA  ASP A 152      17.093   0.764 -18.085  1.00 97.95           C  
ATOM   2397  HA  ASP A 152      17.847   1.404 -17.627  1.00 97.95           H  
ATOM   2398  C   ASP A 152      15.977   1.719 -18.539  1.00 97.95           C  
ATOM   2399  CB  ASP A 152      17.764   0.035 -19.260  1.00 97.95           C  
ATOM   2400  HB2 ASP A 152      17.072  -0.702 -19.667  1.00 97.95           H  
ATOM   2401  HB3 ASP A 152      17.987   0.754 -20.048  1.00 97.95           H  
ATOM   2402  O   ASP A 152      15.808   1.985 -19.733  1.00 97.95           O  
ATOM   2403  CG  ASP A 152      19.082  -0.646 -18.903  1.00 97.95           C  
ATOM   2404  OD1 ASP A 152      19.767  -0.153 -17.980  1.00 97.95           O  
ATOM   2405  OD2 ASP A 152      19.449  -1.573 -19.658  1.00 97.95           O  
ATOM   2406  N   VAL A 153      15.207   2.243 -17.583  1.00 98.65           N  
ATOM   2407  H   VAL A 153      15.447   2.048 -16.621  1.00 98.65           H  
ATOM   2408  CA  VAL A 153      14.110   3.172 -17.868  1.00 98.65           C  
ATOM   2409  HA  VAL A 153      13.537   2.774 -18.705  1.00 98.65           H  
ATOM   2410  C   VAL A 153      14.699   4.516 -18.291  1.00 98.65           C  
ATOM   2411  CB  VAL A 153      13.160   3.319 -16.664  1.00 98.65           C  
ATOM   2412  HB  VAL A 153      13.683   3.783 -15.828  1.00 98.65           H  
ATOM   2413  O   VAL A 153      15.337   5.198 -17.489  1.00 98.65           O  
ATOM   2414  CG1 VAL A 153      11.963   4.187 -17.056  1.00 98.65           C  
ATOM   2415 HG11 VAL A 153      12.287   5.208 -17.259  1.00 98.65           H  
ATOM   2416 HG12 VAL A 153      11.480   3.768 -17.939  1.00 98.65           H  
ATOM   2417 HG13 VAL A 153      11.242   4.209 -16.238  1.00 98.65           H  
ATOM   2418  CG2 VAL A 153      12.605   1.964 -16.202  1.00 98.65           C  
ATOM   2419 HG21 VAL A 153      12.102   1.465 -17.030  1.00 98.65           H  
ATOM   2420 HG22 VAL A 153      11.906   2.114 -15.379  1.00 98.65           H  
ATOM   2421 HG23 VAL A 153      13.416   1.330 -15.842  1.00 98.65           H  
ATOM   2422  N   LEU A 154      14.515   4.900 -19.554  1.00 98.54           N  
ATOM   2423  H   LEU A 154      13.973   4.306 -20.164  1.00 98.54           H  
ATOM   2424  CA  LEU A 154      15.049   6.144 -20.107  1.00 98.54           C  
ATOM   2425  HA  LEU A 154      15.983   6.379 -19.596  1.00 98.54           H  
ATOM   2426  C   LEU A 154      14.065   7.294 -19.870  1.00 98.54           C  
ATOM   2427  CB  LEU A 154      15.360   5.934 -21.601  1.00 98.54           C  
ATOM   2428  HB2 LEU A 154      16.040   5.088 -21.707  1.00 98.54           H  
ATOM   2429  HB3 LEU A 154      14.427   5.676 -22.103  1.00 98.54           H  
ATOM   2430  O   LEU A 154      12.959   7.280 -20.410  1.00 98.54           O  
ATOM   2431  CG  LEU A 154      15.964   7.160 -22.312  1.00 98.54           C  
ATOM   2432  HG  LEU A 154      15.335   8.034 -22.140  1.00 98.54           H  
ATOM   2433  CD1 LEU A 154      17.379   7.469 -21.833  1.00 98.54           C  
ATOM   2434 HD11 LEU A 154      17.353   7.747 -20.779  1.00 98.54           H  
ATOM   2435 HD12 LEU A 154      17.773   8.320 -22.388  1.00 98.54           H  
ATOM   2436 HD13 LEU A 154      18.030   6.607 -21.977  1.00 98.54           H  
ATOM   2437  CD2 LEU A 154      16.035   6.906 -23.817  1.00 98.54           C  
ATOM   2438 HD21 LEU A 154      16.652   6.032 -24.028  1.00 98.54           H  
ATOM   2439 HD22 LEU A 154      16.452   7.782 -24.314  1.00 98.54           H  
ATOM   2440 HD23 LEU A 154      15.029   6.741 -24.204  1.00 98.54           H  
ATOM   2441  N   VAL A 155      14.484   8.312 -19.120  1.00 97.95           N  
ATOM   2442  H   VAL A 155      15.409   8.251 -18.719  1.00 97.95           H  
ATOM   2443  CA  VAL A 155      13.756   9.578 -18.924  1.00 97.95           C  
ATOM   2444  HA  VAL A 155      12.844   9.579 -19.521  1.00 97.95           H  
ATOM   2445  C   VAL A 155      14.647  10.717 -19.407  1.00 97.95           C  
ATOM   2446  CB  VAL A 155      13.344   9.770 -17.455  1.00 97.95           C  
ATOM   2447  HB  VAL A 155      14.232   9.669 -16.830  1.00 97.95           H  
ATOM   2448  O   VAL A 155      15.755  10.917 -18.904  1.00 97.95           O  
ATOM   2449  CG1 VAL A 155      12.730  11.148 -17.176  1.00 97.95           C  
ATOM   2450 HG11 VAL A 155      12.417  11.207 -16.134  1.00 97.95           H  
ATOM   2451 HG12 VAL A 155      13.468  11.932 -17.347  1.00 97.95           H  
ATOM   2452 HG13 VAL A 155      11.864  11.317 -17.815  1.00 97.95           H  
ATOM   2453  CG2 VAL A 155      12.342   8.702 -17.011  1.00 97.95           C  
ATOM   2454 HG21 VAL A 155      12.049   8.897 -15.979  1.00 97.95           H  
ATOM   2455 HG22 VAL A 155      11.452   8.747 -17.638  1.00 97.95           H  
ATOM   2456 HG23 VAL A 155      12.792   7.711 -17.074  1.00 97.95           H  
ATOM   2457  N   GLY A 156      14.179  11.453 -20.417  1.00 95.44           N  
ATOM   2458  H   GLY A 156      13.262  11.241 -20.783  1.00 95.44           H  
ATOM   2459  CA  GLY A 156      15.028  12.390 -21.153  1.00 95.44           C  
ATOM   2460  HA2 GLY A 156      15.369  13.177 -20.481  1.00 95.44           H  
ATOM   2461  HA3 GLY A 156      14.462  12.844 -21.966  1.00 95.44           H  
ATOM   2462  C   GLY A 156      16.237  11.664 -21.752  1.00 95.44           C  
ATOM   2463  O   GLY A 156      16.079  10.781 -22.591  1.00 95.44           O  
ATOM   2464  N   GLU A 157      17.436  12.019 -21.292  1.00 96.51           N  
ATOM   2465  H   GLU A 157      17.484  12.757 -20.603  1.00 96.51           H  
ATOM   2466  CA  GLU A 157      18.706  11.421 -21.732  1.00 96.51           C  
ATOM   2467  HA  GLU A 157      18.544  10.858 -22.651  1.00 96.51           H  
ATOM   2468  C   GLU A 157      19.300  10.429 -20.713  1.00 96.51           C  
ATOM   2469  CB  GLU A 157      19.707  12.544 -22.051  1.00 96.51           C  
ATOM   2470  HB2 GLU A 157      19.886  13.123 -21.145  1.00 96.51           H  
ATOM   2471  HB3 GLU A 157      20.647  12.093 -22.369  1.00 96.51           H  
ATOM   2472  O   GLU A 157      20.292   9.760 -21.007  1.00 96.51           O  
ATOM   2473  CG  GLU A 157      19.210  13.479 -23.169  1.00 96.51           C  
ATOM   2474  HG2 GLU A 157      18.289  13.966 -22.849  1.00 96.51           H  
ATOM   2475  HG3 GLU A 157      18.982  12.873 -24.046  1.00 96.51           H  
ATOM   2476  CD  GLU A 157      20.225  14.566 -23.554  1.00 96.51           C  
ATOM   2477  OE1 GLU A 157      19.996  15.205 -24.606  1.00 96.51           O  
ATOM   2478  OE2 GLU A 157      21.207  14.766 -22.804  1.00 96.51           O  
ATOM   2479  N   LYS A 158      18.707  10.306 -19.516  1.00 97.61           N  
ATOM   2480  H   LYS A 158      17.825  10.776 -19.369  1.00 97.61           H  
ATOM   2481  CA  LYS A 158      19.231   9.477 -18.421  1.00 97.61           C  
ATOM   2482  HA  LYS A 158      20.281   9.266 -18.625  1.00 97.61           H  
ATOM   2483  C   LYS A 158      18.499   8.142 -18.340  1.00 97.61           C  
ATOM   2484  CB  LYS A 158      19.176  10.261 -17.098  1.00 97.61           C  
ATOM   2485  HB2 LYS A 158      18.148  10.563 -16.899  1.00 97.61           H  
ATOM   2486  HB3 LYS A 158      19.783  11.160 -17.204  1.00 97.61           H  
ATOM   2487  O   LYS A 158      17.271   8.094 -18.305  1.00 97.61           O  
ATOM   2488  CG  LYS A 158      19.696   9.443 -15.900  1.00 97.61           C  
ATOM   2489  HG2 LYS A 158      20.658   8.995 -16.150  1.00 97.61           H  
ATOM   2490  HG3 LYS A 158      18.985   8.647 -15.678  1.00 97.61           H  
ATOM   2491  CD  LYS A 158      19.868  10.320 -14.651  1.00 97.61           C  
ATOM   2492  HD2 LYS A 158      20.704  11.002 -14.805  1.00 97.61           H  
ATOM   2493  HD3 LYS A 158      18.967  10.914 -14.498  1.00 97.61           H  
ATOM   2494  CE  LYS A 158      20.123   9.457 -13.407  1.00 97.61           C  
ATOM   2495  HE2 LYS A 158      20.994   8.824 -13.575  1.00 97.61           H  
ATOM   2496  HE3 LYS A 158      19.265   8.801 -13.265  1.00 97.61           H  
ATOM   2497  NZ  LYS A 158      20.321  10.290 -12.192  1.00 97.61           N  
ATOM   2498  HZ1 LYS A 158      21.163  10.844 -12.249  1.00 97.61           H  
ATOM   2499  HZ2 LYS A 158      19.590  10.977 -12.078  1.00 97.61           H  
ATOM   2500  HZ3 LYS A 158      20.355   9.726 -11.354  1.00 97.61           H  
ATOM   2501  N   LYS A 159      19.268   7.054 -18.264  1.00 98.11           N  
ATOM   2502  H   LYS A 159      20.268   7.190 -18.251  1.00 98.11           H  
ATOM   2503  CA  LYS A 159      18.753   5.724 -17.922  1.00 98.11           C  
ATOM   2504  HA  LYS A 159      17.713   5.641 -18.239  1.00 98.11           H  
ATOM   2505  C   LYS A 159      18.786   5.531 -16.414  1.00 98.11           C  
ATOM   2506  CB  LYS A 159      19.559   4.622 -18.612  1.00 98.11           C  
ATOM   2507  HB2 LYS A 159      20.619   4.751 -18.395  1.00 98.11           H  
ATOM   2508  HB3 LYS A 159      19.240   3.662 -18.205  1.00 98.11           H  
ATOM   2509  O   LYS A 159      19.829   5.741 -15.801  1.00 98.11           O  
ATOM   2510  CG  LYS A 159      19.331   4.612 -20.126  1.00 98.11           C  
ATOM   2511  HG2 LYS A 159      19.716   5.532 -20.567  1.00 98.11           H  
ATOM   2512  HG3 LYS A 159      18.263   4.528 -20.330  1.00 98.11           H  
ATOM   2513  CD  LYS A 159      20.060   3.411 -20.726  1.00 98.11           C  
ATOM   2514  HD2 LYS A 159      19.712   2.506 -20.228  1.00 98.11           H  
ATOM   2515  HD3 LYS A 159      21.131   3.516 -20.555  1.00 98.11           H  
ATOM   2516  CE  LYS A 159      19.776   3.308 -22.222  1.00 98.11           C  
ATOM   2517  HE2 LYS A 159      18.695   3.303 -22.364  1.00 98.11           H  
ATOM   2518  HE3 LYS A 159      20.184   4.185 -22.725  1.00 98.11           H  
ATOM   2519  NZ  LYS A 159      20.366   2.060 -22.757  1.00 98.11           N  
ATOM   2520  HZ1 LYS A 159      19.986   1.273 -22.251  1.00 98.11           H  
ATOM   2521  HZ2 LYS A 159      20.146   1.949 -23.737  1.00 98.11           H  
ATOM   2522  HZ3 LYS A 159      21.366   2.054 -22.619  1.00 98.11           H  
ATOM   2523  N   TYR A 160      17.663   5.108 -15.855  1.00 98.44           N  
ATOM   2524  H   TYR A 160      16.847   5.000 -16.441  1.00 98.44           H  
ATOM   2525  CA  TYR A 160      17.521   4.740 -14.454  1.00 98.44           C  
ATOM   2526  HA  TYR A 160      18.369   5.120 -13.884  1.00 98.44           H  
ATOM   2527  C   TYR A 160      17.509   3.216 -14.323  1.00 98.44           C  
ATOM   2528  CB  TYR A 160      16.247   5.377 -13.882  1.00 98.44           C  
ATOM   2529  HB2 TYR A 160      16.084   4.977 -12.881  1.00 98.44           H  
ATOM   2530  HB3 TYR A 160      15.394   5.082 -14.493  1.00 98.44           H  
ATOM   2531  O   TYR A 160      16.812   2.515 -15.066  1.00 98.44           O  
ATOM   2532  CG  TYR A 160      16.298   6.894 -13.795  1.00 98.44           C  
ATOM   2533  CD1 TYR A 160      16.686   7.512 -12.591  1.00 98.44           C  
ATOM   2534  HD1 TYR A 160      16.922   6.901 -11.733  1.00 98.44           H  
ATOM   2535  CD2 TYR A 160      15.993   7.691 -14.916  1.00 98.44           C  
ATOM   2536  HD2 TYR A 160      15.718   7.230 -15.853  1.00 98.44           H  
ATOM   2537  CE1 TYR A 160      16.759   8.916 -12.490  1.00 98.44           C  
ATOM   2538  HE1 TYR A 160      17.036   9.383 -11.557  1.00 98.44           H  
ATOM   2539  CE2 TYR A 160      16.090   9.094 -14.825  1.00 98.44           C  
ATOM   2540  HE2 TYR A 160      15.935   9.720 -15.691  1.00 98.44           H  
ATOM   2541  OH  TYR A 160      16.527  11.068 -13.547  1.00 98.44           O  
ATOM   2542  HH  TYR A 160      16.886  11.400 -12.721  1.00 98.44           H  
ATOM   2543  CZ  TYR A 160      16.446   9.712 -13.611  1.00 98.44           C  
ATOM   2544  N   SER A 161      18.270   2.702 -13.363  1.00 98.35           N  
ATOM   2545  H   SER A 161      18.847   3.331 -12.823  1.00 98.35           H  
ATOM   2546  CA  SER A 161      18.160   1.315 -12.913  1.00 98.35           C  
ATOM   2547  HA  SER A 161      18.200   0.665 -13.786  1.00 98.35           H  
ATOM   2548  C   SER A 161      16.829   1.070 -12.191  1.00 98.35           C  
ATOM   2549  CB  SER A 161      19.340   0.965 -12.003  1.00 98.35           C  
ATOM   2550  HB2 SER A 161      20.277   1.191 -12.512  1.00 98.35           H  
ATOM   2551  HB3 SER A 161      19.316  -0.099 -11.765  1.00 98.35           H  
ATOM   2552  O   SER A 161      16.098   2.003 -11.849  1.00 98.35           O  
ATOM   2553  OG  SER A 161      19.259   1.708 -10.812  1.00 98.35           O  
ATOM   2554  HG  SER A 161      19.549   2.594 -11.040  1.00 98.35           H  
ATOM   2555  N   VAL A 162      16.522  -0.205 -11.920  1.00 98.43           N  
ATOM   2556  H   VAL A 162      17.156  -0.930 -12.222  1.00 98.43           H  
ATOM   2557  CA  VAL A 162      15.295  -0.590 -11.201  1.00 98.43           C  
ATOM   2558  HA  VAL A 162      14.433  -0.309 -11.806  1.00 98.43           H  
ATOM   2559  C   VAL A 162      15.188   0.130  -9.861  1.00 98.43           C  
ATOM   2560  CB  VAL A 162      15.239  -2.102 -10.924  1.00 98.43           C  
ATOM   2561  HB  VAL A 162      15.991  -2.372 -10.182  1.00 98.43           H  
ATOM   2562  O   VAL A 162      14.140   0.687  -9.545  1.00 98.43           O  
ATOM   2563  CG1 VAL A 162      13.873  -2.519 -10.397  1.00 98.43           C  
ATOM   2564 HG11 VAL A 162      13.908  -3.564 -10.091  1.00 98.43           H  
ATOM   2565 HG12 VAL A 162      13.593  -1.918  -9.531  1.00 98.43           H  
ATOM   2566 HG13 VAL A 162      13.120  -2.391 -11.174  1.00 98.43           H  
ATOM   2567  CG2 VAL A 162      15.500  -2.923 -12.178  1.00 98.43           C  
ATOM   2568 HG21 VAL A 162      16.577  -2.954 -12.337  1.00 98.43           H  
ATOM   2569 HG22 VAL A 162      15.117  -3.938 -12.063  1.00 98.43           H  
ATOM   2570 HG23 VAL A 162      15.004  -2.463 -13.033  1.00 98.43           H  
ATOM   2571  N   ASP A 163      16.275   0.123  -9.088  1.00 98.42           N  
ATOM   2572  H   ASP A 163      17.116  -0.322  -9.426  1.00 98.42           H  
ATOM   2573  CA  ASP A 163      16.292   0.662  -7.732  1.00 98.42           C  
ATOM   2574  HA  ASP A 163      15.423   0.283  -7.194  1.00 98.42           H  
ATOM   2575  C   ASP A 163      16.183   2.189  -7.736  1.00 98.42           C  
ATOM   2576  CB  ASP A 163      17.540   0.153  -6.996  1.00 98.42           C  
ATOM   2577  HB2 ASP A 163      18.434   0.391  -7.574  1.00 98.42           H  
ATOM   2578  HB3 ASP A 163      17.611   0.651  -6.029  1.00 98.42           H  
ATOM   2579  O   ASP A 163      15.412   2.748  -6.960  1.00 98.42           O  
ATOM   2580  CG  ASP A 163      17.443  -1.359  -6.759  1.00 98.42           C  
ATOM   2581  OD1 ASP A 163      16.414  -1.796  -6.199  1.00 98.42           O  
ATOM   2582  OD2 ASP A 163      18.341  -2.122  -7.184  1.00 98.42           O  
ATOM   2583  N   GLU A 164      16.869   2.876  -8.651  1.00 98.60           N  
ATOM   2584  H   GLU A 164      17.455   2.367  -9.298  1.00 98.60           H  
ATOM   2585  CA  GLU A 164      16.789   4.338  -8.795  1.00 98.60           C  
ATOM   2586  HA  GLU A 164      17.034   4.816  -7.847  1.00 98.60           H  
ATOM   2587  C   GLU A 164      15.378   4.808  -9.194  1.00 98.60           C  
ATOM   2588  CB  GLU A 164      17.805   4.791  -9.848  1.00 98.60           C  
ATOM   2589  HB2 GLU A 164      17.671   5.857 -10.026  1.00 98.60           H  
ATOM   2590  HB3 GLU A 164      17.591   4.257 -10.774  1.00 98.60           H  
ATOM   2591  O   GLU A 164      14.903   5.848  -8.727  1.00 98.60           O  
ATOM   2592  CG  GLU A 164      19.266   4.569  -9.422  1.00 98.60           C  
ATOM   2593  HG2 GLU A 164      19.393   3.558  -9.035  1.00 98.60           H  
ATOM   2594  HG3 GLU A 164      19.502   5.242  -8.597  1.00 98.60           H  
ATOM   2595  CD  GLU A 164      20.228   4.770 -10.600  1.00 98.60           C  
ATOM   2596  OE1 GLU A 164      21.282   5.413 -10.424  1.00 98.60           O  
ATOM   2597  OE2 GLU A 164      19.919   4.194 -11.672  1.00 98.60           O  
ATOM   2598  N   PHE A 165      14.669   4.018 -10.008  1.00 98.64           N  
ATOM   2599  H   PHE A 165      15.110   3.186 -10.372  1.00 98.64           H  
ATOM   2600  CA  PHE A 165      13.324   4.351 -10.480  1.00 98.64           C  
ATOM   2601  HA  PHE A 165      13.295   5.429 -10.638  1.00 98.64           H  
ATOM   2602  C   PHE A 165      12.206   4.032  -9.464  1.00 98.64           C  
ATOM   2603  CB  PHE A 165      13.095   3.682 -11.842  1.00 98.64           C  
ATOM   2604  HB2 PHE A 165      12.786   2.649 -11.680  1.00 98.64           H  
ATOM   2605  HB3 PHE A 165      14.034   3.657 -12.393  1.00 98.64           H  
ATOM   2606  O   PHE A 165      11.058   4.432  -9.668  1.00 98.64           O  
ATOM   2607  CG  PHE A 165      12.089   4.403 -12.716  1.00 98.64           C  
ATOM   2608  CD1 PHE A 165      10.793   3.888 -12.906  1.00 98.64           C  
ATOM   2609  HD1 PHE A 165      10.504   2.973 -12.411  1.00 98.64           H  
ATOM   2610  CD2 PHE A 165      12.456   5.610 -13.337  1.00 98.64           C  
ATOM   2611  HD2 PHE A 165      13.444   6.019 -13.188  1.00 98.64           H  
ATOM   2612  CE1 PHE A 165       9.872   4.569 -13.723  1.00 98.64           C  
ATOM   2613  HE1 PHE A 165       8.877   4.175 -13.862  1.00 98.64           H  
ATOM   2614  CE2 PHE A 165      11.537   6.292 -14.149  1.00 98.64           C  
ATOM   2615  HE2 PHE A 165      11.823   7.223 -14.614  1.00 98.64           H  
ATOM   2616  CZ  PHE A 165      10.249   5.768 -14.352  1.00 98.64           C  
ATOM   2617  HZ  PHE A 165       9.547   6.301 -14.976  1.00 98.64           H  
ATOM   2618  N   THR A 166      12.506   3.367  -8.337  1.00 98.80           N  
ATOM   2619  H   THR A 166      13.455   3.045  -8.213  1.00 98.80           H  
ATOM   2620  CA  THR A 166      11.501   3.048  -7.294  1.00 98.80           C  
ATOM   2621  HA  THR A 166      10.732   2.417  -7.740  1.00 98.80           H  
ATOM   2622  C   THR A 166      10.799   4.286  -6.737  1.00 98.80           C  
ATOM   2623  CB  THR A 166      12.095   2.292  -6.096  1.00 98.80           C  
ATOM   2624  HB  THR A 166      11.313   2.186  -5.344  1.00 98.80           H  
ATOM   2625  O   THR A 166       9.604   4.227  -6.445  1.00 98.80           O  
ATOM   2626  CG2 THR A 166      12.576   0.891  -6.452  1.00 98.80           C  
ATOM   2627 HG21 THR A 166      11.739   0.291  -6.810  1.00 98.80           H  
ATOM   2628 HG22 THR A 166      13.337   0.944  -7.230  1.00 98.80           H  
ATOM   2629 HG23 THR A 166      13.002   0.420  -5.566  1.00 98.80           H  
ATOM   2630  OG1 THR A 166      13.152   3.018  -5.513  1.00 98.80           O  
ATOM   2631  HG1 THR A 166      13.960   2.828  -5.995  1.00 98.80           H  
ATOM   2632  N   SER A 167      11.499   5.422  -6.649  1.00 98.67           N  
ATOM   2633  H   SER A 167      12.477   5.383  -6.901  1.00 98.67           H  
ATOM   2634  CA  SER A 167      10.930   6.713  -6.236  1.00 98.67           C  
ATOM   2635  HA  SER A 167      10.517   6.614  -5.232  1.00 98.67           H  
ATOM   2636  C   SER A 167       9.797   7.165  -7.160  1.00 98.67           C  
ATOM   2637  CB  SER A 167      12.018   7.791  -6.205  1.00 98.67           C  
ATOM   2638  HB2 SER A 167      11.544   8.751  -6.001  1.00 98.67           H  
ATOM   2639  HB3 SER A 167      12.722   7.586  -5.398  1.00 98.67           H  
ATOM   2640  O   SER A 167       8.709   7.504  -6.690  1.00 98.67           O  
ATOM   2641  OG  SER A 167      12.704   7.863  -7.447  1.00 98.67           O  
ATOM   2642  HG  SER A 167      13.514   7.347  -7.424  1.00 98.67           H  
ATOM   2643  N   ARG A 168      10.010   7.092  -8.480  1.00 98.72           N  
ATOM   2644  H   ARG A 168      10.932   6.809  -8.780  1.00 98.72           H  
ATOM   2645  CA  ARG A 168       9.007   7.434  -9.497  1.00 98.72           C  
ATOM   2646  HA  ARG A 168       8.680   8.457  -9.311  1.00 98.72           H  
ATOM   2647  C   ARG A 168       7.775   6.545  -9.401  1.00 98.72           C  
ATOM   2648  CB  ARG A 168       9.638   7.326 -10.898  1.00 98.72           C  
ATOM   2649  HB2 ARG A 168       9.965   6.301 -11.068  1.00 98.72           H  
ATOM   2650  HB3 ARG A 168      10.526   7.955 -10.963  1.00 98.72           H  
ATOM   2651  O   ARG A 168       6.655   7.040  -9.535  1.00 98.72           O  
ATOM   2652  CG  ARG A 168       8.686   7.704 -12.038  1.00 98.72           C  
ATOM   2653  HG2 ARG A 168       9.244   7.678 -12.973  1.00 98.72           H  
ATOM   2654  HG3 ARG A 168       7.889   6.963 -12.099  1.00 98.72           H  
ATOM   2655  CD  ARG A 168       8.077   9.099 -11.925  1.00 98.72           C  
ATOM   2656  HD2 ARG A 168       8.864   9.845 -12.031  1.00 98.72           H  
ATOM   2657  HD3 ARG A 168       7.610   9.236 -10.949  1.00 98.72           H  
ATOM   2658  NE  ARG A 168       7.087   9.278 -12.993  1.00 98.72           N  
ATOM   2659  HE  ARG A 168       7.461   9.464 -13.913  1.00 98.72           H  
ATOM   2660  NH1 ARG A 168       5.215   8.922 -11.731  1.00 98.72           N  
ATOM   2661 HH11 ARG A 168       4.268   9.229 -11.559  1.00 98.72           H  
ATOM   2662 HH12 ARG A 168       5.806   8.679 -10.948  1.00 98.72           H  
ATOM   2663  NH2 ARG A 168       5.024   9.463 -13.896  1.00 98.72           N  
ATOM   2664 HH21 ARG A 168       4.021   9.506 -13.789  1.00 98.72           H  
ATOM   2665 HH22 ARG A 168       5.473   9.641 -14.783  1.00 98.72           H  
ATOM   2666  CZ  ARG A 168       5.780   9.217 -12.867  1.00 98.72           C  
ATOM   2667  N   VAL A 169       7.984   5.249  -9.169  1.00 98.81           N  
ATOM   2668  H   VAL A 169       8.944   4.941  -9.107  1.00 98.81           H  
ATOM   2669  CA  VAL A 169       6.911   4.255  -9.027  1.00 98.81           C  
ATOM   2670  HA  VAL A 169       6.212   4.378  -9.854  1.00 98.81           H  
ATOM   2671  C   VAL A 169       6.124   4.482  -7.735  1.00 98.81           C  
ATOM   2672  CB  VAL A 169       7.478   2.826  -9.093  1.00 98.81           C  
ATOM   2673  HB  VAL A 169       8.217   2.701  -8.302  1.00 98.81           H  
ATOM   2674  O   VAL A 169       4.897   4.497  -7.777  1.00 98.81           O  
ATOM   2675  CG1 VAL A 169       6.382   1.767  -8.931  1.00 98.81           C  
ATOM   2676 HG11 VAL A 169       5.631   1.883  -9.713  1.00 98.81           H  
ATOM   2677 HG12 VAL A 169       6.829   0.775  -9.002  1.00 98.81           H  
ATOM   2678 HG13 VAL A 169       5.903   1.854  -7.956  1.00 98.81           H  
ATOM   2679  CG2 VAL A 169       8.169   2.556 -10.434  1.00 98.81           C  
ATOM   2680 HG21 VAL A 169       8.979   3.268 -10.593  1.00 98.81           H  
ATOM   2681 HG22 VAL A 169       8.605   1.557 -10.423  1.00 98.81           H  
ATOM   2682 HG23 VAL A 169       7.458   2.635 -11.256  1.00 98.81           H  
ATOM   2683  N   ALA A 170       6.792   4.732  -6.606  1.00 98.85           N  
ATOM   2684  H   ALA A 170       7.802   4.701  -6.613  1.00 98.85           H  
ATOM   2685  CA  ALA A 170       6.125   5.086  -5.352  1.00 98.85           C  
ATOM   2686  HA  ALA A 170       5.434   4.287  -5.081  1.00 98.85           H  
ATOM   2687  C   ALA A 170       5.295   6.370  -5.499  1.00 98.85           C  
ATOM   2688  CB  ALA A 170       7.179   5.211  -4.247  1.00 98.85           C  
ATOM   2689  HB1 ALA A 170       7.895   5.996  -4.492  1.00 98.85           H  
ATOM   2690  HB2 ALA A 170       6.694   5.452  -3.301  1.00 98.85           H  
ATOM   2691  HB3 ALA A 170       7.709   4.264  -4.144  1.00 98.85           H  
ATOM   2692  O   ALA A 170       4.138   6.396  -5.084  1.00 98.85           O  
ATOM   2693  N   GLY A 171       5.849   7.388  -6.167  1.00 98.58           N  
ATOM   2694  H   GLY A 171       6.822   7.306  -6.427  1.00 98.58           H  
ATOM   2695  CA  GLY A 171       5.140   8.603  -6.574  1.00 98.58           C  
ATOM   2696  HA2 GLY A 171       5.806   9.187  -7.210  1.00 98.58           H  
ATOM   2697  HA3 GLY A 171       4.871   9.213  -5.712  1.00 98.58           H  
ATOM   2698  C   GLY A 171       3.884   8.311  -7.385  1.00 98.58           C  
ATOM   2699  O   GLY A 171       2.792   8.750  -7.028  1.00 98.58           O  
ATOM   2700  N   LEU A 172       4.032   7.525  -8.454  1.00 98.57           N  
ATOM   2701  H   LEU A 172       4.961   7.189  -8.665  1.00 98.57           H  
ATOM   2702  CA  LEU A 172       2.942   7.131  -9.346  1.00 98.57           C  
ATOM   2703  HA  LEU A 172       2.542   8.028  -9.818  1.00 98.57           H  
ATOM   2704  C   LEU A 172       1.799   6.472  -8.574  1.00 98.57           C  
ATOM   2705  CB  LEU A 172       3.510   6.200 -10.437  1.00 98.57           C  
ATOM   2706  HB2 LEU A 172       3.870   5.275  -9.987  1.00 98.57           H  
ATOM   2707  HB3 LEU A 172       4.380   6.688 -10.874  1.00 98.57           H  
ATOM   2708  O   LEU A 172       0.642   6.860  -8.730  1.00 98.57           O  
ATOM   2709  CG  LEU A 172       2.522   5.856 -11.568  1.00 98.57           C  
ATOM   2710  HG  LEU A 172       1.844   6.692 -11.737  1.00 98.57           H  
ATOM   2711  CD1 LEU A 172       3.285   5.611 -12.870  1.00 98.57           C  
ATOM   2712 HD11 LEU A 172       3.980   4.781 -12.744  1.00 98.57           H  
ATOM   2713 HD12 LEU A 172       3.841   6.508 -13.142  1.00 98.57           H  
ATOM   2714 HD13 LEU A 172       2.584   5.379 -13.672  1.00 98.57           H  
ATOM   2715  CD2 LEU A 172       1.712   4.591 -11.273  1.00 98.57           C  
ATOM   2716 HD21 LEU A 172       2.376   3.747 -11.088  1.00 98.57           H  
ATOM   2717 HD22 LEU A 172       1.074   4.746 -10.402  1.00 98.57           H  
ATOM   2718 HD23 LEU A 172       1.065   4.363 -12.120  1.00 98.57           H  
ATOM   2719  N   ILE A 173       2.116   5.489  -7.732  1.00 98.55           N  
ATOM   2720  H   ILE A 173       3.087   5.229  -7.635  1.00 98.55           H  
ATOM   2721  CA  ILE A 173       1.104   4.740  -6.989  1.00 98.55           C  
ATOM   2722  HA  ILE A 173       0.314   4.448  -7.681  1.00 98.55           H  
ATOM   2723  C   ILE A 173       0.446   5.641  -5.936  1.00 98.55           C  
ATOM   2724  CB  ILE A 173       1.707   3.450  -6.398  1.00 98.55           C  
ATOM   2725  HB  ILE A 173       2.497   3.722  -5.698  1.00 98.55           H  
ATOM   2726  O   ILE A 173      -0.777   5.750  -5.920  1.00 98.55           O  
ATOM   2727  CG1 ILE A 173       2.285   2.519  -7.493  1.00 98.55           C  
ATOM   2728 HG12 ILE A 173       1.472   2.055  -8.051  1.00 98.55           H  
ATOM   2729 HG13 ILE A 173       2.882   3.087  -8.207  1.00 98.55           H  
ATOM   2730  CG2 ILE A 173       0.606   2.690  -5.650  1.00 98.55           C  
ATOM   2731 HG21 ILE A 173       1.011   1.820  -5.134  1.00 98.55           H  
ATOM   2732 HG22 ILE A 173       0.140   3.338  -4.909  1.00 98.55           H  
ATOM   2733 HG23 ILE A 173      -0.177   2.378  -6.342  1.00 98.55           H  
ATOM   2734  CD1 ILE A 173       3.171   1.408  -6.929  1.00 98.55           C  
ATOM   2735 HD11 ILE A 173       3.612   0.846  -7.752  1.00 98.55           H  
ATOM   2736 HD12 ILE A 173       3.966   1.837  -6.320  1.00 98.55           H  
ATOM   2737 HD13 ILE A 173       2.570   0.726  -6.327  1.00 98.55           H  
ATOM   2738  N   ALA A 174       1.226   6.366  -5.129  1.00 98.08           N  
ATOM   2739  H   ALA A 174       2.230   6.282  -5.208  1.00 98.08           H  
ATOM   2740  CA  ALA A 174       0.693   7.271  -4.106  1.00 98.08           C  
ATOM   2741  HA  ALA A 174       0.049   6.700  -3.437  1.00 98.08           H  
ATOM   2742  C   ALA A 174      -0.157   8.415  -4.689  1.00 98.08           C  
ATOM   2743  CB  ALA A 174       1.872   7.836  -3.310  1.00 98.08           C  
ATOM   2744  HB1 ALA A 174       1.507   8.470  -2.502  1.00 98.08           H  
ATOM   2745  HB2 ALA A 174       2.498   8.430  -3.975  1.00 98.08           H  
ATOM   2746  HB3 ALA A 174       2.468   7.024  -2.894  1.00 98.08           H  
ATOM   2747  O   ALA A 174      -1.057   8.921  -4.023  1.00 98.08           O  
ATOM   2748  N   GLY A 175       0.120   8.827  -5.926  1.00 97.81           N  
ATOM   2749  H   GLY A 175       0.930   8.430  -6.381  1.00 97.81           H  
ATOM   2750  CA  GLY A 175      -0.641   9.834  -6.663  1.00 97.81           C  
ATOM   2751  HA2 GLY A 175       0.029  10.264  -7.407  1.00 97.81           H  
ATOM   2752  HA3 GLY A 175      -0.963  10.624  -5.983  1.00 97.81           H  
ATOM   2753  C   GLY A 175      -1.875   9.305  -7.402  1.00 97.81           C  
ATOM   2754  O   GLY A 175      -2.473  10.042  -8.194  1.00 97.81           O  
ATOM   2755  N   THR A 176      -2.230   8.029  -7.225  1.00 97.66           N  
ATOM   2756  H   THR A 176      -1.727   7.477  -6.545  1.00 97.66           H  
ATOM   2757  CA  THR A 176      -3.351   7.377  -7.916  1.00 97.66           C  
ATOM   2758  HA  THR A 176      -3.604   7.964  -8.799  1.00 97.66           H  
ATOM   2759  C   THR A 176      -4.575   7.270  -6.995  1.00 97.66           C  
ATOM   2760  CB  THR A 176      -2.941   5.997  -8.444  1.00 97.66           C  
ATOM   2761  HB  THR A 176      -2.618   5.348  -7.631  1.00 97.66           H  
ATOM   2762  O   THR A 176      -4.493   6.623  -5.957  1.00 97.66           O  
ATOM   2763  CG2 THR A 176      -4.065   5.322  -9.225  1.00 97.66           C  
ATOM   2764 HG21 THR A 176      -4.414   5.992 -10.011  1.00 97.66           H  
ATOM   2765 HG22 THR A 176      -4.888   5.071  -8.556  1.00 97.66           H  
ATOM   2766 HG23 THR A 176      -3.699   4.397  -9.670  1.00 97.66           H  
ATOM   2767  OG1 THR A 176      -1.896   6.173  -9.374  1.00 97.66           O  
ATOM   2768  HG1 THR A 176      -1.105   6.396  -8.878  1.00 97.66           H  
ATOM   2769  N   PRO A 177      -5.733   7.854  -7.359  1.00 95.70           N  
ATOM   2770  CA  PRO A 177      -6.972   7.712  -6.592  1.00 95.70           C  
ATOM   2771  HA  PRO A 177      -6.816   8.096  -5.584  1.00 95.70           H  
ATOM   2772  C   PRO A 177      -7.459   6.262  -6.489  1.00 95.70           C  
ATOM   2773  CB  PRO A 177      -8.008   8.581  -7.318  1.00 95.70           C  
ATOM   2774  HB2 PRO A 177      -8.580   7.974  -8.019  1.00 95.70           H  
ATOM   2775  HB3 PRO A 177      -8.677   9.080  -6.617  1.00 95.70           H  
ATOM   2776  O   PRO A 177      -7.419   5.529  -7.474  1.00 95.70           O  
ATOM   2777  CG  PRO A 177      -7.172   9.584  -8.110  1.00 95.70           C  
ATOM   2778  HG2 PRO A 177      -7.689   9.927  -9.006  1.00 95.70           H  
ATOM   2779  HG3 PRO A 177      -6.911  10.426  -7.469  1.00 95.70           H  
ATOM   2780  CD  PRO A 177      -5.915   8.795  -8.452  1.00 95.70           C  
ATOM   2781  HD2 PRO A 177      -5.069   9.478  -8.520  1.00 95.70           H  
ATOM   2782  HD3 PRO A 177      -6.054   8.252  -9.386  1.00 95.70           H  
ATOM   2783  N   LEU A 178      -8.055   5.880  -5.352  1.00 94.64           N  
ATOM   2784  H   LEU A 178      -8.012   6.506  -4.561  1.00 94.64           H  
ATOM   2785  CA  LEU A 178      -8.593   4.521  -5.127  1.00 94.64           C  
ATOM   2786  HA  LEU A 178      -7.792   3.798  -5.278  1.00 94.64           H  
ATOM   2787  C   LEU A 178      -9.728   4.114  -6.073  1.00 94.64           C  
ATOM   2788  CB  LEU A 178      -9.132   4.400  -3.697  1.00 94.64           C  
ATOM   2789  HB2 LEU A 178      -9.892   5.166  -3.543  1.00 94.64           H  
ATOM   2790  HB3 LEU A 178      -9.597   3.422  -3.579  1.00 94.64           H  
ATOM   2791  O   LEU A 178     -10.065   2.933  -6.171  1.00 94.64           O  
ATOM   2792  CG  LEU A 178      -8.077   4.543  -2.612  1.00 94.64           C  
ATOM   2793  HG  LEU A 178      -7.594   5.510  -2.749  1.00 94.64           H  
ATOM   2794  CD1 LEU A 178      -8.763   4.456  -1.250  1.00 94.64           C  
ATOM   2795 HD11 LEU A 178      -9.289   3.506  -1.159  1.00 94.64           H  
ATOM   2796 HD12 LEU A 178      -9.477   5.271  -1.137  1.00 94.64           H  
ATOM   2797 HD13 LEU A 178      -8.004   4.524  -0.470  1.00 94.64           H  
ATOM   2798  CD2 LEU A 178      -7.001   3.472  -2.666  1.00 94.64           C  
ATOM   2799 HD21 LEU A 178      -6.388   3.592  -3.559  1.00 94.64           H  
ATOM   2800 HD22 LEU A 178      -6.355   3.588  -1.796  1.00 94.64           H  
ATOM   2801 HD23 LEU A 178      -7.452   2.479  -2.660  1.00 94.64           H  
ATOM   2802  N   SER A 179     -10.333   5.076  -6.773  1.00 92.75           N  
ATOM   2803  H   SER A 179      -9.990   6.021  -6.683  1.00 92.75           H  
ATOM   2804  CA  SER A 179     -11.340   4.806  -7.801  1.00 92.75           C  
ATOM   2805  HA  SER A 179     -12.092   4.135  -7.385  1.00 92.75           H  
ATOM   2806  C   SER A 179     -10.758   4.121  -9.039  1.00 92.75           C  
ATOM   2807  CB  SER A 179     -12.041   6.105  -8.203  1.00 92.75           C  
ATOM   2808  HB2 SER A 179     -12.570   6.499  -7.335  1.00 92.75           H  
ATOM   2809  HB3 SER A 179     -12.770   5.903  -8.988  1.00 92.75           H  
ATOM   2810  O   SER A 179     -11.519   3.615  -9.857  1.00 92.75           O  
ATOM   2811  OG  SER A 179     -11.112   7.077  -8.651  1.00 92.75           O  
ATOM   2812  HG  SER A 179     -10.889   6.895  -9.567  1.00 92.75           H  
ATOM   2813  N   GLN A 180      -9.433   4.091  -9.195  1.00 94.88           N  
ATOM   2814  H   GLN A 180      -8.839   4.484  -8.478  1.00 94.88           H  
ATOM   2815  CA  GLN A 180      -8.764   3.525 -10.361  1.00 94.88           C  
ATOM   2816  HA  GLN A 180      -9.451   2.844 -10.864  1.00 94.88           H  
ATOM   2817  C   GLN A 180      -7.537   2.692  -9.977  1.00 94.88           C  
ATOM   2818  CB  GLN A 180      -8.429   4.644 -11.360  1.00 94.88           C  
ATOM   2819  HB2 GLN A 180      -9.357   5.132 -11.659  1.00 94.88           H  
ATOM   2820  HB3 GLN A 180      -7.981   4.203 -12.250  1.00 94.88           H  
ATOM   2821  O   GLN A 180      -6.993   2.806  -8.884  1.00 94.88           O  
ATOM   2822  CG  GLN A 180      -7.469   5.698 -10.793  1.00 94.88           C  
ATOM   2823  HG2 GLN A 180      -6.548   5.205 -10.483  1.00 94.88           H  
ATOM   2824  HG3 GLN A 180      -7.915   6.184  -9.924  1.00 94.88           H  
ATOM   2825  CD  GLN A 180      -7.152   6.782 -11.810  1.00 94.88           C  
ATOM   2826  NE2 GLN A 180      -5.894   7.068 -12.052  1.00 94.88           N  
ATOM   2827 HE21 GLN A 180      -5.156   6.517 -11.638  1.00 94.88           H  
ATOM   2828 HE22 GLN A 180      -5.723   7.788 -12.739  1.00 94.88           H  
ATOM   2829  OE1 GLN A 180      -8.024   7.396 -12.400  1.00 94.88           O  
ATOM   2830  N   SER A 181      -7.117   1.827 -10.897  1.00 97.40           N  
ATOM   2831  H   SER A 181      -7.569   1.836 -11.800  1.00 97.40           H  
ATOM   2832  CA  SER A 181      -5.879   1.059 -10.785  1.00 97.40           C  
ATOM   2833  HA  SER A 181      -5.613   0.936  -9.735  1.00 97.40           H  
ATOM   2834  C   SER A 181      -4.735   1.795 -11.478  1.00 97.40           C  
ATOM   2835  CB  SER A 181      -6.094  -0.332 -11.383  1.00 97.40           C  
ATOM   2836  HB2 SER A 181      -6.372  -0.240 -12.433  1.00 97.40           H  
ATOM   2837  HB3 SER A 181      -6.903  -0.831 -10.850  1.00 97.40           H  
ATOM   2838  O   SER A 181      -4.955   2.603 -12.380  1.00 97.40           O  
ATOM   2839  OG  SER A 181      -4.932  -1.126 -11.285  1.00 97.40           O  
ATOM   2840  HG  SER A 181      -5.201  -1.986 -11.617  1.00 97.40           H  
ATOM   2841  N   VAL A 182      -3.498   1.478 -11.096  1.00 98.18           N  
ATOM   2842  H   VAL A 182      -3.389   0.790 -10.364  1.00 98.18           H  
ATOM   2843  CA  VAL A 182      -2.312   1.917 -11.845  1.00 98.18           C  
ATOM   2844  HA  VAL A 182      -2.458   2.965 -12.105  1.00 98.18           H  
ATOM   2845  C   VAL A 182      -2.148   1.164 -13.169  1.00 98.18           C  
ATOM   2846  CB  VAL A 182      -1.027   1.848 -11.003  1.00 98.18           C  
ATOM   2847  HB  VAL A 182      -0.189   2.153 -11.630  1.00 98.18           H  
ATOM   2848  O   VAL A 182      -1.365   1.600 -14.010  1.00 98.18           O  
ATOM   2849  CG1 VAL A 182      -1.108   2.827  -9.834  1.00 98.18           C  
ATOM   2850 HG11 VAL A 182      -1.310   3.827 -10.219  1.00 98.18           H  
ATOM   2851 HG12 VAL A 182      -0.154   2.850  -9.307  1.00 98.18           H  
ATOM   2852 HG13 VAL A 182      -1.895   2.543  -9.135  1.00 98.18           H  
ATOM   2853  CG2 VAL A 182      -0.732   0.445 -10.470  1.00 98.18           C  
ATOM   2854 HG21 VAL A 182      -1.513   0.116  -9.785  1.00 98.18           H  
ATOM   2855 HG22 VAL A 182       0.220   0.450  -9.939  1.00 98.18           H  
ATOM   2856 HG23 VAL A 182      -0.659  -0.246 -11.310  1.00 98.18           H  
ATOM   2857  N   THR A 183      -2.895   0.076 -13.393  1.00 98.45           N  
ATOM   2858  H   THR A 183      -3.524  -0.235 -12.667  1.00 98.45           H  
ATOM   2859  CA  THR A 183      -2.921  -0.669 -14.663  1.00 98.45           C  
ATOM   2860  HA  THR A 183      -1.976  -1.201 -14.773  1.00 98.45           H  
ATOM   2861  C   THR A 183      -3.091   0.266 -15.858  1.00 98.45           C  
ATOM   2862  CB  THR A 183      -4.047  -1.709 -14.655  1.00 98.45           C  
ATOM   2863  HB  THR A 183      -4.996  -1.228 -14.422  1.00 98.45           H  
ATOM   2864  O   THR A 183      -3.972   1.121 -15.881  1.00 98.45           O  
ATOM   2865  CG2 THR A 183      -4.179  -2.501 -15.956  1.00 98.45           C  
ATOM   2866 HG21 THR A 183      -4.546  -1.855 -16.753  1.00 98.45           H  
ATOM   2867 HG22 THR A 183      -4.900  -3.307 -15.822  1.00 98.45           H  
ATOM   2868 HG23 THR A 183      -3.218  -2.926 -16.246  1.00 98.45           H  
ATOM   2869  OG1 THR A 183      -3.732  -2.643 -13.656  1.00 98.45           O  
ATOM   2870  HG1 THR A 183      -4.566  -2.923 -13.272  1.00 98.45           H  
ATOM   2871  N   TYR A 184      -2.209   0.120 -16.847  1.00 97.57           N  
ATOM   2872  H   TYR A 184      -1.500  -0.593 -16.754  1.00 97.57           H  
ATOM   2873  CA  TYR A 184      -2.166   0.914 -18.078  1.00 97.57           C  
ATOM   2874  HA  TYR A 184      -1.250   0.621 -18.591  1.00 97.57           H  
ATOM   2875  C   TYR A 184      -1.997   2.433 -17.899  1.00 97.57           C  
ATOM   2876  CB  TYR A 184      -3.319   0.512 -19.012  1.00 97.57           C  
ATOM   2877  HB2 TYR A 184      -4.252   0.482 -18.449  1.00 97.57           H  
ATOM   2878  HB3 TYR A 184      -3.440   1.283 -19.773  1.00 97.57           H  
ATOM   2879  O   TYR A 184      -2.069   3.175 -18.891  1.00 97.57           O  
ATOM   2880  CG  TYR A 184      -3.164  -0.802 -19.764  1.00 97.57           C  
ATOM   2881  CD1 TYR A 184      -2.097  -1.698 -19.526  1.00 97.57           C  
ATOM   2882  HD1 TYR A 184      -1.374  -1.524 -18.743  1.00 97.57           H  
ATOM   2883  CD2 TYR A 184      -4.124  -1.127 -20.740  1.00 97.57           C  
ATOM   2884  HD2 TYR A 184      -4.968  -0.475 -20.909  1.00 97.57           H  
ATOM   2885  CE1 TYR A 184      -1.986  -2.891 -20.256  1.00 97.57           C  
ATOM   2886  HE1 TYR A 184      -1.204  -3.597 -20.019  1.00 97.57           H  
ATOM   2887  CE2 TYR A 184      -4.005  -2.314 -21.488  1.00 97.57           C  
ATOM   2888  HE2 TYR A 184      -4.745  -2.580 -22.228  1.00 97.57           H  
ATOM   2889  OH  TYR A 184      -2.821  -4.343 -21.966  1.00 97.57           O  
ATOM   2890  HH  TYR A 184      -2.157  -4.930 -21.598  1.00 97.57           H  
ATOM   2891  CZ  TYR A 184      -2.933  -3.196 -21.250  1.00 97.57           C  
ATOM   2892  N   THR A 185      -1.673   2.907 -16.687  1.00 98.07           N  
ATOM   2893  H   THR A 185      -1.648   2.261 -15.911  1.00 98.07           H  
ATOM   2894  CA  THR A 185      -1.266   4.300 -16.454  1.00 98.07           C  
ATOM   2895  HA  THR A 185      -2.107   4.954 -16.685  1.00 98.07           H  
ATOM   2896  C   THR A 185      -0.102   4.638 -17.377  1.00 98.07           C  
ATOM   2897  CB  THR A 185      -0.858   4.552 -14.995  1.00 98.07           C  
ATOM   2898  HB  THR A 185      -0.129   3.807 -14.676  1.00 98.07           H  
ATOM   2899  O   THR A 185       0.894   3.917 -17.407  1.00 98.07           O  
ATOM   2900  CG2 THR A 185      -0.272   5.945 -14.773  1.00 98.07           C  
ATOM   2901 HG21 THR A 185      -0.977   6.711 -15.094  1.00 98.07           H  
ATOM   2902 HG22 THR A 185       0.668   6.062 -15.312  1.00 98.07           H  
ATOM   2903 HG23 THR A 185      -0.055   6.075 -13.712  1.00 98.07           H  
ATOM   2904  OG1 THR A 185      -2.004   4.477 -14.184  1.00 98.07           O  
ATOM   2905  HG1 THR A 185      -2.280   3.557 -14.166  1.00 98.07           H  
ATOM   2906  N   LYS A 186      -0.238   5.725 -18.144  1.00 97.83           N  
ATOM   2907  H   LYS A 186      -1.055   6.299 -17.991  1.00 97.83           H  
ATOM   2908  CA  LYS A 186       0.787   6.218 -19.069  1.00 97.83           C  
ATOM   2909  HA  LYS A 186       1.272   5.369 -19.551  1.00 97.83           H  
ATOM   2910  C   LYS A 186       1.865   6.979 -18.301  1.00 97.83           C  
ATOM   2911  CB  LYS A 186       0.117   7.096 -20.141  1.00 97.83           C  
ATOM   2912  HB2 LYS A 186      -0.440   7.894 -19.649  1.00 97.83           H  
ATOM   2913  HB3 LYS A 186      -0.584   6.483 -20.707  1.00 97.83           H  
ATOM   2914  O   LYS A 186       1.541   7.910 -17.573  1.00 97.83           O  
ATOM   2915  CG  LYS A 186       1.128   7.728 -21.111  1.00 97.83           C  
ATOM   2916  HG2 LYS A 186       1.727   6.940 -21.567  1.00 97.83           H  
ATOM   2917  HG3 LYS A 186       1.794   8.390 -20.556  1.00 97.83           H  
ATOM   2918  CD  LYS A 186       0.433   8.556 -22.201  1.00 97.83           C  
ATOM   2919  HD2 LYS A 186      -0.206   7.907 -22.800  1.00 97.83           H  
ATOM   2920  HD3 LYS A 186      -0.174   9.325 -21.724  1.00 97.83           H  
ATOM   2921  CE  LYS A 186       1.494   9.215 -23.092  1.00 97.83           C  
ATOM   2922  HE2 LYS A 186       2.185   9.766 -22.453  1.00 97.83           H  
ATOM   2923  HE3 LYS A 186       2.067   8.434 -23.592  1.00 97.83           H  
ATOM   2924  NZ  LYS A 186       0.893  10.134 -24.093  1.00 97.83           N  
ATOM   2925  HZ1 LYS A 186       0.381  10.872 -23.630  1.00 97.83           H  
ATOM   2926  HZ2 LYS A 186       0.269   9.636 -24.711  1.00 97.83           H  
ATOM   2927  HZ3 LYS A 186       1.619  10.560 -24.650  1.00 97.83           H  
ATOM   2928  N   LEU A 187       3.131   6.652 -18.546  1.00 98.13           N  
ATOM   2929  H   LEU A 187       3.324   5.878 -19.165  1.00 98.13           H  
ATOM   2930  CA  LEU A 187       4.271   7.434 -18.065  1.00 98.13           C  
ATOM   2931  HA  LEU A 187       3.960   8.107 -17.266  1.00 98.13           H  
ATOM   2932  C   LEU A 187       4.793   8.299 -19.216  1.00 98.13           C  
ATOM   2933  CB  LEU A 187       5.367   6.521 -17.488  1.00 98.13           C  
ATOM   2934  HB2 LEU A 187       6.216   7.174 -17.283  1.00 98.13           H  
ATOM   2935  HB3 LEU A 187       5.685   5.792 -18.233  1.00 98.13           H  
ATOM   2936  O   LEU A 187       5.594   7.845 -20.027  1.00 98.13           O  
ATOM   2937  CG  LEU A 187       5.006   5.812 -16.170  1.00 98.13           C  
ATOM   2938  HG  LEU A 187       4.465   6.503 -15.524  1.00 98.13           H  
ATOM   2939  CD1 LEU A 187       4.155   4.560 -16.394  1.00 98.13           C  
ATOM   2940 HD11 LEU A 187       4.554   3.973 -17.220  1.00 98.13           H  
ATOM   2941 HD12 LEU A 187       4.148   3.957 -15.486  1.00 98.13           H  
ATOM   2942 HD13 LEU A 187       3.128   4.854 -16.612  1.00 98.13           H  
ATOM   2943  CD2 LEU A 187       6.281   5.387 -15.440  1.00 98.13           C  
ATOM   2944 HD21 LEU A 187       6.029   4.926 -14.485  1.00 98.13           H  
ATOM   2945 HD22 LEU A 187       6.844   4.680 -16.048  1.00 98.13           H  
ATOM   2946 HD23 LEU A 187       6.899   6.263 -15.243  1.00 98.13           H  
ATOM   2947  N   SER A 188       4.291   9.532 -19.338  1.00 96.12           N  
ATOM   2948  H   SER A 188       3.669   9.877 -18.621  1.00 96.12           H  
ATOM   2949  CA  SER A 188       4.696  10.462 -20.409  1.00 96.12           C  
ATOM   2950  HA  SER A 188       4.666   9.933 -21.362  1.00 96.12           H  
ATOM   2951  C   SER A 188       6.120  10.996 -20.262  1.00 96.12           C  
ATOM   2952  CB  SER A 188       3.731  11.647 -20.478  1.00 96.12           C  
ATOM   2953  HB2 SER A 188       2.768  11.292 -20.844  1.00 96.12           H  
ATOM   2954  HB3 SER A 188       4.112  12.397 -21.172  1.00 96.12           H  
ATOM   2955  O   SER A 188       6.665  11.536 -21.217  1.00 96.12           O  
ATOM   2956  OG  SER A 188       3.533  12.229 -19.206  1.00 96.12           O  
ATOM   2957  HG  SER A 188       4.356  12.613 -18.893  1.00 96.12           H  
ATOM   2958  N   ASP A 189       6.687  10.872 -19.068  1.00 97.10           N  
ATOM   2959  H   ASP A 189       6.167  10.426 -18.325  1.00 97.10           H  
ATOM   2960  CA  ASP A 189       8.070  11.202 -18.747  1.00 97.10           C  
ATOM   2961  HA  ASP A 189       8.334  12.148 -19.220  1.00 97.10           H  
ATOM   2962  C   ASP A 189       9.075  10.160 -19.256  1.00 97.10           C  
ATOM   2963  CB  ASP A 189       8.166  11.383 -17.226  1.00 97.10           C  
ATOM   2964  HB2 ASP A 189       7.603  12.282 -16.974  1.00 97.10           H  
ATOM   2965  HB3 ASP A 189       9.208  11.564 -16.965  1.00 97.10           H  
ATOM   2966  O   ASP A 189      10.232  10.491 -19.511  1.00 97.10           O  
ATOM   2967  CG  ASP A 189       7.614  10.221 -16.370  1.00 97.10           C  
ATOM   2968  OD1 ASP A 189       6.408   9.882 -16.491  1.00 97.10           O  
ATOM   2969  OD2 ASP A 189       8.333   9.728 -15.480  1.00 97.10           O  
ATOM   2970  N   VAL A 190       8.635   8.914 -19.447  1.00 98.34           N  
ATOM   2971  H   VAL A 190       7.652   8.718 -19.318  1.00 98.34           H  
ATOM   2972  CA  VAL A 190       9.497   7.829 -19.919  1.00 98.34           C  
ATOM   2973  HA  VAL A 190      10.506   8.010 -19.550  1.00 98.34           H  
ATOM   2974  C   VAL A 190       9.555   7.840 -21.445  1.00 98.34           C  
ATOM   2975  CB  VAL A 190       9.057   6.471 -19.352  1.00 98.34           C  
ATOM   2976  HB  VAL A 190       8.054   6.229 -19.702  1.00 98.34           H  
ATOM   2977  O   VAL A 190       8.538   7.726 -22.130  1.00 98.34           O  
ATOM   2978  CG1 VAL A 190      10.025   5.370 -19.788  1.00 98.34           C  
ATOM   2979 HG11 VAL A 190       9.716   4.417 -19.358  1.00 98.34           H  
ATOM   2980 HG12 VAL A 190      11.035   5.605 -19.452  1.00 98.34           H  
ATOM   2981 HG13 VAL A 190      10.046   5.284 -20.874  1.00 98.34           H  
ATOM   2982  CG2 VAL A 190       9.066   6.475 -17.816  1.00 98.34           C  
ATOM   2983 HG21 VAL A 190       8.425   7.264 -17.424  1.00 98.34           H  
ATOM   2984 HG22 VAL A 190       8.717   5.513 -17.441  1.00 98.34           H  
ATOM   2985 HG23 VAL A 190      10.078   6.651 -17.453  1.00 98.34           H  
ATOM   2986  N   VAL A 191      10.772   7.959 -21.969  1.00 97.84           N  
ATOM   2987  H   VAL A 191      11.544   7.996 -21.319  1.00 97.84           H  
ATOM   2988  CA  VAL A 191      11.093   8.002 -23.400  1.00 97.84           C  
ATOM   2989  HA  VAL A 191      10.285   8.500 -23.936  1.00 97.84           H  
ATOM   2990  C   VAL A 191      11.227   6.594 -23.967  1.00 97.84           C  
ATOM   2991  CB  VAL A 191      12.398   8.794 -23.623  1.00 97.84           C  
ATOM   2992  HB  VAL A 191      13.195   8.329 -23.042  1.00 97.84           H  
ATOM   2993  O   VAL A 191      10.694   6.306 -25.039  1.00 97.84           O  
ATOM   2994  CG1 VAL A 191      12.831   8.817 -25.095  1.00 97.84           C  
ATOM   2995 HG11 VAL A 191      12.038   9.241 -25.711  1.00 97.84           H  
ATOM   2996 HG12 VAL A 191      13.734   9.419 -25.200  1.00 97.84           H  
ATOM   2997 HG13 VAL A 191      13.058   7.809 -25.442  1.00 97.84           H  
ATOM   2998  CG2 VAL A 191      12.251  10.249 -23.156  1.00 97.84           C  
ATOM   2999 HG21 VAL A 191      11.994  10.281 -22.097  1.00 97.84           H  
ATOM   3000 HG22 VAL A 191      13.195  10.775 -23.299  1.00 97.84           H  
ATOM   3001 HG23 VAL A 191      11.467  10.747 -23.726  1.00 97.84           H  
ATOM   3002  N   ASP A 192      11.934   5.712 -23.257  1.00 98.11           N  
ATOM   3003  H   ASP A 192      12.297   5.983 -22.354  1.00 98.11           H  
ATOM   3004  CA  ASP A 192      12.182   4.348 -23.715  1.00 98.11           C  
ATOM   3005  HA  ASP A 192      11.307   4.045 -24.289  1.00 98.11           H  
ATOM   3006  C   ASP A 192      12.328   3.351 -22.559  1.00 98.11           C  
ATOM   3007  CB  ASP A 192      13.406   4.306 -24.656  1.00 98.11           C  
ATOM   3008  HB2 ASP A 192      14.322   4.325 -24.066  1.00 98.11           H  
ATOM   3009  HB3 ASP A 192      13.396   5.183 -25.303  1.00 98.11           H  
ATOM   3010  O   ASP A 192      12.683   3.709 -21.437  1.00 98.11           O  
ATOM   3011  CG  ASP A 192      13.405   3.068 -25.558  1.00 98.11           C  
ATOM   3012  OD1 ASP A 192      12.318   2.469 -25.730  1.00 98.11           O  
ATOM   3013  OD2 ASP A 192      14.464   2.694 -26.099  1.00 98.11           O  
ATOM   3014  N   ILE A 193      12.055   2.084 -22.862  1.00 98.25           N  
ATOM   3015  H   ILE A 193      11.904   1.888 -23.841  1.00 98.25           H  
ATOM   3016  CA  ILE A 193      12.285   0.925 -21.993  1.00 98.25           C  
ATOM   3017  HA  ILE A 193      13.081   1.179 -21.293  1.00 98.25           H  
ATOM   3018  C   ILE A 193      12.752  -0.261 -22.850  1.00 98.25           C  
ATOM   3019  CB  ILE A 193      11.026   0.531 -21.179  1.00 98.25           C  
ATOM   3020  HB  ILE A 193      11.261  -0.387 -20.640  1.00 98.25           H  
ATOM   3021  O   ILE A 193      12.415  -0.321 -24.045  1.00 98.25           O  
ATOM   3022  CG1 ILE A 193       9.808   0.238 -22.084  1.00 98.25           C  
ATOM   3023 HG12 ILE A 193      10.096  -0.467 -22.863  1.00 98.25           H  
ATOM   3024 HG13 ILE A 193       9.471   1.158 -22.561  1.00 98.25           H  
ATOM   3025  CG2 ILE A 193      10.708   1.593 -20.116  1.00 98.25           C  
ATOM   3026 HG21 ILE A 193      11.602   1.792 -19.525  1.00 98.25           H  
ATOM   3027 HG22 ILE A 193       9.926   1.242 -19.443  1.00 98.25           H  
ATOM   3028 HG23 ILE A 193      10.390   2.521 -20.591  1.00 98.25           H  
ATOM   3029  CD1 ILE A 193       8.632  -0.393 -21.335  1.00 98.25           C  
ATOM   3030 HD11 ILE A 193       8.964  -1.290 -20.812  1.00 98.25           H  
ATOM   3031 HD12 ILE A 193       7.857  -0.666 -22.051  1.00 98.25           H  
ATOM   3032 HD13 ILE A 193       8.214   0.315 -20.619  1.00 98.25           H  
ATOM   3033  N   PRO A 194      13.460  -1.244 -22.264  1.00 97.25           N  
ATOM   3034  CA  PRO A 194      13.813  -2.479 -22.951  1.00 97.25           C  
ATOM   3035  HA  PRO A 194      14.553  -2.237 -23.714  1.00 97.25           H  
ATOM   3036  C   PRO A 194      12.604  -3.157 -23.605  1.00 97.25           C  
ATOM   3037  CB  PRO A 194      14.464  -3.374 -21.894  1.00 97.25           C  
ATOM   3038  HB2 PRO A 194      13.705  -3.960 -21.375  1.00 97.25           H  
ATOM   3039  HB3 PRO A 194      15.225  -4.025 -22.324  1.00 97.25           H  
ATOM   3040  O   PRO A 194      11.493  -3.179 -23.071  1.00 97.25           O  
ATOM   3041  CG  PRO A 194      15.069  -2.363 -20.924  1.00 97.25           C  
ATOM   3042  HG2 PRO A 194      16.013  -1.994 -21.324  1.00 97.25           H  
ATOM   3043  HG3 PRO A 194      15.210  -2.786 -19.929  1.00 97.25           H  
ATOM   3044  CD  PRO A 194      14.034  -1.239 -20.924  1.00 97.25           C  
ATOM   3045  HD2 PRO A 194      13.260  -1.454 -20.188  1.00 97.25           H  
ATOM   3046  HD3 PRO A 194      14.523  -0.293 -20.692  1.00 97.25           H  
ATOM   3047  N   LYS A 195      12.822  -3.728 -24.792  1.00 94.95           N  
ATOM   3048  H   LYS A 195      13.767  -3.723 -25.148  1.00 94.95           H  
ATOM   3049  CA  LYS A 195      11.783  -4.468 -25.512  1.00 94.95           C  
ATOM   3050  HA  LYS A 195      10.892  -3.840 -25.550  1.00 94.95           H  
ATOM   3051  C   LYS A 195      11.421  -5.744 -24.746  1.00 94.95           C  
ATOM   3052  CB  LYS A 195      12.259  -4.765 -26.941  1.00 94.95           C  
ATOM   3053  HB2 LYS A 195      13.141  -5.405 -26.896  1.00 94.95           H  
ATOM   3054  HB3 LYS A 195      12.538  -3.826 -27.420  1.00 94.95           H  
ATOM   3055  O   LYS A 195      12.301  -6.486 -24.330  1.00 94.95           O  
ATOM   3056  CG  LYS A 195      11.176  -5.454 -27.786  1.00 94.95           C  
ATOM   3057  HG2 LYS A 195      10.292  -4.818 -27.829  1.00 94.95           H  
ATOM   3058  HG3 LYS A 195      10.906  -6.407 -27.331  1.00 94.95           H  
ATOM   3059  CD  LYS A 195      11.683  -5.722 -29.207  1.00 94.95           C  
ATOM   3060  HD2 LYS A 195      11.931  -4.774 -29.685  1.00 94.95           H  
ATOM   3061  HD3 LYS A 195      12.578  -6.342 -29.152  1.00 94.95           H  
ATOM   3062  CE  LYS A 195      10.600  -6.447 -30.012  1.00 94.95           C  
ATOM   3063  HE2 LYS A 195      10.334  -7.363 -29.484  1.00 94.95           H  
ATOM   3064  HE3 LYS A 195       9.711  -5.818 -30.050  1.00 94.95           H  
ATOM   3065  NZ  LYS A 195      11.065  -6.768 -31.384  1.00 94.95           N  
ATOM   3066  HZ1 LYS A 195      11.878  -7.366 -31.346  1.00 94.95           H  
ATOM   3067  HZ2 LYS A 195      10.342  -7.253 -31.897  1.00 94.95           H  
ATOM   3068  HZ3 LYS A 195      11.308  -5.925 -31.885  1.00 94.95           H  
ATOM   3069  N   MET A 196      10.126  -6.030 -24.659  1.00 96.37           N  
ATOM   3070  H   MET A 196       9.456  -5.359 -25.006  1.00 96.37           H  
ATOM   3071  CA  MET A 196       9.577  -7.237 -24.043  1.00 96.37           C  
ATOM   3072  HA  MET A 196      10.344  -8.010 -23.999  1.00 96.37           H  
ATOM   3073  C   MET A 196       8.410  -7.751 -24.887  1.00 96.37           C  
ATOM   3074  CB  MET A 196       9.150  -6.887 -22.612  1.00 96.37           C  
ATOM   3075  HB2 MET A 196       9.984  -6.382 -22.125  1.00 96.37           H  
ATOM   3076  HB3 MET A 196       8.303  -6.202 -22.638  1.00 96.37           H  
ATOM   3077  O   MET A 196       7.692  -6.953 -25.495  1.00 96.37           O  
ATOM   3078  CG  MET A 196       8.774  -8.118 -21.786  1.00 96.37           C  
ATOM   3079  HG2 MET A 196       7.904  -8.593 -22.239  1.00 96.37           H  
ATOM   3080  HG3 MET A 196       9.600  -8.828 -21.803  1.00 96.37           H  
ATOM   3081  SD  MET A 196       8.359  -7.760 -20.060  1.00 96.37           S  
ATOM   3082  CE  MET A 196       9.936  -7.123 -19.442  1.00 96.37           C  
ATOM   3083  HE1 MET A 196      10.725  -7.851 -19.625  1.00 96.37           H  
ATOM   3084  HE2 MET A 196      10.177  -6.183 -19.939  1.00 96.37           H  
ATOM   3085  HE3 MET A 196       9.845  -6.930 -18.373  1.00 96.37           H  
ATOM   3086  N   THR A 197       8.236  -9.071 -24.976  1.00 96.30           N  
ATOM   3087  H   THR A 197       8.816  -9.691 -24.429  1.00 96.30           H  
ATOM   3088  CA  THR A 197       7.061  -9.654 -25.640  1.00 96.30           C  
ATOM   3089  HA  THR A 197       6.808  -9.038 -26.503  1.00 96.30           H  
ATOM   3090  C   THR A 197       5.852  -9.643 -24.702  1.00 96.30           C  
ATOM   3091  CB  THR A 197       7.326 -11.074 -26.162  1.00 96.30           C  
ATOM   3092  HB  THR A 197       6.487 -11.346 -26.802  1.00 96.30           H  
ATOM   3093  O   THR A 197       6.007  -9.560 -23.485  1.00 96.30           O  
ATOM   3094  CG2 THR A 197       8.603 -11.194 -26.993  1.00 96.30           C  
ATOM   3095 HG21 THR A 197       9.480 -11.034 -26.366  1.00 96.30           H  
ATOM   3096 HG22 THR A 197       8.590 -10.464 -27.803  1.00 96.30           H  
ATOM   3097 HG23 THR A 197       8.660 -12.199 -27.412  1.00 96.30           H  
ATOM   3098  OG1 THR A 197       7.360 -12.002 -25.113  1.00 96.30           O  
ATOM   3099  HG1 THR A 197       8.255 -12.090 -24.777  1.00 96.30           H  
ATOM   3100  N   LYS A 198       4.632  -9.754 -25.249  1.00 95.05           N  
ATOM   3101  H   LYS A 198       4.541  -9.803 -26.253  1.00 95.05           H  
ATOM   3102  CA  LYS A 198       3.417  -9.850 -24.419  1.00 95.05           C  
ATOM   3103  HA  LYS A 198       3.392  -9.004 -23.732  1.00 95.05           H  
ATOM   3104  C   LYS A 198       3.432 -11.087 -23.513  1.00 95.05           C  
ATOM   3105  CB  LYS A 198       2.141  -9.807 -25.282  1.00 95.05           C  
ATOM   3106  HB2 LYS A 198       1.291 -10.018 -24.632  1.00 95.05           H  
ATOM   3107  HB3 LYS A 198       2.178 -10.577 -26.052  1.00 95.05           H  
ATOM   3108  O   LYS A 198       3.060 -10.978 -22.355  1.00 95.05           O  
ATOM   3109  CG  LYS A 198       1.927  -8.426 -25.926  1.00 95.05           C  
ATOM   3110  HG2 LYS A 198       2.074  -7.665 -25.160  1.00 95.05           H  
ATOM   3111  HG3 LYS A 198       2.668  -8.272 -26.711  1.00 95.05           H  
ATOM   3112  CD  LYS A 198       0.515  -8.251 -26.512  1.00 95.05           C  
ATOM   3113  HD2 LYS A 198       0.362  -8.931 -27.350  1.00 95.05           H  
ATOM   3114  HD3 LYS A 198      -0.215  -8.472 -25.733  1.00 95.05           H  
ATOM   3115  CE  LYS A 198       0.347  -6.790 -26.966  1.00 95.05           C  
ATOM   3116  HE2 LYS A 198       0.796  -6.153 -26.203  1.00 95.05           H  
ATOM   3117  HE3 LYS A 198       0.901  -6.616 -27.889  1.00 95.05           H  
ATOM   3118  NZ  LYS A 198      -1.068  -6.364 -27.112  1.00 95.05           N  
ATOM   3119  HZ1 LYS A 198      -1.513  -6.690 -27.958  1.00 95.05           H  
ATOM   3120  HZ2 LYS A 198      -1.611  -6.638 -26.306  1.00 95.05           H  
ATOM   3121  HZ3 LYS A 198      -1.117  -5.356 -27.067  1.00 95.05           H  
ATOM   3122  N   VAL A 199       3.942 -12.214 -24.016  1.00 97.87           N  
ATOM   3123  H   VAL A 199       4.275 -12.204 -24.970  1.00 97.87           H  
ATOM   3124  CA  VAL A 199       4.066 -13.471 -23.258  1.00 97.87           C  
ATOM   3125  HA  VAL A 199       3.094 -13.732 -22.839  1.00 97.87           H  
ATOM   3126  C   VAL A 199       5.034 -13.318 -22.081  1.00 97.87           C  
ATOM   3127  CB  VAL A 199       4.522 -14.614 -24.188  1.00 97.87           C  
ATOM   3128  HB  VAL A 199       5.471 -14.340 -24.649  1.00 97.87           H  
ATOM   3129  O   VAL A 199       4.728 -13.742 -20.969  1.00 97.87           O  
ATOM   3130  CG1 VAL A 199       4.716 -15.937 -23.438  1.00 97.87           C  
ATOM   3131 HG11 VAL A 199       3.800 -16.202 -22.910  1.00 97.87           H  
ATOM   3132 HG12 VAL A 199       4.972 -16.731 -24.138  1.00 97.87           H  
ATOM   3133 HG13 VAL A 199       5.529 -15.847 -22.717  1.00 97.87           H  
ATOM   3134  CG2 VAL A 199       3.499 -14.855 -25.309  1.00 97.87           C  
ATOM   3135 HG21 VAL A 199       3.827 -15.684 -25.937  1.00 97.87           H  
ATOM   3136 HG22 VAL A 199       2.530 -15.102 -24.874  1.00 97.87           H  
ATOM   3137 HG23 VAL A 199       3.394 -13.968 -25.934  1.00 97.87           H  
ATOM   3138  N   ASP A 200       6.182 -12.667 -22.294  1.00 98.12           N  
ATOM   3139  H   ASP A 200       6.425 -12.381 -23.232  1.00 98.12           H  
ATOM   3140  CA  ASP A 200       7.141 -12.419 -21.210  1.00 98.12           C  
ATOM   3141  HA  ASP A 200       7.363 -13.360 -20.708  1.00 98.12           H  
ATOM   3142  C   ASP A 200       6.568 -11.450 -20.168  1.00 98.12           C  
ATOM   3143  CB  ASP A 200       8.452 -11.841 -21.757  1.00 98.12           C  
ATOM   3144  HB2 ASP A 200       8.235 -10.894 -22.252  1.00 98.12           H  
ATOM   3145  HB3 ASP A 200       9.123 -11.638 -20.923  1.00 98.12           H  
ATOM   3146  O   ASP A 200       6.736 -11.663 -18.966  1.00 98.12           O  
ATOM   3147  CG  ASP A 200       9.171 -12.761 -22.739  1.00 98.12           C  
ATOM   3148  OD1 ASP A 200       9.210 -13.984 -22.499  1.00 98.12           O  
ATOM   3149  OD2 ASP A 200       9.644 -12.206 -23.763  1.00 98.12           O  
ATOM   3150  N   ALA A 201       5.865 -10.406 -20.622  1.00 98.22           N  
ATOM   3151  H   ALA A 201       5.765 -10.288 -21.620  1.00 98.22           H  
ATOM   3152  CA  ALA A 201       5.210  -9.446 -19.742  1.00 98.22           C  
ATOM   3153  HA  ALA A 201       5.958  -9.032 -19.066  1.00 98.22           H  
ATOM   3154  C   ALA A 201       4.137 -10.117 -18.873  1.00 98.22           C  
ATOM   3155  CB  ALA A 201       4.631  -8.306 -20.590  1.00 98.22           C  
ATOM   3156  HB1 ALA A 201       5.429  -7.819 -21.150  1.00 98.22           H  
ATOM   3157  HB2 ALA A 201       4.154  -7.577 -19.934  1.00 98.22           H  
ATOM   3158  HB3 ALA A 201       3.886  -8.695 -21.284  1.00 98.22           H  
ATOM   3159  O   ALA A 201       4.118  -9.914 -17.661  1.00 98.22           O  
ATOM   3160  N   GLU A 202       3.295 -10.964 -19.466  1.00 98.05           N  
ATOM   3161  H   GLU A 202       3.342 -11.077 -20.469  1.00 98.05           H  
ATOM   3162  CA  GLU A 202       2.293 -11.755 -18.749  1.00 98.05           C  
ATOM   3163  HA  GLU A 202       1.631 -11.086 -18.198  1.00 98.05           H  
ATOM   3164  C   GLU A 202       2.944 -12.702 -17.734  1.00 98.05           C  
ATOM   3165  CB  GLU A 202       1.458 -12.518 -19.785  1.00 98.05           C  
ATOM   3166  HB2 GLU A 202       1.048 -11.796 -20.491  1.00 98.05           H  
ATOM   3167  HB3 GLU A 202       2.102 -13.211 -20.326  1.00 98.05           H  
ATOM   3168  O   GLU A 202       2.538 -12.743 -16.572  1.00 98.05           O  
ATOM   3169  CG  GLU A 202       0.300 -13.293 -19.147  1.00 98.05           C  
ATOM   3170  HG2 GLU A 202       0.710 -14.019 -18.445  1.00 98.05           H  
ATOM   3171  HG3 GLU A 202      -0.326 -12.595 -18.592  1.00 98.05           H  
ATOM   3172  CD  GLU A 202      -0.556 -14.041 -20.179  1.00 98.05           C  
ATOM   3173  OE1 GLU A 202      -1.447 -14.787 -19.722  1.00 98.05           O  
ATOM   3174  OE2 GLU A 202      -0.289 -13.905 -21.398  1.00 98.05           O  
ATOM   3175  N   SER A 203       4.019 -13.402 -18.120  1.00 98.46           N  
ATOM   3176  H   SER A 203       4.302 -13.349 -19.088  1.00 98.46           H  
ATOM   3177  CA  SER A 203       4.753 -14.274 -17.196  1.00 98.46           C  
ATOM   3178  HA  SER A 203       4.052 -15.019 -16.819  1.00 98.46           H  
ATOM   3179  C   SER A 203       5.308 -13.514 -15.989  1.00 98.46           C  
ATOM   3180  CB  SER A 203       5.898 -14.999 -17.911  1.00 98.46           C  
ATOM   3181  HB2 SER A 203       6.609 -14.276 -18.311  1.00 98.46           H  
ATOM   3182  HB3 SER A 203       5.492 -15.588 -18.733  1.00 98.46           H  
ATOM   3183  O   SER A 203       5.262 -14.038 -14.876  1.00 98.46           O  
ATOM   3184  OG  SER A 203       6.555 -15.864 -16.988  1.00 98.46           O  
ATOM   3185  HG  SER A 203       5.851 -16.317 -16.518  1.00 98.46           H  
ATOM   3186  N   LYS A 204       5.822 -12.296 -16.189  1.00 98.64           N  
ATOM   3187  H   LYS A 204       5.839 -11.939 -17.134  1.00 98.64           H  
ATOM   3188  CA  LYS A 204       6.314 -11.437 -15.104  1.00 98.64           C  
ATOM   3189  HA  LYS A 204       6.981 -12.001 -14.453  1.00 98.64           H  
ATOM   3190  C   LYS A 204       5.186 -10.939 -14.201  1.00 98.64           C  
ATOM   3191  CB  LYS A 204       7.088 -10.261 -15.702  1.00 98.64           C  
ATOM   3192  HB2 LYS A 204       7.171  -9.485 -14.941  1.00 98.64           H  
ATOM   3193  HB3 LYS A 204       6.541  -9.848 -16.549  1.00 98.64           H  
ATOM   3194  O   LYS A 204       5.297 -11.050 -12.983  1.00 98.64           O  
ATOM   3195  CG  LYS A 204       8.499 -10.665 -16.147  1.00 98.64           C  
ATOM   3196  HG2 LYS A 204       8.980 -11.227 -15.347  1.00 98.64           H  
ATOM   3197  HG3 LYS A 204       8.460 -11.284 -17.044  1.00 98.64           H  
ATOM   3198  CD  LYS A 204       9.303  -9.393 -16.414  1.00 98.64           C  
ATOM   3199  HD2 LYS A 204       8.898  -8.875 -17.282  1.00 98.64           H  
ATOM   3200  HD3 LYS A 204       9.206  -8.753 -15.537  1.00 98.64           H  
ATOM   3201  CE  LYS A 204      10.785  -9.705 -16.611  1.00 98.64           C  
ATOM   3202  HE2 LYS A 204      11.046 -10.510 -15.925  1.00 98.64           H  
ATOM   3203  HE3 LYS A 204      10.953 -10.045 -17.633  1.00 98.64           H  
ATOM   3204  NZ  LYS A 204      11.598  -8.508 -16.282  1.00 98.64           N  
ATOM   3205  HZ1 LYS A 204      11.403  -8.248 -15.326  1.00 98.64           H  
ATOM   3206  HZ2 LYS A 204      12.588  -8.697 -16.345  1.00 98.64           H  
ATOM   3207  HZ3 LYS A 204      11.356  -7.717 -16.861  1.00 98.64           H  
ATOM   3208  N   VAL A 205       4.081 -10.463 -14.775  1.00 98.54           N  
ATOM   3209  H   VAL A 205       4.046 -10.407 -15.783  1.00 98.54           H  
ATOM   3210  CA  VAL A 205       2.905 -10.027 -13.999  1.00 98.54           C  
ATOM   3211  HA  VAL A 205       3.213  -9.240 -13.310  1.00 98.54           H  
ATOM   3212  C   VAL A 205       2.363 -11.173 -13.139  1.00 98.54           C  
ATOM   3213  CB  VAL A 205       1.823  -9.449 -14.931  1.00 98.54           C  
ATOM   3214  HB  VAL A 205       1.659 -10.133 -15.763  1.00 98.54           H  
ATOM   3215  O   VAL A 205       2.133 -10.979 -11.948  1.00 98.54           O  
ATOM   3216  CG1 VAL A 205       0.484  -9.227 -14.218  1.00 98.54           C  
ATOM   3217 HG11 VAL A 205       0.055 -10.182 -13.915  1.00 98.54           H  
ATOM   3218 HG12 VAL A 205       0.627  -8.603 -13.336  1.00 98.54           H  
ATOM   3219 HG13 VAL A 205      -0.223  -8.755 -14.900  1.00 98.54           H  
ATOM   3220  CG2 VAL A 205       2.272  -8.088 -15.489  1.00 98.54           C  
ATOM   3221 HG21 VAL A 205       3.224  -8.190 -16.010  1.00 98.54           H  
ATOM   3222 HG22 VAL A 205       2.395  -7.376 -14.673  1.00 98.54           H  
ATOM   3223 HG23 VAL A 205       1.527  -7.715 -16.192  1.00 98.54           H  
ATOM   3224  N   ASN A 206       2.270 -12.389 -13.687  1.00 97.96           N  
ATOM   3225  H   ASN A 206       2.421 -12.478 -14.681  1.00 97.96           H  
ATOM   3226  CA  ASN A 206       1.835 -13.582 -12.946  1.00 97.96           C  
ATOM   3227  HA  ASN A 206       0.888 -13.360 -12.453  1.00 97.96           H  
ATOM   3228  C   ASN A 206       2.808 -14.001 -11.828  1.00 97.96           C  
ATOM   3229  CB  ASN A 206       1.609 -14.727 -13.951  1.00 97.96           C  
ATOM   3230  HB2 ASN A 206       2.486 -14.835 -14.589  1.00 97.96           H  
ATOM   3231  HB3 ASN A 206       1.457 -15.658 -13.404  1.00 97.96           H  
ATOM   3232  O   ASN A 206       2.425 -14.724 -10.911  1.00 97.96           O  
ATOM   3233  CG  ASN A 206       0.376 -14.515 -14.817  1.00 97.96           C  
ATOM   3234  ND2 ASN A 206       0.272 -15.201 -15.932  1.00 97.96           N  
ATOM   3235 HD21 ASN A 206      -0.534 -14.991 -16.503  1.00 97.96           H  
ATOM   3236 HD22 ASN A 206       1.013 -15.806 -16.258  1.00 97.96           H  
ATOM   3237  OD1 ASN A 206      -0.513 -13.749 -14.499  1.00 97.96           O  
ATOM   3238  N   LYS A 207       4.062 -13.535 -11.871  1.00 98.44           N  
ATOM   3239  H   LYS A 207       4.309 -12.938 -12.647  1.00 98.44           H  
ATOM   3240  CA  LYS A 207       5.058 -13.696 -10.797  1.00 98.44           C  
ATOM   3241  HA  LYS A 207       4.820 -14.595 -10.229  1.00 98.44           H  
ATOM   3242  C   LYS A 207       5.027 -12.555  -9.771  1.00 98.44           C  
ATOM   3243  CB  LYS A 207       6.454 -13.867 -11.413  1.00 98.44           C  
ATOM   3244  HB2 LYS A 207       7.214 -13.801 -10.636  1.00 98.44           H  
ATOM   3245  HB3 LYS A 207       6.634 -13.059 -12.122  1.00 98.44           H  
ATOM   3246  O   LYS A 207       5.920 -12.477  -8.930  1.00 98.44           O  
ATOM   3247  CG  LYS A 207       6.613 -15.224 -12.108  1.00 98.44           C  
ATOM   3248  HG2 LYS A 207       6.660 -16.013 -11.357  1.00 98.44           H  
ATOM   3249  HG3 LYS A 207       5.766 -15.416 -12.766  1.00 98.44           H  
ATOM   3250  CD  LYS A 207       7.901 -15.207 -12.930  1.00 98.44           C  
ATOM   3251  HD2 LYS A 207       7.838 -14.390 -13.649  1.00 98.44           H  
ATOM   3252  HD3 LYS A 207       8.755 -15.033 -12.275  1.00 98.44           H  
ATOM   3253  CE  LYS A 207       8.059 -16.533 -13.670  1.00 98.44           C  
ATOM   3254  HE2 LYS A 207       7.102 -16.781 -14.129  1.00 98.44           H  
ATOM   3255  HE3 LYS A 207       8.308 -17.311 -12.948  1.00 98.44           H  
ATOM   3256  NZ  LYS A 207       9.098 -16.411 -14.715  1.00 98.44           N  
ATOM   3257  HZ1 LYS A 207       8.777 -15.750 -15.408  1.00 98.44           H  
ATOM   3258  HZ2 LYS A 207       9.958 -16.063 -14.316  1.00 98.44           H  
ATOM   3259  HZ3 LYS A 207       9.252 -17.296 -15.178  1.00 98.44           H  
ATOM   3260  N   GLY A 208       4.025 -11.676  -9.826  1.00 98.52           N  
ATOM   3261  H   GLY A 208       3.325 -11.777 -10.547  1.00 98.52           H  
ATOM   3262  CA  GLY A 208       3.905 -10.531  -8.923  1.00 98.52           C  
ATOM   3263  HA2 GLY A 208       2.911 -10.099  -9.038  1.00 98.52           H  
ATOM   3264  HA3 GLY A 208       4.017 -10.863  -7.891  1.00 98.52           H  
ATOM   3265  C   GLY A 208       4.931  -9.430  -9.205  1.00 98.52           C  
ATOM   3266  O   GLY A 208       5.337  -8.708  -8.294  1.00 98.52           O  
ATOM   3267  N   GLU A 209       5.409  -9.321 -10.448  1.00 98.85           N  
ATOM   3268  H   GLU A 209       5.075  -9.958 -11.158  1.00 98.85           H  
ATOM   3269  CA  GLU A 209       6.317  -8.254 -10.870  1.00 98.85           C  
ATOM   3270  HA  GLU A 209       6.864  -7.885 -10.002  1.00 98.85           H  
ATOM   3271  C   GLU A 209       5.531  -7.077 -11.466  1.00 98.85           C  
ATOM   3272  CB  GLU A 209       7.363  -8.758 -11.875  1.00 98.85           C  
ATOM   3273  HB2 GLU A 209       6.857  -9.058 -12.793  1.00 98.85           H  
ATOM   3274  HB3 GLU A 209       8.008  -7.914 -12.117  1.00 98.85           H  
ATOM   3275  O   GLU A 209       4.838  -7.208 -12.479  1.00 98.85           O  
ATOM   3276  CG  GLU A 209       8.240  -9.922 -11.378  1.00 98.85           C  
ATOM   3277  HG2 GLU A 209       7.604 -10.766 -11.113  1.00 98.85           H  
ATOM   3278  HG3 GLU A 209       8.769  -9.602 -10.480  1.00 98.85           H  
ATOM   3279  CD  GLU A 209       9.272 -10.368 -12.432  1.00 98.85           C  
ATOM   3280  OE1 GLU A 209       9.428 -11.594 -12.641  1.00 98.85           O  
ATOM   3281  OE2 GLU A 209       9.933  -9.486 -13.043  1.00 98.85           O  
ATOM   3282  N   LEU A 210       5.693  -5.895 -10.873  1.00 98.86           N  
ATOM   3283  H   LEU A 210       6.317  -5.846 -10.080  1.00 98.86           H  
ATOM   3284  CA  LEU A 210       5.227  -4.638 -11.442  1.00 98.86           C  
ATOM   3285  HA  LEU A 210       4.251  -4.814 -11.895  1.00 98.86           H  
ATOM   3286  C   LEU A 210       6.213  -4.185 -12.528  1.00 98.86           C  
ATOM   3287  CB  LEU A 210       5.071  -3.597 -10.321  1.00 98.86           C  
ATOM   3288  HB2 LEU A 210       4.433  -4.007  -9.538  1.00 98.86           H  
ATOM   3289  HB3 LEU A 210       6.052  -3.409  -9.886  1.00 98.86           H  
ATOM   3290  O   LEU A 210       7.387  -3.914 -12.258  1.00 98.86           O  
ATOM   3291  CG  LEU A 210       4.474  -2.264 -10.810  1.00 98.86           C  
ATOM   3292  HG  LEU A 210       5.028  -1.905 -11.678  1.00 98.86           H  
ATOM   3293  CD1 LEU A 210       3.000  -2.404 -11.178  1.00 98.86           C  
ATOM   3294 HD11 LEU A 210       2.456  -2.886 -10.366  1.00 98.86           H  
ATOM   3295 HD12 LEU A 210       2.911  -3.010 -12.079  1.00 98.86           H  
ATOM   3296 HD13 LEU A 210       2.565  -1.422 -11.368  1.00 98.86           H  
ATOM   3297  CD2 LEU A 210       4.577  -1.203  -9.722  1.00 98.86           C  
ATOM   3298 HD21 LEU A 210       4.268  -0.236 -10.118  1.00 98.86           H  
ATOM   3299 HD22 LEU A 210       5.606  -1.138  -9.371  1.00 98.86           H  
ATOM   3300 HD23 LEU A 210       3.928  -1.472  -8.888  1.00 98.86           H  
ATOM   3301  N   ILE A 211       5.729  -4.070 -13.764  1.00 98.77           N  
ATOM   3302  H   ILE A 211       4.767  -4.335 -13.924  1.00 98.77           H  
ATOM   3303  CA  ILE A 211       6.559  -3.741 -14.928  1.00 98.77           C  
ATOM   3304  HA  ILE A 211       7.501  -3.327 -14.568  1.00 98.77           H  
ATOM   3305  C   ILE A 211       5.942  -2.661 -15.811  1.00 98.77           C  
ATOM   3306  CB  ILE A 211       6.897  -5.000 -15.757  1.00 98.77           C  
ATOM   3307  HB  ILE A 211       7.492  -4.682 -16.613  1.00 98.77           H  
ATOM   3308  O   ILE A 211       4.727  -2.445 -15.814  1.00 98.77           O  
ATOM   3309  CG1 ILE A 211       5.630  -5.700 -16.288  1.00 98.77           C  
ATOM   3310 HG12 ILE A 211       5.076  -6.144 -15.461  1.00 98.77           H  
ATOM   3311 HG13 ILE A 211       4.996  -4.956 -16.770  1.00 98.77           H  
ATOM   3312  CG2 ILE A 211       7.764  -5.956 -14.932  1.00 98.77           C  
ATOM   3313 HG21 ILE A 211       8.187  -6.728 -15.575  1.00 98.77           H  
ATOM   3314 HG22 ILE A 211       7.177  -6.431 -14.146  1.00 98.77           H  
ATOM   3315 HG23 ILE A 211       8.583  -5.401 -14.474  1.00 98.77           H  
ATOM   3316  CD1 ILE A 211       5.918  -6.782 -17.329  1.00 98.77           C  
ATOM   3317 HD11 ILE A 211       6.440  -6.345 -18.180  1.00 98.77           H  
ATOM   3318 HD12 ILE A 211       6.523  -7.578 -16.896  1.00 98.77           H  
ATOM   3319 HD13 ILE A 211       4.972  -7.204 -17.668  1.00 98.77           H  
ATOM   3320  N   LEU A 212       6.800  -2.016 -16.599  1.00 98.76           N  
ATOM   3321  H   LEU A 212       7.778  -2.260 -16.534  1.00 98.76           H  
ATOM   3322  CA  LEU A 212       6.422  -1.159 -17.709  1.00 98.76           C  
ATOM   3323  HA  LEU A 212       5.411  -0.798 -17.519  1.00 98.76           H  
ATOM   3324  C   LEU A 212       6.405  -1.958 -19.016  1.00 98.76           C  
ATOM   3325  CB  LEU A 212       7.361   0.056 -17.819  1.00 98.76           C  
ATOM   3326  HB2 LEU A 212       6.975   0.708 -18.602  1.00 98.76           H  
ATOM   3327  HB3 LEU A 212       8.338  -0.304 -18.141  1.00 98.76           H  
ATOM   3328  O   LEU A 212       7.250  -2.823 -19.246  1.00 98.76           O  
ATOM   3329  CG  LEU A 212       7.539   0.890 -16.539  1.00 98.76           C  
ATOM   3330  HG  LEU A 212       7.963   0.268 -15.751  1.00 98.76           H  
ATOM   3331  CD1 LEU A 212       8.491   2.060 -16.791  1.00 98.76           C  
ATOM   3332 HD11 LEU A 212       8.614   2.641 -15.876  1.00 98.76           H  
ATOM   3333 HD12 LEU A 212       8.104   2.706 -17.578  1.00 98.76           H  
ATOM   3334 HD13 LEU A 212       9.471   1.683 -17.084  1.00 98.76           H  
ATOM   3335  CD2 LEU A 212       6.206   1.460 -16.067  1.00 98.76           C  
ATOM   3336 HD21 LEU A 212       5.526   0.639 -15.841  1.00 98.76           H  
ATOM   3337 HD22 LEU A 212       6.354   2.057 -15.167  1.00 98.76           H  
ATOM   3338 HD23 LEU A 212       5.771   2.079 -16.852  1.00 98.76           H  
ATOM   3339  N   ILE A 213       5.465  -1.624 -19.894  1.00 98.34           N  
ATOM   3340  H   ILE A 213       4.803  -0.915 -19.614  1.00 98.34           H  
ATOM   3341  CA  ILE A 213       5.332  -2.170 -21.247  1.00 98.34           C  
ATOM   3342  HA  ILE A 213       6.274  -2.641 -21.528  1.00 98.34           H  
ATOM   3343  C   ILE A 213       5.071  -1.049 -22.253  1.00 98.34           C  
ATOM   3344  CB  ILE A 213       4.224  -3.246 -21.324  1.00 98.34           C  
ATOM   3345  HB  ILE A 213       4.131  -3.544 -22.368  1.00 98.34           H  
ATOM   3346  O   ILE A 213       4.587   0.027 -21.898  1.00 98.34           O  
ATOM   3347  CG1 ILE A 213       2.851  -2.695 -20.876  1.00 98.34           C  
ATOM   3348 HG12 ILE A 213       2.646  -1.763 -21.403  1.00 98.34           H  
ATOM   3349 HG13 ILE A 213       2.866  -2.479 -19.808  1.00 98.34           H  
ATOM   3350  CG2 ILE A 213       4.656  -4.499 -20.544  1.00 98.34           C  
ATOM   3351 HG21 ILE A 213       3.897  -5.278 -20.621  1.00 98.34           H  
ATOM   3352 HG22 ILE A 213       4.829  -4.262 -19.495  1.00 98.34           H  
ATOM   3353 HG23 ILE A 213       5.587  -4.888 -20.957  1.00 98.34           H  
ATOM   3354  CD1 ILE A 213       1.688  -3.644 -21.181  1.00 98.34           C  
ATOM   3355 HD11 ILE A 213       1.730  -3.969 -22.220  1.00 98.34           H  
ATOM   3356 HD12 ILE A 213       0.751  -3.112 -21.018  1.00 98.34           H  
ATOM   3357 HD13 ILE A 213       1.722  -4.515 -20.526  1.00 98.34           H  
ATOM   3358  N   LYS A 214       5.364  -1.314 -23.529  1.00 97.52           N  
ATOM   3359  H   LYS A 214       5.723  -2.234 -23.741  1.00 97.52           H  
ATOM   3360  CA  LYS A 214       4.931  -0.477 -24.653  1.00 97.52           C  
ATOM   3361  HA  LYS A 214       4.763   0.545 -24.313  1.00 97.52           H  
ATOM   3362  C   LYS A 214       3.605  -1.024 -25.178  1.00 97.52           C  
ATOM   3363  CB  LYS A 214       6.003  -0.458 -25.756  1.00 97.52           C  
ATOM   3364  HB2 LYS A 214       6.230  -1.483 -26.051  1.00 97.52           H  
ATOM   3365  HB3 LYS A 214       5.601   0.066 -26.624  1.00 97.52           H  
ATOM   3366  O   LYS A 214       3.604  -2.070 -25.817  1.00 97.52           O  
ATOM   3367  CG  LYS A 214       7.294   0.242 -25.315  1.00 97.52           C  
ATOM   3368  HG2 LYS A 214       7.685  -0.243 -24.421  1.00 97.52           H  
ATOM   3369  HG3 LYS A 214       7.073   1.285 -25.089  1.00 97.52           H  
ATOM   3370  CD  LYS A 214       8.360   0.180 -26.415  1.00 97.52           C  
ATOM   3371  HD2 LYS A 214       8.546  -0.862 -26.677  1.00 97.52           H  
ATOM   3372  HD3 LYS A 214       8.010   0.721 -27.294  1.00 97.52           H  
ATOM   3373  CE  LYS A 214       9.653   0.814 -25.896  1.00 97.52           C  
ATOM   3374  HE2 LYS A 214       9.473   1.862 -25.657  1.00 97.52           H  
ATOM   3375  HE3 LYS A 214       9.951   0.322 -24.970  1.00 97.52           H  
ATOM   3376  NZ  LYS A 214      10.763   0.717 -26.869  1.00 97.52           N  
ATOM   3377  HZ1 LYS A 214      11.083  -0.231 -27.004  1.00 97.52           H  
ATOM   3378  HZ2 LYS A 214      10.573   1.214 -27.728  1.00 97.52           H  
ATOM   3379  HZ3 LYS A 214      11.545   1.209 -26.461  1.00 97.52           H  
ATOM   3380  N   GLU A 215       2.504  -0.321 -24.934  1.00 95.28           N  
ATOM   3381  H   GLU A 215       2.593   0.546 -24.424  1.00 95.28           H  
ATOM   3382  CA  GLU A 215       1.162  -0.730 -25.368  1.00 95.28           C  
ATOM   3383  HA  GLU A 215       1.261  -1.417 -26.208  1.00 95.28           H  
ATOM   3384  C   GLU A 215       0.354   0.491 -25.833  1.00 95.28           C  
ATOM   3385  CB  GLU A 215       0.439  -1.489 -24.240  1.00 95.28           C  
ATOM   3386  HB2 GLU A 215       1.109  -2.244 -23.831  1.00 95.28           H  
ATOM   3387  HB3 GLU A 215       0.213  -0.786 -23.438  1.00 95.28           H  
ATOM   3388  O   GLU A 215       0.412   1.571 -25.232  1.00 95.28           O  
ATOM   3389  CG  GLU A 215      -0.875  -2.175 -24.675  1.00 95.28           C  
ATOM   3390  HG2 GLU A 215      -1.361  -2.557 -23.778  1.00 95.28           H  
ATOM   3391  HG3 GLU A 215      -1.540  -1.429 -25.110  1.00 95.28           H  
ATOM   3392  CD  GLU A 215      -0.694  -3.350 -25.663  1.00 95.28           C  
ATOM   3393  OE1 GLU A 215      -1.641  -3.705 -26.401  1.00 95.28           O  
ATOM   3394  OE2 GLU A 215       0.408  -3.924 -25.760  1.00 95.28           O  
ATOM   3395  N   ALA A 216      -0.403   0.328 -26.925  1.00 92.91           N  
ATOM   3396  H   ALA A 216      -0.490  -0.604 -27.304  1.00 92.91           H  
ATOM   3397  CA  ALA A 216      -1.220   1.388 -27.524  1.00 92.91           C  
ATOM   3398  HA  ALA A 216      -1.513   1.042 -28.515  1.00 92.91           H  
ATOM   3399  C   ALA A 216      -0.442   2.707 -27.748  1.00 92.91           C  
ATOM   3400  CB  ALA A 216      -2.513   1.542 -26.710  1.00 92.91           C  
ATOM   3401  HB1 ALA A 216      -2.286   1.895 -25.704  1.00 92.91           H  
ATOM   3402  HB2 ALA A 216      -3.174   2.257 -27.200  1.00 92.91           H  
ATOM   3403  HB3 ALA A 216      -3.024   0.582 -26.642  1.00 92.91           H  
ATOM   3404  O   ALA A 216      -0.905   3.793 -27.394  1.00 92.91           O  
ATOM   3405  N   GLY A 217       0.777   2.599 -28.292  1.00 94.25           N  
ATOM   3406  H   GLY A 217       1.111   1.671 -28.512  1.00 94.25           H  
ATOM   3407  CA  GLY A 217       1.621   3.744 -28.651  1.00 94.25           C  
ATOM   3408  HA2 GLY A 217       2.444   3.392 -29.273  1.00 94.25           H  
ATOM   3409  HA3 GLY A 217       1.031   4.449 -29.237  1.00 94.25           H  
ATOM   3410  C   GLY A 217       2.228   4.514 -27.472  1.00 94.25           C  
ATOM   3411  O   GLY A 217       2.726   5.619 -27.675  1.00 94.25           O  
ATOM   3412  N   ALA A 218       2.191   3.974 -26.250  1.00 97.25           N  
ATOM   3413  H   ALA A 218       1.746   3.078 -26.115  1.00 97.25           H  
ATOM   3414  CA  ALA A 218       2.761   4.622 -25.071  1.00 97.25           C  
ATOM   3415  HA  ALA A 218       3.521   5.336 -25.386  1.00 97.25           H  
ATOM   3416  C   ALA A 218       3.446   3.622 -24.130  1.00 97.25           C  
ATOM   3417  CB  ALA A 218       1.645   5.389 -24.353  1.00 97.25           C  
ATOM   3418  HB1 ALA A 218       2.071   5.929 -23.507  1.00 97.25           H  
ATOM   3419  HB2 ALA A 218       1.184   6.098 -25.041  1.00 97.25           H  
ATOM   3420  HB3 ALA A 218       0.893   4.688 -23.992  1.00 97.25           H  
ATOM   3421  O   ALA A 218       3.153   2.427 -24.155  1.00 97.25           O  
ATOM   3422  N   ILE A 219       4.333   4.132 -23.273  1.00 98.39           N  
ATOM   3423  H   ILE A 219       4.538   5.121 -23.303  1.00 98.39           H  
ATOM   3424  CA  ILE A 219       4.902   3.374 -22.157  1.00 98.39           C  
ATOM   3425  HA  ILE A 219       4.980   2.329 -22.456  1.00 98.39           H  
ATOM   3426  C   ILE A 219       3.942   3.453 -20.972  1.00 98.39           C  
ATOM   3427  CB  ILE A 219       6.330   3.851 -21.823  1.00 98.39           C  
ATOM   3428  HB  ILE A 219       6.321   4.928 -21.653  1.00 98.39           H  
ATOM   3429  O   ILE A 219       3.478   4.539 -20.602  1.00 98.39           O  
ATOM   3430  CG1 ILE A 219       7.237   3.528 -23.032  1.00 98.39           C  
ATOM   3431 HG12 ILE A 219       7.341   2.447 -23.120  1.00 98.39           H  
ATOM   3432 HG13 ILE A 219       6.778   3.898 -23.949  1.00 98.39           H  
ATOM   3433  CG2 ILE A 219       6.839   3.149 -20.552  1.00 98.39           C  
ATOM   3434 HG21 ILE A 219       7.888   3.388 -20.380  1.00 98.39           H  
ATOM   3435 HG22 ILE A 219       6.282   3.491 -19.680  1.00 98.39           H  
ATOM   3436 HG23 ILE A 219       6.732   2.068 -20.651  1.00 98.39           H  
ATOM   3437  CD1 ILE A 219       8.630   4.149 -22.970  1.00 98.39           C  
ATOM   3438 HD11 ILE A 219       8.553   5.217 -22.770  1.00 98.39           H  
ATOM   3439 HD12 ILE A 219       9.228   3.659 -22.202  1.00 98.39           H  
ATOM   3440 HD13 ILE A 219       9.118   4.006 -23.934  1.00 98.39           H  
ATOM   3441  N   ARG A 220       3.595   2.292 -20.418  1.00 98.18           N  
ATOM   3442  H   ARG A 220       4.010   1.448 -20.787  1.00 98.18           H  
ATOM   3443  CA  ARG A 220       2.553   2.139 -19.400  1.00 98.18           C  
ATOM   3444  HA  ARG A 220       2.423   3.092 -18.887  1.00 98.18           H  
ATOM   3445  C   ARG A 220       2.931   1.101 -18.358  1.00 98.18           C  
ATOM   3446  CB  ARG A 220       1.236   1.700 -20.059  1.00 98.18           C  
ATOM   3447  HB2 ARG A 220       0.485   1.598 -19.276  1.00 98.18           H  
ATOM   3448  HB3 ARG A 220       1.383   0.724 -20.521  1.00 98.18           H  
ATOM   3449  O   ARG A 220       3.677   0.181 -18.670  1.00 98.18           O  
ATOM   3450  CG  ARG A 220       0.701   2.674 -21.110  1.00 98.18           C  
ATOM   3451  HG2 ARG A 220       0.455   3.623 -20.634  1.00 98.18           H  
ATOM   3452  HG3 ARG A 220       1.450   2.842 -21.884  1.00 98.18           H  
ATOM   3453  CD  ARG A 220      -0.545   2.096 -21.779  1.00 98.18           C  
ATOM   3454  HD2 ARG A 220      -0.287   1.138 -22.230  1.00 98.18           H  
ATOM   3455  HD3 ARG A 220      -1.320   1.914 -21.034  1.00 98.18           H  
ATOM   3456  NE  ARG A 220      -1.031   2.999 -22.833  1.00 98.18           N  
ATOM   3457  HE  ARG A 220      -0.727   2.767 -23.768  1.00 98.18           H  
ATOM   3458  NH1 ARG A 220      -2.289   4.386 -21.488  1.00 98.18           N  
ATOM   3459 HH11 ARG A 220      -2.070   3.818 -20.683  1.00 98.18           H  
ATOM   3460 HH12 ARG A 220      -2.995   5.100 -21.382  1.00 98.18           H  
ATOM   3461  NH2 ARG A 220      -2.192   4.744 -23.695  1.00 98.18           N  
ATOM   3462 HH21 ARG A 220      -1.900   4.441 -24.614  1.00 98.18           H  
ATOM   3463 HH22 ARG A 220      -2.910   5.447 -23.594  1.00 98.18           H  
ATOM   3464  CZ  ARG A 220      -1.831   4.035 -22.662  1.00 98.18           C  
ATOM   3465  N   ILE A 221       2.347   1.190 -17.168  1.00 98.53           N  
ATOM   3466  H   ILE A 221       1.752   1.988 -16.995  1.00 98.53           H  
ATOM   3467  CA  ILE A 221       2.307   0.062 -16.223  1.00 98.53           C  
ATOM   3468  HA  ILE A 221       3.321  -0.282 -16.017  1.00 98.53           H  
ATOM   3469  C   ILE A 221       1.521  -1.089 -16.861  1.00 98.53           C  
ATOM   3470  CB  ILE A 221       1.634   0.501 -14.906  1.00 98.53           C  
ATOM   3471  HB  ILE A 221       0.666   0.920 -15.180  1.00 98.53           H  
ATOM   3472  O   ILE A 221       0.419  -0.857 -17.349  1.00 98.53           O  
ATOM   3473  CG1 ILE A 221       2.413   1.615 -14.174  1.00 98.53           C  
ATOM   3474 HG12 ILE A 221       2.647   2.413 -14.879  1.00 98.53           H  
ATOM   3475 HG13 ILE A 221       1.763   2.050 -13.414  1.00 98.53           H  
ATOM   3476  CG2 ILE A 221       1.377  -0.688 -13.965  1.00 98.53           C  
ATOM   3477 HG21 ILE A 221       1.039  -0.321 -12.996  1.00 98.53           H  
ATOM   3478 HG22 ILE A 221       2.287  -1.273 -13.832  1.00 98.53           H  
ATOM   3479 HG23 ILE A 221       0.591  -1.328 -14.367  1.00 98.53           H  
ATOM   3480  CD1 ILE A 221       3.708   1.163 -13.483  1.00 98.53           C  
ATOM   3481 HD11 ILE A 221       4.323   2.034 -13.256  1.00 98.53           H  
ATOM   3482 HD12 ILE A 221       3.466   0.657 -12.549  1.00 98.53           H  
ATOM   3483 HD13 ILE A 221       4.269   0.471 -14.111  1.00 98.53           H  
ATOM   3484  N   ALA A 222       2.042  -2.317 -16.842  1.00 98.26           N  
ATOM   3485  H   ALA A 222       2.967  -2.447 -16.459  1.00 98.26           H  
ATOM   3486  CA  ALA A 222       1.347  -3.473 -17.417  1.00 98.26           C  
ATOM   3487  HA  ALA A 222       1.031  -3.223 -18.430  1.00 98.26           H  
ATOM   3488  C   ALA A 222       0.085  -3.849 -16.632  1.00 98.26           C  
ATOM   3489  CB  ALA A 222       2.316  -4.654 -17.491  1.00 98.26           C  
ATOM   3490  HB1 ALA A 222       3.192  -4.367 -18.074  1.00 98.26           H  
ATOM   3491  HB2 ALA A 222       1.829  -5.500 -17.976  1.00 98.26           H  
ATOM   3492  HB3 ALA A 222       2.630  -4.953 -16.491  1.00 98.26           H  
ATOM   3493  O   ALA A 222      -0.998  -3.929 -17.203  1.00 98.26           O  
ATOM   3494  N   ARG A 223       0.228  -4.045 -15.318  1.00 98.39           N  
ATOM   3495  H   ARG A 223       1.159  -3.973 -14.933  1.00 98.39           H  
ATOM   3496  CA  ARG A 223      -0.844  -4.399 -14.380  1.00 98.39           C  
ATOM   3497  HA  ARG A 223      -1.774  -3.919 -14.687  1.00 98.39           H  
ATOM   3498  C   ARG A 223      -0.458  -3.921 -12.985  1.00 98.39           C  
ATOM   3499  CB  ARG A 223      -1.027  -5.926 -14.393  1.00 98.39           C  
ATOM   3500  HB2 ARG A 223      -1.081  -6.278 -15.424  1.00 98.39           H  
ATOM   3501  HB3 ARG A 223      -0.140  -6.375 -13.945  1.00 98.39           H  
ATOM   3502  O   ARG A 223       0.702  -4.048 -12.603  1.00 98.39           O  
ATOM   3503  CG  ARG A 223      -2.263  -6.452 -13.641  1.00 98.39           C  
ATOM   3504  HG2 ARG A 223      -2.346  -5.985 -12.659  1.00 98.39           H  
ATOM   3505  HG3 ARG A 223      -2.127  -7.524 -13.501  1.00 98.39           H  
ATOM   3506  CD  ARG A 223      -3.576  -6.239 -14.400  1.00 98.39           C  
ATOM   3507  HD2 ARG A 223      -3.879  -5.194 -14.328  1.00 98.39           H  
ATOM   3508  HD3 ARG A 223      -3.408  -6.479 -15.450  1.00 98.39           H  
ATOM   3509  NE  ARG A 223      -4.647  -7.104 -13.867  1.00 98.39           N  
ATOM   3510  HE  ARG A 223      -4.692  -7.238 -12.867  1.00 98.39           H  
ATOM   3511  NH1 ARG A 223      -5.922  -7.239 -15.779  1.00 98.39           N  
ATOM   3512 HH11 ARG A 223      -6.632  -7.730 -16.302  1.00 98.39           H  
ATOM   3513 HH12 ARG A 223      -5.355  -6.572 -16.283  1.00 98.39           H  
ATOM   3514  NH2 ARG A 223      -6.512  -8.432 -14.034  1.00 98.39           N  
ATOM   3515 HH21 ARG A 223      -7.263  -8.709 -14.650  1.00 98.39           H  
ATOM   3516 HH22 ARG A 223      -6.277  -8.978 -13.218  1.00 98.39           H  
ATOM   3517  CZ  ARG A 223      -5.684  -7.572 -14.548  1.00 98.39           C  
ATOM   3518  N   GLY A 224      -1.404  -3.384 -12.225  1.00 98.48           N  
ATOM   3519  H   GLY A 224      -2.328  -3.288 -12.620  1.00 98.48           H  
ATOM   3520  CA  GLY A 224      -1.202  -2.922 -10.852  1.00 98.48           C  
ATOM   3521  HA2 GLY A 224      -0.267  -2.366 -10.795  1.00 98.48           H  
ATOM   3522  HA3 GLY A 224      -2.026  -2.266 -10.570  1.00 98.48           H  
ATOM   3523  C   GLY A 224      -1.124  -4.060  -9.838  1.00 98.48           C  
ATOM   3524  O   GLY A 224      -2.014  -4.183  -8.999  1.00 98.48           O  
ATOM   3525  N   VAL A 225      -0.067  -4.871  -9.912  1.00 98.66           N  
ATOM   3526  H   VAL A 225       0.618  -4.699 -10.634  1.00 98.66           H  
ATOM   3527  CA  VAL A 225       0.169  -6.012  -9.014  1.00 98.66           C  
ATOM   3528  HA  VAL A 225      -0.759  -6.205  -8.476  1.00 98.66           H  
ATOM   3529  C   VAL A 225       1.234  -5.728  -7.958  1.00 98.66           C  
ATOM   3530  CB  VAL A 225       0.503  -7.314  -9.767  1.00 98.66           C  
ATOM   3531  HB  VAL A 225       0.686  -8.098  -9.032  1.00 98.66           H  
ATOM   3532  O   VAL A 225       2.189  -4.987  -8.190  1.00 98.66           O  
ATOM   3533  CG1 VAL A 225      -0.686  -7.756 -10.622  1.00 98.66           C  
ATOM   3534 HG11 VAL A 225      -0.835  -7.039 -11.429  1.00 98.66           H  
ATOM   3535 HG12 VAL A 225      -0.481  -8.740 -11.044  1.00 98.66           H  
ATOM   3536 HG13 VAL A 225      -1.582  -7.820 -10.006  1.00 98.66           H  
ATOM   3537  CG2 VAL A 225       1.745  -7.197 -10.663  1.00 98.66           C  
ATOM   3538 HG21 VAL A 225       2.613  -6.920 -10.065  1.00 98.66           H  
ATOM   3539 HG22 VAL A 225       1.952  -8.163 -11.123  1.00 98.66           H  
ATOM   3540 HG23 VAL A 225       1.594  -6.455 -11.447  1.00 98.66           H  
ATOM   3541  N   ASN A 226       1.066  -6.339  -6.790  1.00 98.80           N  
ATOM   3542  H   ASN A 226       0.259  -6.940  -6.702  1.00 98.80           H  
ATOM   3543  CA  ASN A 226       2.108  -6.490  -5.781  1.00 98.80           C  
ATOM   3544  HA  ASN A 226       2.894  -5.757  -5.963  1.00 98.80           H  
ATOM   3545  C   ASN A 226       2.770  -7.878  -5.898  1.00 98.80           C  
ATOM   3546  CB  ASN A 226       1.494  -6.183  -4.405  1.00 98.80           C  
ATOM   3547  HB2 ASN A 226       1.073  -5.178  -4.425  1.00 98.80           H  
ATOM   3548  HB3 ASN A 226       2.259  -6.202  -3.629  1.00 98.80           H  
ATOM   3549  O   ASN A 226       2.487  -8.642  -6.817  1.00 98.80           O  
ATOM   3550  CG  ASN A 226       0.419  -7.173  -4.013  1.00 98.80           C  
ATOM   3551  ND2 ASN A 226      -0.724  -6.690  -3.604  1.00 98.80           N  
ATOM   3552 HD21 ASN A 226      -0.874  -5.694  -3.531  1.00 98.80           H  
ATOM   3553 HD22 ASN A 226      -1.432  -7.357  -3.329  1.00 98.80           H  
ATOM   3554  OD1 ASN A 226       0.614  -8.374  -4.022  1.00 98.80           O  
ATOM   3555  N   SER A 227       3.673  -8.196  -4.973  1.00 98.66           N  
ATOM   3556  H   SER A 227       3.859  -7.526  -4.240  1.00 98.66           H  
ATOM   3557  CA  SER A 227       4.486  -9.414  -5.022  1.00 98.66           C  
ATOM   3558  HA  SER A 227       4.736  -9.608  -6.065  1.00 98.66           H  
ATOM   3559  C   SER A 227       3.800 -10.684  -4.510  1.00 98.66           C  
ATOM   3560  CB  SER A 227       5.802  -9.193  -4.276  1.00 98.66           C  
ATOM   3561  HB2 SER A 227       6.492  -9.998  -4.526  1.00 98.66           H  
ATOM   3562  HB3 SER A 227       6.243  -8.245  -4.586  1.00 98.66           H  
ATOM   3563  O   SER A 227       4.449 -11.728  -4.512  1.00 98.66           O  
ATOM   3564  OG  SER A 227       5.584  -9.184  -2.877  1.00 98.66           O  
ATOM   3565  HG  SER A 227       4.962  -8.479  -2.685  1.00 98.66           H  
ATOM   3566  N   LEU A 228       2.554 -10.619  -4.022  1.00 98.60           N  
ATOM   3567  H   LEU A 228       2.037  -9.757  -4.116  1.00 98.60           H  
ATOM   3568  CA  LEU A 228       1.819 -11.792  -3.538  1.00 98.60           C  
ATOM   3569  HA  LEU A 228       2.441 -12.320  -2.816  1.00 98.60           H  
ATOM   3570  C   LEU A 228       1.513 -12.746  -4.699  1.00 98.60           C  
ATOM   3571  CB  LEU A 228       0.524 -11.339  -2.838  1.00 98.60           C  
ATOM   3572  HB2 LEU A 228      -0.092 -10.821  -3.573  1.00 98.60           H  
ATOM   3573  HB3 LEU A 228       0.769 -10.630  -2.047  1.00 98.60           H  
ATOM   3574  O   LEU A 228       0.885 -12.355  -5.683  1.00 98.60           O  
ATOM   3575  CG  LEU A 228      -0.311 -12.490  -2.243  1.00 98.60           C  
ATOM   3576  HG  LEU A 228      -0.497 -13.245  -3.007  1.00 98.60           H  
ATOM   3577  CD1 LEU A 228       0.385 -13.146  -1.050  1.00 98.60           C  
ATOM   3578 HD11 LEU A 228       1.315 -13.618  -1.366  1.00 98.60           H  
ATOM   3579 HD12 LEU A 228      -0.253 -13.933  -0.647  1.00 98.60           H  
ATOM   3580 HD13 LEU A 228       0.594 -12.411  -0.273  1.00 98.60           H  
ATOM   3581  CD2 LEU A 228      -1.662 -11.958  -1.771  1.00 98.60           C  
ATOM   3582 HD21 LEU A 228      -1.522 -11.231  -0.971  1.00 98.60           H  
ATOM   3583 HD22 LEU A 228      -2.178 -11.489  -2.609  1.00 98.60           H  
ATOM   3584 HD23 LEU A 228      -2.270 -12.790  -1.416  1.00 98.60           H  
ATOM   3585  N   THR A 229       1.908 -14.010  -4.565  1.00 97.74           N  
ATOM   3586  H   THR A 229       2.467 -14.267  -3.764  1.00 97.74           H  
ATOM   3587  CA  THR A 229       1.655 -15.055  -5.573  1.00 97.74           C  
ATOM   3588  HA  THR A 229       0.895 -14.718  -6.277  1.00 97.74           H  
ATOM   3589  C   THR A 229       1.112 -16.344  -4.966  1.00 97.74           C  
ATOM   3590  CB  THR A 229       2.923 -15.367  -6.377  1.00 97.74           C  
ATOM   3591  HB  THR A 229       2.732 -16.219  -7.028  1.00 97.74           H  
ATOM   3592  O   THR A 229       0.349 -17.049  -5.623  1.00 97.74           O  
ATOM   3593  CG2 THR A 229       3.374 -14.193  -7.244  1.00 97.74           C  
ATOM   3594 HG21 THR A 229       3.648 -13.340  -6.623  1.00 97.74           H  
ATOM   3595 HG22 THR A 229       2.565 -13.902  -7.914  1.00 97.74           H  
ATOM   3596 HG23 THR A 229       4.235 -14.496  -7.840  1.00 97.74           H  
ATOM   3597  OG1 THR A 229       3.998 -15.675  -5.519  1.00 97.74           O  
ATOM   3598  HG1 THR A 229       4.802 -15.641  -6.042  1.00 97.74           H  
ATOM   3599  N   GLU A 230       1.441 -16.648  -3.710  1.00 97.29           N  
ATOM   3600  H   GLU A 230       2.105 -16.067  -3.220  1.00 97.29           H  
ATOM   3601  CA  GLU A 230       0.877 -17.787  -2.990  1.00 97.29           C  
ATOM   3602  HA  GLU A 230       0.696 -18.598  -3.695  1.00 97.29           H  
ATOM   3603  C   GLU A 230      -0.460 -17.401  -2.351  1.00 97.29           C  
ATOM   3604  CB  GLU A 230       1.853 -18.317  -1.937  1.00 97.29           C  
ATOM   3605  HB2 GLU A 230       2.056 -17.521  -1.220  1.00 97.29           H  
ATOM   3606  HB3 GLU A 230       1.367 -19.136  -1.407  1.00 97.29           H  
ATOM   3607  O   GLU A 230      -0.529 -16.603  -1.414  1.00 97.29           O  
ATOM   3608  CG  GLU A 230       3.168 -18.840  -2.545  1.00 97.29           C  
ATOM   3609  HG2 GLU A 230       2.934 -19.659  -3.225  1.00 97.29           H  
ATOM   3610  HG3 GLU A 230       3.641 -18.046  -3.123  1.00 97.29           H  
ATOM   3611  CD  GLU A 230       4.166 -19.332  -1.483  1.00 97.29           C  
ATOM   3612  OE1 GLU A 230       5.271 -19.763  -1.879  1.00 97.29           O  
ATOM   3613  OE2 GLU A 230       3.848 -19.233  -0.274  1.00 97.29           O  
ATOM   3614  N   LEU A 231      -1.541 -17.981  -2.870  1.00 96.44           N  
ATOM   3615  H   LEU A 231      -1.419 -18.610  -3.650  1.00 96.44           H  
ATOM   3616  CA  LEU A 231      -2.899 -17.684  -2.430  1.00 96.44           C  
ATOM   3617  HA  LEU A 231      -2.923 -16.661  -2.052  1.00 96.44           H  
ATOM   3618  C   LEU A 231      -3.332 -18.600  -1.284  1.00 96.44           C  
ATOM   3619  CB  LEU A 231      -3.869 -17.766  -3.618  1.00 96.44           C  
ATOM   3620  HB2 LEU A 231      -4.853 -17.444  -3.276  1.00 96.44           H  
ATOM   3621  HB3 LEU A 231      -3.945 -18.807  -3.932  1.00 96.44           H  
ATOM   3622  O   LEU A 231      -2.990 -19.783  -1.233  1.00 96.44           O  
ATOM   3623  CG  LEU A 231      -3.464 -16.918  -4.838  1.00 96.44           C  
ATOM   3624  HG  LEU A 231      -2.532 -17.297  -5.256  1.00 96.44           H  
ATOM   3625  CD1 LEU A 231      -4.545 -17.054  -5.904  1.00 96.44           C  
ATOM   3626 HD11 LEU A 231      -5.493 -16.665  -5.533  1.00 96.44           H  
ATOM   3627 HD12 LEU A 231      -4.666 -18.100  -6.184  1.00 96.44           H  
ATOM   3628 HD13 LEU A 231      -4.248 -16.498  -6.794  1.00 96.44           H  
ATOM   3629  CD2 LEU A 231      -3.286 -15.437  -4.498  1.00 96.44           C  
ATOM   3630 HD21 LEU A 231      -4.168 -15.057  -3.980  1.00 96.44           H  
ATOM   3631 HD22 LEU A 231      -3.130 -14.872  -5.417  1.00 96.44           H  
ATOM   3632 HD23 LEU A 231      -2.410 -15.305  -3.863  1.00 96.44           H  
ATOM   3633  N   THR A 232      -4.152 -18.062  -0.386  1.00 94.83           N  
ATOM   3634  H   THR A 232      -4.432 -17.101  -0.525  1.00 94.83           H  
ATOM   3635  CA  THR A 232      -4.772 -18.810   0.716  1.00 94.83           C  
ATOM   3636  HA  THR A 232      -4.627 -19.877   0.548  1.00 94.83           H  
ATOM   3637  C   THR A 232      -6.279 -18.563   0.751  1.00 94.83           C  
ATOM   3638  CB  THR A 232      -4.133 -18.466   2.073  1.00 94.83           C  
ATOM   3639  HB  THR A 232      -4.509 -19.173   2.813  1.00 94.83           H  
ATOM   3640  O   THR A 232      -6.800 -17.716   0.028  1.00 94.83           O  
ATOM   3641  CG2 THR A 232      -2.608 -18.548   2.081  1.00 94.83           C  
ATOM   3642 HG21 THR A 232      -2.177 -17.780   1.439  1.00 94.83           H  
ATOM   3643 HG22 THR A 232      -2.293 -19.524   1.711  1.00 94.83           H  
ATOM   3644 HG23 THR A 232      -2.235 -18.420   3.097  1.00 94.83           H  
ATOM   3645  OG1 THR A 232      -4.495 -17.171   2.488  1.00 94.83           O  
ATOM   3646  HG1 THR A 232      -3.674 -16.729   2.716  1.00 94.83           H  
ATOM   3647  N   ALA A 233      -6.999 -19.276   1.623  1.00 91.65           N  
ATOM   3648  H   ALA A 233      -6.541 -19.972   2.193  1.00 91.65           H  
ATOM   3649  CA  ALA A 233      -8.425 -19.023   1.839  1.00 91.65           C  
ATOM   3650  HA  ALA A 233      -8.948 -19.130   0.889  1.00 91.65           H  
ATOM   3651  C   ALA A 233      -8.712 -17.596   2.357  1.00 91.65           C  
ATOM   3652  CB  ALA A 233      -8.956 -20.081   2.815  1.00 91.65           C  
ATOM   3653  HB1 ALA A 233      -8.787 -21.078   2.410  1.00 91.65           H  
ATOM   3654  HB2 ALA A 233     -10.026 -19.934   2.958  1.00 91.65           H  
ATOM   3655  HB3 ALA A 233      -8.455 -19.986   3.779  1.00 91.65           H  
ATOM   3656  O   ALA A 233      -9.800 -17.074   2.132  1.00 91.65           O  
ATOM   3657  N   GLU A 234      -7.746 -16.971   3.039  1.00 90.15           N  
ATOM   3658  H   GLU A 234      -6.865 -17.446   3.170  1.00 90.15           H  
ATOM   3659  CA  GLU A 234      -7.870 -15.613   3.584  1.00 90.15           C  
ATOM   3660  HA  GLU A 234      -8.919 -15.387   3.776  1.00 90.15           H  
ATOM   3661  C   GLU A 234      -7.351 -14.542   2.614  1.00 90.15           C  
ATOM   3662  CB  GLU A 234      -7.109 -15.521   4.917  1.00 90.15           C  
ATOM   3663  HB2 GLU A 234      -6.063 -15.772   4.744  1.00 90.15           H  
ATOM   3664  HB3 GLU A 234      -7.165 -14.491   5.269  1.00 90.15           H  
ATOM   3665  O   GLU A 234      -7.913 -13.448   2.549  1.00 90.15           O  
ATOM   3666  CG  GLU A 234      -7.683 -16.444   6.007  1.00 90.15           C  
ATOM   3667  HG2 GLU A 234      -8.735 -16.200   6.148  1.00 90.15           H  
ATOM   3668  HG3 GLU A 234      -7.619 -17.478   5.668  1.00 90.15           H  
ATOM   3669  CD  GLU A 234      -6.951 -16.322   7.355  1.00 90.15           C  
ATOM   3670  OE1 GLU A 234      -7.366 -17.041   8.292  1.00 90.15           O  
ATOM   3671  OE2 GLU A 234      -5.993 -15.519   7.455  1.00 90.15           O  
ATOM   3672  N   LYS A 235      -6.297 -14.853   1.846  1.00 91.62           N  
ATOM   3673  H   LYS A 235      -5.911 -15.781   1.943  1.00 91.62           H  
ATOM   3674  CA  LYS A 235      -5.663 -13.955   0.868  1.00 91.62           C  
ATOM   3675  HA  LYS A 235      -6.196 -13.005   0.856  1.00 91.62           H  
ATOM   3676  C   LYS A 235      -5.775 -14.546  -0.545  1.00 91.62           C  
ATOM   3677  CB  LYS A 235      -4.200 -13.652   1.267  1.00 91.62           C  
ATOM   3678  HB2 LYS A 235      -3.757 -13.064   0.463  1.00 91.62           H  
ATOM   3679  HB3 LYS A 235      -3.644 -14.587   1.339  1.00 91.62           H  
ATOM   3680  O   LYS A 235      -4.861 -15.217  -1.018  1.00 91.62           O  
ATOM   3681  CG  LYS A 235      -4.032 -12.859   2.582  1.00 91.62           C  
ATOM   3682  HG2 LYS A 235      -4.657 -11.967   2.541  1.00 91.62           H  
ATOM   3683  HG3 LYS A 235      -4.353 -13.477   3.420  1.00 91.62           H  
ATOM   3684  CD  LYS A 235      -2.561 -12.431   2.794  1.00 91.62           C  
ATOM   3685  HD2 LYS A 235      -2.257 -11.804   1.955  1.00 91.62           H  
ATOM   3686  HD3 LYS A 235      -1.930 -13.320   2.799  1.00 91.62           H  
ATOM   3687  CE  LYS A 235      -2.336 -11.646   4.105  1.00 91.62           C  
ATOM   3688  HE2 LYS A 235      -3.018 -10.797   4.112  1.00 91.62           H  
ATOM   3689  HE3 LYS A 235      -2.586 -12.293   4.945  1.00 91.62           H  
ATOM   3690  NZ  LYS A 235      -0.933 -11.144   4.247  1.00 91.62           N  
ATOM   3691  HZ1 LYS A 235      -0.240 -11.878   4.213  1.00 91.62           H  
ATOM   3692  HZ2 LYS A 235      -0.764 -10.621   5.095  1.00 91.62           H  
ATOM   3693  HZ3 LYS A 235      -0.702 -10.502   3.502  1.00 91.62           H  
ATOM   3694  N   GLY A 236      -6.917 -14.316  -1.196  1.00 93.96           N  
ATOM   3695  H   GLY A 236      -7.639 -13.818  -0.696  1.00 93.96           H  
ATOM   3696  CA  GLY A 236      -7.161 -14.699  -2.595  1.00 93.96           C  
ATOM   3697  HA2 GLY A 236      -6.701 -15.667  -2.792  1.00 93.96           H  
ATOM   3698  HA3 GLY A 236      -8.234 -14.802  -2.755  1.00 93.96           H  
ATOM   3699  C   GLY A 236      -6.611 -13.692  -3.618  1.00 93.96           C  
ATOM   3700  O   GLY A 236      -5.975 -12.707  -3.250  1.00 93.96           O  
ATOM   3701  N   GLU A 237      -6.914 -13.900  -4.904  1.00 95.58           N  
ATOM   3702  H   GLU A 237      -7.416 -14.742  -5.147  1.00 95.58           H  
ATOM   3703  CA  GLU A 237      -6.391 -13.117  -6.048  1.00 95.58           C  
ATOM   3704  HA  GLU A 237      -5.326 -13.312  -6.172  1.00 95.58           H  
ATOM   3705  C   GLU A 237      -6.572 -11.596  -5.910  1.00 95.58           C  
ATOM   3706  CB  GLU A 237      -7.112 -13.556  -7.332  1.00 95.58           C  
ATOM   3707  HB2 GLU A 237      -6.793 -12.910  -8.150  1.00 95.58           H  
ATOM   3708  HB3 GLU A 237      -8.184 -13.429  -7.186  1.00 95.58           H  
ATOM   3709  O   GLU A 237      -5.704 -10.817  -6.297  1.00 95.58           O  
ATOM   3710  CG  GLU A 237      -6.814 -15.012  -7.717  1.00 95.58           C  
ATOM   3711  HG2 GLU A 237      -7.086 -15.657  -6.882  1.00 95.58           H  
ATOM   3712  HG3 GLU A 237      -5.743 -15.109  -7.898  1.00 95.58           H  
ATOM   3713  CD  GLU A 237      -7.585 -15.486  -8.958  1.00 95.58           C  
ATOM   3714  OE1 GLU A 237      -7.375 -16.660  -9.334  1.00 95.58           O  
ATOM   3715  OE2 GLU A 237      -8.423 -14.708  -9.469  1.00 95.58           O  
ATOM   3716  N   MET A 238      -7.669 -11.146  -5.291  1.00 95.07           N  
ATOM   3717  H   MET A 238      -8.356 -11.826  -5.000  1.00 95.07           H  
ATOM   3718  CA  MET A 238      -7.917  -9.718  -5.052  1.00 95.07           C  
ATOM   3719  HA  MET A 238      -7.981  -9.205  -6.012  1.00 95.07           H  
ATOM   3720  C   MET A 238      -6.789  -9.043  -4.253  1.00 95.07           C  
ATOM   3721  CB  MET A 238      -9.243  -9.537  -4.305  1.00 95.07           C  
ATOM   3722  HB2 MET A 238      -9.338  -8.490  -4.018  1.00 95.07           H  
ATOM   3723  HB3 MET A 238      -9.239 -10.140  -3.397  1.00 95.07           H  
ATOM   3724  O   MET A 238      -6.488  -7.875  -4.490  1.00 95.07           O  
ATOM   3725  CG  MET A 238     -10.474  -9.885  -5.142  1.00 95.07           C  
ATOM   3726  HG2 MET A 238     -10.457  -9.300  -6.061  1.00 95.07           H  
ATOM   3727  HG3 MET A 238     -10.445 -10.943  -5.403  1.00 95.07           H  
ATOM   3728  SD  MET A 238     -12.020  -9.537  -4.259  1.00 95.07           S  
ATOM   3729  CE  MET A 238     -13.208 -10.157  -5.477  1.00 95.07           C  
ATOM   3730  HE1 MET A 238     -13.092  -9.607  -6.411  1.00 95.07           H  
ATOM   3731  HE2 MET A 238     -13.033 -11.218  -5.658  1.00 95.07           H  
ATOM   3732  HE3 MET A 238     -14.222 -10.014  -5.103  1.00 95.07           H  
ATOM   3733  N   PHE A 239      -6.124  -9.769  -3.346  1.00 97.16           N  
ATOM   3734  H   PHE A 239      -6.319 -10.758  -3.280  1.00 97.16           H  
ATOM   3735  CA  PHE A 239      -5.003  -9.241  -2.560  1.00 97.16           C  
ATOM   3736  HA  PHE A 239      -5.278  -8.257  -2.180  1.00 97.16           H  
ATOM   3737  C   PHE A 239      -3.730  -9.035  -3.382  1.00 97.16           C  
ATOM   3738  CB  PHE A 239      -4.711 -10.149  -1.359  1.00 97.16           C  
ATOM   3739  HB2 PHE A 239      -4.709 -11.195  -1.666  1.00 97.16           H  
ATOM   3740  HB3 PHE A 239      -3.708  -9.932  -0.992  1.00 97.16           H  
ATOM   3741  O   PHE A 239      -2.823  -8.359  -2.905  1.00 97.16           O  
ATOM   3742  CG  PHE A 239      -5.663  -9.953  -0.203  1.00 97.16           C  
ATOM   3743  CD1 PHE A 239      -5.310  -9.084   0.845  1.00 97.16           C  
ATOM   3744  HD1 PHE A 239      -4.369  -8.554   0.812  1.00 97.16           H  
ATOM   3745  CD2 PHE A 239      -6.892 -10.634  -0.168  1.00 97.16           C  
ATOM   3746  HD2 PHE A 239      -7.162 -11.300  -0.974  1.00 97.16           H  
ATOM   3747  CE1 PHE A 239      -6.178  -8.904   1.935  1.00 97.16           C  
ATOM   3748  HE1 PHE A 239      -5.905  -8.237   2.740  1.00 97.16           H  
ATOM   3749  CE2 PHE A 239      -7.756 -10.462   0.928  1.00 97.16           C  
ATOM   3750  HE2 PHE A 239      -8.685 -11.010   0.974  1.00 97.16           H  
ATOM   3751  CZ  PHE A 239      -7.399  -9.599   1.978  1.00 97.16           C  
ATOM   3752  HZ  PHE A 239      -8.063  -9.479   2.821  1.00 97.16           H  
ATOM   3753  N   GLN A 240      -3.647  -9.561  -4.605  1.00 98.33           N  
ATOM   3754  H   GLN A 240      -4.415 -10.108  -4.965  1.00 98.33           H  
ATOM   3755  CA  GLN A 240      -2.511  -9.317  -5.499  1.00 98.33           C  
ATOM   3756  HA  GLN A 240      -1.585  -9.382  -4.928  1.00 98.33           H  
ATOM   3757  C   GLN A 240      -2.571  -7.921  -6.131  1.00 98.33           C  
ATOM   3758  CB  GLN A 240      -2.464 -10.387  -6.596  1.00 98.33           C  
ATOM   3759  HB2 GLN A 240      -1.561 -10.235  -7.189  1.00 98.33           H  
ATOM   3760  HB3 GLN A 240      -3.323 -10.272  -7.256  1.00 98.33           H  
ATOM   3761  O   GLN A 240      -1.563  -7.426  -6.632  1.00 98.33           O  
ATOM   3762  CG  GLN A 240      -2.445 -11.813  -6.034  1.00 98.33           C  
ATOM   3763  HG2 GLN A 240      -3.363 -12.019  -5.483  1.00 98.33           H  
ATOM   3764  HG3 GLN A 240      -1.607 -11.927  -5.345  1.00 98.33           H  
ATOM   3765  CD  GLN A 240      -2.337 -12.830  -7.157  1.00 98.33           C  
ATOM   3766  NE2 GLN A 240      -1.167 -13.365  -7.411  1.00 98.33           N  
ATOM   3767 HE21 GLN A 240      -0.357 -13.050  -6.897  1.00 98.33           H  
ATOM   3768 HE22 GLN A 240      -1.127 -14.023  -8.177  1.00 98.33           H  
ATOM   3769  OE1 GLN A 240      -3.304 -13.141  -7.827  1.00 98.33           O  
ATOM   3770  N   LYS A 241      -3.738  -7.265  -6.113  1.00 98.40           N  
ATOM   3771  H   LYS A 241      -4.523  -7.705  -5.655  1.00 98.40           H  
ATOM   3772  CA  LYS A 241      -3.953  -5.965  -6.755  1.00 98.40           C  
ATOM   3773  HA  LYS A 241      -3.272  -5.881  -7.602  1.00 98.40           H  
ATOM   3774  C   LYS A 241      -3.659  -4.812  -5.802  1.00 98.40           C  
ATOM   3775  CB  LYS A 241      -5.382  -5.872  -7.300  1.00 98.40           C  
ATOM   3776  HB2 LYS A 241      -5.509  -4.891  -7.758  1.00 98.40           H  
ATOM   3777  HB3 LYS A 241      -6.090  -5.966  -6.477  1.00 98.40           H  
ATOM   3778  O   LYS A 241      -4.261  -4.705  -4.734  1.00 98.40           O  
ATOM   3779  CG  LYS A 241      -5.687  -6.955  -8.345  1.00 98.40           C  
ATOM   3780  HG2 LYS A 241      -5.755  -7.929  -7.861  1.00 98.40           H  
ATOM   3781  HG3 LYS A 241      -4.892  -6.977  -9.090  1.00 98.40           H  
ATOM   3782  CD  LYS A 241      -7.013  -6.634  -9.040  1.00 98.40           C  
ATOM   3783  HD2 LYS A 241      -6.922  -5.665  -9.530  1.00 98.40           H  
ATOM   3784  HD3 LYS A 241      -7.814  -6.574  -8.303  1.00 98.40           H  
ATOM   3785  CE  LYS A 241      -7.365  -7.696 -10.085  1.00 98.40           C  
ATOM   3786  HE2 LYS A 241      -7.805  -8.556  -9.581  1.00 98.40           H  
ATOM   3787  HE3 LYS A 241      -6.454  -8.010 -10.595  1.00 98.40           H  
ATOM   3788  NZ  LYS A 241      -8.313  -7.131 -11.071  1.00 98.40           N  
ATOM   3789  HZ1 LYS A 241      -7.869  -6.392 -11.596  1.00 98.40           H  
ATOM   3790  HZ2 LYS A 241      -8.677  -7.819 -11.715  1.00 98.40           H  
ATOM   3791  HZ3 LYS A 241      -9.092  -6.720 -10.576  1.00 98.40           H  
ATOM   3792  N   ILE A 242      -2.807  -3.887  -6.239  1.00 98.57           N  
ATOM   3793  H   ILE A 242      -2.389  -4.039  -7.146  1.00 98.57           H  
ATOM   3794  CA  ILE A 242      -2.422  -2.688  -5.478  1.00 98.57           C  
ATOM   3795  HA  ILE A 242      -1.937  -3.000  -4.553  1.00 98.57           H  
ATOM   3796  C   ILE A 242      -3.663  -1.877  -5.067  1.00 98.57           C  
ATOM   3797  CB  ILE A 242      -1.405  -1.856  -6.297  1.00 98.57           C  
ATOM   3798  HB  ILE A 242      -1.811  -1.700  -7.296  1.00 98.57           H  
ATOM   3799  O   ILE A 242      -3.851  -1.617  -3.883  1.00 98.57           O  
ATOM   3800  CG1 ILE A 242      -0.063  -2.614  -6.423  1.00 98.57           C  
ATOM   3801 HG12 ILE A 242       0.411  -2.674  -5.443  1.00 98.57           H  
ATOM   3802 HG13 ILE A 242      -0.253  -3.632  -6.762  1.00 98.57           H  
ATOM   3803  CG2 ILE A 242      -1.175  -0.479  -5.660  1.00 98.57           C  
ATOM   3804 HG21 ILE A 242      -0.416   0.082  -6.206  1.00 98.57           H  
ATOM   3805 HG22 ILE A 242      -0.873  -0.579  -4.617  1.00 98.57           H  
ATOM   3806 HG23 ILE A 242      -2.087   0.116  -5.703  1.00 98.57           H  
ATOM   3807  CD1 ILE A 242       0.921  -1.979  -7.418  1.00 98.57           C  
ATOM   3808 HD11 ILE A 242       1.230  -0.988  -7.086  1.00 98.57           H  
ATOM   3809 HD12 ILE A 242       1.818  -2.595  -7.485  1.00 98.57           H  
ATOM   3810 HD13 ILE A 242       0.462  -1.907  -8.404  1.00 98.57           H  
ATOM   3811  N   LYS A 243      -4.572  -1.587  -6.012  1.00 97.34           N  
ATOM   3812  H   LYS A 243      -4.356  -1.862  -6.959  1.00 97.34           H  
ATOM   3813  CA  LYS A 243      -5.813  -0.821  -5.768  1.00 97.34           C  
ATOM   3814  HA  LYS A 243      -5.551   0.198  -5.485  1.00 97.34           H  
ATOM   3815  C   LYS A 243      -6.658  -1.397  -4.626  1.00 97.34           C  
ATOM   3816  CB  LYS A 243      -6.641  -0.801  -7.067  1.00 97.34           C  
ATOM   3817  HB2 LYS A 243      -6.869  -1.828  -7.352  1.00 97.34           H  
ATOM   3818  HB3 LYS A 243      -6.045  -0.355  -7.863  1.00 97.34           H  
ATOM   3819  O   LYS A 243      -7.181  -0.654  -3.790  1.00 97.34           O  
ATOM   3820  CG  LYS A 243      -7.961  -0.015  -6.940  1.00 97.34           C  
ATOM   3821  HG2 LYS A 243      -7.742   1.050  -6.874  1.00 97.34           H  
ATOM   3822  HG3 LYS A 243      -8.497  -0.317  -6.040  1.00 97.34           H  
ATOM   3823  CD  LYS A 243      -8.875  -0.290  -8.141  1.00 97.34           C  
ATOM   3824  HD2 LYS A 243      -8.335  -0.044  -9.055  1.00 97.34           H  
ATOM   3825  HD3 LYS A 243      -9.122  -1.352  -8.172  1.00 97.34           H  
ATOM   3826  CE  LYS A 243     -10.174   0.525  -8.105  1.00 97.34           C  
ATOM   3827  HE2 LYS A 243      -9.916   1.584  -8.147  1.00 97.34           H  
ATOM   3828  HE3 LYS A 243     -10.761   0.284  -8.991  1.00 97.34           H  
ATOM   3829  NZ  LYS A 243     -10.986   0.269  -6.892  1.00 97.34           N  
ATOM   3830  HZ1 LYS A 243     -11.840   0.808  -6.915  1.00 97.34           H  
ATOM   3831  HZ2 LYS A 243     -10.488   0.558  -6.062  1.00 97.34           H  
ATOM   3832  HZ3 LYS A 243     -11.284  -0.692  -6.802  1.00 97.34           H  
ATOM   3833  N   ILE A 244      -6.830  -2.719  -4.614  1.00 97.43           N  
ATOM   3834  H   ILE A 244      -6.329  -3.278  -5.290  1.00 97.43           H  
ATOM   3835  CA  ILE A 244      -7.652  -3.396  -3.609  1.00 97.43           C  
ATOM   3836  HA  ILE A 244      -8.612  -2.885  -3.534  1.00 97.43           H  
ATOM   3837  C   ILE A 244      -6.986  -3.287  -2.241  1.00 97.43           C  
ATOM   3838  CB  ILE A 244      -7.907  -4.866  -3.997  1.00 97.43           C  
ATOM   3839  HB  ILE A 244      -6.942  -5.365  -4.083  1.00 97.43           H  
ATOM   3840  O   ILE A 244      -7.633  -2.883  -1.276  1.00 97.43           O  
ATOM   3841  CG1 ILE A 244      -8.626  -5.017  -5.359  1.00 97.43           C  
ATOM   3842 HG12 ILE A 244      -8.736  -6.079  -5.577  1.00 97.43           H  
ATOM   3843 HG13 ILE A 244      -8.003  -4.592  -6.146  1.00 97.43           H  
ATOM   3844  CG2 ILE A 244      -8.699  -5.566  -2.878  1.00 97.43           C  
ATOM   3845 HG21 ILE A 244      -9.016  -6.554  -3.212  1.00 97.43           H  
ATOM   3846 HG22 ILE A 244      -9.581  -4.984  -2.608  1.00 97.43           H  
ATOM   3847 HG23 ILE A 244      -8.073  -5.699  -1.996  1.00 97.43           H  
ATOM   3848  CD1 ILE A 244     -10.010  -4.362  -5.446  1.00 97.43           C  
ATOM   3849 HD11 ILE A 244     -10.439  -4.573  -6.426  1.00 97.43           H  
ATOM   3850 HD12 ILE A 244     -10.676  -4.778  -4.690  1.00 97.43           H  
ATOM   3851 HD13 ILE A 244      -9.930  -3.281  -5.328  1.00 97.43           H  
ATOM   3852  N   VAL A 245      -5.685  -3.574  -2.169  1.00 98.03           N  
ATOM   3853  H   VAL A 245      -5.209  -3.871  -3.009  1.00 98.03           H  
ATOM   3854  CA  VAL A 245      -4.902  -3.463  -0.932  1.00 98.03           C  
ATOM   3855  HA  VAL A 245      -5.356  -4.096  -0.169  1.00 98.03           H  
ATOM   3856  C   VAL A 245      -4.918  -2.034  -0.399  1.00 98.03           C  
ATOM   3857  CB  VAL A 245      -3.462  -3.945  -1.164  1.00 98.03           C  
ATOM   3858  HB  VAL A 245      -3.018  -3.378  -1.982  1.00 98.03           H  
ATOM   3859  O   VAL A 245      -5.111  -1.840   0.795  1.00 98.03           O  
ATOM   3860  CG1 VAL A 245      -2.577  -3.785   0.078  1.00 98.03           C  
ATOM   3861 HG11 VAL A 245      -3.025  -4.303   0.926  1.00 98.03           H  
ATOM   3862 HG12 VAL A 245      -2.465  -2.730   0.327  1.00 98.03           H  
ATOM   3863 HG13 VAL A 245      -1.587  -4.197  -0.118  1.00 98.03           H  
ATOM   3864  CG2 VAL A 245      -3.456  -5.429  -1.537  1.00 98.03           C  
ATOM   3865 HG21 VAL A 245      -3.744  -6.043  -0.684  1.00 98.03           H  
ATOM   3866 HG22 VAL A 245      -4.134  -5.639  -2.365  1.00 98.03           H  
ATOM   3867 HG23 VAL A 245      -2.450  -5.690  -1.864  1.00 98.03           H  
ATOM   3868  N   ASP A 246      -4.798  -1.024  -1.259  1.00 97.63           N  
ATOM   3869  H   ASP A 246      -4.583  -1.232  -2.224  1.00 97.63           H  
ATOM   3870  CA  ASP A 246      -4.854   0.382  -0.850  1.00 97.63           C  
ATOM   3871  HA  ASP A 246      -4.117   0.552  -0.065  1.00 97.63           H  
ATOM   3872  C   ASP A 246      -6.210   0.769  -0.263  1.00 97.63           C  
ATOM   3873  CB  ASP A 246      -4.516   1.283  -2.041  1.00 97.63           C  
ATOM   3874  HB2 ASP A 246      -5.205   1.090  -2.863  1.00 97.63           H  
ATOM   3875  HB3 ASP A 246      -4.612   2.320  -1.722  1.00 97.63           H  
ATOM   3876  O   ASP A 246      -6.272   1.470   0.749  1.00 97.63           O  
ATOM   3877  CG  ASP A 246      -3.084   1.106  -2.511  1.00 97.63           C  
ATOM   3878  OD1 ASP A 246      -2.230   0.727  -1.673  1.00 97.63           O  
ATOM   3879  OD2 ASP A 246      -2.799   1.402  -3.686  1.00 97.63           O  
ATOM   3880  N   THR A 247      -7.293   0.253  -0.847  1.00 96.45           N  
ATOM   3881  H   THR A 247      -7.158  -0.331  -1.659  1.00 96.45           H  
ATOM   3882  CA  THR A 247      -8.648   0.478  -0.332  1.00 96.45           C  
ATOM   3883  HA  THR A 247      -8.787   1.550  -0.191  1.00 96.45           H  
ATOM   3884  C   THR A 247      -8.839  -0.190   1.032  1.00 96.45           C  
ATOM   3885  CB  THR A 247      -9.709  -0.008  -1.329  1.00 96.45           C  
ATOM   3886  HB  THR A 247      -9.656  -1.092  -1.425  1.00 96.45           H  
ATOM   3887  O   THR A 247      -9.373   0.421   1.956  1.00 96.45           O  
ATOM   3888  CG2 THR A 247     -11.115   0.389  -0.876  1.00 96.45           C  
ATOM   3889 HG21 THR A 247     -11.825   0.235  -1.689  1.00 96.45           H  
ATOM   3890 HG22 THR A 247     -11.418  -0.219  -0.024  1.00 96.45           H  
ATOM   3891 HG23 THR A 247     -11.134   1.442  -0.595  1.00 96.45           H  
ATOM   3892  OG1 THR A 247      -9.500   0.568  -2.603  1.00 96.45           O  
ATOM   3893  HG1 THR A 247      -8.670   0.228  -2.946  1.00 96.45           H  
ATOM   3894  N   LEU A 248      -8.362  -1.423   1.206  1.00 96.78           N  
ATOM   3895  H   LEU A 248      -7.908  -1.879   0.427  1.00 96.78           H  
ATOM   3896  CA  LEU A 248      -8.427  -2.124   2.494  1.00 96.78           C  
ATOM   3897  HA  LEU A 248      -9.451  -2.094   2.867  1.00 96.78           H  
ATOM   3898  C   LEU A 248      -7.556  -1.454   3.564  1.00 96.78           C  
ATOM   3899  CB  LEU A 248      -7.991  -3.585   2.291  1.00 96.78           C  
ATOM   3900  HB2 LEU A 248      -7.002  -3.591   1.833  1.00 96.78           H  
ATOM   3901  HB3 LEU A 248      -7.902  -4.059   3.269  1.00 96.78           H  
ATOM   3902  O   LEU A 248      -7.960  -1.339   4.724  1.00 96.78           O  
ATOM   3903  CG  LEU A 248      -8.945  -4.427   1.427  1.00 96.78           C  
ATOM   3904  HG  LEU A 248      -9.084  -3.957   0.453  1.00 96.78           H  
ATOM   3905  CD1 LEU A 248      -8.348  -5.816   1.210  1.00 96.78           C  
ATOM   3906 HD11 LEU A 248      -8.219  -6.329   2.163  1.00 96.78           H  
ATOM   3907 HD12 LEU A 248      -7.382  -5.724   0.715  1.00 96.78           H  
ATOM   3908 HD13 LEU A 248      -9.005  -6.405   0.569  1.00 96.78           H  
ATOM   3909  CD2 LEU A 248     -10.316  -4.581   2.082  1.00 96.78           C  
ATOM   3910 HD21 LEU A 248     -10.207  -4.958   3.099  1.00 96.78           H  
ATOM   3911 HD22 LEU A 248     -10.821  -3.615   2.094  1.00 96.78           H  
ATOM   3912 HD23 LEU A 248     -10.923  -5.276   1.503  1.00 96.78           H  
ATOM   3913  N   ASP A 249      -6.371  -0.992   3.176  1.00 97.37           N  
ATOM   3914  H   ASP A 249      -6.081  -1.168   2.225  1.00 97.37           H  
ATOM   3915  CA  ASP A 249      -5.410  -0.365   4.074  1.00 97.37           C  
ATOM   3916  HA  ASP A 249      -5.262  -1.010   4.941  1.00 97.37           H  
ATOM   3917  C   ASP A 249      -5.916   0.985   4.594  1.00 97.37           C  
ATOM   3918  CB  ASP A 249      -4.065  -0.201   3.356  1.00 97.37           C  
ATOM   3919  HB2 ASP A 249      -3.457   0.498   3.931  1.00 97.37           H  
ATOM   3920  HB3 ASP A 249      -4.225   0.246   2.374  1.00 97.37           H  
ATOM   3921  O   ASP A 249      -5.763   1.260   5.790  1.00 97.37           O  
ATOM   3922  CG  ASP A 249      -3.254  -1.495   3.206  1.00 97.37           C  
ATOM   3923  OD1 ASP A 249      -3.602  -2.563   3.760  1.00 97.37           O  
ATOM   3924  OD2 ASP A 249      -2.138  -1.407   2.644  1.00 97.37           O  
ATOM   3925  N   ILE A 250      -6.555   1.810   3.752  1.00 95.17           N  
ATOM   3926  H   ILE A 250      -6.634   1.561   2.776  1.00 95.17           H  
ATOM   3927  CA  ILE A 250      -7.138   3.075   4.223  1.00 95.17           C  
ATOM   3928  HA  ILE A 250      -6.373   3.558   4.831  1.00 95.17           H  
ATOM   3929  C   ILE A 250      -8.328   2.834   5.153  1.00 95.17           C  
ATOM   3930  CB  ILE A 250      -7.474   4.051   3.076  1.00 95.17           C  
ATOM   3931  HB  ILE A 250      -6.615   4.086   2.407  1.00 95.17           H  
ATOM   3932  O   ILE A 250      -8.399   3.468   6.203  1.00 95.17           O  
ATOM   3933  CG1 ILE A 250      -7.665   5.460   3.677  1.00 95.17           C  
ATOM   3934 HG12 ILE A 250      -6.842   5.672   4.359  1.00 95.17           H  
ATOM   3935 HG13 ILE A 250      -8.592   5.496   4.250  1.00 95.17           H  
ATOM   3936  CG2 ILE A 250      -8.705   3.628   2.258  1.00 95.17           C  
ATOM   3937 HG21 ILE A 250      -8.925   4.370   1.490  1.00 95.17           H  
ATOM   3938 HG22 ILE A 250      -9.595   3.546   2.882  1.00 95.17           H  
ATOM   3939 HG23 ILE A 250      -8.495   2.680   1.763  1.00 95.17           H  
ATOM   3940  CD1 ILE A 250      -7.689   6.577   2.636  1.00 95.17           C  
ATOM   3941 HD11 ILE A 250      -7.703   7.542   3.142  1.00 95.17           H  
ATOM   3942 HD12 ILE A 250      -6.800   6.518   2.007  1.00 95.17           H  
ATOM   3943 HD13 ILE A 250      -8.591   6.493   2.029  1.00 95.17           H  
ATOM   3944  N   ILE A 251      -9.192   1.860   4.840  1.00 96.02           N  
ATOM   3945  H   ILE A 251      -9.078   1.389   3.954  1.00 96.02           H  
ATOM   3946  CA  ILE A 251     -10.320   1.470   5.700  1.00 96.02           C  
ATOM   3947  HA  ILE A 251     -10.977   2.328   5.841  1.00 96.02           H  
ATOM   3948  C   ILE A 251      -9.811   1.070   7.082  1.00 96.02           C  
ATOM   3949  CB  ILE A 251     -11.124   0.325   5.039  1.00 96.02           C  
ATOM   3950  HB  ILE A 251     -10.430  -0.434   4.678  1.00 96.02           H  
ATOM   3951  O   ILE A 251     -10.297   1.553   8.105  1.00 96.02           O  
ATOM   3952  CG1 ILE A 251     -11.908   0.886   3.842  1.00 96.02           C  
ATOM   3953 HG12 ILE A 251     -11.263   1.516   3.230  1.00 96.02           H  
ATOM   3954 HG13 ILE A 251     -12.697   1.519   4.249  1.00 96.02           H  
ATOM   3955  CG2 ILE A 251     -12.099  -0.345   6.030  1.00 96.02           C  
ATOM   3956 HG21 ILE A 251     -12.699  -1.101   5.524  1.00 96.02           H  
ATOM   3957 HG22 ILE A 251     -12.760   0.400   6.472  1.00 96.02           H  
ATOM   3958 HG23 ILE A 251     -11.547  -0.853   6.821  1.00 96.02           H  
ATOM   3959  CD1 ILE A 251     -12.542  -0.173   2.930  1.00 96.02           C  
ATOM   3960 HD11 ILE A 251     -12.932   0.312   2.036  1.00 96.02           H  
ATOM   3961 HD12 ILE A 251     -13.369  -0.669   3.438  1.00 96.02           H  
ATOM   3962 HD13 ILE A 251     -11.794  -0.908   2.635  1.00 96.02           H  
ATOM   3963  N   HIS A 252      -8.798   0.205   7.118  1.00 96.20           N  
ATOM   3964  H   HIS A 252      -8.446  -0.162   6.245  1.00 96.20           H  
ATOM   3965  CA  HIS A 252      -8.186  -0.227   8.365  1.00 96.20           C  
ATOM   3966  HA  HIS A 252      -8.951  -0.679   8.996  1.00 96.20           H  
ATOM   3967  C   HIS A 252      -7.585   0.954   9.138  1.00 96.20           C  
ATOM   3968  CB  HIS A 252      -7.120  -1.278   8.043  1.00 96.20           C  
ATOM   3969  HB2 HIS A 252      -6.388  -0.850   7.359  1.00 96.20           H  
ATOM   3970  HB3 HIS A 252      -7.592  -2.123   7.541  1.00 96.20           H  
ATOM   3971  O   HIS A 252      -7.767   1.053  10.352  1.00 96.20           O  
ATOM   3972  CG  HIS A 252      -6.404  -1.771   9.272  1.00 96.20           C  
ATOM   3973  CD2 HIS A 252      -6.609  -2.958   9.919  1.00 96.20           C  
ATOM   3974  HD2 HIS A 252      -7.311  -3.724   9.622  1.00 96.20           H  
ATOM   3975  ND1 HIS A 252      -5.466  -1.072   9.993  1.00 96.20           N  
ATOM   3976  HD1 HIS A 252      -5.148  -0.133   9.798  1.00 96.20           H  
ATOM   3977  CE1 HIS A 252      -5.129  -1.814  11.056  1.00 96.20           C  
ATOM   3978  HE1 HIS A 252      -4.452  -1.500  11.837  1.00 96.20           H  
ATOM   3979  NE2 HIS A 252      -5.776  -2.990  11.043  1.00 96.20           N  
ATOM   3980  N   SER A 253      -6.849   1.830   8.454  1.00 95.07           N  
ATOM   3981  H   SER A 253      -6.771   1.715   7.454  1.00 95.07           H  
ATOM   3982  CA  SER A 253      -6.143   2.953   9.082  1.00 95.07           C  
ATOM   3983  HA  SER A 253      -5.545   2.573   9.910  1.00 95.07           H  
ATOM   3984  C   SER A 253      -7.115   3.980   9.661  1.00 95.07           C  
ATOM   3985  CB  SER A 253      -5.185   3.607   8.086  1.00 95.07           C  
ATOM   3986  HB2 SER A 253      -5.743   4.044   7.258  1.00 95.07           H  
ATOM   3987  HB3 SER A 253      -4.618   4.390   8.590  1.00 95.07           H  
ATOM   3988  O   SER A 253      -6.940   4.396  10.805  1.00 95.07           O  
ATOM   3989  OG  SER A 253      -4.286   2.626   7.600  1.00 95.07           O  
ATOM   3990  HG  SER A 253      -4.737   2.147   6.901  1.00 95.07           H  
ATOM   3991  N   ASP A 254      -8.180   4.311   8.931  1.00 94.71           N  
ATOM   3992  H   ASP A 254      -8.262   3.942   7.994  1.00 94.71           H  
ATOM   3993  CA  ASP A 254      -9.230   5.226   9.382  1.00 94.71           C  
ATOM   3994  HA  ASP A 254      -8.785   6.181   9.661  1.00 94.71           H  
ATOM   3995  C   ASP A 254      -9.967   4.680  10.605  1.00 94.71           C  
ATOM   3996  CB  ASP A 254     -10.239   5.450   8.249  1.00 94.71           C  
ATOM   3997  HB2 ASP A 254     -10.537   4.485   7.839  1.00 94.71           H  
ATOM   3998  HB3 ASP A 254     -11.129   5.921   8.667  1.00 94.71           H  
ATOM   3999  O   ASP A 254     -10.079   5.364  11.624  1.00 94.71           O  
ATOM   4000  CG  ASP A 254      -9.730   6.347   7.125  1.00 94.71           C  
ATOM   4001  OD1 ASP A 254      -8.669   6.998   7.262  1.00 94.71           O  
ATOM   4002  OD2 ASP A 254     -10.471   6.511   6.130  1.00 94.71           O  
ATOM   4003  N   ILE A 255     -10.417   3.420  10.542  1.00 95.42           N  
ATOM   4004  H   ILE A 255     -10.304   2.912   9.676  1.00 95.42           H  
ATOM   4005  CA  ILE A 255     -11.113   2.778  11.664  1.00 95.42           C  
ATOM   4006  HA  ILE A 255     -11.943   3.420  11.960  1.00 95.42           H  
ATOM   4007  C   ILE A 255     -10.205   2.706  12.890  1.00 95.42           C  
ATOM   4008  CB  ILE A 255     -11.659   1.389  11.255  1.00 95.42           C  
ATOM   4009  HB  ILE A 255     -10.843   0.818  10.812  1.00 95.42           H  
ATOM   4010  O   ILE A 255     -10.632   3.029  14.000  1.00 95.42           O  
ATOM   4011  CG1 ILE A 255     -12.795   1.518  10.212  1.00 95.42           C  
ATOM   4012 HG12 ILE A 255     -13.688   1.924  10.688  1.00 95.42           H  
ATOM   4013 HG13 ILE A 255     -12.495   2.211   9.426  1.00 95.42           H  
ATOM   4014  CG2 ILE A 255     -12.171   0.615  12.487  1.00 95.42           C  
ATOM   4015 HG21 ILE A 255     -12.921   1.206  13.012  1.00 95.42           H  
ATOM   4016 HG22 ILE A 255     -12.608  -0.340  12.193  1.00 95.42           H  
ATOM   4017 HG23 ILE A 255     -11.344   0.393  13.161  1.00 95.42           H  
ATOM   4018  CD1 ILE A 255     -13.174   0.192   9.541  1.00 95.42           C  
ATOM   4019 HD11 ILE A 255     -13.643  -0.486  10.254  1.00 95.42           H  
ATOM   4020 HD12 ILE A 255     -13.883   0.389   8.738  1.00 95.42           H  
ATOM   4021 HD13 ILE A 255     -12.284  -0.279   9.123  1.00 95.42           H  
ATOM   4022  N   ARG A 256      -8.942   2.313  12.702  1.00 94.43           N  
ATOM   4023  H   ARG A 256      -8.649   2.084  11.763  1.00 94.43           H  
ATOM   4024  CA  ARG A 256      -7.963   2.252  13.788  1.00 94.43           C  
ATOM   4025  HA  ARG A 256      -8.353   1.601  14.571  1.00 94.43           H  
ATOM   4026  C   ARG A 256      -7.758   3.619  14.434  1.00 94.43           C  
ATOM   4027  CB  ARG A 256      -6.650   1.672  13.248  1.00 94.43           C  
ATOM   4028  HB2 ARG A 256      -6.288   2.287  12.424  1.00 94.43           H  
ATOM   4029  HB3 ARG A 256      -6.840   0.666  12.876  1.00 94.43           H  
ATOM   4030  O   ARG A 256      -7.734   3.681  15.662  1.00 94.43           O  
ATOM   4031  CG  ARG A 256      -5.575   1.613  14.337  1.00 94.43           C  
ATOM   4032  HG2 ARG A 256      -5.967   1.074  15.200  1.00 94.43           H  
ATOM   4033  HG3 ARG A 256      -5.303   2.624  14.641  1.00 94.43           H  
ATOM   4034  CD  ARG A 256      -4.322   0.916  13.807  1.00 94.43           C  
ATOM   4035  HD2 ARG A 256      -4.588  -0.072  13.431  1.00 94.43           H  
ATOM   4036  HD3 ARG A 256      -3.923   1.497  12.975  1.00 94.43           H  
ATOM   4037  NE  ARG A 256      -3.285   0.788  14.847  1.00 94.43           N  
ATOM   4038  HE  ARG A 256      -2.494   1.410  14.768  1.00 94.43           H  
ATOM   4039  NH1 ARG A 256      -4.228  -0.944  16.024  1.00 94.43           N  
ATOM   4040 HH11 ARG A 256      -4.163  -1.629  16.764  1.00 94.43           H  
ATOM   4041 HH12 ARG A 256      -5.021  -0.909  15.399  1.00 94.43           H  
ATOM   4042  NH2 ARG A 256      -2.220  -0.166  16.614  1.00 94.43           N  
ATOM   4043 HH21 ARG A 256      -1.415   0.411  16.418  1.00 94.43           H  
ATOM   4044 HH22 ARG A 256      -2.111  -0.933  17.262  1.00 94.43           H  
ATOM   4045  CZ  ARG A 256      -3.251  -0.102  15.822  1.00 94.43           C  
ATOM   4046  N   LYS A 257      -7.623   4.678  13.633  1.00 93.20           N  
ATOM   4047  H   LYS A 257      -7.659   4.529  12.634  1.00 93.20           H  
ATOM   4048  CA  LYS A 257      -7.402   6.047  14.111  1.00 93.20           C  
ATOM   4049  HA  LYS A 257      -6.495   6.076  14.713  1.00 93.20           H  
ATOM   4050  C   LYS A 257      -8.535   6.500  15.025  1.00 93.20           C  
ATOM   4051  CB  LYS A 257      -7.210   6.971  12.900  1.00 93.20           C  
ATOM   4052  HB2 LYS A 257      -8.127   7.022  12.313  1.00 93.20           H  
ATOM   4053  HB3 LYS A 257      -6.423   6.550  12.274  1.00 93.20           H  
ATOM   4054  O   LYS A 257      -8.283   6.805  16.184  1.00 93.20           O  
ATOM   4055  CG  LYS A 257      -6.791   8.387  13.314  1.00 93.20           C  
ATOM   4056  HG2 LYS A 257      -5.924   8.320  13.970  1.00 93.20           H  
ATOM   4057  HG3 LYS A 257      -7.605   8.879  13.847  1.00 93.20           H  
ATOM   4058  CD  LYS A 257      -6.423   9.206  12.071  1.00 93.20           C  
ATOM   4059  HD2 LYS A 257      -7.324   9.424  11.497  1.00 93.20           H  
ATOM   4060  HD3 LYS A 257      -5.749   8.618  11.448  1.00 93.20           H  
ATOM   4061  CE  LYS A 257      -5.739  10.517  12.478  1.00 93.20           C  
ATOM   4062  HE2 LYS A 257      -5.603  10.510  13.560  1.00 93.20           H  
ATOM   4063  HE3 LYS A 257      -6.397  11.352  12.239  1.00 93.20           H  
ATOM   4064  NZ  LYS A 257      -4.413  10.672  11.808  1.00 93.20           N  
ATOM   4065  HZ1 LYS A 257      -3.923  11.503  12.108  1.00 93.20           H  
ATOM   4066  HZ2 LYS A 257      -3.781   9.915  12.024  1.00 93.20           H  
ATOM   4067  HZ3 LYS A 257      -4.459  10.668  10.799  1.00 93.20           H  
ATOM   4068  N   VAL A 258      -9.785   6.403  14.566  1.00 92.22           N  
ATOM   4069  H   VAL A 258      -9.927   6.113  13.609  1.00 92.22           H  
ATOM   4070  CA  VAL A 258     -10.946   6.803  15.382  1.00 92.22           C  
ATOM   4071  HA  VAL A 258     -10.792   7.828  15.720  1.00 92.22           H  
ATOM   4072  C   VAL A 258     -11.086   5.938  16.632  1.00 92.22           C  
ATOM   4073  CB  VAL A 258     -12.256   6.759  14.578  1.00 92.22           C  
ATOM   4074  HB  VAL A 258     -12.457   5.735  14.264  1.00 92.22           H  
ATOM   4075  O   VAL A 258     -11.393   6.445  17.706  1.00 92.22           O  
ATOM   4076  CG1 VAL A 258     -13.424   7.270  15.425  1.00 92.22           C  
ATOM   4077 HG11 VAL A 258     -13.686   6.542  16.192  1.00 92.22           H  
ATOM   4078 HG12 VAL A 258     -14.298   7.465  14.803  1.00 92.22           H  
ATOM   4079 HG13 VAL A 258     -13.146   8.206  15.910  1.00 92.22           H  
ATOM   4080  CG2 VAL A 258     -12.171   7.644  13.340  1.00 92.22           C  
ATOM   4081 HG21 VAL A 258     -13.114   7.613  12.794  1.00 92.22           H  
ATOM   4082 HG22 VAL A 258     -11.383   7.265  12.689  1.00 92.22           H  
ATOM   4083 HG23 VAL A 258     -11.945   8.672  13.625  1.00 92.22           H  
ATOM   4084  N   ILE A 259     -10.826   4.630  16.544  1.00 93.45           N  
ATOM   4085  H   ILE A 259     -10.598   4.237  15.642  1.00 93.45           H  
ATOM   4086  CA  ILE A 259     -10.872   3.759  17.727  1.00 93.45           C  
ATOM   4087  HA  ILE A 259     -11.850   3.873  18.194  1.00 93.45           H  
ATOM   4088  C   ILE A 259      -9.849   4.201  18.782  1.00 93.45           C  
ATOM   4089  CB  ILE A 259     -10.729   2.276  17.322  1.00 93.45           C  
ATOM   4090  HB  ILE A 259      -9.924   2.186  16.593  1.00 93.45           H  
ATOM   4091  O   ILE A 259     -10.199   4.284  19.962  1.00 93.45           O  
ATOM   4092  CG1 ILE A 259     -12.053   1.809  16.677  1.00 93.45           C  
ATOM   4093 HG12 ILE A 259     -12.852   1.850  17.418  1.00 93.45           H  
ATOM   4094 HG13 ILE A 259     -12.322   2.489  15.869  1.00 93.45           H  
ATOM   4095  CG2 ILE A 259     -10.380   1.382  18.529  1.00 93.45           C  
ATOM   4096 HG21 ILE A 259      -9.392   1.643  18.908  1.00 93.45           H  
ATOM   4097 HG22 ILE A 259     -10.337   0.334  18.234  1.00 93.45           H  
ATOM   4098 HG23 ILE A 259     -11.123   1.509  19.316  1.00 93.45           H  
ATOM   4099  CD1 ILE A 259     -11.995   0.391  16.095  1.00 93.45           C  
ATOM   4100 HD11 ILE A 259     -11.101   0.278  15.482  1.00 93.45           H  
ATOM   4101 HD12 ILE A 259     -12.877   0.221  15.479  1.00 93.45           H  
ATOM   4102 HD13 ILE A 259     -11.988  -0.351  16.894  1.00 93.45           H  
ATOM   4103  N   ILE A 260      -8.609   4.488  18.381  1.00 92.42           N  
ATOM   4104  H   ILE A 260      -8.405   4.465  17.392  1.00 92.42           H  
ATOM   4105  CA  ILE A 260      -7.559   4.967  19.293  1.00 92.42           C  
ATOM   4106  HA  ILE A 260      -7.472   4.275  20.131  1.00 92.42           H  
ATOM   4107  C   ILE A 260      -7.942   6.325  19.886  1.00 92.42           C  
ATOM   4108  CB  ILE A 260      -6.198   5.020  18.558  1.00 92.42           C  
ATOM   4109  HB  ILE A 260      -6.336   5.529  17.604  1.00 92.42           H  
ATOM   4110  O   ILE A 260      -7.861   6.504  21.104  1.00 92.42           O  
ATOM   4111  CG1 ILE A 260      -5.703   3.579  18.291  1.00 92.42           C  
ATOM   4112 HG12 ILE A 260      -5.451   3.102  19.238  1.00 92.42           H  
ATOM   4113 HG13 ILE A 260      -6.503   2.997  17.833  1.00 92.42           H  
ATOM   4114  CG2 ILE A 260      -5.144   5.803  19.365  1.00 92.42           C  
ATOM   4115 HG21 ILE A 260      -4.184   5.807  18.847  1.00 92.42           H  
ATOM   4116 HG22 ILE A 260      -5.026   5.375  20.361  1.00 92.42           H  
ATOM   4117 HG23 ILE A 260      -5.441   6.847  19.454  1.00 92.42           H  
ATOM   4118  CD1 ILE A 260      -4.489   3.503  17.357  1.00 92.42           C  
ATOM   4119 HD11 ILE A 260      -3.601   3.902  17.847  1.00 92.42           H  
ATOM   4120 HD12 ILE A 260      -4.686   4.069  16.446  1.00 92.42           H  
ATOM   4121 HD13 ILE A 260      -4.301   2.461  17.100  1.00 92.42           H  
ATOM   4122  N   ASP A 261      -8.383   7.252  19.041  1.00 91.24           N  
ATOM   4123  H   ASP A 261      -8.385   7.053  18.051  1.00 91.24           H  
ATOM   4124  CA  ASP A 261      -8.627   8.633  19.438  1.00 91.24           C  
ATOM   4125  HA  ASP A 261      -7.805   8.956  20.076  1.00 91.24           H  
ATOM   4126  C   ASP A 261      -9.903   8.790  20.263  1.00 91.24           C  
ATOM   4127  CB  ASP A 261      -8.639   9.546  18.201  1.00 91.24           C  
ATOM   4128  HB2 ASP A 261      -9.329   9.144  17.459  1.00 91.24           H  
ATOM   4129  HB3 ASP A 261      -9.003  10.529  18.499  1.00 91.24           H  
ATOM   4130  O   ASP A 261      -9.905   9.581  21.198  1.00 91.24           O  
ATOM   4131  CG  ASP A 261      -7.247   9.732  17.576  1.00 91.24           C  
ATOM   4132  OD1 ASP A 261      -6.243   9.498  18.292  1.00 91.24           O  
ATOM   4133  OD2 ASP A 261      -7.185  10.142  16.393  1.00 91.24           O  
ATOM   4134  N   ASP A 262     -10.958   8.018  20.021  1.00 91.37           N  
ATOM   4135  H   ASP A 262     -10.929   7.438  19.194  1.00 91.37           H  
ATOM   4136  CA  ASP A 262     -12.267   8.301  20.619  1.00 91.37           C  
ATOM   4137  HA  ASP A 262     -12.206   9.188  21.251  1.00 91.37           H  
ATOM   4138  C   ASP A 262     -12.804   7.194  21.536  1.00 91.37           C  
ATOM   4139  CB  ASP A 262     -13.255   8.646  19.501  1.00 91.37           C  
ATOM   4140  HB2 ASP A 262     -14.245   8.726  19.952  1.00 91.37           H  
ATOM   4141  HB3 ASP A 262     -13.288   7.835  18.773  1.00 91.37           H  
ATOM   4142  O   ASP A 262     -13.630   7.474  22.407  1.00 91.37           O  
ATOM   4143  CG  ASP A 262     -12.949   9.977  18.800  1.00 91.37           C  
ATOM   4144  OD1 ASP A 262     -12.480  10.907  19.492  1.00 91.37           O  
ATOM   4145  OD2 ASP A 262     -13.277  10.093  17.597  1.00 91.37           O  
ATOM   4146  N   TYR A 263     -12.328   5.950  21.410  1.00 93.01           N  
ATOM   4147  H   TYR A 263     -11.623   5.784  20.706  1.00 93.01           H  
ATOM   4148  CA  TYR A 263     -12.880   4.813  22.163  1.00 93.01           C  
ATOM   4149  HA  TYR A 263     -13.762   5.140  22.714  1.00 93.01           H  
ATOM   4150  C   TYR A 263     -11.919   4.246  23.209  1.00 93.01           C  
ATOM   4151  CB  TYR A 263     -13.356   3.719  21.201  1.00 93.01           C  
ATOM   4152  HB2 TYR A 263     -12.544   3.436  20.531  1.00 93.01           H  
ATOM   4153  HB3 TYR A 263     -13.611   2.835  21.785  1.00 93.01           H  
ATOM   4154  O   TYR A 263     -12.309   4.048  24.366  1.00 93.01           O  
ATOM   4155  CG  TYR A 263     -14.567   4.103  20.377  1.00 93.01           C  
ATOM   4156  CD1 TYR A 263     -15.860   3.770  20.829  1.00 93.01           C  
ATOM   4157  HD1 TYR A 263     -15.986   3.263  21.774  1.00 93.01           H  
ATOM   4158  CD2 TYR A 263     -14.405   4.792  19.161  1.00 93.01           C  
ATOM   4159  HD2 TYR A 263     -13.427   5.116  18.837  1.00 93.01           H  
ATOM   4160  CE1 TYR A 263     -16.990   4.115  20.063  1.00 93.01           C  
ATOM   4161  HE1 TYR A 263     -17.982   3.875  20.417  1.00 93.01           H  
ATOM   4162  CE2 TYR A 263     -15.526   5.088  18.370  1.00 93.01           C  
ATOM   4163  HE2 TYR A 263     -15.406   5.625  17.441  1.00 93.01           H  
ATOM   4164  OH  TYR A 263     -17.902   5.087  18.062  1.00 93.01           O  
ATOM   4165  HH  TYR A 263     -18.739   4.853  18.469  1.00 93.01           H  
ATOM   4166  CZ  TYR A 263     -16.823   4.765  18.822  1.00 93.01           C  
ATOM   4167  N   ILE A 264     -10.669   3.962  22.831  1.00 91.95           N  
ATOM   4168  H   ILE A 264     -10.386   4.208  21.893  1.00 91.95           H  
ATOM   4169  CA  ILE A 264      -9.707   3.287  23.711  1.00 91.95           C  
ATOM   4170  HA  ILE A 264     -10.169   2.360  24.051  1.00 91.95           H  
ATOM   4171  C   ILE A 264      -9.437   4.134  24.960  1.00 91.95           C  
ATOM   4172  CB  ILE A 264      -8.413   2.920  22.951  1.00 91.95           C  
ATOM   4173  HB  ILE A 264      -8.032   3.825  22.477  1.00 91.95           H  
ATOM   4174  O   ILE A 264      -8.994   5.275  24.889  1.00 91.95           O  
ATOM   4175  CG1 ILE A 264      -8.666   1.877  21.837  1.00 91.95           C  
ATOM   4176 HG12 ILE A 264      -7.741   1.739  21.276  1.00 91.95           H  
ATOM   4177 HG13 ILE A 264      -9.404   2.280  21.143  1.00 91.95           H  
ATOM   4178  CG2 ILE A 264      -7.318   2.401  23.903  1.00 91.95           C  
ATOM   4179 HG21 ILE A 264      -6.970   3.212  24.543  1.00 91.95           H  
ATOM   4180 HG22 ILE A 264      -7.695   1.588  24.524  1.00 91.95           H  
ATOM   4181 HG23 ILE A 264      -6.463   2.052  23.324  1.00 91.95           H  
ATOM   4182  CD1 ILE A 264      -9.171   0.497  22.286  1.00 91.95           C  
ATOM   4183 HD11 ILE A 264     -10.138   0.585  22.781  1.00 91.95           H  
ATOM   4184 HD12 ILE A 264      -9.292  -0.137  21.408  1.00 91.95           H  
ATOM   4185 HD13 ILE A 264      -8.453   0.025  22.957  1.00 91.95           H  
ATOM   4186  N   GLY A 265      -9.730   3.560  26.131  1.00 92.88           N  
ATOM   4187  H   GLY A 265     -10.158   2.645  26.111  1.00 92.88           H  
ATOM   4188  CA  GLY A 265      -9.556   4.216  27.432  1.00 92.88           C  
ATOM   4189  HA2 GLY A 265      -9.635   3.468  28.221  1.00 92.88           H  
ATOM   4190  HA3 GLY A 265      -8.558   4.653  27.473  1.00 92.88           H  
ATOM   4191  C   GLY A 265     -10.560   5.334  27.743  1.00 92.88           C  
ATOM   4192  O   GLY A 265     -10.505   5.890  28.837  1.00 92.88           O  
ATOM   4193  N   LYS A 266     -11.476   5.653  26.820  1.00 93.00           N  
ATOM   4194  H   LYS A 266     -11.433   5.163  25.937  1.00 93.00           H  
ATOM   4195  CA  LYS A 266     -12.420   6.781  26.923  1.00 93.00           C  
ATOM   4196  HA  LYS A 266     -12.206   7.366  27.817  1.00 93.00           H  
ATOM   4197  C   LYS A 266     -13.875   6.335  27.058  1.00 93.00           C  
ATOM   4198  CB  LYS A 266     -12.234   7.689  25.695  1.00 93.00           C  
ATOM   4199  HB2 LYS A 266     -13.012   8.453  25.685  1.00 93.00           H  
ATOM   4200  HB3 LYS A 266     -12.328   7.092  24.788  1.00 93.00           H  
ATOM   4201  O   LYS A 266     -14.671   7.031  27.681  1.00 93.00           O  
ATOM   4202  CG  LYS A 266     -10.862   8.380  25.717  1.00 93.00           C  
ATOM   4203  HG2 LYS A 266     -10.828   9.069  26.561  1.00 93.00           H  
ATOM   4204  HG3 LYS A 266     -10.078   7.636  25.849  1.00 93.00           H  
ATOM   4205  CD  LYS A 266     -10.570   9.148  24.424  1.00 93.00           C  
ATOM   4206  HD2 LYS A 266     -11.309   9.936  24.275  1.00 93.00           H  
ATOM   4207  HD3 LYS A 266     -10.607   8.458  23.581  1.00 93.00           H  
ATOM   4208  CE  LYS A 266      -9.161   9.743  24.546  1.00 93.00           C  
ATOM   4209  HE2 LYS A 266      -8.474   8.930  24.781  1.00 93.00           H  
ATOM   4210  HE3 LYS A 266      -9.149  10.454  25.373  1.00 93.00           H  
ATOM   4211  NZ  LYS A 266      -8.721  10.401  23.299  1.00 93.00           N  
ATOM   4212  HZ1 LYS A 266      -8.793   9.749  22.532  1.00 93.00           H  
ATOM   4213  HZ2 LYS A 266      -9.362  11.123  23.001  1.00 93.00           H  
ATOM   4214  HZ3 LYS A 266      -7.772  10.746  23.324  1.00 93.00           H  
ATOM   4215  N   VAL A 267     -14.215   5.164  26.520  1.00 93.68           N  
ATOM   4216  H   VAL A 267     -13.509   4.665  25.997  1.00 93.68           H  
ATOM   4217  CA  VAL A 267     -15.579   4.618  26.511  1.00 93.68           C  
ATOM   4218  HA  VAL A 267     -16.245   5.311  27.025  1.00 93.68           H  
ATOM   4219  C   VAL A 267     -15.617   3.289  27.270  1.00 93.68           C  
ATOM   4220  CB  VAL A 267     -16.085   4.493  25.060  1.00 93.68           C  
ATOM   4221  HB  VAL A 267     -15.438   3.812  24.509  1.00 93.68           H  
ATOM   4222  O   VAL A 267     -14.747   2.434  27.102  1.00 93.68           O  
ATOM   4223  CG1 VAL A 267     -17.517   3.958  25.006  1.00 93.68           C  
ATOM   4224 HG11 VAL A 267     -18.184   4.599  25.582  1.00 93.68           H  
ATOM   4225 HG12 VAL A 267     -17.544   2.942  25.401  1.00 93.68           H  
ATOM   4226 HG13 VAL A 267     -17.860   3.929  23.972  1.00 93.68           H  
ATOM   4227  CG2 VAL A 267     -16.088   5.853  24.347  1.00 93.68           C  
ATOM   4228 HG21 VAL A 267     -16.728   6.560  24.875  1.00 93.68           H  
ATOM   4229 HG22 VAL A 267     -15.080   6.264  24.296  1.00 93.68           H  
ATOM   4230 HG23 VAL A 267     -16.447   5.740  23.324  1.00 93.68           H  
ATOM   4231  N   THR A 268     -16.623   3.093  28.129  1.00 94.91           N  
ATOM   4232  H   THR A 268     -17.349   3.792  28.204  1.00 94.91           H  
ATOM   4233  CA  THR A 268     -16.789   1.839  28.882  1.00 94.91           C  
ATOM   4234  HA  THR A 268     -15.825   1.583  29.323  1.00 94.91           H  
ATOM   4235  C   THR A 268     -17.191   0.688  27.957  1.00 94.91           C  
ATOM   4236  CB  THR A 268     -17.807   1.972  30.028  1.00 94.91           C  
ATOM   4237  HB  THR A 268     -17.951   0.995  30.489  1.00 94.91           H  
ATOM   4238  O   THR A 268     -17.966   0.871  27.022  1.00 94.91           O  
ATOM   4239  CG2 THR A 268     -17.348   2.952  31.105  1.00 94.91           C  
ATOM   4240 HG21 THR A 268     -16.379   2.640  31.497  1.00 94.91           H  
ATOM   4241 HG22 THR A 268     -18.068   2.967  31.923  1.00 94.91           H  
ATOM   4242 HG23 THR A 268     -17.255   3.955  30.690  1.00 94.91           H  
ATOM   4243  OG1 THR A 268     -19.042   2.443  29.556  1.00 94.91           O  
ATOM   4244  HG1 THR A 268     -19.625   2.568  30.309  1.00 94.91           H  
ATOM   4245  N   ASN A 269     -16.708  -0.528  28.228  1.00 95.35           N  
ATOM   4246  H   ASN A 269     -16.061  -0.637  28.995  1.00 95.35           H  
ATOM   4247  CA  ASN A 269     -17.022  -1.711  27.420  1.00 95.35           C  
ATOM   4248  HA  ASN A 269     -17.098  -1.400  26.378  1.00 95.35           H  
ATOM   4249  C   ASN A 269     -18.389  -2.330  27.785  1.00 95.35           C  
ATOM   4250  CB  ASN A 269     -15.857  -2.710  27.518  1.00 95.35           C  
ATOM   4251  HB2 ASN A 269     -15.800  -3.107  28.531  1.00 95.35           H  
ATOM   4252  HB3 ASN A 269     -14.920  -2.206  27.282  1.00 95.35           H  
ATOM   4253  O   ASN A 269     -18.460  -3.455  28.281  1.00 95.35           O  
ATOM   4254  CG  ASN A 269     -16.017  -3.868  26.547  1.00 95.35           C  
ATOM   4255  ND2 ASN A 269     -15.246  -4.910  26.710  1.00 95.35           N  
ATOM   4256 HD21 ASN A 269     -15.288  -5.651  26.025  1.00 95.35           H  
ATOM   4257 HD22 ASN A 269     -14.700  -4.971  27.558  1.00 95.35           H  
ATOM   4258  OD1 ASN A 269     -16.799  -3.848  25.616  1.00 95.35           O  
ATOM   4259  N   SER A 270     -19.473  -1.579  27.586  1.00 96.17           N  
ATOM   4260  H   SER A 270     -19.348  -0.665  27.174  1.00 96.17           H  
ATOM   4261  CA  SER A 270     -20.847  -2.088  27.674  1.00 96.17           C  
ATOM   4262  HA  SER A 270     -20.870  -2.934  28.361  1.00 96.17           H  
ATOM   4263  C   SER A 270     -21.338  -2.582  26.311  1.00 96.17           C  
ATOM   4264  CB  SER A 270     -21.794  -1.020  28.233  1.00 96.17           C  
ATOM   4265  HB2 SER A 270     -21.405  -0.648  29.182  1.00 96.17           H  
ATOM   4266  HB3 SER A 270     -22.774  -1.464  28.406  1.00 96.17           H  
ATOM   4267  O   SER A 270     -20.818  -2.173  25.271  1.00 96.17           O  
ATOM   4268  OG  SER A 270     -21.928   0.052  27.322  1.00 96.17           O  
ATOM   4269  HG  SER A 270     -22.613   0.649  27.632  1.00 96.17           H  
ATOM   4270  N   TYR A 271     -22.362  -3.441  26.300  1.00 96.08           N  
ATOM   4271  H   TYR A 271     -22.759  -3.755  27.174  1.00 96.08           H  
ATOM   4272  CA  TYR A 271     -23.029  -3.851  25.061  1.00 96.08           C  
ATOM   4273  HA  TYR A 271     -22.318  -4.384  24.431  1.00 96.08           H  
ATOM   4274  C   TYR A 271     -23.531  -2.642  24.257  1.00 96.08           C  
ATOM   4275  CB  TYR A 271     -24.183  -4.798  25.397  1.00 96.08           C  
ATOM   4276  HB2 TYR A 271     -23.780  -5.692  25.875  1.00 96.08           H  
ATOM   4277  HB3 TYR A 271     -24.848  -4.315  26.112  1.00 96.08           H  
ATOM   4278  O   TYR A 271     -23.241  -2.540  23.068  1.00 96.08           O  
ATOM   4279  CG  TYR A 271     -24.984  -5.206  24.178  1.00 96.08           C  
ATOM   4280  CD1 TYR A 271     -26.274  -4.677  23.978  1.00 96.08           C  
ATOM   4281  HD1 TYR A 271     -26.703  -3.987  24.690  1.00 96.08           H  
ATOM   4282  CD2 TYR A 271     -24.432  -6.099  23.238  1.00 96.08           C  
ATOM   4283  HD2 TYR A 271     -23.444  -6.505  23.394  1.00 96.08           H  
ATOM   4284  CE1 TYR A 271     -27.024  -5.060  22.851  1.00 96.08           C  
ATOM   4285  HE1 TYR A 271     -28.024  -4.677  22.710  1.00 96.08           H  
ATOM   4286  CE2 TYR A 271     -25.174  -6.466  22.100  1.00 96.08           C  
ATOM   4287  HE2 TYR A 271     -24.753  -7.145  21.374  1.00 96.08           H  
ATOM   4288  OH  TYR A 271     -27.191  -6.312  20.813  1.00 96.08           O  
ATOM   4289  HH  TYR A 271     -26.676  -6.860  20.216  1.00 96.08           H  
ATOM   4290  CZ  TYR A 271     -26.474  -5.950  21.910  1.00 96.08           C  
ATOM   4291  N   ASP A 272     -24.165  -1.676  24.924  1.00 95.82           N  
ATOM   4292  H   ASP A 272     -24.512  -1.877  25.851  1.00 95.82           H  
ATOM   4293  CA  ASP A 272     -24.655  -0.449  24.288  1.00 95.82           C  
ATOM   4294  HA  ASP A 272     -25.388  -0.716  23.526  1.00 95.82           H  
ATOM   4295  C   ASP A 272     -23.529   0.337  23.604  1.00 95.82           C  
ATOM   4296  CB  ASP A 272     -25.346   0.439  25.333  1.00 95.82           C  
ATOM   4297  HB2 ASP A 272     -24.626   0.698  26.110  1.00 95.82           H  
ATOM   4298  HB3 ASP A 272     -25.664   1.363  24.849  1.00 95.82           H  
ATOM   4299  O   ASP A 272     -23.670   0.757  22.457  1.00 95.82           O  
ATOM   4300  CG  ASP A 272     -26.572  -0.210  25.980  1.00 95.82           C  
ATOM   4301  OD1 ASP A 272     -27.092  -1.190  25.405  1.00 95.82           O  
ATOM   4302  OD2 ASP A 272     -26.931   0.260  27.080  1.00 95.82           O  
ATOM   4303  N   ASN A 273     -22.369   0.474  24.252  1.00 95.20           N  
ATOM   4304  H   ASN A 273     -22.282   0.091  25.183  1.00 95.20           H  
ATOM   4305  CA  ASN A 273     -21.226   1.169  23.660  1.00 95.20           C  
ATOM   4306  HA  ASN A 273     -21.576   2.106  23.228  1.00 95.20           H  
ATOM   4307  C   ASN A 273     -20.586   0.380  22.510  1.00 95.20           C  
ATOM   4308  CB  ASN A 273     -20.209   1.494  24.758  1.00 95.20           C  
ATOM   4309  HB2 ASN A 273     -20.022   0.603  25.358  1.00 95.20           H  
ATOM   4310  HB3 ASN A 273     -19.269   1.791  24.291  1.00 95.20           H  
ATOM   4311  O   ASN A 273     -20.134   0.990  21.538  1.00 95.20           O  
ATOM   4312  CG  ASN A 273     -20.652   2.634  25.658  1.00 95.20           C  
ATOM   4313  ND2 ASN A 273     -20.076   2.749  26.825  1.00 95.20           N  
ATOM   4314 HD21 ASN A 273     -19.366   2.087  27.101  1.00 95.20           H  
ATOM   4315 HD22 ASN A 273     -20.392   3.499  27.423  1.00 95.20           H  
ATOM   4316  OD1 ASN A 273     -21.495   3.451  25.337  1.00 95.20           O  
ATOM   4317  N   LYS A 274     -20.589  -0.962  22.562  1.00 95.47           N  
ATOM   4318  H   LYS A 274     -20.970  -1.404  23.386  1.00 95.47           H  
ATOM   4319  CA  LYS A 274     -20.220  -1.795  21.402  1.00 95.47           C  
ATOM   4320  HA  LYS A 274     -19.224  -1.512  21.063  1.00 95.47           H  
ATOM   4321  C   LYS A 274     -21.171  -1.526  20.233  1.00 95.47           C  
ATOM   4322  CB  LYS A 274     -20.227  -3.298  21.745  1.00 95.47           C  
ATOM   4323  HB2 LYS A 274     -20.074  -3.854  20.820  1.00 95.47           H  
ATOM   4324  HB3 LYS A 274     -21.210  -3.573  22.126  1.00 95.47           H  
ATOM   4325  O   LYS A 274     -20.705  -1.357  19.110  1.00 95.47           O  
ATOM   4326  CG  LYS A 274     -19.155  -3.757  22.749  1.00 95.47           C  
ATOM   4327  HG2 LYS A 274     -19.219  -3.166  23.663  1.00 95.47           H  
ATOM   4328  HG3 LYS A 274     -18.165  -3.613  22.316  1.00 95.47           H  
ATOM   4329  CD  LYS A 274     -19.364  -5.247  23.086  1.00 95.47           C  
ATOM   4330  HD2 LYS A 274     -20.392  -5.393  23.419  1.00 95.47           H  
ATOM   4331  HD3 LYS A 274     -19.202  -5.841  22.187  1.00 95.47           H  
ATOM   4332  CE  LYS A 274     -18.418  -5.724  24.195  1.00 95.47           C  
ATOM   4333  HE2 LYS A 274     -17.390  -5.546  23.879  1.00 95.47           H  
ATOM   4334  HE3 LYS A 274     -18.593  -5.105  25.075  1.00 95.47           H  
ATOM   4335  NZ  LYS A 274     -18.610  -7.159  24.551  1.00 95.47           N  
ATOM   4336  HZ1 LYS A 274     -19.519  -7.319  24.961  1.00 95.47           H  
ATOM   4337  HZ2 LYS A 274     -17.921  -7.454  25.228  1.00 95.47           H  
ATOM   4338  HZ3 LYS A 274     -18.521  -7.771  23.753  1.00 95.47           H  
ATOM   4339  N   CYS A 275     -22.477  -1.434  20.487  1.00 95.67           N  
ATOM   4340  H   CYS A 275     -22.799  -1.629  21.424  1.00 95.67           H  
ATOM   4341  CA  CYS A 275     -23.481  -1.109  19.472  1.00 95.67           C  
ATOM   4342  HA  CYS A 275     -23.383  -1.806  18.640  1.00 95.67           H  
ATOM   4343  C   CYS A 275     -23.281   0.298  18.887  1.00 95.67           C  
ATOM   4344  CB  CYS A 275     -24.882  -1.289  20.070  1.00 95.67           C  
ATOM   4345  HB2 CYS A 275     -25.631  -0.903  19.379  1.00 95.67           H  
ATOM   4346  HB3 CYS A 275     -24.962  -0.749  21.014  1.00 95.67           H  
ATOM   4347  O   CYS A 275     -23.345   0.455  17.670  1.00 95.67           O  
ATOM   4348  SG  CYS A 275     -25.185  -3.058  20.346  1.00 95.67           S  
ATOM   4349  HG  CYS A 275     -26.146  -2.933  21.266  1.00 95.67           H  
ATOM   4350  N   LEU A 276     -22.961   1.302  19.711  1.00 94.35           N  
ATOM   4351  H   LEU A 276     -22.990   1.133  20.707  1.00 94.35           H  
ATOM   4352  CA  LEU A 276     -22.623   2.646  19.226  1.00 94.35           C  
ATOM   4353  HA  LEU A 276     -23.444   3.011  18.609  1.00 94.35           H  
ATOM   4354  C   LEU A 276     -21.385   2.635  18.317  1.00 94.35           C  
ATOM   4355  CB  LEU A 276     -22.414   3.606  20.412  1.00 94.35           C  
ATOM   4356  HB2 LEU A 276     -21.984   4.532  20.028  1.00 94.35           H  
ATOM   4357  HB3 LEU A 276     -21.685   3.167  21.093  1.00 94.35           H  
ATOM   4358  O   LEU A 276     -21.413   3.250  17.254  1.00 94.35           O  
ATOM   4359  CG  LEU A 276     -23.686   3.965  21.202  1.00 94.35           C  
ATOM   4360  HG  LEU A 276     -24.159   3.060  21.581  1.00 94.35           H  
ATOM   4361  CD1 LEU A 276     -23.308   4.851  22.389  1.00 94.35           C  
ATOM   4362 HD11 LEU A 276     -22.606   4.322  23.033  1.00 94.35           H  
ATOM   4363 HD12 LEU A 276     -24.198   5.080  22.975  1.00 94.35           H  
ATOM   4364 HD13 LEU A 276     -22.850   5.778  22.042  1.00 94.35           H  
ATOM   4365  CD2 LEU A 276     -24.707   4.724  20.351  1.00 94.35           C  
ATOM   4366 HD21 LEU A 276     -25.092   4.077  19.563  1.00 94.35           H  
ATOM   4367 HD22 LEU A 276     -24.246   5.607  19.909  1.00 94.35           H  
ATOM   4368 HD23 LEU A 276     -25.547   5.028  20.976  1.00 94.35           H  
ATOM   4369  N   LEU A 277     -20.326   1.906  18.689  1.00 94.89           N  
ATOM   4370  H   LEU A 277     -20.352   1.443  19.586  1.00 94.89           H  
ATOM   4371  CA  LEU A 277     -19.140   1.731  17.840  1.00 94.89           C  
ATOM   4372  HA  LEU A 277     -18.757   2.717  17.576  1.00 94.89           H  
ATOM   4373  C   LEU A 277     -19.477   1.024  16.518  1.00 94.89           C  
ATOM   4374  CB  LEU A 277     -18.058   0.976  18.637  1.00 94.89           C  
ATOM   4375  HB2 LEU A 277     -17.786   1.572  19.508  1.00 94.89           H  
ATOM   4376  HB3 LEU A 277     -18.482   0.040  19.000  1.00 94.89           H  
ATOM   4377  O   LEU A 277     -19.018   1.446  15.460  1.00 94.89           O  
ATOM   4378  CG  LEU A 277     -16.782   0.640  17.840  1.00 94.89           C  
ATOM   4379  HG  LEU A 277     -17.037  -0.045  17.031  1.00 94.89           H  
ATOM   4380  CD1 LEU A 277     -16.075   1.857  17.250  1.00 94.89           C  
ATOM   4381 HD11 LEU A 277     -16.746   2.431  16.610  1.00 94.89           H  
ATOM   4382 HD12 LEU A 277     -15.702   2.487  18.058  1.00 94.89           H  
ATOM   4383 HD13 LEU A 277     -15.222   1.540  16.651  1.00 94.89           H  
ATOM   4384  CD2 LEU A 277     -15.776  -0.055  18.760  1.00 94.89           C  
ATOM   4385 HD21 LEU A 277     -14.914  -0.379  18.177  1.00 94.89           H  
ATOM   4386 HD22 LEU A 277     -16.239  -0.922  19.231  1.00 94.89           H  
ATOM   4387 HD23 LEU A 277     -15.445   0.635  19.536  1.00 94.89           H  
ATOM   4388  N   ILE A 278     -20.307  -0.020  16.561  1.00 96.14           N  
ATOM   4389  H   ILE A 278     -20.630  -0.331  17.467  1.00 96.14           H  
ATOM   4390  CA  ILE A 278     -20.776  -0.735  15.366  1.00 96.14           C  
ATOM   4391  HA  ILE A 278     -19.910  -1.115  14.823  1.00 96.14           H  
ATOM   4392  C   ILE A 278     -21.506   0.216  14.410  1.00 96.14           C  
ATOM   4393  CB  ILE A 278     -21.657  -1.933  15.786  1.00 96.14           C  
ATOM   4394  HB  ILE A 278     -22.345  -1.604  16.565  1.00 96.14           H  
ATOM   4395  O   ILE A 278     -21.196   0.231  13.220  1.00 96.14           O  
ATOM   4396  CG1 ILE A 278     -20.772  -3.061  16.356  1.00 96.14           C  
ATOM   4397 HG12 ILE A 278     -20.011  -2.637  17.011  1.00 96.14           H  
ATOM   4398 HG13 ILE A 278     -20.254  -3.566  15.541  1.00 96.14           H  
ATOM   4399  CG2 ILE A 278     -22.500  -2.465  14.618  1.00 96.14           C  
ATOM   4400 HG21 ILE A 278     -21.851  -2.685  13.770  1.00 96.14           H  
ATOM   4401 HG22 ILE A 278     -23.041  -3.369  14.898  1.00 96.14           H  
ATOM   4402 HG23 ILE A 278     -23.244  -1.729  14.312  1.00 96.14           H  
ATOM   4403  CD1 ILE A 278     -21.557  -4.100  17.164  1.00 96.14           C  
ATOM   4404 HD11 ILE A 278     -20.850  -4.792  17.622  1.00 96.14           H  
ATOM   4405 HD12 ILE A 278     -22.125  -3.612  17.955  1.00 96.14           H  
ATOM   4406 HD13 ILE A 278     -22.234  -4.664  16.522  1.00 96.14           H  
ATOM   4407  N   VAL A 279     -22.434   1.032  14.921  1.00 94.89           N  
ATOM   4408  H   VAL A 279     -22.638   0.964  15.908  1.00 94.89           H  
ATOM   4409  CA  VAL A 279     -23.179   2.021  14.121  1.00 94.89           C  
ATOM   4410  HA  VAL A 279     -23.657   1.511  13.285  1.00 94.89           H  
ATOM   4411  C   VAL A 279     -22.238   3.068  13.518  1.00 94.89           C  
ATOM   4412  CB  VAL A 279     -24.280   2.683  14.975  1.00 94.89           C  
ATOM   4413  HB  VAL A 279     -23.848   3.031  15.914  1.00 94.89           H  
ATOM   4414  O   VAL A 279     -22.397   3.430  12.351  1.00 94.89           O  
ATOM   4415  CG1 VAL A 279     -24.942   3.880  14.279  1.00 94.89           C  
ATOM   4416 HG11 VAL A 279     -25.774   4.247  14.880  1.00 94.89           H  
ATOM   4417 HG12 VAL A 279     -25.312   3.586  13.297  1.00 94.89           H  
ATOM   4418 HG13 VAL A 279     -24.227   4.695  14.161  1.00 94.89           H  
ATOM   4419  CG2 VAL A 279     -25.393   1.674  15.290  1.00 94.89           C  
ATOM   4420 HG21 VAL A 279     -26.121   2.126  15.964  1.00 94.89           H  
ATOM   4421 HG22 VAL A 279     -25.894   1.373  14.370  1.00 94.89           H  
ATOM   4422 HG23 VAL A 279     -24.983   0.786  15.770  1.00 94.89           H  
ATOM   4423  N   ALA A 280     -21.237   3.520  14.275  1.00 93.49           N  
ATOM   4424  H   ALA A 280     -21.173   3.213  15.235  1.00 93.49           H  
ATOM   4425  CA  ALA A 280     -20.260   4.501  13.811  1.00 93.49           C  
ATOM   4426  HA  ALA A 280     -20.795   5.379  13.450  1.00 93.49           H  
ATOM   4427  C   ALA A 280     -19.404   3.961  12.651  1.00 93.49           C  
ATOM   4428  CB  ALA A 280     -19.405   4.924  15.009  1.00 93.49           C  
ATOM   4429  HB1 ALA A 280     -20.040   5.134  15.870  1.00 93.49           H  
ATOM   4430  HB2 ALA A 280     -18.696   4.141  15.276  1.00 93.49           H  
ATOM   4431  HB3 ALA A 280     -18.864   5.837  14.758  1.00 93.49           H  
ATOM   4432  O   ALA A 280     -19.310   4.596  11.599  1.00 93.49           O  
ATOM   4433  N   ILE A 281     -18.855   2.747  12.797  1.00 95.92           N  
ATOM   4434  H   ILE A 281     -18.962   2.280  13.686  1.00 95.92           H  
ATOM   4435  CA  ILE A 281     -18.087   2.081  11.732  1.00 95.92           C  
ATOM   4436  HA  ILE A 281     -17.301   2.758  11.397  1.00 95.92           H  
ATOM   4437  C   ILE A 281     -18.989   1.792  10.526  1.00 95.92           C  
ATOM   4438  CB  ILE A 281     -17.425   0.780  12.243  1.00 95.92           C  
ATOM   4439  HB  ILE A 281     -18.215   0.133  12.623  1.00 95.92           H  
ATOM   4440  O   ILE A 281     -18.574   2.006   9.390  1.00 95.92           O  
ATOM   4441  CG1 ILE A 281     -16.415   1.054  13.381  1.00 95.92           C  
ATOM   4442 HG12 ILE A 281     -15.534   1.546  12.969  1.00 95.92           H  
ATOM   4443 HG13 ILE A 281     -16.852   1.730  14.116  1.00 95.92           H  
ATOM   4444  CG2 ILE A 281     -16.681   0.051  11.101  1.00 95.92           C  
ATOM   4445 HG21 ILE A 281     -17.330  -0.141  10.246  1.00 95.92           H  
ATOM   4446 HG22 ILE A 281     -15.852   0.667  10.751  1.00 95.92           H  
ATOM   4447 HG23 ILE A 281     -16.300  -0.913  11.437  1.00 95.92           H  
ATOM   4448  CD1 ILE A 281     -15.975  -0.217  14.121  1.00 95.92           C  
ATOM   4449 HD11 ILE A 281     -15.427  -0.885  13.457  1.00 95.92           H  
ATOM   4450 HD12 ILE A 281     -16.848  -0.732  14.522  1.00 95.92           H  
ATOM   4451 HD13 ILE A 281     -15.314   0.053  14.944  1.00 95.92           H  
ATOM   4452  N   LYS A 282     -20.230   1.336  10.742  1.00 95.83           N  
ATOM   4453  H   LYS A 282     -20.526   1.159  11.691  1.00 95.83           H  
ATOM   4454  CA  LYS A 282     -21.175   1.081   9.645  1.00 95.83           C  
ATOM   4455  HA  LYS A 282     -20.697   0.401   8.940  1.00 95.83           H  
ATOM   4456  C   LYS A 282     -21.468   2.359   8.858  1.00 95.83           C  
ATOM   4457  CB  LYS A 282     -22.450   0.416  10.190  1.00 95.83           C  
ATOM   4458  HB2 LYS A 282     -22.877   1.047  10.969  1.00 95.83           H  
ATOM   4459  HB3 LYS A 282     -22.178  -0.537  10.644  1.00 95.83           H  
ATOM   4460  O   LYS A 282     -21.416   2.320   7.636  1.00 95.83           O  
ATOM   4461  CG  LYS A 282     -23.541   0.159   9.134  1.00 95.83           C  
ATOM   4462  HG2 LYS A 282     -23.929   1.117   8.789  1.00 95.83           H  
ATOM   4463  HG3 LYS A 282     -24.360  -0.373   9.618  1.00 95.83           H  
ATOM   4464  CD  LYS A 282     -23.079  -0.657   7.913  1.00 95.83           C  
ATOM   4465  HD2 LYS A 282     -22.672  -1.619   8.224  1.00 95.83           H  
ATOM   4466  HD3 LYS A 282     -22.306  -0.102   7.380  1.00 95.83           H  
ATOM   4467  CE  LYS A 282     -24.271  -0.877   6.972  1.00 95.83           C  
ATOM   4468  HE2 LYS A 282     -24.975  -0.057   7.118  1.00 95.83           H  
ATOM   4469  HE3 LYS A 282     -24.783  -1.801   7.241  1.00 95.83           H  
ATOM   4470  NZ  LYS A 282     -23.868  -0.913   5.544  1.00 95.83           N  
ATOM   4471  HZ1 LYS A 282     -23.321  -0.102   5.292  1.00 95.83           H  
ATOM   4472  HZ2 LYS A 282     -23.314  -1.733   5.340  1.00 95.83           H  
ATOM   4473  HZ3 LYS A 282     -24.671  -0.903   4.932  1.00 95.83           H  
ATOM   4474  N   SER A 283     -21.666   3.485   9.542  1.00 94.02           N  
ATOM   4475  H   SER A 283     -21.685   3.432  10.550  1.00 94.02           H  
ATOM   4476  CA  SER A 283     -21.867   4.789   8.893  1.00 94.02           C  
ATOM   4477  HA  SER A 283     -22.736   4.731   8.238  1.00 94.02           H  
ATOM   4478  C   SER A 283     -20.659   5.194   8.038  1.00 94.02           C  
ATOM   4479  CB  SER A 283     -22.119   5.882   9.937  1.00 94.02           C  
ATOM   4480  HB2 SER A 283     -21.233   6.003  10.560  1.00 94.02           H  
ATOM   4481  HB3 SER A 283     -22.312   6.823   9.421  1.00 94.02           H  
ATOM   4482  O   SER A 283     -20.831   5.684   6.928  1.00 94.02           O  
ATOM   4483  OG  SER A 283     -23.227   5.582  10.766  1.00 94.02           O  
ATOM   4484  HG  SER A 283     -23.034   4.772  11.244  1.00 94.02           H  
ATOM   4485  N   TYR A 284     -19.432   4.948   8.518  1.00 95.50           N  
ATOM   4486  H   TYR A 284     -19.341   4.567   9.449  1.00 95.50           H  
ATOM   4487  CA  TYR A 284     -18.213   5.151   7.725  1.00 95.50           C  
ATOM   4488  HA  TYR A 284     -18.175   6.191   7.398  1.00 95.50           H  
ATOM   4489  C   TYR A 284     -18.213   4.292   6.453  1.00 95.50           C  
ATOM   4490  CB  TYR A 284     -16.977   4.877   8.598  1.00 95.50           C  
ATOM   4491  HB2 TYR A 284     -17.118   3.958   9.168  1.00 95.50           H  
ATOM   4492  HB3 TYR A 284     -16.893   5.688   9.321  1.00 95.50           H  
ATOM   4493  O   TYR A 284     -17.983   4.812   5.363  1.00 95.50           O  
ATOM   4494  CG  TYR A 284     -15.665   4.760   7.843  1.00 95.50           C  
ATOM   4495  CD1 TYR A 284     -15.209   3.503   7.404  1.00 95.50           C  
ATOM   4496  HD1 TYR A 284     -15.782   2.614   7.624  1.00 95.50           H  
ATOM   4497  CD2 TYR A 284     -14.898   5.908   7.577  1.00 95.50           C  
ATOM   4498  HD2 TYR A 284     -15.209   6.864   7.971  1.00 95.50           H  
ATOM   4499  CE1 TYR A 284     -14.018   3.411   6.658  1.00 95.50           C  
ATOM   4500  HE1 TYR A 284     -13.665   2.455   6.299  1.00 95.50           H  
ATOM   4501  CE2 TYR A 284     -13.717   5.824   6.819  1.00 95.50           C  
ATOM   4502  HE2 TYR A 284     -13.135   6.708   6.604  1.00 95.50           H  
ATOM   4503  OH  TYR A 284     -12.140   4.481   5.613  1.00 95.50           O  
ATOM   4504  HH  TYR A 284     -11.615   5.283   5.657  1.00 95.50           H  
ATOM   4505  CZ  TYR A 284     -13.279   4.573   6.346  1.00 95.50           C  
ATOM   4506  N   LEU A 285     -18.521   2.996   6.569  1.00 96.46           N  
ATOM   4507  H   LEU A 285     -18.736   2.633   7.487  1.00 96.46           H  
ATOM   4508  CA  LEU A 285     -18.569   2.096   5.414  1.00 96.46           C  
ATOM   4509  HA  LEU A 285     -17.625   2.176   4.875  1.00 96.46           H  
ATOM   4510  C   LEU A 285     -19.659   2.502   4.412  1.00 96.46           C  
ATOM   4511  CB  LEU A 285     -18.756   0.642   5.878  1.00 96.46           C  
ATOM   4512  HB2 LEU A 285     -19.681   0.576   6.451  1.00 96.46           H  
ATOM   4513  HB3 LEU A 285     -18.872   0.022   4.989  1.00 96.46           H  
ATOM   4514  O   LEU A 285     -19.403   2.483   3.216  1.00 96.46           O  
ATOM   4515  CG  LEU A 285     -17.602   0.065   6.716  1.00 96.46           C  
ATOM   4516  HG  LEU A 285     -17.460   0.661   7.617  1.00 96.46           H  
ATOM   4517  CD1 LEU A 285     -17.945  -1.363   7.140  1.00 96.46           C  
ATOM   4518 HD11 LEU A 285     -18.919  -1.366   7.629  1.00 96.46           H  
ATOM   4519 HD12 LEU A 285     -17.189  -1.731   7.833  1.00 96.46           H  
ATOM   4520 HD13 LEU A 285     -17.987  -2.010   6.264  1.00 96.46           H  
ATOM   4521  CD2 LEU A 285     -16.276   0.035   5.952  1.00 96.46           C  
ATOM   4522 HD21 LEU A 285     -15.521  -0.495   6.533  1.00 96.46           H  
ATOM   4523 HD22 LEU A 285     -16.413  -0.453   4.988  1.00 96.46           H  
ATOM   4524 HD23 LEU A 285     -15.926   1.054   5.782  1.00 96.46           H  
ATOM   4525  N   GLU A 286     -20.831   2.945   4.865  1.00 95.57           N  
ATOM   4526  H   GLU A 286     -20.998   2.935   5.861  1.00 95.57           H  
ATOM   4527  CA  GLU A 286     -21.906   3.437   3.987  1.00 95.57           C  
ATOM   4528  HA  GLU A 286     -22.168   2.669   3.260  1.00 95.57           H  
ATOM   4529  C   GLU A 286     -21.508   4.690   3.191  1.00 95.57           C  
ATOM   4530  CB  GLU A 286     -23.147   3.754   4.829  1.00 95.57           C  
ATOM   4531  HB2 GLU A 286     -23.853   4.324   4.225  1.00 95.57           H  
ATOM   4532  HB3 GLU A 286     -22.847   4.367   5.679  1.00 95.57           H  
ATOM   4533  O   GLU A 286     -21.923   4.866   2.046  1.00 95.57           O  
ATOM   4534  CG  GLU A 286     -23.850   2.482   5.318  1.00 95.57           C  
ATOM   4535  HG2 GLU A 286     -23.134   1.833   5.821  1.00 95.57           H  
ATOM   4536  HG3 GLU A 286     -24.222   1.937   4.450  1.00 95.57           H  
ATOM   4537  CD  GLU A 286     -25.017   2.766   6.274  1.00 95.57           C  
ATOM   4538  OE1 GLU A 286     -25.762   1.795   6.539  1.00 95.57           O  
ATOM   4539  OE2 GLU A 286     -25.150   3.910   6.766  1.00 95.57           O  
ATOM   4540  N   GLU A 287     -20.670   5.566   3.746  1.00 94.24           N  
ATOM   4541  H   GLU A 287     -20.373   5.424   4.701  1.00 94.24           H  
ATOM   4542  CA  GLU A 287     -20.089   6.666   2.970  1.00 94.24           C  
ATOM   4543  HA  GLU A 287     -20.876   7.177   2.417  1.00 94.24           H  
ATOM   4544  C   GLU A 287     -19.096   6.147   1.913  1.00 94.24           C  
ATOM   4545  CB  GLU A 287     -19.432   7.679   3.911  1.00 94.24           C  
ATOM   4546  HB2 GLU A 287     -18.774   7.117   4.574  1.00 94.24           H  
ATOM   4547  HB3 GLU A 287     -18.833   8.377   3.326  1.00 94.24           H  
ATOM   4548  O   GLU A 287     -19.060   6.665   0.793  1.00 94.24           O  
ATOM   4549  CG  GLU A 287     -20.395   8.481   4.804  1.00 94.24           C  
ATOM   4550  HG2 GLU A 287     -19.814   9.194   5.389  1.00 94.24           H  
ATOM   4551  HG3 GLU A 287     -20.872   7.799   5.508  1.00 94.24           H  
ATOM   4552  CD  GLU A 287     -21.484   9.239   4.035  1.00 94.24           C  
ATOM   4553  OE1 GLU A 287     -22.640   9.298   4.522  1.00 94.24           O  
ATOM   4554  OE2 GLU A 287     -21.225   9.755   2.929  1.00 94.24           O  
ATOM   4555  N   LEU A 288     -18.352   5.071   2.198  1.00 95.14           N  
ATOM   4556  H   LEU A 288     -18.438   4.654   3.114  1.00 95.14           H  
ATOM   4557  CA  LEU A 288     -17.513   4.415   1.188  1.00 95.14           C  
ATOM   4558  HA  LEU A 288     -16.911   5.191   0.714  1.00 95.14           H  
ATOM   4559  C   LEU A 288     -18.337   3.738   0.084  1.00 95.14           C  
ATOM   4560  CB  LEU A 288     -16.549   3.399   1.812  1.00 95.14           C  
ATOM   4561  HB2 LEU A 288     -17.117   2.568   2.231  1.00 95.14           H  
ATOM   4562  HB3 LEU A 288     -15.935   2.999   1.006  1.00 95.14           H  
ATOM   4563  O   LEU A 288     -17.927   3.780  -1.080  1.00 95.14           O  
ATOM   4564  CG  LEU A 288     -15.622   3.944   2.901  1.00 95.14           C  
ATOM   4565  HG  LEU A 288     -16.193   4.162   3.804  1.00 95.14           H  
ATOM   4566  CD1 LEU A 288     -14.602   2.870   3.224  1.00 95.14           C  
ATOM   4567 HD11 LEU A 288     -14.028   2.611   2.335  1.00 95.14           H  
ATOM   4568 HD12 LEU A 288     -15.107   1.985   3.613  1.00 95.14           H  
ATOM   4569 HD13 LEU A 288     -13.923   3.266   3.979  1.00 95.14           H  
ATOM   4570  CD2 LEU A 288     -14.862   5.194   2.484  1.00 95.14           C  
ATOM   4571 HD21 LEU A 288     -14.310   5.007   1.563  1.00 95.14           H  
ATOM   4572 HD22 LEU A 288     -15.571   6.010   2.346  1.00 95.14           H  
ATOM   4573 HD23 LEU A 288     -14.173   5.482   3.278  1.00 95.14           H  
ATOM   4574  N   GLU A 289     -19.500   3.175   0.416  1.00 95.90           N  
ATOM   4575  H   GLU A 289     -19.724   3.106   1.399  1.00 95.90           H  
ATOM   4576  CA  GLU A 289     -20.468   2.640  -0.554  1.00 95.90           C  
ATOM   4577  HA  GLU A 289     -19.994   1.862  -1.153  1.00 95.90           H  
ATOM   4578  C   GLU A 289     -20.931   3.746  -1.514  1.00 95.90           C  
ATOM   4579  CB  GLU A 289     -21.686   2.022   0.161  1.00 95.90           C  
ATOM   4580  HB2 GLU A 289     -22.149   2.772   0.802  1.00 95.90           H  
ATOM   4581  HB3 GLU A 289     -22.417   1.735  -0.594  1.00 95.90           H  
ATOM   4582  O   GLU A 289     -20.804   3.613  -2.732  1.00 95.90           O  
ATOM   4583  CG  GLU A 289     -21.352   0.778   0.994  1.00 95.90           C  
ATOM   4584  HG2 GLU A 289     -21.034   0.005   0.294  1.00 95.90           H  
ATOM   4585  HG3 GLU A 289     -20.512   0.988   1.656  1.00 95.90           H  
ATOM   4586  CD  GLU A 289     -22.521   0.246   1.840  1.00 95.90           C  
ATOM   4587  OE1 GLU A 289     -22.327  -0.734   2.600  1.00 95.90           O  
ATOM   4588  OE2 GLU A 289     -23.634   0.804   1.782  1.00 95.90           O  
ATOM   4589  N   LYS A 290     -21.360   4.901  -0.981  1.00 94.28           N  
ATOM   4590  H   LYS A 290     -21.438   4.946   0.025  1.00 94.28           H  
ATOM   4591  CA  LYS A 290     -21.736   6.084  -1.789  1.00 94.28           C  
ATOM   4592  HA  LYS A 290     -22.557   5.823  -2.456  1.00 94.28           H  
ATOM   4593  C   LYS A 290     -20.591   6.583  -2.664  1.00 94.28           C  
ATOM   4594  CB  LYS A 290     -22.151   7.233  -0.866  1.00 94.28           C  
ATOM   4595  HB2 LYS A 290     -22.294   8.136  -1.459  1.00 94.28           H  
ATOM   4596  HB3 LYS A 290     -21.344   7.421  -0.158  1.00 94.28           H  
ATOM   4597  O   LYS A 290     -20.807   7.128  -3.746  1.00 94.28           O  
ATOM   4598  CG  LYS A 290     -23.448   6.953  -0.102  1.00 94.28           C  
ATOM   4599  HG2 LYS A 290     -24.291   6.948  -0.792  1.00 94.28           H  
ATOM   4600  HG3 LYS A 290     -23.393   5.979   0.384  1.00 94.28           H  
ATOM   4601  CD  LYS A 290     -23.644   8.042   0.954  1.00 94.28           C  
ATOM   4602  HD2 LYS A 290     -23.923   8.981   0.474  1.00 94.28           H  
ATOM   4603  HD3 LYS A 290     -22.707   8.187   1.491  1.00 94.28           H  
ATOM   4604  CE  LYS A 290     -24.708   7.610   1.956  1.00 94.28           C  
ATOM   4605  HE2 LYS A 290     -24.429   6.625   2.332  1.00 94.28           H  
ATOM   4606  HE3 LYS A 290     -25.673   7.526   1.456  1.00 94.28           H  
ATOM   4607  NZ  LYS A 290     -24.765   8.565   3.083  1.00 94.28           N  
ATOM   4608  HZ1 LYS A 290     -23.849   8.667   3.496  1.00 94.28           H  
ATOM   4609  HZ2 LYS A 290     -25.354   8.229   3.832  1.00 94.28           H  
ATOM   4610  HZ3 LYS A 290     -25.016   9.497   2.787  1.00 94.28           H  
ATOM   4611  N   SER A 291     -19.363   6.421  -2.184  1.00 91.73           N  
ATOM   4612  H   SER A 291     -19.284   6.044  -1.250  1.00 91.73           H  
ATOM   4613  CA  SER A 291     -18.151   6.831  -2.882  1.00 91.73           C  
ATOM   4614  HA  SER A 291     -18.351   7.807  -3.324  1.00 91.73           H  
ATOM   4615  C   SER A 291     -17.759   5.884  -4.032  1.00 91.73           C  
ATOM   4616  CB  SER A 291     -17.042   7.015  -1.838  1.00 91.73           C  
ATOM   4617  HB2 SER A 291     -17.461   7.400  -0.909  1.00 91.73           H  
ATOM   4618  HB3 SER A 291     -16.296   7.737  -2.171  1.00 91.73           H  
ATOM   4619  O   SER A 291     -16.901   6.268  -4.834  1.00 91.73           O  
ATOM   4620  OG  SER A 291     -16.351   5.825  -1.593  1.00 91.73           O  
ATOM   4621  HG  SER A 291     -16.974   5.146  -1.325  1.00 91.73           H  
ATOM   4622  N   ALA A 292     -18.415   4.717  -4.137  1.00 93.77           N  
ATOM   4623  H   ALA A 292     -19.151   4.531  -3.470  1.00 93.77           H  
ATOM   4624  CA  ALA A 292     -18.122   3.615  -5.054  1.00 93.77           C  
ATOM   4625  HA  ALA A 292     -18.805   2.812  -4.775  1.00 93.77           H  
ATOM   4626  C   ALA A 292     -16.714   3.012  -4.876  1.00 93.77           C  
ATOM   4627  CB  ALA A 292     -18.488   4.005  -6.494  1.00 93.77           C  
ATOM   4628  HB1 ALA A 292     -19.508   4.387  -6.524  1.00 93.77           H  
ATOM   4629  HB2 ALA A 292     -18.422   3.127  -7.136  1.00 93.77           H  
ATOM   4630  HB3 ALA A 292     -17.800   4.765  -6.864  1.00 93.77           H  
ATOM   4631  O   ALA A 292     -16.082   2.579  -5.839  1.00 93.77           O  
ATOM   4632  N   LEU A 293     -16.217   2.984  -3.635  1.00 94.89           N  
ATOM   4633  H   LEU A 293     -16.779   3.373  -2.892  1.00 94.89           H  
ATOM   4634  CA  LEU A 293     -14.989   2.261  -3.277  1.00 94.89           C  
ATOM   4635  HA  LEU A 293     -14.349   2.165  -4.154  1.00 94.89           H  
ATOM   4636  C   LEU A 293     -15.277   0.823  -2.826  1.00 94.89           C  
ATOM   4637  CB  LEU A 293     -14.231   3.046  -2.193  1.00 94.89           C  
ATOM   4638  HB2 LEU A 293     -14.900   3.221  -1.350  1.00 94.89           H  
ATOM   4639  HB3 LEU A 293     -13.405   2.430  -1.839  1.00 94.89           H  
ATOM   4640  O   LEU A 293     -14.462  -0.073  -3.046  1.00 94.89           O  
ATOM   4641  CG  LEU A 293     -13.657   4.395  -2.667  1.00 94.89           C  
ATOM   4642  HG  LEU A 293     -14.459   5.044  -3.019  1.00 94.89           H  
ATOM   4643  CD1 LEU A 293     -12.942   5.081  -1.501  1.00 94.89           C  
ATOM   4644 HD11 LEU A 293     -12.134   4.451  -1.132  1.00 94.89           H  
ATOM   4645 HD12 LEU A 293     -13.656   5.262  -0.698  1.00 94.89           H  
ATOM   4646 HD13 LEU A 293     -12.534   6.039  -1.826  1.00 94.89           H  
ATOM   4647  CD2 LEU A 293     -12.669   4.240  -3.822  1.00 94.89           C  
ATOM   4648 HD21 LEU A 293     -12.192   5.197  -4.033  1.00 94.89           H  
ATOM   4649 HD22 LEU A 293     -11.916   3.496  -3.562  1.00 94.89           H  
ATOM   4650 HD23 LEU A 293     -13.195   3.918  -4.721  1.00 94.89           H  
ATOM   4651  N   ILE A 294     -16.449   0.594  -2.233  1.00 96.78           N  
ATOM   4652  H   ILE A 294     -17.098   1.362  -2.138  1.00 96.78           H  
ATOM   4653  CA  ILE A 294     -16.954  -0.728  -1.854  1.00 96.78           C  
ATOM   4654  HA  ILE A 294     -16.350  -1.487  -2.352  1.00 96.78           H  
ATOM   4655  C   ILE A 294     -18.384  -0.912  -2.381  1.00 96.78           C  
ATOM   4656  CB  ILE A 294     -16.827  -0.965  -0.327  1.00 96.78           C  
ATOM   4657  HB  ILE A 294     -17.150  -1.986  -0.127  1.00 96.78           H  
ATOM   4658  O   ILE A 294     -19.082   0.074  -2.623  1.00 96.78           O  
ATOM   4659  CG1 ILE A 294     -17.734  -0.035   0.503  1.00 96.78           C  
ATOM   4660 HG12 ILE A 294     -18.762  -0.155   0.159  1.00 96.78           H  
ATOM   4661 HG13 ILE A 294     -17.442   1.003   0.349  1.00 96.78           H  
ATOM   4662  CG2 ILE A 294     -15.357  -0.847   0.129  1.00 96.78           C  
ATOM   4663 HG21 ILE A 294     -15.042   0.197   0.121  1.00 96.78           H  
ATOM   4664 HG22 ILE A 294     -14.710  -1.411  -0.543  1.00 96.78           H  
ATOM   4665 HG23 ILE A 294     -15.237  -1.248   1.135  1.00 96.78           H  
ATOM   4666  CD1 ILE A 294     -17.708  -0.352   2.004  1.00 96.78           C  
ATOM   4667 HD11 ILE A 294     -16.748  -0.069   2.437  1.00 96.78           H  
ATOM   4668 HD12 ILE A 294     -18.494   0.208   2.510  1.00 96.78           H  
ATOM   4669 HD13 ILE A 294     -17.886  -1.416   2.163  1.00 96.78           H  
ATOM   4670  N   GLU A 295     -18.811  -2.158  -2.587  1.00 97.22           N  
ATOM   4671  H   GLU A 295     -18.186  -2.920  -2.365  1.00 97.22           H  
ATOM   4672  CA  GLU A 295     -20.210  -2.482  -2.900  1.00 97.22           C  
ATOM   4673  HA  GLU A 295     -20.536  -1.873  -3.742  1.00 97.22           H  
ATOM   4674  C   GLU A 295     -21.119  -2.177  -1.707  1.00 97.22           C  
ATOM   4675  CB  GLU A 295     -20.408  -3.966  -3.254  1.00 97.22           C  
ATOM   4676  HB2 GLU A 295     -20.079  -4.571  -2.408  1.00 97.22           H  
ATOM   4677  HB3 GLU A 295     -21.476  -4.141  -3.381  1.00 97.22           H  
ATOM   4678  O   GLU A 295     -20.671  -2.180  -0.558  1.00 97.22           O  
ATOM   4679  CG  GLU A 295     -19.715  -4.442  -4.536  1.00 97.22           C  
ATOM   4680  HG2 GLU A 295     -20.102  -3.865  -5.375  1.00 97.22           H  
ATOM   4681  HG3 GLU A 295     -18.646  -4.247  -4.449  1.00 97.22           H  
ATOM   4682  CD  GLU A 295     -19.942  -5.947  -4.806  1.00 97.22           C  
ATOM   4683  OE1 GLU A 295     -19.037  -6.568  -5.399  1.00 97.22           O  
ATOM   4684  OE2 GLU A 295     -20.963  -6.542  -4.364  1.00 97.22           O  
ATOM   4685  N   SER A 296     -22.411  -2.000  -1.995  1.00 96.36           N  
ATOM   4686  H   SER A 296     -22.719  -2.120  -2.950  1.00 96.36           H  
ATOM   4687  CA  SER A 296     -23.462  -1.914  -0.984  1.00 96.36           C  
ATOM   4688  HA  SER A 296     -23.268  -1.041  -0.361  1.00 96.36           H  
ATOM   4689  C   SER A 296     -23.502  -3.142  -0.066  1.00 96.36           C  
ATOM   4690  CB  SER A 296     -24.826  -1.716  -1.660  1.00 96.36           C  
ATOM   4691  HB2 SER A 296     -24.794  -0.799  -2.248  1.00 96.36           H  
ATOM   4692  HB3 SER A 296     -25.602  -1.608  -0.902  1.00 96.36           H  
ATOM   4693  O   SER A 296     -22.925  -4.195  -0.349  1.00 96.36           O  
ATOM   4694  OG  SER A 296     -25.157  -2.797  -2.517  1.00 96.36           O  
ATOM   4695  HG  SER A 296     -25.504  -3.520  -1.989  1.00 96.36           H  
ATOM   4696  N   ASP A 297     -24.256  -3.009   1.024  1.00 94.80           N  
ATOM   4697  H   ASP A 297     -24.679  -2.107   1.195  1.00 94.80           H  
ATOM   4698  CA  ASP A 297     -24.536  -4.086   1.980  1.00 94.80           C  
ATOM   4699  HA  ASP A 297     -25.247  -3.671   2.694  1.00 94.80           H  
ATOM   4700  C   ASP A 297     -23.317  -4.505   2.813  1.00 94.80           C  
ATOM   4701  CB  ASP A 297     -25.260  -5.270   1.310  1.00 94.80           C  
ATOM   4702  HB2 ASP A 297     -24.558  -5.849   0.710  1.00 94.80           H  
ATOM   4703  HB3 ASP A 297     -25.647  -5.930   2.086  1.00 94.80           H  
ATOM   4704  O   ASP A 297     -23.205  -5.655   3.256  1.00 94.80           O  
ATOM   4705  CG  ASP A 297     -26.426  -4.807   0.441  1.00 94.80           C  
ATOM   4706  OD1 ASP A 297     -27.340  -4.174   1.013  1.00 94.80           O  
ATOM   4707  OD2 ASP A 297     -26.392  -5.073  -0.782  1.00 94.80           O  
ATOM   4708  N   SER A 298     -22.408  -3.562   3.086  1.00 97.73           N  
ATOM   4709  H   SER A 298     -22.503  -2.649   2.665  1.00 97.73           H  
ATOM   4710  CA  SER A 298     -21.397  -3.769   4.121  1.00 97.73           C  
ATOM   4711  HA  SER A 298     -20.820  -4.649   3.834  1.00 97.73           H  
ATOM   4712  C   SER A 298     -22.065  -4.049   5.468  1.00 97.73           C  
ATOM   4713  CB  SER A 298     -20.431  -2.589   4.241  1.00 97.73           C  
ATOM   4714  HB2 SER A 298     -19.965  -2.397   3.274  1.00 97.73           H  
ATOM   4715  HB3 SER A 298     -19.658  -2.845   4.965  1.00 97.73           H  
ATOM   4716  O   SER A 298     -23.123  -3.504   5.790  1.00 97.73           O  
ATOM   4717  OG  SER A 298     -21.100  -1.428   4.680  1.00 97.73           O  
ATOM   4718  HG  SER A 298     -21.519  -1.078   3.890  1.00 97.73           H  
ATOM   4719  N   THR A 299     -21.452  -4.885   6.297  1.00 97.93           N  
ATOM   4720  H   THR A 299     -20.587  -5.309   5.994  1.00 97.93           H  
ATOM   4721  CA  THR A 299     -21.980  -5.191   7.634  1.00 97.93           C  
ATOM   4722  HA  THR A 299     -22.805  -4.518   7.865  1.00 97.93           H  
ATOM   4723  C   THR A 299     -20.915  -4.960   8.680  1.00 97.93           C  
ATOM   4724  CB  THR A 299     -22.533  -6.619   7.753  1.00 97.93           C  
ATOM   4725  HB  THR A 299     -22.997  -6.718   8.734  1.00 97.93           H  
ATOM   4726  O   THR A 299     -19.750  -5.268   8.442  1.00 97.93           O  
ATOM   4727  CG2 THR A 299     -23.585  -6.939   6.693  1.00 97.93           C  
ATOM   4728 HG21 THR A 299     -23.131  -6.954   5.702  1.00 97.93           H  
ATOM   4729 HG22 THR A 299     -24.369  -6.182   6.711  1.00 97.93           H  
ATOM   4730 HG23 THR A 299     -24.024  -7.914   6.900  1.00 97.93           H  
ATOM   4731  OG1 THR A 299     -21.507  -7.581   7.656  1.00 97.93           O  
ATOM   4732  HG1 THR A 299     -20.763  -7.260   8.172  1.00 97.93           H  
ATOM   4733  N   VAL A 300     -21.323  -4.514   9.862  1.00 98.13           N  
ATOM   4734  H   VAL A 300     -22.301  -4.298   9.996  1.00 98.13           H  
ATOM   4735  CA  VAL A 300     -20.481  -4.472  11.057  1.00 98.13           C  
ATOM   4736  HA  VAL A 300     -19.580  -5.063  10.894  1.00 98.13           H  
ATOM   4737  C   VAL A 300     -21.279  -5.100  12.186  1.00 98.13           C  
ATOM   4738  CB  VAL A 300     -20.055  -3.038  11.418  1.00 98.13           C  
ATOM   4739  HB  VAL A 300     -20.927  -2.474  11.751  1.00 98.13           H  
ATOM   4740  O   VAL A 300     -22.438  -4.750  12.393  1.00 98.13           O  
ATOM   4741  CG1 VAL A 300     -19.006  -3.057  12.537  1.00 98.13           C  
ATOM   4742 HG11 VAL A 300     -18.109  -3.579  12.202  1.00 98.13           H  
ATOM   4743 HG12 VAL A 300     -18.745  -2.036  12.814  1.00 98.13           H  
ATOM   4744 HG13 VAL A 300     -19.401  -3.559  13.421  1.00 98.13           H  
ATOM   4745  CG2 VAL A 300     -19.456  -2.295  10.223  1.00 98.13           C  
ATOM   4746 HG21 VAL A 300     -19.179  -1.289  10.535  1.00 98.13           H  
ATOM   4747 HG22 VAL A 300     -18.581  -2.823   9.844  1.00 98.13           H  
ATOM   4748 HG23 VAL A 300     -20.197  -2.197   9.429  1.00 98.13           H  
ATOM   4749  N   GLU A 301     -20.687  -6.049  12.897  1.00 97.46           N  
ATOM   4750  H   GLU A 301     -19.742  -6.323  12.671  1.00 97.46           H  
ATOM   4751  CA  GLU A 301     -21.344  -6.713  14.019  1.00 97.46           C  
ATOM   4752  HA  GLU A 301     -21.986  -5.987  14.518  1.00 97.46           H  
ATOM   4753  C   GLU A 301     -20.331  -7.194  15.060  1.00 97.46           C  
ATOM   4754  CB  GLU A 301     -22.254  -7.858  13.522  1.00 97.46           C  
ATOM   4755  HB2 GLU A 301     -23.028  -7.434  12.883  1.00 97.46           H  
ATOM   4756  HB3 GLU A 301     -22.749  -8.288  14.392  1.00 97.46           H  
ATOM   4757  O   GLU A 301     -19.123  -7.228  14.815  1.00 97.46           O  
ATOM   4758  CG  GLU A 301     -21.544  -8.984  12.746  1.00 97.46           C  
ATOM   4759  HG2 GLU A 301     -20.737  -9.375  13.365  1.00 97.46           H  
ATOM   4760  HG3 GLU A 301     -21.101  -8.572  11.839  1.00 97.46           H  
ATOM   4761  CD  GLU A 301     -22.485 -10.147  12.366  1.00 97.46           C  
ATOM   4762  OE1 GLU A 301     -22.013 -11.078  11.662  1.00 97.46           O  
ATOM   4763  OE2 GLU A 301     -23.635 -10.184  12.856  1.00 97.46           O  
ATOM   4764  N   ILE A 302     -20.832  -7.593  16.232  1.00 98.04           N  
ATOM   4765  H   ILE A 302     -21.832  -7.551  16.364  1.00 98.04           H  
ATOM   4766  CA  ILE A 302     -20.027  -8.343  17.199  1.00 98.04           C  
ATOM   4767  HA  ILE A 302     -19.141  -7.756  17.440  1.00 98.04           H  
ATOM   4768  C   ILE A 302     -19.566  -9.638  16.532  1.00 98.04           C  
ATOM   4769  CB  ILE A 302     -20.804  -8.608  18.511  1.00 98.04           C  
ATOM   4770  HB  ILE A 302     -21.747  -9.096  18.263  1.00 98.04           H  
ATOM   4771  O   ILE A 302     -20.382 -10.402  16.006  1.00 98.04           O  
ATOM   4772  CG1 ILE A 302     -21.116  -7.260  19.200  1.00 98.04           C  
ATOM   4773 HG12 ILE A 302     -20.187  -6.720  19.384  1.00 98.04           H  
ATOM   4774 HG13 ILE A 302     -21.734  -6.665  18.528  1.00 98.04           H  
ATOM   4775  CG2 ILE A 302     -20.023  -9.545  19.456  1.00 98.04           C  
ATOM   4776 HG21 ILE A 302     -19.070  -9.093  19.730  1.00 98.04           H  
ATOM   4777 HG22 ILE A 302     -19.833 -10.507  18.980  1.00 98.04           H  
ATOM   4778 HG23 ILE A 302     -20.595  -9.746  20.361  1.00 98.04           H  
ATOM   4779  CD1 ILE A 302     -21.889  -7.366  20.518  1.00 98.04           C  
ATOM   4780 HD11 ILE A 302     -21.261  -7.797  21.298  1.00 98.04           H  
ATOM   4781 HD12 ILE A 302     -22.774  -7.984  20.371  1.00 98.04           H  
ATOM   4782 HD13 ILE A 302     -22.196  -6.370  20.835  1.00 98.04           H  
ATOM   4783  N   ASP A 303     -18.264  -9.909  16.594  1.00 97.56           N  
ATOM   4784  H   ASP A 303     -17.662  -9.273  17.097  1.00 97.56           H  
ATOM   4785  CA  ASP A 303     -17.731 -11.209  16.209  1.00 97.56           C  
ATOM   4786  HA  ASP A 303     -18.187 -11.504  15.264  1.00 97.56           H  
ATOM   4787  C   ASP A 303     -18.133 -12.239  17.266  1.00 97.56           C  
ATOM   4788  CB  ASP A 303     -16.224 -11.159  15.964  1.00 97.56           C  
ATOM   4789  HB2 ASP A 303     -16.012 -10.358  15.256  1.00 97.56           H  
ATOM   4790  HB3 ASP A 303     -15.705 -10.932  16.895  1.00 97.56           H  
ATOM   4791  O   ASP A 303     -17.483 -12.424  18.300  1.00 97.56           O  
ATOM   4792  CG  ASP A 303     -15.705 -12.484  15.385  1.00 97.56           C  
ATOM   4793  OD1 ASP A 303     -16.409 -13.520  15.506  1.00 97.56           O  
ATOM   4794  OD2 ASP A 303     -14.603 -12.447  14.811  1.00 97.56           O  
ATOM   4795  N   PHE A 304     -19.274 -12.870  17.004  1.00 96.40           N  
ATOM   4796  H   PHE A 304     -19.799 -12.550  16.202  1.00 96.40           H  
ATOM   4797  CA  PHE A 304     -19.891 -13.831  17.899  1.00 96.40           C  
ATOM   4798  HA  PHE A 304     -20.102 -13.341  18.849  1.00 96.40           H  
ATOM   4799  C   PHE A 304     -18.969 -15.017  18.197  1.00 96.40           C  
ATOM   4800  CB  PHE A 304     -21.213 -14.286  17.274  1.00 96.40           C  
ATOM   4801  HB2 PHE A 304     -21.021 -14.681  16.277  1.00 96.40           H  
ATOM   4802  HB3 PHE A 304     -21.872 -13.424  17.168  1.00 96.40           H  
ATOM   4803  O   PHE A 304     -18.876 -15.422  19.353  1.00 96.40           O  
ATOM   4804  CG  PHE A 304     -21.918 -15.344  18.092  1.00 96.40           C  
ATOM   4805  CD1 PHE A 304     -21.757 -16.700  17.765  1.00 96.40           C  
ATOM   4806  HD1 PHE A 304     -21.162 -16.981  16.909  1.00 96.40           H  
ATOM   4807  CD2 PHE A 304     -22.704 -14.980  19.198  1.00 96.40           C  
ATOM   4808  HD2 PHE A 304     -22.831 -13.940  19.459  1.00 96.40           H  
ATOM   4809  CE1 PHE A 304     -22.358 -17.695  18.550  1.00 96.40           C  
ATOM   4810  HE1 PHE A 304     -22.230 -18.730  18.268  1.00 96.40           H  
ATOM   4811  CE2 PHE A 304     -23.322 -15.976  19.971  1.00 96.40           C  
ATOM   4812  HE2 PHE A 304     -23.956 -15.690  20.798  1.00 96.40           H  
ATOM   4813  CZ  PHE A 304     -23.125 -17.334  19.670  1.00 96.40           C  
ATOM   4814  HZ  PHE A 304     -23.592 -18.095  20.278  1.00 96.40           H  
ATOM   4815  N   GLU A 305     -18.255 -15.551  17.203  1.00 96.07           N  
ATOM   4816  H   GLU A 305     -18.200 -15.066  16.319  1.00 96.07           H  
ATOM   4817  CA  GLU A 305     -17.400 -16.726  17.406  1.00 96.07           C  
ATOM   4818  HA  GLU A 305     -17.934 -17.444  18.029  1.00 96.07           H  
ATOM   4819  C   GLU A 305     -16.123 -16.371  18.179  1.00 96.07           C  
ATOM   4820  CB  GLU A 305     -17.083 -17.416  16.070  1.00 96.07           C  
ATOM   4821  HB2 GLU A 305     -16.325 -18.180  16.244  1.00 96.07           H  
ATOM   4822  HB3 GLU A 305     -16.667 -16.685  15.376  1.00 96.07           H  
ATOM   4823  O   GLU A 305     -15.732 -17.116  19.087  1.00 96.07           O  
ATOM   4824  CG  GLU A 305     -18.308 -18.089  15.420  1.00 96.07           C  
ATOM   4825  HG2 GLU A 305     -19.022 -17.314  15.141  1.00 96.07           H  
ATOM   4826  HG3 GLU A 305     -17.984 -18.578  14.501  1.00 96.07           H  
ATOM   4827  CD  GLU A 305     -19.010 -19.134  16.321  1.00 96.07           C  
ATOM   4828  OE1 GLU A 305     -20.260 -19.176  16.346  1.00 96.07           O  
ATOM   4829  OE2 GLU A 305     -18.341 -19.894  17.061  1.00 96.07           O  
ATOM   4830  N   ALA A 306     -15.516 -15.208  17.916  1.00 97.04           N  
ATOM   4831  H   ALA A 306     -15.843 -14.644  17.144  1.00 97.04           H  
ATOM   4832  CA  ALA A 306     -14.382 -14.726  18.706  1.00 97.04           C  
ATOM   4833  HA  ALA A 306     -13.617 -15.502  18.723  1.00 97.04           H  
ATOM   4834  C   ALA A 306     -14.785 -14.430  20.161  1.00 97.04           C  
ATOM   4835  CB  ALA A 306     -13.787 -13.490  18.029  1.00 97.04           C  
ATOM   4836  HB1 ALA A 306     -14.527 -12.691  18.000  1.00 97.04           H  
ATOM   4837  HB2 ALA A 306     -12.911 -13.151  18.582  1.00 97.04           H  
ATOM   4838  HB3 ALA A 306     -13.489 -13.734  17.009  1.00 97.04           H  
ATOM   4839  O   ALA A 306     -14.101 -14.858  21.097  1.00 97.04           O  
ATOM   4840  N   GLN A 307     -15.928 -13.768  20.373  1.00 97.60           N  
ATOM   4841  H   GLN A 307     -16.442 -13.430  19.573  1.00 97.60           H  
ATOM   4842  CA  GLN A 307     -16.438 -13.472  21.714  1.00 97.60           C  
ATOM   4843  HA  GLN A 307     -15.638 -12.987  22.273  1.00 97.60           H  
ATOM   4844  C   GLN A 307     -16.807 -14.753  22.475  1.00 97.60           C  
ATOM   4845  CB  GLN A 307     -17.610 -12.479  21.613  1.00 97.60           C  
ATOM   4846  HB2 GLN A 307     -17.254 -11.586  21.099  1.00 97.60           H  
ATOM   4847  HB3 GLN A 307     -18.422 -12.910  21.028  1.00 97.60           H  
ATOM   4848  O   GLN A 307     -16.408 -14.921  23.628  1.00 97.60           O  
ATOM   4849  CG  GLN A 307     -18.138 -12.080  23.001  1.00 97.60           C  
ATOM   4850  HG2 GLN A 307     -17.305 -12.035  23.702  1.00 97.60           H  
ATOM   4851  HG3 GLN A 307     -18.820 -12.854  23.353  1.00 97.60           H  
ATOM   4852  CD  GLN A 307     -18.847 -10.722  23.020  1.00 97.60           C  
ATOM   4853  NE2 GLN A 307     -20.088 -10.673  23.425  1.00 97.60           N  
ATOM   4854 HE21 GLN A 307     -20.585  -9.794  23.458  1.00 97.60           H  
ATOM   4855 HE22 GLN A 307     -20.556 -11.500  23.768  1.00 97.60           H  
ATOM   4856  OE1 GLN A 307     -18.288  -9.667  22.742  1.00 97.60           O  
ATOM   4857  N   LYS A 308     -17.490 -15.700  21.826  1.00 96.78           N  
ATOM   4858  H   LYS A 308     -17.806 -15.493  20.889  1.00 96.78           H  
ATOM   4859  CA  LYS A 308     -17.805 -17.026  22.378  1.00 96.78           C  
ATOM   4860  HA  LYS A 308     -18.412 -16.909  23.276  1.00 96.78           H  
ATOM   4861  C   LYS A 308     -16.541 -17.790  22.771  1.00 96.78           C  
ATOM   4862  CB  LYS A 308     -18.615 -17.768  21.313  1.00 96.78           C  
ATOM   4863  HB2 LYS A 308     -18.016 -17.819  20.403  1.00 96.78           H  
ATOM   4864  HB3 LYS A 308     -19.506 -17.178  21.098  1.00 96.78           H  
ATOM   4865  O   LYS A 308     -16.478 -18.346  23.867  1.00 96.78           O  
ATOM   4866  CG  LYS A 308     -19.076 -19.184  21.678  1.00 96.78           C  
ATOM   4867  HG2 LYS A 308     -19.800 -19.138  22.491  1.00 96.78           H  
ATOM   4868  HG3 LYS A 308     -18.228 -19.812  21.949  1.00 96.78           H  
ATOM   4869  CD  LYS A 308     -19.759 -19.737  20.430  1.00 96.78           C  
ATOM   4870  HD2 LYS A 308     -20.577 -19.069  20.160  1.00 96.78           H  
ATOM   4871  HD3 LYS A 308     -19.039 -19.723  19.612  1.00 96.78           H  
ATOM   4872  CE  LYS A 308     -20.312 -21.151  20.564  1.00 96.78           C  
ATOM   4873  HE2 LYS A 308     -19.507 -21.813  20.883  1.00 96.78           H  
ATOM   4874  HE3 LYS A 308     -21.114 -21.159  21.302  1.00 96.78           H  
ATOM   4875  NZ  LYS A 308     -20.813 -21.554  19.225  1.00 96.78           N  
ATOM   4876  HZ1 LYS A 308     -20.107 -21.389  18.522  1.00 96.78           H  
ATOM   4877  HZ2 LYS A 308     -21.127 -22.512  19.175  1.00 96.78           H  
ATOM   4878  HZ3 LYS A 308     -21.566 -20.948  18.932  1.00 96.78           H  
ATOM   4879  N   SER A 309     -15.520 -17.792  21.915  1.00 96.94           N  
ATOM   4880  H   SER A 309     -15.644 -17.339  21.021  1.00 96.94           H  
ATOM   4881  CA  SER A 309     -14.228 -18.435  22.197  1.00 96.94           C  
ATOM   4882  HA  SER A 309     -14.397 -19.482  22.448  1.00 96.94           H  
ATOM   4883  C   SER A 309     -13.523 -17.785  23.389  1.00 96.94           C  
ATOM   4884  CB  SER A 309     -13.332 -18.389  20.957  1.00 96.94           C  
ATOM   4885  HB2 SER A 309     -13.159 -17.357  20.652  1.00 96.94           H  
ATOM   4886  HB3 SER A 309     -12.376 -18.862  21.183  1.00 96.94           H  
ATOM   4887  O   SER A 309     -13.023 -18.484  24.274  1.00 96.94           O  
ATOM   4888  OG  SER A 309     -13.959 -19.097  19.910  1.00 96.94           O  
ATOM   4889  HG  SER A 309     -14.540 -18.492  19.444  1.00 96.94           H  
ATOM   4890  N   TYR A 310     -13.554 -16.453  23.473  1.00 97.74           N  
ATOM   4891  H   TYR A 310     -13.947 -15.924  22.708  1.00 97.74           H  
ATOM   4892  CA  TYR A 310     -13.008 -15.720  24.610  1.00 97.74           C  
ATOM   4893  HA  TYR A 310     -11.966 -16.014  24.734  1.00 97.74           H  
ATOM   4894  C   TYR A 310     -13.734 -16.053  25.922  1.00 97.74           C  
ATOM   4895  CB  TYR A 310     -13.041 -14.218  24.318  1.00 97.74           C  
ATOM   4896  HB2 TYR A 310     -14.049 -13.918  24.032  1.00 97.74           H  
ATOM   4897  HB3 TYR A 310     -12.389 -14.013  23.469  1.00 97.74           H  
ATOM   4898  O   TYR A 310     -13.072 -16.355  26.914  1.00 97.74           O  
ATOM   4899  CG  TYR A 310     -12.593 -13.379  25.497  1.00 97.74           C  
ATOM   4900  CD1 TYR A 310     -13.550 -12.775  26.334  1.00 97.74           C  
ATOM   4901  HD1 TYR A 310     -14.602 -12.916  26.136  1.00 97.74           H  
ATOM   4902  CD2 TYR A 310     -11.221 -13.247  25.783  1.00 97.74           C  
ATOM   4903  HD2 TYR A 310     -10.495 -13.740  25.153  1.00 97.74           H  
ATOM   4904  CE1 TYR A 310     -13.133 -12.012  27.441  1.00 97.74           C  
ATOM   4905  HE1 TYR A 310     -13.865 -11.575  28.103  1.00 97.74           H  
ATOM   4906  CE2 TYR A 310     -10.802 -12.480  26.886  1.00 97.74           C  
ATOM   4907  HE2 TYR A 310      -9.750 -12.361  27.101  1.00 97.74           H  
ATOM   4908  OH  TYR A 310     -11.349 -11.089  28.755  1.00 97.74           O  
ATOM   4909  HH  TYR A 310     -12.083 -10.568  29.091  1.00 97.74           H  
ATOM   4910  CZ  TYR A 310     -11.758 -11.849  27.707  1.00 97.74           C  
ATOM   4911  N   LEU A 311     -15.069 -16.067  25.941  1.00 97.64           N  
ATOM   4912  H   LEU A 311     -15.565 -15.813  25.099  1.00 97.64           H  
ATOM   4913  CA  LEU A 311     -15.846 -16.391  27.144  1.00 97.64           C  
ATOM   4914  HA  LEU A 311     -15.551 -15.723  27.953  1.00 97.64           H  
ATOM   4915  C   LEU A 311     -15.570 -17.820  27.635  1.00 97.64           C  
ATOM   4916  CB  LEU A 311     -17.339 -16.190  26.854  1.00 97.64           C  
ATOM   4917  HB2 LEU A 311     -17.599 -16.781  25.976  1.00 97.64           H  
ATOM   4918  HB3 LEU A 311     -17.907 -16.572  27.702  1.00 97.64           H  
ATOM   4919  O   LEU A 311     -15.324 -18.020  28.826  1.00 97.64           O  
ATOM   4920  CG  LEU A 311     -17.765 -14.729  26.630  1.00 97.64           C  
ATOM   4921  HG  LEU A 311     -17.077 -14.242  25.939  1.00 97.64           H  
ATOM   4922  CD1 LEU A 311     -19.160 -14.713  26.008  1.00 97.64           C  
ATOM   4923 HD11 LEU A 311     -19.428 -13.693  25.734  1.00 97.64           H  
ATOM   4924 HD12 LEU A 311     -19.159 -15.314  25.099  1.00 97.64           H  
ATOM   4925 HD13 LEU A 311     -19.897 -15.111  26.705  1.00 97.64           H  
ATOM   4926  CD2 LEU A 311     -17.769 -13.923  27.930  1.00 97.64           C  
ATOM   4927 HD21 LEU A 311     -18.459 -14.369  28.646  1.00 97.64           H  
ATOM   4928 HD22 LEU A 311     -16.770 -13.894  28.364  1.00 97.64           H  
ATOM   4929 HD23 LEU A 311     -18.087 -12.901  27.727  1.00 97.64           H  
ATOM   4930  N   LYS A 312     -15.484 -18.796  26.719  1.00 96.69           N  
ATOM   4931  H   LYS A 312     -15.709 -18.568  25.761  1.00 96.69           H  
ATOM   4932  CA  LYS A 312     -15.059 -20.168  27.054  1.00 96.69           C  
ATOM   4933  HA  LYS A 312     -15.740 -20.578  27.800  1.00 96.69           H  
ATOM   4934  C   LYS A 312     -13.663 -20.203  27.676  1.00 96.69           C  
ATOM   4935  CB  LYS A 312     -15.072 -21.058  25.806  1.00 96.69           C  
ATOM   4936  HB2 LYS A 312     -14.540 -21.981  26.037  1.00 96.69           H  
ATOM   4937  HB3 LYS A 312     -14.547 -20.557  24.993  1.00 96.69           H  
ATOM   4938  O   LYS A 312     -13.459 -20.886  28.674  1.00 96.69           O
[truncated: 57,924 more chars]
