# Supplementary material for: Evolution of Phage Tail Sheath Protein
Source: Viruses. 2022 May 26;14(6):1148. doi: 10.3390/v14061148 (PMC9230969; doi:10.3390/v14061148)
Supplement: Supplementary file 1 [file viruses-14-01148-s001.zip › Supplementary_File_S2/AF_models/BCN-6PYT-Pseudomonas__aeruginosa__PAO1.pdb]

ATOM      1  N   MET A   1     -11.187  -6.186  62.392  1.00 41.77           N  
ATOM      2  H   MET A   1     -11.263  -6.075  63.393  1.00 41.77           H  
ATOM      3  H2  MET A   1     -10.285  -6.591  62.185  1.00 41.77           H  
ATOM      4  H3  MET A   1     -11.918  -6.804  62.069  1.00 41.77           H  
ATOM      5  CA  MET A   1     -11.314  -4.859  61.756  1.00 41.77           C  
ATOM      6  HA  MET A   1     -11.166  -4.937  60.679  1.00 41.77           H  
ATOM      7  C   MET A   1     -10.221  -3.971  62.319  1.00 41.77           C  
ATOM      8  CB  MET A   1     -12.695  -4.234  62.016  1.00 41.77           C  
ATOM      9  HB2 MET A   1     -12.987  -4.364  63.059  1.00 41.77           H  
ATOM     10  HB3 MET A   1     -12.632  -3.165  61.811  1.00 41.77           H  
ATOM     11  O   MET A   1     -10.242  -3.710  63.512  1.00 41.77           O  
ATOM     12  CG  MET A   1     -13.770  -4.817  61.095  1.00 41.77           C  
ATOM     13  HG2 MET A   1     -13.381  -4.815  60.077  1.00 41.77           H  
ATOM     14  HG3 MET A   1     -13.987  -5.848  61.375  1.00 41.77           H  
ATOM     15  SD  MET A   1     -15.307  -3.861  61.080  1.00 41.77           S  
ATOM     16  CE  MET A   1     -16.225  -4.606  62.454  1.00 41.77           C  
ATOM     17  HE1 MET A   1     -17.191  -4.111  62.551  1.00 41.77           H  
ATOM     18  HE2 MET A   1     -15.668  -4.484  63.383  1.00 41.77           H  
ATOM     19  HE3 MET A   1     -16.387  -5.666  62.258  1.00 41.77           H  
ATOM     20  N   SER A   2      -9.228  -3.604  61.507  1.00 62.19           N  
ATOM     21  H   SER A   2      -9.296  -3.786  60.516  1.00 62.19           H  
ATOM     22  CA  SER A   2      -8.230  -2.602  61.899  1.00 62.19           C  
ATOM     23  HA  SER A   2      -7.935  -2.755  62.937  1.00 62.19           H  
ATOM     24  C   SER A   2      -8.869  -1.216  61.767  1.00 62.19           C  
ATOM     25  CB  SER A   2      -6.977  -2.739  61.028  1.00 62.19           C  
ATOM     26  HB2 SER A   2      -7.258  -2.708  59.975  1.00 62.19           H  
ATOM     27  HB3 SER A   2      -6.483  -3.687  61.240  1.00 62.19           H  
ATOM     28  O   SER A   2      -9.505  -0.934  60.754  1.00 62.19           O  
ATOM     29  OG  SER A   2      -6.101  -1.674  61.300  1.00 62.19           O  
ATOM     30  HG  SER A   2      -5.211  -1.997  61.460  1.00 62.19           H  
ATOM     31  N   PHE A   3      -8.778  -0.395  62.813  1.00 66.75           N  
ATOM     32  H   PHE A   3      -8.207  -0.680  63.596  1.00 66.75           H  
ATOM     33  CA  PHE A   3      -9.249   0.989  62.808  1.00 66.75           C  
ATOM     34  HA  PHE A   3     -10.288   1.025  62.480  1.00 66.75           H  
ATOM     35  C   PHE A   3      -8.392   1.807  61.832  1.00 66.75           C  
ATOM     36  CB  PHE A   3      -9.159   1.520  64.249  1.00 66.75           C  
ATOM     37  HB2 PHE A   3      -9.840   0.942  64.874  1.00 66.75           H  
ATOM     38  HB3 PHE A   3      -8.152   1.342  64.625  1.00 66.75           H  
ATOM     39  O   PHE A   3      -7.182   1.908  62.022  1.00 66.75           O  
ATOM     40  CG  PHE A   3      -9.479   2.992  64.432  1.00 66.75           C  
ATOM     41  CD1 PHE A   3      -8.435   3.932  64.529  1.00 66.75           C  
ATOM     42  HD1 PHE A   3      -7.408   3.612  64.440  1.00 66.75           H  
ATOM     43  CD2 PHE A   3     -10.815   3.420  64.549  1.00 66.75           C  
ATOM     44  HD2 PHE A   3     -11.621   2.704  64.485  1.00 66.75           H  
ATOM     45  CE1 PHE A   3      -8.725   5.289  64.758  1.00 66.75           C  
ATOM     46  HE1 PHE A   3      -7.921   6.004  64.850  1.00 66.75           H  
ATOM     47  CE2 PHE A   3     -11.105   4.779  64.766  1.00 66.75           C  
ATOM     48  HE2 PHE A   3     -12.130   5.105  64.862  1.00 66.75           H  
ATOM     49  CZ  PHE A   3     -10.060   5.713  64.874  1.00 66.75           C  
ATOM     50  HZ  PHE A   3     -10.280   6.755  65.057  1.00 66.75           H  
ATOM     51  N   PHE A   4      -9.006   2.385  60.796  1.00 65.74           N  
ATOM     52  H   PHE A   4      -9.999   2.250  60.672  1.00 65.74           H  
ATOM     53  CA  PHE A   4      -8.322   3.263  59.845  1.00 65.74           C  
ATOM     54  HA  PHE A   4      -7.267   3.332  60.112  1.00 65.74           H  
ATOM     55  C   PHE A   4      -8.911   4.674  59.925  1.00 65.74           C  
ATOM     56  CB  PHE A   4      -8.380   2.672  58.430  1.00 65.74           C  
ATOM     57  HB2 PHE A   4      -8.052   1.633  58.470  1.00 65.74           H  
ATOM     58  HB3 PHE A   4      -9.410   2.678  58.074  1.00 65.74           H  
ATOM     59  O   PHE A   4     -10.071   4.893  59.579  1.00 65.74           O  
ATOM     60  CG  PHE A   4      -7.493   3.410  57.444  1.00 65.74           C  
ATOM     61  CD1 PHE A   4      -8.044   4.331  56.532  1.00 65.74           C  
ATOM     62  HD1 PHE A   4      -9.108   4.515  56.523  1.00 65.74           H  
ATOM     63  CD2 PHE A   4      -6.102   3.191  57.456  1.00 65.74           C  
ATOM     64  HD2 PHE A   4      -5.672   2.490  58.156  1.00 65.74           H  
ATOM     65  CE1 PHE A   4      -7.209   5.016  55.630  1.00 65.74           C  
ATOM     66  HE1 PHE A   4      -7.632   5.713  54.921  1.00 65.74           H  
ATOM     67  CE2 PHE A   4      -5.268   3.882  56.559  1.00 65.74           C  
ATOM     68  HE2 PHE A   4      -4.201   3.712  56.570  1.00 65.74           H  
ATOM     69  CZ  PHE A   4      -5.822   4.792  55.643  1.00 65.74           C  
ATOM     70  HZ  PHE A   4      -5.185   5.319  54.948  1.00 65.74           H  
ATOM     71  N   HIS A   5      -8.112   5.627  60.407  1.00 61.15           N  
ATOM     72  H   HIS A   5      -7.169   5.375  60.667  1.00 61.15           H  
ATOM     73  CA  HIS A   5      -8.466   7.043  60.480  1.00 61.15           C  
ATOM     74  HA  HIS A   5      -9.550   7.152  60.425  1.00 61.15           H  
ATOM     75  C   HIS A   5      -7.854   7.780  59.281  1.00 61.15           C  
ATOM     76  CB  HIS A   5      -8.010   7.602  61.838  1.00 61.15           C  
ATOM     77  HB2 HIS A   5      -6.922   7.592  61.896  1.00 61.15           H  
ATOM     78  HB3 HIS A   5      -8.393   6.951  62.624  1.00 61.15           H  
ATOM     79  O   HIS A   5      -6.708   8.221  59.340  1.00 61.15           O  
ATOM     80  CG  HIS A   5      -8.512   8.996  62.114  1.00 61.15           C  
ATOM     81  CD2 HIS A   5      -7.815  10.167  61.971  1.00 61.15           C  
ATOM     82  HD2 HIS A   5      -6.797  10.260  61.624  1.00 61.15           H  
ATOM     83  ND1 HIS A   5      -9.770   9.325  62.567  1.00 61.15           N  
ATOM     84  HD1 HIS A   5     -10.520   8.680  62.768  1.00 61.15           H  
ATOM     85  CE1 HIS A   5      -9.829  10.661  62.697  1.00 61.15           C  
ATOM     86  HE1 HIS A   5     -10.690  11.218  63.035  1.00 61.15           H  
ATOM     87  NE2 HIS A   5      -8.662  11.216  62.344  1.00 61.15           N  
ATOM     88  N   GLY A   6      -8.589   7.863  58.168  1.00 76.51           N  
ATOM     89  H   GLY A   6      -9.483   7.395  58.134  1.00 76.51           H  
ATOM     90  CA  GLY A   6      -8.133   8.543  56.952  1.00 76.51           C  
ATOM     91  HA2 GLY A   6      -7.099   8.264  56.750  1.00 76.51           H  
ATOM     92  HA3 GLY A   6      -8.165   9.620  57.115  1.00 76.51           H  
ATOM     93  C   GLY A   6      -8.964   8.209  55.711  1.00 76.51           C  
ATOM     94  O   GLY A   6      -9.847   7.351  55.748  1.00 76.51           O  
ATOM     95  N   VAL A   7      -8.678   8.883  54.593  1.00 66.15           N  
ATOM     96  H   VAL A   7      -7.919   9.548  54.610  1.00 66.15           H  
ATOM     97  CA  VAL A   7      -9.321   8.603  53.299  1.00 66.15           C  
ATOM     98  HA  VAL A   7     -10.378   8.404  53.473  1.00 66.15           H  
ATOM     99  C   VAL A   7      -8.689   7.356  52.688  1.00 66.15           C  
ATOM    100  CB  VAL A   7      -9.229   9.801  52.331  1.00 66.15           C  
ATOM    101  HB  VAL A   7      -8.181  10.025  52.130  1.00 66.15           H  
ATOM    102  O   VAL A   7      -7.488   7.319  52.433  1.00 66.15           O  
ATOM    103  CG1 VAL A   7      -9.935   9.509  50.999  1.00 66.15           C  
ATOM    104 HG11 VAL A   7     -10.986   9.272  51.171  1.00 66.15           H  
ATOM    105 HG12 VAL A   7      -9.458   8.671  50.490  1.00 66.15           H  
ATOM    106 HG13 VAL A   7      -9.869  10.380  50.347  1.00 66.15           H  
ATOM    107  CG2 VAL A   7      -9.886  11.048  52.938  1.00 66.15           C  
ATOM    108 HG21 VAL A   7      -9.363  11.351  53.845  1.00 66.15           H  
ATOM    109 HG22 VAL A   7      -9.836  11.874  52.228  1.00 66.15           H  
ATOM    110 HG23 VAL A   7     -10.930  10.846  53.176  1.00 66.15           H  
ATOM    111  N   THR A   8      -9.505   6.334  52.441  1.00 77.62           N  
ATOM    112  H   THR A   8     -10.486   6.439  52.654  1.00 77.62           H  
ATOM    113  CA  THR A   8      -9.096   5.163  51.657  1.00 77.62           C  
ATOM    114  HA  THR A   8      -8.017   5.028  51.730  1.00 77.62           H  
ATOM    115  C   THR A   8      -9.467   5.412  50.204  1.00 77.62           C  
ATOM    116  CB  THR A   8      -9.756   3.880  52.176  1.00 77.62           C  
ATOM    117  HB  THR A   8     -10.839   3.953  52.070  1.00 77.62           H  
ATOM    118  O   THR A   8     -10.645   5.548  49.882  1.00 77.62           O  
ATOM    119  CG2 THR A   8      -9.253   2.632  51.453  1.00 77.62           C  
ATOM    120 HG21 THR A   8      -9.699   1.748  51.909  1.00 77.62           H  
ATOM    121 HG22 THR A   8      -8.168   2.565  51.532  1.00 77.62           H  
ATOM    122 HG23 THR A   8      -9.544   2.662  50.403  1.00 77.62           H  
ATOM    123  OG1 THR A   8      -9.440   3.713  53.537  1.00 77.62           O  
ATOM    124  HG1 THR A   8      -9.603   4.544  53.989  1.00 77.62           H  
ATOM    125  N   VAL A   9      -8.469   5.474  49.326  1.00 60.45           N  
ATOM    126  H   VAL A   9      -7.521   5.377  49.660  1.00 60.45           H  
ATOM    127  CA  VAL A   9      -8.680   5.484  47.877  1.00 60.45           C  
ATOM    128  HA  VAL A   9      -9.727   5.694  47.659  1.00 60.45           H  
ATOM    129  C   VAL A   9      -8.353   4.093  47.361  1.00 60.45           C  
ATOM    130  CB  VAL A   9      -7.843   6.568  47.172  1.00 60.45           C  
ATOM    131  HB  VAL A   9      -6.783   6.373  47.335  1.00 60.45           H  
ATOM    132  O   VAL A   9      -7.247   3.594  47.553  1.00 60.45           O  
ATOM    133  CG1 VAL A   9      -8.114   6.581  45.661  1.00 60.45           C  
ATOM    134 HG11 VAL A   9      -7.540   7.379  45.191  1.00 60.45           H  
ATOM    135 HG12 VAL A   9      -9.174   6.746  45.468  1.00 60.45           H  
ATOM    136 HG13 VAL A   9      -7.807   5.637  45.210  1.00 60.45           H  
ATOM    137  CG2 VAL A   9      -8.172   7.960  47.725  1.00 60.45           C  
ATOM    138 HG21 VAL A   9      -7.877   8.025  48.772  1.00 60.45           H  
ATOM    139 HG22 VAL A   9      -7.619   8.719  47.172  1.00 60.45           H  
ATOM    140 HG23 VAL A   9      -9.240   8.158  47.636  1.00 60.45           H  
ATOM    141  N   THR A  10      -9.314   3.462  46.699  1.00 73.42           N  
ATOM    142  H   THR A  10     -10.217   3.905  46.605  1.00 73.42           H  
ATOM    143  CA  THR A  10      -9.075   2.244  45.927  1.00 73.42           C  
ATOM    144  HA  THR A  10      -8.085   1.847  46.151  1.00 73.42           H  
ATOM    145  C   THR A  10      -9.116   2.628  44.460  1.00 73.42           C  
ATOM    146  CB  THR A  10     -10.100   1.151  46.257  1.00 73.42           C  
ATOM    147  HB  THR A  10     -11.081   1.433  45.875  1.00 73.42           H  
ATOM    148  O   THR A  10     -10.123   3.151  43.988  1.00 73.42           O  
ATOM    149  CG2 THR A  10      -9.693  -0.199  45.669  1.00 73.42           C  
ATOM    150 HG21 THR A  10     -10.422  -0.954  45.964  1.00 73.42           H  
ATOM    151 HG22 THR A  10      -8.707  -0.492  46.029  1.00 73.42           H  
ATOM    152 HG23 THR A  10      -9.680  -0.142  44.580  1.00 73.42           H  
ATOM    153  OG1 THR A  10     -10.187   0.982  47.655  1.00 73.42           O  
ATOM    154  HG1 THR A  10      -9.295   0.935  48.006  1.00 73.42           H  
ATOM    155  N   ASN A  11      -8.021   2.393  43.739  1.00 67.14           N  
ATOM    156  H   ASN A  11      -7.212   1.971  44.173  1.00 67.14           H  
ATOM    157  CA  ASN A  11      -8.046   2.521  42.290  1.00 67.14           C  
ATOM    158  HA  ASN A  11      -8.518   3.467  42.025  1.00 67.14           H  
ATOM    159  C   ASN A  11      -8.896   1.377  41.722  1.00 67.14           C  
ATOM    160  CB  ASN A  11      -6.617   2.517  41.725  1.00 67.14           C  
ATOM    161  HB2 ASN A  11      -6.030   3.309  42.190  1.00 67.14           H  
ATOM    162  HB3 ASN A  11      -6.145   1.555  41.928  1.00 67.14           H  
ATOM    163  O   ASN A  11      -8.533   0.209  41.860  1.00 67.14           O  
ATOM    164  CG  ASN A  11      -6.631   2.762  40.225  1.00 67.14           C  
ATOM    165  ND2 ASN A  11      -5.672   2.248  39.493  1.00 67.14           N  
ATOM    166 HD21 ASN A  11      -5.758   2.403  38.498  1.00 67.14           H  
ATOM    167 HD22 ASN A  11      -4.953   1.667  39.899  1.00 67.14           H  
ATOM    168  OD1 ASN A  11      -7.505   3.422  39.696  1.00 67.14           O  
ATOM    169  N   VAL A  12     -10.027   1.710  41.109  1.00 70.60           N  
ATOM    170  H   VAL A  12     -10.258   2.690  41.027  1.00 70.60           H  
ATOM    171  CA  VAL A  12     -10.852   0.753  40.373  1.00 70.60           C  
ATOM    172  HA  VAL A  12     -10.619  -0.262  40.695  1.00 70.60           H  
ATOM    173  C   VAL A  12     -10.472   0.874  38.898  1.00 70.60           C  
ATOM    174  CB  VAL A  12     -12.355   0.986  40.643  1.00 70.60           C  
ATOM    175  HB  VAL A  12     -12.636   1.988  40.319  1.00 70.60           H  
ATOM    176  O   VAL A  12     -11.024   1.703  38.184  1.00 70.60           O  
ATOM    177  CG1 VAL A  12     -13.218  -0.038  39.896  1.00 70.60           C  
ATOM    178 HG11 VAL A  12     -13.086   0.081  38.821  1.00 70.60           H  
ATOM    179 HG12 VAL A  12     -12.937  -1.050  40.190  1.00 70.60           H  
ATOM    180 HG13 VAL A  12     -14.270   0.128  40.126  1.00 70.60           H  
ATOM    181  CG2 VAL A  12     -12.683   0.851  42.139  1.00 70.60           C  
ATOM    182 HG21 VAL A  12     -12.158   1.619  42.707  1.00 70.60           H  
ATOM    183 HG22 VAL A  12     -12.383  -0.131  42.503  1.00 70.60           H  
ATOM    184 HG23 VAL A  12     -13.753   0.986  42.297  1.00 70.60           H  
ATOM    185  N   ASP A  13      -9.521   0.055  38.436  1.00 66.69           N  
ATOM    186  H   ASP A  13      -9.052  -0.558  39.088  1.00 66.69           H  
ATOM    187  CA  ASP A  13      -9.152  -0.037  37.009  1.00 66.69           C  
ATOM    188  HA  ASP A  13      -9.262   0.953  36.568  1.00 66.69           H  
ATOM    189  C   ASP A  13     -10.132  -0.960  36.258  1.00 66.69           C  
ATOM    190  CB  ASP A  13      -7.667  -0.432  36.828  1.00 66.69           C  
ATOM    191  HB2 ASP A  13      -7.053   0.245  37.421  1.00 66.69           H  
ATOM    192  HB3 ASP A  13      -7.515  -1.442  37.207  1.00 66.69           H  
ATOM    193  O   ASP A  13      -9.774  -2.031  35.764  1.00 66.69           O  
ATOM    194  CG  ASP A  13      -7.192  -0.352  35.358  1.00 66.69           C  
ATOM    195  OD1 ASP A  13      -7.795   0.409  34.571  1.00 66.69           O  
ATOM    196  OD2 ASP A  13      -6.205  -1.038  34.987  1.00 66.69           O  
ATOM    197  N   ILE A  14     -11.415  -0.581  36.246  1.00 57.58           N  
ATOM    198  H   ILE A  14     -11.633   0.309  36.670  1.00 57.58           H  
ATOM    199  CA  ILE A  14     -12.467  -1.255  35.476  1.00 57.58           C  
ATOM    200  HA  ILE A  14     -12.027  -2.083  34.920  1.00 57.58           H  
ATOM    201  C   ILE A  14     -13.009  -0.247  34.464  1.00 57.58           C  
ATOM    202  CB  ILE A  14     -13.580  -1.845  36.376  1.00 57.58           C  
ATOM    203  HB  ILE A  14     -14.090  -1.023  36.879  1.00 57.58           H  
ATOM    204  O   ILE A  14     -13.647   0.736  34.833  1.00 57.58           O  
ATOM    205  CG1 ILE A  14     -13.002  -2.793  37.455  1.00 57.58           C  
ATOM    206 HG12 ILE A  14     -12.516  -3.640  36.971  1.00 57.58           H  
ATOM    207 HG13 ILE A  14     -12.245  -2.261  38.031  1.00 57.58           H  
ATOM    208  CG2 ILE A  14     -14.609  -2.594  35.502  1.00 57.58           C  
ATOM    209 HG21 ILE A  14     -15.439  -2.949  36.113  1.00 57.58           H  
ATOM    210 HG22 ILE A  14     -15.028  -1.928  34.749  1.00 57.58           H  
ATOM    211 HG23 ILE A  14     -14.137  -3.443  35.007  1.00 57.58           H  
ATOM    212  CD1 ILE A  14     -14.041  -3.316  38.456  1.00 57.58           C  
ATOM    213 HD11 ILE A  14     -14.714  -4.024  37.973  1.00 57.58           H  
ATOM    214 HD12 ILE A  14     -13.529  -3.829  39.270  1.00 57.58           H  
ATOM    215 HD13 ILE A  14     -14.617  -2.487  38.867  1.00 57.58           H  
ATOM    216  N   GLY A  15     -12.761  -0.491  33.180  1.00 58.69           N  
ATOM    217  H   GLY A  15     -12.161  -1.266  32.936  1.00 58.69           H  
ATOM    218  CA  GLY A  15     -13.229   0.365  32.095  1.00 58.69           C  
ATOM    219  HA2 GLY A  15     -14.316   0.430  32.138  1.00 58.69           H  
ATOM    220  HA3 GLY A  15     -12.820   1.368  32.220  1.00 58.69           H  
ATOM    221  C   GLY A  15     -12.811  -0.162  30.726  1.00 58.69           C  
ATOM    222  O   GLY A  15     -11.825  -0.893  30.599  1.00 58.69           O  
ATOM    223  N   ALA A  16     -13.572   0.203  29.694  1.00 59.20           N  
ATOM    224  H   ALA A  16     -14.349   0.828  29.855  1.00 59.20           H  
ATOM    225  CA  ALA A  16     -13.192  -0.074  28.315  1.00 59.20           C  
ATOM    226  HA  ALA A  16     -12.975  -1.138  28.219  1.00 59.20           H  
ATOM    227  C   ALA A  16     -11.924   0.722  27.973  1.00 59.20           C  
ATOM    228  CB  ALA A  16     -14.363   0.263  27.383  1.00 59.20           C  
ATOM    229  HB1 ALA A  16     -14.086   0.039  26.353  1.00 59.20           H  
ATOM    230  HB2 ALA A  16     -15.234  -0.335  27.651  1.00 59.20           H  
ATOM    231  HB3 ALA A  16     -14.610   1.321  27.461  1.00 59.20           H  
ATOM    232  O   ALA A  16     -11.865   1.933  28.188  1.00 59.20           O  
ATOM    233  N   ARG A  17     -10.903   0.040  27.449  1.00 66.14           N  
ATOM    234  H   ARG A  17     -11.031  -0.946  27.272  1.00 66.14           H  
ATOM    235  CA  ARG A  17      -9.681   0.686  26.960  1.00 66.14           C  
ATOM    236  HA  ARG A  17      -9.513   1.600  27.530  1.00 66.14           H  
ATOM    237  C   ARG A  17      -9.881   1.097  25.507  1.00 66.14           C  
ATOM    238  CB  ARG A  17      -8.463  -0.231  27.143  1.00 66.14           C  
ATOM    239  HB2 ARG A  17      -7.598   0.238  26.674  1.00 66.14           H  
ATOM    240  HB3 ARG A  17      -8.647  -1.187  26.653  1.00 66.14           H  
ATOM    241  O   ARG A  17     -10.381   0.307  24.708  1.00 66.14           O  
ATOM    242  CG  ARG A  17      -8.160  -0.458  28.632  1.00 66.14           C  
ATOM    243  HG2 ARG A  17      -9.004  -0.958  29.108  1.00 66.14           H  
ATOM    244  HG3 ARG A  17      -8.010   0.507  29.115  1.00 66.14           H  
ATOM    245  CD  ARG A  17      -6.905  -1.314  28.826  1.00 66.14           C  
ATOM    246  HD2 ARG A  17      -6.072  -0.827  28.318  1.00 66.14           H  
ATOM    247  HD3 ARG A  17      -7.074  -2.293  28.377  1.00 66.14           H  
ATOM    248  NE  ARG A  17      -6.590  -1.468  30.262  1.00 66.14           N  
ATOM    249  HE  ARG A  17      -7.231  -1.049  30.920  1.00 66.14           H  
ATOM    250  NH1 ARG A  17      -4.596  -2.567  30.029  1.00 66.14           N  
ATOM    251 HH11 ARG A  17      -4.711  -2.503  29.028  1.00 66.14           H  
ATOM    252 HH12 ARG A  17      -3.752  -2.930  30.448  1.00 66.14           H  
ATOM    253  NH2 ARG A  17      -5.348  -2.060  32.084  1.00 66.14           N  
ATOM    254 HH21 ARG A  17      -5.973  -1.582  32.717  1.00 66.14           H  
ATOM    255 HH22 ARG A  17      -4.505  -2.413  32.512  1.00 66.14           H  
ATOM    256  CZ  ARG A  17      -5.517  -2.030  30.787  1.00 66.14           C  
ATOM    257  N   THR A  18      -9.478   2.315  25.168  1.00 74.22           N  
ATOM    258  H   THR A  18      -9.171   2.961  25.882  1.00 74.22           H  
ATOM    259  CA  THR A  18      -9.555   2.827  23.798  1.00 74.22           C  
ATOM    260  HA  THR A  18     -10.578   2.695  23.447  1.00 74.22           H  
ATOM    261  C   THR A  18      -8.617   2.040  22.888  1.00 74.22           C  
ATOM    262  CB  THR A  18      -9.209   4.324  23.732  1.00 74.22           C  
ATOM    263  HB  THR A  18      -8.131   4.449  23.627  1.00 74.22           H  
ATOM    264  O   THR A  18      -7.472   1.763  23.252  1.00 74.22           O  
ATOM    265  CG2 THR A  18      -9.915   5.013  22.567  1.00 74.22           C  
ATOM    266 HG21 THR A  18     -10.997   4.924  22.670  1.00 74.22           H  
ATOM    267 HG22 THR A  18      -9.646   6.069  22.540  1.00 74.22           H  
ATOM    268 HG23 THR A  18      -9.610   4.561  21.623  1.00 74.22           H  
ATOM    269  OG1 THR A  18      -9.616   4.982  24.912  1.00 74.22           O  
ATOM    270  HG1 THR A  18      -9.652   5.922  24.719  1.00 74.22           H  
ATOM    271  N   ILE A  19      -9.087   1.694  21.693  1.00 74.26           N  
ATOM    272  H   ILE A  19     -10.024   1.969  21.437  1.00 74.26           H  
ATOM    273  CA  ILE A  19      -8.259   1.063  20.664  1.00 74.26           C  
ATOM    274  HA  ILE A  19      -7.444   0.515  21.136  1.00 74.26           H  
ATOM    275  C   ILE A  19      -7.665   2.179  19.815  1.00 74.26           C  
ATOM    276  CB  ILE A  19      -9.075   0.057  19.833  1.00 74.26           C  
ATOM    277  HB  ILE A  19      -9.899   0.599  19.369  1.00 74.26           H  
ATOM    278  O   ILE A  19      -8.389   2.891  19.123  1.00 74.26           O  
ATOM    279  CG1 ILE A  19      -9.657  -1.022  20.772  1.00 74.26           C  
ATOM    280 HG12 ILE A  19     -10.281  -0.548  21.529  1.00 74.26           H  
ATOM    281 HG13 ILE A  19      -8.845  -1.538  21.284  1.00 74.26           H  
ATOM    282  CG2 ILE A  19      -8.215  -0.557  18.713  1.00 74.26           C  
ATOM    283 HG21 ILE A  19      -8.809  -1.239  18.105  1.00 74.26           H  
ATOM    284 HG22 ILE A  19      -7.362  -1.090  19.132  1.00 74.26           H  
ATOM    285 HG23 ILE A  19      -7.851   0.224  18.045  1.00 74.26           H  
ATOM    286  CD1 ILE A  19     -10.534  -2.058  20.077  1.00 74.26           C  
ATOM    287 HD11 ILE A  19     -11.072  -2.612  20.845  1.00 74.26           H  
ATOM    288 HD12 ILE A  19      -9.913  -2.731  19.485  1.00 74.26           H  
ATOM    289 HD13 ILE A  19     -11.269  -1.583  19.427  1.00 74.26           H  
ATOM    290  N   ALA A  20      -6.347   2.338  19.884  1.00 75.57           N  
ATOM    291  H   ALA A  20      -5.809   1.727  20.481  1.00 75.57           H  
ATOM    292  CA  ALA A  20      -5.631   3.251  19.007  1.00 75.57           C  
ATOM    293  HA  ALA A  20      -6.258   4.122  18.816  1.00 75.57           H  
ATOM    294  C   ALA A  20      -5.338   2.573  17.663  1.00 75.57           C  
ATOM    295  CB  ALA A  20      -4.360   3.741  19.708  1.00 75.57           C  
ATOM    296  HB1 ALA A  20      -4.620   4.241  20.640  1.00 75.57           H  
ATOM    297  HB2 ALA A  20      -3.702   2.898  19.918  1.00 75.57           H  
ATOM    298  HB3 ALA A  20      -3.836   4.446  19.062  1.00 75.57           H  
ATOM    299  O   ALA A  20      -5.006   1.385  17.607  1.00 75.57           O  
ATOM    300  N   LEU A  21      -5.422   3.345  16.582  1.00 77.66           N  
ATOM    301  H   LEU A  21      -5.673   4.317  16.693  1.00 77.66           H  
ATOM    302  CA  LEU A  21      -4.955   2.901  15.276  1.00 77.66           C  
ATOM    303  HA  LEU A  21      -5.396   1.923  15.080  1.00 77.66           H  
ATOM    304  C   LEU A  21      -3.422   2.776  15.288  1.00 77.66           C  
ATOM    305  CB  LEU A  21      -5.420   3.889  14.197  1.00 77.66           C  
ATOM    306  HB2 LEU A  21      -4.840   3.729  13.289  1.00 77.66           H  
ATOM    307  HB3 LEU A  21      -5.207   4.901  14.542  1.00 77.66           H  
ATOM    308  O   LEU A  21      -2.742   3.682  15.775  1.00 77.66           O  
ATOM    309  CG  LEU A  21      -6.914   3.757  13.858  1.00 77.66           C  
ATOM    310  HG  LEU A  21      -7.498   3.659  14.773  1.00 77.66           H  
ATOM    311  CD1 LEU A  21      -7.361   5.025  13.140  1.00 77.66           C  
ATOM    312 HD11 LEU A  21      -6.696   5.232  12.302  1.00 77.66           H  
ATOM    313 HD12 LEU A  21      -8.390   4.924  12.794  1.00 77.66           H  
ATOM    314 HD13 LEU A  21      -7.319   5.870  13.828  1.00 77.66           H  
ATOM    315  CD2 LEU A  21      -7.166   2.537  12.967  1.00 77.66           C  
ATOM    316 HD21 LEU A  21      -8.225   2.465  12.721  1.00 77.66           H  
ATOM    317 HD22 LEU A  21      -6.598   2.627  12.041  1.00 77.66           H  
ATOM    318 HD23 LEU A  21      -6.875   1.621  13.483  1.00 77.66           H  
ATOM    319  N   PRO A  22      -2.853   1.679  14.757  1.00 75.98           N  
ATOM    320  CA  PRO A  22      -1.417   1.591  14.544  1.00 75.98           C  
ATOM    321  HA  PRO A  22      -0.883   1.825  15.465  1.00 75.98           H  
ATOM    322  C   PRO A  22      -0.983   2.576  13.450  1.00 75.98           C  
ATOM    323  CB  PRO A  22      -1.165   0.132  14.151  1.00 75.98           C  
ATOM    324  HB2 PRO A  22      -1.045  -0.468  15.054  1.00 75.98           H  
ATOM    325  HB3 PRO A  22      -0.297   0.020  13.501  1.00 75.98           H  
ATOM    326  O   PRO A  22      -1.794   2.998  12.626  1.00 75.98           O  
ATOM    327  CG  PRO A  22      -2.460  -0.271  13.445  1.00 75.98           C  
ATOM    328  HG2 PRO A  22      -2.428   0.057  12.406  1.00 75.98           H  
ATOM    329  HG3 PRO A  22      -2.640  -1.345  13.503  1.00 75.98           H  
ATOM    330  CD  PRO A  22      -3.530   0.519  14.195  1.00 75.98           C  
ATOM    331  HD2 PRO A  22      -3.934  -0.082  15.010  1.00 75.98           H  
ATOM    332  HD3 PRO A  22      -4.321   0.812  13.505  1.00 75.98           H  
ATOM    333  N   ALA A  23       0.315   2.890  13.396  1.00 79.23           N  
ATOM    334  H   ALA A  23       0.941   2.542  14.108  1.00 79.23           H  
ATOM    335  CA  ALA A  23       0.873   3.693  12.310  1.00 79.23           C  
ATOM    336  HA  ALA A  23       0.430   4.688  12.359  1.00 79.23           H  
ATOM    337  C   ALA A  23       0.519   3.071  10.943  1.00 79.23           C  
ATOM    338  CB  ALA A  23       2.387   3.828  12.510  1.00 79.23           C  
ATOM    339  HB1 ALA A  23       2.859   2.846  12.477  1.00 79.23           H  
ATOM    340  HB2 ALA A  23       2.804   4.452  11.719  1.00 79.23           H  
ATOM    341  HB3 ALA A  23       2.594   4.298  13.471  1.00 79.23           H  
ATOM    342  O   ALA A  23       0.814   1.897  10.683  1.00 79.23           O  
ATOM    343  N   SER A  24      -0.132   3.855  10.082  1.00 78.81           N  
ATOM    344  H   SER A  24      -0.411   4.783  10.367  1.00 78.81           H  
ATOM    345  CA  SER A  24      -0.661   3.389   8.797  1.00 78.81           C  
ATOM    346  HA  SER A  24      -0.987   2.355   8.914  1.00 78.81           H  
ATOM    347  C   SER A  24       0.366   3.398   7.666  1.00 78.81           C  
ATOM    348  CB  SER A  24      -1.886   4.224   8.414  1.00 78.81           C  
ATOM    349  HB2 SER A  24      -2.241   3.934   7.425  1.00 78.81           H  
ATOM    350  HB3 SER A  24      -2.678   4.047   9.141  1.00 78.81           H  
ATOM    351  O   SER A  24       0.225   2.635   6.709  1.00 78.81           O  
ATOM    352  OG  SER A  24      -1.560   5.595   8.413  1.00 78.81           O  
ATOM    353  HG  SER A  24      -1.428   5.871   7.503  1.00 78.81           H  
ATOM    354  N   SER A  25       1.408   4.224   7.785  1.00 85.50           N  
ATOM    355  H   SER A  25       1.367   4.883   8.549  1.00 85.50           H  
ATOM    356  CA  SER A  25       2.286   4.587   6.661  1.00 85.50           C  
ATOM    357  HA  SER A  25       2.084   3.910   5.831  1.00 85.50           H  
ATOM    358  C   SER A  25       3.777   4.441   6.961  1.00 85.50           C  
ATOM    359  CB  SER A  25       1.996   6.003   6.147  1.00 85.50           C  
ATOM    360  HB2 SER A  25       2.087   6.003   5.061  1.00 85.50           H  
ATOM    361  HB3 SER A  25       2.724   6.703   6.557  1.00 85.50           H  
ATOM    362  O   SER A  25       4.589   5.184   6.417  1.00 85.50           O  
ATOM    363  OG  SER A  25       0.733   6.473   6.534  1.00 85.50           O  
ATOM    364  HG  SER A  25       0.033   6.086   6.004  1.00 85.50           H  
ATOM    365  N   VAL A  26       4.170   3.495   7.820  1.00 94.14           N  
ATOM    366  H   VAL A  26       3.475   2.897   8.243  1.00 94.14           H  
ATOM    367  CA  VAL A  26       5.596   3.146   7.932  1.00 94.14           C  
ATOM    368  HA  VAL A  26       6.167   4.058   8.108  1.00 94.14           H  
ATOM    369  C   VAL A  26       6.040   2.542   6.601  1.00 94.14           C  
ATOM    370  CB  VAL A  26       5.882   2.176   9.086  1.00 94.14           C  
ATOM    371  HB  VAL A  26       5.324   1.260   8.894  1.00 94.14           H  
ATOM    372  O   VAL A  26       5.459   1.554   6.142  1.00 94.14           O  
ATOM    373  CG1 VAL A  26       7.376   1.838   9.192  1.00 94.14           C  
ATOM    374 HG11 VAL A  26       7.537   1.127  10.003  1.00 94.14           H  
ATOM    375 HG12 VAL A  26       7.737   1.380   8.271  1.00 94.14           H  
ATOM    376 HG13 VAL A  26       7.952   2.743   9.382  1.00 94.14           H  
ATOM    377  CG2 VAL A  26       5.429   2.748  10.435  1.00 94.14           C  
ATOM    378 HG21 VAL A  26       4.351   2.912  10.424  1.00 94.14           H  
ATOM    379 HG22 VAL A  26       5.937   3.693  10.630  1.00 94.14           H  
ATOM    380 HG23 VAL A  26       5.662   2.041  11.231  1.00 94.14           H  
ATOM    381  N   ILE A  27       7.058   3.126   5.979  1.00 96.39           N  
ATOM    382  H   ILE A  27       7.501   3.921   6.418  1.00 96.39           H  
ATOM    383  CA  ILE A  27       7.559   2.684   4.677  1.00 96.39           C  
ATOM    384  HA  ILE A  27       6.774   2.121   4.172  1.00 96.39           H  
ATOM    385  C   ILE A  27       8.743   1.744   4.895  1.00 96.39           C  
ATOM    386  CB  ILE A  27       7.889   3.886   3.767  1.00 96.39           C  
ATOM    387  HB  ILE A  27       8.617   4.516   4.278  1.00 96.39           H  
ATOM    388  O   ILE A  27       9.702   2.087   5.575  1.00 96.39           O  
ATOM    389  CG1 ILE A  27       6.617   4.717   3.471  1.00 96.39           C  
ATOM    390 HG12 ILE A  27       5.986   4.180   2.763  1.00 96.39           H  
ATOM    391 HG13 ILE A  27       6.045   4.862   4.388  1.00 96.39           H  
ATOM    392  CG2 ILE A  27       8.497   3.390   2.442  1.00 96.39           C  
ATOM    393 HG21 ILE A  27       7.826   2.677   1.963  1.00 96.39           H  
ATOM    394 HG22 ILE A  27       9.460   2.911   2.617  1.00 96.39           H  
ATOM    395 HG23 ILE A  27       8.667   4.220   1.756  1.00 96.39           H  
ATOM    396  CD1 ILE A  27       6.901   6.110   2.910  1.00 96.39           C  
ATOM    397 HD11 ILE A  27       7.406   6.047   1.946  1.00 96.39           H  
ATOM    398 HD12 ILE A  27       7.520   6.659   3.619  1.00 96.39           H  
ATOM    399 HD13 ILE A  27       5.961   6.644   2.773  1.00 96.39           H  
ATOM    400  N   GLY A  28       8.679   0.548   4.326  1.00 97.22           N  
ATOM    401  H   GLY A  28       7.878   0.363   3.738  1.00 97.22           H  
ATOM    402  CA  GLY A  28       9.808  -0.358   4.183  1.00 97.22           C  
ATOM    403  HA2 GLY A  28       9.457  -1.389   4.177  1.00 97.22           H  
ATOM    404  HA3 GLY A  28      10.509  -0.229   5.008  1.00 97.22           H  
ATOM    405  C   GLY A  28      10.493  -0.084   2.855  1.00 97.22           C  
ATOM    406  O   GLY A  28       9.883  -0.284   1.807  1.00 97.22           O  
ATOM    407  N   LEU A  29      11.737   0.376   2.900  1.00 97.55           N  
ATOM    408  H   LEU A  29      12.182   0.465   3.803  1.00 97.55           H  
ATOM    409  CA  LEU A  29      12.526   0.712   1.719  1.00 97.55           C  
ATOM    410  HA  LEU A  29      11.916   0.590   0.824  1.00 97.55           H  
ATOM    411  C   LEU A  29      13.703  -0.250   1.602  1.00 97.55           C  
ATOM    412  CB  LEU A  29      12.955   2.188   1.818  1.00 97.55           C  
ATOM    413  HB2 LEU A  29      13.415   2.343   2.793  1.00 97.55           H  
ATOM    414  HB3 LEU A  29      12.064   2.814   1.765  1.00 97.55           H  
ATOM    415  O   LEU A  29      14.489  -0.369   2.538  1.00 97.55           O  
ATOM    416  CG  LEU A  29      13.958   2.652   0.744  1.00 97.55           C  
ATOM    417  HG  LEU A  29      14.857   2.038   0.798  1.00 97.55           H  
ATOM    418  CD1 LEU A  29      13.400   2.583  -0.675  1.00 97.55           C  
ATOM    419 HD11 LEU A  29      14.176   2.891  -1.376  1.00 97.55           H  
ATOM    420 HD12 LEU A  29      13.124   1.558  -0.921  1.00 97.55           H  
ATOM    421 HD13 LEU A  29      12.539   3.242  -0.779  1.00 97.55           H  
ATOM    422  CD2 LEU A  29      14.355   4.097   1.027  1.00 97.55           C  
ATOM    423 HD21 LEU A  29      13.485   4.751   0.971  1.00 97.55           H  
ATOM    424 HD22 LEU A  29      14.797   4.159   2.021  1.00 97.55           H  
ATOM    425 HD23 LEU A  29      15.097   4.423   0.299  1.00 97.55           H  
ATOM    426  N   CYS A  30      13.844  -0.904   0.454  1.00 97.29           N  
ATOM    427  H   CYS A  30      13.152  -0.786  -0.273  1.00 97.29           H  
ATOM    428  CA  CYS A  30      15.033  -1.682   0.127  1.00 97.29           C  
ATOM    429  HA  CYS A  30      15.786  -1.521   0.898  1.00 97.29           H  
ATOM    430  C   CYS A  30      15.621  -1.200  -1.195  1.00 97.29           C  
ATOM    431  CB  CYS A  30      14.686  -3.171   0.119  1.00 97.29           C  
ATOM    432  HB2 CYS A  30      14.015  -3.387  -0.711  1.00 97.29           H  
ATOM    433  HB3 CYS A  30      14.203  -3.432   1.061  1.00 97.29           H  
ATOM    434  O   CYS A  30      14.928  -1.181  -2.208  1.00 97.29           O  
ATOM    435  SG  CYS A  30      16.207  -4.145  -0.055  1.00 97.29           S  
ATOM    436  HG  CYS A  30      16.968  -3.414   0.765  1.00 97.29           H  
ATOM    437  N   ASP A  31      16.882  -0.784  -1.182  1.00 96.25           N  
ATOM    438  H   ASP A  31      17.433  -0.878  -0.341  1.00 96.25           H  
ATOM    439  CA  ASP A  31      17.566  -0.290  -2.375  1.00 96.25           C  
ATOM    440  HA  ASP A  31      17.227  -0.860  -3.240  1.00 96.25           H  
ATOM    441  C   ASP A  31      19.080  -0.505  -2.240  1.00 96.25           C  
ATOM    442  CB  ASP A  31      17.192   1.191  -2.593  1.00 96.25           C  
ATOM    443  HB2 ASP A  31      17.708   1.797  -1.849  1.00 96.25           H  
ATOM    444  HB3 ASP A  31      16.122   1.315  -2.424  1.00 96.25           H  
ATOM    445  O   ASP A  31      19.588  -0.861  -1.174  1.00 96.25           O  
ATOM    446  CG  ASP A  31      17.494   1.740  -3.994  1.00 96.25           C  
ATOM    447  OD1 ASP A  31      17.992   0.981  -4.859  1.00 96.25           O  
ATOM    448  OD2 ASP A  31      17.255   2.951  -4.176  1.00 96.25           O  
ATOM    449  N   VAL A  32      19.802  -0.301  -3.334  1.00 94.34           N  
ATOM    450  H   VAL A  32      19.311   0.040  -4.147  1.00 94.34           H  
ATOM    451  CA  VAL A  32      21.252  -0.408  -3.407  1.00 94.34           C  
ATOM    452  HA  VAL A  32      21.530  -1.400  -3.052  1.00 94.34           H  
ATOM    453  C   VAL A  32      21.908   0.626  -2.497  1.00 94.34           C  
ATOM    454  CB  VAL A  32      21.735  -0.283  -4.861  1.00 94.34           C  
ATOM    455  HB  VAL A  32      21.337   0.629  -5.305  1.00 94.34           H  
ATOM    456  O   VAL A  32      21.483   1.781  -2.398  1.00 94.34           O  
ATOM    457  CG1 VAL A  32      23.260  -0.279  -4.974  1.00 94.34           C  
ATOM    458 HG11 VAL A  32      23.680  -1.149  -4.469  1.00 94.34           H  
ATOM    459 HG12 VAL A  32      23.552  -0.307  -6.024  1.00 94.34           H  
ATOM    460 HG13 VAL A  32      23.673   0.633  -4.542  1.00 94.34           H  
ATOM    461  CG2 VAL A  32      21.246  -1.476  -5.678  1.00 94.34           C  
ATOM    462 HG21 VAL A  32      21.771  -2.363  -5.322  1.00 94.34           H  
ATOM    463 HG22 VAL A  32      20.175  -1.624  -5.546  1.00 94.34           H  
ATOM    464 HG23 VAL A  32      21.470  -1.323  -6.733  1.00 94.34           H  
ATOM    465  N   PHE A  33      22.973   0.194  -1.839  1.00 91.76           N  
ATOM    466  H   PHE A  33      23.216  -0.781  -1.941  1.00 91.76           H  
ATOM    467  CA  PHE A  33      23.808   0.985  -0.964  1.00 91.76           C  
ATOM    468  HA  PHE A  33      23.813   2.022  -1.300  1.00 91.76           H  
ATOM    469  C   PHE A  33      25.235   0.437  -0.995  1.00 91.76           C  
ATOM    470  CB  PHE A  33      23.231   0.915   0.450  1.00 91.76           C  
ATOM    471  HB2 PHE A  33      23.051  -0.135   0.681  1.00 91.76           H  
ATOM    472  HB3 PHE A  33      22.273   1.434   0.474  1.00 91.76           H  
ATOM    473  O   PHE A  33      25.489  -0.699  -0.595  1.00 91.76           O  
ATOM    474  CG  PHE A  33      24.136   1.493   1.517  1.00 91.76           C  
ATOM    475  CD1 PHE A  33      24.517   0.693   2.611  1.00 91.76           C  
ATOM    476  HD1 PHE A  33      24.167  -0.326   2.686  1.00 91.76           H  
ATOM    477  CD2 PHE A  33      24.627   2.809   1.404  1.00 91.76           C  
ATOM    478  HD2 PHE A  33      24.350   3.431   0.566  1.00 91.76           H  
ATOM    479  CE1 PHE A  33      25.360   1.214   3.604  1.00 91.76           C  
ATOM    480  HE1 PHE A  33      25.650   0.606   4.448  1.00 91.76           H  
ATOM    481  CE2 PHE A  33      25.492   3.319   2.388  1.00 91.76           C  
ATOM    482  HE2 PHE A  33      25.893   4.316   2.288  1.00 91.76           H  
ATOM    483  CZ  PHE A  33      25.840   2.527   3.496  1.00 91.76           C  
ATOM    484  HZ  PHE A  33      26.496   2.908   4.265  1.00 91.76           H  
ATOM    485  N   THR A  34      26.179   1.274  -1.419  1.00 87.10           N  
ATOM    486  H   THR A  34      25.908   2.180  -1.774  1.00 87.10           H  
ATOM    487  CA  THR A  34      27.609   1.000  -1.261  1.00 87.10           C  
ATOM    488  HA  THR A  34      27.765  -0.078  -1.214  1.00 87.10           H  
ATOM    489  C   THR A  34      28.095   1.668   0.029  1.00 87.10           C  
ATOM    490  CB  THR A  34      28.419   1.499  -2.463  1.00 87.10           C  
ATOM    491  HB  THR A  34      28.358   2.585  -2.524  1.00 87.10           H  
ATOM    492  O   THR A  34      28.042   2.899   0.112  1.00 87.10           O  
ATOM    493  CG2 THR A  34      29.885   1.077  -2.366  1.00 87.10           C  
ATOM    494 HG21 THR A  34      30.429   1.423  -3.244  1.00 87.10           H  
ATOM    495 HG22 THR A  34      30.347   1.517  -1.482  1.00 87.10           H  
ATOM    496 HG23 THR A  34      29.957  -0.009  -2.303  1.00 87.10           H  
ATOM    497  OG1 THR A  34      27.918   0.940  -3.659  1.00 87.10           O  
ATOM    498  HG1 THR A  34      28.463   1.275  -4.375  1.00 87.10           H  
ATOM    499  N   PRO A  35      28.584   0.912   1.028  1.00 79.18           N  
ATOM    500  CA  PRO A  35      29.096   1.487   2.268  1.00 79.18           C  
ATOM    501  HA  PRO A  35      28.280   2.010   2.766  1.00 79.18           H  
ATOM    502  C   PRO A  35      30.248   2.463   2.020  1.00 79.18           C  
ATOM    503  CB  PRO A  35      29.525   0.303   3.141  1.00 79.18           C  
ATOM    504  HB2 PRO A  35      30.569   0.047   2.964  1.00 79.18           H  
ATOM    505  HB3 PRO A  35      29.351   0.498   4.199  1.00 79.18           H  
ATOM    506  O   PRO A  35      31.305   2.089   1.516  1.00 79.18           O  
ATOM    507  CG  PRO A  35      28.642  -0.822   2.622  1.00 79.18           C  
ATOM    508  HG2 PRO A  35      29.067  -1.804   2.825  1.00 79.18           H  
ATOM    509  HG3 PRO A  35      27.653  -0.708   3.066  1.00 79.18           H  
ATOM    510  CD  PRO A  35      28.547  -0.538   1.130  1.00 79.18           C  
ATOM    511  HD2 PRO A  35      29.405  -0.966   0.612  1.00 79.18           H  
ATOM    512  HD3 PRO A  35      27.619  -0.958   0.741  1.00 79.18           H  
ATOM    513  N   GLY A  36      30.048   3.726   2.394  1.00 77.14           N  
ATOM    514  H   GLY A  36      29.138   3.965   2.761  1.00 77.14           H  
ATOM    515  CA  GLY A  36      31.107   4.733   2.444  1.00 77.14           C  
ATOM    516  HA2 GLY A  36      30.691   5.706   2.184  1.00 77.14           H  
ATOM    517  HA3 GLY A  36      31.883   4.491   1.719  1.00 77.14           H  
ATOM    518  C   GLY A  36      31.735   4.823   3.837  1.00 77.14           C  
ATOM    519  O   GLY A  36      31.109   4.460   4.828  1.00 77.14           O  
ATOM    520  N   ALA A  37      32.942   5.389   3.941  1.00 71.51           N  
ATOM    521  H   ALA A  37      33.429   5.636   3.091  1.00 71.51           H  
ATOM    522  CA  ALA A  37      33.668   5.514   5.214  1.00 71.51           C  
ATOM    523  HA  ALA A  37      33.836   4.514   5.613  1.00 71.51           H  
ATOM    524  C   ALA A  37      32.923   6.312   6.309  1.00 71.51           C  
ATOM    525  CB  ALA A  37      35.031   6.156   4.917  1.00 71.51           C  
ATOM    526  HB1 ALA A  37      35.579   5.549   4.198  1.00 71.51           H  
ATOM    527  HB2 ALA A  37      34.895   7.161   4.518  1.00 71.51           H  
ATOM    528  HB3 ALA A  37      35.611   6.215   5.838  1.00 71.51           H  
ATOM    529  O   ALA A  37      33.221   6.148   7.488  1.00 71.51           O  
ATOM    530  N   GLN A  38      31.981   7.182   5.924  1.00 76.68           N  
ATOM    531  H   GLN A  38      31.770   7.230   4.938  1.00 76.68           H  
ATOM    532  CA  GLN A  38      31.203   8.041   6.833  1.00 76.68           C  
ATOM    533  HA  GLN A  38      31.665   8.037   7.820  1.00 76.68           H  
ATOM    534  C   GLN A  38      29.757   7.567   7.044  1.00 76.68           C  
ATOM    535  CB  GLN A  38      31.209   9.485   6.296  1.00 76.68           C  
ATOM    536  HB2 GLN A  38      30.617  10.116   6.958  1.00 76.68           H  
ATOM    537  HB3 GLN A  38      30.737   9.500   5.313  1.00 76.68           H  
ATOM    538  O   GLN A  38      29.022   8.176   7.817  1.00 76.68           O  
ATOM    539  CG  GLN A  38      32.614  10.096   6.176  1.00 76.68           C  
ATOM    540  HG2 GLN A  38      32.525  11.111   5.787  1.00 76.68           H  
ATOM    541  HG3 GLN A  38      33.204   9.520   5.464  1.00 76.68           H  
ATOM    542  CD  GLN A  38      33.358  10.164   7.508  1.00 76.68           C  
ATOM    543  NE2 GLN A  38      34.671  10.119   7.497  1.00 76.68           N  
ATOM    544 HE21 GLN A  38      35.106  10.128   8.408  1.00 76.68           H  
ATOM    545 HE22 GLN A  38      35.185  10.008   6.635  1.00 76.68           H  
ATOM    546  OE1 GLN A  38      32.790  10.277   8.579  1.00 76.68           O  
ATOM    547  N   ALA A  39      29.321   6.523   6.337  1.00 85.03           N  
ATOM    548  H   ALA A  39      29.989   5.945   5.847  1.00 85.03           H  
ATOM    549  CA  ALA A  39      27.953   6.035   6.421  1.00 85.03           C  
ATOM    550  HA  ALA A  39      27.270   6.883   6.472  1.00 85.03           H  
ATOM    551  C   ALA A  39      27.775   5.195   7.696  1.00 85.03           C  
ATOM    552  CB  ALA A  39      27.654   5.259   5.136  1.00 85.03           C  
ATOM    553  HB1 ALA A  39      28.300   4.383   5.075  1.00 85.03           H  
ATOM    554  HB2 ALA A  39      26.613   4.936   5.140  1.00 85.03           H  
ATOM    555  HB3 ALA A  39      27.816   5.897   4.267  1.00 85.03           H  
ATOM    556  O   ALA A  39      28.564   4.286   7.957  1.00 85.03           O  
ATOM    557  N   SER A  40      26.754   5.495   8.505  1.00 89.56           N  
ATOM    558  H   SER A  40      26.156   6.275   8.270  1.00 89.56           H  
ATOM    559  CA  SER A  40      26.501   4.745   9.746  1.00 89.56           C  
ATOM    560  HA  SER A  40      27.464   4.480  10.183  1.00 89.56           H  
ATOM    561  C   SER A  40      25.753   3.427   9.520  1.00 89.56           C  
ATOM    562  CB  SER A  40      25.778   5.620  10.770  1.00 89.56           C  
ATOM    563  HB2 SER A  40      26.341   6.543  10.909  1.00 89.56           H  
ATOM    564  HB3 SER A  40      25.737   5.092  11.723  1.00 89.56           H  
ATOM    565  O   SER A  40      25.825   2.526  10.361  1.00 89.56           O  
ATOM    566  OG  SER A  40      24.462   5.932  10.363  1.00 89.56           O  
ATOM    567  HG  SER A  40      24.364   6.887  10.366  1.00 89.56           H  
ATOM    568  N   ALA A  41      25.050   3.291   8.391  1.00 91.40           N  
ATOM    569  H   ALA A  41      25.062   4.039   7.713  1.00 91.40           H  
ATOM    570  CA  ALA A  41      24.350   2.068   8.036  1.00 91.40           C  
ATOM    571  HA  ALA A  41      23.817   1.717   8.920  1.00 91.40           H  
ATOM    572  C   ALA A  41      25.324   0.971   7.596  1.00 91.40           C  
ATOM    573  CB  ALA A  41      23.312   2.351   6.947  1.00 91.40           C  
ATOM    574  HB1 ALA A  41      22.662   3.171   7.253  1.00 91.40           H  
ATOM    575  HB2 ALA A  41      23.814   2.621   6.018  1.00 91.40           H  
ATOM    576  HB3 ALA A  41      22.707   1.462   6.772  1.00 91.40           H  
ATOM    577  O   ALA A  41      26.347   1.222   6.958  1.00 91.40           O  
ATOM    578  N   LYS A  42      24.955  -0.275   7.890  1.00 91.87           N  
ATOM    579  H   LYS A  42      24.050  -0.403   8.321  1.00 91.87           H  
ATOM    580  CA  LYS A  42      25.623  -1.467   7.364  1.00 91.87           C  
ATOM    581  HA  LYS A  42      26.545  -1.165   6.867  1.00 91.87           H  
ATOM    582  C   LYS A  42      24.717  -2.135   6.329  1.00 91.87           C  
ATOM    583  CB  LYS A  42      25.982  -2.430   8.499  1.00 91.87           C  
ATOM    584  HB2 LYS A  42      25.080  -2.671   9.062  1.00 91.87           H  
ATOM    585  HB3 LYS A  42      26.376  -3.350   8.068  1.00 91.87           H  
ATOM    586  O   LYS A  42      23.495  -2.090   6.501  1.00 91.87           O  
ATOM    587  CG  LYS A  42      27.031  -1.830   9.445  1.00 91.87           C  
ATOM    588  HG2 LYS A  42      27.923  -1.569   8.876  1.00 91.87           H  
ATOM    589  HG3 LYS A  42      26.634  -0.931   9.916  1.00 91.87           H  
ATOM    590  CD  LYS A  42      27.398  -2.845  10.530  1.00 91.87           C  
ATOM    591  HD2 LYS A  42      27.807  -3.738  10.058  1.00 91.87           H  
ATOM    592  HD3 LYS A  42      26.500  -3.114  11.087  1.00 91.87           H  
ATOM    593  CE  LYS A  42      28.433  -2.234  11.475  1.00 91.87           C  
ATOM    594  HE2 LYS A  42      29.298  -1.928  10.887  1.00 91.87           H  
ATOM    595  HE3 LYS A  42      28.007  -1.338  11.926  1.00 91.87           H  
ATOM    596  NZ  LYS A  42      28.837  -3.205  12.520  1.00 91.87           N  
ATOM    597  HZ1 LYS A  42      28.035  -3.487  13.066  1.00 91.87           H  
ATOM    598  HZ2 LYS A  42      29.232  -4.029  12.090  1.00 91.87           H  
ATOM    599  HZ3 LYS A  42      29.528  -2.797  13.133  1.00 91.87           H  
ATOM    600  N   PRO A  43      25.276  -2.780   5.294  1.00 91.86           N  
ATOM    601  CA  PRO A  43      24.486  -3.571   4.363  1.00 91.86           C  
ATOM    602  HA  PRO A  43      23.879  -2.896   3.759  1.00 91.86           H  
ATOM    603  C   PRO A  43      23.602  -4.584   5.075  1.00 91.86           C  
ATOM    604  CB  PRO A  43      25.482  -4.297   3.469  1.00 91.86           C  
ATOM    605  HB2 PRO A  43      25.765  -5.258   3.899  1.00 91.86           H  
ATOM    606  HB3 PRO A  43      25.062  -4.429   2.472  1.00 91.86           H  
ATOM    607  O   PRO A  43      24.015  -5.179   6.069  1.00 91.86           O  
ATOM    608  CG  PRO A  43      26.684  -3.366   3.489  1.00 91.86           C  
ATOM    609  HG2 PRO A  43      26.505  -2.565   2.771  1.00 91.86           H  
ATOM    610  HG3 PRO A  43      27.615  -3.890   3.273  1.00 91.86           H  
ATOM    611  CD  PRO A  43      26.679  -2.824   4.917  1.00 91.86           C  
ATOM    612  HD2 PRO A  43      27.212  -3.513   5.573  1.00 91.86           H  
ATOM    613  HD3 PRO A  43      27.139  -1.837   4.945  1.00 91.86           H  
ATOM    614  N   ASN A  44      22.399  -4.796   4.551  1.00 93.59           N  
ATOM    615  H   ASN A  44      22.157  -4.258   3.731  1.00 93.59           H  
ATOM    616  CA  ASN A  44      21.395  -5.739   5.042  1.00 93.59           C  
ATOM    617  HA  ASN A  44      20.521  -5.631   4.399  1.00 93.59           H  
ATOM    618  C   ASN A  44      20.873  -5.482   6.465  1.00 93.59           C  
ATOM    619  CB  ASN A  44      21.923  -7.167   4.844  1.00 93.59           C  
ATOM    620  HB2 ASN A  44      21.185  -7.874   5.221  1.00 93.59           H  
ATOM    621  HB3 ASN A  44      22.838  -7.322   5.415  1.00 93.59           H  
ATOM    622  O   ASN A  44      19.992  -6.203   6.928  1.00 93.59           O  
ATOM    623  CG  ASN A  44      22.162  -7.453   3.379  1.00 93.59           C  
ATOM    624  ND2 ASN A  44      23.381  -7.728   2.978  1.00 93.59           N  
ATOM    625 HD21 ASN A  44      24.155  -7.702   3.627  1.00 93.59           H  
ATOM    626 HD22 ASN A  44      23.521  -7.877   1.989  1.00 93.59           H  
ATOM    627  OD1 ASN A  44      21.238  -7.425   2.584  1.00 93.59           O  
ATOM    628  N   VAL A  45      21.354  -4.445   7.152  1.00 93.62           N  
ATOM    629  H   VAL A  45      22.074  -3.880   6.725  1.00 93.62           H  
ATOM    630  CA  VAL A  45      20.917  -4.087   8.501  1.00 93.62           C  
ATOM    631  HA  VAL A  45      20.511  -4.977   8.982  1.00 93.62           H  
ATOM    632  C   VAL A  45      19.836  -3.007   8.404  1.00 93.62           C  
ATOM    633  CB  VAL A  45      22.114  -3.637   9.356  1.00 93.62           C  
ATOM    634  HB  VAL A  45      22.600  -2.778   8.894  1.00 93.62           H  
ATOM    635  O   VAL A  45      20.122  -1.918   7.906  1.00 93.62           O  
ATOM    636  CG1 VAL A  45      21.695  -3.247  10.777  1.00 93.62           C  
ATOM    637 HG11 VAL A  45      22.558  -2.845  11.308  1.00 93.62           H  
ATOM    638 HG12 VAL A  45      21.340  -4.140  11.291  1.00 93.62           H  
ATOM    639 HG13 VAL A  45      20.923  -2.479  10.755  1.00 93.62           H  
ATOM    640  CG2 VAL A  45      23.132  -4.778   9.509  1.00 93.62           C  
ATOM    641 HG21 VAL A  45      23.929  -4.489  10.194  1.00 93.62           H  
ATOM    642 HG22 VAL A  45      23.584  -5.005   8.544  1.00 93.62           H  
ATOM    643 HG23 VAL A  45      22.647  -5.681   9.880  1.00 93.62           H  
ATOM    644  N   PRO A  46      18.608  -3.259   8.898  1.00 95.33           N  
ATOM    645  CA  PRO A  46      17.560  -2.247   8.919  1.00 95.33           C  
ATOM    646  HA  PRO A  46      17.354  -1.944   7.893  1.00 95.33           H  
ATOM    647  C   PRO A  46      17.961  -1.024   9.742  1.00 95.33           C  
ATOM    648  CB  PRO A  46      16.319  -2.932   9.501  1.00 95.33           C  
ATOM    649  HB2 PRO A  46      15.403  -2.573   9.033  1.00 95.33           H  
ATOM    650  HB3 PRO A  46      16.281  -2.796  10.582  1.00 95.33           H  
ATOM    651  O   PRO A  46      18.463  -1.166  10.859  1.00 95.33           O  
ATOM    652  CG  PRO A  46      16.558  -4.408   9.212  1.00 95.33           C  
ATOM    653  HG2 PRO A  46      16.049  -5.046   9.933  1.00 95.33           H  
ATOM    654  HG3 PRO A  46      16.237  -4.638   8.196  1.00 95.33           H  
ATOM    655  CD  PRO A  46      18.072  -4.544   9.318  1.00 95.33           C  
ATOM    656  HD2 PRO A  46      18.355  -4.736  10.353  1.00 95.33           H  
ATOM    657  HD3 PRO A  46      18.410  -5.357   8.676  1.00 95.33           H  
ATOM    658  N   VAL A  47      17.667   0.163   9.216  1.00 95.82           N  
ATOM    659  H   VAL A  47      17.323   0.179   8.267  1.00 95.82           H  
ATOM    660  CA  VAL A  47      17.860   1.460   9.874  1.00 95.82           C  
ATOM    661  HA  VAL A  47      18.184   1.295  10.901  1.00 95.82           H  
ATOM    662  C   VAL A  47      16.529   2.204   9.905  1.00 95.82           C  
ATOM    663  CB  VAL A  47      18.947   2.294   9.166  1.00 95.82           C  
ATOM    664  HB  VAL A  47      18.632   2.512   8.146  1.00 95.82           H  
ATOM    665  O   VAL A  47      15.838   2.299   8.891  1.00 95.82           O  
ATOM    666  CG1 VAL A  47      19.198   3.619   9.897  1.00 95.82           C  
ATOM    667 HG11 VAL A  47      19.986   4.176   9.390  1.00 95.82           H  
ATOM    668 HG12 VAL A  47      18.298   4.235   9.889  1.00 95.82           H  
ATOM    669 HG13 VAL A  47      19.501   3.434  10.927  1.00 95.82           H  
ATOM    670  CG2 VAL A  47      20.283   1.540   9.117  1.00 95.82           C  
ATOM    671 HG21 VAL A  47      20.574   1.219  10.117  1.00 95.82           H  
ATOM    672 HG22 VAL A  47      20.194   0.668   8.469  1.00 95.82           H  
ATOM    673 HG23 VAL A  47      21.056   2.189   8.706  1.00 95.82           H  
ATOM    674  N   LEU A  48      16.166   2.733  11.074  1.00 96.01           N  
ATOM    675  H   LEU A  48      16.791   2.647  11.862  1.00 96.01           H  
ATOM    676  CA  LEU A  48      15.013   3.615  11.219  1.00 96.01           C  
ATOM    677  HA  LEU A  48      14.223   3.272  10.552  1.00 96.01           H  
ATOM    678  C   LEU A  48      15.407   5.040  10.830  1.00 96.01           C  
ATOM    679  CB  LEU A  48      14.504   3.562  12.667  1.00 96.01           C  
ATOM    680  HB2 LEU A  48      14.405   2.521  12.977  1.00 96.01           H  
ATOM    681  HB3 LEU A  48      15.249   4.030  13.311  1.00 96.01           H  
ATOM    682  O   LEU A  48      16.346   5.599  11.392  1.00 96.01           O  
ATOM    683  CG  LEU A  48      13.152   4.275  12.857  1.00 96.01           C  
ATOM    684  HG  LEU A  48      13.160   5.244  12.357  1.00 96.01           H  
ATOM    685  CD1 LEU A  48      12.008   3.432  12.289  1.00 96.01           C  
ATOM    686 HD11 LEU A  48      12.073   2.408  12.660  1.00 96.01           H  
ATOM    687 HD12 LEU A  48      12.055   3.429  11.200  1.00 96.01           H  
ATOM    688 HD13 LEU A  48      11.053   3.855  12.600  1.00 96.01           H  
ATOM    689  CD2 LEU A  48      12.899   4.523  14.343  1.00 96.01           C  
ATOM    690 HD21 LEU A  48      13.670   5.188  14.733  1.00 96.01           H  
ATOM    691 HD22 LEU A  48      12.925   3.585  14.898  1.00 96.01           H  
ATOM    692 HD23 LEU A  48      11.930   5.003  14.480  1.00 96.01           H  
ATOM    693  N   LEU A  49      14.662   5.633   9.905  1.00 95.07           N  
ATOM    694  H   LEU A  49      13.918   5.099   9.479  1.00 95.07           H  
ATOM    695  CA  LEU A  49      14.825   7.012   9.474  1.00 95.07           C  
ATOM    696  HA  LEU A  49      15.634   7.482  10.033  1.00 95.07           H  
ATOM    697  C   LEU A  49      13.541   7.791   9.740  1.00 95.07           C  
ATOM    698  CB  LEU A  49      15.163   7.073   7.980  1.00 95.07           C  
ATOM    699  HB2 LEU A  49      15.404   8.107   7.734  1.00 95.07           H  
ATOM    700  HB3 LEU A  49      14.260   6.805   7.431  1.00 95.07           H  
ATOM    701  O   LEU A  49      12.438   7.291   9.503  1.00 95.07           O  
ATOM    702  CG  LEU A  49      16.302   6.167   7.488  1.00 95.07           C  
ATOM    703  HG  LEU A  49      16.095   5.122   7.719  1.00 95.07           H  
ATOM    704  CD1 LEU A  49      16.355   6.331   5.971  1.00 95.07           C  
ATOM    705 HD11 LEU A  49      16.382   7.387   5.703  1.00 95.07           H  
ATOM    706 HD12 LEU A  49      17.246   5.859   5.558  1.00 95.07           H  
ATOM    707 HD13 LEU A  49      15.473   5.872   5.523  1.00 95.07           H  
ATOM    708  CD2 LEU A  49      17.645   6.564   8.093  1.00 95.07           C  
ATOM    709 HD21 LEU A  49      18.431   5.924   7.694  1.00 95.07           H  
ATOM    710 HD22 LEU A  49      17.866   7.605   7.858  1.00 95.07           H  
ATOM    711 HD23 LEU A  49      17.616   6.444   9.176  1.00 95.07           H  
ATOM    712  N   THR A  50      13.700   9.034  10.184  1.00 93.89           N  
ATOM    713  H   THR A  50      14.625   9.340  10.449  1.00 93.89           H  
ATOM    714  CA  THR A  50      12.584   9.968  10.401  1.00 93.89           C  
ATOM    715  HA  THR A  50      11.663   9.534  10.012  1.00 93.89           H  
ATOM    716  C   THR A  50      12.756  11.291   9.663  1.00 93.89           C  
ATOM    717  CB  THR A  50      12.387  10.222  11.899  1.00 93.89           C  
ATOM    718  HB  THR A  50      11.550  10.910  12.019  1.00 93.89           H  
ATOM    719  O   THR A  50      11.834  12.101   9.597  1.00 93.89           O  
ATOM    720  CG2 THR A  50      12.034   8.931  12.647  1.00 93.89           C  
ATOM    721 HG21 THR A  50      12.903   8.275  12.712  1.00 93.89           H  
ATOM    722 HG22 THR A  50      11.698   9.180  13.653  1.00 93.89           H  
ATOM    723 HG23 THR A  50      11.231   8.410  12.125  1.00 93.89           H  
ATOM    724  OG1 THR A  50      13.527  10.799  12.510  1.00 93.89           O  
ATOM    725  HG1 THR A  50      14.318  10.688  11.978  1.00 93.89           H  
ATOM    726  N   SER A  51      13.938  11.529   9.094  1.00 93.57           N  
ATOM    727  H   SER A  51      14.682  10.863   9.246  1.00 93.57           H  
ATOM    728  CA  SER A  51      14.253  12.750   8.366  1.00 93.57           C  
ATOM    729  HA  SER A  51      13.335  13.134   7.921  1.00 93.57           H  
ATOM    730  C   SER A  51      15.264  12.524   7.239  1.00 93.57           C  
ATOM    731  CB  SER A  51      14.781  13.789   9.363  1.00 93.57           C  
ATOM    732  HB2 SER A  51      14.818  14.761   8.871  1.00 93.57           H  
ATOM    733  HB3 SER A  51      14.109  13.862  10.217  1.00 93.57           H  
ATOM    734  O   SER A  51      16.016  11.545   7.221  1.00 93.57           O  
ATOM    735  OG  SER A  51      16.085  13.458   9.802  1.00 93.57           O  
ATOM    736  HG  SER A  51      16.018  12.781  10.480  1.00 93.57           H  
ATOM    737  N   LYS A  52      15.361  13.505   6.328  1.00 92.11           N  
ATOM    738  H   LYS A  52      14.658  14.229   6.340  1.00 92.11           H  
ATOM    739  CA  LYS A  52      16.431  13.563   5.313  1.00 92.11           C  
ATOM    740  HA  LYS A  52      16.385  12.664   4.699  1.00 92.11           H  
ATOM    741  C   LYS A  52      17.835  13.586   5.936  1.00 92.11           C  
ATOM    742  CB  LYS A  52      16.268  14.800   4.407  1.00 92.11           C  
ATOM    743  HB2 LYS A  52      17.151  14.858   3.770  1.00 92.11           H  
ATOM    744  HB3 LYS A  52      16.239  15.700   5.020  1.00 92.11           H  
ATOM    745  O   LYS A  52      18.779  13.102   5.317  1.00 92.11           O  
ATOM    746  CG  LYS A  52      15.032  14.770   3.490  1.00 92.11           C  
ATOM    747  HG2 LYS A  52      15.001  13.814   2.968  1.00 92.11           H  
ATOM    748  HG3 LYS A  52      14.128  14.880   4.089  1.00 92.11           H  
ATOM    749  CD  LYS A  52      15.104  15.899   2.443  1.00 92.11           C  
ATOM    750  HD2 LYS A  52      16.031  15.783   1.881  1.00 92.11           H  
ATOM    751  HD3 LYS A  52      15.122  16.867   2.945  1.00 92.11           H  
ATOM    752  CE  LYS A  52      13.932  15.861   1.448  1.00 92.11           C  
ATOM    753  HE2 LYS A  52      13.017  16.184   1.945  1.00 92.11           H  
ATOM    754  HE3 LYS A  52      13.786  14.831   1.123  1.00 92.11           H  
ATOM    755  NZ  LYS A  52      14.193  16.695   0.242  1.00 92.11           N  
ATOM    756  HZ1 LYS A  52      13.445  16.594  -0.429  1.00 92.11           H  
ATOM    757  HZ2 LYS A  52      14.306  17.678   0.449  1.00 92.11           H  
ATOM    758  HZ3 LYS A  52      15.018  16.395  -0.258  1.00 92.11           H  
ATOM    759  N   LYS A  53      17.984  14.149   7.142  1.00 93.21           N  
ATOM    760  H   LYS A  53      17.147  14.413   7.643  1.00 93.21           H  
ATOM    761  CA  LYS A  53      19.271  14.207   7.854  1.00 93.21           C  
ATOM    762  HA  LYS A  53      20.049  14.554   7.174  1.00 93.21           H  
ATOM    763  C   LYS A  53      19.704  12.818   8.310  1.00 93.21           C  
ATOM    764  CB  LYS A  53      19.195  15.157   9.056  1.00 93.21           C  
ATOM    765  HB2 LYS A  53      18.381  14.850   9.713  1.00 93.21           H  
ATOM    766  HB3 LYS A  53      20.126  15.072   9.616  1.00 93.21           H  
ATOM    767  O   LYS A  53      20.855  12.454   8.089  1.00 93.21           O  
ATOM    768  CG  LYS A  53      19.004  16.624   8.647  1.00 93.21           C  
ATOM    769  HG2 LYS A  53      18.061  16.738   8.112  1.00 93.21           H  
ATOM    770  HG3 LYS A  53      19.823  16.927   7.995  1.00 93.21           H  
ATOM    771  CD  LYS A  53      18.988  17.511   9.897  1.00 93.21           C  
ATOM    772  HD2 LYS A  53      19.928  17.384  10.435  1.00 93.21           H  
ATOM    773  HD3 LYS A  53      18.168  17.196  10.543  1.00 93.21           H  
ATOM    774  CE  LYS A  53      18.810  18.983   9.514  1.00 93.21           C  
ATOM    775  HE2 LYS A  53      19.638  19.278   8.870  1.00 93.21           H  
ATOM    776  HE3 LYS A  53      17.887  19.084   8.942  1.00 93.21           H  
ATOM    777  NZ  LYS A  53      18.762  19.849  10.719  1.00 93.21           N  
ATOM    778  HZ1 LYS A  53      18.645  20.818  10.459  1.00 93.21           H  
ATOM    779  HZ2 LYS A  53      17.992  19.581  11.315  1.00 93.21           H  
ATOM    780  HZ3 LYS A  53      19.617  19.761  11.250  1.00 93.21           H  
ATOM    781  N   ASP A  54      18.774  12.036   8.857  1.00 93.48           N  
ATOM    782  H   ASP A  54      17.874  12.431   9.090  1.00 93.48           H  
ATOM    783  CA  ASP A  54      19.042  10.649   9.250  1.00 93.48           C  
ATOM    784  HA  ASP A  54      19.869  10.635   9.960  1.00 93.48           H  
ATOM    785  C   ASP A  54      19.440   9.827   8.024  1.00 93.48           C  
ATOM    786  CB  ASP A  54      17.820   9.991   9.917  1.00 93.48           C  
ATOM    787  HB2 ASP A  54      17.057   9.815   9.159  1.00 93.48           H  
ATOM    788  HB3 ASP A  54      18.122   9.020  10.309  1.00 93.48           H  
ATOM    789  O   ASP A  54      20.421   9.093   8.065  1.00 93.48           O  
ATOM    790  CG  ASP A  54      17.190  10.802  11.047  1.00 93.48           C  
ATOM    791  OD1 ASP A  54      17.905  11.600  11.688  1.00 93.48           O  
ATOM    792  OD2 ASP A  54      15.941  10.720  11.161  1.00 93.48           O  
ATOM    793  N   ALA A  55      18.726  10.004   6.904  1.00 93.83           N  
ATOM    794  H   ALA A  55      17.907  10.594   6.950  1.00 93.83           H  
ATOM    795  CA  ALA A  55      19.027   9.312   5.652  1.00 93.83           C  
ATOM    796  HA  ALA A  55      18.997   8.237   5.832  1.00 93.83           H  
ATOM    797  C   ALA A  55      20.433   9.653   5.130  1.00 93.83           C  
ATOM    798  CB  ALA A  55      17.946   9.663   4.622  1.00 93.83           C  
ATOM    799  HB1 ALA A  55      18.020  10.712   4.336  1.00 93.83           H  
ATOM    800  HB2 ALA A  55      18.076   9.044   3.734  1.00 93.83           H  
ATOM    801  HB3 ALA A  55      16.955   9.480   5.039  1.00 93.83           H  
ATOM    802  O   ALA A  55      21.175   8.760   4.723  1.00 93.83           O  
ATOM    803  N   ALA A  56      20.817  10.935   5.174  1.00 92.90           N  
ATOM    804  H   ALA A  56      20.157  11.624   5.506  1.00 92.90           H  
ATOM    805  CA  ALA A  56      22.145  11.388   4.766  1.00 92.90           C  
ATOM    806  HA  ALA A  56      22.335  11.059   3.745  1.00 92.90           H  
ATOM    807  C   ALA A  56      23.249  10.796   5.656  1.00 92.90           C  
ATOM    808  CB  ALA A  56      22.188  12.921   4.805  1.00 92.90           C  
ATOM    809  HB1 ALA A  56      21.474  13.343   4.097  1.00 92.90           H  
ATOM    810  HB2 ALA A  56      21.954  13.280   5.807  1.00 92.90           H  
ATOM    811  HB3 ALA A  56      23.188  13.262   4.537  1.00 92.90           H  
ATOM    812  O   ALA A  56      24.267  10.345   5.139  1.00 92.90           O  
ATOM    813  N   ALA A  57      23.043  10.770   6.976  1.00 93.21           N  
ATOM    814  H   ALA A  57      22.189  11.166   7.343  1.00 93.21           H  
ATOM    815  CA  ALA A  57      23.997  10.195   7.923  1.00 93.21           C  
ATOM    816  HA  ALA A  57      24.988  10.601   7.721  1.00 93.21           H  
ATOM    817  C   ALA A  57      24.094   8.663   7.807  1.00 93.21           C  
ATOM    818  CB  ALA A  57      23.571  10.618   9.334  1.00 93.21           C  
ATOM    819  HB1 ALA A  57      22.584  10.217   9.564  1.00 93.21           H  
ATOM    820  HB2 ALA A  57      23.541  11.705   9.402  1.00 93.21           H  
ATOM    821  HB3 ALA A  57      24.290  10.237  10.060  1.00 93.21           H  
ATOM    822  O   ALA A  57      25.167   8.087   7.983  1.00 93.21           O  
ATOM    823  N   ALA A  58      22.976   7.998   7.515  1.00 93.81           N  
ATOM    824  H   ALA A  58      22.108   8.513   7.468  1.00 93.81           H  
ATOM    825  CA  ALA A  58      22.908   6.551   7.383  1.00 93.81           C  
ATOM    826  HA  ALA A  58      23.453   6.085   8.204  1.00 93.81           H  
ATOM    827  C   ALA A  58      23.564   6.058   6.092  1.00 93.81           C  
ATOM    828  CB  ALA A  58      21.443   6.118   7.498  1.00 93.81           C  
ATOM    829  HB1 ALA A  58      21.053   6.400   8.475  1.00 93.81           H  
ATOM    830  HB2 ALA A  58      21.364   5.037   7.382  1.00 93.81           H  
ATOM    831  HB3 ALA A  58      20.848   6.600   6.722  1.00 93.81           H  
ATOM    832  O   ALA A  58      24.409   5.170   6.153  1.00 93.81           O  
ATOM    833  N   PHE A  59      23.206   6.641   4.947  1.00 93.61           N  
ATOM    834  H   PHE A  59      22.508   7.370   4.984  1.00 93.61           H  
ATOM    835  CA  PHE A  59      23.528   6.081   3.630  1.00 93.61           C  
ATOM    836  HA  PHE A  59      24.081   5.151   3.762  1.00 93.61           H  
ATOM    837  C   PHE A  59      24.413   6.973   2.752  1.00 93.61           C  
ATOM    838  CB  PHE A  59      22.215   5.735   2.925  1.00 93.61           C  
ATOM    839  HB2 PHE A  59      21.627   6.642   2.787  1.00 93.61           H  
ATOM    840  HB3 PHE A  59      22.459   5.347   1.936  1.00 93.61           H  
ATOM    841  O   PHE A  59      24.852   6.547   1.686  1.00 93.61           O  
ATOM    842  CG  PHE A  59      21.387   4.686   3.647  1.00 93.61           C  
ATOM    843  CD1 PHE A  59      21.844   3.357   3.695  1.00 93.61           C  
ATOM    844  HD1 PHE A  59      22.786   3.097   3.236  1.00 93.61           H  
ATOM    845  CD2 PHE A  59      20.171   5.021   4.270  1.00 93.61           C  
ATOM    846  HD2 PHE A  59      19.811   6.040   4.246  1.00 93.61           H  
ATOM    847  CE1 PHE A  59      21.092   2.361   4.338  1.00 93.61           C  
ATOM    848  HE1 PHE A  59      21.456   1.344   4.361  1.00 93.61           H  
ATOM    849  CE2 PHE A  59      19.433   4.024   4.936  1.00 93.61           C  
ATOM    850  HE2 PHE A  59      18.510   4.264   5.442  1.00 93.61           H  
ATOM    851  CZ  PHE A  59      19.883   2.695   4.964  1.00 93.61           C  
ATOM    852  HZ  PHE A  59      19.308   1.936   5.472  1.00 93.61           H  
ATOM    853  N   GLY A  60      24.699   8.202   3.180  1.00 91.48           N  
ATOM    854  H   GLY A  60      24.339   8.503   4.074  1.00 91.48           H  
ATOM    855  CA  GLY A  60      25.437   9.177   2.382  1.00 91.48           C  
ATOM    856  HA2 GLY A  60      26.267   8.688   1.871  1.00 91.48           H  
ATOM    857  HA3 GLY A  60      25.851   9.930   3.053  1.00 91.48           H  
ATOM    858  C   GLY A  60      24.564   9.863   1.329  1.00 91.48           C  
ATOM    859  O   GLY A  60      23.719   9.246   0.675  1.00 91.48           O  
ATOM    860  N   ILE A  61      24.786  11.169   1.165  1.00 89.64           N  
ATOM    861  H   ILE A  61      25.528  11.595   1.700  1.00 89.64           H  
ATOM    862  CA  ILE A  61      24.086  11.999   0.177  1.00 89.64           C  
ATOM    863  HA  ILE A  61      23.014  11.907   0.350  1.00 89.64           H  
ATOM    864  C   ILE A  61      24.389  11.478  -1.234  1.00 89.64           C  
ATOM    865  CB  ILE A  61      24.479  13.488   0.334  1.00 89.64           C  
ATOM    866  HB  ILE A  61      25.560  13.572   0.228  1.00 89.64           H  
ATOM    867  O   ILE A  61      25.540  11.215  -1.571  1.00 89.64           O  
ATOM    868  CG1 ILE A  61      24.081  13.998   1.740  1.00 89.64           C  
ATOM    869 HG12 ILE A  61      22.999  13.935   1.854  1.00 89.64           H  
ATOM    870 HG13 ILE A  61      24.536  13.358   2.496  1.00 89.64           H  
ATOM    871  CG2 ILE A  61      23.822  14.356  -0.758  1.00 89.64           C  
ATOM    872 HG21 ILE A  61      22.736  14.298  -0.688  1.00 89.64           H  
ATOM    873 HG22 ILE A  61      24.130  15.397  -0.659  1.00 89.64           H  
ATOM    874 HG23 ILE A  61      24.138  14.033  -1.751  1.00 89.64           H  
ATOM    875  CD1 ILE A  61      24.530  15.432   2.048  1.00 89.64           C  
ATOM    876 HD11 ILE A  61      25.596  15.540   1.849  1.00 89.64           H  
ATOM    877 HD12 ILE A  61      23.968  16.147   1.447  1.00 89.64           H  
ATOM    878 HD13 ILE A  61      24.342  15.648   3.100  1.00 89.64           H  
ATOM    879  N   GLY A  62      23.348  11.354  -2.058  1.00 86.96           N  
ATOM    880  H   GLY A  62      22.432  11.582  -1.699  1.00 86.96           H  
ATOM    881  CA  GLY A  62      23.457  10.935  -3.458  1.00 86.96           C  
ATOM    882  HA2 GLY A  62      24.371  11.346  -3.886  1.00 86.96           H  
ATOM    883  HA3 GLY A  62      22.612  11.342  -4.014  1.00 86.96           H  
ATOM    884  C   GLY A  62      23.478   9.422  -3.694  1.00 86.96           C  
ATOM    885  O   GLY A  62      23.409   9.006  -4.847  1.00 86.96           O  
ATOM    886  N   SER A  63      23.511   8.590  -2.646  1.00 90.58           N  
ATOM    887  H   SER A  63      23.553   8.972  -1.712  1.00 90.58           H  
ATOM    888  CA  SER A  63      23.274   7.147  -2.804  1.00 90.58           C  
ATOM    889  HA  SER A  63      23.974   6.768  -3.549  1.00 90.58           H  
ATOM    890  C   SER A  63      21.854   6.876  -3.326  1.00 90.58           C  
ATOM    891  CB  SER A  63      23.536   6.394  -1.494  1.00 90.58           C  
ATOM    892  HB2 SER A  63      24.564   6.564  -1.174  1.00 90.58           H  
ATOM    893  HB3 SER A  63      23.396   5.327  -1.664  1.00 90.58           H  
ATOM    894  O   SER A  63      20.935   7.655  -3.064  1.00 90.58           O  
ATOM    895  OG  SER A  63      22.656   6.814  -0.473  1.00 90.58           O  
ATOM    896  HG  SER A  63      23.125   7.454   0.068  1.00 90.58           H  
ATOM    897  N   SER A  64      21.647   5.772  -4.050  1.00 91.76           N  
ATOM    898  H   SER A  64      22.408   5.133  -4.230  1.00 91.76           H  
ATOM    899  CA  SER A  64      20.329   5.377  -4.587  1.00 91.76           C  
ATOM    900  HA  SER A  64      20.005   6.116  -5.320  1.00 91.76           H  
ATOM    901  C   SER A  64      19.259   5.337  -3.496  1.00 91.76           C  
ATOM    902  CB  SER A  64      20.422   4.020  -5.303  1.00 91.76           C  
ATOM    903  HB2 SER A  64      19.451   3.526  -5.325  1.00 91.76           H  
ATOM    904  HB3 SER A  64      20.734   4.193  -6.333  1.00 91.76           H  
ATOM    905  O   SER A  64      18.233   6.012  -3.604  1.00 91.76           O  
ATOM    906  OG  SER A  64      21.392   3.193  -4.689  1.00 91.76           O  
ATOM    907  HG  SER A  64      20.982   2.630  -4.028  1.00 91.76           H  
ATOM    908  N   ILE A  65      19.569   4.693  -2.369  1.00 94.24           N  
ATOM    909  H   ILE A  65      20.410   4.134  -2.353  1.00 94.24           H  
ATOM    910  CA  ILE A  65      18.661   4.626  -1.225  1.00 94.24           C  
ATOM    911  HA  ILE A  65      17.706   4.263  -1.606  1.00 94.24           H  
ATOM    912  C   ILE A  65      18.393   5.999  -0.584  1.00 94.24           C  
ATOM    913  CB  ILE A  65      19.191   3.592  -0.215  1.00 94.24           C  
ATOM    914  HB  ILE A  65      19.441   2.686  -0.767  1.00 94.24           H  
ATOM    915  O   ILE A  65      17.269   6.267  -0.153  1.00 94.24           O  
ATOM    916  CG1 ILE A  65      18.090   3.236   0.804  1.00 94.24           C  
ATOM    917 HG12 ILE A  65      17.156   3.068   0.267  1.00 94.24           H  
ATOM    918 HG13 ILE A  65      17.943   4.060   1.502  1.00 94.24           H  
ATOM    919  CG2 ILE A  65      20.474   4.076   0.474  1.00 94.24           C  
ATOM    920 HG21 ILE A  65      20.892   3.269   1.076  1.00 94.24           H  
ATOM    921 HG22 ILE A  65      20.251   4.925   1.120  1.00 94.24           H  
ATOM    922 HG23 ILE A  65      21.222   4.361  -0.266  1.00 94.24           H  
ATOM    923  CD1 ILE A  65      18.399   1.959   1.590  1.00 94.24           C  
ATOM    924 HD11 ILE A  65      19.274   2.100   2.224  1.00 94.24           H  
ATOM    925 HD12 ILE A  65      18.581   1.138   0.896  1.00 94.24           H  
ATOM    926 HD13 ILE A  65      17.543   1.698   2.213  1.00 94.24           H  
ATOM    927  N   TYR A  66      19.381   6.904  -0.547  1.00 94.32           N  
ATOM    928  H   TYR A  66      20.284   6.660  -0.927  1.00 94.32           H  
ATOM    929  CA  TYR A  66      19.169   8.278  -0.083  1.00 94.32           C  
ATOM    930  HA  TYR A  66      18.705   8.250   0.903  1.00 94.32           H  
ATOM    931  C   TYR A  66      18.225   9.041  -1.012  1.00 94.32           C  
ATOM    932  CB  TYR A  66      20.505   9.021   0.036  1.00 94.32           C  
ATOM    933  HB2 TYR A  66      21.062   8.931  -0.897  1.00 94.32           H  
ATOM    934  HB3 TYR A  66      21.091   8.555   0.828  1.00 94.32           H  
ATOM    935  O   TYR A  66      17.327   9.730  -0.536  1.00 94.32           O  
ATOM    936  CG  TYR A  66      20.346  10.493   0.347  1.00 94.32           C  
ATOM    937  CD1 TYR A  66      20.340  11.451  -0.687  1.00 94.32           C  
ATOM    938  HD1 TYR A  66      20.434  11.136  -1.716  1.00 94.32           H  
ATOM    939  CD2 TYR A  66      20.126  10.888   1.676  1.00 94.32           C  
ATOM    940  HD2 TYR A  66      20.107  10.138   2.452  1.00 94.32           H  
ATOM    941  CE1 TYR A  66      20.148  12.813  -0.384  1.00 94.32           C  
ATOM    942  HE1 TYR A  66      20.107  13.555  -1.167  1.00 94.32           H  
ATOM    943  CE2 TYR A  66      19.913  12.243   1.981  1.00 94.32           C  
ATOM    944  HE2 TYR A  66      19.713  12.538   3.001  1.00 94.32           H  
ATOM    945  OH  TYR A  66      19.777  14.520   1.270  1.00 94.32           O  
ATOM    946  HH  TYR A  66      19.665  14.639   2.216  1.00 94.32           H  
ATOM    947  CZ  TYR A  66      19.944  13.210   0.954  1.00 94.32           C  
ATOM    948  N   LEU A  67      18.390   8.892  -2.326  1.00 93.79           N  
ATOM    949  H   LEU A  67      19.134   8.289  -2.647  1.00 93.79           H  
ATOM    950  CA  LEU A  67      17.536   9.535  -3.325  1.00 93.79           C  
ATOM    951  HA  LEU A  67      17.508  10.607  -3.133  1.00 93.79           H  
ATOM    952  C   LEU A  67      16.091   9.023  -3.236  1.00 93.79           C  
ATOM    953  CB  LEU A  67      18.139   9.285  -4.716  1.00 93.79           C  
ATOM    954  HB2 LEU A  67      17.434   9.629  -5.473  1.00 93.79           H  
ATOM    955  HB3 LEU A  67      18.264   8.210  -4.852  1.00 93.79           H  
ATOM    956  O   LEU A  67      15.151   9.809  -3.346  1.00 93.79           O  
ATOM    957  CG  LEU A  67      19.496   9.980  -4.928  1.00 93.79           C  
ATOM    958  HG  LEU A  67      20.126   9.871  -4.046  1.00 93.79           H  
ATOM    959  CD1 LEU A  67      20.222   9.318  -6.098  1.00 93.79           C  
ATOM    960 HD11 LEU A  67      19.550   9.095  -6.926  1.00 93.79           H  
ATOM    961 HD12 LEU A  67      21.075   9.918  -6.415  1.00 93.79           H  
ATOM    962 HD13 LEU A  67      20.624   8.367  -5.749  1.00 93.79           H  
ATOM    963  CD2 LEU A  67      19.331  11.481  -5.176  1.00 93.79           C  
ATOM    964 HD21 LEU A  67      20.303  11.934  -5.370  1.00 93.79           H  
ATOM    965 HD22 LEU A  67      18.659  11.684  -6.010  1.00 93.79           H  
ATOM    966 HD23 LEU A  67      18.919  11.958  -4.287  1.00 93.79           H  
ATOM    967  N   ALA A  68      15.902   7.732  -2.957  1.00 95.10           N  
ATOM    968  H   ALA A  68      16.701   7.114  -2.963  1.00 95.10           H  
ATOM    969  CA  ALA A  68      14.590   7.166  -2.662  1.00 95.10           C  
ATOM    970  HA  ALA A  68      13.910   7.406  -3.479  1.00 95.10           H  
ATOM    971  C   ALA A  68      13.983   7.736  -1.366  1.00 95.10           C  
ATOM    972  CB  ALA A  68      14.732   5.647  -2.584  1.00 95.10           C  
ATOM    973  HB1 ALA A  68      15.479   5.371  -1.840  1.00 95.10           H  
ATOM    974  HB2 ALA A  68      13.772   5.214  -2.302  1.00 95.10           H  
ATOM    975  HB3 ALA A  68      15.046   5.253  -3.551  1.00 95.10           H  
ATOM    976  O   ALA A  68      12.804   8.097  -1.337  1.00 95.10           O  
ATOM    977  N   CYS A  69      14.781   7.881  -0.302  1.00 95.39           N  
ATOM    978  H   CYS A  69      15.731   7.543  -0.362  1.00 95.39           H  
ATOM    979  CA  CYS A  69      14.338   8.549   0.925  1.00 95.39           C  
ATOM    980  HA  CYS A  69      13.458   8.040   1.318  1.00 95.39           H  
ATOM    981  C   CYS A  69      13.941  10.003   0.653  1.00 95.39           C  
ATOM    982  CB  CYS A  69      15.449   8.513   1.983  1.00 95.39           C  
ATOM    983  HB2 CYS A  69      15.141   9.126   2.830  1.00 95.39           H  
ATOM    984  HB3 CYS A  69      16.372   8.922   1.574  1.00 95.39           H  
ATOM    985  O   CYS A  69      12.909  10.469   1.129  1.00 95.39           O  
ATOM    986  SG  CYS A  69      15.742   6.828   2.571  1.00 95.39           S  
ATOM    987  HG  CYS A  69      16.224   6.346   1.421  1.00 95.39           H  
ATOM    988  N   GLU A  70      14.738  10.731  -0.125  1.00 93.91           N  
ATOM    989  H   GLU A  70      15.584  10.309  -0.481  1.00 93.91           H  
ATOM    990  CA  GLU A  70      14.440  12.106  -0.508  1.00 93.91           C  
ATOM    991  HA  GLU A  70      14.319  12.696   0.400  1.00 93.91           H  
ATOM    992  C   GLU A  70      13.121  12.217  -1.281  1.00 93.91           C  
ATOM    993  CB  GLU A  70      15.621  12.690  -1.292  1.00 93.91           C  
ATOM    994  HB2 GLU A  70      15.925  12.013  -2.090  1.00 93.91           H  
ATOM    995  HB3 GLU A  70      16.455  12.826  -0.603  1.00 93.91           H  
ATOM    996  O   GLU A  70      12.314  13.091  -0.958  1.00 93.91           O  
ATOM    997  CG  GLU A  70      15.227  14.036  -1.900  1.00 93.91           C  
ATOM    998  HG2 GLU A  70      14.662  13.875  -2.818  1.00 93.91           H  
ATOM    999  HG3 GLU A  70      14.575  14.559  -1.200  1.00 93.91           H  
ATOM   1000  CD  GLU A  70      16.433  14.910  -2.189  1.00 93.91           C  
ATOM   1001  OE1 GLU A  70      16.462  15.983  -1.531  1.00 93.91           O  
ATOM   1002  OE2 GLU A  70      17.261  14.499  -3.027  1.00 93.91           O  
ATOM   1003  N   ALA A  71      12.874  11.320  -2.238  1.00 94.40           N  
ATOM   1004  H   ALA A  71      13.598  10.658  -2.478  1.00 94.40           H  
ATOM   1005  CA  ALA A  71      11.619  11.260  -2.982  1.00 94.40           C  
ATOM   1006  HA  ALA A  71      11.500  12.183  -3.549  1.00 94.40           H  
ATOM   1007  C   ALA A  71      10.399  11.121  -2.053  1.00 94.40           C  
ATOM   1008  CB  ALA A  71      11.703  10.093  -3.968  1.00 94.40           C  
ATOM   1009  HB1 ALA A  71      11.889   9.158  -3.439  1.00 94.40           H  
ATOM   1010  HB2 ALA A  71      12.512  10.262  -4.678  1.00 94.40           H  
ATOM   1011  HB3 ALA A  71      10.759  10.003  -4.506  1.00 94.40           H  
ATOM   1012  O   ALA A  71       9.414  11.842  -2.216  1.00 94.40           O  
ATOM   1013  N   ILE A  72      10.493  10.264  -1.032  1.00 95.55           N  
ATOM   1014  H   ILE A  72      11.325   9.694  -0.973  1.00 95.55           H  
ATOM   1015  CA  ILE A  72       9.454  10.099  -0.004  1.00 95.55           C  
ATOM   1016  HA  ILE A  72       8.502   9.905  -0.498  1.00 95.55           H  
ATOM   1017  C   ILE A  72       9.296  11.391   0.817  1.00 95.55           C  
ATOM   1018  CB  ILE A  72       9.802   8.881   0.885  1.00 95.55           C  
ATOM   1019  HB  ILE A  72      10.827   8.992   1.238  1.00 95.55           H  
ATOM   1020  O   ILE A  72       8.188  11.922   0.960  1.00 95.55           O  
ATOM   1021  CG1 ILE A  72       9.704   7.565   0.077  1.00 95.55           C  
ATOM   1022 HG12 ILE A  72       8.655   7.301  -0.055  1.00 95.55           H  
ATOM   1023 HG13 ILE A  72      10.137   7.705  -0.914  1.00 95.55           H  
ATOM   1024  CG2 ILE A  72       8.886   8.810   2.120  1.00 95.55           C  
ATOM   1025 HG21 ILE A  72       7.844   8.720   1.813  1.00 95.55           H  
ATOM   1026 HG22 ILE A  72       9.162   7.951   2.733  1.00 95.55           H  
ATOM   1027 HG23 ILE A  72       9.005   9.695   2.745  1.00 95.55           H  
ATOM   1028  CD1 ILE A  72      10.438   6.383   0.722  1.00 95.55           C  
ATOM   1029 HD11 ILE A  72      11.498   6.617   0.819  1.00 95.55           H  
ATOM   1030 HD12 ILE A  72      10.331   5.505   0.086  1.00 95.55           H  
ATOM   1031 HD13 ILE A  72      10.024   6.160   1.705  1.00 95.55           H  
ATOM   1032  N   TYR A  73      10.410  11.930   1.322  1.00 95.29           N  
ATOM   1033  H   TYR A  73      11.281  11.446   1.162  1.00 95.29           H  
ATOM   1034  CA  TYR A  73      10.421  13.104   2.199  1.00 95.29           C  
ATOM   1035  HA  TYR A  73       9.668  12.945   2.971  1.00 95.29           H  
ATOM   1036  C   TYR A  73      10.029  14.414   1.508  1.00 95.29           C  
ATOM   1037  CB  TYR A  73      11.782  13.247   2.893  1.00 95.29           C  
ATOM   1038  HB2 TYR A  73      12.563  13.223   2.134  1.00 95.29           H  
ATOM   1039  HB3 TYR A  73      11.822  14.223   3.377  1.00 95.29           H  
ATOM   1040  O   TYR A  73       9.690  15.381   2.188  1.00 95.29           O  
ATOM   1041  CG  TYR A  73      12.076  12.214   3.965  1.00 95.29           C  
ATOM   1042  CD1 TYR A  73      11.175  12.020   5.031  1.00 95.29           C  
ATOM   1043  HD1 TYR A  73      10.267  12.601   5.090  1.00 95.29           H  
ATOM   1044  CD2 TYR A  73      13.276  11.478   3.928  1.00 95.29           C  
ATOM   1045  HD2 TYR A  73      13.976  11.627   3.119  1.00 95.29           H  
ATOM   1046  CE1 TYR A  73      11.454  11.067   6.026  1.00 95.29           C  
ATOM   1047  HE1 TYR A  73      10.776  10.920   6.854  1.00 95.29           H  
ATOM   1048  CE2 TYR A  73      13.550  10.512   4.913  1.00 95.29           C  
ATOM   1049  HE2 TYR A  73      14.460   9.931   4.872  1.00 95.29           H  
ATOM   1050  OH  TYR A  73      12.889   9.354   6.898  1.00 95.29           O  
ATOM   1051  HH  TYR A  73      13.676   8.846   6.691  1.00 95.29           H  
ATOM   1052  CZ  TYR A  73      12.627  10.293   5.955  1.00 95.29           C  
ATOM   1053  N   ASN A  74      10.039  14.471   0.174  1.00 91.58           N  
ATOM   1054  H   ASN A  74      10.420  13.687  -0.336  1.00 91.58           H  
ATOM   1055  CA  ASN A  74       9.536  15.625  -0.574  1.00 91.58           C  
ATOM   1056  HA  ASN A  74      10.010  16.530  -0.194  1.00 91.58           H  
ATOM   1057  C   ASN A  74       8.027  15.834  -0.398  1.00 91.58           C  
ATOM   1058  CB  ASN A  74       9.891  15.458  -2.061  1.00 91.58           C  
ATOM   1059  HB2 ASN A  74       9.635  14.451  -2.391  1.00 91.58           H  
ATOM   1060  HB3 ASN A  74       9.306  16.161  -2.653  1.00 91.58           H  
ATOM   1061  O   ASN A  74       7.541  16.944  -0.622  1.00 91.58           O  
ATOM   1062  CG  ASN A  74      11.351  15.736  -2.358  1.00 91.58           C  
ATOM   1063  ND2 ASN A  74      11.822  15.295  -3.500  1.00 91.58           N  
ATOM   1064 HD21 ASN A  74      11.246  14.705  -4.084  1.00 91.58           H  
ATOM   1065 HD22 ASN A  74      12.807  15.429  -3.677  1.00 91.58           H  
ATOM   1066  OD1 ASN A  74      12.070  16.383  -1.602  1.00 91.58           O  
ATOM   1067  N   ARG A  75       7.286  14.789  -0.002  1.00 89.05           N  
ATOM   1068  H   ARG A  75       7.753  13.904   0.135  1.00 89.05           H  
ATOM   1069  CA  ARG A  75       5.836  14.867   0.195  1.00 89.05           C  
ATOM   1070  HA  ARG A  75       5.536  15.895  -0.009  1.00 89.05           H  
ATOM   1071  C   ARG A  75       5.394  14.622   1.634  1.00 89.05           C  
ATOM   1072  CB  ARG A  75       5.149  13.933  -0.820  1.00 89.05           C  
ATOM   1073  HB2 ARG A  75       5.597  14.104  -1.799  1.00 89.05           H  
ATOM   1074  HB3 ARG A  75       5.343  12.896  -0.548  1.00 89.05           H  
ATOM   1075  O   ARG A  75       4.467  15.297   2.076  1.00 89.05           O  
ATOM   1076  CG  ARG A  75       3.631  14.136  -0.966  1.00 89.05           C  
ATOM   1077  HG2 ARG A  75       3.123  13.733  -0.090  1.00 89.05           H  
ATOM   1078  HG3 ARG A  75       3.293  13.584  -1.843  1.00 89.05           H  
ATOM   1079  CD  ARG A  75       3.274  15.617  -1.122  1.00 89.05           C  
ATOM   1080  HD2 ARG A  75       3.987  16.067  -1.813  1.00 89.05           H  
ATOM   1081  HD3 ARG A  75       3.390  16.094  -0.148  1.00 89.05           H  
ATOM   1082  NE  ARG A  75       1.913  15.844  -1.632  1.00 89.05           N  
ATOM   1083  HE  ARG A  75       1.601  15.269  -2.402  1.00 89.05           H  
ATOM   1084  NH1 ARG A  75       1.445  17.741  -0.412  1.00 89.05           N  
ATOM   1085 HH11 ARG A  75       0.734  18.381  -0.088  1.00 89.05           H  
ATOM   1086 HH12 ARG A  75       2.246  17.552   0.173  1.00 89.05           H  
ATOM   1087  NH2 ARG A  75      -0.042  16.957  -1.863  1.00 89.05           N  
ATOM   1088 HH21 ARG A  75      -0.747  17.563  -1.467  1.00 89.05           H  
ATOM   1089 HH22 ARG A  75      -0.296  16.295  -2.582  1.00 89.05           H  
ATOM   1090  CZ  ARG A  75       1.115  16.839  -1.293  1.00 89.05           C  
ATOM   1091  N   ALA A  76       6.042  13.711   2.359  1.00 88.46           N  
ATOM   1092  H   ALA A  76       6.801  13.197   1.936  1.00 88.46           H  
ATOM   1093  CA  ALA A  76       5.627  13.316   3.705  1.00 88.46           C  
ATOM   1094  HA  ALA A  76       4.904  14.033   4.094  1.00 88.46           H  
ATOM   1095  C   ALA A  76       6.799  13.244   4.686  1.00 88.46           C  
ATOM   1096  CB  ALA A  76       4.945  11.947   3.623  1.00 88.46           C  
ATOM   1097  HB1 ALA A  76       4.134  11.974   2.895  1.00 88.46           H  
ATOM   1098  HB2 ALA A  76       4.540  11.672   4.597  1.00 88.46           H  
ATOM   1099  HB3 ALA A  76       5.665  11.193   3.308  1.00 88.46           H  
ATOM   1100  O   ALA A  76       7.859  12.720   4.360  1.00 88.46           O  
ATOM   1101  N   GLN A  77       6.577  13.656   5.936  1.00 87.03           N  
ATOM   1102  H   GLN A  77       5.673  14.044   6.165  1.00 87.03           H  
ATOM   1103  CA  GLN A  77       7.452  13.282   7.052  1.00 87.03           C  
ATOM   1104  HA  GLN A  77       8.488  13.252   6.713  1.00 87.03           H  
ATOM   1105  C   GLN A  77       7.088  11.864   7.515  1.00 87.03           C  
ATOM   1106  CB  GLN A  77       7.367  14.318   8.182  1.00 87.03           C  
ATOM   1107  HB2 GLN A  77       6.333  14.424   8.509  1.00 87.03           H  
ATOM   1108  HB3 GLN A  77       7.960  13.956   9.022  1.00 87.03           H  
ATOM   1109  O   GLN A  77       6.400  11.675   8.514  1.00 87.03           O  
ATOM   1110  CG  GLN A  77       7.909  15.689   7.751  1.00 87.03           C  
ATOM   1111  HG2 GLN A  77       8.930  15.578   7.388  1.00 87.03           H  
ATOM   1112  HG3 GLN A  77       7.296  16.081   6.939  1.00 87.03           H  
ATOM   1113  CD  GLN A  77       7.913  16.706   8.889  1.00 87.03           C  
ATOM   1114  NE2 GLN A  77       8.001  17.982   8.587  1.00 87.03           N  
ATOM   1115 HE21 GLN A  77       8.006  18.290   7.625  1.00 87.03           H  
ATOM   1116 HE22 GLN A  77       7.950  18.611   9.375  1.00 87.03           H  
ATOM   1117  OE1 GLN A  77       7.852  16.395  10.064  1.00 87.03           O  
ATOM   1118  N   ALA A  78       7.474  10.866   6.720  1.00 90.50           N  
ATOM   1119  H   ALA A  78       8.017  11.090   5.898  1.00 90.50           H  
ATOM   1120  CA  ALA A  78       7.168   9.464   6.980  1.00 90.50           C  
ATOM   1121  HA  ALA A  78       6.232   9.406   7.536  1.00 90.50           H  
ATOM   1122  C   ALA A  78       8.259   8.791   7.825  1.00 90.50           C  
ATOM   1123  CB  ALA A  78       6.959   8.748   5.643  1.00 90.50           C  
ATOM   1124  HB1 ALA A  78       6.633   7.723   5.819  1.00 90.50           H  
ATOM   1125  HB2 ALA A  78       6.200   9.267   5.057  1.00 90.50           H  
ATOM   1126  HB3 ALA A  78       7.894   8.733   5.084  1.00 90.50           H  
ATOM   1127  O   ALA A  78       9.435   9.131   7.733  1.00 90.50           O  
ATOM   1128  N   VAL A  79       7.877   7.781   8.604  1.00 94.75           N  
ATOM   1129  H   VAL A  79       6.901   7.520   8.608  1.00 94.75           H  
ATOM   1130  CA  VAL A  79       8.842   6.877   9.240  1.00 94.75           C  
ATOM   1131  HA  VAL A  79       9.733   7.439   9.518  1.00 94.75           H  
ATOM   1132  C   VAL A  79       9.244   5.814   8.223  1.00 94.75           C  
ATOM   1133  CB  VAL A  79       8.264   6.245  10.516  1.00 94.75           C  
ATOM   1134  HB  VAL A  79       7.362   5.686  10.266  1.00 94.75           H  
ATOM   1135  O   VAL A  79       8.379   5.119   7.684  1.00 94.75           O  
ATOM   1136  CG1 VAL A  79       9.267   5.289  11.166  1.00 94.75           C  
ATOM   1137 HG11 VAL A  79       9.478   4.448  10.505  1.00 94.75           H  
ATOM   1138 HG12 VAL A  79       8.855   4.898  12.097  1.00 94.75           H  
ATOM   1139 HG13 VAL A  79      10.197   5.818  11.378  1.00 94.75           H  
ATOM   1140  CG2 VAL A  79       7.901   7.320  11.549  1.00 94.75           C  
ATOM   1141 HG21 VAL A  79       7.127   7.978  11.155  1.00 94.75           H  
ATOM   1142 HG22 VAL A  79       7.523   6.852  12.458  1.00 94.75           H  
ATOM   1143 HG23 VAL A  79       8.780   7.916  11.792  1.00 94.75           H  
ATOM   1144  N   ILE A  80      10.545   5.668   7.977  1.00 96.06           N  
ATOM   1145  H   ILE A  80      11.198   6.269   8.459  1.00 96.06           H  
ATOM   1146  CA  ILE A  80      11.085   4.706   7.013  1.00 96.06           C  
ATOM   1147  HA  ILE A  80      10.252   4.181   6.544  1.00 96.06           H  
ATOM   1148  C   ILE A  80      11.937   3.674   7.754  1.00 96.06           C  
ATOM   1149  CB  ILE A  80      11.863   5.405   5.872  1.00 96.06           C  
ATOM   1150  HB  ILE A  80      12.768   5.838   6.299  1.00 96.06           H  
ATOM   1151  O   ILE A  80      12.842   4.026   8.504  1.00 96.06           O  
ATOM   1152  CG1 ILE A  80      11.049   6.553   5.226  1.00 96.06           C  
ATOM   1153 HG12 ILE A  80      10.768   7.273   5.995  1.00 96.06           H  
ATOM   1154 HG13 ILE A  80      10.135   6.158   4.784  1.00 96.06           H  
ATOM   1155  CG2 ILE A  80      12.296   4.374   4.810  1.00 96.06           C  
ATOM   1156 HG21 ILE A  80      12.927   4.844   4.056  1.00 96.06           H  
ATOM   1157 HG22 ILE A  80      11.420   3.943   4.326  1.00 96.06           H  
ATOM   1158 HG23 ILE A  80      12.881   3.574   5.264  1.00 96.06           H  
ATOM   1159  CD1 ILE A  80      11.822   7.338   4.159  1.00 96.06           C  
ATOM   1160 HD11 ILE A  80      11.272   8.243   3.903  1.00 96.06           H  
ATOM   1161 HD12 ILE A  80      11.948   6.736   3.259  1.00 96.06           H  
ATOM   1162 HD13 ILE A  80      12.803   7.620   4.541  1.00 96.06           H  
ATOM   1163  N   VAL A  81      11.671   2.393   7.523  1.00 96.97           N  
ATOM   1164  H   VAL A  81      10.924   2.193   6.872  1.00 96.97           H  
ATOM   1165  CA  VAL A  81      12.588   1.296   7.840  1.00 96.97           C  
ATOM   1166  HA  VAL A  81      13.310   1.620   8.591  1.00 96.97           H  
ATOM   1167  C   VAL A  81      13.338   0.971   6.554  1.00 96.97           C  
ATOM   1168  CB  VAL A  81      11.838   0.075   8.398  1.00 96.97           C  
ATOM   1169  HB  VAL A  81      11.136  -0.288   7.648  1.00 96.97           H  
ATOM   1170  O   VAL A  81      12.773   0.378   5.636  1.00 96.97           O  
ATOM   1171  CG1 VAL A  81      12.813  -1.057   8.748  1.00 96.97           C  
ATOM   1172 HG11 VAL A  81      13.527  -0.718   9.498  1.00 96.97           H  
ATOM   1173 HG12 VAL A  81      13.355  -1.374   7.856  1.00 96.97           H  
ATOM   1174 HG13 VAL A  81      12.261  -1.916   9.128  1.00 96.97           H  
ATOM   1175  CG2 VAL A  81      11.054   0.428   9.671  1.00 96.97           C  
ATOM   1176 HG21 VAL A  81      10.299   1.182   9.447  1.00 96.97           H  
ATOM   1177 HG22 VAL A  81      11.732   0.819  10.429  1.00 96.97           H  
ATOM   1178 HG23 VAL A  81      10.550  -0.459  10.056  1.00 96.97           H  
ATOM   1179  N   ALA A  82      14.588   1.410   6.465  1.00 96.97           N  
ATOM   1180  H   ALA A  82      14.997   1.869   7.267  1.00 96.97           H  
ATOM   1181  CA  ALA A  82      15.408   1.302   5.267  1.00 96.97           C  
ATOM   1182  HA  ALA A  82      14.767   1.086   4.412  1.00 96.97           H  
ATOM   1183  C   ALA A  82      16.436   0.170   5.393  1.00 96.97           C  
ATOM   1184  CB  ALA A  82      16.063   2.661   5.009  1.00 96.97           C  
ATOM   1185  HB1 ALA A  82      16.707   2.606   4.132  1.00 96.97           H  
ATOM   1186  HB2 ALA A  82      16.658   2.948   5.876  1.00 96.97           H  
ATOM   1187  HB3 ALA A  82      15.296   3.416   4.834  1.00 96.97           H  
ATOM   1188  O   ALA A  82      17.059   0.009   6.441  1.00 96.97           O  
ATOM   1189  N   VAL A  83      16.635  -0.593   4.320  1.00 96.69           N  
ATOM   1190  H   VAL A  83      16.044  -0.436   3.516  1.00 96.69           H  
ATOM   1191  CA  VAL A  83      17.639  -1.657   4.209  1.00 96.69           C  
ATOM   1192  HA  VAL A  83      18.318  -1.611   5.061  1.00 96.69           H  
ATOM   1193  C   VAL A  83      18.444  -1.434   2.935  1.00 96.69           C  
ATOM   1194  CB  VAL A  83      16.993  -3.056   4.194  1.00 96.69           C  
ATOM   1195  HB  VAL A  83      16.309  -3.133   3.349  1.00 96.69           H  
ATOM   1196  O   VAL A  83      17.913  -1.541   1.832  1.00 96.69           O  
ATOM   1197  CG1 VAL A  83      18.073  -4.141   4.072  1.00 96.69           C  
ATOM   1198 HG11 VAL A  83      18.592  -4.061   3.117  1.00 96.69           H  
ATOM   1199 HG12 VAL A  83      17.615  -5.129   4.112  1.00 96.69           H  
ATOM   1200 HG13 VAL A  83      18.791  -4.046   4.887  1.00 96.69           H  
ATOM   1201  CG2 VAL A  83      16.206  -3.332   5.481  1.00 96.69           C  
ATOM   1202 HG21 VAL A  83      15.515  -2.515   5.690  1.00 96.69           H  
ATOM   1203 HG22 VAL A  83      16.900  -3.443   6.314  1.00 96.69           H  
ATOM   1204 HG23 VAL A  83      15.628  -4.247   5.359  1.00 96.69           H  
ATOM   1205  N   GLY A  84      19.733  -1.142   3.094  1.00 95.60           N  
ATOM   1206  H   GLY A  84      20.108  -1.093   4.030  1.00 95.60           H  
ATOM   1207  CA  GLY A  84      20.665  -1.030   1.976  1.00 95.60           C  
ATOM   1208  HA2 GLY A  84      20.171  -0.576   1.118  1.00 95.60           H  
ATOM   1209  HA3 GLY A  84      21.491  -0.383   2.270  1.00 95.60           H  
ATOM   1210  C   GLY A  84      21.238  -2.392   1.590  1.00 95.60           C  
ATOM   1211  O   GLY A  84      21.736  -3.096   2.466  1.00 95.60           O  
ATOM   1212  N   VAL A  85      21.203  -2.763   0.312  1.00 94.73           N  
ATOM   1213  H   VAL A  85      20.763  -2.143  -0.354  1.00 94.73           H  
ATOM   1214  CA  VAL A  85      21.882  -3.964  -0.211  1.00 94.73           C  
ATOM   1215  HA  VAL A  85      22.235  -4.567   0.626  1.00 94.73           H  
ATOM   1216  C   VAL A  85      23.114  -3.575  -1.013  1.00 94.73           C  
ATOM   1217  CB  VAL A  85      20.951  -4.867  -1.035  1.00 94.73           C  
ATOM   1218  HB  VAL A  85      21.526  -5.730  -1.371  1.00 94.73           H  
ATOM   1219  O   VAL A  85      23.114  -2.547  -1.680  1.00 94.73           O  
ATOM   1220  CG1 VAL A  85      19.812  -5.380  -0.153  1.00 94.73           C  
ATOM   1221 HG11 VAL A  85      20.224  -5.916   0.702  1.00 94.73           H  
ATOM   1222 HG12 VAL A  85      19.185  -6.063  -0.725  1.00 94.73           H  
ATOM   1223 HG13 VAL A  85      19.200  -4.549   0.199  1.00 94.73           H  
ATOM   1224  CG2 VAL A  85      20.347  -4.192  -2.268  1.00 94.73           C  
ATOM   1225 HG21 VAL A  85      21.134  -3.787  -2.905  1.00 94.73           H  
ATOM   1226 HG22 VAL A  85      19.667  -3.392  -1.974  1.00 94.73           H  
ATOM   1227 HG23 VAL A  85      19.797  -4.942  -2.836  1.00 94.73           H  
ATOM   1228  N   GLU A  86      24.172  -4.376  -0.961  1.00 92.84           N  
ATOM   1229  H   GLU A  86      24.136  -5.244  -0.445  1.00 92.84           H  
ATOM   1230  CA  GLU A  86      25.381  -4.078  -1.733  1.00 92.84           C  
ATOM   1231  HA  GLU A  86      25.693  -3.061  -1.495  1.00 92.84           H  
ATOM   1232  C   GLU A  86      25.110  -4.113  -3.242  1.00 92.84           C  
ATOM   1233  CB  GLU A  86      26.532  -5.019  -1.344  1.00 92.84           C  
ATOM   1234  HB2 GLU A  86      27.347  -4.911  -2.060  1.00 92.84           H  
ATOM   1235  HB3 GLU A  86      26.173  -6.048  -1.367  1.00 92.84           H  
ATOM   1236  O   GLU A  86      24.234  -4.838  -3.730  1.00 92.84           O  
ATOM   1237  CG  GLU A  86      27.060  -4.665   0.054  1.00 92.84           C  
ATOM   1238  HG2 GLU A  86      26.218  -4.695   0.746  1.00 92.84           H  
ATOM   1239  HG3 GLU A  86      27.444  -3.644   0.034  1.00 92.84           H  
ATOM   1240  CD  GLU A  86      28.144  -5.611   0.586  1.00 92.84           C  
ATOM   1241  OE1 GLU A  86      28.815  -5.204   1.562  1.00 92.84           O  
ATOM   1242  OE2 GLU A  86      28.247  -6.749   0.082  1.00 92.84           O  
ATOM   1243  N   THR A  87      25.878  -3.304  -3.973  1.00 91.96           N  
ATOM   1244  H   THR A  87      26.558  -2.725  -3.502  1.00 91.96           H  
ATOM   1245  CA  THR A  87      25.892  -3.323  -5.437  1.00 91.96           C  
ATOM   1246  HA  THR A  87      24.869  -3.231  -5.801  1.00 91.96           H  
ATOM   1247  C   THR A  87      26.489  -4.644  -5.917  1.00 91.96           C  
ATOM   1248  CB  THR A  87      26.709  -2.155  -6.008  1.00 91.96           C  
ATOM   1249  HB  THR A  87      27.747  -2.245  -5.687  1.00 91.96           H  
ATOM   1250  O   THR A  87      27.623  -4.972  -5.571  1.00 91.96           O  
ATOM   1251  CG2 THR A  87      26.664  -2.116  -7.535  1.00 91.96           C  
ATOM   1252 HG21 THR A  87      25.629  -2.118  -7.876  1.00 91.96           H  
ATOM   1253 HG22 THR A  87      27.178  -2.982  -7.950  1.00 91.96           H  
ATOM   1254 HG23 THR A  87      27.160  -1.214  -7.895  1.00 91.96           H  
ATOM   1255  OG1 THR A  87      26.209  -0.914  -5.558  1.00 91.96           O  
ATOM   1256  HG1 THR A  87      26.851  -0.517  -4.965  1.00 91.96           H  
ATOM   1257  N   ALA A  88      25.743  -5.384  -6.730  1.00 91.23           N  
ATOM   1258  H   ALA A  88      24.826  -5.036  -6.972  1.00 91.23           H  
ATOM   1259  CA  ALA A  88      26.191  -6.608  -7.375  1.00 91.23           C  
ATOM   1260  HA  ALA A  88      27.009  -7.036  -6.796  1.00 91.23           H  
ATOM   1261  C   ALA A  88      26.712  -6.342  -8.799  1.00 91.23           C  
ATOM   1262  CB  ALA A  88      25.034  -7.608  -7.366  1.00 91.23           C  
ATOM   1263  HB1 ALA A  88      24.640  -7.718  -6.356  1.00 91.23           H  
ATOM   1264  HB2 ALA A  88      24.249  -7.243  -8.030  1.00 91.23           H  
ATOM   1265  HB3 ALA A  88      25.388  -8.576  -7.720  1.00 91.23           H  
ATOM   1266  O   ALA A  88      26.420  -5.314  -9.406  1.00 91.23           O  
ATOM   1267  N   GLU A  89      27.466  -7.297  -9.349  1.00 89.35           N  
ATOM   1268  H   GLU A  89      27.728  -8.094  -8.787  1.00 89.35           H  
ATOM   1269  CA  GLU A  89      28.082  -7.171 -10.679  1.00 89.35           C  
ATOM   1270  HA  GLU A  89      28.555  -6.193 -10.767  1.00 89.35           H  
ATOM   1271  C   GLU A  89      27.076  -7.288 -11.831  1.00 89.35           C  
ATOM   1272  CB  GLU A  89      29.158  -8.252 -10.854  1.00 89.35           C  
ATOM   1273  HB2 GLU A  89      28.694  -9.231 -10.733  1.00 89.35           H  
ATOM   1274  HB3 GLU A  89      29.557  -8.178 -11.865  1.00 89.35           H  
ATOM   1275  O   GLU A  89      27.255  -6.652 -12.870  1.00 89.35           O  
ATOM   1276  CG  GLU A  89      30.320  -8.109  -9.860  1.00 89.35           C  
ATOM   1277  HG2 GLU A  89      29.938  -8.217  -8.845  1.00 89.35           H  
ATOM   1278  HG3 GLU A  89      30.740  -7.108  -9.959  1.00 89.35           H  
ATOM   1279  CD  GLU A  89      31.430  -9.151 -10.082  1.00 89.35           C  
ATOM   1280  OE1 GLU A  89      32.501  -8.983  -9.458  1.00 89.35           O  
ATOM   1281  OE2 GLU A  89      31.206 -10.113 -10.853  1.00 89.35           O  
ATOM   1282  N   THR A  90      26.019  -8.092 -11.662  1.00 92.13           N  
ATOM   1283  H   THR A  90      25.901  -8.553 -10.771  1.00 92.13           H  
ATOM   1284  CA  THR A  90      24.988  -8.296 -12.689  1.00 92.13           C  
ATOM   1285  HA  THR A  90      25.240  -7.644 -13.526  1.00 92.13           H  
ATOM   1286  C   THR A  90      23.600  -7.890 -12.191  1.00 92.13           C  
ATOM   1287  CB  THR A  90      24.957  -9.720 -13.274  1.00 92.13           C  
ATOM   1288  HB  THR A  90      24.457  -9.650 -14.240  1.00 92.13           H  
ATOM   1289  O   THR A  90      23.327  -7.982 -10.988  1.00 92.13           O  
ATOM   1290  CG2 THR A  90      26.340 -10.315 -13.535  1.00 92.13           C  
ATOM   1291 HG21 THR A  90      26.867 -10.482 -12.595  1.00 92.13           H  
ATOM   1292 HG22 THR A  90      26.232 -11.266 -14.056  1.00 92.13           H  
ATOM   1293 HG23 THR A  90      26.920  -9.632 -14.156  1.00 92.13           H  
ATOM   1294  OG1 THR A  90      24.204 -10.621 -12.493  1.00 92.13           O  
ATOM   1295  HG1 THR A  90      23.564 -10.972 -13.117  1.00 92.13           H  
ATOM   1296  N   PRO A  91      22.681  -7.485 -13.090  1.00 89.97           N  
ATOM   1297  CA  PRO A  91      21.304  -7.159 -12.719  1.00 89.97           C  
ATOM   1298  HA  PRO A  91      21.318  -6.294 -12.055  1.00 89.97           H  
ATOM   1299  C   PRO A  91      20.558  -8.308 -12.026  1.00 89.97           C  
ATOM   1300  CB  PRO A  91      20.612  -6.781 -14.033  1.00 89.97           C  
ATOM   1301  HB2 PRO A  91      20.154  -7.661 -14.485  1.00 89.97           H  
ATOM   1302  HB3 PRO A  91      19.866  -6.000 -13.884  1.00 89.97           H  
ATOM   1303  O   PRO A  91      19.708  -8.061 -11.175  1.00 89.97           O  
ATOM   1304  CG  PRO A  91      21.756  -6.305 -14.924  1.00 89.97           C  
ATOM   1305  HG2 PRO A  91      22.007  -5.272 -14.684  1.00 89.97           H  
ATOM   1306  HG3 PRO A  91      21.518  -6.412 -15.983  1.00 89.97           H  
ATOM   1307  CD  PRO A  91      22.899  -7.223 -14.508  1.00 89.97           C  
ATOM   1308  HD2 PRO A  91      22.842  -8.158 -15.066  1.00 89.97           H  
ATOM   1309  HD3 PRO A  91      23.847  -6.720 -14.698  1.00 89.97           H  
ATOM   1310  N   GLU A  92      20.866  -9.561 -12.359  1.00 93.04           N  
ATOM   1311  H   GLU A  92      21.525  -9.707 -13.110  1.00 93.04           H  
ATOM   1312  CA  GLU A  92      20.245 -10.755 -11.769  1.00 93.04           C  
ATOM   1313  HA  GLU A  92      19.170 -10.594 -11.686  1.00 93.04           H  
ATOM   1314  C   GLU A  92      20.789 -11.036 -10.363  1.00 93.04           C  
ATOM   1315  CB  GLU A  92      20.487 -11.998 -12.648  1.00 93.04           C  
ATOM   1316  HB2 GLU A  92      21.540 -12.278 -12.606  1.00 93.04           H  
ATOM   1317  HB3 GLU A  92      19.924 -12.821 -12.210  1.00 93.04           H  
ATOM   1318  O   GLU A  92      20.039 -11.394  -9.446  1.00 93.04           O  
ATOM   1319  CG  GLU A  92      20.051 -11.869 -14.119  1.00 93.04           C  
ATOM   1320  HG2 GLU A  92      20.060 -12.865 -14.562  1.00 93.04           H  
ATOM   1321  HG3 GLU A  92      19.024 -11.505 -14.145  1.00 93.04           H  
ATOM   1322  CD  GLU A  92      20.959 -10.954 -14.958  1.00 93.04           C  
ATOM   1323  OE1 GLU A  92      20.456 -10.415 -15.965  1.00 93.04           O  
ATOM   1324  OE2 GLU A  92      22.129 -10.740 -14.545  1.00 93.04           O  
ATOM   1325  N   ALA A  93      22.095 -10.836 -10.170  1.00 93.92           N  
ATOM   1326  H   ALA A  93      22.669 -10.543 -10.948  1.00 93.92           H  
ATOM   1327  CA  ALA A  93      22.711 -10.895  -8.852  1.00 93.92           C  
ATOM   1328  HA  ALA A  93      22.440 -11.838  -8.377  1.00 93.92           H  
ATOM   1329  C   ALA A  93      22.188  -9.757  -7.961  1.00 93.92           C  
ATOM   1330  CB  ALA A  93      24.232 -10.861  -9.022  1.00 93.92           C  
ATOM   1331  HB1 ALA A  93      24.535  -9.938  -9.517  1.00 93.92           H  
ATOM   1332  HB2 ALA A  93      24.555 -11.707  -9.629  1.00 93.92           H  
ATOM   1333  HB3 ALA A  93      24.712 -10.924  -8.045  1.00 93.92           H  
ATOM   1334  O   ALA A  93      21.906  -9.980  -6.783  1.00 93.92           O  
ATOM   1335  N   GLN A  94      21.958  -8.571  -8.536  1.00 95.36           N  
ATOM   1336  H   GLN A  94      22.262  -8.431  -9.489  1.00 95.36           H  
ATOM   1337  CA  GLN A  94      21.353  -7.445  -7.829  1.00 95.36           C  
ATOM   1338  HA  GLN A  94      21.940  -7.273  -6.927  1.00 95.36           H  
ATOM   1339  C   GLN A  94      19.919  -7.762  -7.398  1.00 95.36           C  
ATOM   1340  CB  GLN A  94      21.389  -6.181  -8.702  1.00 95.36           C  
ATOM   1341  HB2 GLN A  94      22.394  -6.041  -9.101  1.00 95.36           H  
ATOM   1342  HB3 GLN A  94      20.704  -6.291  -9.543  1.00 95.36           H  
ATOM   1343  O   GLN A  94      19.572  -7.541  -6.238  1.00 95.36           O  
ATOM   1344  CG  GLN A  94      20.996  -4.929  -7.902  1.00 95.36           C  
ATOM   1345  HG2 GLN A  94      19.990  -5.035  -7.494  1.00 95.36           H  
ATOM   1346  HG3 GLN A  94      20.998  -4.066  -8.567  1.00 95.36           H  
ATOM   1347  CD  GLN A  94      21.996  -4.677  -6.784  1.00 95.36           C  
ATOM   1348  NE2 GLN A  94      21.645  -4.855  -5.532  1.00 95.36           N  
ATOM   1349 HE21 GLN A  94      22.391  -4.771  -4.856  1.00 95.36           H  
ATOM   1350 HE22 GLN A  94      20.710  -5.152  -5.294  1.00 95.36           H  
ATOM   1351  OE1 GLN A  94      23.146  -4.380  -7.031  1.00 95.36           O  
ATOM   1352  N   ALA A  95      19.112  -8.340  -8.294  1.00 94.45           N  
ATOM   1353  H   ALA A  95      19.430  -8.417  -9.250  1.00 94.45           H  
ATOM   1354  CA  ALA A  95      17.764  -8.810  -7.984  1.00 94.45           C  
ATOM   1355  HA  ALA A  95      17.133  -7.951  -7.755  1.00 94.45           H  
ATOM   1356  C   ALA A  95      17.775  -9.763  -6.783  1.00 94.45           C  
ATOM   1357  CB  ALA A  95      17.199  -9.540  -9.210  1.00 94.45           C  
ATOM   1358  HB1 ALA A  95      17.583 -10.558  -9.268  1.00 94.45           H  
ATOM   1359  HB2 ALA A  95      17.491  -9.027 -10.126  1.00 94.45           H  
ATOM   1360  HB3 ALA A  95      16.112  -9.577  -9.144  1.00 94.45           H  
ATOM   1361  O   ALA A  95      16.998  -9.611  -5.842  1.00 94.45           O  
ATOM   1362  N   SER A  96      18.706 -10.721  -6.795  1.00 95.49           N  
ATOM   1363  H   SER A  96      19.307 -10.775  -7.605  1.00 95.49           H  
ATOM   1364  CA  SER A  96      18.870 -11.713  -5.731  1.00 95.49           C  
ATOM   1365  HA  SER A  96      17.920 -12.224  -5.575  1.00 95.49           H  
ATOM   1366  C   SER A  96      19.273 -11.068  -4.401  1.00 95.49           C  
ATOM   1367  CB  SER A  96      19.907 -12.759  -6.148  1.00 95.49           C  
ATOM   1368  HB2 SER A  96      20.883 -12.290  -6.274  1.00 95.49           H  
ATOM   1369  HB3 SER A  96      19.981 -13.515  -5.366  1.00 95.49           H  
ATOM   1370  O   SER A  96      18.735 -11.432  -3.355  1.00 95.49           O  
ATOM   1371  OG  SER A  96      19.522 -13.383  -7.359  1.00 95.49           O  
ATOM   1372  HG  SER A  96      19.666 -12.772  -8.085  1.00 95.49           H  
ATOM   1373  N   ALA A  97      20.163 -10.072  -4.432  1.00 94.81           N  
ATOM   1374  H   ALA A  97      20.591  -9.829  -5.314  1.00 94.81           H  
ATOM   1375  CA  ALA A  97      20.555  -9.309  -3.250  1.00 94.81           C  
ATOM   1376  HA  ALA A  97      20.890 -10.008  -2.483  1.00 94.81           H  
ATOM   1377  C   ALA A  97      19.379  -8.509  -2.659  1.00 94.81           C  
ATOM   1378  CB  ALA A  97      21.738  -8.404  -3.620  1.00 94.81           C  
ATOM   1379  HB1 ALA A  97      21.440  -7.677  -4.375  1.00 94.81           H  
ATOM   1380  HB2 ALA A  97      22.559  -9.004  -4.011  1.00 94.81           H  
ATOM   1381  HB3 ALA A  97      22.083  -7.870  -2.735  1.00 94.81           H  
ATOM   1382  O   ALA A  97      19.193  -8.514  -1.442  1.00 94.81           O  
ATOM   1383  N   VAL A  98      18.555  -7.878  -3.507  1.00 95.96           N  
ATOM   1384  H   VAL A  98      18.782  -7.907  -4.490  1.00 95.96           H  
ATOM   1385  CA  VAL A  98      17.358  -7.123  -3.090  1.00 95.96           C  
ATOM   1386  HA  VAL A  98      17.634  -6.433  -2.293  1.00 95.96           H  
ATOM   1387  C   VAL A  98      16.282  -8.047  -2.522  1.00 95.96           C  
ATOM   1388  CB  VAL A  98      16.785  -6.287  -4.252  1.00 95.96           C  
ATOM   1389  HB  VAL A  98      16.594  -6.943  -5.103  1.00 95.96           H  
ATOM   1390  O   VAL A  98      15.738  -7.756  -1.460  1.00 95.96           O  
ATOM   1391  CG1 VAL A  98      15.472  -5.584  -3.874  1.00 95.96           C  
ATOM   1392 HG11 VAL A  98      15.618  -4.968  -2.987  1.00 95.96           H  
ATOM   1393 HG12 VAL A  98      15.149  -4.947  -4.698  1.00 95.96           H  
ATOM   1394 HG13 VAL A  98      14.686  -6.314  -3.682  1.00 95.96           H  
ATOM   1395  CG2 VAL A  98      17.760  -5.190  -4.689  1.00 95.96           C  
ATOM   1396 HG21 VAL A  98      17.823  -4.411  -3.929  1.00 95.96           H  
ATOM   1397 HG22 VAL A  98      17.409  -4.745  -5.620  1.00 95.96           H  
ATOM   1398 HG23 VAL A  98      18.753  -5.602  -4.871  1.00 95.96           H  
ATOM   1399  N   ILE A  99      15.981  -9.172  -3.182  1.00 96.15           N  
ATOM   1400  H   ILE A  99      16.448  -9.347  -4.060  1.00 96.15           H  
ATOM   1401  CA  ILE A  99      15.052 -10.194  -2.661  1.00 96.15           C  
ATOM   1402  HA  ILE A  99      14.057  -9.761  -2.556  1.00 96.15           H  
ATOM   1403  C   ILE A  99      15.505 -10.640  -1.268  1.00 96.15           C  
ATOM   1404  CB  ILE A  99      14.971 -11.393  -3.636  1.00 96.15           C  
ATOM   1405  HB  ILE A  99      15.986 -11.701  -3.889  1.00 96.15           H  
ATOM   1406  O   ILE A  99      14.700 -10.695  -0.330  1.00 96.15           O  
ATOM   1407  CG1 ILE A  99      14.241 -10.978  -4.930  1.00 96.15           C  
ATOM   1408 HG12 ILE A  99      14.595  -9.999  -5.253  1.00 96.15           H  
ATOM   1409 HG13 ILE A  99      13.173 -10.881  -4.733  1.00 96.15           H  
ATOM   1410  CG2 ILE A  99      14.250 -12.598  -3.000  1.00 96.15           C  
ATOM   1411 HG21 ILE A  99      14.096 -13.388  -3.735  1.00 96.15           H  
ATOM   1412 HG22 ILE A  99      14.858 -13.019  -2.200  1.00 96.15           H  
ATOM   1413 HG23 ILE A  99      13.288 -12.289  -2.589  1.00 96.15           H  
ATOM   1414  CD1 ILE A  99      14.447 -11.953  -6.094  1.00 96.15           C  
ATOM   1415 HD11 ILE A  99      15.510 -12.158  -6.227  1.00 96.15           H  
ATOM   1416 HD12 ILE A  99      14.067 -11.495  -7.007  1.00 96.15           H  
ATOM   1417 HD13 ILE A  99      13.911 -12.885  -5.918  1.00 96.15           H  
ATOM   1418  N   GLY A 100      16.807 -10.896  -1.140  1.00 92.88           N  
ATOM   1419  H   GLY A 100      17.389 -10.840  -1.964  1.00 92.88           H  
ATOM   1420  CA  GLY A 100      17.438 -11.303   0.098  1.00 92.88           C  
ATOM   1421  HA2 GLY A 100      18.520 -11.302  -0.036  1.00 92.88           H  
ATOM   1422  HA3 GLY A 100      17.189 -10.573   0.868  1.00 92.88           H  
ATOM   1423  C   GLY A 100      16.999 -12.688   0.569  1.00 92.88           C  
ATOM   1424  O   GLY A 100      16.341 -13.458  -0.131  1.00 92.88           O  
ATOM   1425  N   GLY A 101      17.396 -13.030   1.787  1.00 92.18           N  
ATOM   1426  H   GLY A 101      17.945 -12.363   2.311  1.00 92.18           H  
ATOM   1427  CA  GLY A 101      17.172 -14.345   2.366  1.00 92.18           C  
ATOM   1428  HA2 GLY A 101      17.707 -15.086   1.772  1.00 92.18           H  
ATOM   1429  HA3 GLY A 101      16.109 -14.584   2.341  1.00 92.18           H  
ATOM   1430  C   GLY A 101      17.653 -14.397   3.805  1.00 92.18           C  
ATOM   1431  O   GLY A 101      17.427 -13.465   4.574  1.00 92.18           O  
ATOM   1432  N   ILE A 102      18.303 -15.500   4.164  1.00 93.11           N  
ATOM   1433  H   ILE A 102      18.501 -16.194   3.457  1.00 93.11           H  
ATOM   1434  CA  ILE A 102      18.961 -15.679   5.457  1.00 93.11           C  
ATOM   1435  HA  ILE A 102      18.852 -14.772   6.051  1.00 93.11           H  
ATOM   1436  C   ILE A 102      20.450 -15.884   5.180  1.00 93.11           C  
ATOM   1437  CB  ILE A 102      18.319 -16.840   6.250  1.00 93.11           C  
ATOM   1438  HB  ILE A 102      18.415 -17.756   5.667  1.00 93.11           H  
ATOM   1439  O   ILE A 102      20.819 -16.759   4.396  1.00 93.11           O  
ATOM   1440  CG1 ILE A 102      16.816 -16.563   6.499  1.00 93.11           C  
ATOM   1441 HG12 ILE A 102      16.318 -16.390   5.545  1.00 93.11           H  
ATOM   1442 HG13 ILE A 102      16.710 -15.660   7.101  1.00 93.11           H  
ATOM   1443  CG2 ILE A 102      19.050 -17.034   7.588  1.00 93.11           C  
ATOM   1444 HG21 ILE A 102      20.095 -17.285   7.409  1.00 93.11           H  
ATOM   1445 HG22 ILE A 102      18.620 -17.863   8.151  1.00 93.11           H  
ATOM   1446 HG23 ILE A 102      18.993 -16.121   8.181  1.00 93.11           H  
ATOM   1447  CD1 ILE A 102      16.065 -17.712   7.185  1.00 93.11           C  
ATOM   1448 HD11 ILE A 102      14.997 -17.496   7.178  1.00 93.11           H  
ATOM   1449 HD12 ILE A 102      16.242 -18.644   6.649  1.00 93.11           H  
ATOM   1450 HD13 ILE A 102      16.386 -17.816   8.222  1.00 93.11           H  
ATOM   1451  N   SER A 103      21.299 -15.062   5.791  1.00 89.43           N  
ATOM   1452  H   SER A 103      20.925 -14.371   6.426  1.00 89.43           H  
ATOM   1453  CA  SER A 103      22.752 -15.182   5.695  1.00 89.43           C  
ATOM   1454  HA  SER A 103      23.016 -15.297   4.643  1.00 89.43           H  
ATOM   1455  C   SER A 103      23.258 -16.418   6.448  1.00 89.43           C  
ATOM   1456  CB  SER A 103      23.417 -13.897   6.212  1.00 89.43           C  
ATOM   1457  HB2 SER A 103      22.908 -13.032   5.786  1.00 89.43           H  
ATOM   1458  HB3 SER A 103      24.458 -13.876   5.891  1.00 89.43           H  
ATOM   1459  O   SER A 103      22.556 -16.987   7.284  1.00 89.43           O  
ATOM   1460  OG  SER A 103      23.375 -13.822   7.626  1.00 89.43           O  
ATOM   1461  HG  SER A 103      23.472 -12.902   7.883  1.00 89.43           H  
ATOM   1462  N   ALA A 104      24.515 -16.812   6.222  1.00 85.51           N  
ATOM   1463  H   ALA A 104      25.058 -16.347   5.509  1.00 85.51           H  
ATOM   1464  CA  ALA A 104      25.146 -17.893   6.988  1.00 85.51           C  
ATOM   1465  HA  ALA A 104      24.571 -18.807   6.839  1.00 85.51           H  
ATOM   1466  C   ALA A 104      25.179 -17.619   8.509  1.00 85.51           C  
ATOM   1467  CB  ALA A 104      26.559 -18.109   6.436  1.00 85.51           C  
ATOM   1468  HB1 ALA A 104      27.161 -17.211   6.574  1.00 85.51           H  
ATOM   1469  HB2 ALA A 104      26.511 -18.355   5.375  1.00 85.51           H  
ATOM   1470  HB3 ALA A 104      27.032 -18.936   6.966  1.00 85.51           H  
ATOM   1471  O   ALA A 104      25.219 -18.554   9.302  1.00 85.51           O  
ATOM   1472  N   ALA A 105      25.118 -16.345   8.915  1.00 87.69           N  
ATOM   1473  H   ALA A 105      25.029 -15.623   8.214  1.00 87.69           H  
ATOM   1474  CA  ALA A 105      25.033 -15.925  10.313  1.00 87.69           C  
ATOM   1475  HA  ALA A 105      25.632 -16.607  10.917  1.00 87.69           H  
ATOM   1476  C   ALA A 105      23.600 -15.972  10.886  1.00 87.69           C  
ATOM   1477  CB  ALA A 105      25.655 -14.527  10.423  1.00 87.69           C  
ATOM   1478  HB1 ALA A 105      25.672 -14.216  11.468  1.00 87.69           H  
ATOM   1479  HB2 ALA A 105      25.066 -13.805   9.857  1.00 87.69           H  
ATOM   1480  HB3 ALA A 105      26.677 -14.540  10.045  1.00 87.69           H  
ATOM   1481  O   ALA A 105      23.396 -15.646  12.052  1.00 87.69           O  
ATOM   1482  N   GLY A 106      22.600 -16.363  10.087  1.00 89.74           N  
ATOM   1483  H   GLY A 106      22.816 -16.630   9.137  1.00 89.74           H  
ATOM   1484  CA  GLY A 106      21.195 -16.414  10.497  1.00 89.74           C  
ATOM   1485  HA2 GLY A 106      21.132 -16.776  11.523  1.00 89.74           H  
ATOM   1486  HA3 GLY A 106      20.672 -17.119   9.852  1.00 89.74           H  
ATOM   1487  C   GLY A 106      20.467 -15.068  10.426  1.00 89.74           C  
ATOM   1488  O   GLY A 106      19.334 -14.963  10.894  1.00 89.74           O  
ATOM   1489  N   GLU A 107      21.085 -14.041   9.841  1.00 92.46           N  
ATOM   1490  H   GLU A 107      21.991 -14.198   9.424  1.00 92.46           H  
ATOM   1491  CA  GLU A 107      20.489 -12.709   9.715  1.00 92.46           C  
ATOM   1492  HA  GLU A 107      19.823 -12.543  10.561  1.00 92.46           H  
ATOM   1493  C   GLU A 107      19.662 -12.599   8.435  1.00 92.46           C  
ATOM   1494  CB  GLU A 107      21.559 -11.613   9.753  1.00 92.46           C  
ATOM   1495  HB2 GLU A 107      21.064 -10.646   9.664  1.00 92.46           H  
ATOM   1496  HB3 GLU A 107      22.228 -11.737   8.901  1.00 92.46           H  
ATOM   1497  O   GLU A 107      20.052 -13.111   7.383  1.00 92.46           O  
ATOM   1498  CG  GLU A 107      22.371 -11.630  11.057  1.00 92.46           C  
ATOM   1499  HG2 GLU A 107      22.934 -12.561  11.122  1.00 92.46           H  
ATOM   1500  HG3 GLU A 107      21.678 -11.588  11.897  1.00 92.46           H  
ATOM   1501  CD  GLU A 107      23.349 -10.452  11.130  1.00 92.46           C  
ATOM   1502  OE1 GLU A 107      23.482  -9.874  12.234  1.00 92.46           O  
ATOM   1503  OE2 GLU A 107      23.939 -10.119  10.079  1.00 92.46           O  
ATOM   1504  N   ARG A 108      18.522 -11.908   8.503  1.00 94.83           N  
ATOM   1505  H   ARG A 108      18.293 -11.431   9.363  1.00 94.83           H  
ATOM   1506  CA  ARG A 108      17.727 -11.617   7.308  1.00 94.83           C  
ATOM   1507  HA  ARG A 108      17.673 -12.524   6.706  1.00 94.83           H  
ATOM   1508  C   ARG A 108      18.421 -10.556   6.457  1.00 94.83           C  
ATOM   1509  CB  ARG A 108      16.307 -11.188   7.682  1.00 94.83           C  
ATOM   1510  HB2 ARG A 108      15.791 -10.890   6.769  1.00 94.83           H  
ATOM   1511  HB3 ARG A 108      16.351 -10.336   8.360  1.00 94.83           H  
ATOM   1512  O   ARG A 108      18.953  -9.593   6.999  1.00 94.83           O  
ATOM   1513  CG  ARG A 108      15.522 -12.326   8.339  1.00 94.83           C  
ATOM   1514  HG2 ARG A 108      15.545 -13.202   7.689  1.00 94.83           H  
ATOM   1515  HG3 ARG A 108      15.975 -12.580   9.297  1.00 94.83           H  
ATOM   1516  CD  ARG A 108      14.070 -11.899   8.561  1.00 94.83           C  
ATOM   1517  HD2 ARG A 108      14.049 -10.997   9.172  1.00 94.83           H  
ATOM   1518  HD3 ARG A 108      13.626 -11.667   7.593  1.00 94.83           H  
ATOM   1519  NE  ARG A 108      13.297 -12.989   9.177  1.00 94.83           N  
ATOM   1520  HE  ARG A 108      13.145 -13.799   8.594  1.00 94.83           H  
ATOM   1521  NH1 ARG A 108      12.985 -12.080  11.283  1.00 94.83           N  
ATOM   1522 HH11 ARG A 108      12.683 -12.156  12.244  1.00 94.83           H  
ATOM   1523 HH12 ARG A 108      13.461 -11.219  11.054  1.00 94.83           H  
ATOM   1524  NH2 ARG A 108      12.261 -14.121  10.846  1.00 94.83           N  
ATOM   1525 HH21 ARG A 108      12.219 -14.933  10.247  1.00 94.83           H  
ATOM   1526 HH22 ARG A 108      11.986 -14.174  11.816  1.00 94.83           H  
ATOM   1527  CZ  ARG A 108      12.859 -13.043  10.421  1.00 94.83           C  
ATOM   1528  N   THR A 109      18.379 -10.716   5.139  1.00 95.19           N  
ATOM   1529  H   THR A 109      17.950 -11.554   4.774  1.00 95.19           H  
ATOM   1530  CA  THR A 109      18.989  -9.787   4.172  1.00 95.19           C  
ATOM   1531  HA  THR A 109      19.398  -8.934   4.713  1.00 95.19           H  
ATOM   1532  C   THR A 109      17.955  -9.208   3.207  1.00 95.19           C  
ATOM   1533  CB  THR A 109      20.151 -10.450   3.415  1.00 95.19           C  
ATOM   1534  HB  THR A 109      20.588  -9.731   2.722  1.00 95.19           H  
ATOM   1535  O   THR A 109      16.842  -9.732   3.105  1.00 95.19           O  
ATOM   1536  CG2 THR A 109      21.249 -10.960   4.350  1.00 95.19           C  
ATOM   1537 HG21 THR A 109      22.107 -11.286   3.763  1.00 95.19           H  
ATOM   1538 HG22 THR A 109      21.566 -10.165   5.025  1.00 95.19           H  
ATOM   1539 HG23 THR A 109      20.880 -11.797   4.943  1.00 95.19           H  
ATOM   1540  OG1 THR A 109      19.712 -11.555   2.665  1.00 95.19           O  
ATOM   1541  HG1 THR A 109      20.441 -11.799   2.089  1.00 95.19           H  
ATOM   1542  N   GLY A 110      18.305  -8.113   2.524  1.00 94.61           N  
ATOM   1543  H   GLY A 110      19.249  -7.765   2.608  1.00 94.61           H  
ATOM   1544  CA  GLY A 110      17.436  -7.447   1.548  1.00 94.61           C  
ATOM   1545  HA2 GLY A 110      17.366  -8.068   0.655  1.00 94.61           H  
ATOM   1546  HA3 GLY A 110      17.881  -6.495   1.257  1.00 94.61           H  
ATOM   1547  C   GLY A 110      16.027  -7.150   2.070  1.00 94.61           C  
ATOM   1548  O   GLY A 110      15.837  -6.754   3.222  1.00 94.61           O  
ATOM   1549  N   LEU A 111      15.019  -7.394   1.235  1.00 96.01           N  
ATOM   1550  H   LEU A 111      15.250  -7.673   0.293  1.00 96.01           H  
ATOM   1551  CA  LEU A 111      13.607  -7.213   1.570  1.00 96.01           C  
ATOM   1552  HA  LEU A 111      13.436  -6.163   1.808  1.00 96.01           H  
ATOM   1553  C   LEU A 111      13.190  -8.019   2.809  1.00 96.01           C  
ATOM   1554  CB  LEU A 111      12.760  -7.615   0.348  1.00 96.01           C  
ATOM   1555  HB2 LEU A 111      13.147  -8.553  -0.049  1.00 96.01           H  
ATOM   1556  HB3 LEU A 111      11.733  -7.797   0.664  1.00 96.01           H  
ATOM   1557  O   LEU A 111      12.398  -7.530   3.614  1.00 96.01           O  
ATOM   1558  CG  LEU A 111      12.727  -6.567  -0.780  1.00 96.01           C  
ATOM   1559  HG  LEU A 111      13.734  -6.221  -1.012  1.00 96.01           H  
ATOM   1560  CD1 LEU A 111      12.113  -7.193  -2.032  1.00 96.01           C  
ATOM   1561 HD11 LEU A 111      12.771  -7.980  -2.401  1.00 96.01           H  
ATOM   1562 HD12 LEU A 111      11.135  -7.618  -1.806  1.00 96.01           H  
ATOM   1563 HD13 LEU A 111      12.018  -6.438  -2.812  1.00 96.01           H  
ATOM   1564  CD2 LEU A 111      11.872  -5.358  -0.393  1.00 96.01           C  
ATOM   1565 HD21 LEU A 111      10.854  -5.672  -0.163  1.00 96.01           H  
ATOM   1566 HD22 LEU A 111      12.302  -4.855   0.473  1.00 96.01           H  
ATOM   1567 HD23 LEU A 111      11.849  -4.649  -1.220  1.00 96.01           H  
ATOM   1568  N   GLN A 112      13.742  -9.219   3.026  1.00 95.81           N  
ATOM   1569  H   GLN A 112      14.458  -9.542   2.390  1.00 95.81           H  
ATOM   1570  CA  GLN A 112      13.403 -10.027   4.205  1.00 95.81           C  
ATOM   1571  HA  GLN A 112      12.320 -10.142   4.236  1.00 95.81           H  
ATOM   1572  C   GLN A 112      13.800  -9.342   5.519  1.00 95.81           C  
ATOM   1573  CB  GLN A 112      14.040 -11.426   4.131  1.00 95.81           C  
ATOM   1574  HB2 GLN A 112      15.126 -11.336   4.097  1.00 95.81           H  
ATOM   1575  HB3 GLN A 112      13.786 -11.970   5.041  1.00 95.81           H  
ATOM   1576  O   GLN A 112      13.128  -9.541   6.533  1.00 95.81           O  
ATOM   1577  CG  GLN A 112      13.573 -12.258   2.930  1.00 95.81           C  
ATOM   1578  HG2 GLN A 112      14.043 -13.240   2.974  1.00 95.81           H  
ATOM   1579  HG3 GLN A 112      13.912 -11.777   2.012  1.00 95.81           H  
ATOM   1580  CD  GLN A 112      12.058 -12.450   2.885  1.00 95.81           C  
ATOM   1581  NE2 GLN A 112      11.445 -12.185   1.752  1.00 95.81           N  
ATOM   1582 HE21 GLN A 112      10.439 -12.264   1.707  1.00 95.81           H  
ATOM   1583 HE22 GLN A 112      11.990 -11.866   0.964  1.00 95.81           H  
ATOM   1584  OE1 GLN A 112      11.405 -12.835   3.851  1.00 95.81           O  
ATOM   1585  N   ALA A 113      14.840  -8.502   5.518  1.00 95.84           N  
ATOM   1586  H   ALA A 113      15.332  -8.333   4.653  1.00 95.84           H  
ATOM   1587  CA  ALA A 113      15.267  -7.766   6.706  1.00 95.84           C  
ATOM   1588  HA  ALA A 113      15.412  -8.476   7.521  1.00 95.84           H  
ATOM   1589  C   ALA A 113      14.215  -6.747   7.188  1.00 95.84           C  
ATOM   1590  CB  ALA A 113      16.620  -7.116   6.413  1.00 95.84           C  
ATOM   1591  HB1 ALA A 113      17.306  -7.845   5.982  1.00 95.84           H  
ATOM   1592  HB2 ALA A 113      16.495  -6.294   5.707  1.00 95.84           H  
ATOM   1593  HB3 ALA A 113      17.056  -6.737   7.337  1.00 95.84           H  
ATOM   1594  O   ALA A 113      14.183  -6.407   8.370  1.00 95.84           O  
ATOM   1595  N   LEU A 114      13.280  -6.322   6.327  1.00 95.42           N  
ATOM   1596  H   LEU A 114      13.324  -6.646   5.371  1.00 95.42           H  
ATOM   1597  CA  LEU A 114      12.177  -5.428   6.710  1.00 95.42           C  
ATOM   1598  HA  LEU A 114      12.601  -4.540   7.178  1.00 95.42           H  
ATOM   1599  C   LEU A 114      11.232  -6.048   7.755  1.00 95.42           C  
ATOM   1600  CB  LEU A 114      11.391  -5.007   5.454  1.00 95.42           C  
ATOM   1601  HB2 LEU A 114      11.010  -5.904   4.966  1.00 95.42           H  
ATOM   1602  HB3 LEU A 114      10.525  -4.422   5.763  1.00 95.42           H  
ATOM   1603  O   LEU A 114      10.592  -5.313   8.510  1.00 95.42           O  
ATOM   1604  CG  LEU A 114      12.194  -4.176   4.435  1.00 95.42           C  
ATOM   1605  HG  LEU A 114      13.090  -4.718   4.133  1.00 95.42           H  
ATOM   1606  CD1 LEU A 114      11.341  -3.916   3.194  1.00 95.42           C  
ATOM   1607 HD11 LEU A 114      11.916  -3.341   2.469  1.00 95.42           H  
ATOM   1608 HD12 LEU A 114      11.059  -4.866   2.740  1.00 95.42           H  
ATOM   1609 HD13 LEU A 114      10.445  -3.356   3.463  1.00 95.42           H  
ATOM   1610  CD2 LEU A 114      12.596  -2.820   5.017  1.00 95.42           C  
ATOM   1611 HD21 LEU A 114      13.115  -2.233   4.259  1.00 95.42           H  
ATOM   1612 HD22 LEU A 114      11.717  -2.272   5.355  1.00 95.42           H  
ATOM   1613 HD23 LEU A 114      13.276  -2.958   5.857  1.00 95.42           H  
ATOM   1614  N   LEU A 115      11.181  -7.383   7.862  1.00 94.57           N  
ATOM   1615  H   LEU A 115      11.761  -7.929   7.241  1.00 94.57           H  
ATOM   1616  CA  LEU A 115      10.442  -8.081   8.924  1.00 94.57           C  
ATOM   1617  HA  LEU A 115       9.398  -7.769   8.893  1.00 94.57           H  
ATOM   1618  C   LEU A 115      10.961  -7.731  10.327  1.00 94.57           C  
ATOM   1619  CB  LEU A 115      10.536  -9.604   8.708  1.00 94.57           C  
ATOM   1620  HB2 LEU A 115      11.589  -9.875   8.631  1.00 94.57           H  
ATOM   1621  HB3 LEU A 115      10.138 -10.107   9.590  1.00 94.57           H  
ATOM   1622  O   LEU A 115      10.192  -7.748  11.290  1.00 94.57           O  
ATOM   1623  CG  LEU A 115       9.786 -10.128   7.472  1.00 94.57           C  
ATOM   1624  HG  LEU A 115      10.110  -9.574   6.591  1.00 94.57           H  
ATOM   1625  CD1 LEU A 115      10.095 -11.607   7.244  1.00 94.57           C  
ATOM   1626 HD11 LEU A 115       9.779 -12.197   8.104  1.00 94.57           H  
ATOM   1627 HD12 LEU A 115       9.589 -11.949   6.341  1.00 94.57           H  
ATOM   1628 HD13 LEU A 115      11.168 -11.722   7.089  1.00 94.57           H  
ATOM   1629  CD2 LEU A 115       8.271  -9.997   7.641  1.00 94.57           C  
ATOM   1630 HD21 LEU A 115       8.011  -8.938   7.631  1.00 94.57           H  
ATOM   1631 HD22 LEU A 115       7.757 -10.479   6.810  1.00 94.57           H  
ATOM   1632 HD23 LEU A 115       7.949 -10.447   8.581  1.00 94.57           H  
ATOM   1633  N   ASP A 116      12.240  -7.370  10.442  1.00 93.72           N  
ATOM   1634  H   ASP A 116      12.817  -7.339   9.614  1.00 93.72           H  
ATOM   1635  CA  ASP A 116      12.870  -7.018  11.715  1.00 93.72           C  
ATOM   1636  HA  ASP A 116      12.469  -7.673  12.489  1.00 93.72           H  
ATOM   1637  C   ASP A 116      12.559  -5.577  12.149  1.00 93.72           C  
ATOM   1638  CB  ASP A 116      14.386  -7.256  11.650  1.00 93.72           C  
ATOM   1639  HB2 ASP A 116      14.811  -6.656  10.845  1.00 93.72           H  
ATOM   1640  HB3 ASP A 116      14.827  -6.909  12.585  1.00 93.72           H  
ATOM   1641  O   ASP A 116      12.891  -5.187  13.268  1.00 93.72           O  
ATOM   1642  CG  ASP A 116      14.806  -8.716  11.469  1.00 93.72           C  
ATOM   1643  OD1 ASP A 116      13.944  -9.621  11.564  1.00 93.72           O  
ATOM   1644  OD2 ASP A 116      16.025  -8.935  11.311  1.00 93.72           O  
ATOM   1645  N   GLY A 117      11.883  -4.773  11.318  1.00 89.62           N  
ATOM   1646  H   GLY A 117      11.635  -5.124  10.404  1.00 89.62           H  
ATOM   1647  CA  GLY A 117      11.528  -3.392  11.665  1.00 89.62           C  
ATOM   1648  HA2 GLY A 117      12.437  -2.804  11.790  1.00 89.62           H  
ATOM   1649  HA3 GLY A 117      10.939  -2.963  10.854  1.00 89.62           H  
ATOM   1650  C   GLY A 117      10.702  -3.302  12.952  1.00 89.62           C  
ATOM   1651  O   GLY A 117      10.965  -2.468  13.823  1.00 89.62           O  
ATOM   1652  N   LYS A 118       9.746  -4.224  13.135  1.00 90.02           N  
ATOM   1653  H   LYS A 118       9.618  -4.911  12.405  1.00 90.02           H  
ATOM   1654  CA  LYS A 118       8.905  -4.258  14.338  1.00 90.02           C  
ATOM   1655  HA  LYS A 118       8.545  -3.247  14.524  1.00 90.02           H  
ATOM   1656  C   LYS A 118       9.688  -4.675  15.581  1.00 90.02           C  
ATOM   1657  CB  LYS A 118       7.697  -5.170  14.105  1.00 90.02           C  
ATOM   1658  HB2 LYS A 118       7.220  -4.875  13.170  1.00 90.02           H  
ATOM   1659  HB3 LYS A 118       8.030  -6.204  14.011  1.00 90.02           H  
ATOM   1660  O   LYS A 118       9.488  -4.085  16.635  1.00 90.02           O  
ATOM   1661  CG  LYS A 118       6.675  -5.052  15.248  1.00 90.02           C  
ATOM   1662  HG2 LYS A 118       6.375  -4.009  15.347  1.00 90.02           H  
ATOM   1663  HG3 LYS A 118       7.108  -5.393  16.188  1.00 90.02           H  
ATOM   1664  CD  LYS A 118       5.447  -5.904  14.923  1.00 90.02           C  
ATOM   1665  HD2 LYS A 118       5.138  -5.676  13.903  1.00 90.02           H  
ATOM   1666  HD3 LYS A 118       5.709  -6.961  14.975  1.00 90.02           H  
ATOM   1667  CE  LYS A 118       4.289  -5.602  15.875  1.00 90.02           C  
ATOM   1668  HE2 LYS A 118       4.478  -6.071  16.841  1.00 90.02           H  
ATOM   1669  HE3 LYS A 118       4.245  -4.523  16.024  1.00 90.02           H  
ATOM   1670  NZ  LYS A 118       3.016  -6.071  15.275  1.00 90.02           N  
ATOM   1671  HZ1 LYS A 118       2.217  -5.780  15.819  1.00 90.02           H  
ATOM   1672  HZ2 LYS A 118       3.011  -7.074  15.158  1.00 90.02           H  
ATOM   1673  HZ3 LYS A 118       2.917  -5.674  14.352  1.00 90.02           H  
ATOM   1674  N   SER A 119      10.560  -5.677  15.482  1.00 91.67           N  
ATOM   1675  H   SER A 119      10.782  -6.057  14.573  1.00 91.67           H  
ATOM   1676  CA  SER A 119      11.326  -6.163  16.636  1.00 91.67           C  
ATOM   1677  HA  SER A 119      10.655  -6.265  17.489  1.00 91.67           H  
ATOM   1678  C   SER A 119      12.425  -5.188  17.054  1.00 91.67           C  
ATOM   1679  CB  SER A 119      11.925  -7.543  16.347  1.00 91.67           C  
ATOM   1680  HB2 SER A 119      11.119  -8.266  16.224  1.00 91.67           H  
ATOM   1681  HB3 SER A 119      12.549  -7.849  17.187  1.00 91.67           H  
ATOM   1682  O   SER A 119      12.666  -5.031  18.246  1.00 91.67           O  
ATOM   1683  OG  SER A 119      12.699  -7.506  15.167  1.00 91.67           O  
ATOM   1684  HG  SER A 119      13.129  -8.353  15.027  1.00 91.67           H  
ATOM   1685  N   ARG A 120      13.064  -4.512  16.093  1.00 92.07           N  
ATOM   1686  H   ARG A 120      12.867  -4.762  15.134  1.00 92.07           H  
ATOM   1687  CA  ARG A 120      14.159  -3.570  16.354  1.00 92.07           C  
ATOM   1688  HA  ARG A 120      14.756  -3.930  17.192  1.00 92.07           H  
ATOM   1689  C   ARG A 120      13.674  -2.187  16.767  1.00 92.07           C  
ATOM   1690  CB  ARG A 120      15.057  -3.468  15.114  1.00 92.07           C  
ATOM   1691  HB2 ARG A 120      14.454  -3.196  14.248  1.00 92.07           H  
ATOM   1692  HB3 ARG A 120      15.790  -2.679  15.278  1.00 92.07           H  
ATOM   1693  O   ARG A 120      14.272  -1.572  17.643  1.00 92.07           O  
ATOM   1694  CG  ARG A 120      15.809  -4.777  14.834  1.00 92.07           C  
ATOM   1695  HG2 ARG A 120      16.444  -5.016  15.687  1.00 92.07           H  
ATOM   1696  HG3 ARG A 120      15.104  -5.594  14.679  1.00 92.07           H  
ATOM   1697  CD  ARG A 120      16.677  -4.614  13.585  1.00 92.07           C  
ATOM   1698  HD2 ARG A 120      17.340  -3.762  13.738  1.00 92.07           H  
ATOM   1699  HD3 ARG A 120      16.030  -4.392  12.736  1.00 92.07           H  
ATOM   1700  NE  ARG A 120      17.447  -5.840  13.293  1.00 92.07           N  
ATOM   1701  HE  ARG A 120      16.932  -6.709  13.276  1.00 92.07           H  
ATOM   1702  NH1 ARG A 120      19.456  -4.858  12.794  1.00 92.07           N  
ATOM   1703 HH11 ARG A 120      20.424  -4.961  12.525  1.00 92.07           H  
ATOM   1704 HH12 ARG A 120      19.036  -3.943  12.874  1.00 92.07           H  
ATOM   1705  NH2 ARG A 120      19.260  -7.077  12.692  1.00 92.07           N  
ATOM   1706 HH21 ARG A 120      18.675  -7.898  12.630  1.00 92.07           H  
ATOM   1707 HH22 ARG A 120      20.222  -7.160  12.395  1.00 92.07           H  
ATOM   1708  CZ  ARG A 120      18.715  -5.919  12.934  1.00 92.07           C  
ATOM   1709  N   PHE A 121      12.610  -1.695  16.136  1.00 91.71           N  
ATOM   1710  H   PHE A 121      12.214  -2.242  15.385  1.00 91.71           H  
ATOM   1711  CA  PHE A 121      12.213  -0.286  16.230  1.00 91.71           C  
ATOM   1712  HA  PHE A 121      12.822   0.220  16.979  1.00 91.71           H  
ATOM   1713  C   PHE A 121      10.763  -0.076  16.658  1.00 91.71           C  
ATOM   1714  CB  PHE A 121      12.474   0.386  14.876  1.00 91.71           C  
ATOM   1715  HB2 PHE A 121      12.315   1.459  14.985  1.00 91.71           H  
ATOM   1716  HB3 PHE A 121      11.738   0.024  14.158  1.00 91.71           H  
ATOM   1717  O   PHE A 121      10.311   1.062  16.730  1.00 91.71           O  
ATOM   1718  CG  PHE A 121      13.863   0.163  14.315  1.00 91.71           C  
ATOM   1719  CD1 PHE A 121      14.996   0.461  15.096  1.00 91.71           C  
ATOM   1720  HD1 PHE A 121      14.882   0.856  16.095  1.00 91.71           H  
ATOM   1721  CD2 PHE A 121      14.025  -0.344  13.012  1.00 91.71           C  
ATOM   1722  HD2 PHE A 121      13.160  -0.556  12.400  1.00 91.71           H  
ATOM   1723  CE1 PHE A 121      16.284   0.241  14.584  1.00 91.71           C  
ATOM   1724  HE1 PHE A 121      17.151   0.470  15.185  1.00 91.71           H  
ATOM   1725  CE2 PHE A 121      15.315  -0.548  12.494  1.00 91.71           C  
ATOM   1726  HE2 PHE A 121      15.441  -0.899  11.480  1.00 91.71           H  
ATOM   1727  CZ  PHE A 121      16.442  -0.263  13.284  1.00 91.71           C  
ATOM   1728  HZ  PHE A 121      17.438  -0.409  12.892  1.00 91.71           H  
ATOM   1729  N   ASN A 122      10.006  -1.154  16.894  1.00 88.53           N  
ATOM   1730  H   ASN A 122      10.439  -2.066  16.863  1.00 88.53           H  
ATOM   1731  CA  ASN A 122       8.552  -1.096  17.057  1.00 88.53           C  
ATOM   1732  HA  ASN A 122       8.190  -2.124  17.060  1.00 88.53           H  
ATOM   1733  C   ASN A 122       7.837  -0.416  15.865  1.00 88.53           C  
ATOM   1734  CB  ASN A 122       8.226  -0.507  18.439  1.00 88.53           C  
ATOM   1735  HB2 ASN A 122       8.398   0.569  18.417  1.00 88.53           H  
ATOM   1736  HB3 ASN A 122       8.883  -0.945  19.190  1.00 88.53           H  
ATOM   1737  O   ASN A 122       6.736   0.110  16.006  1.00 88.53           O  
ATOM   1738  CG  ASN A 122       6.799  -0.778  18.871  1.00 88.53           C  
ATOM   1739  ND2 ASN A 122       6.196   0.152  19.575  1.00 88.53           N  
ATOM   1740 HD21 ASN A 122       5.230  -0.015  19.816  1.00 88.53           H  
ATOM   1741 HD22 ASN A 122       6.657   1.038  19.725  1.00 88.53           H  
ATOM   1742  OD1 ASN A 122       6.222  -1.829  18.626  1.00 88.53           O  
ATOM   1743  N   ALA A 123       8.455  -0.448  14.678  1.00 90.97           N  
ATOM   1744  H   ALA A 123       9.366  -0.880  14.626  1.00 90.97           H  
ATOM   1745  CA  ALA A 123       7.941   0.150  13.451  1.00 90.97           C  
ATOM   1746  HA  ALA A 123       6.987   0.640  13.647  1.00 90.97           H  
ATOM   1747  C   ALA A 123       7.717  -0.950  12.407  1.00 90.97           C  
ATOM   1748  CB  ALA A 123       8.924   1.231  12.983  1.00 90.97           C  
ATOM   1749  HB1 ALA A 123       8.532   1.735  12.100  1.00 90.97           H  
ATOM   1750  HB2 ALA A 123       9.887   0.783  12.735  1.00 90.97           H  
ATOM   1751  HB3 ALA A 123       9.069   1.968  13.773  1.00 90.97           H  
ATOM   1752  O   ALA A 123       8.667  -1.505  11.862  1.00 90.97           O  
ATOM   1753  N   GLN A 124       6.456  -1.303  12.152  1.00 92.82           N  
ATOM   1754  H   GLN A 124       5.711  -0.785  12.595  1.00 92.82           H  
ATOM   1755  CA  GLN A 124       6.095  -2.344  11.186  1.00 92.82           C  
ATOM   1756  HA  GLN A 124       6.910  -3.065  11.116  1.00 92.82           H  
ATOM   1757  C   GLN A 124       5.841  -1.720   9.808  1.00 92.82           C  
ATOM   1758  CB  GLN A 124       4.866  -3.111  11.698  1.00 92.82           C  
ATOM   1759  HB2 GLN A 124       4.033  -2.421  11.834  1.00 92.82           H  
ATOM   1760  HB3 GLN A 124       5.115  -3.543  12.667  1.00 92.82           H  
ATOM   1761  O   GLN A 124       4.868  -0.974   9.685  1.00 92.82           O  
ATOM   1762  CG  GLN A 124       4.435  -4.234  10.738  1.00 92.82           C  
ATOM   1763  HG2 GLN A 124       5.290  -4.880  10.535  1.00 92.82           H  
ATOM   1764  HG3 GLN A 124       4.103  -3.801   9.795  1.00 92.82           H  
ATOM   1765  CD  GLN A 124       3.306  -5.103  11.292  1.00 92.82           C  
ATOM   1766  NE2 GLN A 124       2.643  -5.867  10.454  1.00 92.82           N  
ATOM   1767 HE21 GLN A 124       1.813  -6.332  10.793  1.00 92.82           H  
ATOM   1768 HE22 GLN A 124       2.755  -5.771   9.455  1.00 92.82           H  
ATOM   1769  OE1 GLN A 124       3.018  -5.141  12.490  1.00 92.82           O  
ATOM   1770  N   PRO A 125       6.643  -2.042   8.775  1.00 95.53           N  
ATOM   1771  CA  PRO A 125       6.402  -1.557   7.423  1.00 95.53           C  
ATOM   1772  HA  PRO A 125       6.485  -0.470   7.429  1.00 95.53           H  
ATOM   1773  C   PRO A 125       5.025  -1.963   6.889  1.00 95.53           C  
ATOM   1774  CB  PRO A 125       7.531  -2.130   6.569  1.00 95.53           C  
ATOM   1775  HB2 PRO A 125       7.249  -3.103   6.167  1.00 95.53           H  
ATOM   1776  HB3 PRO A 125       7.799  -1.450   5.760  1.00 95.53           H  
ATOM   1777  O   PRO A 125       4.618  -3.120   6.994  1.00 95.53           O  
ATOM   1778  CG  PRO A 125       8.663  -2.312   7.573  1.00 95.53           C  
ATOM   1779  HG2 PRO A 125       9.134  -1.349   7.771  1.00 95.53           H  
ATOM   1780  HG3 PRO A 125       9.396  -3.047   7.243  1.00 95.53           H  
ATOM   1781  CD  PRO A 125       7.904  -2.777   8.810  1.00 95.53           C  
ATOM   1782  HD2 PRO A 125       8.495  -2.555   9.699  1.00 95.53           H  
ATOM   1783  HD3 PRO A 125       7.707  -3.846   8.743  1.00 95.53           H  
ATOM   1784  N   ARG A 126       4.325  -0.991   6.305  1.00 95.13           N  
ATOM   1785  H   ARG A 126       4.749  -0.075   6.318  1.00 95.13           H  
ATOM   1786  CA  ARG A 126       2.973  -1.094   5.727  1.00 95.13           C  
ATOM   1787  HA  ARG A 126       2.587  -2.108   5.833  1.00 95.13           H  
ATOM   1788  C   ARG A 126       2.931  -0.753   4.246  1.00 95.13           C  
ATOM   1789  CB  ARG A 126       2.062  -0.111   6.462  1.00 95.13           C  
ATOM   1790  HB2 ARG A 126       2.529   0.874   6.467  1.00 95.13           H  
ATOM   1791  HB3 ARG A 126       1.122  -0.016   5.917  1.00 95.13           H  
ATOM   1792  O   ARG A 126       1.994  -1.137   3.553  1.00 95.13           O  
ATOM   1793  CG  ARG A 126       1.796  -0.540   7.905  1.00 95.13           C  
ATOM   1794  HG2 ARG A 126       2.053   0.281   8.574  1.00 95.13           H  
ATOM   1795  HG3 ARG A 126       2.393  -1.412   8.175  1.00 95.13           H  
ATOM   1796  CD  ARG A 126       0.319  -0.871   8.061  1.00 95.13           C  
ATOM   1797  HD2 ARG A 126       0.048  -1.658   7.357  1.00 95.13           H  
ATOM   1798  HD3 ARG A 126      -0.268   0.015   7.821  1.00 95.13           H  
ATOM   1799  NE  ARG A 126       0.056  -1.258   9.444  1.00 95.13           N  
ATOM   1800  HE  ARG A 126       0.198  -0.537  10.138  1.00 95.13           H  
ATOM   1801  NH1 ARG A 126      -0.494  -3.452   9.036  1.00 95.13           N  
ATOM   1802 HH11 ARG A 126      -0.426  -3.361   8.032  1.00 95.13           H  
ATOM   1803 HH12 ARG A 126      -0.765  -4.333   9.449  1.00 95.13           H  
ATOM   1804  NH2 ARG A 126      -0.351  -2.690  11.122  1.00 95.13           N  
ATOM   1805 HH21 ARG A 126      -0.224  -1.955  11.803  1.00 95.13           H  
ATOM   1806 HH22 ARG A 126      -0.619  -3.636  11.355  1.00 95.13           H  
ATOM   1807  CZ  ARG A 126      -0.264  -2.462   9.850  1.00 95.13           C  
ATOM   1808  N   LEU A 127       3.940  -0.034   3.777  1.00 96.70           N  
ATOM   1809  H   LEU A 127       4.647   0.270   4.432  1.00 96.70           H  
ATOM   1810  CA  LEU A 127       4.170   0.284   2.378  1.00 96.70           C  
ATOM   1811  HA  LEU A 127       3.440  -0.213   1.740  1.00 96.70           H  
ATOM   1812  C   LEU A 127       5.561  -0.232   2.043  1.00 96.70           C  
ATOM   1813  CB  LEU A 127       4.063   1.803   2.186  1.00 96.70           C  
ATOM   1814  HB2 LEU A 127       4.319   2.051   1.156  1.00 96.70           H  
ATOM   1815  HB3 LEU A 127       4.797   2.275   2.838  1.00 96.70           H  
ATOM   1816  O   LEU A 127       6.515   0.181   2.690  1.00 96.70           O  
ATOM   1817  CG  LEU A 127       2.679   2.387   2.516  1.00 96.70           C  
ATOM   1818  HG  LEU A 127       2.381   2.090   3.522  1.00 96.70           H  
ATOM   1819  CD1 LEU A 127       2.752   3.910   2.497  1.00 96.70           C  
ATOM   1820 HD11 LEU A 127       3.019   4.261   1.500  1.00 96.70           H  
ATOM   1821 HD12 LEU A 127       3.504   4.255   3.206  1.00 96.70           H  
ATOM   1822 HD13 LEU A 127       1.790   4.327   2.793  1.00 96.70           H  
ATOM   1823  CD2 LEU A 127       1.603   1.922   1.534  1.00 96.70           C  
ATOM   1824 HD21 LEU A 127       1.465   0.844   1.622  1.00 96.70           H  
ATOM   1825 HD22 LEU A 127       0.659   2.419   1.757  1.00 96.70           H  
ATOM   1826 HD23 LEU A 127       1.899   2.166   0.513  1.00 96.70           H  
ATOM   1827  N   LEU A 128       5.683  -1.159   1.102  1.00 97.87           N  
ATOM   1828  H   LEU A 128       4.861  -1.428   0.580  1.00 97.87           H  
ATOM   1829  CA  LEU A 128       6.971  -1.715   0.698  1.00 97.87           C  
ATOM   1830  HA  LEU A 128       7.738  -1.433   1.419  1.00 97.87           H  
ATOM   1831  C   LEU A 128       7.367  -1.124  -0.646  1.00 97.87           C  
ATOM   1832  CB  LEU A 128       6.930  -3.251   0.648  1.00 97.87           C  
ATOM   1833  HB2 LEU A 128       7.937  -3.614   0.441  1.00 97.87           H  
ATOM   1834  HB3 LEU A 128       6.294  -3.559  -0.183  1.00 97.87           H  
ATOM   1835  O   LEU A 128       6.561  -1.125  -1.573  1.00 97.87           O  
ATOM   1836  CG  LEU A 128       6.410  -3.928   1.925  1.00 97.87           C  
ATOM   1837  HG  LEU A 128       5.381  -3.616   2.105  1.00 97.87           H  
ATOM   1838  CD1 LEU A 128       6.417  -5.442   1.731  1.00 97.87           C  
ATOM   1839 HD11 LEU A 128       5.993  -5.931   2.608  1.00 97.87           H  
ATOM   1840 HD12 LEU A 128       7.438  -5.790   1.574  1.00 97.87           H  
ATOM   1841 HD13 LEU A 128       5.821  -5.705   0.858  1.00 97.87           H  
ATOM   1842  CD2 LEU A 128       7.250  -3.599   3.159  1.00 97.87           C  
ATOM   1843 HD21 LEU A 128       7.224  -2.527   3.355  1.00 97.87           H  
ATOM   1844 HD22 LEU A 128       6.840  -4.122   4.023  1.00 97.87           H  
ATOM   1845 HD23 LEU A 128       8.279  -3.917   2.995  1.00 97.87           H  
ATOM   1846  N   VAL A 129       8.605  -0.658  -0.753  1.00 97.78           N  
ATOM   1847  H   VAL A 129       9.197  -0.651   0.066  1.00 97.78           H  
ATOM   1848  CA  VAL A 129       9.173  -0.137  -1.995  1.00 97.78           C  
ATOM   1849  HA  VAL A 129       8.556  -0.464  -2.832  1.00 97.78           H  
ATOM   1850  C   VAL A 129      10.564  -0.707  -2.223  1.00 97.78           C  
ATOM   1851  CB  VAL A 129       9.202   1.403  -2.036  1.00 97.78           C  
ATOM   1852  HB  VAL A 129       9.815   1.709  -2.883  1.00 97.78           H  
ATOM   1853  O   VAL A 129      11.392  -0.756  -1.311  1.00 97.78           O  
ATOM   1854  CG1 VAL A 129       7.803   1.962  -2.264  1.00 97.78           C  
ATOM   1855 HG11 VAL A 129       7.874   3.041  -2.400  1.00 97.78           H  
ATOM   1856 HG12 VAL A 129       7.144   1.724  -1.429  1.00 97.78           H  
ATOM   1857 HG13 VAL A 129       7.410   1.531  -3.185  1.00 97.78           H  
ATOM   1858  CG2 VAL A 129       9.768   2.065  -0.777  1.00 97.78           C  
ATOM   1859 HG21 VAL A 129       9.807   3.146  -0.913  1.00 97.78           H  
ATOM   1860 HG22 VAL A 129       9.148   1.832   0.089  1.00 97.78           H  
ATOM   1861 HG23 VAL A 129      10.778   1.696  -0.602  1.00 97.78           H  
ATOM   1862  N   ALA A 130      10.812  -1.105  -3.468  1.00 97.52           N  
ATOM   1863  H   ALA A 130      10.062  -1.057  -4.143  1.00 97.52           H  
ATOM   1864  CA  ALA A 130      12.137  -1.416  -3.986  1.00 97.52           C  
ATOM   1865  HA  ALA A 130      12.888  -1.089  -3.268  1.00 97.52           H  
ATOM   1866  C   ALA A 130      12.342  -0.620  -5.285  1.00 97.52           C  
ATOM   1867  CB  ALA A 130      12.287  -2.934  -4.140  1.00 97.52           C  
ATOM   1868  HB1 ALA A 130      12.089  -3.421  -3.185  1.00 97.52           H  
ATOM   1869  HB2 ALA A 130      11.594  -3.315  -4.890  1.00 97.52           H  
ATOM   1870  HB3 ALA A 130      13.309  -3.165  -4.441  1.00 97.52           H  
ATOM   1871  O   ALA A 130      12.064  -1.146  -6.370  1.00 97.52           O  
ATOM   1872  N   PRO A 131      12.718   0.670  -5.180  1.00 96.52           N  
ATOM   1873  CA  PRO A 131      12.732   1.593  -6.309  1.00 96.52           C  
ATOM   1874  HA  PRO A 131      11.706   1.715  -6.655  1.00 96.52           H  
ATOM   1875  C   PRO A 131      13.596   1.085  -7.461  1.00 96.52           C  
ATOM   1876  CB  PRO A 131      13.219   2.935  -5.752  1.00 96.52           C  
ATOM   1877  HB2 PRO A 131      14.307   2.994  -5.793  1.00 96.52           H  
ATOM   1878  HB3 PRO A 131      12.766   3.782  -6.266  1.00 96.52           H  
ATOM   1879  O   PRO A 131      14.770   0.787  -7.282  1.00 96.52           O  
ATOM   1880  CG  PRO A 131      12.775   2.863  -4.296  1.00 96.52           C  
ATOM   1881  HG2 PRO A 131      13.368   3.519  -3.661  1.00 96.52           H  
ATOM   1882  HG3 PRO A 131      11.712   3.090  -4.218  1.00 96.52           H  
ATOM   1883  CD  PRO A 131      13.015   1.399  -3.954  1.00 96.52           C  
ATOM   1884  HD2 PRO A 131      14.061   1.247  -3.690  1.00 96.52           H  
ATOM   1885  HD3 PRO A 131      12.369   1.109  -3.126  1.00 96.52           H  
ATOM   1886  N   GLY A 132      13.006   0.951  -8.648  1.00 93.31           N  
ATOM   1887  H   GLY A 132      12.014   1.133  -8.693  1.00 93.31           H  
ATOM   1888  CA  GLY A 132      13.677   0.474  -9.862  1.00 93.31           C  
ATOM   1889  HA2 GLY A 132      13.085   0.760 -10.731  1.00 93.31           H  
ATOM   1890  HA3 GLY A 132      14.654   0.950  -9.936  1.00 93.31           H  
ATOM   1891  C   GLY A 132      13.892  -1.043  -9.910  1.00 93.31           C  
ATOM   1892  O   GLY A 132      13.737  -1.644 -10.969  1.00 93.31           O  
ATOM   1893  N   HIS A 133      14.160  -1.690  -8.774  1.00 95.45           N  
ATOM   1894  H   HIS A 133      14.366  -1.130  -7.960  1.00 95.45           H  
ATOM   1895  CA  HIS A 133      14.319  -3.151  -8.691  1.00 95.45           C  
ATOM   1896  HA  HIS A 133      14.969  -3.486  -9.500  1.00 95.45           H  
ATOM   1897  C   HIS A 133      12.989  -3.891  -8.838  1.00 95.45           C  
ATOM   1898  CB  HIS A 133      14.983  -3.526  -7.363  1.00 95.45           C  
ATOM   1899  HB2 HIS A 133      14.303  -3.294  -6.543  1.00 95.45           H  
ATOM   1900  HB3 HIS A 133      15.184  -4.597  -7.353  1.00 95.45           H  
ATOM   1901  O   HIS A 133      12.938  -4.974  -9.411  1.00 95.45           O  
ATOM   1902  CG  HIS A 133      16.279  -2.800  -7.138  1.00 95.45           C  
ATOM   1903  CD2 HIS A 133      16.450  -1.752  -6.288  1.00 95.45           C  
ATOM   1904  HD2 HIS A 133      15.703  -1.304  -5.649  1.00 95.45           H  
ATOM   1905  ND1 HIS A 133      17.451  -2.999  -7.866  1.00 95.45           N  
ATOM   1906  CE1 HIS A 133      18.296  -2.044  -7.451  1.00 95.45           C  
ATOM   1907  HE1 HIS A 133      19.284  -1.883  -7.856  1.00 95.45           H  
ATOM   1908  NE2 HIS A 133      17.719  -1.281  -6.504  1.00 95.45           N  
ATOM   1909  HE2 HIS A 133      18.078  -0.427  -6.102  1.00 95.45           H  
ATOM   1910  N   SER A 134      11.894  -3.293  -8.363  1.00 95.58           N  
ATOM   1911  H   SER A 134      12.014  -2.409  -7.890  1.00 95.58           H  
ATOM   1912  CA  SER A 134      10.542  -3.864  -8.446  1.00 95.58           C  
ATOM   1913  HA  SER A 134      10.588  -4.887  -8.072  1.00 95.58           H  
ATOM   1914  C   SER A 134       9.975  -3.960  -9.872  1.00 95.58           C  
ATOM   1915  CB  SER A 134       9.588  -3.093  -7.534  1.00 95.58           C  
ATOM   1916  HB2 SER A 134       8.592  -3.530  -7.612  1.00 95.58           H  
ATOM   1917  HB3 SER A 134       9.925  -3.177  -6.501  1.00 95.58           H  
ATOM   1918  O   SER A 134       8.964  -4.635 -10.066  1.00 95.58           O  
ATOM   1919  OG  SER A 134       9.523  -1.730  -7.890  1.00 95.58           O  
ATOM   1920  HG  SER A 134      10.293  -1.263  -7.556  1.00 95.58           H  
ATOM   1921  N   ALA A 135      10.650  -3.372 -10.869  1.00 93.82           N  
ATOM   1922  H   ALA A 135      11.450  -2.800 -10.639  1.00 93.82           H  
ATOM   1923  CA  ALA A 135      10.367  -3.590 -12.289  1.00 93.82           C  
ATOM   1924  HA  ALA A 135       9.292  -3.514 -12.455  1.00 93.82           H  
ATOM   1925  C   ALA A 135      10.804  -4.986 -12.775  1.00 93.82           C  
ATOM   1926  CB  ALA A 135      11.062  -2.483 -13.088  1.00 93.82           C  
ATOM   1927  HB1 ALA A 135      10.704  -1.508 -12.755  1.00 93.82           H  
ATOM   1928  HB2 ALA A 135      12.142  -2.540 -12.954  1.00 93.82           H  
ATOM   1929  HB3 ALA A 135      10.827  -2.598 -14.146  1.00 93.82           H  
ATOM   1930  O   ALA A 135      10.332  -5.470 -13.803  1.00 93.82           O  
ATOM   1931  N   GLN A 136      11.694  -5.659 -12.038  1.00 93.79           N  
ATOM   1932  H   GLN A 136      12.043  -5.234 -11.190  1.00 93.79           H  
ATOM   1933  CA  GLN A 136      12.023  -7.058 -12.276  1.00 93.79           C  
ATOM   1934  HA  GLN A 136      11.991  -7.253 -13.348  1.00 93.79           H  
ATOM   1935  C   GLN A 136      11.001  -7.964 -11.584  1.00 93.79           C  
ATOM   1936  CB  GLN A 136      13.435  -7.377 -11.780  1.00 93.79           C  
ATOM   1937  HB2 GLN A 136      13.607  -8.448 -11.885  1.00 93.79           H  
ATOM   1938  HB3 GLN A 136      13.493  -7.133 -10.719  1.00 93.79           H  
ATOM   1939  O   GLN A 136      10.802  -7.902 -10.367  1.00 93.79           O  
ATOM   1940  CG  GLN A 136      14.547  -6.636 -12.543  1.00 93.79           C  
ATOM   1941  HG2 GLN A 136      14.387  -5.559 -12.487  1.00 93.79           H  
ATOM   1942  HG3 GLN A 136      14.530  -6.939 -13.590  1.00 93.79           H  
ATOM   1943  CD  GLN A 136      15.915  -6.945 -11.944  1.00 93.79           C  
ATOM   1944  NE2 GLN A 136      16.987  -6.937 -12.705  1.00 93.79           N  
ATOM   1945 HE21 GLN A 136      16.941  -6.711 -13.688  1.00 93.79           H  
ATOM   1946 HE22 GLN A 136      17.847  -7.169 -12.229  1.00 93.79           H  
ATOM   1947  OE1 GLN A 136      16.040  -7.223 -10.768  1.00 93.79           O  
ATOM   1948  N   GLN A 137      10.427  -8.897 -12.347  1.00 94.48           N  
ATOM   1949  H   GLN A 137      10.598  -8.858 -13.342  1.00 94.48           H  
ATOM   1950  CA  GLN A 137       9.370  -9.793 -11.864  1.00 94.48           C  
ATOM   1951  HA  GLN A 137       8.505  -9.185 -11.598  1.00 94.48           H  
ATOM   1952  C   GLN A 137       9.777 -10.593 -10.618  1.00 94.48           C  
ATOM   1953  CB  GLN A 137       8.978 -10.743 -13.005  1.00 94.48           C  
ATOM   1954  HB2 GLN A 137       9.812 -11.410 -13.226  1.00 94.48           H  
ATOM   1955  HB3 GLN A 137       8.766 -10.161 -13.901  1.00 94.48           H  
ATOM   1956  O   GLN A 137       8.951 -10.816  -9.732  1.00 94.48           O  
ATOM   1957  CG  GLN A 137       7.739 -11.586 -12.661  1.00 94.48           C  
ATOM   1958  HG2 GLN A 137       7.955 -12.228 -11.807  1.00 94.48           H  
ATOM   1959  HG3 GLN A 137       6.911 -10.928 -12.398  1.00 94.48           H  
ATOM   1960  CD  GLN A 137       7.290 -12.467 -13.819  1.00 94.48           C  
ATOM   1961  NE2 GLN A 137       6.493 -13.478 -13.559  1.00 94.48           N  
ATOM   1962 HE21 GLN A 137       6.137 -13.631 -12.626  1.00 94.48           H  
ATOM   1963 HE22 GLN A 137       6.169 -13.998 -14.363  1.00 94.48           H  
ATOM   1964  OE1 GLN A 137       7.637 -12.268 -14.969  1.00 94.48           O  
ATOM   1965  N   ALA A 138      11.043 -11.011 -10.528  1.00 95.22           N  
ATOM   1966  H   ALA A 138      11.678 -10.783 -11.279  1.00 95.22           H  
ATOM   1967  CA  ALA A 138      11.553 -11.775  -9.390  1.00 95.22           C  
ATOM   1968  HA  ALA A 138      10.949 -12.675  -9.274  1.00 95.22           H  
ATOM   1969  C   ALA A 138      11.458 -10.982  -8.073  1.00 95.22           C  
ATOM   1970  CB  ALA A 138      12.994 -12.196  -9.704  1.00 95.22           C  
ATOM   1971  HB1 ALA A 138      13.636 -11.319  -9.794  1.00 95.22           H  
ATOM   1972  HB2 ALA A 138      13.371 -12.830  -8.901  1.00 95.22           H  
ATOM   1973  HB3 ALA A 138      13.024 -12.762 -10.635  1.00 95.22           H  
ATOM   1974  O   ALA A 138      11.017 -11.519  -7.056  1.00 95.22           O  
ATOM   1975  N   VAL A 139      11.799  -9.690  -8.106  1.00 96.53           N  
ATOM   1976  H   VAL A 139      12.059  -9.279  -8.991  1.00 96.53           H  
ATOM   1977  CA  VAL A 139      11.728  -8.800  -6.940  1.00 96.53           C  
ATOM   1978  HA  VAL A 139      12.188  -9.299  -6.087  1.00 96.53           H  
ATOM   1979  C   VAL A 139      10.272  -8.524  -6.576  1.00 96.53           C  
ATOM   1980  CB  VAL A 139      12.493  -7.488  -7.192  1.00 96.53           C  
ATOM   1981  HB  VAL A 139      12.024  -6.966  -8.026  1.00 96.53           H  
ATOM   1982  O   VAL A 139       9.898  -8.689  -5.417  1.00 96.53           O  
ATOM   1983  CG1 VAL A 139      12.456  -6.575  -5.960  1.00 96.53           C  
ATOM   1984 HG11 VAL A 139      12.870  -7.098  -5.098  1.00 96.53           H  
ATOM   1985 HG12 VAL A 139      13.043  -5.677  -6.153  1.00 96.53           H  
ATOM   1986 HG13 VAL A 139      11.433  -6.267  -5.742  1.00 96.53           H  
ATOM   1987  CG2 VAL A 139      13.966  -7.752  -7.540  1.00 96.53           C  
ATOM   1988 HG21 VAL A 139      14.046  -8.358  -8.442  1.00 96.53           H  
ATOM   1989 HG22 VAL A 139      14.474  -8.252  -6.716  1.00 96.53           H  
ATOM   1990 HG23 VAL A 139      14.469  -6.806  -7.744  1.00 96.53           H  
ATOM   1991  N   ALA A 140       9.424  -8.192  -7.554  1.00 96.55           N  
ATOM   1992  H   ALA A 140       9.784  -8.061  -8.488  1.00 96.55           H  
ATOM   1993  CA  ALA A 140       7.996  -7.960  -7.319  1.00 96.55           C  
ATOM   1994  HA  ALA A 140       7.881  -7.135  -6.616  1.00 96.55           H  
ATOM   1995  C   ALA A 140       7.280  -9.183  -6.719  1.00 96.55           C  
ATOM   1996  CB  ALA A 140       7.356  -7.559  -8.644  1.00 96.55           C  
ATOM   1997  HB1 ALA A 140       7.727  -6.578  -8.942  1.00 96.55           H  
ATOM   1998  HB2 ALA A 140       6.273  -7.509  -8.531  1.00 96.55           H  
ATOM   1999  HB3 ALA A 140       7.602  -8.289  -9.415  1.00 96.55           H  
ATOM   2000  O   ALA A 140       6.486  -9.045  -5.790  1.00 96.55           O  
ATOM   2001  N   THR A 141       7.614 -10.390  -7.185  1.00 96.88           N  
ATOM   2002  H   THR A 141       8.259 -10.434  -7.961  1.00 96.88           H  
ATOM   2003  CA  THR A 141       7.065 -11.645  -6.643  1.00 96.88           C  
ATOM   2004  HA  THR A 141       5.976 -11.596  -6.669  1.00 96.88           H  
ATOM   2005  C   THR A 141       7.484 -11.854  -5.184  1.00 96.88           C  
ATOM   2006  CB  THR A 141       7.514 -12.845  -7.490  1.00 96.88           C  
ATOM   2007  HB  THR A 141       8.597 -12.951  -7.425  1.00 96.88           H  
ATOM   2008  O   THR A 141       6.671 -12.246  -4.346  1.00 96.88           O  
ATOM   2009  CG2 THR A 141       6.860 -14.153  -7.045  1.00 96.88           C  
ATOM   2010 HG21 THR A 141       7.195 -14.424  -6.043  1.00 96.88           H  
ATOM   2011 HG22 THR A 141       5.776 -14.042  -7.046  1.00 96.88           H  
ATOM   2012 HG23 THR A 141       7.138 -14.950  -7.734  1.00 96.88           H  
ATOM   2013  OG1 THR A 141       7.162 -12.655  -8.841  1.00 96.88           O  
ATOM   2014  HG1 THR A 141       7.738 -11.973  -9.195  1.00 96.88           H  
ATOM   2015  N   ALA A 142       8.739 -11.551  -4.841  1.00 96.59           N  
ATOM   2016  H   ALA A 142       9.384 -11.234  -5.550  1.00 96.59           H  
ATOM   2017  CA  ALA A 142       9.203 -11.611  -3.456  1.00 96.59           C  
ATOM   2018  HA  ALA A 142       8.944 -12.587  -3.043  1.00 96.59           H  
ATOM   2019  C   ALA A 142       8.541 -10.543  -2.568  1.00 96.59           C  
ATOM   2020  CB  ALA A 142      10.725 -11.471  -3.447  1.00 96.59           C  
ATOM   2021  HB1 ALA A 142      11.013 -10.497  -3.841  1.00 96.59           H  
ATOM   2022  HB2 ALA A 142      11.173 -12.254  -4.059  1.00 96.59           H  
ATOM   2023  HB3 ALA A 142      11.088 -11.560  -2.423  1.00 96.59           H  
ATOM   2024  O   ALA A 142       8.215 -10.816  -1.409  1.00 96.59           O  
ATOM   2025  N   MET A 143       8.314  -9.342  -3.111  1.00 97.87           N  
ATOM   2026  H   MET A 143       8.643  -9.172  -4.051  1.00 97.87           H  
ATOM   2027  CA  MET A 143       7.589  -8.273  -2.425  1.00 97.87           C  
ATOM   2028  HA  MET A 143       8.072  -8.082  -1.466  1.00 97.87           H  
ATOM   2029  C   MET A 143       6.142  -8.666  -2.127  1.00 97.87           C  
ATOM   2030  CB  MET A 143       7.605  -6.973  -3.239  1.00 97.87           C  
ATOM   2031  HB2 MET A 143       6.899  -6.279  -2.783  1.00 97.87           H  
ATOM   2032  HB3 MET A 143       7.277  -7.166  -4.260  1.00 97.87           H  
ATOM   2033  O   MET A 143       5.670  -8.343  -1.042  1.00 97.87           O  
ATOM   2034  CG  MET A 143       8.974  -6.292  -3.266  1.00 97.87           C  
ATOM   2035  HG2 MET A 143       9.282  -6.060  -2.246  1.00 97.87           H  
ATOM   2036  HG3 MET A 143       9.703  -6.982  -3.691  1.00 97.87           H  
ATOM   2037  SD  MET A 143       9.005  -4.770  -4.247  1.00 97.87           S  
ATOM   2038  CE  MET A 143       8.194  -3.607  -3.118  1.00 97.87           C  
ATOM   2039  HE1 MET A 143       8.015  -2.666  -3.637  1.00 97.87           H  
ATOM   2040  HE2 MET A 143       8.838  -3.427  -2.257  1.00 97.87           H  
ATOM   2041  HE3 MET A 143       7.239  -4.009  -2.777  1.00 97.87           H  
ATOM   2042  N   ASP A 144       5.460  -9.388  -3.021  1.00 97.00           N  
ATOM   2043  H   ASP A 144       5.877  -9.561  -3.924  1.00 97.00           H  
ATOM   2044  CA  ASP A 144       4.093  -9.880  -2.791  1.00 97.00           C  
ATOM   2045  HA  ASP A 144       3.442  -9.025  -2.606  1.00 97.00           H  
ATOM   2046  C   ASP A 144       4.024 -10.802  -1.562  1.00 97.00           C  
ATOM   2047  CB  ASP A 144       3.591 -10.613  -4.048  1.00 97.00           C  
ATOM   2048  HB2 ASP A 144       4.114 -11.563  -4.149  1.00 97.00           H  
ATOM   2049  HB3 ASP A 144       3.829 -10.019  -4.930  1.00 97.00           H  
ATOM   2050  O   ASP A 144       3.296 -10.538  -0.601  1.00 97.00           O  
ATOM   2051  CG  ASP A 144       2.080 -10.877  -4.040  1.00 97.00           C  
ATOM   2052  OD1 ASP A 144       1.350 -10.266  -3.224  1.00 97.00           O  
ATOM   2053  OD2 ASP A 144       1.620 -11.644  -4.909  1.00 97.00           O  
ATOM   2054  N   GLY A 145       4.884 -11.827  -1.525  1.00 96.02           N  
ATOM   2055  H   GLY A 145       5.457 -11.991  -2.341  1.00 96.02           H  
ATOM   2056  CA  GLY A 145       4.947 -12.759  -0.395  1.00 96.02           C  
ATOM   2057  HA2 GLY A 145       5.681 -13.532  -0.620  1.00 96.02           H  
ATOM   2058  HA3 GLY A 145       3.971 -13.226  -0.266  1.00 96.02           H  
ATOM   2059  C   GLY A 145       5.340 -12.084   0.926  1.00 96.02           C  
ATOM   2060  O   GLY A 145       4.881 -12.479   2.002  1.00 96.02           O  
ATOM   2061  N   LEU A 146       6.172 -11.041   0.874  1.00 95.98           N  
ATOM   2062  H   LEU A 146       6.533 -10.764  -0.028  1.00 95.98           H  
ATOM   2063  CA  LEU A 146       6.505 -10.234   2.047  1.00 95.98           C  
ATOM   2064  HA  LEU A 146       6.711 -10.912   2.876  1.00 95.98           H  
ATOM   2065  C   LEU A 146       5.338  -9.329   2.476  1.00 95.98           C  
ATOM   2066  CB  LEU A 146       7.775  -9.430   1.738  1.00 95.98           C  
ATOM   2067  HB2 LEU A 146       7.584  -8.794   0.874  1.00 95.98           H  
ATOM   2068  HB3 LEU A 146       8.577 -10.120   1.476  1.00 95.98           H  
ATOM   2069  O   LEU A 146       5.058  -9.205   3.672  1.00 95.98           O  
ATOM   2070  CG  LEU A 146       8.238  -8.541   2.903  1.00 95.98           C  
ATOM   2071  HG  LEU A 146       7.458  -7.818   3.142  1.00 95.98           H  
ATOM   2072  CD1 LEU A 146       8.572  -9.342   4.160  1.00 95.98           C  
ATOM   2073 HD11 LEU A 146       8.955  -8.654   4.913  1.00 95.98           H  
ATOM   2074 HD12 LEU A 146       9.329 -10.095   3.938  1.00 95.98           H  
ATOM   2075 HD13 LEU A 146       7.670  -9.814   4.550  1.00 95.98           H  
ATOM   2076  CD2 LEU A 146       9.484  -7.773   2.488  1.00 95.98           C  
ATOM   2077 HD21 LEU A 146       9.765  -7.070   3.272  1.00 95.98           H  
ATOM   2078 HD22 LEU A 146       9.298  -7.218   1.568  1.00 95.98           H  
ATOM   2079 HD23 LEU A 146      10.302  -8.474   2.320  1.00 95.98           H  
ATOM   2080  N   ALA A 147       4.643  -8.722   1.515  1.00 96.61           N  
ATOM   2081  H   ALA A 147       4.910  -8.875   0.553  1.00 96.61           H  
ATOM   2082  CA  ALA A 147       3.503  -7.850   1.755  1.00 96.61           C  
ATOM   2083  HA  ALA A 147       3.815  -7.061   2.438  1.00 96.61           H  
ATOM   2084  C   ALA A 147       2.347  -8.607   2.417  1.00 96.61           C  
ATOM   2085  CB  ALA A 147       3.074  -7.211   0.430  1.00 96.61           C  
ATOM   2086  HB1 ALA A 147       3.903  -6.653  -0.005  1.00 96.61           H  
ATOM   2087  HB2 ALA A 147       2.760  -7.979  -0.277  1.00 96.61           H  
ATOM   2088  HB3 ALA A 147       2.247  -6.522   0.602  1.00 96.61           H  
ATOM   2089  O   ALA A 147       1.711  -8.077   3.329  1.00 96.61           O  
ATOM   2090  N   GLU A 148       2.120  -9.867   2.040  1.00 95.72           N  
ATOM   2091  H   GLU A 148       2.606 -10.221   1.229  1.00 95.72           H  
ATOM   2092  CA  GLU A 148       1.144 -10.727   2.706  1.00 95.72           C  
ATOM   2093  HA  GLU A 148       0.176 -10.227   2.680  1.00 95.72           H  
ATOM   2094  C   GLU A 148       1.494 -10.956   4.185  1.00 95.72           C  
ATOM   2095  CB  GLU A 148       1.015 -12.046   1.936  1.00 95.72           C  
ATOM   2096  HB2 GLU A 148       0.784 -11.820   0.895  1.00 95.72           H  
ATOM   2097  HB3 GLU A 148       1.956 -12.595   1.983  1.00 95.72           H  
ATOM   2098  O   GLU A 148       0.647 -10.751   5.059  1.00 95.72           O  
ATOM   2099  CG  GLU A 148      -0.118 -12.896   2.526  1.00 95.72           C  
ATOM   2100  HG2 GLU A 148      -1.008 -12.271   2.608  1.00 95.72           H  
ATOM   2101  HG3 GLU A 148       0.159 -13.214   3.531  1.00 95.72           H  
ATOM   2102  CD  GLU A 148      -0.457 -14.136   1.693  1.00 95.72           C  
ATOM   2103  OE1 GLU A 148      -1.587 -14.636   1.896  1.00 95.72           O  
ATOM   2104  OE2 GLU A 148       0.402 -14.579   0.903  1.00 95.72           O  
ATOM   2105  N   LYS A 149       2.757 -11.291   4.489  1.00 94.19           N  
ATOM   2106  H   LYS A 149       3.399 -11.423   3.720  1.00 94.19           H  
ATOM   2107  CA  LYS A 149       3.224 -11.512   5.871  1.00 94.19           C  
ATOM   2108  HA  LYS A 149       2.598 -12.273   6.337  1.00 94.19           H  
ATOM   2109  C   LYS A 149       3.101 -10.267   6.747  1.00 94.19           C  
ATOM   2110  CB  LYS A 149       4.686 -11.980   5.867  1.00 94.19           C  
ATOM   2111  HB2 LYS A 149       5.072 -11.932   6.885  1.00 94.19           H  
ATOM   2112  HB3 LYS A 149       5.281 -11.309   5.247  1.00 94.19           H  
ATOM   2113  O   LYS A 149       2.770 -10.377   7.926  1.00 94.19           O  
ATOM   2114  CG  LYS A 149       4.839 -13.419   5.365  1.00 94.19           C  
ATOM   2115  HG2 LYS A 149       4.433 -13.505   4.357  1.00 94.19           H  
ATOM   2116  HG3 LYS A 149       4.290 -14.093   6.023  1.00 94.19           H  
ATOM   2117  CD  LYS A 149       6.321 -13.807   5.357  1.00 94.19           C  
ATOM   2118  HD2 LYS A 149       6.862 -13.108   4.720  1.00 94.19           H  
ATOM   2119  HD3 LYS A 149       6.718 -13.751   6.370  1.00 94.19           H  
ATOM   2120  CE  LYS A 149       6.483 -15.225   4.806  1.00 94.19           C  
ATOM   2121  HE2 LYS A 149       5.943 -15.921   5.448  1.00 94.19           H  
ATOM   2122  HE3 LYS A 149       6.021 -15.257   3.819  1.00 94.19           H  
ATOM   2123  NZ  LYS A 149       7.915 -15.602   4.707  1.00 94.19           N  
ATOM   2124  HZ1 LYS A 149       8.360 -15.596   5.614  1.00 94.19           H  
ATOM   2125  HZ2 LYS A 149       8.010 -16.518   4.291  1.00 94.19           H  
ATOM   2126  HZ3 LYS A 149       8.403 -14.947   4.112  1.00 94.19           H  
ATOM   2127  N   LEU A 150       3.387  -9.092   6.189  1.00 93.74           N  
ATOM   2128  H   LEU A 150       3.695  -9.095   5.227  1.00 93.74           H  
ATOM   2129  CA  LEU A 150       3.361  -7.820   6.916  1.00 93.74           C  
ATOM   2130  HA  LEU A 150       3.599  -8.012   7.962  1.00 93.74           H  
ATOM   2131  C   LEU A 150       1.985  -7.146   6.943  1.00 93.74           C  
ATOM   2132  CB  LEU A 150       4.433  -6.886   6.325  1.00 93.74           C  
ATOM   2133  HB2 LEU A 150       4.239  -5.863   6.647  1.00 93.74           H  
ATOM   2134  HB3 LEU A 150       4.355  -6.903   5.238  1.00 93.74           H  
ATOM   2135  O   LEU A 150       1.835  -6.148   7.651  1.00 93.74           O  
ATOM   2136  CG  LEU A 150       5.867  -7.253   6.742  1.00 93.74           C  
ATOM   2137  HG  LEU A 150       6.068  -8.296   6.494  1.00 93.74           H  
ATOM   2138  CD1 LEU A 150       6.863  -6.372   5.994  1.00 93.74           C  
ATOM   2139 HD11 LEU A 150       6.688  -5.326   6.244  1.00 93.74           H  
ATOM   2140 HD12 LEU A 150       7.884  -6.645   6.260  1.00 93.74           H  
ATOM   2141 HD13 LEU A 150       6.733  -6.509   4.920  1.00 93.74           H  
ATOM   2142  CD2 LEU A 150       6.086  -7.027   8.245  1.00 93.74           C  
ATOM   2143 HD21 LEU A 150       5.567  -7.791   8.823  1.00 93.74           H  
ATOM   2144 HD22 LEU A 150       7.148  -7.070   8.485  1.00 93.74           H  
ATOM   2145 HD23 LEU A 150       5.716  -6.038   8.516  1.00 93.74           H  
ATOM   2146  N   ARG A 151       0.999  -7.662   6.194  1.00 94.85           N  
ATOM   2147  H   ARG A 151       1.209  -8.499   5.669  1.00 94.85           H  
ATOM   2148  CA  ARG A 151      -0.230  -6.933   5.836  1.00 94.85           C  
ATOM   2149  HA  ARG A 151      -0.686  -7.470   5.005  1.00 94.85           H  
ATOM   2150  C   ARG A 151       0.082  -5.531   5.302  1.00 94.85           C  
ATOM   2151  CB  ARG A 151      -1.240  -6.900   6.988  1.00 94.85           C  
ATOM   2152  HB2 ARG A 151      -2.110  -6.332   6.658  1.00 94.85           H  
ATOM   2153  HB3 ARG A 151      -0.807  -6.389   7.847  1.00 94.85           H  
ATOM   2154  O   ARG A 151      -0.460  -4.526   5.765  1.00 94.85           O  
ATOM   2155  CG  ARG A 151      -1.710  -8.290   7.406  1.00 94.85           C  
ATOM   2156  HG2 ARG A 151      -0.888  -8.840   7.865  1.00 94.85           H  
ATOM   2157  HG3 ARG A 151      -2.077  -8.836   6.536  1.00 94.85           H  
ATOM   2158  CD  ARG A 151      -2.842  -8.104   8.413  1.00 94.85           C  
ATOM   2159  HD2 ARG A 151      -2.481  -7.480   9.231  1.00 94.85           H  
ATOM   2160  HD3 ARG A 151      -3.653  -7.564   7.925  1.00 94.85           H  
ATOM   2161  NE  ARG A 151      -3.332  -9.402   8.903  1.00 94.85           N  
ATOM   2162  HE  ARG A 151      -3.852  -9.964   8.244  1.00 94.85           H  
ATOM   2163  NH1 ARG A 151      -2.491  -9.267  11.040  1.00 94.85           N  
ATOM   2164 HH11 ARG A 151      -2.450  -8.261  10.959  1.00 94.85           H  
ATOM   2165 HH12 ARG A 151      -2.411  -9.642  11.975  1.00 94.85           H  
ATOM   2166  NH2 ARG A 151      -3.466 -11.146  10.350  1.00 94.85           N  
ATOM   2167 HH21 ARG A 151      -3.927 -11.689   9.634  1.00 94.85           H  
ATOM   2168 HH22 ARG A 151      -3.260 -11.552  11.251  1.00 94.85           H  
ATOM   2169  CZ  ARG A 151      -3.091  -9.924  10.091  1.00 94.85           C  
ATOM   2170  N   ALA A 152       1.017  -5.487   4.362  1.00 95.89           N  
ATOM   2171  H   ALA A 152       1.365  -6.371   4.019  1.00 95.89           H  
ATOM   2172  CA  ALA A 152       1.474  -4.282   3.693  1.00 95.89           C  
ATOM   2173  HA  ALA A 152       1.096  -3.408   4.224  1.00 95.89           H  
ATOM   2174  C   ALA A 152       0.929  -4.214   2.259  1.00 95.89           C  
ATOM   2175  CB  ALA A 152       3.007  -4.252   3.763  1.00 95.89           C  
ATOM   2176  HB1 ALA A 152       3.332  -4.262   4.803  1.00 95.89           H  
ATOM   2177  HB2 ALA A 152       3.388  -3.352   3.281  1.00 95.89           H  
ATOM   2178  HB3 ALA A 152       3.422  -5.119   3.249  1.00 95.89           H  
ATOM   2179  O   ALA A 152       0.363  -5.184   1.748  1.00 95.89           O  
ATOM   2180  N   ILE A 153       1.109  -3.063   1.618  1.00 97.35           N  
ATOM   2181  H   ILE A 153       1.537  -2.305   2.132  1.00 97.35           H  
ATOM   2182  CA  ILE A 153       0.985  -2.890   0.171  1.00 97.35           C  
ATOM   2183  HA  ILE A 153       0.549  -3.785  -0.273  1.00 97.35           H  
ATOM   2184  C   ILE A 153       2.392  -2.724  -0.396  1.00 97.35           C  
ATOM   2185  CB  ILE A 153       0.078  -1.687  -0.169  1.00 97.35           C  
ATOM   2186  HB  ILE A 153       0.507  -0.801   0.299  1.00 97.35           H  
ATOM   2187  O   ILE A 153       3.139  -1.855   0.049  1.00 97.35           O  
ATOM   2188  CG1 ILE A 153      -1.355  -1.843   0.386  1.00 97.35           C  
ATOM   2189 HG12 ILE A 153      -1.314  -1.902   1.474  1.00 97.35           H  
ATOM   2190 HG13 ILE A 153      -1.918  -0.944   0.135  1.00 97.35           H  
ATOM   2191  CG2 ILE A 153       0.038  -1.421  -1.685  1.00 97.35           C  
ATOM   2192 HG21 ILE A 153      -0.241  -2.322  -2.230  1.00 97.35           H  
ATOM   2193 HG22 ILE A 153       1.016  -1.095  -2.039  1.00 97.35           H  
ATOM   2194 HG23 ILE A 153      -0.676  -0.629  -1.911  1.00 97.35           H  
ATOM   2195  CD1 ILE A 153      -2.139  -3.056  -0.134  1.00 97.35           C  
ATOM   2196 HD11 ILE A 153      -3.147  -3.018   0.279  1.00 97.35           H  
ATOM   2197 HD12 ILE A 153      -2.211  -3.034  -1.221  1.00 97.35           H  
ATOM   2198 HD13 ILE A 153      -1.665  -3.984   0.185  1.00 97.35           H  
ATOM   2199  N   ALA A 154       2.757  -3.551  -1.367  1.00 97.98           N  
ATOM   2200  H   ALA A 154       2.073  -4.203  -1.723  1.00 97.98           H  
ATOM   2201  CA  ALA A 154       3.967  -3.381  -2.151  1.00 97.98           C  
ATOM   2202  HA  ALA A 154       4.737  -2.904  -1.544  1.00 97.98           H  
ATOM   2203  C   ALA A 154       3.674  -2.464  -3.339  1.00 97.98           C  
ATOM   2204  CB  ALA A 154       4.482  -4.755  -2.572  1.00 97.98           C  
ATOM   2205  HB1 ALA A 154       3.653  -5.340  -2.970  1.00 97.98           H  
ATOM   2206  HB2 ALA A 154       5.234  -4.646  -3.353  1.00 97.98           H  
ATOM   2207  HB3 ALA A 154       4.907  -5.276  -1.714  1.00 97.98           H  
ATOM   2208  O   ALA A 154       2.826  -2.769  -4.180  1.00 97.98           O  
ATOM   2209  N   ILE A 155       4.372  -1.334  -3.383  1.00 97.85           N  
ATOM   2210  H   ILE A 155       5.097  -1.186  -2.696  1.00 97.85           H  
ATOM   2211  CA  ILE A 155       4.305  -0.389  -4.489  1.00 97.85           C  
ATOM   2212  HA  ILE A 155       3.339  -0.500  -4.982  1.00 97.85           H  
ATOM   2213  C   ILE A 155       5.414  -0.761  -5.469  1.00 97.85           C  
ATOM   2214  CB  ILE A 155       4.387   1.064  -3.993  1.00 97.85           C  
ATOM   2215  HB  ILE A 155       5.317   1.182  -3.438  1.00 97.85           H  
ATOM   2216  O   ILE A 155       6.598  -0.696  -5.131  1.00 97.85           O  
ATOM   2217  CG1 ILE A 155       3.213   1.388  -3.041  1.00 97.85           C  
ATOM   2218 HG12 ILE A 155       3.131   0.616  -2.275  1.00 97.85           H  
ATOM   2219 HG13 ILE A 155       2.279   1.404  -3.602  1.00 97.85           H  
ATOM   2220  CG2 ILE A 155       4.394   2.029  -5.191  1.00 97.85           C  
ATOM   2221 HG21 ILE A 155       3.452   1.969  -5.737  1.00 97.85           H  
ATOM   2222 HG22 ILE A 155       5.201   1.780  -5.881  1.00 97.85           H  
ATOM   2223 HG23 ILE A 155       4.559   3.049  -4.845  1.00 97.85           H  
ATOM   2224  CD1 ILE A 155       3.383   2.721  -2.308  1.00 97.85           C  
ATOM   2225 HD11 ILE A 155       2.552   2.857  -1.617  1.00 97.85           H  
ATOM   2226 HD12 ILE A 155       3.389   3.553  -3.012  1.00 97.85           H  
ATOM   2227 HD13 ILE A 155       4.312   2.704  -1.738  1.00 97.85           H  
ATOM   2228  N   LEU A 156       5.012  -1.179  -6.663  1.00 97.65           N  
ATOM   2229  H   LEU A 156       4.026  -1.118  -6.875  1.00 97.65           H  
ATOM   2230  CA  LEU A 156       5.896  -1.655  -7.717  1.00 97.65           C  
ATOM   2231  HA  LEU A 156       6.864  -1.912  -7.286  1.00 97.65           H  
ATOM   2232  C   LEU A 156       6.126  -0.559  -8.752  1.00 97.65           C  
ATOM   2233  CB  LEU A 156       5.309  -2.912  -8.383  1.00 97.65           C  
ATOM   2234  HB2 LEU A 156       4.425  -2.622  -8.951  1.00 97.65           H  
ATOM   2235  HB3 LEU A 156       6.045  -3.287  -9.094  1.00 97.65           H  
ATOM   2236  O   LEU A 156       5.200   0.168  -9.108  1.00 97.65           O  
ATOM   2237  CG  LEU A 156       4.909  -4.055  -7.432  1.00 97.65           C  
ATOM   2238  HG  LEU A 156       4.103  -3.725  -6.777  1.00 97.65           H  
ATOM   2239  CD1 LEU A 156       4.393  -5.223  -8.272  1.00 97.65           C  
ATOM   2240 HD11 LEU A 156       5.131  -5.499  -9.024  1.00 97.65           H  
ATOM   2241 HD12 LEU A 156       3.472  -4.933  -8.778  1.00 97.65           H  
ATOM   2242 HD13 LEU A 156       4.197  -6.087  -7.637  1.00 97.65           H  
ATOM   2243  CD2 LEU A 156       6.070  -4.550  -6.567  1.00 97.65           C  
ATOM   2244 HD21 LEU A 156       5.736  -5.375  -5.938  1.00 97.65           H  
ATOM   2245 HD22 LEU A 156       6.428  -3.744  -5.926  1.00 97.65           H  
ATOM   2246 HD23 LEU A 156       6.881  -4.896  -7.207  1.00 97.65           H  
ATOM   2247  N   ASP A 157       7.342  -0.489  -9.272  1.00 96.68           N  
ATOM   2248  H   ASP A 157       8.060  -1.103  -8.913  1.00 96.68           H  
ATOM   2249  CA  ASP A 157       7.652   0.240 -10.492  1.00 96.68           C  
ATOM   2250  HA  ASP A 157       7.041   1.140 -10.548  1.00 96.68           H  
ATOM   2251  C   ASP A 157       7.346  -0.631 -11.710  1.00 96.68           C  
ATOM   2252  CB  ASP A 157       9.124   0.660 -10.497  1.00 96.68           C  
ATOM   2253  HB2 ASP A 157       9.759  -0.217 -10.370  1.00 96.68           H  
ATOM   2254  HB3 ASP A 157       9.360   1.113 -11.460  1.00 96.68           H  
ATOM   2255  O   ASP A 157       7.642  -1.828 -11.729  1.00 96.68           O  
ATOM   2256  CG  ASP A 157       9.417   1.677  -9.405  1.00 96.68           C  
ATOM   2257  OD1 ASP A 157       8.919   2.820  -9.493  1.00 96.68           O  
ATOM   2258  OD2 ASP A 157      10.189   1.359  -8.469  1.00 96.68           O  
ATOM   2259  N   GLY A 158       6.772  -0.025 -12.743  1.00 93.66           N  
ATOM   2260  H   GLY A 158       6.476   0.936 -12.646  1.00 93.66           H  
ATOM   2261  CA  GLY A 158       6.700  -0.648 -14.052  1.00 93.66           C  
ATOM   2262  HA2 GLY A 158       5.940  -0.152 -14.656  1.00 93.66           H  
ATOM   2263  HA3 GLY A 158       6.432  -1.696 -13.916  1.00 93.66           H  
ATOM   2264  C   GLY A 158       8.025  -0.624 -14.813  1.00 93.66           C  
ATOM   2265  O   GLY A 158       8.992   0.019 -14.395  1.00 93.66           O  
ATOM   2266  N   PRO A 159       8.087  -1.332 -15.955  1.00 91.85           N  
ATOM   2267  CA  PRO A 159       9.296  -1.430 -16.768  1.00 91.85           C  
ATOM   2268  HA  PRO A 159      10.124  -1.781 -16.153  1.00 91.85           H  
ATOM   2269  C   PRO A 159       9.722  -0.095 -17.399  1.00 91.85           C  
ATOM   2270  CB  PRO A 159       8.971  -2.490 -17.826  1.00 91.85           C  
ATOM   2271  HB2 PRO A 159       9.231  -3.475 -17.439  1.00 91.85           H  
ATOM   2272  HB3 PRO A 159       9.487  -2.309 -18.769  1.00 91.85           H  
ATOM   2273  O   PRO A 159      10.834  -0.014 -17.919  1.00 91.85           O  
ATOM   2274  CG  PRO A 159       7.454  -2.394 -17.981  1.00 91.85           C  
ATOM   2275  HG2 PRO A 159       7.026  -3.331 -18.339  1.00 91.85           H  
ATOM   2276  HG3 PRO A 159       7.202  -1.573 -18.651  1.00 91.85           H  
ATOM   2277  CD  PRO A 159       6.988  -2.067 -16.565  1.00 91.85           C  
ATOM   2278  HD2 PRO A 159       6.815  -2.989 -16.011  1.00 91.85           H  
ATOM   2279  HD3 PRO A 159       6.079  -1.467 -16.603  1.00 91.85           H  
ATOM   2280  N   ASN A 160       8.873   0.943 -17.374  1.00 88.69           N  
ATOM   2281  H   ASN A 160       7.976   0.835 -16.922  1.00 88.69           H  
ATOM   2282  CA  ASN A 160       9.171   2.289 -17.869  1.00 88.69           C  
ATOM   2283  HA  ASN A 160       8.237   2.847 -17.795  1.00 88.69           H  
ATOM   2284  C   ASN A 160       9.583   2.346 -19.360  1.00 88.69           C  
ATOM   2285  CB  ASN A 160      10.186   2.939 -16.909  1.00 88.69           C  
ATOM   2286  HB2 ASN A 160       9.906   2.711 -15.881  1.00 88.69           H  
ATOM   2287  HB3 ASN A 160      11.171   2.511 -17.096  1.00 88.69           H  
ATOM   2288  O   ASN A 160      10.226   3.301 -19.793  1.00 88.69           O  
ATOM   2289  CG  ASN A 160      10.270   4.447 -17.027  1.00 88.69           C  
ATOM   2290  ND2 ASN A 160      11.388   5.027 -16.657  1.00 88.69           N  
ATOM   2291 HD21 ASN A 160      12.166   4.449 -16.370  1.00 88.69           H  
ATOM   2292 HD22 ASN A 160      11.402   6.036 -16.643  1.00 88.69           H  
ATOM   2293  OD1 ASN A 160       9.320   5.141 -17.348  1.00 88.69           O  
ATOM   2294  N   SER A 161       9.236   1.322 -20.148  1.00 89.94           N  
ATOM   2295  H   SER A 161       8.745   0.550 -19.721  1.00 89.94           H  
ATOM   2296  CA  SER A 161       9.619   1.182 -21.558  1.00 89.94           C  
ATOM   2297  HA  SER A 161      10.418   1.892 -21.774  1.00 89.94           H  
ATOM   2298  C   SER A 161       8.470   1.544 -22.505  1.00 89.94           C  
ATOM   2299  CB  SER A 161      10.203  -0.213 -21.816  1.00 89.94           C  
ATOM   2300  HB2 SER A 161      10.441  -0.318 -22.875  1.00 89.94           H  
ATOM   2301  HB3 SER A 161      11.122  -0.315 -21.238  1.00 89.94           H  
ATOM   2302  O   SER A 161       8.471   2.629 -23.084  1.00 89.94           O  
ATOM   2303  OG  SER A 161       9.302  -1.234 -21.424  1.00 89.94           O  
ATOM   2304  HG  SER A 161       9.767  -2.073 -21.447  1.00 89.94           H  
ATOM   2305  N   THR A 162       7.469   0.673 -22.645  1.00 91.20           N  
ATOM   2306  H   THR A 162       7.523  -0.195 -22.132  1.00 91.20           H  
ATOM   2307  CA  THR A 162       6.251   0.919 -23.436  1.00 91.20           C  
ATOM   2308  HA  THR A 162       6.188   1.986 -23.649  1.00 91.20           H  
ATOM   2309  C   THR A 162       4.995   0.566 -22.643  1.00 91.20           C  
ATOM   2310  CB  THR A 162       6.246   0.199 -24.800  1.00 91.20           C  
ATOM   2311  HB  THR A 162       5.508   0.709 -25.420  1.00 91.20           H  
ATOM   2312  O   THR A 162       5.064  -0.171 -21.656  1.00 91.20           O  
ATOM   2313  CG2 THR A 162       7.578   0.259 -25.549  1.00 91.20           C  
ATOM   2314 HG21 THR A 162       7.905   1.295 -25.635  1.00 91.20           H  
ATOM   2315 HG22 THR A 162       8.332  -0.323 -25.019  1.00 91.20           H  
ATOM   2316 HG23 THR A 162       7.445  -0.157 -26.547  1.00 91.20           H  
ATOM   2317  OG1 THR A 162       5.853  -1.150 -24.707  1.00 91.20           O  
ATOM   2318  HG1 THR A 162       5.099  -1.201 -25.298  1.00 91.20           H  
ATOM   2319  N   ASP A 163       3.840   1.079 -23.078  1.00 89.81           N  
ATOM   2320  H   ASP A 163       3.816   1.603 -23.940  1.00 89.81           H  
ATOM   2321  CA  ASP A 163       2.550   0.756 -22.454  1.00 89.81           C  
ATOM   2322  HA  ASP A 163       2.570   1.044 -21.403  1.00 89.81           H  
ATOM   2323  C   ASP A 163       2.265  -0.745 -22.524  1.00 89.81           C  
ATOM   2324  CB  ASP A 163       1.417   1.513 -23.163  1.00 89.81           C  
ATOM   2325  HB2 ASP A 163       1.418   1.261 -24.223  1.00 89.81           H  
ATOM   2326  HB3 ASP A 163       0.463   1.202 -22.738  1.00 89.81           H  
ATOM   2327  O   ASP A 163       1.835  -1.352 -21.547  1.00 89.81           O  
ATOM   2328  CG  ASP A 163       1.554   3.016 -22.992  1.00 89.81           C  
ATOM   2329  OD1 ASP A 163       1.614   3.479 -21.832  1.00 89.81           O  
ATOM   2330  OD2 ASP A 163       1.724   3.743 -23.993  1.00 89.81           O  
ATOM   2331  N   GLU A 164       2.572  -1.376 -23.656  1.00 92.71           N  
ATOM   2332  H   GLU A 164       2.937  -0.831 -24.423  1.00 92.71           H  
ATOM   2333  CA  GLU A 164       2.351  -2.804 -23.874  1.00 92.71           C  
ATOM   2334  HA  GLU A 164       1.306  -3.031 -23.664  1.00 92.71           H  
ATOM   2335  C   GLU A 164       3.211  -3.645 -22.931  1.00 92.71           C  
ATOM   2336  CB  GLU A 164       2.660  -3.207 -25.327  1.00 92.71           C  
ATOM   2337  HB2 GLU A 164       3.731  -3.125 -25.516  1.00 92.71           H  
ATOM   2338  HB3 GLU A 164       2.400  -4.261 -25.434  1.00 92.71           H  
ATOM   2339  O   GLU A 164       2.731  -4.642 -22.391  1.00 92.71           O  
ATOM   2340  CG  GLU A 164       1.882  -2.429 -26.401  1.00 92.71           C  
ATOM   2341  HG2 GLU A 164       0.823  -2.444 -26.142  1.00 92.71           H  
ATOM   2342  HG3 GLU A 164       1.999  -2.955 -27.348  1.00 92.71           H  
ATOM   2343  CD  GLU A 164       2.362  -0.980 -26.587  1.00 92.71           C  
ATOM   2344  OE1 GLU A 164       1.556  -0.169 -27.085  1.00 92.71           O  
ATOM   2345  OE2 GLU A 164       3.519  -0.681 -26.188  1.00 92.71           O  
ATOM   2346  N   ALA A 165       4.460  -3.231 -22.695  1.00 93.95           N  
ATOM   2347  H   ALA A 165       4.784  -2.392 -23.154  1.00 93.95           H  
ATOM   2348  CA  ALA A 165       5.346  -3.890 -21.745  1.00 93.95           C  
ATOM   2349  HA  ALA A 165       5.383  -4.954 -21.981  1.00 93.95           H  
ATOM   2350  C   ALA A 165       4.831  -3.751 -20.306  1.00 93.95           C  
ATOM   2351  CB  ALA A 165       6.755  -3.310 -21.899  1.00 93.95           C  
ATOM   2352  HB1 ALA A 165       7.098  -3.437 -22.926  1.00 93.95           H  
ATOM   2353  HB2 ALA A 165       6.746  -2.248 -21.656  1.00 93.95           H  
ATOM   2354  HB3 ALA A 165       7.438  -3.825 -21.224  1.00 93.95           H  
ATOM   2355  O   ALA A 165       4.847  -4.727 -19.557  1.00 93.95           O  
ATOM   2356  N   ALA A 166       4.326  -2.572 -19.928  1.00 93.29           N  
ATOM   2357  H   ALA A 166       4.338  -1.802 -20.581  1.00 93.29           H  
ATOM   2358  CA  ALA A 166       3.727  -2.355 -18.615  1.00 93.29           C  
ATOM   2359  HA  ALA A 166       4.444  -2.664 -17.854  1.00 93.29           H  
ATOM   2360  C   ALA A 166       2.464  -3.216 -18.422  1.00 93.29           C  
ATOM   2361  CB  ALA A 166       3.466  -0.854 -18.440  1.00 93.29           C  
ATOM   2362  HB1 ALA A 166       3.145  -0.648 -17.419  1.00 93.29           H  
ATOM   2363  HB2 ALA A 166       2.696  -0.516 -19.133  1.00 93.29           H  
ATOM   2364  HB3 ALA A 166       4.381  -0.292 -18.629  1.00 93.29           H  
ATOM   2365  O   ALA A 166       2.334  -3.907 -17.412  1.00 93.29           O  
ATOM   2366  N   VAL A 167       1.576  -3.266 -19.421  1.00 94.32           N  
ATOM   2367  H   VAL A 167       1.726  -2.654 -20.210  1.00 94.32           H  
ATOM   2368  CA  VAL A 167       0.369  -4.112 -19.407  1.00 94.32           C  
ATOM   2369  HA  VAL A 167      -0.209  -3.892 -18.509  1.00 94.32           H  
ATOM   2370  C   VAL A 167       0.724  -5.600 -19.351  1.00 94.32           C  
ATOM   2371  CB  VAL A 167      -0.517  -3.800 -20.630  1.00 94.32           C  
ATOM   2372  HB  VAL A 167       0.082  -3.881 -21.537  1.00 94.32           H  
ATOM   2373  O   VAL A 167       0.099  -6.358 -18.608  1.00 94.32           O  
ATOM   2374  CG1 VAL A 167      -1.707  -4.766 -20.751  1.00 94.32           C  
ATOM   2375 HG11 VAL A 167      -2.273  -4.771 -19.820  1.00 94.32           H  
ATOM   2376 HG12 VAL A 167      -1.348  -5.771 -20.974  1.00 94.32           H  
ATOM   2377 HG13 VAL A 167      -2.356  -4.440 -21.564  1.00 94.32           H  
ATOM   2378  CG2 VAL A 167      -1.095  -2.382 -20.548  1.00 94.32           C  
ATOM   2379 HG21 VAL A 167      -1.766  -2.294 -19.694  1.00 94.32           H  
ATOM   2380 HG22 VAL A 167      -0.305  -1.642 -20.420  1.00 94.32           H  
ATOM   2381 HG23 VAL A 167      -1.639  -2.144 -21.462  1.00 94.32           H  
ATOM   2382  N   ALA A 168       1.724  -6.042 -20.116  1.00 95.44           N  
ATOM   2383  H   ALA A 168       2.188  -5.394 -20.736  1.00 95.44           H  
ATOM   2384  CA  ALA A 168       2.201  -7.422 -20.076  1.00 95.44           C  
ATOM   2385  HA  ALA A 168       1.357  -8.092 -20.243  1.00 95.44           H  
ATOM   2386  C   ALA A 168       2.797  -7.776 -18.706  1.00 95.44           C  
ATOM   2387  CB  ALA A 168       3.216  -7.631 -21.204  1.00 95.44           C  
ATOM   2388  HB1 ALA A 168       4.071  -6.969 -21.064  1.00 95.44           H  
ATOM   2389  HB2 ALA A 168       3.562  -8.664 -21.199  1.00 95.44           H  
ATOM   2390  HB3 ALA A 168       2.753  -7.414 -22.166  1.00 95.44           H  
ATOM   2391  O   ALA A 168       2.540  -8.862 -18.193  1.00 95.44           O  
ATOM   2392  N   TYR A 169       3.536  -6.849 -18.092  1.00 95.51           N  
ATOM   2393  H   TYR A 169       3.739  -5.987 -18.579  1.00 95.51           H  
ATOM   2394  CA  TYR A 169       4.097  -7.029 -16.758  1.00 95.51           C  
ATOM   2395  HA  TYR A 169       4.661  -7.961 -16.752  1.00 95.51           H  
ATOM   2396  C   TYR A 169       3.009  -7.146 -15.684  1.00 95.51           C  
ATOM   2397  CB  TYR A 169       5.062  -5.879 -16.452  1.00 95.51           C  
ATOM   2398  HB2 TYR A 169       5.804  -5.816 -17.248  1.00 95.51           H  
ATOM   2399  HB3 TYR A 169       4.517  -4.935 -16.432  1.00 95.51           H  
ATOM   2400  O   TYR A 169       3.042  -8.082 -14.887  1.00 95.51           O  
ATOM   2401  CG  TYR A 169       5.797  -6.062 -15.144  1.00 95.51           C  
ATOM   2402  CD1 TYR A 169       5.571  -5.196 -14.057  1.00 95.51           C  
ATOM   2403  HD1 TYR A 169       4.854  -4.393 -14.146  1.00 95.51           H  
ATOM   2404  CD2 TYR A 169       6.725  -7.111 -15.026  1.00 95.51           C  
ATOM   2405  HD2 TYR A 169       6.921  -7.762 -15.865  1.00 95.51           H  
ATOM   2406  CE1 TYR A 169       6.294  -5.353 -12.858  1.00 95.51           C  
ATOM   2407  HE1 TYR A 169       6.152  -4.666 -12.037  1.00 95.51           H  
ATOM   2408  CE2 TYR A 169       7.423  -7.288 -13.823  1.00 95.51           C  
ATOM   2409  HE2 TYR A 169       8.171  -8.062 -13.737  1.00 95.51           H  
ATOM   2410  OH  TYR A 169       7.948  -6.599 -11.615  1.00 95.51           O  
ATOM   2411  HH  TYR A 169       8.000  -5.814 -11.065  1.00 95.51           H  
ATOM   2412  CZ  TYR A 169       7.222  -6.409 -12.743  1.00 95.51           C  
ATOM   2413  N   ALA A 170       2.008  -6.259 -15.706  1.00 94.61           N  
ATOM   2414  H   ALA A 170       2.055  -5.499 -16.369  1.00 94.61           H  
ATOM   2415  CA  ALA A 170       0.893  -6.270 -14.759  1.00 94.61           C  
ATOM   2416  HA  ALA A 170       1.288  -6.143 -13.751  1.00 94.61           H  
ATOM   2417  C   ALA A 170       0.105  -7.592 -14.788  1.00 94.61           C  
ATOM   2418  CB  ALA A 170      -0.013  -5.076 -15.077  1.00 94.61           C  
ATOM   2419  HB1 ALA A 170      -0.844  -5.040 -14.373  1.00 94.61           H  
ATOM   2420  HB2 ALA A 170       0.559  -4.152 -14.991  1.00 94.61           H  
ATOM   2421  HB3 ALA A 170      -0.409  -5.157 -16.089  1.00 94.61           H  
ATOM   2422  O   ALA A 170      -0.278  -8.106 -13.739  1.00 94.61           O  
ATOM   2423  N   LYS A 171      -0.072  -8.192 -15.976  1.00 95.11           N  
ATOM   2424  H   LYS A 171       0.278  -7.708 -16.791  1.00 95.11           H  
ATOM   2425  CA  LYS A 171      -0.772  -9.478 -16.161  1.00 95.11           C  
ATOM   2426  HA  LYS A 171      -1.756  -9.412 -15.696  1.00 95.11           H  
ATOM   2427  C   LYS A 171      -0.094 -10.674 -15.488  1.00 95.11           C  
ATOM   2428  CB  LYS A 171      -0.932  -9.769 -17.658  1.00 95.11           C  
ATOM   2429  HB2 LYS A 171      -1.190 -10.819 -17.796  1.00 95.11           H  
ATOM   2430  HB3 LYS A 171       0.016  -9.585 -18.164  1.00 95.11           H  
ATOM   2431  O   LYS A 171      -0.746 -11.700 -15.311  1.00 95.11           O  
ATOM   2432  CG  LYS A 171      -2.040  -8.923 -18.290  1.00 95.11           C  
ATOM   2433  HG2 LYS A 171      -3.000  -9.214 -17.862  1.00 95.11           H  
ATOM   2434  HG3 LYS A 171      -1.874  -7.867 -18.080  1.00 95.11           H  
ATOM   2435  CD  LYS A 171      -2.064  -9.150 -19.803  1.00 95.11           C  
ATOM   2436  HD2 LYS A 171      -1.096  -8.866 -20.216  1.00 95.11           H  
ATOM   2437  HD3 LYS A 171      -2.252 -10.204 -20.009  1.00 95.11           H  
ATOM   2438  CE  LYS A 171      -3.161  -8.287 -20.426  1.00 95.11           C  
ATOM   2439  HE2 LYS A 171      -4.120  -8.578 -19.997  1.00 95.11           H  
ATOM   2440  HE3 LYS A 171      -2.977  -7.249 -20.148  1.00 95.11           H  
ATOM   2441  NZ  LYS A 171      -3.187  -8.425 -21.902  1.00 95.11           N  
ATOM   2442  HZ1 LYS A 171      -3.362  -9.384 -22.166  1.00 95.11           H  
ATOM   2443  HZ2 LYS A 171      -2.300  -8.135 -22.289  1.00 95.11           H  
ATOM   2444  HZ3 LYS A 171      -3.908  -7.836 -22.293  1.00 95.11           H  
ATOM   2445  N   ASN A 172       1.178 -10.563 -15.107  1.00 95.43           N  
ATOM   2446  H   ASN A 172       1.664  -9.694 -15.275  1.00 95.43           H  
ATOM   2447  CA  ASN A 172       1.868 -11.626 -14.375  1.00 95.43           C  
ATOM   2448  HA  ASN A 172       1.641 -12.583 -14.845  1.00 95.43           H  
ATOM   2449  C   ASN A 172       1.407 -11.740 -12.914  1.00 95.43           C  
ATOM   2450  CB  ASN A 172       3.381 -11.395 -14.456  1.00 95.43           C  
ATOM   2451  HB2 ASN A 172       3.892 -12.146 -13.852  1.00 95.43           H  
ATOM   2452  HB3 ASN A 172       3.625 -10.417 -14.042  1.00 95.43           H  
ATOM   2453  O   ASN A 172       1.770 -12.702 -12.237  1.00 95.43           O  
ATOM   2454  CG  ASN A 172       3.910 -11.518 -15.870  1.00 95.43           C  
ATOM   2455  ND2 ASN A 172       4.823 -10.660 -16.250  1.00 95.43           N  
ATOM   2456 HD21 ASN A 172       5.160 -10.754 -17.198  1.00 95.43           H  
ATOM   2457 HD22 ASN A 172       5.090  -9.911 -15.628  1.00 95.43           H  
ATOM   2458  OD1 ASN A 172       3.535 -12.395 -16.632  1.00 95.43           O  
ATOM   2459  N   PHE A 173       0.624 -10.776 -12.421  1.00 95.45           N  
ATOM   2460  H   PHE A 173       0.329 -10.023 -13.026  1.00 95.45           H  
ATOM   2461  CA  PHE A 173       0.214 -10.695 -11.028  1.00 95.45           C  
ATOM   2462  HA  PHE A 173       0.593 -11.566 -10.493  1.00 95.45           H  
ATOM   2463  C   PHE A 173      -1.311 -10.685 -10.881  1.00 95.45           C  
ATOM   2464  CB  PHE A 173       0.846  -9.457 -10.393  1.00 95.45           C  
ATOM   2465  HB2 PHE A 173       0.601  -9.476  -9.331  1.00 95.45           H  
ATOM   2466  HB3 PHE A 173       0.377  -8.573 -10.825  1.00 95.45           H  
ATOM   2467  O   PHE A 173      -2.037 -10.164 -11.721  1.00 95.45           O  
ATOM   2468  CG  PHE A 173       2.354  -9.352 -10.556  1.00 95.45           C  
ATOM   2469  CD1 PHE A 173       3.217 -10.146  -9.774  1.00 95.45           C  
ATOM   2470  HD1 PHE A 173       2.811 -10.826  -9.040  1.00 95.45           H  
ATOM   2471  CD2 PHE A 173       2.894  -8.479 -11.518  1.00 95.45           C  
ATOM   2472  HD2 PHE A 173       2.241  -7.883 -12.139  1.00 95.45           H  
ATOM   2473  CE1 PHE A 173       4.610 -10.058  -9.950  1.00 95.45           C  
ATOM   2474  HE1 PHE A 173       5.268 -10.669  -9.349  1.00 95.45           H  
ATOM   2475  CE2 PHE A 173       4.284  -8.392 -11.694  1.00 95.45           C  
ATOM   2476  HE2 PHE A 173       4.687  -7.725 -12.442  1.00 95.45           H  
ATOM   2477  CZ  PHE A 173       5.143  -9.178 -10.909  1.00 95.45           C  
ATOM   2478  HZ  PHE A 173       6.211  -9.101 -11.048  1.00 95.45           H  
ATOM   2479  N   GLY A 174      -1.792 -11.261  -9.777  1.00 93.89           N  
ATOM   2480  H   GLY A 174      -1.129 -11.712  -9.163  1.00 93.89           H  
ATOM   2481  CA  GLY A 174      -3.217 -11.326  -9.426  1.00 93.89           C  
ATOM   2482  HA2 GLY A 174      -3.576 -12.340  -9.599  1.00 93.89           H  
ATOM   2483  HA3 GLY A 174      -3.787 -10.651 -10.064  1.00 93.89           H  
ATOM   2484  C   GLY A 174      -3.501 -10.951  -7.968  1.00 93.89           C  
ATOM   2485  O   GLY A 174      -4.558 -11.311  -7.437  1.00 93.89           O  
ATOM   2486  N   SER A 175      -2.549 -10.290  -7.301  1.00 96.10           N  
ATOM   2487  H   SER A 175      -1.782  -9.918  -7.842  1.00 96.10           H  
ATOM   2488  CA  SER A 175      -2.552 -10.047  -5.856  1.00 96.10           C  
ATOM   2489  HA  SER A 175      -3.180 -10.803  -5.386  1.00 96.10           H  
ATOM   2490  C   SER A 175      -3.099  -8.671  -5.484  1.00 96.10           C  
ATOM   2491  CB  SER A 175      -1.147 -10.232  -5.278  1.00 96.10           C  
ATOM   2492  HB2 SER A 175      -0.445  -9.586  -5.805  1.00 96.10           H  
ATOM   2493  HB3 SER A 175      -0.841 -11.269  -5.411  1.00 96.10           H  
ATOM   2494  O   SER A 175      -2.700  -7.640  -6.022  1.00 96.10           O  
ATOM   2495  OG  SER A 175      -1.141  -9.910  -3.899  1.00 96.10           O  
ATOM   2496  HG  SER A 175      -0.248 -10.110  -3.609  1.00 96.10           H  
ATOM   2497  N   LYS A 176      -3.956  -8.647  -4.455  1.00 96.30           N  
ATOM   2498  H   LYS A 176      -4.182  -9.537  -4.035  1.00 96.30           H  
ATOM   2499  CA  LYS A 176      -4.473  -7.413  -3.835  1.00 96.30           C  
ATOM   2500  HA  LYS A 176      -4.807  -6.745  -4.629  1.00 96.30           H  
ATOM   2501  C   LYS A 176      -3.424  -6.612  -3.061  1.00 96.30           C  
ATOM   2502  CB  LYS A 176      -5.672  -7.748  -2.939  1.00 96.30           C  
ATOM   2503  HB2 LYS A 176      -6.384  -8.347  -3.508  1.00 96.30           H  
ATOM   2504  HB3 LYS A 176      -6.163  -6.813  -2.669  1.00 96.30           H  
ATOM   2505  O   LYS A 176      -3.718  -5.531  -2.563  1.00 96.30           O  
ATOM   2506  CG  LYS A 176      -5.284  -8.497  -1.652  1.00 96.30           C  
ATOM   2507  HG2 LYS A 176      -4.747  -9.411  -1.908  1.00 96.30           H  
ATOM   2508  HG3 LYS A 176      -4.645  -7.871  -1.029  1.00 96.30           H  
ATOM   2509  CD  LYS A 176      -6.543  -8.858  -0.863  1.00 96.30           C  
ATOM   2510  HD2 LYS A 176      -7.195  -9.449  -1.507  1.00 96.30           H  
ATOM   2511  HD3 LYS A 176      -7.064  -7.946  -0.573  1.00 96.30           H  
ATOM   2512  CE  LYS A 176      -6.183  -9.669   0.382  1.00 96.30           C  
ATOM   2513  HE2 LYS A 176      -5.649  -9.023   1.079  1.00 96.30           H  
ATOM   2514  HE3 LYS A 176      -5.517 -10.480   0.085  1.00 96.30           H  
ATOM   2515  NZ  LYS A 176      -7.410 -10.223   0.999  1.00 96.30           N  
ATOM   2516  HZ1 LYS A 176      -7.187 -10.790   1.805  1.00 96.30           H  
ATOM   2517  HZ2 LYS A 176      -7.895 -10.796   0.323  1.00 96.30           H  
ATOM   2518  HZ3 LYS A 176      -8.033  -9.475   1.267  1.00 96.30           H  
ATOM   2519  N   ARG A 177      -2.229  -7.176  -2.875  1.00 97.14           N  
ATOM   2520  H   ARG A 177      -2.050  -8.065  -3.320  1.00 97.14           H  
ATOM   2521  CA  ARG A 177      -1.128  -6.560  -2.128  1.00 97.14           C  
ATOM   2522  HA  ARG A 177      -1.520  -5.865  -1.386  1.00 97.14           H  
ATOM   2523  C   ARG A 177      -0.223  -5.710  -3.006  1.00 97.14           C  
ATOM   2524  CB  ARG A 177      -0.313  -7.662  -1.431  1.00 97.14           C  
ATOM   2525  HB2 ARG A 177       0.136  -8.303  -2.191  1.00 97.14           H  
ATOM   2526  HB3 ARG A 177       0.507  -7.198  -0.883  1.00 97.14           H  
ATOM   2527  O   ARG A 177       0.625  -5.009  -2.466  1.00 97.14           O  
ATOM   2528  CG  ARG A 177      -1.119  -8.537  -0.459  1.00 97.14           C  
ATOM   2529  HG2 ARG A 177      -1.943  -9.032  -0.973  1.00 97.14           H  
ATOM   2530  HG3 ARG A 177      -0.456  -9.296  -0.043  1.00 97.14           H  
ATOM   2531  CD  ARG A 177      -1.642  -7.648   0.661  1.00 97.14           C  
ATOM   2532  HD2 ARG A 177      -2.339  -6.916   0.253  1.00 97.14           H  
ATOM   2533  HD3 ARG A 177      -0.774  -7.126   1.065  1.00 97.14           H  
ATOM   2534  NE  ARG A 177      -2.308  -8.381   1.750  1.00 97.14           N  
ATOM   2535  HE  ARG A 177      -2.519  -9.359   1.615  1.00 97.14           H  
ATOM   2536  NH1 ARG A 177      -2.178  -6.602   3.142  1.00 97.14           N  
ATOM   2537 HH11 ARG A 177      -1.511  -6.178   2.513  1.00 97.14           H  
ATOM   2538 HH12 ARG A 177      -2.751  -5.983   3.698  1.00 97.14           H  
ATOM   2539  NH2 ARG A 177      -3.474  -8.317   3.721  1.00 97.14           N  
ATOM   2540 HH21 ARG A 177      -3.848  -7.705   4.431  1.00 97.14           H  
ATOM   2541 HH22 ARG A 177      -3.760  -9.283   3.641  1.00 97.14           H  
ATOM   2542  CZ  ARG A 177      -2.651  -7.778   2.870  1.00 97.14           C  
ATOM   2543  N   LEU A 178      -0.404  -5.763  -4.322  1.00 97.76           N  
ATOM   2544  H   LEU A 178      -1.146  -6.341  -4.690  1.00 97.76           H  
ATOM   2545  CA  LEU A 178       0.451  -5.089  -5.286  1.00 97.76           C  
ATOM   2546  HA  LEU A 178       1.360  -4.748  -4.791  1.00 97.76           H  
ATOM   2547  C   LEU A 178      -0.255  -3.861  -5.860  1.00 97.76           C  
ATOM   2548  CB  LEU A 178       0.863  -6.088  -6.376  1.00 97.76           C  
ATOM   2549  HB2 LEU A 178      -0.034  -6.414  -6.903  1.00 97.76           H  
ATOM   2550  HB3 LEU A 178       1.505  -5.573  -7.091  1.00 97.76           H  
ATOM   2551  O   LEU A 178      -1.395  -3.942  -6.323  1.00 97.76           O  
ATOM   2552  CG  LEU A 178       1.601  -7.336  -5.852  1.00 97.76           C  
ATOM   2553  HG  LEU A 178       0.940  -7.895  -5.189  1.00 97.76           H  
ATOM   2554  CD1 LEU A 178       1.938  -8.244  -7.023  1.00 97.76           C  
ATOM   2555 HD11 LEU A 178       2.417  -9.156  -6.666  1.00 97.76           H  
ATOM   2556 HD12 LEU A 178       1.004  -8.515  -7.515  1.00 97.76           H  
ATOM   2557 HD13 LEU A 178       2.595  -7.742  -7.733  1.00 97.76           H  
ATOM   2558  CD2 LEU A 178       2.862  -6.983  -5.069  1.00 97.76           C  
ATOM   2559 HD21 LEU A 178       3.575  -7.807  -5.093  1.00 97.76           H  
ATOM   2560 HD22 LEU A 178       3.338  -6.092  -5.479  1.00 97.76           H  
ATOM   2561 HD23 LEU A 178       2.571  -6.815  -4.032  1.00 97.76           H  
ATOM   2562  N   PHE A 179       0.444  -2.732  -5.835  1.00 97.58           N  
ATOM   2563  H   PHE A 179       1.360  -2.752  -5.409  1.00 97.58           H  
ATOM   2564  CA  PHE A 179       0.037  -1.475  -6.453  1.00 97.58           C  
ATOM   2565  HA  PHE A 179      -0.885  -1.609  -7.019  1.00 97.58           H  
ATOM   2566  C   PHE A 179       1.141  -1.039  -7.413  1.00 97.58           C  
ATOM   2567  CB  PHE A 179      -0.210  -0.436  -5.352  1.00 97.58           C  
ATOM   2568  HB2 PHE A 179       0.708  -0.282  -4.785  1.00 97.58           H  
ATOM   2569  HB3 PHE A 179      -0.959  -0.829  -4.664  1.00 97.58           H  
ATOM   2570  O   PHE A 179       2.246  -0.735  -6.976  1.00 97.58           O  
ATOM   2571  CG  PHE A 179      -0.699   0.894  -5.885  1.00 97.58           C  
ATOM   2572  CD1 PHE A 179       0.207   1.933  -6.168  1.00 97.58           C  
ATOM   2573  HD1 PHE A 179       1.265   1.782  -6.013  1.00 97.58           H  
ATOM   2574  CD2 PHE A 179      -2.069   1.077  -6.136  1.00 97.58           C  
ATOM   2575  HD2 PHE A 179      -2.764   0.269  -5.963  1.00 97.58           H  
ATOM   2576  CE1 PHE A 179      -0.260   3.157  -6.678  1.00 97.58           C  
ATOM   2577  HE1 PHE A 179       0.434   3.953  -6.903  1.00 97.58           H  
ATOM   2578  CE2 PHE A 179      -2.533   2.293  -6.666  1.00 97.58           C  
ATOM   2579  HE2 PHE A 179      -3.578   2.409  -6.911  1.00 97.58           H  
ATOM   2580  CZ  PHE A 179      -1.632   3.337  -6.928  1.00 97.58           C  
ATOM   2581  HZ  PHE A 179      -1.991   4.261  -7.355  1.00 97.58           H  
ATOM   2582  N   MET A 180       0.879  -1.051  -8.714  1.00 97.40           N  
ATOM   2583  H   MET A 180      -0.061  -1.230  -9.036  1.00 97.40           H  
ATOM   2584  CA  MET A 180       1.903  -0.777  -9.722  1.00 97.40           C  
ATOM   2585  HA  MET A 180       2.892  -0.900  -9.282  1.00 97.40           H  
ATOM   2586  C   MET A 180       1.802   0.655 -10.232  1.00 97.40           C  
ATOM   2587  CB  MET A 180       1.780  -1.808 -10.842  1.00 97.40           C  
ATOM   2588  HB2 MET A 180       0.784  -1.750 -11.281  1.00 97.40           H  
ATOM   2589  HB3 MET A 180       1.916  -2.797 -10.405  1.00 97.40           H  
ATOM   2590  O   MET A 180       0.701   1.130 -10.510  1.00 97.40           O  
ATOM   2591  CG  MET A 180       2.818  -1.632 -11.950  1.00 97.40           C  
ATOM   2592  HG2 MET A 180       2.675  -0.659 -12.421  1.00 97.40           H  
ATOM   2593  HG3 MET A 180       3.823  -1.675 -11.531  1.00 97.40           H  
ATOM   2594  SD  MET A 180       2.641  -2.914 -13.211  1.00 97.40           S  
ATOM   2595  CE  MET A 180       3.462  -2.093 -14.595  1.00 97.40           C  
ATOM   2596  HE1 MET A 180       3.006  -1.120 -14.775  1.00 97.40           H  
ATOM   2597  HE2 MET A 180       4.519  -1.968 -14.358  1.00 97.40           H  
ATOM   2598  HE3 MET A 180       3.367  -2.709 -15.489  1.00 97.40           H  
ATOM   2599  N   VAL A 181       2.954   1.308 -10.379  1.00 96.74           N  
ATOM   2600  H   VAL A 181       3.811   0.849 -10.102  1.00 96.74           H  
ATOM   2601  CA  VAL A 181       3.079   2.658 -10.926  1.00 96.74           C  
ATOM   2602  HA  VAL A 181       2.083   2.988 -11.220  1.00 96.74           H  
ATOM   2603  C   VAL A 181       3.969   2.640 -12.167  1.00 96.74           C  
ATOM   2604  CB  VAL A 181       3.583   3.665  -9.876  1.00 96.74           C  
ATOM   2605  HB  VAL A 181       4.625   3.460  -9.632  1.00 96.74           H  
ATOM   2606  O   VAL A 181       5.129   2.238 -12.093  1.00 96.74           O  
ATOM   2607  CG1 VAL A 181       3.461   5.100 -10.407  1.00 96.74           C  
ATOM   2608 HG11 VAL A 181       3.774   5.810  -9.642  1.00 96.74           H  
ATOM   2609 HG12 VAL A 181       4.095   5.230 -11.284  1.00 96.74           H  
ATOM   2610 HG13 VAL A 181       2.429   5.309 -10.688  1.00 96.74           H  
ATOM   2611  CG2 VAL A 181       2.756   3.590  -8.584  1.00 96.74           C  
ATOM   2612 HG21 VAL A 181       1.702   3.732  -8.824  1.00 96.74           H  
ATOM   2613 HG22 VAL A 181       3.087   4.361  -7.889  1.00 96.74           H  
ATOM   2614 HG23 VAL A 181       2.893   2.617  -8.111  1.00 96.74           H  
ATOM   2615  N   ASP A 182       3.437   3.086 -13.303  1.00 95.63           N  
ATOM   2616  H   ASP A 182       2.476   3.396 -13.290  1.00 95.63           H  
ATOM   2617  CA  ASP A 182       4.179   3.280 -14.557  1.00 95.63           C  
ATOM   2618  HA  ASP A 182       5.234   3.411 -14.318  1.00 95.63           H  
ATOM   2619  C   ASP A 182       3.656   4.536 -15.277  1.00 95.63           C  
ATOM   2620  CB  ASP A 182       4.043   2.049 -15.474  1.00 95.63           C  
ATOM   2621  HB2 ASP A 182       3.023   1.998 -15.857  1.00 95.63           H  
ATOM   2622  HB3 ASP A 182       4.224   1.146 -14.892  1.00 95.63           H  
ATOM   2623  O   ASP A 182       2.438   4.734 -15.350  1.00 95.63           O  
ATOM   2624  CG  ASP A 182       5.017   2.090 -16.663  1.00 95.63           C  
ATOM   2625  OD1 ASP A 182       6.168   1.625 -16.494  1.00 95.63           O  
ATOM   2626  OD2 ASP A 182       4.644   2.615 -17.742  1.00 95.63           O  
ATOM   2627  N   PRO A 183       4.516   5.402 -15.836  1.00 94.73           N  
ATOM   2628  CA  PRO A 183       5.974   5.302 -15.952  1.00 94.73           C  
ATOM   2629  HA  PRO A 183       6.291   4.274 -16.128  1.00 94.73           H  
ATOM   2630  C   PRO A 183       6.731   5.835 -14.724  1.00 94.73           C  
ATOM   2631  CB  PRO A 183       6.276   6.120 -17.212  1.00 94.73           C  
ATOM   2632  HB2 PRO A 183       6.094   5.500 -18.090  1.00 94.73           H  
ATOM   2633  HB3 PRO A 183       7.284   6.534 -17.238  1.00 94.73           H  
ATOM   2634  O   PRO A 183       6.143   6.279 -13.738  1.00 94.73           O  
ATOM   2635  CG  PRO A 183       5.248   7.243 -17.153  1.00 94.73           C  
ATOM   2636  HG2 PRO A 183       5.043   7.655 -18.141  1.00 94.73           H  
ATOM   2637  HG3 PRO A 183       5.584   8.018 -16.465  1.00 94.73           H  
ATOM   2638  CD  PRO A 183       4.024   6.547 -16.583  1.00 94.73           C  
ATOM   2639  HD2 PRO A 183       3.393   6.193 -17.398  1.00 94.73           H  
ATOM   2640  HD3 PRO A 183       3.466   7.227 -15.940  1.00 94.73           H  
ATOM   2641  N   GLY A 184       8.063   5.828 -14.815  1.00 93.75           N  
ATOM   2642  H   GLY A 184       8.462   5.473 -15.672  1.00 93.75           H  
ATOM   2643  CA  GLY A 184       8.939   6.572 -13.911  1.00 93.75           C  
ATOM   2644  HA2 GLY A 184       8.733   6.278 -12.882  1.00 93.75           H  
ATOM   2645  HA3 GLY A 184       9.978   6.327 -14.130  1.00 93.75           H  
ATOM   2646  C   GLY A 184       8.766   8.091 -14.036  1.00 93.75           C  
ATOM   2647  O   GLY A 184       8.041   8.603 -14.895  1.00 93.75           O  
ATOM   2648  N   VAL A 185       9.471   8.833 -13.187  1.00 95.19           N  
ATOM   2649  H   VAL A 185      10.120   8.362 -12.574  1.00 95.19           H  
ATOM   2650  CA  VAL A 185       9.451  10.301 -13.149  1.00 95.19           C  
ATOM   2651  HA  VAL A 185       8.736  10.668 -13.884  1.00 95.19           H  
ATOM   2652  C   VAL A 185      10.800  10.894 -13.533  1.00 95.19           C  
ATOM   2653  CB  VAL A 185       8.979  10.830 -11.785  1.00 95.19           C  
ATOM   2654  HB  VAL A 185       9.006  11.919 -11.817  1.00 95.19           H  
ATOM   2655  O   VAL A 185      11.835  10.242 -13.456  1.00 95.19           O  
ATOM   2656  CG1 VAL A 185       7.535  10.415 -11.512  1.00 95.19           C  
ATOM   2657 HG11 VAL A 185       7.461   9.330 -11.439  1.00 95.19           H  
ATOM   2658 HG12 VAL A 185       6.900  10.767 -12.325  1.00 95.19           H  
ATOM   2659 HG13 VAL A 185       7.193  10.856 -10.576  1.00 95.19           H  
ATOM   2660  CG2 VAL A 185       9.854  10.384 -10.614  1.00 95.19           C  
ATOM   2661 HG21 VAL A 185      10.873  10.739 -10.764  1.00 95.19           H  
ATOM   2662 HG22 VAL A 185       9.853   9.298 -10.520  1.00 95.19           H  
ATOM   2663 HG23 VAL A 185       9.469  10.819  -9.691  1.00 95.19           H  
ATOM   2664  N   GLN A 186      10.801  12.159 -13.924  1.00 94.52           N  
ATOM   2665  H   GLN A 186       9.915  12.644 -13.943  1.00 94.52           H  
ATOM   2666  CA  GLN A 186      11.996  12.973 -14.085  1.00 94.52           C  
ATOM   2667  HA  GLN A 186      12.875  12.328 -14.108  1.00 94.52           H  
ATOM   2668  C   GLN A 186      12.133  13.918 -12.899  1.00 94.52           C  
ATOM   2669  CB  GLN A 186      11.956  13.757 -15.397  1.00 94.52           C  
ATOM   2670  HB2 GLN A 186      12.796  14.452 -15.421  1.00 94.52           H  
ATOM   2671  HB3 GLN A 186      11.030  14.329 -15.450  1.00 94.52           H  
ATOM   2672  O   GLN A 186      11.152  14.513 -12.443  1.00 94.52           O  
ATOM   2673  CG  GLN A 186      12.063  12.822 -16.604  1.00 94.52           C  
ATOM   2674  HG2 GLN A 186      11.249  12.098 -16.587  1.00 94.52           H  
ATOM   2675  HG3 GLN A 186      13.011  12.287 -16.540  1.00 94.52           H  
ATOM   2676  CD  GLN A 186      12.019  13.561 -17.934  1.00 94.52           C  
ATOM   2677  NE2 GLN A 186      12.346  12.893 -19.016  1.00 94.52           N  
ATOM   2678 HE21 GLN A 186      12.561  11.907 -18.960  1.00 94.52           H  
ATOM   2679 HE22 GLN A 186      12.233  13.383 -19.892  1.00 94.52           H  
ATOM   2680  OE1 GLN A 186      11.709  14.738 -18.027  1.00 94.52           O  
ATOM   2681  N   VAL A 187      13.363  14.065 -12.425  1.00 93.87           N  
ATOM   2682  H   VAL A 187      14.103  13.514 -12.838  1.00 93.87           H  
ATOM   2683  CA  VAL A 187      13.737  14.988 -11.355  1.00 93.87           C  
ATOM   2684  HA  VAL A 187      12.951  15.734 -11.242  1.00 93.87           H  
ATOM   2685  C   VAL A 187      15.002  15.743 -11.708  1.00 93.87           C  
ATOM   2686  CB  VAL A 187      13.903  14.268 -10.010  1.00 93.87           C  
ATOM   2687  HB  VAL A 187      14.214  15.012  -9.276  1.00 93.87           H  
ATOM   2688  O   VAL A 187      15.810  15.280 -12.508  1.00 93.87           O  
ATOM   2689  CG1 VAL A 187      12.551  13.722  -9.554  1.00 93.87           C  
ATOM   2690 HG11 VAL A 187      12.411  12.689  -9.870  1.00 93.87           H  
ATOM   2691 HG12 VAL A 187      11.737  14.329  -9.949  1.00 93.87           H  
ATOM   2692 HG13 VAL A 187      12.503  13.818  -8.469  1.00 93.87           H  
ATOM   2693  CG2 VAL A 187      14.950  13.142 -10.015  1.00 93.87           C  
ATOM   2694 HG21 VAL A 187      15.002  12.694  -9.023  1.00 93.87           H  
ATOM   2695 HG22 VAL A 187      15.929  13.547 -10.270  1.00 93.87           H  
ATOM   2696 HG23 VAL A 187      14.677  12.376 -10.741  1.00 93.87           H  
ATOM   2697  N   TRP A 188      15.180  16.912 -11.104  1.00 92.45           N  
ATOM   2698  H   TRP A 188      14.508  17.218 -10.414  1.00 92.45           H  
ATOM   2699  CA  TRP A 188      16.425  17.657 -11.223  1.00 92.45           C  
ATOM   2700  HA  TRP A 188      16.814  17.560 -12.236  1.00 92.45           H  
ATOM   2701  C   TRP A 188      17.471  17.095 -10.261  1.00 92.45           C  
ATOM   2702  CB  TRP A 188      16.168  19.138 -10.958  1.00 92.45           C  
ATOM   2703  HB2 TRP A 188      15.382  19.487 -11.628  1.00 92.45           H  
ATOM   2704  HB3 TRP A 188      15.823  19.272  -9.933  1.00 92.45           H  
ATOM   2705  O   TRP A 188      17.243  17.057  -9.053  1.00 92.45           O  
ATOM   2706  CG  TRP A 188      17.378  19.979 -11.186  1.00 92.45           C  
ATOM   2707  CD1 TRP A 188      18.199  20.468 -10.230  1.00 92.45           C  
ATOM   2708  HD1 TRP A 188      18.071  20.310  -9.169  1.00 92.45           H  
ATOM   2709  CD2 TRP A 188      17.963  20.370 -12.462  1.00 92.45           C  
ATOM   2710  CE2 TRP A 188      19.134  21.140 -12.199  1.00 92.45           C  
ATOM   2711  CE3 TRP A 188      17.625  20.139 -13.814  1.00 92.45           C  
ATOM   2712  HE3 TRP A 188      16.753  19.546 -14.047  1.00 92.45           H  
ATOM   2713  NE1 TRP A 188      19.235  21.163 -10.825  1.00 92.45           N  
ATOM   2714  HE1 TRP A 188      19.993  21.593 -10.315  1.00 92.45           H  
ATOM   2715  CH2 TRP A 188      19.549  21.445 -14.560  1.00 92.45           C  
ATOM   2716  HH2 TRP A 188      20.158  21.834 -15.362  1.00 92.45           H  
ATOM   2717  CZ2 TRP A 188      19.919  21.679 -13.225  1.00 92.45           C  
ATOM   2718  HZ2 TRP A 188      20.806  22.250 -12.994  1.00 92.45           H  
ATOM   2719  CZ3 TRP A 188      18.411  20.672 -14.853  1.00 92.45           C  
ATOM   2720  HZ3 TRP A 188      18.144  20.487 -15.883  1.00 92.45           H  
ATOM   2721  N   ASP A 189      18.618  16.686 -10.793  1.00 88.67           N  
ATOM   2722  H   ASP A 189      18.751  16.738 -11.792  1.00 88.67           H  
ATOM   2723  CA  ASP A 189      19.764  16.260 -10.002  1.00 88.67           C  
ATOM   2724  HA  ASP A 189      19.442  16.006  -8.992  1.00 88.67           H  
ATOM   2725  C   ASP A 189      20.768  17.417  -9.908  1.00 88.67           C  
ATOM   2726  CB  ASP A 189      20.339  14.981 -10.622  1.00 88.67           C  
ATOM   2727  HB2 ASP A 189      20.734  15.204 -11.613  1.00 88.67           H  
ATOM   2728  HB3 ASP A 189      19.527  14.265 -10.743  1.00 88.67           H  
ATOM   2729  O   ASP A 189      21.394  17.811 -10.893  1.00 88.67           O  
ATOM   2730  CG  ASP A 189      21.426  14.332  -9.764  1.00 88.67           C  
ATOM   2731  OD1 ASP A 189      22.152  15.071  -9.060  1.00 88.67           O  
ATOM   2732  OD2 ASP A 189      21.525  13.082  -9.825  1.00 88.67           O  
ATOM   2733  N   SER A 190      20.921  17.984  -8.710  1.00 86.41           N  
ATOM   2734  H   SER A 190      20.403  17.614  -7.926  1.00 86.41           H  
ATOM   2735  CA  SER A 190      21.829  19.110  -8.467  1.00 86.41           C  
ATOM   2736  HA  SER A 190      21.679  19.853  -9.251  1.00 86.41           H  
ATOM   2737  C   SER A 190      23.310  18.730  -8.499  1.00 86.41           C  
ATOM   2738  CB  SER A 190      21.499  19.764  -7.123  1.00 86.41           C  
ATOM   2739  HB2 SER A 190      22.196  20.580  -6.932  1.00 86.41           H  
ATOM   2740  HB3 SER A 190      20.490  20.174  -7.167  1.00 86.41           H  
ATOM   2741  O   SER A 190      24.151  19.616  -8.598  1.00 86.41           O  
ATOM   2742  OG  SER A 190      21.564  18.823  -6.066  1.00 86.41           O  
ATOM   2743  HG  SER A 190      22.460  18.485  -5.998  1.00 86.41           H  
ATOM   2744  N   ALA A 191      23.654  17.442  -8.389  1.00 85.41           N  
ATOM   2745  H   ALA A 191      22.937  16.731  -8.397  1.00 85.41           H  
ATOM   2746  CA  ALA A 191      25.043  17.001  -8.473  1.00 85.41           C  
ATOM   2747  HA  ALA A 191      25.679  17.710  -7.943  1.00 85.41           H  
ATOM   2748  C   ALA A 191      25.517  16.962  -9.931  1.00 85.41           C  
ATOM   2749  CB  ALA A 191      25.178  15.635  -7.791  1.00 85.41           C  
ATOM   2750  HB1 ALA A 191      26.225  15.332  -7.788  1.00 85.41           H  
ATOM   2751  HB2 ALA A 191      24.822  15.696  -6.763  1.00 85.41           H  
ATOM   2752  HB3 ALA A 191      24.598  14.883  -8.326  1.00 85.41           H  
ATOM   2753  O   ALA A 191      26.631  17.382 -10.238  1.00 85.41           O  
ATOM   2754  N   THR A 192      24.655  16.494 -10.835  1.00 88.42           N  
ATOM   2755  H   THR A 192      23.759  16.160 -10.510  1.00 88.42           H  
ATOM   2756  CA  THR A 192      24.949  16.440 -12.276  1.00 88.42           C  
ATOM   2757  HA  THR A 192      26.030  16.432 -12.413  1.00 88.42           H  
ATOM   2758  C   THR A 192      24.451  17.667 -13.044  1.00 88.42           C  
ATOM   2759  CB  THR A 192      24.422  15.146 -12.908  1.00 88.42           C  
ATOM   2760  HB  THR A 192      24.649  15.152 -13.974  1.00 88.42           H  
ATOM   2761  O   THR A 192      24.812  17.838 -14.205  1.00 88.42           O  
ATOM   2762  CG2 THR A 192      25.047  13.900 -12.278  1.00 88.42           C  
ATOM   2763 HG21 THR A 192      24.694  13.014 -12.806  1.00 88.42           H  
ATOM   2764 HG22 THR A 192      24.775  13.820 -11.226  1.00 88.42           H  
ATOM   2765 HG23 THR A 192      26.132  13.952 -12.366  1.00 88.42           H  
ATOM   2766  OG1 THR A 192      23.034  15.035 -12.735  1.00 88.42           O  
ATOM   2767  HG1 THR A 192      22.879  14.484 -11.964  1.00 88.42           H  
ATOM   2768  N   ASN A 193      23.673  18.546 -12.399  1.00 89.61           N  
ATOM   2769  H   ASN A 193      23.355  18.281 -11.477  1.00 89.61           H  
ATOM   2770  CA  ASN A 193      23.011  19.709 -13.002  1.00 89.61           C  
ATOM   2771  HA  ASN A 193      22.277  20.062 -12.277  1.00 89.61           H  
ATOM   2772  C   ASN A 193      22.188  19.341 -14.245  1.00 89.61           C  
ATOM   2773  CB  ASN A 193      24.013  20.852 -13.232  1.00 89.61           C  
ATOM   2774  HB2 ASN A 193      24.810  20.517 -13.895  1.00 89.61           H  
ATOM   2775  HB3 ASN A 193      23.504  21.688 -13.712  1.00 89.61           H  
ATOM   2776  O   ASN A 193      22.212  20.046 -15.256  1.00 89.61           O  
ATOM   2777  CG  ASN A 193      24.584  21.363 -11.930  1.00 89.61           C  
ATOM   2778  ND2 ASN A 193      25.862  21.182 -11.699  1.00 89.61           N  
ATOM   2779 HD21 ASN A 193      26.163  21.397 -10.759  1.00 89.61           H  
ATOM   2780 HD22 ASN A 193      26.406  20.611 -12.330  1.00 89.61           H  
ATOM   2781  OD1 ASN A 193      23.882  21.919 -11.102  1.00 89.61           O  
ATOM   2782  N   ALA A 194      21.480  18.214 -14.175  1.00 91.88           N  
ATOM   2783  H   ALA A 194      21.479  17.698 -13.307  1.00 91.88           H  
ATOM   2784  CA  ALA A 194      20.698  17.684 -15.280  1.00 91.88           C  
ATOM   2785  HA  ALA A 194      20.417  18.505 -15.941  1.00 91.88           H  
ATOM   2786  C   ALA A 194      19.403  17.025 -14.793  1.00 91.88           C  
ATOM   2787  CB  ALA A 194      21.575  16.706 -16.074  1.00 91.88           C  
ATOM   2788  HB1 ALA A 194      22.469  17.219 -16.429  1.00 91.88           H  
ATOM   2789  HB2 ALA A 194      21.874  15.877 -15.433  1.00 91.88           H  
ATOM   2790  HB3 ALA A 194      21.024  16.316 -16.929  1.00 91.88           H  
ATOM   2791  O   ALA A 194      19.268  16.625 -13.634  1.00 91.88           O  
ATOM   2792  N   ALA A 195      18.442  16.887 -15.707  1.00 91.16           N  
ATOM   2793  H   ALA A 195      18.627  17.187 -16.654  1.00 91.16           H  
ATOM   2794  CA  ALA A 195      17.271  16.056 -15.467  1.00 91.16           C  
ATOM   2795  HA  ALA A 195      16.863  16.313 -14.490  1.00 91.16           H  
ATOM   2796  C   ALA A 195      17.678  14.573 -15.452  1.00 91.16           C  
ATOM   2797  CB  ALA A 195      16.200  16.356 -16.522  1.00 91.16           C  
ATOM   2798  HB1 ALA A 195      15.934  17.412 -16.489  1.00 91.16           H  
ATOM   2799  HB2 ALA A 195      15.311  15.759 -16.319  1.00 91.16           H  
ATOM   2800  HB3 ALA A 195      16.575  16.106 -17.514  1.00 91.16           H  
ATOM   2801  O   ALA A 195      18.383  14.101 -16.345  1.00 91.16           O  
ATOM   2802  N   ARG A 196      17.203  13.834 -14.451  1.00 92.86           N  
ATOM   2803  H   ARG A 196      16.658  14.309 -13.746  1.00 92.86           H  
ATOM   2804  CA  ARG A 196      17.458  12.408 -14.252  1.00 92.86           C  
ATOM   2805  HA  ARG A 196      18.018  12.025 -15.104  1.00 92.86           H  
ATOM   2806  C   ARG A 196      16.139  11.655 -14.148  1.00 92.86           C  
ATOM   2807  CB  ARG A 196      18.301  12.236 -12.980  1.00 92.86           C  
ATOM   2808  HB2 ARG A 196      19.129  12.945 -12.997  1.00 92.86           H  
ATOM   2809  HB3 ARG A 196      17.680  12.464 -12.113  1.00 92.86           H  
ATOM   2810  O   ARG A 196      15.213  12.114 -13.482  1.00 92.86           O  
ATOM   2811  CG  ARG A 196      18.884  10.821 -12.860  1.00 92.86           C  
ATOM   2812  HG2 ARG A 196      18.120  10.063 -13.036  1.00 92.86           H  
ATOM   2813  HG3 ARG A 196      19.660  10.701 -13.615  1.00 92.86           H  
ATOM   2814  CD  ARG A 196      19.499  10.589 -11.482  1.00 92.86           C  
ATOM   2815  HD2 ARG A 196      20.166  11.421 -11.257  1.00 92.86           H  
ATOM   2816  HD3 ARG A 196      20.093   9.675 -11.514  1.00 92.86           H  
ATOM   2817  NE  ARG A 196      18.466  10.446 -10.441  1.00 92.86           N  
ATOM   2818  HE  ARG A 196      17.565  10.100 -10.738  1.00 92.86           H  
ATOM   2819  NH1 ARG A 196      19.815  11.033  -8.682  1.00 92.86           N  
ATOM   2820 HH11 ARG A 196      19.973  11.130  -7.689  1.00 92.86           H  
ATOM   2821 HH12 ARG A 196      20.474  11.494  -9.293  1.00 92.86           H  
ATOM   2822  NH2 ARG A 196      17.715  10.358  -8.300  1.00 92.86           N  
ATOM   2823 HH21 ARG A 196      16.816  10.043  -8.633  1.00 92.86           H  
ATOM   2824 HH22 ARG A 196      17.875  10.510  -7.314  1.00 92.86           H  
ATOM   2825  CZ  ARG A 196      18.673  10.611  -9.149  1.00 92.86           C  
ATOM   2826  N   ASN A 197      16.073  10.472 -14.751  1.00 93.28           N  
ATOM   2827  H   ASN A 197      16.879  10.146 -15.264  1.00 93.28           H  
ATOM   2828  CA  ASN A 197      14.968   9.546 -14.516  1.00 93.28           C  
ATOM   2829  HA  ASN A 197      14.032  10.103 -14.563  1.00 93.28           H  
ATOM   2830  C   ASN A 197      15.068   8.940 -13.107  1.00 93.28           C  
ATOM   2831  CB  ASN A 197      14.944   8.473 -15.615  1.00 93.28           C  
ATOM   2832  HB2 ASN A 197      15.929   8.012 -15.698  1.00 93.28           H  
ATOM   2833  HB3 ASN A 197      14.230   7.697 -15.340  1.00 93.28           H  
ATOM   2834  O   ASN A 197      16.157   8.619 -12.628  1.00 93.28           O  
ATOM   2835  CG  ASN A 197      14.510   9.020 -16.964  1.00 93.28           C  
ATOM   2836  ND2 ASN A 197      15.021   8.481 -18.044  1.00 93.28           N  
ATOM   2837 HD21 ASN A 197      15.672   7.711 -17.983  1.00 93.28           H  
ATOM   2838 HD22 ASN A 197      14.682   8.830 -18.929  1.00 93.28           H  
ATOM   2839  OD1 ASN A 197      13.677   9.906 -17.069  1.00 93.28           O  
ATOM   2840  N   ALA A 198      13.930   8.775 -12.449  1.00 94.21           N  
ATOM   2841  H   ALA A 198      13.071   9.087 -12.880  1.00 94.21           H  
ATOM   2842  CA  ALA A 198      13.807   8.158 -11.142  1.00 94.21           C  
ATOM   2843  HA  ALA A 198      14.710   7.573 -10.964  1.00 94.21           H  
ATOM   2844  C   ALA A 198      12.581   7.226 -11.109  1.00 94.21           C  
ATOM   2845  CB  ALA A 198      13.739   9.250 -10.068  1.00 94.21           C  
ATOM   2846  HB1 ALA A 198      13.662   8.792  -9.082  1.00 94.21           H  
ATOM   2847  HB2 ALA A 198      14.636   9.867 -10.110  1.00 94.21           H  
ATOM   2848  HB3 ALA A 198      12.866   9.881 -10.235  1.00 94.21           H  
ATOM   2849  O   ALA A 198      11.573   7.513 -11.762  1.00 94.21           O  
ATOM   2850  N   PRO A 199      12.641   6.117 -10.355  1.00 95.14           N  
ATOM   2851  CA  PRO A 199      11.489   5.242 -10.165  1.00 95.14           C  
ATOM   2852  HA  PRO A 199      11.148   4.891 -11.139  1.00 95.14           H  
ATOM   2853  C   PRO A 199      10.339   5.974  -9.460  1.00 95.14           C  
ATOM   2854  CB  PRO A 199      11.999   4.049  -9.358  1.00 95.14           C  
ATOM   2855  HB2 PRO A 199      11.711   4.146  -8.312  1.00 95.14           H  
ATOM   2856  HB3 PRO A 199      11.623   3.116  -9.779  1.00 95.14           H  
ATOM   2857  O   PRO A 199      10.570   6.812  -8.585  1.00 95.14           O  
ATOM   2858  CG  PRO A 199      13.520   4.106  -9.491  1.00 95.14           C  
ATOM   2859  HG2 PRO A 199      13.827   3.571 -10.390  1.00 95.14           H  
ATOM   2860  HG3 PRO A 199      14.025   3.701  -8.614  1.00 95.14           H  
ATOM   2861  CD  PRO A 199      13.805   5.587  -9.661  1.00 95.14           C  
ATOM   2862  HD2 PRO A 199      14.726   5.700 -10.233  1.00 95.14           H  
ATOM   2863  HD3 PRO A 199      13.897   6.063  -8.685  1.00 95.14           H  
ATOM   2864  N   ALA A 200       9.098   5.666  -9.832  1.00 95.59           N  
ATOM   2865  H   ALA A 200       8.957   4.832 -10.384  1.00 95.59           H  
ATOM   2866  CA  ALA A 200       7.912   6.351  -9.320  1.00 95.59           C  
ATOM   2867  HA  ALA A 200       8.150   7.404  -9.170  1.00 95.59           H  
ATOM   2868  C   ALA A 200       7.434   5.796  -7.967  1.00 95.59           C  
ATOM   2869  CB  ALA A 200       6.817   6.271 -10.383  1.00 95.59           C  
ATOM   2870  HB1 ALA A 200       5.919   6.768 -10.017  1.00 95.59           H  
ATOM   2871  HB2 ALA A 200       7.145   6.773 -11.294  1.00 95.59           H  
ATOM   2872  HB3 ALA A 200       6.585   5.230 -10.609  1.00 95.59           H  
ATOM   2873  O   ALA A 200       6.764   6.508  -7.215  1.00 95.59           O  
ATOM   2874  N   SER A 201       7.802   4.561  -7.619  1.00 96.50           N  
ATOM   2875  H   SER A 201       8.322   4.016  -8.293  1.00 96.50           H  
ATOM   2876  CA  SER A 201       7.352   3.863  -6.410  1.00 96.50           C  
ATOM   2877  HA  SER A 201       6.271   3.738  -6.481  1.00 96.50           H  
ATOM   2878  C   SER A 201       7.644   4.631  -5.120  1.00 96.50           C  
ATOM   2879  CB  SER A 201       7.986   2.469  -6.342  1.00 96.50           C  
ATOM   2880  HB2 SER A 201       7.631   1.951  -5.451  1.00 96.50           H  
ATOM   2881  HB3 SER A 201       7.684   1.891  -7.215  1.00 96.50           H  
ATOM   2882  O   SER A 201       6.773   4.732  -4.255  1.00 96.50           O  
ATOM   2883  OG  SER A 201       9.395   2.567  -6.299  1.00 96.50           O  
ATOM   2884  HG  SER A 201       9.712   2.143  -7.100  1.00 96.50           H  
ATOM   2885  N   ALA A 202       8.825   5.248  -4.998  1.00 96.30           N  
ATOM   2886  H   ALA A 202       9.508   5.074  -5.721  1.00 96.30           H  
ATOM   2887  CA  ALA A 202       9.195   6.055  -3.833  1.00 96.30           C  
ATOM   2888  HA  ALA A 202       9.045   5.457  -2.935  1.00 96.30           H  
ATOM   2889  C   ALA A 202       8.323   7.320  -3.694  1.00 96.30           C  
ATOM   2890  CB  ALA A 202      10.685   6.401  -3.935  1.00 96.30           C  
ATOM   2891  HB1 ALA A 202      10.991   6.951  -3.045  1.00 96.30           H  
ATOM   2892  HB2 ALA A 202      11.276   5.488  -4.001  1.00 96.30           H  
ATOM   2893  HB3 ALA A 202      10.872   7.014  -4.817  1.00 96.30           H  
ATOM   2894  O   ALA A 202       7.880   7.657  -2.595  1.00 96.30           O  
ATOM   2895  N   TYR A 203       8.012   7.989  -4.808  1.00 96.06           N  
ATOM   2896  H   TYR A 203       8.345   7.630  -5.691  1.00 96.06           H  
ATOM   2897  CA  TYR A 203       7.128   9.161  -4.824  1.00 96.06           C  
ATOM   2898  HA  TYR A 203       7.466   9.872  -4.070  1.00 96.06           H  
ATOM   2899  C   TYR A 203       5.688   8.776  -4.491  1.00 96.06           C  
ATOM   2900  CB  TYR A 203       7.176   9.847  -6.194  1.00 96.06           C  
ATOM   2901  HB2 TYR A 203       6.886   9.141  -6.972  1.00 96.06           H  
ATOM   2902  HB3 TYR A 203       6.442  10.653  -6.200  1.00 96.06           H  
ATOM   2903  O   TYR A 203       5.028   9.463  -3.709  1.00 96.06           O  
ATOM   2904  CG  TYR A 203       8.529  10.427  -6.528  1.00 96.06           C  
ATOM   2905  CD1 TYR A 203       8.831  11.766  -6.210  1.00 96.06           C  
ATOM   2906  HD1 TYR A 203       8.081  12.401  -5.762  1.00 96.06           H  
ATOM   2907  CD2 TYR A 203       9.502   9.603  -7.120  1.00 96.06           C  
ATOM   2908  HD2 TYR A 203       9.269   8.582  -7.384  1.00 96.06           H  
ATOM   2909  CE1 TYR A 203      10.121  12.272  -6.460  1.00 96.06           C  
ATOM   2910  HE1 TYR A 203      10.358  13.297  -6.215  1.00 96.06           H  
ATOM   2911  CE2 TYR A 203      10.796  10.095  -7.348  1.00 96.06           C  
ATOM   2912  HE2 TYR A 203      11.554   9.453  -7.770  1.00 96.06           H  
ATOM   2913  OH  TYR A 203      12.392  11.841  -7.131  1.00 96.06           O  
ATOM   2914  HH  TYR A 203      12.492  12.768  -6.902  1.00 96.06           H  
ATOM   2915  CZ  TYR A 203      11.111  11.421  -7.002  1.00 96.06           C  
ATOM   2916  N   ALA A 204       5.214   7.653  -5.033  1.00 96.13           N  
ATOM   2917  H   ALA A 204       5.788   7.152  -5.696  1.00 96.13           H  
ATOM   2918  CA  ALA A 204       3.908   7.107  -4.701  1.00 96.13           C  
ATOM   2919  HA  ALA A 204       3.154   7.873  -4.886  1.00 96.13           H  
ATOM   2920  C   ALA A 204       3.829   6.736  -3.212  1.00 96.13           C  
ATOM   2921  CB  ALA A 204       3.619   5.926  -5.627  1.00 96.13           C  
ATOM   2922  HB1 ALA A 204       2.660   5.476  -5.371  1.00 96.13           H  
ATOM   2923  HB2 ALA A 204       3.582   6.280  -6.658  1.00 96.13           H  
ATOM   2924  HB3 ALA A 204       4.408   5.179  -5.542  1.00 96.13           H  
ATOM   2925  O   ALA A 204       2.874   7.126  -2.548  1.00 96.13           O  
ATOM   2926  N   ALA A 205       4.847   6.082  -2.643  1.00 96.44           N  
ATOM   2927  H   ALA A 205       5.602   5.756  -3.229  1.00 96.44           H  
ATOM   2928  CA  ALA A 205       4.898   5.779  -1.210  1.00 96.44           C  
ATOM   2929  HA  ALA A 205       4.026   5.178  -0.952  1.00 96.44           H  
ATOM   2930  C   ALA A 205       4.853   7.044  -0.340  1.00 96.44           C  
ATOM   2931  CB  ALA A 205       6.153   4.955  -0.919  1.00 96.44           C  
ATOM   2932  HB1 ALA A 205       6.124   4.046  -1.519  1.00 96.44           H  
ATOM   2933  HB2 ALA A 205       7.050   5.522  -1.169  1.00 96.44           H  
ATOM   2934  HB3 ALA A 205       6.181   4.682   0.136  1.00 96.44           H  
ATOM   2935  O   ALA A 205       4.097   7.095   0.633  1.00 96.44           O  
ATOM   2936  N   GLY A 206       5.594   8.090  -0.721  1.00 95.49           N  
ATOM   2937  H   GLY A 206       6.224   7.976  -1.502  1.00 95.49           H  
ATOM   2938  CA  GLY A 206       5.497   9.406  -0.085  1.00 95.49           C  
ATOM   2939  HA2 GLY A 206       5.764   9.324   0.968  1.00 95.49           H  
ATOM   2940  HA3 GLY A 206       6.193  10.087  -0.575  1.00 95.49           H  
ATOM   2941  C   GLY A 206       4.091  10.008  -0.185  1.00 95.49           C  
ATOM   2942  O   GLY A 206       3.587  10.570   0.787  1.00 95.49           O  
ATOM   2943  N   LEU A 207       3.414   9.843  -1.324  1.00 95.41           N  
ATOM   2944  H   LEU A 207       3.883   9.399  -2.101  1.00 95.41           H  
ATOM   2945  CA  LEU A 207       2.043  10.315  -1.523  1.00 95.41           C  
ATOM   2946  HA  LEU A 207       2.010  11.355  -1.197  1.00 95.41           H  
ATOM   2947  C   LEU A 207       1.015   9.542  -0.686  1.00 95.41           C  
ATOM   2948  CB  LEU A 207       1.699  10.244  -3.020  1.00 95.41           C  
ATOM   2949  HB2 LEU A 207       1.631   9.199  -3.321  1.00 95.41           H  
ATOM   2950  HB3 LEU A 207       2.503  10.705  -3.594  1.00 95.41           H  
ATOM   2951  O   LEU A 207       0.085  10.153  -0.157  1.00 95.41           O  
ATOM   2952  CG  LEU A 207       0.374  10.939  -3.374  1.00 95.41           C  
ATOM   2953  HG  LEU A 207      -0.444  10.522  -2.788  1.00 95.41           H  
ATOM   2954  CD1 LEU A 207       0.462  12.446  -3.122  1.00 95.41           C  
ATOM   2955 HD11 LEU A 207       0.501  12.651  -2.052  1.00 95.41           H  
ATOM   2956 HD12 LEU A 207       1.346  12.850  -3.615  1.00 95.41           H  
ATOM   2957 HD13 LEU A 207      -0.417  12.936  -3.541  1.00 95.41           H  
ATOM   2958  CD2 LEU A 207       0.071  10.706  -4.846  1.00 95.41           C  
ATOM   2959 HD21 LEU A 207      -0.044   9.637  -5.024  1.00 95.41           H  
ATOM   2960 HD22 LEU A 207      -0.861  11.200  -5.123  1.00 95.41           H  
ATOM   2961 HD23 LEU A 207       0.875  11.098  -5.469  1.00 95.41           H  
ATOM   2962  N   PHE A 208       1.189   8.227  -0.532  1.00 95.59           N  
ATOM   2963  H   PHE A 208       1.935   7.786  -1.051  1.00 95.59           H  
ATOM   2964  CA  PHE A 208       0.400   7.411   0.392  1.00 95.59           C  
ATOM   2965  HA  PHE A 208      -0.659   7.506   0.150  1.00 95.59           H  
ATOM   2966  C   PHE A 208       0.580   7.897   1.834  1.00 95.59           C  
ATOM   2967  CB  PHE A 208       0.802   5.933   0.283  1.00 95.59           C  
ATOM   2968  HB2 PHE A 208       1.871   5.853   0.089  1.00 95.59           H  
ATOM   2969  HB3 PHE A 208       0.615   5.467   1.250  1.00 95.59           H  
ATOM   2970  O   PHE A 208      -0.408   8.145   2.519  1.00 95.59           O  
ATOM   2971  CG  PHE A 208       0.044   5.110  -0.738  1.00 95.59           C  
ATOM   2972  CD1 PHE A 208      -1.183   4.524  -0.383  1.00 95.59           C  
ATOM   2973  HD1 PHE A 208      -1.606   4.737   0.587  1.00 95.59           H  
ATOM   2974  CD2 PHE A 208       0.583   4.854  -2.010  1.00 95.59           C  
ATOM   2975  HD2 PHE A 208       1.544   5.260  -2.288  1.00 95.59           H  
ATOM   2976  CE1 PHE A 208      -1.845   3.662  -1.276  1.00 95.59           C  
ATOM   2977  HE1 PHE A 208      -2.790   3.216  -1.002  1.00 95.59           H  
ATOM   2978  CE2 PHE A 208      -0.085   4.016  -2.915  1.00 95.59           C  
ATOM   2979  HE2 PHE A 208       0.341   3.821  -3.888  1.00 95.59           H  
ATOM   2980  CZ  PHE A 208      -1.285   3.395  -2.538  1.00 95.59           C  
ATOM   2981  HZ  PHE A 208      -1.785   2.745  -3.241  1.00 95.59           H  
ATOM   2982  N   ALA A 209       1.822   8.093   2.286  1.00 94.79           N  
ATOM   2983  H   ALA A 209       2.604   7.869   1.688  1.00 94.79           H  
ATOM   2984  CA  ALA A 209       2.089   8.554   3.647  1.00 94.79           C  
ATOM   2985  HA  ALA A 209       1.572   7.891   4.341  1.00 94.79           H  
ATOM   2986  C   ALA A 209       1.533   9.957   3.924  1.00 94.79           C  
ATOM   2987  CB  ALA A 209       3.595   8.468   3.906  1.00 94.79           C  
ATOM   2988  HB1 ALA A 209       3.927   7.435   3.801  1.00 94.79           H  
ATOM   2989  HB2 ALA A 209       3.806   8.803   4.922  1.00 94.79           H  
ATOM   2990  HB3 ALA A 209       4.136   9.093   3.196  1.00 94.79           H  
ATOM   2991  O   ALA A 209       0.964  10.199   4.986  1.00 94.79           O  
ATOM   2992  N   TRP A 210       1.634  10.869   2.957  1.00 95.14           N  
ATOM   2993  H   TRP A 210       2.159  10.640   2.125  1.00 95.14           H  
ATOM   2994  CA  TRP A 210       1.024  12.191   3.074  1.00 95.14           C  
ATOM   2995  HA  TRP A 210       1.321  12.643   4.021  1.00 95.14           H  
ATOM   2996  C   TRP A 210      -0.506  12.121   3.078  1.00 95.14           C  
ATOM   2997  CB  TRP A 210       1.522  13.078   1.935  1.00 95.14           C  
ATOM   2998  HB2 TRP A 210       1.307  12.593   0.983  1.00 95.14           H  
ATOM   2999  HB3 TRP A 210       2.602  13.198   2.024  1.00 95.14           H  
ATOM   3000  O   TRP A 210      -1.152  12.773   3.891  1.00 95.14           O  
ATOM   3001  CG  TRP A 210       0.910  14.437   1.931  1.00 95.14           C  
ATOM   3002  CD1 TRP A 210       1.239  15.443   2.771  1.00 95.14           C  
ATOM   3003  HD1 TRP A 210       2.003  15.383   3.532  1.00 95.14           H  
ATOM   3004  CD2 TRP A 210      -0.228  14.913   1.156  1.00 95.14           C  
ATOM   3005  CE2 TRP A 210      -0.547  16.230   1.602  1.00 95.14           C  
ATOM   3006  CE3 TRP A 210      -1.041  14.357   0.143  1.00 95.14           C  
ATOM   3007  HE3 TRP A 210      -0.852  13.347  -0.189  1.00 95.14           H  
ATOM   3008  NE1 TRP A 210       0.361  16.495   2.601  1.00 95.14           N  
ATOM   3009  HE1 TRP A 210       0.246  17.229   3.285  1.00 95.14           H  
ATOM   3010  CH2 TRP A 210      -2.390  16.397   0.049  1.00 95.14           C  
ATOM   3011  HH2 TRP A 210      -3.239  16.939  -0.340  1.00 95.14           H  
ATOM   3012  CZ2 TRP A 210      -1.610  16.967   1.067  1.00 95.14           C  
ATOM   3013  HZ2 TRP A 210      -1.869  17.930   1.483  1.00 95.14           H  
ATOM   3014  CZ3 TRP A 210      -2.101  15.099  -0.413  1.00 95.14           C  
ATOM   3015  HZ3 TRP A 210      -2.720  14.668  -1.187  1.00 95.14           H  
ATOM   3016  N   THR A 211      -1.090  11.298   2.203  1.00 94.28           N  
ATOM   3017  H   THR A 211      -0.497  10.768   1.580  1.00 94.28           H  
ATOM   3018  CA  THR A 211      -2.542  11.089   2.136  1.00 94.28           C  
ATOM   3019  HA  THR A 211      -3.027  12.036   1.901  1.00 94.28           H  
ATOM   3020  C   THR A 211      -3.105  10.609   3.461  1.00 94.28           C  
ATOM   3021  CB  THR A 211      -2.883  10.058   1.054  1.00 94.28           C  
ATOM   3022  HB  THR A 211      -2.181   9.225   1.104  1.00 94.28           H  
ATOM   3023  O   THR A 211      -4.133  11.117   3.898  1.00 94.28           O  
ATOM   3024  CG2 THR A 211      -4.294   9.472   1.149  1.00 94.28           C  
ATOM   3025 HG21 THR A 211      -5.010  10.211   1.510  1.00 94.28           H  
ATOM   3026 HG22 THR A 211      -4.595   9.047   0.192  1.00 94.28           H  
ATOM   3027 HG23 THR A 211      -4.284   8.658   1.873  1.00 94.28           H  
ATOM   3028  OG1 THR A 211      -2.739  10.675  -0.202  1.00 94.28           O  
ATOM   3029  HG1 THR A 211      -1.799  10.625  -0.389  1.00 94.28           H  
ATOM   3030  N   ASP A 212      -2.436   9.649   4.089  1.00 93.32           N  
ATOM   3031  H   ASP A 212      -1.637   9.226   3.639  1.00 93.32           H  
ATOM   3032  CA  ASP A 212      -2.866   9.109   5.371  1.00 93.32           C  
ATOM   3033  HA  ASP A 212      -3.879   8.716   5.286  1.00 93.32           H  
ATOM   3034  C   ASP A 212      -2.840  10.159   6.479  1.00 93.32           C  
ATOM   3035  CB  ASP A 212      -1.918   7.997   5.786  1.00 93.32           C  
ATOM   3036  HB2 ASP A 212      -2.096   7.776   6.839  1.00 93.32           H  
ATOM   3037  HB3 ASP A 212      -0.892   8.351   5.688  1.00 93.32           H  
ATOM   3038  O   ASP A 212      -3.740  10.181   7.313  1.00 93.32           O  
ATOM   3039  CG  ASP A 212      -2.070   6.698   5.021  1.00 93.32           C  
ATOM   3040  OD1 ASP A 212      -2.757   6.594   3.984  1.00 93.32           O  
ATOM   3041  OD2 ASP A 212      -1.470   5.714   5.507  1.00 93.32           O  
ATOM   3042  N   ALA A 213      -1.810  11.008   6.487  1.00 91.53           N  
ATOM   3043  H   ALA A 213      -1.099  10.916   5.776  1.00 91.53           H  
ATOM   3044  CA  ALA A 213      -1.655  12.058   7.484  1.00 91.53           C  
ATOM   3045  HA  ALA A 213      -1.816  11.630   8.473  1.00 91.53           H  
ATOM   3046  C   ALA A 213      -2.684  13.186   7.305  1.00 91.53           C  
ATOM   3047  CB  ALA A 213      -0.215  12.580   7.405  1.00 91.53           C  
ATOM   3048  HB1 ALA A 213       0.486  11.760   7.564  1.00 91.53           H  
ATOM   3049  HB2 ALA A 213      -0.032  13.026   6.428  1.00 91.53           H  
ATOM   3050  HB3 ALA A 213      -0.062  13.337   8.174  1.00 91.53           H  
ATOM   3051  O   ALA A 213      -3.198  13.696   8.295  1.00 91.53           O  
ATOM   3052  N   GLU A 214      -2.992  13.554   6.059  1.00 92.09           N  
ATOM   3053  H   GLU A 214      -2.476  13.133   5.300  1.00 92.09           H  
ATOM   3054  CA  GLU A 214      -3.871  14.686   5.743  1.00 92.09           C  
ATOM   3055  HA  GLU A 214      -3.742  15.461   6.499  1.00 92.09           H  
ATOM   3056  C   GLU A 214      -5.360  14.304   5.721  1.00 92.09           C  
ATOM   3057  CB  GLU A 214      -3.437  15.257   4.382  1.00 92.09           C  
ATOM   3058  HB2 GLU A 214      -3.682  14.537   3.602  1.00 92.09           H  
ATOM   3059  HB3 GLU A 214      -2.354  15.385   4.367  1.00 92.09           H  
ATOM   3060  O   GLU A 214      -6.206  15.036   6.224  1.00 92.09           O  
ATOM   3061  CG  GLU A 214      -4.102  16.600   4.042  1.00 92.09           C  
ATOM   3062  HG2 GLU A 214      -5.185  16.482   4.056  1.00 92.09           H  
ATOM   3063  HG3 GLU A 214      -3.821  16.863   3.022  1.00 92.09           H  
ATOM   3064  CD  GLU A 214      -3.681  17.748   4.975  1.00 92.09           C  
ATOM   3065  OE1 GLU A 214      -4.433  18.744   5.034  1.00 92.09           O  
ATOM   3066  OE2 GLU A 214      -2.567  17.666   5.547  1.00 92.09           O  
ATOM   3067  N   TYR A 215      -5.694  13.149   5.137  1.00 91.84           N  
ATOM   3068  H   TYR A 215      -4.947  12.573   4.776  1.00 91.84           H  
ATOM   3069  CA  TYR A 215      -7.078  12.738   4.861  1.00 91.84           C  
ATOM   3070  HA  TYR A 215      -7.764  13.484   5.262  1.00 91.84           H  
ATOM   3071  C   TYR A 215      -7.467  11.398   5.496  1.00 91.84           C  
ATOM   3072  CB  TYR A 215      -7.298  12.657   3.345  1.00 91.84           C  
ATOM   3073  HB2 TYR A 215      -6.715  11.822   2.956  1.00 91.84           H  
ATOM   3074  HB3 TYR A 215      -8.351  12.440   3.163  1.00 91.84           H  
ATOM   3075  O   TYR A 215      -8.596  10.940   5.313  1.00 91.84           O  
ATOM   3076  CG  TYR A 215      -6.962  13.902   2.559  1.00 91.84           C  
ATOM   3077  CD1 TYR A 215      -7.811  15.023   2.620  1.00 91.84           C  
ATOM   3078  HD1 TYR A 215      -8.678  15.007   3.264  1.00 91.84           H  
ATOM   3079  CD2 TYR A 215      -5.806  13.932   1.761  1.00 91.84           C  
ATOM   3080  HD2 TYR A 215      -5.114  13.104   1.787  1.00 91.84           H  
ATOM   3081  CE1 TYR A 215      -7.507  16.181   1.880  1.00 91.84           C  
ATOM   3082  HE1 TYR A 215      -8.141  17.052   1.955  1.00 91.84           H  
ATOM   3083  CE2 TYR A 215      -5.519  15.075   0.997  1.00 91.84           C  
ATOM   3084  HE2 TYR A 215      -4.621  15.123   0.399  1.00 91.84           H  
ATOM   3085  OH  TYR A 215      -6.046  17.311   0.338  1.00 91.84           O  
ATOM   3086  HH  TYR A 215      -6.626  18.043   0.562  1.00 91.84           H  
ATOM   3087  CZ  TYR A 215      -6.358  16.206   1.062  1.00 91.84           C  
ATOM   3088  N   GLY A 216      -6.543  10.727   6.183  1.00 91.50           N  
ATOM   3089  H   GLY A 216      -5.634  11.149   6.309  1.00 91.50           H  
ATOM   3090  CA  GLY A 216      -6.760   9.395   6.736  1.00 91.50           C  
ATOM   3091  HA2 GLY A 216      -7.795   9.295   7.064  1.00 91.50           H  
ATOM   3092  HA3 GLY A 216      -6.126   9.282   7.615  1.00 91.50           H  
ATOM   3093  C   GLY A 216      -6.454   8.258   5.757  1.00 91.50           C  
ATOM   3094  O   GLY A 216      -6.474   8.400   4.535  1.00 91.50           O  
ATOM   3095  N   PHE A 217      -6.179   7.080   6.316  1.00 91.16           N  
ATOM   3096  H   PHE A 217      -6.203   7.028   7.324  1.00 91.16           H  
ATOM   3097  CA  PHE A 217      -5.716   5.897   5.577  1.00 91.16           C  
ATOM   3098  HA  PHE A 217      -4.850   6.182   4.979  1.00 91.16           H  
ATOM   3099  C   PHE A 217      -6.742   5.294   4.603  1.00 91.16           C  
ATOM   3100  CB  PHE A 217      -5.292   4.840   6.599  1.00 91.16           C  
ATOM   3101  HB2 PHE A 217      -4.501   5.253   7.225  1.00 91.16           H  
ATOM   3102  HB3 PHE A 217      -4.869   3.993   6.059  1.00 91.16           H  
ATOM   3103  O   PHE A 217      -6.376   4.519   3.715  1.00 91.16           O  
ATOM   3104  CG  PHE A 217      -6.434   4.354   7.479  1.00 91.16           C  
ATOM   3105  CD1 PHE A 217      -6.617   4.896   8.765  1.00 91.16           C  
ATOM   3106  HD1 PHE A 217      -5.944   5.653   9.140  1.00 91.16           H  
ATOM   3107  CD2 PHE A 217      -7.338   3.381   7.004  1.00 91.16           C  
ATOM   3108  HD2 PHE A 217      -7.219   2.964   6.015  1.00 91.16           H  
ATOM   3109  CE1 PHE A 217      -7.699   4.474   9.557  1.00 91.16           C  
ATOM   3110  HE1 PHE A 217      -7.881   4.933  10.517  1.00 91.16           H  
ATOM   3111  CE2 PHE A 217      -8.409   2.954   7.806  1.00 91.16           C  
ATOM   3112  HE2 PHE A 217      -9.115   2.229   7.429  1.00 91.16           H  
ATOM   3113  CZ  PHE A 217      -8.589   3.497   9.086  1.00 91.16           C  
ATOM   3114  HZ  PHE A 217      -9.428   3.189   9.692  1.00 91.16           H  
ATOM   3115  N   TRP A 218      -8.025   5.610   4.795  1.00 92.69           N  
ATOM   3116  H   TRP A 218      -8.249   6.245   5.548  1.00 92.69           H  
ATOM   3117  CA  TRP A 218      -9.132   5.174   3.940  1.00 92.69           C  
ATOM   3118  HA  TRP A 218      -8.970   4.140   3.634  1.00 92.69           H  
ATOM   3119  C   TRP A 218      -9.242   6.015   2.664  1.00 92.69           C  
ATOM   3120  CB  TRP A 218     -10.433   5.236   4.745  1.00 92.69           C  
ATOM   3121  HB2 TRP A 218     -11.256   4.901   4.113  1.00 92.69           H  
ATOM   3122  HB3 TRP A 218     -10.363   4.534   5.575  1.00 92.69           H  
ATOM   3123  O   TRP A 218      -9.920   5.619   1.716  1.00 92.69           O  
ATOM   3124  CG  TRP A 218     -10.769   6.589   5.298  1.00 92.69           C  
ATOM   3125  CD1 TRP A 218     -11.564   7.512   4.711  1.00 92.69           C  
ATOM   3126  HD1 TRP A 218     -12.059   7.389   3.758  1.00 92.69           H  
ATOM   3127  CD2 TRP A 218     -10.351   7.178   6.568  1.00 92.69           C  
ATOM   3128  CE2 TRP A 218     -10.964   8.458   6.699  1.00 92.69           C  
ATOM   3129  CE3 TRP A 218      -9.542   6.737   7.636  1.00 92.69           C  
ATOM   3130  HE3 TRP A 218      -9.090   5.758   7.579  1.00 92.69           H  
ATOM   3131  NE1 TRP A 218     -11.676   8.617   5.532  1.00 92.69           N  
ATOM   3132  HE1 TRP A 218     -12.246   9.422   5.314  1.00 92.69           H  
ATOM   3133  CH2 TRP A 218      -9.994   8.784   8.890  1.00 92.69           C  
ATOM   3134  HH2 TRP A 218      -9.864   9.381   9.781  1.00 92.69           H  
ATOM   3135  CZ2 TRP A 218     -10.797   9.255   7.838  1.00 92.69           C  
ATOM   3136  HZ2 TRP A 218     -11.289  10.214   7.908  1.00 92.69           H  
ATOM   3137  CZ3 TRP A 218      -9.367   7.530   8.788  1.00 92.69           C  
ATOM   3138  HZ3 TRP A 218      -8.769   7.173   9.613  1.00 92.69           H  
ATOM   3139  N   SER A 219      -8.556   7.158   2.612  1.00 93.74           N  
ATOM   3140  H   SER A 219      -7.999   7.430   3.410  1.00 93.74           H  
ATOM   3141  CA  SER A 219      -8.564   8.051   1.462  1.00 93.74           C  
ATOM   3142  HA  SER A 219      -9.584   8.102   1.081  1.00 93.74           H  
ATOM   3143  C   SER A 219      -7.665   7.534   0.341  1.00 93.74           C  
ATOM   3144  CB  SER A 219      -8.173   9.463   1.894  1.00 93.74           C  
ATOM   3145  HB2 SER A 219      -8.048  10.084   1.007  1.00 93.74           H  
ATOM   3146  HB3 SER A 219      -7.236   9.449   2.450  1.00 93.74           H  
ATOM   3147  O   SER A 219      -6.554   7.049   0.560  1.00 93.74           O  
ATOM   3148  OG  SER A 219      -9.215  10.006   2.676  1.00 93.74           O  
ATOM   3149  HG  SER A 219      -8.944  10.107   3.591  1.00 93.74           H  
ATOM   3150  N   SER A 220      -8.132   7.666  -0.901  1.00 94.73           N  
ATOM   3151  H   SER A 220      -9.044   8.080  -1.029  1.00 94.73           H  
ATOM   3152  CA  SER A 220      -7.366   7.245  -2.077  1.00 94.73           C  
ATOM   3153  HA  SER A 220      -7.038   6.219  -1.914  1.00 94.73           H  
ATOM   3154  C   SER A 220      -6.142   8.143  -2.292  1.00 94.73           C  
ATOM   3155  CB  SER A 220      -8.251   7.283  -3.319  1.00 94.73           C  
ATOM   3156  HB2 SER A 220      -8.550   8.311  -3.524  1.00 94.73           H  
ATOM   3157  HB3 SER A 220      -9.142   6.675  -3.157  1.00 94.73           H  
ATOM   3158  O   SER A 220      -6.281   9.360  -2.174  1.00 94.73           O  
ATOM   3159  OG  SER A 220      -7.530   6.777  -4.421  1.00 94.73           O  
ATOM   3160  HG  SER A 220      -7.630   5.822  -4.437  1.00 94.73           H  
ATOM   3161  N   PRO A 221      -4.959   7.603  -2.635  1.00 93.52           N  
ATOM   3162  CA  PRO A 221      -3.800   8.412  -3.024  1.00 93.52           C  
ATOM   3163  HA  PRO A 221      -3.630   9.213  -2.305  1.00 93.52           H  
ATOM   3164  C   PRO A 221      -3.947   9.032  -4.428  1.00 93.52           C  
ATOM   3165  CB  PRO A 221      -2.622   7.437  -2.982  1.00 93.52           C  
ATOM   3166  HB2 PRO A 221      -2.279   7.308  -1.955  1.00 93.52           H  
ATOM   3167  HB3 PRO A 221      -1.796   7.742  -3.624  1.00 93.52           H  
ATOM   3168  O   PRO A 221      -3.161   9.904  -4.783  1.00 93.52           O  
ATOM   3169  CG  PRO A 221      -3.291   6.155  -3.470  1.00 93.52           C  
ATOM   3170  HG2 PRO A 221      -3.448   6.198  -4.548  1.00 93.52           H  
ATOM   3171  HG3 PRO A 221      -2.713   5.266  -3.216  1.00 93.52           H  
ATOM   3172  CD  PRO A 221      -4.631   6.187  -2.743  1.00 93.52           C  
ATOM   3173  HD2 PRO A 221      -4.523   5.761  -1.745  1.00 93.52           H  
ATOM   3174  HD3 PRO A 221      -5.376   5.635  -3.316  1.00 93.52           H  
ATOM   3175  N   SER A 222      -4.923   8.581  -5.226  1.00 94.26           N  
ATOM   3176  H   SER A 222      -5.568   7.899  -4.855  1.00 94.26           H  
ATOM   3177  CA  SER A 222      -5.172   9.073  -6.585  1.00 94.26           C  
ATOM   3178  HA  SER A 222      -4.235   9.044  -7.142  1.00 94.26           H  
ATOM   3179  C   SER A 222      -5.693  10.513  -6.592  1.00 94.26           C  
ATOM   3180  CB  SER A 222      -6.169   8.149  -7.288  1.00 94.26           C  
ATOM   3181  HB2 SER A 222      -7.145   8.223  -6.808  1.00 94.26           H  
ATOM   3182  HB3 SER A 222      -5.804   7.127  -7.187  1.00 94.26           H  
ATOM   3183  O   SER A 222      -6.271  10.982  -5.611  1.00 94.26           O  
ATOM   3184  OG  SER A 222      -6.291   8.440  -8.667  1.00 94.26           O  
ATOM   3185  HG  SER A 222      -6.958   9.115  -8.807  1.00 94.26           H  
ATOM   3186  N   ASN A 223      -5.519  11.187  -7.728  1.00 93.43           N  
ATOM   3187  H   ASN A 223      -4.997  10.720  -8.456  1.00 93.43           H  
ATOM   3188  CA  ASN A 223      -5.865  12.583  -7.987  1.00 93.43           C  
ATOM   3189  HA  ASN A 223      -5.442  12.809  -8.966  1.00 93.43           H  
ATOM   3190  C   ASN A 223      -5.194  13.586  -7.026  1.00 93.43           C  
ATOM   3191  CB  ASN A 223      -7.390  12.741  -8.113  1.00 93.43           C  
ATOM   3192  HB2 ASN A 223      -7.797  11.949  -8.742  1.00 93.43           H  
ATOM   3193  HB3 ASN A 223      -7.848  12.686  -7.126  1.00 93.43           H  
ATOM   3194  O   ASN A 223      -5.731  14.645  -6.696  1.00 93.43           O  
ATOM   3195  CG  ASN A 223      -7.752  14.068  -8.756  1.00 93.43           C  
ATOM   3196  ND2 ASN A 223      -8.981  14.505  -8.645  1.00 93.43           N  
ATOM   3197 HD21 ASN A 223      -9.179  15.341  -9.176  1.00 93.43           H  
ATOM   3198 HD22 ASN A 223      -9.704  13.954  -8.206  1.00 93.43           H  
ATOM   3199  OD1 ASN A 223      -6.931  14.719  -9.376  1.00 93.43           O  
ATOM   3200  N   LYS A 224      -3.995  13.251  -6.545  1.00 94.53           N  
ATOM   3201  H   LYS A 224      -3.596  12.372  -6.844  1.00 94.53           H  
ATOM   3202  CA  LYS A 224      -3.218  14.103  -5.640  1.00 94.53           C  
ATOM   3203  HA  LYS A 224      -3.740  15.049  -5.498  1.00 94.53           H  
ATOM   3204  C   LYS A 224      -1.867  14.429  -6.236  1.00 94.53           C  
ATOM   3205  CB  LYS A 224      -3.076  13.432  -4.276  1.00 94.53           C  
ATOM   3206  HB2 LYS A 224      -2.695  12.421  -4.415  1.00 94.53           H  
ATOM   3207  HB3 LYS A 224      -2.370  14.000  -3.669  1.00 94.53           H  
ATOM   3208  O   LYS A 224      -1.230  13.588  -6.866  1.00 94.53           O  
ATOM   3209  CG  LYS A 224      -4.411  13.395  -3.536  1.00 94.53           C  
ATOM   3210  HG2 LYS A 224      -5.211  13.055  -4.194  1.00 94.53           H  
ATOM   3211  HG3 LYS A 224      -4.649  14.398  -3.181  1.00 94.53           H  
ATOM   3212  CD  LYS A 224      -4.313  12.434  -2.362  1.00 94.53           C  
ATOM   3213  HD2 LYS A 224      -3.443  12.665  -1.747  1.00 94.53           H  
ATOM   3214  HD3 LYS A 224      -4.224  11.420  -2.751  1.00 94.53           H  
ATOM   3215  CE  LYS A 224      -5.587  12.567  -1.543  1.00 94.53           C  
ATOM   3216  HE2 LYS A 224      -6.446  12.537  -2.213  1.00 94.53           H  
ATOM   3217  HE3 LYS A 224      -5.582  13.529  -1.032  1.00 94.53           H  
ATOM   3218  NZ  LYS A 224      -5.670  11.465  -0.583  1.00 94.53           N  
ATOM   3219  HZ1 LYS A 224      -5.943  10.627  -1.078  1.00 94.53           H  
ATOM   3220  HZ2 LYS A 224      -6.348  11.664   0.139  1.00 94.53           H  
ATOM   3221  HZ3 LYS A 224      -4.760  11.283  -0.185  1.00 94.53           H  
ATOM   3222  N   GLU A 225      -1.431  15.658  -5.987  1.00 93.66           N  
ATOM   3223  H   GLU A 225      -2.060  16.308  -5.537  1.00 93.66           H  
ATOM   3224  CA  GLU A 225      -0.165  16.172  -6.493  1.00 93.66           C  
ATOM   3225  HA  GLU A 225      -0.140  16.029  -7.573  1.00 93.66           H  
ATOM   3226  C   GLU A 225       1.039  15.460  -5.879  1.00 93.66           C  
ATOM   3227  CB  GLU A 225      -0.041  17.668  -6.217  1.00 93.66           C  
ATOM   3228  HB2 GLU A 225      -0.248  17.848  -5.162  1.00 93.66           H  
ATOM   3229  HB3 GLU A 225       0.982  17.979  -6.426  1.00 93.66           H  
ATOM   3230  O   GLU A 225       1.194  15.372  -4.651  1.00 93.66           O  
ATOM   3231  CG  GLU A 225      -0.988  18.502  -7.081  1.00 93.66           C  
ATOM   3232  HG2 GLU A 225      -1.992  18.085  -6.999  1.00 93.66           H  
ATOM   3233  HG3 GLU A 225      -0.670  18.448  -8.122  1.00 93.66           H  
ATOM   3234  CD  GLU A 225      -1.003  19.957  -6.608  1.00 93.66           C  
ATOM   3235  OE1 GLU A 225      -2.098  20.551  -6.682  1.00 93.66           O  
ATOM   3236  OE2 GLU A 225       0.040  20.411  -6.057  1.00 93.66           O  
ATOM   3237  N   ILE A 226       1.930  15.038  -6.768  1.00 92.35           N  
ATOM   3238  H   ILE A 226       1.723  15.199  -7.744  1.00 92.35           H  
ATOM   3239  CA  ILE A 226       3.265  14.552  -6.467  1.00 92.35           C  
ATOM   3240  HA  ILE A 226       3.251  14.076  -5.486  1.00 92.35           H  
ATOM   3241  C   ILE A 226       4.204  15.761  -6.422  1.00 92.35           C  
ATOM   3242  CB  ILE A 226       3.708  13.499  -7.506  1.00 92.35           C  
ATOM   3243  HB  ILE A 226       3.766  13.972  -8.486  1.00 92.35           H  
ATOM   3244  O   ILE A 226       4.230  16.593  -7.329  1.00 92.35           O  
ATOM   3245  CG1 ILE A 226       2.699  12.327  -7.577  1.00 92.35           C  
ATOM   3246 HG12 ILE A 226       1.698  12.712  -7.769  1.00 92.35           H  
ATOM   3247 HG13 ILE A 226       2.688  11.807  -6.619  1.00 92.35           H  
ATOM   3248  CG2 ILE A 226       5.104  12.980  -7.118  1.00 92.35           C  
ATOM   3249 HG21 ILE A 226       5.450  12.246  -7.845  1.00 92.35           H  
ATOM   3250 HG22 ILE A 226       5.830  13.793  -7.111  1.00 92.35           H  
ATOM   3251 HG23 ILE A 226       5.070  12.517  -6.131  1.00 92.35           H  
ATOM   3252  CD1 ILE A 226       2.998  11.310  -8.683  1.00 92.35           C  
ATOM   3253 HD11 ILE A 226       2.170  10.605  -8.757  1.00 92.35           H  
ATOM   3254 HD12 ILE A 226       3.905  10.749  -8.459  1.00 92.35           H  
ATOM   3255 HD13 ILE A 226       3.110  11.826  -9.636  1.00 92.35           H  
ATOM   3256  N   LYS A 227       4.990  15.871  -5.349  1.00 92.07           N  
ATOM   3257  H   LYS A 227       4.990  15.108  -4.687  1.00 92.07           H  
ATOM   3258  CA  LYS A 227       5.979  16.943  -5.176  1.00 92.07           C  
ATOM   3259  HA  LYS A 227       5.766  17.735  -5.894  1.00 92.07           H  
ATOM   3260  C   LYS A 227       7.385  16.441  -5.508  1.00 92.07           C  
ATOM   3261  CB  LYS A 227       5.883  17.544  -3.762  1.00 92.07           C  
ATOM   3262  HB2 LYS A 227       6.070  16.756  -3.033  1.00 92.07           H  
ATOM   3263  HB3 LYS A 227       6.669  18.290  -3.642  1.00 92.07           H  
ATOM   3264  O   LYS A 227       7.695  15.267  -5.323  1.00 92.07           O  
ATOM   3265  CG  LYS A 227       4.531  18.212  -3.431  1.00 92.07           C  
ATOM   3266  HG2 LYS A 227       3.739  17.466  -3.483  1.00 92.07           H  
ATOM   3267  HG3 LYS A 227       4.584  18.575  -2.404  1.00 92.07           H  
ATOM   3268  CD  LYS A 227       4.137  19.385  -4.348  1.00 92.07           C  
ATOM   3269  HD2 LYS A 227       4.968  20.085  -4.431  1.00 92.07           H  
ATOM   3270  HD3 LYS A 227       3.899  18.993  -5.337  1.00 92.07           H  
ATOM   3271  CE  LYS A 227       2.904  20.115  -3.783  1.00 92.07           C  
ATOM   3272  HE2 LYS A 227       2.161  19.372  -3.495  1.00 92.07           H  
ATOM   3273  HE3 LYS A 227       3.206  20.654  -2.885  1.00 92.07           H  
ATOM   3274  NZ  LYS A 227       2.278  21.057  -4.752  1.00 92.07           N  
ATOM   3275  HZ1 LYS A 227       1.704  20.577  -5.431  1.00 92.07           H  
ATOM   3276  HZ2 LYS A 227       2.936  21.636  -5.254  1.00 92.07           H  
ATOM   3277  HZ3 LYS A 227       1.575  21.641  -4.323  1.00 92.07           H  
ATOM   3278  N   GLY A 228       8.241  17.351  -5.973  1.00 88.98           N  
ATOM   3279  H   GLY A 228       7.912  18.298  -6.097  1.00 88.98           H  
ATOM   3280  CA  GLY A 228       9.639  17.058  -6.314  1.00 88.98           C  
ATOM   3281  HA2 GLY A 228      10.058  16.375  -5.574  1.00 88.98           H  
ATOM   3282  HA3 GLY A 228      10.212  17.985  -6.278  1.00 88.98           H  
ATOM   3283  C   GLY A 228       9.854  16.438  -7.698  1.00 88.98           C  
ATOM   3284  O   GLY A 228      10.957  15.980  -7.973  1.00 88.98           O  
ATOM   3285  N   VAL A 229       8.828  16.425  -8.553  1.00 92.04           N  
ATOM   3286  H   VAL A 229       7.957  16.851  -8.268  1.00 92.04           H  
ATOM   3287  CA  VAL A 229       8.877  15.890  -9.921  1.00 92.04           C  
ATOM   3288  HA  VAL A 229       9.804  15.335 -10.063  1.00 92.04           H  
ATOM   3289  C   VAL A 229       8.873  17.034 -10.934  1.00 92.04           C  
ATOM   3290  CB  VAL A 229       7.716  14.905 -10.149  1.00 92.04           C  
ATOM   3291  HB  VAL A 229       6.774  15.385  -9.882  1.00 92.04           H  
ATOM   3292  O   VAL A 229       8.111  17.989 -10.789  1.00 92.04           O  
ATOM   3293  CG1 VAL A 229       7.629  14.440 -11.601  1.00 92.04           C  
ATOM   3294 HG11 VAL A 229       6.906  13.630 -11.699  1.00 92.04           H  
ATOM   3295 HG12 VAL A 229       7.297  15.258 -12.241  1.00 92.04           H  
ATOM   3296 HG13 VAL A 229       8.608  14.094 -11.933  1.00 92.04           H  
ATOM   3297  CG2 VAL A 229       7.904  13.666  -9.264  1.00 92.04           C  
ATOM   3298 HG21 VAL A 229       8.846  13.175  -9.508  1.00 92.04           H  
ATOM   3299 HG22 VAL A 229       7.084  12.967  -9.430  1.00 92.04           H  
ATOM   3300 HG23 VAL A 229       7.917  13.946  -8.210  1.00 92.04           H  
ATOM   3301  N   THR A 230       9.721  16.937 -11.959  1.00 91.77           N  
ATOM   3302  H   THR A 230      10.329  16.132 -12.009  1.00 91.77           H  
ATOM   3303  CA  THR A 230       9.810  17.903 -13.068  1.00 91.77           C  
ATOM   3304  HA  THR A 230       9.294  18.822 -12.791  1.00 91.77           H  
ATOM   3305  C   THR A 230       9.143  17.399 -14.348  1.00 91.77           C  
ATOM   3306  CB  THR A 230      11.272  18.266 -13.374  1.00 91.77           C  
ATOM   3307  HB  THR A 230      11.293  18.948 -14.224  1.00 91.77           H  
ATOM   3308  O   THR A 230       8.733  18.208 -15.182  1.00 91.77           O  
ATOM   3309  CG2 THR A 230      11.965  18.937 -12.189  1.00 91.77           C  
ATOM   3310 HG21 THR A 230      12.972  19.238 -12.479  1.00 91.77           H  
ATOM   3311 HG22 THR A 230      12.027  18.248 -11.346  1.00 91.77           H  
ATOM   3312 HG23 THR A 230      11.404  19.822 -11.890  1.00 91.77           H  
ATOM   3313  OG1 THR A 230      12.025  17.118 -13.690  1.00 91.77           O  
ATOM   3314  HG1 THR A 230      12.692  17.367 -14.333  1.00 91.77           H  
ATOM   3315  N   GLY A 231       8.995  16.081 -14.492  1.00 91.52           N  
ATOM   3316  H   GLY A 231       9.351  15.483 -13.761  1.00 91.52           H  
ATOM   3317  CA  GLY A 231       8.466  15.416 -15.682  1.00 91.52           C  
ATOM   3318  HA2 GLY A 231       9.225  15.419 -16.464  1.00 91.52           H  
ATOM   3319  HA3 GLY A 231       7.593  15.937 -16.073  1.00 91.52           H  
ATOM   3320  C   GLY A 231       8.065  13.974 -15.410  1.00 91.52           C  
ATOM   3321  O   GLY A 231       8.404  13.410 -14.374  1.00 91.52           O  
ATOM   3322  N   THR A 232       7.384  13.345 -16.358  1.00 92.00           N  
ATOM   3323  H   THR A 232       7.119  13.842 -17.197  1.00 92.00           H  
ATOM   3324  CA  THR A 232       7.296  11.882 -16.423  1.00 92.00           C  
ATOM   3325  HA  THR A 232       7.448  11.456 -15.431  1.00 92.00           H  
ATOM   3326  C   THR A 232       8.413  11.364 -17.328  1.00 92.00           C  
ATOM   3327  CB  THR A 232       5.910  11.417 -16.887  1.00 92.00           C  
ATOM   3328  HB  THR A 232       5.914  10.330 -16.959  1.00 92.00           H  
ATOM   3329  O   THR A 232       8.781  12.020 -18.302  1.00 92.00           O  
ATOM   3330  CG2 THR A 232       4.821  11.839 -15.903  1.00 92.00           C  
ATOM   3331 HG21 THR A 232       5.056  11.458 -14.909  1.00 92.00           H  
ATOM   3332 HG22 THR A 232       3.869  11.418 -16.226  1.00 92.00           H  
ATOM   3333 HG23 THR A 232       4.734  12.925 -15.867  1.00 92.00           H  
ATOM   3334  OG1 THR A 232       5.586  11.958 -18.145  1.00 92.00           O  
ATOM   3335  HG1 THR A 232       5.375  11.201 -18.696  1.00 92.00           H  
ATOM   3336  N   SER A 233       8.988  10.197 -17.026  1.00 90.40           N  
ATOM   3337  H   SER A 233       8.681   9.687 -16.210  1.00 90.40           H  
ATOM   3338  CA  SER A 233      10.034   9.590 -17.869  1.00 90.40           C  
ATOM   3339  HA  SER A 233      10.869  10.282 -17.976  1.00 90.40           H  
ATOM   3340  C   SER A 233       9.527   9.270 -19.273  1.00 90.40           C  
ATOM   3341  CB  SER A 233      10.543   8.290 -17.250  1.00 90.40           C  
ATOM   3342  HB2 SER A 233       9.696   7.649 -17.002  1.00 90.40           H  
ATOM   3343  HB3 SER A 233      11.175   7.772 -17.971  1.00 90.40           H  
ATOM   3344  O   SER A 233      10.285   9.339 -20.238  1.00 90.40           O  
ATOM   3345  OG  SER A 233      11.301   8.547 -16.087  1.00 90.40           O  
ATOM   3346  HG  SER A 233      11.968   9.203 -16.299  1.00 90.40           H  
ATOM   3347  N   ARG A 234       8.235   8.950 -19.377  1.00 90.70           N  
ATOM   3348  H   ARG A 234       7.695   8.929 -18.525  1.00 90.70           H  
ATOM   3349  CA  ARG A 234       7.520   8.710 -20.625  1.00 90.70           C  
ATOM   3350  HA  ARG A 234       8.173   8.974 -21.456  1.00 90.70           H  
ATOM   3351  C   ARG A 234       6.269   9.591 -20.650  1.00 90.70           C  
ATOM   3352  CB  ARG A 234       7.211   7.211 -20.695  1.00 90.70           C  
ATOM   3353  HB2 ARG A 234       8.139   6.667 -20.518  1.00 90.70           H  
ATOM   3354  HB3 ARG A 234       6.512   6.957 -19.898  1.00 90.70           H  
ATOM   3355  O   ARG A 234       5.569   9.652 -19.637  1.00 90.70           O  
ATOM   3356  CG  ARG A 234       6.626   6.745 -22.031  1.00 90.70           C  
ATOM   3357  HG2 ARG A 234       7.238   7.131 -22.847  1.00 90.70           H  
ATOM   3358  HG3 ARG A 234       5.605   7.111 -22.143  1.00 90.70           H  
ATOM   3359  CD  ARG A 234       6.660   5.209 -22.089  1.00 90.70           C  
ATOM   3360  HD2 ARG A 234       7.690   4.878 -21.959  1.00 90.70           H  
ATOM   3361  HD3 ARG A 234       6.344   4.875 -23.078  1.00 90.70           H  
ATOM   3362  NE  ARG A 234       5.823   4.572 -21.046  1.00 90.70           N  
ATOM   3363  HE  ARG A 234       6.281   4.165 -20.243  1.00 90.70           H  
ATOM   3364  NH1 ARG A 234       3.856   4.842 -22.129  1.00 90.70           N  
ATOM   3365 HH11 ARG A 234       2.897   4.537 -22.210  1.00 90.70           H  
ATOM   3366 HH12 ARG A 234       4.334   5.214 -22.938  1.00 90.70           H  
ATOM   3367  NH2 ARG A 234       3.855   3.748 -20.199  1.00 90.70           N  
ATOM   3368 HH21 ARG A 234       2.883   3.564 -20.403  1.00 90.70           H  
ATOM   3369 HH22 ARG A 234       4.261   3.358 -19.361  1.00 90.70           H  
ATOM   3370  CZ  ARG A 234       4.523   4.389 -21.112  1.00 90.70           C  
ATOM   3371  N   PRO A 235       5.971  10.297 -21.754  1.00 87.36           N  
ATOM   3372  CA  PRO A 235       4.766  11.110 -21.829  1.00 87.36           C  
ATOM   3373  HA  PRO A 235       4.728  11.797 -20.984  1.00 87.36           H  
ATOM   3374  C   PRO A 235       3.528  10.209 -21.799  1.00 87.36           C  
ATOM   3375  CB  PRO A 235       4.886  11.919 -23.122  1.00 87.36           C  
ATOM   3376  HB2 PRO A 235       3.918  12.096 -23.590  1.00 87.36           H  
ATOM   3377  HB3 PRO A 235       5.382  12.866 -22.909  1.00 87.36           H  
ATOM   3378  O   PRO A 235       3.415   9.258 -22.580  1.00 87.36           O  
ATOM   3379  CG  PRO A 235       5.794  11.058 -23.999  1.00 87.36           C  
ATOM   3380  HG2 PRO A 235       6.345  11.658 -24.723  1.00 87.36           H  
ATOM   3381  HG3 PRO A 235       5.198  10.299 -24.507  1.00 87.36           H  
ATOM   3382  CD  PRO A 235       6.728  10.385 -22.994  1.00 87.36           C  
ATOM   3383  HD2 PRO A 235       7.020   9.401 -23.361  1.00 87.36           H  
ATOM   3384  HD3 PRO A 235       7.609  11.006 -22.835  1.00 87.36           H  
ATOM   3385  N   VAL A 236       2.603  10.521 -20.898  1.00 86.30           N  
ATOM   3386  H   VAL A 236       2.759  11.306 -20.282  1.00 86.30           H  
ATOM   3387  CA  VAL A 236       1.300   9.866 -20.800  1.00 86.30           C  
ATOM   3388  HA  VAL A 236       1.264   9.018 -21.484  1.00 86.30           H  
ATOM   3389  C   VAL A 236       0.250  10.872 -21.230  1.00 86.30           C  
ATOM   3390  CB  VAL A 236       1.038   9.307 -19.393  1.00 86.30           C  
ATOM   3391  HB  VAL A 236       1.070  10.116 -18.664  1.00 86.30           H  
ATOM   3392  O   VAL A 236       0.097  11.920 -20.610  1.00 86.30           O  
ATOM   3393  CG1 VAL A 236      -0.328   8.616 -19.319  1.00 86.30           C  
ATOM   3394 HG11 VAL A 236      -0.480   8.224 -18.313  1.00 86.30           H  
ATOM   3395 HG12 VAL A 236      -0.383   7.793 -20.032  1.00 86.30           H  
ATOM   3396 HG13 VAL A 236      -1.122   9.333 -19.527  1.00 86.30           H  
ATOM   3397  CG2 VAL A 236       2.112   8.273 -19.040  1.00 86.30           C  
ATOM   3398 HG21 VAL A 236       3.096   8.743 -19.018  1.00 86.30           H  
ATOM   3399 HG22 VAL A 236       1.907   7.880 -18.044  1.00 86.30           H  
ATOM   3400 HG23 VAL A 236       2.109   7.453 -19.757  1.00 86.30           H  
ATOM   3401  N   GLU A 237      -0.430  10.567 -22.330  1.00 86.62           N  
ATOM   3402  H   GLU A 237      -0.269   9.685 -22.795  1.00 86.62           H  
ATOM   3403  CA  GLU A 237      -1.548  11.370 -22.803  1.00 86.62           C  
ATOM   3404  HA  GLU A 237      -1.253  12.419 -22.825  1.00 86.62           H  
ATOM   3405  C   GLU A 237      -2.738  11.217 -21.853  1.00 86.62           C  
ATOM   3406  CB  GLU A 237      -1.896  10.949 -24.229  1.00 86.62           C  
ATOM   3407  HB2 GLU A 237      -2.145   9.888 -24.228  1.00 86.62           H  
ATOM   3408  HB3 GLU A 237      -1.014  11.098 -24.853  1.00 86.62           H  
ATOM   3409  O   GLU A 237      -3.161  10.100 -21.536  1.00 86.62           O  
ATOM   3410  CG  GLU A 237      -3.067  11.747 -24.818  1.00 86.62           C  
ATOM   3411  HG2 GLU A 237      -2.847  12.810 -24.722  1.00 86.62           H  
ATOM   3412  HG3 GLU A 237      -3.973  11.526 -24.253  1.00 86.62           H  
ATOM   3413  CD  GLU A 237      -3.290  11.387 -26.291  1.00 86.62           C  
ATOM   3414  OE1 GLU A 237      -3.787  12.264 -27.024  1.00 86.62           O  
ATOM   3415  OE2 GLU A 237      -2.893  10.260 -26.673  1.00 86.62           O  
ATOM   3416  N   PHE A 238      -3.256  12.359 -21.417  1.00 86.18           N  
ATOM   3417  H   PHE A 238      -2.863  13.228 -21.750  1.00 86.18           H  
ATOM   3418  CA  PHE A 238      -4.455  12.495 -20.611  1.00 86.18           C  
ATOM   3419  HA  PHE A 238      -4.999  11.551 -20.578  1.00 86.18           H  
ATOM   3420  C   PHE A 238      -5.335  13.547 -21.285  1.00 86.18           C  
ATOM   3421  CB  PHE A 238      -4.062  12.889 -19.182  1.00 86.18           C  
ATOM   3422  HB2 PHE A 238      -3.441  12.099 -18.759  1.00 86.18           H  
ATOM   3423  HB3 PHE A 238      -3.464  13.800 -19.212  1.00 86.18           H  
ATOM   3424  O   PHE A 238      -4.895  14.678 -21.489  1.00 86.18           O  
ATOM   3425  CG  PHE A 238      -5.251  13.110 -18.272  1.00 86.18           C  
ATOM   3426  CD1 PHE A 238      -5.674  14.416 -17.961  1.00 86.18           C  
ATOM   3427  HD1 PHE A 238      -5.159  15.276 -18.364  1.00 86.18           H  
ATOM   3428  CD2 PHE A 238      -5.965  12.006 -17.770  1.00 86.18           C  
ATOM   3429  HD2 PHE A 238      -5.659  11.001 -18.024  1.00 86.18           H  
ATOM   3430  CE1 PHE A 238      -6.802  14.613 -17.148  1.00 86.18           C  
ATOM   3431  HE1 PHE A 238      -7.153  15.612 -16.934  1.00 86.18           H  
ATOM   3432  CE2 PHE A 238      -7.092  12.205 -16.954  1.00 86.18           C  
ATOM   3433  HE2 PHE A 238      -7.656  11.363 -16.581  1.00 86.18           H  
ATOM   3434  CZ  PHE A 238      -7.510  13.510 -16.645  1.00 86.18           C  
ATOM   3435  HZ  PHE A 238      -8.391  13.683 -16.045  1.00 86.18           H  
ATOM   3436  N   LEU A 239      -6.538  13.139 -21.678  1.00 83.29           N  
ATOM   3437  H   LEU A 239      -6.844  12.208 -21.435  1.00 83.29           H  
ATOM   3438  CA  LEU A 239      -7.545  13.995 -22.290  1.00 83.29           C  
ATOM   3439  HA  LEU A 239      -7.243  15.041 -22.234  1.00 83.29           H  
ATOM   3440  C   LEU A 239      -8.834  13.832 -21.489  1.00 83.29           C  
ATOM   3441  CB  LEU A 239      -7.754  13.596 -23.762  1.00 83.29           C  
ATOM   3442  HB2 LEU A 239      -8.649  14.093 -24.136  1.00 83.29           H  
ATOM   3443  HB3 LEU A 239      -7.932  12.521 -23.789  1.00 83.29           H  
ATOM   3444  O   LEU A 239      -9.309  12.709 -21.297  1.00 83.29           O  
ATOM   3445  CG  LEU A 239      -6.591  13.886 -24.724  1.00 83.29           C  
ATOM   3446  HG  LEU A 239      -5.688  13.394 -24.363  1.00 83.29           H  
ATOM   3447  CD1 LEU A 239      -6.935  13.327 -26.103  1.00 83.29           C  
ATOM   3448 HD11 LEU A 239      -6.108  13.497 -26.793  1.00 83.29           H  
ATOM   3449 HD12 LEU A 239      -7.841  13.790 -26.493  1.00 83.29           H  
ATOM   3450 HD13 LEU A 239      -7.099  12.251 -26.038  1.00 83.29           H  
ATOM   3451  CD2 LEU A 239      -6.316  15.385 -24.869  1.00 83.29           C  
ATOM   3452 HD21 LEU A 239      -5.973  15.790 -23.916  1.00 83.29           H  
ATOM   3453 HD22 LEU A 239      -7.223  15.900 -25.184  1.00 83.29           H  
ATOM   3454 HD23 LEU A 239      -5.532  15.534 -25.612  1.00 83.29           H  
ATOM   3455  N   ASP A 240      -9.388  14.946 -21.017  1.00 79.95           N  
ATOM   3456  H   ASP A 240      -8.930  15.835 -21.156  1.00 79.95           H  
ATOM   3457  CA  ASP A 240     -10.612  14.932 -20.222  1.00 79.95           C  
ATOM   3458  HA  ASP A 240     -10.447  14.298 -19.350  1.00 79.95           H  
ATOM   3459  C   ASP A 240     -11.781  14.356 -21.027  1.00 79.95           C  
ATOM   3460  CB  ASP A 240     -10.953  16.340 -19.723  1.00 79.95           C  
ATOM   3461  HB2 ASP A 240     -11.002  17.023 -20.570  1.00 79.95           H  
ATOM   3462  HB3 ASP A 240     -11.934  16.317 -19.249  1.00 79.95           H  
ATOM   3463  O   ASP A 240     -12.121  14.842 -22.106  1.00 79.95           O  
ATOM   3464  CG  ASP A 240      -9.940  16.841 -18.698  1.00 79.95           C  
ATOM   3465  OD1 ASP A 240      -9.676  16.075 -17.746  1.00 79.95           O  
ATOM   3466  OD2 ASP A 240      -9.458  17.977 -18.894  1.00 79.95           O  
ATOM   3467  N   GLY A 241     -12.409  13.311 -20.487  1.00 78.99           N  
ATOM   3468  H   GLY A 241     -12.043  12.937 -19.624  1.00 78.99           H  
ATOM   3469  CA  GLY A 241     -13.564  12.655 -21.104  1.00 78.99           C  
ATOM   3470  HA2 GLY A 241     -14.085  12.073 -20.344  1.00 78.99           H  
ATOM   3471  HA3 GLY A 241     -14.246  13.419 -21.477  1.00 78.99           H  
ATOM   3472  C   GLY A 241     -13.244  11.716 -22.272  1.00 78.99           C  
ATOM   3473  O   GLY A 241     -14.174  11.128 -22.821  1.00 78.99           O  
ATOM   3474  N   ASP A 242     -11.972  11.530 -22.640  1.00 81.72           N  
ATOM   3475  H   ASP A 242     -11.240  12.041 -22.168  1.00 81.72           H  
ATOM   3476  CA  ASP A 242     -11.586  10.586 -23.690  1.00 81.72           C  
ATOM   3477  HA  ASP A 242     -12.433  10.441 -24.361  1.00 81.72           H  
ATOM   3478  C   ASP A 242     -11.212   9.217 -23.103  1.00 81.72           C  
ATOM   3479  CB  ASP A 242     -10.458  11.163 -24.547  1.00 81.72           C  
ATOM   3480  HB2 ASP A 242     -10.711  12.184 -24.833  1.00 81.72           H  
ATOM   3481  HB3 ASP A 242      -9.551  11.180 -23.943  1.00 81.72           H  
ATOM   3482  O   ASP A 242     -10.173   9.035 -22.460  1.00 81.72           O  
ATOM   3483  CG  ASP A 242     -10.188  10.347 -25.816  1.00 81.72           C  
ATOM   3484  OD1 ASP A 242     -10.740   9.228 -25.966  1.00 81.72           O  
ATOM   3485  OD2 ASP A 242      -9.392  10.823 -26.644  1.00 81.72           O  
ATOM   3486  N   GLU A 243     -12.049   8.217 -23.366  1.00 80.40           N  
ATOM   3487  H   GLU A 243     -12.885   8.428 -23.892  1.00 80.40           H  
ATOM   3488  CA  GLU A 243     -11.810   6.832 -22.952  1.00 80.40           C  
ATOM   3489  HA  GLU A 243     -11.591   6.820 -21.884  1.00 80.40           H  
ATOM   3490  C   GLU A 243     -10.615   6.186 -23.674  1.00 80.40           C  
ATOM   3491  CB  GLU A 243     -13.070   5.991 -23.203  1.00 80.40           C  
ATOM   3492  HB2 GLU A 243     -12.853   4.963 -22.910  1.00 80.40           H  
ATOM   3493  HB3 GLU A 243     -13.299   6.006 -24.268  1.00 80.40           H  
ATOM   3494  O   GLU A 243     -10.079   5.180 -23.203  1.00 80.40           O  
ATOM   3495  CG  GLU A 243     -14.296   6.473 -22.410  1.00 80.40           C  
ATOM   3496  HG2 GLU A 243     -14.027   6.519 -21.355  1.00 80.40           H  
ATOM   3497  HG3 GLU A 243     -14.563   7.478 -22.738  1.00 80.40           H  
ATOM   3498  CD  GLU A 243     -15.520   5.553 -22.577  1.00 80.40           C  
ATOM   3499  OE1 GLU A 243     -16.499   5.754 -21.823  1.00 80.40           O  
ATOM   3500  OE2 GLU A 243     -15.474   4.631 -23.425  1.00 80.40           O  
ATOM   3501  N   THR A 244     -10.174   6.742 -24.803  1.00 83.89           N  
ATOM   3502  H   THR A 244     -10.608   7.596 -25.125  1.00 83.89           H  
ATOM   3503  CA  THR A 244      -9.072   6.195 -25.606  1.00 83.89           C  
ATOM   3504  HA  THR A 244      -9.044   5.117 -25.448  1.00 83.89           H  
ATOM   3505  C   THR A 244      -7.697   6.707 -25.182  1.00 83.89           C  
ATOM   3506  CB  THR A 244      -9.296   6.403 -27.111  1.00 83.89           C  
ATOM   3507  HB  THR A 244      -8.549   5.811 -27.638  1.00 83.89           H  
ATOM   3508  O   THR A 244      -6.683   6.191 -25.658  1.00 83.89           O  
ATOM   3509  CG2 THR A 244     -10.672   5.928 -27.578  1.00 83.89           C  
ATOM   3510 HG21 THR A 244     -11.451   6.565 -27.159  1.00 83.89           H  
ATOM   3511 HG22 THR A 244     -10.835   4.897 -27.263  1.00 83.89           H  
ATOM   3512 HG23 THR A 244     -10.720   5.987 -28.665  1.00 83.89           H  
ATOM   3513  OG1 THR A 244      -9.139   7.737 -27.517  1.00 83.89           O  
ATOM   3514  HG1 THR A 244      -9.719   8.317 -27.018  1.00 83.89           H  
ATOM   3515  N   CYS A 245      -7.636   7.667 -24.251  1.00 87.11           N  
ATOM   3516  H   CYS A 245      -8.498   8.054 -23.896  1.00 87.11           H  
ATOM   3517  CA  CYS A 245      -6.368   8.235 -23.811  1.00 87.11           C  
ATOM   3518  HA  CYS A 245      -5.859   8.577 -24.712  1.00 87.11           H  
ATOM   3519  C   CYS A 245      -5.458   7.187 -23.145  1.00 87.11           C  
ATOM   3520  CB  CYS A 245      -6.597   9.474 -22.929  1.00 87.11           C  
ATOM   3521  HB2 CYS A 245      -5.650  10.001 -22.811  1.00 87.11           H  
ATOM   3522  HB3 CYS A 245      -7.297  10.147 -23.426  1.00 87.11           H  
ATOM   3523  O   CYS A 245      -5.900   6.245 -22.474  1.00 87.11           O  
ATOM   3524  SG  CYS A 245      -7.237   9.042 -21.284  1.00 87.11           S  
ATOM   3525  HG  CYS A 245      -8.525   9.024 -21.639  1.00 87.11           H  
ATOM   3526  N   ARG A 246      -4.141   7.379 -23.288  1.00 87.90           N  
ATOM   3527  H   ARG A 246      -3.848   8.161 -23.857  1.00 87.90           H  
ATOM   3528  CA  ARG A 246      -3.121   6.464 -22.751  1.00 87.90           C  
ATOM   3529  HA  ARG A 246      -3.257   5.487 -23.214  1.00 87.90           H  
ATOM   3530  C   ARG A 246      -3.258   6.249 -21.243  1.00 87.90           C  
ATOM   3531  CB  ARG A 246      -1.736   7.006 -23.121  1.00 87.90           C  
ATOM   3532  HB2 ARG A 246      -1.614   7.994 -22.677  1.00 87.90           H  
ATOM   3533  HB3 ARG A 246      -1.678   7.105 -24.205  1.00 87.90           H  
ATOM   3534  O   ARG A 246      -3.097   5.124 -20.772  1.00 87.90           O  
ATOM   3535  CG  ARG A 246      -0.595   6.099 -22.635  1.00 87.90           C  
ATOM   3536  HG2 ARG A 246      -0.726   5.088 -23.023  1.00 87.90           H  
ATOM   3537  HG3 ARG A 246      -0.603   6.048 -21.546  1.00 87.90           H  
ATOM   3538  CD  ARG A 246       0.759   6.660 -23.076  1.00 87.90           C  
ATOM   3539  HD2 ARG A 246       1.533   6.219 -22.449  1.00 87.90           H  
ATOM   3540  HD3 ARG A 246       0.761   7.742 -22.948  1.00 87.90           H  
ATOM   3541  NE  ARG A 246       1.032   6.332 -24.477  1.00 87.90           N  
ATOM   3542  HE  ARG A 246       0.701   5.420 -24.759  1.00 87.90           H  
ATOM   3543  NH1 ARG A 246       2.832   7.718 -24.846  1.00 87.90           N  
ATOM   3544 HH11 ARG A 246       3.471   8.141 -25.504  1.00 87.90           H  
ATOM   3545 HH12 ARG A 246       2.782   8.071 -23.901  1.00 87.90           H  
ATOM   3546  NH2 ARG A 246       2.037   6.445 -26.495  1.00 87.90           N  
ATOM   3547 HH21 ARG A 246       1.378   5.746 -26.806  1.00 87.90           H  
ATOM   3548 HH22 ARG A 246       2.717   6.831 -27.134  1.00 87.90           H  
ATOM   3549  CZ  ARG A 246       1.960   6.838 -25.256  1.00 87.90           C  
ATOM   3550  N   ALA A 247      -3.582   7.301 -20.491  1.00 88.63           N  
ATOM   3551  H   ALA A 247      -3.675   8.204 -20.933  1.00 88.63           H  
ATOM   3552  CA  ALA A 247      -3.815   7.191 -19.054  1.00 88.63           C  
ATOM   3553  HA  ALA A 247      -2.907   6.812 -18.586  1.00 88.63           H  
ATOM   3554  C   ALA A 247      -4.954   6.210 -18.723  1.00 88.63           C  
ATOM   3555  CB  ALA A 247      -4.115   8.589 -18.505  1.00 88.63           C  
ATOM   3556  HB1 ALA A 247      -5.023   8.978 -18.966  1.00 88.63           H  
ATOM   3557  HB2 ALA A 247      -3.291   9.268 -18.725  1.00 88.63           H  
ATOM   3558  HB3 ALA A 247      -4.253   8.540 -17.425  1.00 88.63           H  
ATOM   3559  O   ALA A 247      -4.831   5.411 -17.792  1.00 88.63           O  
ATOM   3560  N   ASN A 248      -6.043   6.229 -19.499  1.00 89.54           N  
ATOM   3561  H   ASN A 248      -6.084   6.861 -20.285  1.00 89.54           H  
ATOM   3562  CA  ASN A 248      -7.158   5.306 -19.309  1.00 89.54           C  
ATOM   3563  HA  ASN A 248      -7.406   5.287 -18.248  1.00 89.54           H  
ATOM   3564  C   ASN A 248      -6.790   3.868 -19.706  1.00 89.54           C  
ATOM   3565  CB  ASN A 248      -8.391   5.820 -20.064  1.00 89.54           C  
ATOM   3566  HB2 ASN A 248      -8.241   5.732 -21.141  1.00 89.54           H  
ATOM   3567  HB3 ASN A 248      -8.569   6.869 -19.825  1.00 89.54           H  
ATOM   3568  O   ASN A 248      -7.154   2.932 -18.997  1.00 89.54           O  
ATOM   3569  CG  ASN A 248      -9.625   5.048 -19.641  1.00 89.54           C  
ATOM   3570  ND2 ASN A 248     -10.321   4.418 -20.552  1.00 89.54           N  
ATOM   3571 HD21 ASN A 248     -10.114   4.565 -21.530  1.00 89.54           H  
ATOM   3572 HD22 ASN A 248     -11.190   3.996 -20.256  1.00 89.54           H  
ATOM   3573  OD1 ASN A 248      -9.958   4.979 -18.469  1.00 89.54           O  
ATOM   3574  N   LEU A 249      -6.005   3.680 -20.774  1.00 90.79           N  
ATOM   3575  H   LEU A 249      -5.777   4.484 -21.341  1.00 90.79           H  
ATOM   3576  CA  LEU A 249      -5.503   2.357 -21.173  1.00 90.79           C  
ATOM   3577  HA  LEU A 249      -6.356   1.703 -21.355  1.00 90.79           H  
ATOM   3578  C   LEU A 249      -4.678   1.687 -20.061  1.00 90.79           C  
ATOM   3579  CB  LEU A 249      -4.668   2.471 -22.463  1.00 90.79           C  
ATOM   3580  HB2 LEU A 249      -4.189   1.510 -22.649  1.00 90.79           H  
ATOM   3581  HB3 LEU A 249      -3.875   3.202 -22.304  1.00 90.79           H  
ATOM   3582  O   LEU A 249      -4.890   0.510 -19.764  1.00 90.79           O  
ATOM   3583  CG  LEU A 249      -5.459   2.866 -23.724  1.00 90.79           C  
ATOM   3584  HG  LEU A 249      -5.981   3.807 -23.555  1.00 90.79           H  
ATOM   3585  CD1 LEU A 249      -4.491   3.046 -24.895  1.00 90.79           C  
ATOM   3586 HD11 LEU A 249      -5.046   3.382 -25.771  1.00 90.79           H  
ATOM   3587 HD12 LEU A 249      -3.755   3.813 -24.652  1.00 90.79           H  
ATOM   3588 HD13 LEU A 249      -3.982   2.109 -25.119  1.00 90.79           H  
ATOM   3589  CD2 LEU A 249      -6.477   1.792 -24.116  1.00 90.79           C  
ATOM   3590 HD21 LEU A 249      -7.257   1.725 -23.357  1.00 90.79           H  
ATOM   3591 HD22 LEU A 249      -6.953   2.077 -25.054  1.00 90.79           H  
ATOM   3592 HD23 LEU A 249      -5.985   0.827 -24.237  1.00 90.79           H  
ATOM   3593  N   LEU A 250      -3.779   2.436 -19.412  1.00 92.30           N  
ATOM   3594  H   LEU A 250      -3.643   3.388 -19.720  1.00 92.30           H  
ATOM   3595  CA  LEU A 250      -2.983   1.936 -18.284  1.00 92.30           C  
ATOM   3596  HA  LEU A 250      -2.526   0.988 -18.568  1.00 92.30           H  
ATOM   3597  C   LEU A 250      -3.856   1.634 -17.056  1.00 92.30           C  
ATOM   3598  CB  LEU A 250      -1.874   2.951 -17.948  1.00 92.30           C  
ATOM   3599  HB2 LEU A 250      -2.332   3.931 -17.814  1.00 92.30           H  
ATOM   3600  HB3 LEU A 250      -1.420   2.671 -16.998  1.00 92.30           H  
ATOM   3601  O   LEU A 250      -3.756   0.549 -16.479  1.00 92.30           O  
ATOM   3602  CG  LEU A 250      -0.758   3.059 -19.005  1.00 92.30           C  
ATOM   3603  HG  LEU A 250      -1.191   3.295 -19.977  1.00 92.30           H  
ATOM   3604  CD1 LEU A 250       0.196   4.190 -18.613  1.00 92.30           C  
ATOM   3605 HD11 LEU A 250       0.681   3.963 -17.664  1.00 92.30           H  
ATOM   3606 HD12 LEU A 250       0.954   4.313 -19.387  1.00 92.30           H  
ATOM   3607 HD13 LEU A 250      -0.359   5.124 -18.521  1.00 92.30           H  
ATOM   3608  CD2 LEU A 250       0.054   1.764 -19.124  1.00 92.30           C  
ATOM   3609 HD21 LEU A 250      -0.568   0.962 -19.520  1.00 92.30           H  
ATOM   3610 HD22 LEU A 250       0.449   1.480 -18.149  1.00 92.30           H  
ATOM   3611 HD23 LEU A 250       0.884   1.918 -19.814  1.00 92.30           H  
ATOM   3612  N   ASN A 251      -4.777   2.534 -16.702  1.00 92.91           N  
ATOM   3613  H   ASN A 251      -4.799   3.419 -17.190  1.00 92.91           H  
ATOM   3614  CA  ASN A 251      -5.702   2.321 -15.585  1.00 92.91           C  
ATOM   3615  HA  ASN A 251      -5.128   2.126 -14.679  1.00 92.91           H  
ATOM   3616  C   ASN A 251      -6.629   1.118 -15.794  1.00 92.91           C  
ATOM   3617  CB  ASN A 251      -6.551   3.580 -15.394  1.00 92.91           C  
ATOM   3618  HB2 ASN A 251      -7.470   3.321 -14.867  1.00 92.91           H  
ATOM   3619  HB3 ASN A 251      -6.832   3.988 -16.365  1.00 92.91           H  
ATOM   3620  O   ASN A 251      -6.949   0.406 -14.838  1.00 92.91           O  
ATOM   3621  CG  ASN A 251      -5.871   4.639 -14.560  1.00 92.91           C  
ATOM   3622  ND2 ASN A 251      -6.252   5.870 -14.768  1.00 92.91           N  
ATOM   3623 HD21 ASN A 251      -6.907   6.073 -15.509  1.00 92.91           H  
ATOM   3624 HD22 ASN A 251      -5.861   6.572 -14.156  1.00 92.91           H  
ATOM   3625  OD1 ASN A 251      -5.096   4.386 -13.656  1.00 92.91           O  
ATOM   3626  N   ASN A 252      -7.047   0.857 -17.034  1.00 90.79           N  
ATOM   3627  H   ASN A 252      -6.821   1.513 -17.769  1.00 90.79           H  
ATOM   3628  CA  ASN A 252      -7.843  -0.319 -17.373  1.00 90.79           C  
ATOM   3629  HA  ASN A 252      -8.710  -0.351 -16.713  1.00 90.79           H  
ATOM   3630  C   ASN A 252      -7.057  -1.626 -17.153  1.00 90.79           C  
ATOM   3631  CB  ASN A 252      -8.333  -0.170 -18.821  1.00 90.79           C  
ATOM   3632  HB2 ASN A 252      -8.742   0.830 -18.967  1.00 90.79           H  
ATOM   3633  HB3 ASN A 252      -7.495  -0.301 -19.505  1.00 90.79           H  
ATOM   3634  O   ASN A 252      -7.632  -2.660 -16.825  1.00 90.79           O  
ATOM   3635  CG  ASN A 252      -9.434  -1.155 -19.170  1.00 90.79           C  
ATOM   3636  ND2 ASN A 252      -9.655  -1.390 -20.441  1.00 90.79           N  
ATOM   3637 HD21 ASN A 252      -9.139  -0.879 -21.144  1.00 90.79           H  
ATOM   3638 HD22 ASN A 252     -10.446  -1.981 -20.651  1.00 90.79           H  
ATOM   3639  OD1 ASN A 252     -10.139  -1.689 -18.331  1.00 90.79           O  
ATOM   3640  N   ALA A 253      -5.727  -1.574 -17.251  1.00 92.35           N  
ATOM   3641  H   ALA A 253      -5.300  -0.699 -17.520  1.00 92.35           H  
ATOM   3642  CA  ALA A 253      -4.835  -2.669 -16.879  1.00 92.35           C  
ATOM   3643  HA  ALA A 253      -5.352  -3.609 -17.073  1.00 92.35           H  
ATOM   3644  C   ALA A 253      -4.463  -2.689 -15.380  1.00 92.35           C  
ATOM   3645  CB  ALA A 253      -3.614  -2.623 -17.800  1.00 92.35           C  
ATOM   3646  HB1 ALA A 253      -2.972  -3.483 -17.607  1.00 92.35           H  
ATOM   3647  HB2 ALA A 253      -3.045  -1.711 -17.616  1.00 92.35           H  
ATOM   3648  HB3 ALA A 253      -3.940  -2.640 -18.839  1.00 92.35           H  
ATOM   3649  O   ALA A 253      -3.557  -3.424 -14.992  1.00 92.35           O  
ATOM   3650  N   ASN A 254      -5.158  -1.914 -14.536  1.00 94.25           N  
ATOM   3651  H   ASN A 254      -5.898  -1.347 -14.926  1.00 94.25           H  
ATOM   3652  CA  ASN A 254      -4.889  -1.736 -13.102  1.00 94.25           C  
ATOM   3653  HA  ASN A 254      -5.605  -0.992 -12.751  1.00 94.25           H  
ATOM   3654  C   ASN A 254      -3.508  -1.132 -12.784  1.00 94.25           C  
ATOM   3655  CB  ASN A 254      -5.176  -3.034 -12.326  1.00 94.25           C  
ATOM   3656  HB2 ASN A 254      -4.453  -3.797 -12.616  1.00 94.25           H  
ATOM   3657  HB3 ASN A 254      -5.051  -2.848 -11.259  1.00 94.25           H  
ATOM   3658  O   ASN A 254      -2.975  -1.335 -11.692  1.00 94.25           O  
ATOM   3659  CG  ASN A 254      -6.580  -3.559 -12.530  1.00 94.25           C  
ATOM   3660  ND2 ASN A 254      -6.727  -4.846 -12.741  1.00 94.25           N  
ATOM   3661 HD21 ASN A 254      -5.915  -5.446 -12.772  1.00 94.25           H  
ATOM   3662 HD22 ASN A 254      -7.672  -5.178 -12.872  1.00 94.25           H  
ATOM   3663  OD1 ASN A 254      -7.561  -2.831 -12.482  1.00 94.25           O  
ATOM   3664  N   ILE A 255      -2.932  -0.383 -13.725  1.00 95.15           N  
ATOM   3665  H   ILE A 255      -3.420  -0.230 -14.596  1.00 95.15           H  
ATOM   3666  CA  ILE A 255      -1.654   0.310 -13.556  1.00 95.15           C  
ATOM   3667  HA  ILE A 255      -1.103  -0.127 -12.723  1.00 95.15           H  
ATOM   3668  C   ILE A 255      -1.948   1.768 -13.230  1.00 95.15           C  
ATOM   3669  CB  ILE A 255      -0.785   0.174 -14.823  1.00 95.15           C  
ATOM   3670  HB  ILE A 255      -1.310   0.641 -15.656  1.00 95.15           H  
ATOM   3671  O   ILE A 255      -2.558   2.469 -14.035  1.00 95.15           O  
ATOM   3672  CG1 ILE A 255      -0.546  -1.311 -15.172  1.00 95.15           C  
ATOM   3673 HG12 ILE A 255      -1.492  -1.853 -15.167  1.00 95.15           H  
ATOM   3674 HG13 ILE A 255       0.102  -1.764 -14.422  1.00 95.15           H  
ATOM   3675  CG2 ILE A 255       0.554   0.907 -14.633  1.00 95.15           C  
ATOM   3676 HG21 ILE A 255       0.387   1.974 -14.486  1.00 95.15           H  
ATOM   3677 HG22 ILE A 255       1.167   0.799 -15.528  1.00 95.15           H  
ATOM   3678 HG23 ILE A 255       1.091   0.507 -13.773  1.00 95.15           H  
ATOM   3679  CD1 ILE A 255       0.053  -1.517 -16.563  1.00 95.15           C  
ATOM   3680 HD11 ILE A 255      -0.543  -0.994 -17.312  1.00 95.15           H  
ATOM   3681 HD12 ILE A 255       1.082  -1.159 -16.592  1.00 95.15           H  
ATOM   3682 HD13 ILE A 255       0.047  -2.584 -16.788  1.00 95.15           H  
ATOM   3683  N   ALA A 256      -1.498   2.231 -12.066  1.00 96.17           N  
ATOM   3684  H   ALA A 256      -0.921   1.638 -11.486  1.00 96.17           H  
ATOM   3685  CA  ALA A 256      -1.558   3.645 -11.742  1.00 96.17           C  
ATOM   3686  HA  ALA A 256      -2.530   4.029 -12.052  1.00 96.17           H  
ATOM   3687  C   ALA A 256      -0.483   4.397 -12.531  1.00 96.17           C  
ATOM   3688  CB  ALA A 256      -1.430   3.837 -10.230  1.00 96.17           C  
ATOM   3689  HB1 ALA A 256      -0.453   3.488  -9.895  1.00 96.17           H  
ATOM   3690  HB2 ALA A 256      -1.545   4.893  -9.987  1.00 96.17           H  
ATOM   3691  HB3 ALA A 256      -2.210   3.266  -9.728  1.00 96.17           H  
ATOM   3692  O   ALA A 256       0.656   3.950 -12.655  1.00 96.17           O  
ATOM   3693  N   THR A 257      -0.836   5.562 -13.050  1.00 94.57           N  
ATOM   3694  H   THR A 257      -1.780   5.884 -12.895  1.00 94.57           H  
ATOM   3695  CA  THR A 257       0.056   6.389 -13.856  1.00 94.57           C  
ATOM   3696  HA  THR A 257       1.059   5.963 -13.818  1.00 94.57           H  
ATOM   3697  C   THR A 257       0.200   7.789 -13.279  1.00 94.57           C  
ATOM   3698  CB  THR A 257      -0.392   6.353 -15.320  1.00 94.57           C  
ATOM   3699  HB  THR A 257      -0.630   5.322 -15.583  1.00 94.57           H  
ATOM   3700  O   THR A 257      -0.400   8.122 -12.257  1.00 94.57           O  
ATOM   3701  CG2 THR A 257      -1.616   7.218 -15.617  1.00 94.57           C  
ATOM   3702 HG21 THR A 257      -1.914   7.068 -16.655  1.00 94.57           H  
ATOM   3703 HG22 THR A 257      -2.442   6.916 -14.973  1.00 94.57           H  
ATOM   3704 HG23 THR A 257      -1.386   8.273 -15.468  1.00 94.57           H  
ATOM   3705  OG1 THR A 257       0.691   6.766 -16.115  1.00 94.57           O  
ATOM   3706  HG1 THR A 257       1.335   6.057 -16.046  1.00 94.57           H  
ATOM   3707  N   ILE A 258       1.041   8.610 -13.900  1.00 94.12           N  
ATOM   3708  H   ILE A 258       1.423   8.302 -14.783  1.00 94.12           H  
ATOM   3709  CA  ILE A 258       1.261   9.997 -13.500  1.00 94.12           C  
ATOM   3710  HA  ILE A 258       0.623  10.222 -12.645  1.00 94.12           H  
ATOM   3711  C   ILE A 258       0.821  10.888 -14.651  1.00 94.12           C  
ATOM   3712  CB  ILE A 258       2.715  10.235 -13.047  1.00 94.12           C  
ATOM   3713  HB  ILE A 258       3.385   9.963 -13.863  1.00 94.12           H  
ATOM   3714  O   ILE A 258       1.393  10.830 -15.738  1.00 94.12           O  
ATOM   3715  CG1 ILE A 258       3.022   9.331 -11.829  1.00 94.12           C  
ATOM   3716 HG12 ILE A 258       2.387   9.621 -10.991  1.00 94.12           H  
ATOM   3717 HG13 ILE A 258       2.794   8.294 -12.073  1.00 94.12           H  
ATOM   3718  CG2 ILE A 258       2.928  11.726 -12.703  1.00 94.12           C  
ATOM   3719 HG21 ILE A 258       2.255  12.026 -11.900  1.00 94.12           H  
ATOM   3720 HG22 ILE A 258       3.961  11.906 -12.405  1.00 94.12           H  
ATOM   3721 HG23 ILE A 258       2.730  12.346 -13.577  1.00 94.12           H  
ATOM   3722  CD1 ILE A 258       4.483   9.351 -11.387  1.00 94.12           C  
ATOM   3723 HD11 ILE A 258       5.118   9.057 -12.222  1.00 94.12           H  
ATOM   3724 HD12 ILE A 258       4.760  10.343 -11.029  1.00 94.12           H  
ATOM   3725 HD13 ILE A 258       4.618   8.642 -10.570  1.00 94.12           H  
ATOM   3726  N   ILE A 259      -0.197  11.707 -14.402  1.00 92.49           N  
ATOM   3727  H   ILE A 259      -0.567  11.735 -13.462  1.00 92.49           H  
ATOM   3728  CA  ILE A 259      -0.742  12.647 -15.383  1.00 92.49           C  
ATOM   3729  HA  ILE A 259      -0.344  12.393 -16.365  1.00 92.49           H  
ATOM   3730  C   ILE A 259      -0.277  14.067 -15.079  1.00 92.49           C  
ATOM   3731  CB  ILE A 259      -2.279  12.548 -15.499  1.00 92.49           C  
ATOM   3732  HB  ILE A 259      -2.593  13.223 -16.296  1.00 92.49           H  
ATOM   3733  O   ILE A 259       0.095  14.387 -13.945  1.00 92.49           O  
ATOM   3734  CG1 ILE A 259      -2.983  13.002 -14.201  1.00 92.49           C  
ATOM   3735 HG12 ILE A 259      -2.721  12.334 -13.380  1.00 92.49           H  
ATOM   3736 HG13 ILE A 259      -2.639  14.002 -13.935  1.00 92.49           H  
ATOM   3737  CG2 ILE A 259      -2.668  11.122 -15.933  1.00 92.49           C  
ATOM   3738 HG21 ILE A 259      -2.464  10.412 -15.131  1.00 92.49           H  
ATOM   3739 HG22 ILE A 259      -2.102  10.835 -16.820  1.00 92.49           H  
ATOM   3740 HG23 ILE A 259      -3.729  11.083 -16.179  1.00 92.49           H  
ATOM   3741  CD1 ILE A 259      -4.506  13.086 -14.326  1.00 92.49           C  
ATOM   3742 HD11 ILE A 259      -4.772  13.788 -15.116  1.00 92.49           H  
ATOM   3743 HD12 ILE A 259      -4.928  13.443 -13.386  1.00 92.49           H  
ATOM   3744 HD13 ILE A 259      -4.932  12.109 -14.555  1.00 92.49           H  
ATOM   3745  N   ARG A 260      -0.309  14.921 -16.102  1.00 90.61           N  
ATOM   3746  H   ARG A 260      -0.681  14.588 -16.980  1.00 90.61           H  
ATOM   3747  CA  ARG A 260      -0.081  16.359 -15.972  1.00 90.61           C  
ATOM   3748  HA  ARG A 260       0.327  16.574 -14.985  1.00 90.61           H  
ATOM   3749  C   ARG A 260      -1.421  17.085 -16.079  1.00 90.61           C  
ATOM   3750  CB  ARG A 260       0.943  16.805 -17.022  1.00 90.61           C  
ATOM   3751  HB2 ARG A 260       0.544  16.630 -18.021  1.00 90.61           H  
ATOM   3752  HB3 ARG A 260       1.852  16.215 -16.902  1.00 90.61           H  
ATOM   3753  O   ARG A 260      -1.871  17.355 -17.184  1.00 90.61           O  
ATOM   3754  CG  ARG A 260       1.286  18.289 -16.854  1.00 90.61           C  
ATOM   3755  HG2 ARG A 260       1.703  18.455 -15.861  1.00 90.61           H  
ATOM   3756  HG3 ARG A 260       0.386  18.893 -16.969  1.00 90.61           H  
ATOM   3757  CD  ARG A 260       2.302  18.712 -17.914  1.00 90.61           C  
ATOM   3758  HD2 ARG A 260       3.217  18.137 -17.771  1.00 90.61           H  
ATOM   3759  HD3 ARG A 260       1.888  18.490 -18.897  1.00 90.61           H  
ATOM   3760  NE  ARG A 260       2.593  20.152 -17.815  1.00 90.61           N  
ATOM   3761  HE  ARG A 260       2.059  20.668 -17.130  1.00 90.61           H  
ATOM   3762  NH1 ARG A 260       4.105  20.251 -19.534  1.00 90.61           N  
ATOM   3763 HH11 ARG A 260       3.964  19.261 -19.677  1.00 90.61           H  
ATOM   3764 HH12 ARG A 260       4.725  20.778 -20.132  1.00 90.61           H  
ATOM   3765  NH2 ARG A 260       3.585  22.111 -18.408  1.00 90.61           N  
ATOM   3766 HH21 ARG A 260       3.021  22.590 -17.720  1.00 90.61           H  
ATOM   3767 HH22 ARG A 260       4.193  22.635 -19.021  1.00 90.61           H  
ATOM   3768  CZ  ARG A 260       3.425  20.829 -18.582  1.00 90.61           C  
ATOM   3769  N   ASP A 261      -1.998  17.407 -14.931  1.00 88.68           N  
ATOM   3770  H   ASP A 261      -1.525  17.169 -14.071  1.00 88.68           H  
ATOM   3771  CA  ASP A 261      -3.262  18.128 -14.783  1.00 88.68           C  
ATOM   3772  HA  ASP A 261      -3.433  18.767 -15.650  1.00 88.68           H  
ATOM   3773  C   ASP A 261      -3.178  19.008 -13.524  1.00 88.68           C  
ATOM   3774  CB  ASP A 261      -4.415  17.119 -14.702  1.00 88.68           C  
ATOM   3775  HB2 ASP A 261      -4.244  16.437 -13.870  1.00 88.68           H  
ATOM   3776  HB3 ASP A 261      -4.450  16.537 -15.623  1.00 88.68           H  
ATOM   3777  O   ASP A 261      -3.054  18.502 -12.404  1.00 88.68           O  
ATOM   3778  CG  ASP A 261      -5.746  17.842 -14.518  1.00 88.68           C  
ATOM   3779  OD1 ASP A 261      -5.852  18.955 -15.078  1.00 88.68           O  
ATOM   3780  OD2 ASP A 261      -6.576  17.304 -13.753  1.00 88.68           O  
ATOM   3781  N   ASP A 262      -3.084  20.328 -13.711  1.00 87.63           N  
ATOM   3782  H   ASP A 262      -3.476  20.694 -14.567  1.00 87.63           H  
ATOM   3783  CA  ASP A 262      -2.744  21.297 -12.653  1.00 87.63           C  
ATOM   3784  HA  ASP A 262      -2.390  22.198 -13.154  1.00 87.63           H  
ATOM   3785  C   ASP A 262      -1.552  20.862 -11.774  1.00 87.63           C  
ATOM   3786  CB  ASP A 262      -4.004  21.692 -11.866  1.00 87.63           C  
ATOM   3787  HB2 ASP A 262      -4.538  20.796 -11.550  1.00 87.63           H  
ATOM   3788  HB3 ASP A 262      -3.708  22.238 -10.970  1.00 87.63           H  
ATOM   3789  O   ASP A 262      -1.557  20.950 -10.543  1.00 87.63           O  
ATOM   3790  CG  ASP A 262      -4.932  22.614 -12.661  1.00 87.63           C  
ATOM   3791  OD1 ASP A 262      -4.417  23.324 -13.560  1.00 87.63           O  
ATOM   3792  OD2 ASP A 262      -6.112  22.698 -12.262  1.00 87.63           O  
ATOM   3793  N   GLY A 263      -0.508  20.350 -12.434  1.00 89.50           N  
ATOM   3794  H   GLY A 263      -0.677  20.167 -13.413  1.00 89.50           H  
ATOM   3795  CA  GLY A 263       0.662  19.733 -11.808  1.00 89.50           C  
ATOM   3796  HA2 GLY A 263       1.563  20.221 -12.177  1.00 89.50           H  
ATOM   3797  HA3 GLY A 263       0.621  19.865 -10.726  1.00 89.50           H  
ATOM   3798  C   GLY A 263       0.761  18.235 -12.101  1.00 89.50           C  
ATOM   3799  O   GLY A 263      -0.044  17.671 -12.833  1.00 89.50           O  
ATOM   3800  N   TYR A 264       1.790  17.577 -11.563  1.00 93.56           N  
ATOM   3801  H   TYR A 264       2.422  18.066 -10.945  1.00 93.56           H  
ATOM   3802  CA  TYR A 264       1.931  16.125 -11.699  1.00 93.56           C  
ATOM   3803  HA  TYR A 264       1.546  15.823 -12.673  1.00 93.56           H  
ATOM   3804  C   TYR A 264       1.103  15.423 -10.627  1.00 93.56           C  
ATOM   3805  CB  TYR A 264       3.405  15.708 -11.646  1.00 93.56           C  
ATOM   3806  HB2 TYR A 264       3.460  14.619 -11.631  1.00 93.56           H  
ATOM   3807  HB3 TYR A 264       3.856  16.074 -10.724  1.00 93.56           H  
ATOM   3808  O   TYR A 264       1.334  15.645  -9.437  1.00 93.56           O  
ATOM   3809  CG  TYR A 264       4.192  16.203 -12.841  1.00 93.56           C  
ATOM   3810  CD1 TYR A 264       3.978  15.621 -14.106  1.00 93.56           C  
ATOM   3811  HD1 TYR A 264       3.281  14.803 -14.214  1.00 93.56           H  
ATOM   3812  CD2 TYR A 264       5.094  17.275 -12.701  1.00 93.56           C  
ATOM   3813  HD2 TYR A 264       5.273  17.712 -11.730  1.00 93.56           H  
ATOM   3814  CE1 TYR A 264       4.639  16.133 -15.239  1.00 93.56           C  
ATOM   3815  HE1 TYR A 264       4.465  15.701 -16.213  1.00 93.56           H  
ATOM   3816  CE2 TYR A 264       5.763  17.783 -13.830  1.00 93.56           C  
ATOM   3817  HE2 TYR A 264       6.447  18.612 -13.724  1.00 93.56           H  
ATOM   3818  OH  TYR A 264       6.137  17.744 -16.197  1.00 93.56           O  
ATOM   3819  HH  TYR A 264       6.914  18.246 -15.942  1.00 93.56           H  
ATOM   3820  CZ  TYR A 264       5.519  17.226 -15.103  1.00 93.56           C  
ATOM   3821  N   ARG A 265       0.161  14.569 -11.029  1.00 94.71           N  
ATOM   3822  H   ARG A 265       0.027  14.446 -12.023  1.00 94.71           H  
ATOM   3823  CA  ARG A 265      -0.746  13.853 -10.120  1.00 94.71           C  
ATOM   3824  HA  ARG A 265      -0.458  14.060  -9.089  1.00 94.71           H  
ATOM   3825  C   ARG A 265      -0.649  12.350 -10.314  1.00 94.71           C  
ATOM   3826  CB  ARG A 265      -2.198  14.324 -10.320  1.00 94.71           C  
ATOM   3827  HB2 ARG A 265      -2.490  14.162 -11.357  1.00 94.71           H  
ATOM   3828  HB3 ARG A 265      -2.853  13.728  -9.685  1.00 94.71           H  
ATOM   3829  O   ARG A 265      -0.514  11.883 -11.441  1.00 94.71           O  
ATOM   3830  CG  ARG A 265      -2.395  15.804  -9.969  1.00 94.71           C  
ATOM   3831  HG2 ARG A 265      -1.784  16.421 -10.628  1.00 94.71           H  
ATOM   3832  HG3 ARG A 265      -2.089  15.976  -8.938  1.00 94.71           H  
ATOM   3833  CD  ARG A 265      -3.861  16.222 -10.132  1.00 94.71           C  
ATOM   3834  HD2 ARG A 265      -4.500  15.616  -9.489  1.00 94.71           H  
ATOM   3835  HD3 ARG A 265      -4.169  16.056 -11.165  1.00 94.71           H  
ATOM   3836  NE  ARG A 265      -4.008  17.651  -9.829  1.00 94.71           N  
ATOM   3837  HE  ARG A 265      -3.810  18.263 -10.608  1.00 94.71           H  
ATOM   3838  NH1 ARG A 265      -4.752  17.514  -7.659  1.00 94.71           N  
ATOM   3839 HH11 ARG A 265      -5.142  18.058  -6.903  1.00 94.71           H  
ATOM   3840 HH12 ARG A 265      -5.141  16.607  -7.873  1.00 94.71           H  
ATOM   3841  NH2 ARG A 265      -4.060  19.476  -8.498  1.00 94.71           N  
ATOM   3842 HH21 ARG A 265      -3.785  19.858  -7.605  1.00 94.71           H  
ATOM   3843 HH22 ARG A 265      -3.744  20.004  -9.299  1.00 94.71           H  
ATOM   3844  CZ  ARG A 265      -4.285  18.204  -8.667  1.00 94.71           C  
ATOM   3845  N   LEU A 266      -0.764  11.597  -9.219  1.00 95.02           N  
ATOM   3846  H   LEU A 266      -0.909  12.061  -8.334  1.00 95.02           H  
ATOM   3847  CA  LEU A 266      -0.989  10.154  -9.309  1.00 95.02           C  
ATOM   3848  HA  LEU A 266      -0.291   9.740 -10.037  1.00 95.02           H  
ATOM   3849  C   LEU A 266      -2.415   9.909  -9.807  1.00 95.02           C  
ATOM   3850  CB  LEU A 266      -0.753   9.483  -7.946  1.00 95.02           C  
ATOM   3851  HB2 LEU A 266      -1.494   9.869  -7.246  1.00 95.02           H  
ATOM   3852  HB3 LEU A 266       0.237   9.756  -7.580  1.00 95.02           H  
ATOM   3853  O   LEU A 266      -3.363  10.474  -9.263  1.00 95.02           O  
ATOM   3854  CG  LEU A 266      -0.861   7.943  -7.985  1.00 95.02           C  
ATOM   3855  HG  LEU A 266      -1.792   7.647  -8.467  1.00 95.02           H  
ATOM   3856  CD1 LEU A 266       0.316   7.306  -8.727  1.00 95.02           C  
ATOM   3857 HD11 LEU A 266       1.262   7.607  -8.277  1.00 95.02           H  
ATOM   3858 HD12 LEU A 266       0.308   7.604  -9.775  1.00 95.02           H  
ATOM   3859 HD13 LEU A 266       0.230   6.220  -8.693  1.00 95.02           H  
ATOM   3860  CD2 LEU A 266      -0.876   7.380  -6.564  1.00 95.02           C  
ATOM   3861 HD21 LEU A 266      -1.695   7.835  -6.008  1.00 95.02           H  
ATOM   3862 HD22 LEU A 266      -1.036   6.303  -6.603  1.00 95.02           H  
ATOM   3863 HD23 LEU A 266       0.074   7.583  -6.068  1.00 95.02           H  
ATOM   3864  N   TRP A 267      -2.566   9.045 -10.798  1.00 94.36           N  
ATOM   3865  H   TRP A 267      -1.742   8.635 -11.214  1.00 94.36           H  
ATOM   3866  CA  TRP A 267      -3.835   8.727 -11.431  1.00 94.36           C  
ATOM   3867  HA  TRP A 267      -4.657   9.166 -10.865  1.00 94.36           H  
ATOM   3868  C   TRP A 267      -4.027   7.216 -11.463  1.00 94.36           C  
ATOM   3869  CB  TRP A 267      -3.846   9.345 -12.828  1.00 94.36           C  
ATOM   3870  HB2 TRP A 267      -3.486  10.371 -12.750  1.00 94.36           H  
ATOM   3871  HB3 TRP A 267      -3.162   8.802 -13.481  1.00 94.36           H  
ATOM   3872  O   TRP A 267      -3.324   6.516 -12.182  1.00 94.36           O  
ATOM   3873  CG  TRP A 267      -5.202   9.402 -13.440  1.00 94.36           C  
ATOM   3874  CD1 TRP A 267      -5.609   8.744 -14.545  1.00 94.36           C  
ATOM   3875  HD1 TRP A 267      -4.978   8.104 -15.144  1.00 94.36           H  
ATOM   3876  CD2 TRP A 267      -6.326  10.231 -13.027  1.00 94.36           C  
ATOM   3877  CE2 TRP A 267      -7.425   9.961 -13.894  1.00 94.36           C  
ATOM   3878  CE3 TRP A 267      -6.499  11.232 -12.047  1.00 94.36           C  
ATOM   3879  HE3 TRP A 267      -5.662  11.515 -11.426  1.00 94.36           H  
ATOM   3880  NE1 TRP A 267      -6.939   9.034 -14.790  1.00 94.36           N  
ATOM   3881  HE1 TRP A 267      -7.447   8.717 -15.603  1.00 94.36           H  
ATOM   3882  CH2 TRP A 267      -8.791  11.627 -12.799  1.00 94.36           C  
ATOM   3883  HH2 TRP A 267      -9.706  12.196 -12.740  1.00 94.36           H  
ATOM   3884  CZ2 TRP A 267      -8.652  10.626 -13.775  1.00 94.36           C  
ATOM   3885  HZ2 TRP A 267      -9.458  10.421 -14.464  1.00 94.36           H  
ATOM   3886  CZ3 TRP A 267      -7.714  11.935 -11.947  1.00 94.36           C  
ATOM   3887  HZ3 TRP A 267      -7.810  12.760 -11.256  1.00 94.36           H  
ATOM   3888  N   GLY A 268      -4.945   6.718 -10.641  1.00 93.35           N  
ATOM   3889  H   GLY A 268      -5.449   7.365 -10.051  1.00 93.35           H  
ATOM   3890  CA  GLY A 268      -5.203   5.292 -10.457  1.00 93.35           C  
ATOM   3891  HA2 GLY A 268      -4.454   4.692 -10.974  1.00 93.35           H  
ATOM   3892  HA3 GLY A 268      -6.172   5.055 -10.897  1.00 93.35           H  
ATOM   3893  C   GLY A 268      -5.197   4.899  -8.981  1.00 93.35           C  
ATOM   3894  O   GLY A 268      -4.366   5.343  -8.188  1.00 93.35           O  
ATOM   3895  N   ASN A 269      -6.160   4.068  -8.585  1.00 94.01           N  
ATOM   3896  H   ASN A 269      -6.855   3.788  -9.263  1.00 94.01           H  
ATOM   3897  CA  ASN A 269      -6.356   3.639  -7.195  1.00 94.01           C  
ATOM   3898  HA  ASN A 269      -5.440   3.834  -6.638  1.00 94.01           H  
ATOM   3899  C   ASN A 269      -6.614   2.128  -7.052  1.00 94.01           C  
ATOM   3900  CB  ASN A 269      -7.476   4.491  -6.577  1.00 94.01           C  
ATOM   3901  HB2 ASN A 269      -7.215   5.543  -6.687  1.00 94.01           H  
ATOM   3902  HB3 ASN A 269      -7.565   4.246  -5.518  1.00 94.01           H  
ATOM   3903  O   ASN A 269      -7.044   1.671  -5.984  1.00 94.01           O  
ATOM   3904  CG  ASN A 269      -8.832   4.273  -7.222  1.00 94.01           C  
ATOM   3905  ND2 ASN A 269      -9.805   5.091  -6.909  1.00 94.01           N  
ATOM   3906 HD21 ASN A 269     -10.646   4.939  -7.448  1.00 94.01           H  
ATOM   3907 HD22 ASN A 269      -9.624   5.956  -6.422  1.00 94.01           H  
ATOM   3908  OD1 ASN A 269      -9.044   3.365  -7.995  1.00 94.01           O  
ATOM   3909  N   ARG A 270      -6.361   1.366  -8.118  1.00 95.94           N  
ATOM   3910  H   ARG A 270      -5.967   1.803  -8.938  1.00 95.94           H  
ATOM   3911  CA  ARG A 270      -6.588  -0.076  -8.166  1.00 95.94           C  
ATOM   3912  HA  ARG A 270      -7.340  -0.315  -7.414  1.00 95.94           H  
ATOM   3913  C   ARG A 270      -5.337  -0.865  -7.796  1.00 95.94           C  
ATOM   3914  CB  ARG A 270      -7.161  -0.496  -9.526  1.00 95.94           C  
ATOM   3915  HB2 ARG A 270      -6.495  -0.176 -10.327  1.00 95.94           H  
ATOM   3916  HB3 ARG A 270      -7.233  -1.583  -9.555  1.00 95.94           H  
ATOM   3917  O   ARG A 270      -4.215  -0.402  -7.966  1.00 95.94           O  
ATOM   3918  CG  ARG A 270      -8.562   0.095  -9.741  1.00 95.94           C  
ATOM   3919  HG2 ARG A 270      -8.497   1.179  -9.844  1.00 95.94           H  
ATOM   3920  HG3 ARG A 270      -9.197  -0.143  -8.887  1.00 95.94           H  
ATOM   3921  CD  ARG A 270      -9.186  -0.492 -11.003  1.00 95.94           C  
ATOM   3922  HD2 ARG A 270      -8.525  -0.270 -11.840  1.00 95.94           H  
ATOM   3923  HD3 ARG A 270      -9.261  -1.574 -10.900  1.00 95.94           H  
ATOM   3924  NE  ARG A 270     -10.528   0.067 -11.242  1.00 95.94           N  
ATOM   3925  HE  ARG A 270     -10.914   0.684 -10.542  1.00 95.94           H  
ATOM   3926  NH1 ARG A 270     -10.461  -0.014 -13.531  1.00 95.94           N  
ATOM   3927 HH11 ARG A 270      -9.490  -0.286 -13.483  1.00 95.94           H  
ATOM   3928 HH12 ARG A 270     -10.896   0.144 -14.429  1.00 95.94           H  
ATOM   3929  NH2 ARG A 270     -12.325   0.622 -12.519  1.00 95.94           N  
ATOM   3930 HH21 ARG A 270     -12.654   1.154 -11.726  1.00 95.94           H  
ATOM   3931 HH22 ARG A 270     -12.691   0.872 -13.426  1.00 95.94           H  
ATOM   3932  CZ  ARG A 270     -11.096   0.221 -12.420  1.00 95.94           C  
ATOM   3933  N   THR A 271      -5.551  -2.051  -7.249  1.00 96.87           N  
ATOM   3934  H   THR A 271      -6.514  -2.350  -7.186  1.00 96.87           H  
ATOM   3935  CA  THR A 271      -4.528  -3.074  -7.022  1.00 96.87           C  
ATOM   3936  HA  THR A 271      -3.549  -2.600  -6.948  1.00 96.87           H  
ATOM   3937  C   THR A 271      -4.492  -4.030  -8.210  1.00 96.87           C  
ATOM   3938  CB  THR A 271      -4.781  -3.860  -5.723  1.00 96.87           C  
ATOM   3939  HB  THR A 271      -3.914  -4.493  -5.536  1.00 96.87           H  
ATOM   3940  O   THR A 271      -5.443  -4.094  -8.989  1.00 96.87           O  
ATOM   3941  CG2 THR A 271      -4.983  -2.953  -4.511  1.00 96.87           C  
ATOM   3942 HG21 THR A 271      -5.895  -2.368  -4.629  1.00 96.87           H  
ATOM   3943 HG22 THR A 271      -4.127  -2.286  -4.414  1.00 96.87           H  
ATOM   3944 HG23 THR A 271      -5.064  -3.563  -3.611  1.00 96.87           H  
ATOM   3945  OG1 THR A 271      -5.913  -4.696  -5.826  1.00 96.87           O  
ATOM   3946  HG1 THR A 271      -6.688  -4.224  -5.512  1.00 96.87           H  
ATOM   3947  N   LEU A 272      -3.443  -4.844  -8.312  1.00 95.85           N  
ATOM   3948  H   LEU A 272      -2.684  -4.741  -7.654  1.00 95.85           H  
ATOM   3949  CA  LEU A 272      -3.362  -5.918  -9.310  1.00 95.85           C  
ATOM   3950  HA  LEU A 272      -3.798  -5.554 -10.239  1.00 95.85           H  
ATOM   3951  C   LEU A 272      -4.198  -7.157  -8.924  1.00 95.85           C  
ATOM   3952  CB  LEU A 272      -1.887  -6.269  -9.590  1.00 95.85           C  
ATOM   3953  HB2 LEU A 272      -1.862  -7.044 -10.356  1.00 95.85           H  
ATOM   3954  HB3 LEU A 272      -1.454  -6.690  -8.683  1.00 95.85           H  
ATOM   3955  O   LEU A 272      -3.871  -8.275  -9.317  1.00 95.85           O  
ATOM   3956  CG  LEU A 272      -1.006  -5.103 -10.074  1.00 95.85           C  
ATOM   3957  HG  LEU A 272      -0.930  -4.348  -9.291  1.00 95.85           H  
ATOM   3958  CD1 LEU A 272       0.397  -5.632 -10.370  1.00 95.85           C  
ATOM   3959 HD11 LEU A 272       1.052  -4.811 -10.661  1.00 95.85           H  
ATOM   3960 HD12 LEU A 272       0.811  -6.127  -9.492  1.00 95.85           H  
ATOM   3961 HD13 LEU A 272       0.353  -6.337 -11.200  1.00 95.85           H  
ATOM   3962  CD2 LEU A 272      -1.549  -4.455 -11.347  1.00 95.85           C  
ATOM   3963 HD21 LEU A 272      -2.480  -3.932 -11.129  1.00 95.85           H  
ATOM   3964 HD22 LEU A 272      -1.726  -5.212 -12.110  1.00 95.85           H  
ATOM   3965 HD23 LEU A 272      -0.840  -3.721 -11.729  1.00 95.85           H  
ATOM   3966  N   SER A 273      -5.251  -7.007  -8.111  1.00 95.12           N  
ATOM   3967  H   SER A 273      -5.546  -6.071  -7.875  1.00 95.12           H  
ATOM   3968  CA  SER A 273      -6.051  -8.150  -7.671  1.00 95.12           C  
ATOM   3969  HA  SER A 273      -5.352  -8.899  -7.300  1.00 95.12           H  
ATOM   3970  C   SER A 273      -6.852  -8.764  -8.816  1.00 95.12           C  
ATOM   3971  CB  SER A 273      -7.002  -7.796  -6.527  1.00 95.12           C  
ATOM   3972  HB2 SER A 273      -6.485  -7.180  -5.792  1.00 95.12           H  
ATOM   3973  HB3 SER A 273      -7.864  -7.245  -6.905  1.00 95.12           H  
ATOM   3974  O   SER A 273      -7.552  -8.070  -9.548  1.00 95.12           O  
ATOM   3975  OG  SER A 273      -7.422  -9.001  -5.904  1.00 95.12           O  
ATOM   3976  HG  SER A 273      -6.652  -9.566  -5.804  1.00 95.12           H  
ATOM   3977  N   SER A 274      -6.818 -10.092  -8.901  1.00 93.23           N  
ATOM   3978  H   SER A 274      -6.175 -10.592  -8.303  1.00 93.23           H  
ATOM   3979  CA  SER A 274      -7.724 -10.872  -9.753  1.00 93.23           C  
ATOM   3980  HA  SER A 274      -7.775 -10.402 -10.735  1.00 93.23           H  
ATOM   3981  C   SER A 274      -9.161 -10.930  -9.213  1.00 93.23           C  
ATOM   3982  CB  SER A 274      -7.170 -12.288  -9.933  1.00 93.23           C  
ATOM   3983  HB2 SER A 274      -7.891 -12.887 -10.489  1.00 93.23           H  
ATOM   3984  HB3 SER A 274      -6.244 -12.241 -10.508  1.00 93.23           H  
ATOM   3985  O   SER A 274     -10.093 -11.188  -9.971  1.00 93.23           O  
ATOM   3986  OG  SER A 274      -6.909 -12.904  -8.680  1.00 93.23           O  
ATOM   3987  HG  SER A 274      -6.069 -12.585  -8.342  1.00 93.23           H  
ATOM   3988  N   ASP A 275      -9.361 -10.672  -7.916  1.00 94.10           N  
ATOM   3989  H   ASP A 275      -8.570 -10.375  -7.363  1.00 94.10           H  
ATOM   3990  CA  ASP A 275     -10.677 -10.617  -7.281  1.00 94.10           C  
ATOM   3991  HA  ASP A 275     -11.384 -11.206  -7.865  1.00 94.10           H  
ATOM   3992  C   ASP A 275     -11.176  -9.167  -7.249  1.00 94.10           C  
ATOM   3993  CB  ASP A 275     -10.601 -11.263  -5.885  1.00 94.10           C  
ATOM   3994  HB2 ASP A 275      -9.819 -10.763  -5.314  1.00 94.10           H  
ATOM   3995  HB3 ASP A 275     -10.306 -12.306  -6.003  1.00 94.10           H  
ATOM   3996  O   ASP A 275     -10.639  -8.316  -6.531  1.00 94.10           O  
ATOM   3997  CG  ASP A 275     -11.914 -11.220  -5.085  1.00 94.10           C  
ATOM   3998  OD1 ASP A 275     -12.940 -10.737  -5.617  1.00 94.10           O  
ATOM   3999  OD2 ASP A 275     -11.879 -11.613  -3.892  1.00 94.10           O  
ATOM   4000  N   SER A 276     -12.253  -8.892  -7.989  1.00 91.94           N  
ATOM   4001  H   SER A 276     -12.681  -9.646  -8.506  1.00 91.94           H  
ATOM   4002  CA  SER A 276     -12.862  -7.559  -8.076  1.00 91.94           C  
ATOM   4003  HA  SER A 276     -12.117  -6.874  -8.481  1.00 91.94           H  
ATOM   4004  C   SER A 276     -13.306  -7.006  -6.719  1.00 91.94           C  
ATOM   4005  CB  SER A 276     -14.053  -7.586  -9.037  1.00 91.94           C  
ATOM   4006  HB2 SER A 276     -13.715  -7.926 -10.016  1.00 91.94           H  
ATOM   4007  HB3 SER A 276     -14.457  -6.578  -9.138  1.00 91.94           H  
ATOM   4008  O   SER A 276     -13.363  -5.787  -6.538  1.00 91.94           O  
ATOM   4009  OG  SER A 276     -15.063  -8.455  -8.558  1.00 91.94           O  
ATOM   4010  HG  SER A 276     -15.664  -8.648  -9.282  1.00 91.94           H  
ATOM   4011  N   LYS A 277     -13.543  -7.868  -5.719  1.00 92.28           N  
ATOM   4012  H   LYS A 277     -13.447  -8.855  -5.913  1.00 92.28           H  
ATOM   4013  CA  LYS A 277     -13.834  -7.441  -4.345  1.00 92.28           C  
ATOM   4014  HA  LYS A 277     -14.743  -6.840  -4.363  1.00 92.28           H  
ATOM   4015  C   LYS A 277     -12.720  -6.576  -3.763  1.00 92.28           C  
ATOM   4016  CB  LYS A 277     -14.055  -8.684  -3.478  1.00 92.28           C  
ATOM   4017  HB2 LYS A 277     -13.133  -9.264  -3.439  1.00 92.28           H  
ATOM   4018  HB3 LYS A 277     -14.832  -9.298  -3.935  1.00 92.28           H  
ATOM   4019  O   LYS A 277     -13.022  -5.664  -2.991  1.00 92.28           O  
ATOM   4020  CG  LYS A 277     -14.467  -8.324  -2.046  1.00 92.28           C  
ATOM   4021  HG2 LYS A 277     -13.655  -7.797  -1.544  1.00 92.28           H  
ATOM   4022  HG3 LYS A 277     -15.351  -7.687  -2.069  1.00 92.28           H  
ATOM   4023  CD  LYS A 277     -14.776  -9.598  -1.265  1.00 92.28           C  
ATOM   4024  HD2 LYS A 277     -15.604 -10.117  -1.749  1.00 92.28           H  
ATOM   4025  HD3 LYS A 277     -13.899 -10.245  -1.270  1.00 92.28           H  
ATOM   4026  CE  LYS A 277     -15.151  -9.226   0.169  1.00 92.28           C  
ATOM   4027  HE2 LYS A 277     -15.962  -8.499   0.138  1.00 92.28           H  
ATOM   4028  HE3 LYS A 277     -14.290  -8.751   0.639  1.00 92.28           H  
ATOM   4029  NZ  LYS A 277     -15.567 -10.429   0.926  1.00 92.28           N  
ATOM   4030  HZ1 LYS A 277     -15.808 -10.190   1.877  1.00 92.28           H  
ATOM   4031  HZ2 LYS A 277     -14.822 -11.112   0.928  1.00 92.28           H  
ATOM   4032  HZ3 LYS A 277     -16.369 -10.852   0.480  1.00 92.28           H  
ATOM   4033  N   TRP A 278     -11.467  -6.851  -4.124  1.00 94.97           N  
ATOM   4034  H   TRP A 278     -11.332  -7.575  -4.815  1.00 94.97           H  
ATOM   4035  CA  TRP A 278     -10.263  -6.186  -3.620  1.00 94.97           C  
ATOM   4036  HA  TRP A 278     -10.536  -5.556  -2.774  1.00 94.97           H  
ATOM   4037  C   TRP A 278      -9.622  -5.248  -4.648  1.00 94.97           C  
ATOM   4038  CB  TRP A 278      -9.273  -7.237  -3.112  1.00 94.97           C  
ATOM   4039  HB2 TRP A 278      -8.426  -6.721  -2.660  1.00 94.97           H  
ATOM   4040  HB3 TRP A 278      -8.906  -7.808  -3.964  1.00 94.97           H  
ATOM   4041  O   TRP A 278      -8.462  -4.874  -4.486  1.00 94.97           O  
ATOM   4042  CG  TRP A 278      -9.824  -8.185  -2.096  1.00 94.97           C  
ATOM   4043  CD1 TRP A 278     -10.154  -9.468  -2.336  1.00 94.97           C  
ATOM   4044  HD1 TRP A 278     -10.070  -9.953  -3.298  1.00 94.97           H  
ATOM   4045  CD2 TRP A 278     -10.182  -7.934  -0.707  1.00 94.97           C  
ATOM   4046  CE2 TRP A 278     -10.730  -9.136  -0.160  1.00 94.97           C  
ATOM   4047  CE3 TRP A 278     -10.107  -6.808   0.140  1.00 94.97           C  
ATOM   4048  HE3 TRP A 278      -9.716  -5.882  -0.254  1.00 94.97           H  
ATOM   4049  NE1 TRP A 278     -10.697 -10.037  -1.207  1.00 94.97           N  
ATOM   4050  HE1 TRP A 278     -11.129 -10.949  -1.261  1.00 94.97           H  
ATOM   4051  CH2 TRP A 278     -11.075  -8.074   1.991  1.00 94.97           C  
ATOM   4052  HH2 TRP A 278     -11.415  -8.107   3.015  1.00 94.97           H  
ATOM   4053  CZ2 TRP A 278     -11.166  -9.216   1.172  1.00 94.97           C  
ATOM   4054  HZ2 TRP A 278     -11.572 -10.139   1.557  1.00 94.97           H  
ATOM   4055  CZ3 TRP A 278     -10.549  -6.876   1.474  1.00 94.97           C  
ATOM   4056  HZ3 TRP A 278     -10.492  -5.998   2.101  1.00 94.97           H  
ATOM   4057  N   ALA A 279     -10.374  -4.840  -5.677  1.00 93.68           N  
ATOM   4058  H   ALA A 279     -11.294  -5.236  -5.800  1.00 93.68           H  
ATOM   4059  CA  ALA A 279      -9.872  -3.959  -6.726  1.00 93.68           C  
ATOM   4060  HA  ALA A 279      -9.065  -4.468  -7.252  1.00 93.68           H  
ATOM   4061  C   ALA A 279      -9.300  -2.651  -6.160  1.00 93.68           C  
ATOM   4062  CB  ALA A 279     -11.001  -3.691  -7.728  1.00 93.68           C  
ATOM   4063  HB1 ALA A 279     -11.327  -4.629  -8.178  1.00 93.68           H  
ATOM   4064  HB2 ALA A 279     -11.847  -3.213  -7.234  1.00 93.68           H  
ATOM   4065  HB3 ALA A 279     -10.635  -3.037  -8.519  1.00 93.68           H  
ATOM   4066  O   ALA A 279      -8.200  -2.268  -6.530  1.00 93.68           O  
ATOM   4067  N   PHE A 280      -9.980  -1.989  -5.218  1.00 95.22           N  
ATOM   4068  H   PHE A 280     -10.886  -2.341  -4.941  1.00 95.22           H  
ATOM   4069  CA  PHE A 280      -9.509  -0.717  -4.658  1.00 95.22           C  
ATOM   4070  HA  PHE A 280      -9.045  -0.149  -5.464  1.00 95.22           H  
ATOM   4071  C   PHE A 280      -8.450  -0.889  -3.567  1.00 95.22           C  
ATOM   4072  CB  PHE A 280     -10.689   0.109  -4.136  1.00 95.22           C  
ATOM   4073  HB2 PHE A 280     -11.223  -0.463  -3.377  1.00 95.22           H  
ATOM   4074  HB3 PHE A 280     -10.301   1.009  -3.660  1.00 95.22           H  
ATOM   4075  O   PHE A 280      -8.657  -1.601  -2.580  1.00 95.22           O  
ATOM   4076  CG  PHE A 280     -11.643   0.542  -5.227  1.00 95.22           C  
ATOM   4077  CD1 PHE A 280     -11.175   1.359  -6.273  1.00 95.22           C  
ATOM   4078  HD1 PHE A 280     -10.145   1.681  -6.304  1.00 95.22           H  
ATOM   4079  CD2 PHE A 280     -12.986   0.118  -5.216  1.00 95.22           C  
ATOM   4080  HD2 PHE A 280     -13.355  -0.507  -4.415  1.00 95.22           H  
ATOM   4081  CE1 PHE A 280     -12.041   1.745  -7.307  1.00 95.22           C  
ATOM   4082  HE1 PHE A 280     -11.671   2.346  -8.125  1.00 95.22           H  
ATOM   4083  CE2 PHE A 280     -13.854   0.513  -6.250  1.00 95.22           C  
ATOM   4084  HE2 PHE A 280     -14.886   0.193  -6.251  1.00 95.22           H  
ATOM   4085  CZ  PHE A 280     -13.380   1.325  -7.296  1.00 95.22           C  
ATOM   4086  HZ  PHE A 280     -14.034   1.622  -8.102  1.00 95.22           H  
ATOM   4087  N   VAL A 281      -7.354  -0.130  -3.674  1.00 95.38           N  
ATOM   4088  H   VAL A 281      -7.230   0.421  -4.511  1.00 95.38           H  
ATOM   4089  CA  VAL A 281      -6.286  -0.128  -2.661  1.00 95.38           C  
ATOM   4090  HA  VAL A 281      -5.964  -1.160  -2.525  1.00 95.38           H  
ATOM   4091  C   VAL A 281      -6.789   0.359  -1.299  1.00 95.38           C  
ATOM   4092  CB  VAL A 281      -5.068   0.679  -3.158  1.00 95.38           C  
ATOM   4093  HB  VAL A 281      -4.859   0.372  -4.183  1.00 95.38           H  
ATOM   4094  O   VAL A 281      -6.393  -0.172  -0.264  1.00 95.38           O  
ATOM   4095  CG1 VAL A 281      -5.282   2.202  -3.154  1.00 95.38           C  
ATOM   4096 HG11 VAL A 281      -5.336   2.585  -2.135  1.00 95.38           H  
ATOM   4097 HG12 VAL A 281      -6.199   2.455  -3.687  1.00 95.38           H  
ATOM   4098 HG13 VAL A 281      -4.446   2.679  -3.666  1.00 95.38           H  
ATOM   4099  CG2 VAL A 281      -3.830   0.351  -2.320  1.00 95.38           C  
ATOM   4100 HG21 VAL A 281      -3.961   0.692  -1.293  1.00 95.38           H  
ATOM   4101 HG22 VAL A 281      -2.955   0.833  -2.757  1.00 95.38           H  
ATOM   4102 HG23 VAL A 281      -3.658  -0.725  -2.322  1.00 95.38           H  
ATOM   4103  N   THR A 282      -7.724   1.315  -1.278  1.00 94.66           N  
ATOM   4104  H   THR A 282      -8.075   1.665  -2.157  1.00 94.66           H  
ATOM   4105  CA  THR A 282      -8.326   1.849  -0.044  1.00 94.66           C  
ATOM   4106  HA  THR A 282      -7.543   2.250   0.600  1.00 94.66           H  
ATOM   4107  C   THR A 282      -9.058   0.770   0.746  1.00 94.66           C  
ATOM   4108  CB  THR A 282      -9.319   2.977  -0.351  1.00 94.66           C  
ATOM   4109  HB  THR A 282      -9.826   3.268   0.569  1.00 94.66           H  
ATOM   4110  O   THR A 282      -8.940   0.721   1.971  1.00 94.66           O  
ATOM   4111  CG2 THR A 282      -8.623   4.193  -0.952  1.00 94.66           C  
ATOM   4112 HG21 THR A 282      -7.856   4.546  -0.263  1.00 94.66           H  
ATOM   4113 HG22 THR A 282      -8.171   3.943  -1.912  1.00 94.66           H  
ATOM   4114 HG23 THR A 282      -9.358   4.986  -1.090  1.00 94.66           H  
ATOM   4115  OG1 THR A 282     -10.269   2.537  -1.292  1.00 94.66           O  
ATOM   4116  HG1 THR A 282     -11.095   2.970  -1.062  1.00 94.66           H  
ATOM   4117  N   ARG A 283      -9.743  -0.149   0.059  1.00 95.31           N  
ATOM   4118  H   ARG A 283      -9.806  -0.034  -0.943  1.00 95.31           H  
ATOM   4119  CA  ARG A 283     -10.440  -1.275   0.685  1.00 95.31           C  
ATOM   4120  HA  ARG A 283     -11.115  -0.889   1.449  1.00 95.31           H  
ATOM   4121  C   ARG A 283      -9.473  -2.230   1.368  1.00 95.31           C  
ATOM   4122  CB  ARG A 283     -11.278  -1.996  -0.372  1.00 95.31           C  
ATOM   4123  HB2 ARG A 283     -12.005  -1.293  -0.780  1.00 95.31           H  
ATOM   4124  HB3 ARG A 283     -10.644  -2.341  -1.188  1.00 95.31           H  
ATOM   4125  O   ARG A 283      -9.694  -2.610   2.518  1.00 95.31           O  
ATOM   4126  CG  ARG A 283     -11.994  -3.208   0.237  1.00 95.31           C  
ATOM   4127  HG2 ARG A 283     -11.271  -4.005   0.410  1.00 95.31           H  
ATOM   4128  HG3 ARG A 283     -12.461  -2.942   1.185  1.00 95.31           H  
ATOM   4129  CD  ARG A 283     -13.053  -3.717  -0.729  1.00 95.31           C  
ATOM   4130  HD2 ARG A 283     -12.644  -3.675  -1.738  1.00 95.31           H  
ATOM   4131  HD3 ARG A 283     -13.298  -4.749  -0.477  1.00 95.31           H  
ATOM   4132  NE  ARG A 283     -14.262  -2.897  -0.646  1.00 95.31           N  
ATOM   4133  HE  ARG A 283     -14.269  -2.133   0.015  1.00 95.31           H  
ATOM   4134  NH1 ARG A 283     -15.376  -3.770  -2.440  1.00 95.31           N  
ATOM   4135 HH11 ARG A 283     -14.554  -4.315  -2.657  1.00 95.31           H  
ATOM   4136 HH12 ARG A 283     -16.157  -3.736  -3.080  1.00 95.31           H  
ATOM   4137  NH2 ARG A 283     -16.329  -2.199  -1.122  1.00 95.31           N  
ATOM   4138 HH21 ARG A 283     -17.160  -2.139  -1.693  1.00 95.31           H  
ATOM   4139 HH22 ARG A 283     -16.235  -1.666  -0.269  1.00 95.31           H  
ATOM   4140  CZ  ARG A 283     -15.321  -2.962  -1.413  1.00 95.31           C  
ATOM   4141  N   VAL A 284      -8.397  -2.608   0.674  1.00 95.49           N  
ATOM   4142  H   VAL A 284      -8.287  -2.244  -0.262  1.00 95.49           H  
ATOM   4143  CA  VAL A 284      -7.367  -3.505   1.223  1.00 95.49           C  
ATOM   4144  HA  VAL A 284      -7.843  -4.434   1.537  1.00 95.49           H  
ATOM   4145  C   VAL A 284      -6.742  -2.875   2.469  1.00 95.49           C  
ATOM   4146  CB  VAL A 284      -6.293  -3.844   0.171  1.00 95.49           C  
ATOM   4147  HB  VAL A 284      -5.776  -2.933  -0.131  1.00 95.49           H  
ATOM   4148  O   VAL A 284      -6.734  -3.490   3.533  1.00 95.49           O  
ATOM   4149  CG1 VAL A 284      -5.267  -4.837   0.730  1.00 95.49           C  
ATOM   4150 HG11 VAL A 284      -4.720  -4.390   1.560  1.00 95.49           H  
ATOM   4151 HG12 VAL A 284      -5.765  -5.741   1.082  1.00 95.49           H  
ATOM   4152 HG13 VAL A 284      -4.547  -5.099  -0.046  1.00 95.49           H  
ATOM   4153  CG2 VAL A 284      -6.920  -4.485  -1.072  1.00 95.49           C  
ATOM   4154 HG21 VAL A 284      -7.632  -3.808  -1.545  1.00 95.49           H  
ATOM   4155 HG22 VAL A 284      -7.422  -5.416  -0.808  1.00 95.49           H  
ATOM   4156 HG23 VAL A 284      -6.139  -4.690  -1.803  1.00 95.49           H  
ATOM   4157  N   ARG A 285      -6.328  -1.607   2.369  1.00 94.40           N  
ATOM   4158  H   ARG A 285      -6.406  -1.155   1.469  1.00 94.40           H  
ATOM   4159  CA  ARG A 285      -5.689  -0.872   3.470  1.00 94.40           C  
ATOM   4160  HA  ARG A 285      -4.844  -1.454   3.838  1.00 94.40           H  
ATOM   4161  C   ARG A 285      -6.609  -0.676   4.671  1.00 94.40           C  
ATOM   4162  CB  ARG A 285      -5.189   0.480   2.954  1.00 94.40           C  
ATOM   4163  HB2 ARG A 285      -6.011   1.026   2.491  1.00 94.40           H  
ATOM   4164  HB3 ARG A 285      -4.823   1.063   3.799  1.00 94.40           H  
ATOM   4165  O   ARG A 285      -6.170  -0.859   5.804  1.00 94.40           O  
ATOM   4166  CG  ARG A 285      -4.050   0.296   1.942  1.00 94.40           C  
ATOM   4167  HG2 ARG A 285      -3.241  -0.271   2.402  1.00 94.40           H  
ATOM   4168  HG3 ARG A 285      -4.390  -0.271   1.075  1.00 94.40           H  
ATOM   4169  CD  ARG A 285      -3.525   1.650   1.475  1.00 94.40           C  
ATOM   4170  HD2 ARG A 285      -2.931   1.499   0.573  1.00 94.40           H  
ATOM   4171  HD3 ARG A 285      -4.361   2.308   1.238  1.00 94.40           H  
ATOM   4172  NE  ARG A 285      -2.653   2.222   2.505  1.00 94.40           N  
ATOM   4173  HE  ARG A 285      -1.985   1.592   2.925  1.00 94.40           H  
ATOM   4174  NH1 ARG A 285      -3.316   4.436   2.461  1.00 94.40           N  
ATOM   4175 HH11 ARG A 285      -4.191   4.246   1.994  1.00 94.40           H  
ATOM   4176 HH12 ARG A 285      -3.191   5.342   2.890  1.00 94.40           H  
ATOM   4177  NH2 ARG A 285      -1.652   3.761   3.761  1.00 94.40           N  
ATOM   4178 HH21 ARG A 285      -1.070   3.068   4.209  1.00 94.40           H  
ATOM   4179 HH22 ARG A 285      -1.672   4.686   4.166  1.00 94.40           H  
ATOM   4180  CZ  ARG A 285      -2.559   3.473   2.892  1.00 94.40           C  
ATOM   4181  N   THR A 286      -7.880  -0.354   4.435  1.00 93.51           N  
ATOM   4182  H   THR A 286      -8.160  -0.175   3.481  1.00 93.51           H  
ATOM   4183  CA  THR A 286      -8.878  -0.207   5.505  1.00 93.51           C  
ATOM   4184  HA  THR A 286      -8.512   0.524   6.225  1.00 93.51           H  
ATOM   4185  C   THR A 286      -9.064  -1.524   6.251  1.00 93.51           C  
ATOM   4186  CB  THR A 286     -10.219   0.293   4.947  1.00 93.51           C  
ATOM   4187  HB  THR A 286     -10.590  -0.413   4.203  1.00 93.51           H  
ATOM   4188  O   THR A 286      -9.015  -1.547   7.479  1.00 93.51           O  
ATOM   4189  CG2 THR A 286     -11.295   0.491   6.016  1.00 93.51           C  
ATOM   4190 HG21 THR A 286     -12.197   0.884   5.547  1.00 93.51           H  
ATOM   4191 HG22 THR A 286     -10.959   1.205   6.768  1.00 93.51           H  
ATOM   4192 HG23 THR A 286     -11.535  -0.455   6.500  1.00 93.51           H  
ATOM   4193  OG1 THR A 286     -10.018   1.541   4.333  1.00 93.51           O  
ATOM   4194  HG1 THR A 286      -9.680   1.378   3.449  1.00 93.51           H  
ATOM   4195  N   MET A 287      -9.199  -2.637   5.523  1.00 93.97           N  
ATOM   4196  H   MET A 287      -9.199  -2.566   4.515  1.00 93.97           H  
ATOM   4197  CA  MET A 287      -9.318  -3.966   6.125  1.00 93.97           C  
ATOM   4198  HA  MET A 287     -10.173  -3.963   6.801  1.00 93.97           H  
ATOM   4199  C   MET A 287      -8.093  -4.325   6.973  1.00 93.97           C  
ATOM   4200  CB  MET A 287      -9.565  -4.995   5.010  1.00 93.97           C  
ATOM   4201  HB2 MET A 287     -10.446  -4.701   4.441  1.00 93.97           H  
ATOM   4202  HB3 MET A 287      -8.711  -5.009   4.332  1.00 93.97           H  
ATOM   4203  O   MET A 287      -8.240  -4.773   8.110  1.00 93.97           O  
ATOM   4204  CG  MET A 287      -9.781  -6.414   5.543  1.00 93.97           C  
ATOM   4205  HG2 MET A 287      -9.864  -7.091   4.693  1.00 93.97           H  
ATOM   4206  HG3 MET A 287      -8.907  -6.715   6.120  1.00 93.97           H  
ATOM   4207  SD  MET A 287     -11.254  -6.618   6.578  1.00 93.97           S  
ATOM   4208  CE  MET A 287     -11.004  -8.309   7.171  1.00 93.97           C  
ATOM   4209  HE1 MET A 287     -10.116  -8.342   7.802  1.00 93.97           H  
ATOM   4210  HE2 MET A 287     -10.879  -8.986   6.325  1.00 93.97           H  
ATOM   4211  HE3 MET A 287     -11.868  -8.616   7.760  1.00 93.97           H  
ATOM   4212  N   ASP A 288      -6.886  -4.104   6.455  1.00 93.52           N  
ATOM   4213  H   ASP A 288      -6.815  -3.745   5.514  1.00 93.52           H  
ATOM   4214  CA  ASP A 288      -5.654  -4.430   7.176  1.00 93.52           C  
ATOM   4215  HA  ASP A 288      -5.684  -5.473   7.491  1.00 93.52           H  
ATOM   4216  C   ASP A 288      -5.463  -3.604   8.445  1.00 93.52           C  
ATOM   4217  CB  ASP A 288      -4.451  -4.245   6.258  1.00 93.52           C  
ATOM   4218  HB2 ASP A 288      -3.539  -4.336   6.848  1.00 93.52           H  
ATOM   4219  HB3 ASP A 288      -4.474  -3.246   5.823  1.00 93.52           H  
ATOM   4220  O   ASP A 288      -5.064  -4.146   9.477  1.00 93.52           O  
ATOM   4221  CG  ASP A 288      -4.407  -5.293   5.157  1.00 93.52           C  
ATOM   4222  OD1 ASP A 288      -4.653  -6.499   5.414  1.00 93.52           O  
ATOM   4223  OD2 ASP A 288      -3.996  -4.931   4.041  1.00 93.52           O  
ATOM   4224  N   LEU A 289      -5.777  -2.308   8.397  1.00 91.37           N  
ATOM   4225  H   LEU A 289      -6.089  -1.912   7.522  1.00 91.37           H  
ATOM   4226  CA  LEU A 289      -5.634  -1.439   9.561  1.00 91.37           C  
ATOM   4227  HA  LEU A 289      -4.673  -1.658  10.028  1.00 91.37           H  
ATOM   4228  C   LEU A 289      -6.665  -1.738  10.641  1.00 91.37           C  
ATOM   4229  CB  LEU A 289      -5.671   0.030   9.126  1.00 91.37           C  
ATOM   4230  HB2 LEU A 289      -6.506   0.182   8.443  1.00 91.37           H  
ATOM   4231  HB3 LEU A 289      -5.826   0.665   9.998  1.00 91.37           H  
ATOM   4232  O   LEU A 289      -6.310  -1.725  11.818  1.00 91.37           O  
ATOM   4233  CG  LEU A 289      -4.356   0.439   8.449  1.00 91.37           C  
ATOM   4234  HG  LEU A 289      -4.106  -0.274   7.663  1.00 91.37           H  
ATOM   4235  CD1 LEU A 289      -4.502   1.810   7.818  1.00 91.37           C  
ATOM   4236 HD11 LEU A 289      -4.764   2.544   8.579  1.00 91.37           H  
ATOM   4237 HD12 LEU A 289      -5.281   1.753   7.058  1.00 91.37           H  
ATOM   4238 HD13 LEU A 289      -3.570   2.091   7.326  1.00 91.37           H  
ATOM   4239  CD2 LEU A 289      -3.183   0.515   9.431  1.00 91.37           C  
ATOM   4240 HD21 LEU A 289      -3.362   1.289  10.177  1.00 91.37           H  
ATOM   4241 HD22 LEU A 289      -3.020  -0.441   9.928  1.00 91.37           H  
ATOM   4242 HD23 LEU A 289      -2.278   0.744   8.868  1.00 91.37           H  
ATOM   4243  N   VAL A 290      -7.897  -2.084  10.263  1.00 91.81           N  
ATOM   4244  H   VAL A 290      -8.132  -2.048   9.281  1.00 91.81           H  
ATOM   4245  CA  VAL A 290      -8.904  -2.566  11.217  1.00 91.81           C  
ATOM   4246  HA  VAL A 290      -9.026  -1.822  12.005  1.00 91.81           H  
ATOM   4247  C   VAL A 290      -8.422  -3.851  11.892  1.00 91.81           C  
ATOM   4248  CB  VAL A 290     -10.267  -2.751  10.521  1.00 91.81           C  
ATOM   4249  HB  VAL A 290     -10.129  -3.322   9.602  1.00 91.81           H  
ATOM   4250  O   VAL A 290      -8.418  -3.925  13.121  1.00 91.81           O  
ATOM   4251  CG1 VAL A 290     -11.287  -3.491  11.397  1.00 91.81           C  
ATOM   4252 HG11 VAL A 290     -11.389  -2.994  12.362  1.00 91.81           H  
ATOM   4253 HG12 VAL A 290     -12.257  -3.500  10.900  1.00 91.81           H  
ATOM   4254 HG13 VAL A 290     -10.977  -4.524  11.548  1.00 91.81           H  
ATOM   4255  CG2 VAL A 290     -10.876  -1.388  10.172  1.00 91.81           C  
ATOM   4256 HG21 VAL A 290     -11.778  -1.529   9.577  1.00 91.81           H  
ATOM   4257 HG22 VAL A 290     -11.131  -0.851  11.086  1.00 91.81           H  
ATOM   4258 HG23 VAL A 290     -10.174  -0.785   9.597  1.00 91.81           H  
ATOM   4259  N   MET A 291      -7.951  -4.839  11.121  1.00 91.03           N  
ATOM   4260  H   MET A 291      -7.946  -4.711  10.120  1.00 91.03           H  
ATOM   4261  CA  MET A 291      -7.432  -6.095  11.681  1.00 91.03           C  
ATOM   4262  HA  MET A 291      -8.224  -6.589  12.243  1.00 91.03           H  
ATOM   4263  C   MET A 291      -6.272  -5.859  12.654  1.00 91.03           C  
ATOM   4264  CB  MET A 291      -6.958  -7.032  10.561  1.00 91.03           C  
ATOM   4265  HB2 MET A 291      -6.309  -6.484   9.878  1.00 91.03           H  
ATOM   4266  HB3 MET A 291      -6.377  -7.839  11.007  1.00 91.03           H  
ATOM   4267  O   MET A 291      -6.247  -6.426  13.747  1.00 91.03           O  
ATOM   4268  CG  MET A 291      -8.115  -7.666   9.784  1.00 91.03           C  
ATOM   4269  HG2 MET A 291      -8.666  -6.893   9.249  1.00 91.03           H  
ATOM   4270  HG3 MET A 291      -8.797  -8.125  10.499  1.00 91.03           H  
ATOM   4271  SD  MET A 291      -7.599  -8.954   8.607  1.00 91.03           S  
ATOM   4272  CE  MET A 291      -6.609  -7.967   7.457  1.00 91.03           C  
ATOM   4273  HE1 MET A 291      -7.179  -7.101   7.120  1.00 91.03           H  
ATOM   4274  HE2 MET A 291      -6.319  -8.567   6.595  1.00 91.03           H  
ATOM   4275  HE3 MET A 291      -5.714  -7.611   7.967  1.00 91.03           H  
ATOM   4276  N   ASP A 292      -5.321  -5.004  12.288  1.00 89.60           N  
ATOM   4277  H   ASP A 292      -5.360  -4.593  11.366  1.00 89.60           H  
ATOM   4278  CA  ASP A 292      -4.135  -4.789  13.110  1.00 89.60           C  
ATOM   4279  HA  ASP A 292      -3.824  -5.749  13.521  1.00 89.60           H  
ATOM   4280  C   ASP A 292      -4.396  -3.899  14.329  1.00 89.60           C  
ATOM   4281  CB  ASP A 292      -2.994  -4.283  12.231  1.00 89.60           C  
ATOM   4282  HB2 ASP A 292      -2.236  -3.843  12.879  1.00 89.60           H  
ATOM   4283  HB3 ASP A 292      -3.351  -3.506  11.555  1.00 89.60           H  
ATOM   4284  O   ASP A 292      -3.787  -4.122  15.378  1.00 89.60           O  
ATOM   4285  CG  ASP A 292      -2.331  -5.421  11.442  1.00 89.60           C  
ATOM   4286  OD1 ASP A 292      -2.766  -6.590  11.481  1.00 89.60           O  
ATOM   4287  OD2 ASP A 292      -1.254  -5.171  10.873  1.00 89.60           O  
ATOM   4288  N   ALA A 293      -5.340  -2.960  14.244  1.00 88.56           N  
ATOM   4289  H   ALA A 293      -5.794  -2.798  13.357  1.00 88.56           H  
ATOM   4290  CA  ALA A 293      -5.830  -2.224  15.406  1.00 88.56           C  
ATOM   4291  HA  ALA A 293      -4.990  -1.746  15.911  1.00 88.56           H  
ATOM   4292  C   ALA A 293      -6.500  -3.161  16.419  1.00 88.56           C  
ATOM   4293  CB  ALA A 293      -6.797  -1.140  14.930  1.00 88.56           C  
ATOM   4294  HB1 ALA A 293      -7.133  -0.545  15.779  1.00 88.56           H  
ATOM   4295  HB2 ALA A 293      -7.660  -1.598  14.445  1.00 88.56           H  
ATOM   4296  HB3 ALA A 293      -6.295  -0.487  14.216  1.00 88.56           H  
ATOM   4297  O   ALA A 293      -6.239  -3.061  17.617  1.00 88.56           O  
ATOM   4298  N   ILE A 294      -7.294  -4.130  15.951  1.00 88.93           N  
ATOM   4299  H   ILE A 294      -7.493  -4.150  14.961  1.00 88.93           H  
ATOM   4300  CA  ILE A 294      -7.924  -5.132  16.822  1.00 88.93           C  
ATOM   4301  HA  ILE A 294      -8.474  -4.607  17.603  1.00 88.93           H  
ATOM   4302  C   ILE A 294      -6.861  -5.990  17.517  1.00 88.93           C  
ATOM   4303  CB  ILE A 294      -8.928  -5.987  16.021  1.00 88.93           C  
ATOM   4304  HB  ILE A 294      -8.425  -6.371  15.133  1.00 88.93           H  
ATOM   4305  O   ILE A 294      -6.939  -6.172  18.735  1.00 88.93           O  
ATOM   4306  CG1 ILE A 294     -10.128  -5.120  15.580  1.00 88.93           C  
ATOM   4307 HG12 ILE A 294      -9.794  -4.132  15.263  1.00 88.93           H  
ATOM   4308 HG13 ILE A 294     -10.804  -4.974  16.423  1.00 88.93           H  
ATOM   4309  CG2 ILE A 294      -9.428  -7.190  16.848  1.00 88.93           C  
ATOM   4310 HG21 ILE A 294      -9.881  -6.850  17.779  1.00 88.93           H  
ATOM   4311 HG22 ILE A 294     -10.169  -7.759  16.286  1.00 88.93           H  
ATOM   4312 HG23 ILE A 294      -8.608  -7.872  17.074  1.00 88.93           H  
ATOM   4313  CD1 ILE A 294     -10.899  -5.743  14.413  1.00 88.93           C  
ATOM   4314 HD11 ILE A 294     -10.241  -5.857  13.551  1.00 88.93           H  
ATOM   4315 HD12 ILE A 294     -11.728  -5.090  14.138  1.00 88.93           H  
ATOM   4316 HD13 ILE A 294     -11.285  -6.724  14.689  1.00 88.93           H  
ATOM   4317  N   LEU A 295      -5.854  -6.468  16.776  1.00 86.78           N  
ATOM   4318  H   LEU A 295      -5.875  -6.291  15.782  1.00 86.78           H  
ATOM   4319  CA  LEU A 295      -4.751  -7.262  17.330  1.00 86.78           C  
ATOM   4320  HA  LEU A 295      -5.165  -8.135  17.835  1.00 86.78           H  
ATOM   4321  C   LEU A 295      -3.954  -6.489  18.389  1.00 86.78           C  
ATOM   4322  CB  LEU A 295      -3.812  -7.712  16.195  1.00 86.78           C  
ATOM   4323  HB2 LEU A 295      -2.883  -8.077  16.634  1.00 86.78           H  
ATOM   4324  HB3 LEU A 295      -3.567  -6.844  15.584  1.00 86.78           H  
ATOM   4325  O   LEU A 295      -3.633  -7.038  19.443  1.00 86.78           O  
ATOM   4326  CG  LEU A 295      -4.378  -8.820  15.290  1.00 86.78           C  
ATOM   4327  HG  LEU A 295      -5.359  -8.532  14.912  1.00 86.78           H  
ATOM   4328  CD1 LEU A 295      -3.439  -9.045  14.105  1.00 86.78           C  
ATOM   4329 HD11 LEU A 295      -2.454  -9.350  14.457  1.00 86.78           H  
ATOM   4330 HD12 LEU A 295      -3.361  -8.117  13.539  1.00 86.78           H  
ATOM   4331 HD13 LEU A 295      -3.870  -9.813  13.462  1.00 86.78           H  
ATOM   4332  CD2 LEU A 295      -4.513 -10.154  16.028  1.00 86.78           C  
ATOM   4333 HD21 LEU A 295      -4.863 -10.922  15.339  1.00 86.78           H  
ATOM   4334 HD22 LEU A 295      -5.250 -10.066  16.826  1.00 86.78           H  
ATOM   4335 HD23 LEU A 295      -3.555 -10.454  16.453  1.00 86.78           H  
ATOM   4336  N   ALA A 296      -3.643  -5.217  18.129  1.00 83.11           N  
ATOM   4337  H   ALA A 296      -3.912  -4.821  17.240  1.00 83.11           H  
ATOM   4338  CA  ALA A 296      -2.923  -4.372  19.078  1.00 83.11           C  
ATOM   4339  HA  ALA A 296      -2.046  -4.912  19.435  1.00 83.11           H  
ATOM   4340  C   ALA A 296      -3.781  -4.029  20.310  1.00 83.11           C  
ATOM   4341  CB  ALA A 296      -2.449  -3.116  18.337  1.00 83.11           C  
ATOM   4342  HB1 ALA A 296      -1.882  -2.480  19.017  1.00 83.11           H  
ATOM   4343  HB2 ALA A 296      -3.306  -2.556  17.963  1.00 83.11           H  
ATOM   4344  HB3 ALA A 296      -1.816  -3.397  17.495  1.00 83.11           H  
ATOM   4345  O   ALA A 296      -3.297  -4.095  21.442  1.00 83.11           O  
ATOM   4346  N   GLY A 297      -5.059  -3.705  20.097  1.00 80.48           N  
ATOM   4347  H   GLY A 297      -5.378  -3.657  19.140  1.00 80.48           H  
ATOM   4348  CA  GLY A 297      -5.983  -3.229  21.124  1.00 80.48           C  
ATOM   4349  HA2 GLY A 297      -6.858  -2.812  20.626  1.00 80.48           H  
ATOM   4350  HA3 GLY A 297      -5.506  -2.436  21.700  1.00 80.48           H  
ATOM   4351  C   GLY A 297      -6.477  -4.299  22.096  1.00 80.48           C  
ATOM   4352  O   GLY A 297      -6.836  -3.954  23.217  1.00 80.48           O  
ATOM   4353  N   HIS A 298      -6.466  -5.583  21.720  1.00 82.83           N  
ATOM   4354  H   HIS A 298      -6.227  -5.789  20.761  1.00 82.83           H  
ATOM   4355  CA  HIS A 298      -7.022  -6.674  22.539  1.00 82.83           C  
ATOM   4356  HA  HIS A 298      -7.543  -6.238  23.392  1.00 82.83           H  
ATOM   4357  C   HIS A 298      -5.984  -7.606  23.156  1.00 82.83           C  
ATOM   4358  CB  HIS A 298      -8.076  -7.453  21.753  1.00 82.83           C  
ATOM   4359  HB2 HIS A 298      -7.659  -7.792  20.805  1.00 82.83           H  
ATOM   4360  HB3 HIS A 298      -8.394  -8.331  22.315  1.00 82.83           H  
ATOM   4361  O   HIS A 298      -6.349  -8.619  23.750  1.00 82.83           O  
ATOM   4362  CG  HIS A 298      -9.285  -6.612  21.508  1.00 82.83           C  
ATOM   4363  CD2 HIS A 298     -10.369  -6.477  22.331  1.00 82.83           C  
ATOM   4364  HD2 HIS A 298     -10.521  -6.977  23.276  1.00 82.83           H  
ATOM   4365  ND1 HIS A 298      -9.469  -5.794  20.428  1.00 82.83           N  
ATOM   4366  HD1 HIS A 298      -8.831  -5.700  19.651  1.00 82.83           H  
ATOM   4367  CE1 HIS A 298     -10.662  -5.205  20.578  1.00 82.83           C  
ATOM   4368  HE1 HIS A 298     -11.116  -4.542  19.856  1.00 82.83           H  
ATOM   4369  NE2 HIS A 298     -11.241  -5.571  21.730  1.00 82.83           N  
ATOM   4370  N   LYS A 299      -4.692  -7.265  23.112  1.00 79.13           N  
ATOM   4371  H   LYS A 299      -4.425  -6.456  22.569  1.00 79.13           H  
ATOM   4372  CA  LYS A 299      -3.660  -8.079  23.774  1.00 79.13           C  
ATOM   4373  HA  LYS A 299      -3.692  -9.075  23.332  1.00 79.13           H  
ATOM   4374  C   LYS A 299      -3.931  -8.278  25.278  1.00 79.13           C  
ATOM   4375  CB  LYS A 299      -2.281  -7.467  23.494  1.00 79.13           C  
ATOM   4376  HB2 LYS A 299      -2.201  -7.264  22.427  1.00 79.13           H  
ATOM   4377  HB3 LYS A 299      -2.177  -6.526  24.035  1.00 79.13           H  
ATOM   4378  O   LYS A 299      -3.579  -9.313  25.825  1.00 79.13           O  
ATOM   4379  CG  LYS A 299      -1.156  -8.431  23.897  1.00 79.13           C  
ATOM   4380  HG2 LYS A 299      -1.166  -8.574  24.978  1.00 79.13           H  
ATOM   4381  HG3 LYS A 299      -1.322  -9.394  23.413  1.00 79.13           H  
ATOM   4382  CD  LYS A 299       0.217  -7.895  23.483  1.00 79.13           C  
ATOM   4383  HD2 LYS A 299       0.398  -6.946  23.987  1.00 79.13           H  
ATOM   4384  HD3 LYS A 299       0.233  -7.741  22.404  1.00 79.13           H  
ATOM   4385  CE  LYS A 299       1.288  -8.916  23.881  1.00 79.13           C  
ATOM   4386  HE2 LYS A 299       1.073  -9.859  23.378  1.00 79.13           H  
ATOM   4387  HE3 LYS A 299       1.212  -9.096  24.953  1.00 79.13           H  
ATOM   4388  NZ  LYS A 299       2.654  -8.448  23.538  1.00 79.13           N  
ATOM   4389  HZ1 LYS A 299       2.738  -8.296  22.543  1.00 79.13           H  
ATOM   4390  HZ2 LYS A 299       2.863  -7.586  24.021  1.00 79.13           H  
ATOM   4391  HZ3 LYS A 299       3.336  -9.138  23.817  1.00 79.13           H  
ATOM   4392  N   TRP A 300      -4.601  -7.325  25.935  1.00 76.56           N  
ATOM   4393  H   TRP A 300      -4.910  -6.523  25.404  1.00 76.56           H  
ATOM   4394  CA  TRP A 300      -5.021  -7.424  27.344  1.00 76.56           C  
ATOM   4395  HA  TRP A 300      -4.172  -7.748  27.945  1.00 76.56           H  
ATOM   4396  C   TRP A 300      -6.155  -8.431  27.599  1.00 76.56           C  
ATOM   4397  CB  TRP A 300      -5.479  -6.037  27.820  1.00 76.56           C  
ATOM   4398  HB2 TRP A 300      -5.659  -6.085  28.894  1.00 76.56           H  
ATOM   4399  HB3 TRP A 300      -4.668  -5.325  27.661  1.00 76.56           H  
ATOM   4400  O   TRP A 300      -6.368  -8.822  28.747  1.00 76.56           O  
ATOM   4401  CG  TRP A 300      -6.726  -5.512  27.163  1.00 76.56           C  
ATOM   4402  CD1 TRP A 300      -6.764  -4.685  26.097  1.00 76.56           C  
ATOM   4403  HD1 TRP A 300      -5.906  -4.283  25.579  1.00 76.56           H  
ATOM   4404  CD2 TRP A 300      -8.131  -5.797  27.470  1.00 76.56           C  
ATOM   4405  CE2 TRP A 300      -8.963  -5.094  26.552  1.00 76.56           C  
ATOM   4406  CE3 TRP A 300      -8.788  -6.621  28.402  1.00 76.56           C  
ATOM   4407  HE3 TRP A 300      -8.175  -7.223  29.057  1.00 76.56           H  
ATOM   4408  NE1 TRP A 300      -8.073  -4.446  25.731  1.00 76.56           N  
ATOM   4409  HE1 TRP A 300      -8.309  -3.928  24.897  1.00 76.56           H  
ATOM   4410  CH2 TRP A 300     -10.983  -5.986  27.544  1.00 76.56           C  
ATOM   4411  HH2 TRP A 300     -12.059  -6.073  27.566  1.00 76.56           H  
ATOM   4412  CZ2 TRP A 300     -10.363  -5.170  26.585  1.00 76.56           C  
ATOM   4413  HZ2 TRP A 300     -10.956  -4.625  25.865  1.00 76.56           H  
ATOM   4414  CZ3 TRP A 300     -10.193  -6.727  28.436  1.00 76.56           C  
ATOM   4415  HZ3 TRP A 300     -10.684  -7.407  29.116  1.00 76.56           H  
ATOM   4416  N   ALA A 301      -6.922  -8.778  26.563  1.00 77.93           N  
ATOM   4417  H   ALA A 301      -6.682  -8.439  25.643  1.00 77.93           H  
ATOM   4418  CA  ALA A 301      -8.061  -9.688  26.640  1.00 77.93           C  
ATOM   4419  HA  ALA A 301      -8.543  -9.569  27.611  1.00 77.93           H  
ATOM   4420  C   ALA A 301      -7.637 -11.161  26.523  1.00 77.93           C  
ATOM   4421  CB  ALA A 301      -9.069  -9.288  25.553  1.00 77.93           C  
ATOM   4422  HB1 ALA A 301      -9.977  -9.885  25.643  1.00 77.93           H  
ATOM   4423  HB2 ALA A 301      -9.333  -8.236  25.656  1.00 77.93           H  
ATOM   4424  HB3 ALA A 301      -8.646  -9.462  24.564  1.00 77.93           H  
ATOM   4425  O   ALA A 301      -8.453 -12.048  26.771  1.00 77.93           O  
ATOM   4426  N   VAL A 302      -6.378 -11.412  26.155  1.00 82.97           N  
ATOM   4427  H   VAL A 302      -5.761 -10.627  26.001  1.00 82.97           H  
ATOM   4428  CA  VAL A 302      -5.763 -12.742  26.160  1.00 82.97           C  
ATOM   4429  HA  VAL A 302      -6.419 -13.431  25.628  1.00 82.97           H  
ATOM   4430  C   VAL A 302      -5.642 -13.224  27.612  1.00 82.97           C  
ATOM   4431  CB  VAL A 302      -4.403 -12.709  25.431  1.00 82.97           C  
ATOM   4432  HB  VAL A 302      -3.713 -12.071  25.982  1.00 82.97           H  
ATOM   4433  O   VAL A 302      -5.330 -12.434  28.502  1.00 82.97           O  
ATOM   4434  CG1 VAL A 302      -3.785 -14.103  25.304  1.00 82.97           C  
ATOM   4435 HG11 VAL A 302      -4.473 -14.787  24.808  1.00 82.97           H  
ATOM   4436 HG12 VAL A 302      -2.852 -14.055  24.742  1.00 82.97           H  
ATOM   4437 HG13 VAL A 302      -3.547 -14.496  26.293  1.00 82.97           H  
ATOM   4438  CG2 VAL A 302      -4.546 -12.154  24.001  1.00 82.97           C  
ATOM   4439 HG21 VAL A 302      -3.577 -12.168  23.502  1.00 82.97           H  
ATOM   4440 HG22 VAL A 302      -5.251 -12.765  23.436  1.00 82.97           H  
ATOM   4441 HG23 VAL A 302      -4.904 -11.125  24.024  1.00 82.97           H  
ATOM   4442  N   ASP A 303      -5.946 -14.501  27.850  1.00 83.37           N  
ATOM   4443  H   ASP A 303      -6.080 -15.106  27.053  1.00 83.37           H  
ATOM   4444  CA  ASP A 303      -5.878 -15.189  29.153  1.00 83.37           C  
ATOM   4445  HA  ASP A 303      -6.216 -16.208  28.966  1.00 83.37           H  
ATOM   4446  C   ASP A 303      -6.822 -14.676  30.259  1.00 83.37           C  
ATOM   4447  CB  ASP A 303      -4.418 -15.319  29.620  1.00 83.37           C  
ATOM   4448  HB2 ASP A 303      -4.025 -14.332  29.864  1.00 83.37           H  
ATOM   4449  HB3 ASP A 303      -4.385 -15.925  30.525  1.00 83.37           H  
ATOM   4450  O   ASP A 303      -6.730 -15.094  31.416  1.00 83.37           O  
ATOM   4451  CG  ASP A 303      -3.525 -15.986  28.572  1.00 83.37           C  
ATOM   4452  OD1 ASP A 303      -4.029 -16.895  27.872  1.00 83.37           O  
ATOM   4453  OD2 ASP A 303      -2.355 -15.559  28.452  1.00 83.37           O  
ATOM   4454  N   ARG A 304      -7.788 -13.808  29.931  1.00 80.83           N  
ATOM   4455  H   ARG A 304      -7.840 -13.514  28.966  1.00 80.83           H  
ATOM   4456  CA  ARG A 304      -8.875 -13.465  30.861  1.00 80.83           C  
ATOM   4457  HA  ARG A 304      -8.444 -13.400  31.860  1.00 80.83           H  
ATOM   4458  C   ARG A 304      -9.924 -14.576  30.916  1.00 80.83           C  
ATOM   4459  CB  ARG A 304      -9.505 -12.114  30.511  1.00 80.83           C  
ATOM   4460  HB2 ARG A 304     -10.413 -11.993  31.101  1.00 80.83           H  
ATOM   4461  HB3 ARG A 304      -9.773 -12.101  29.454  1.00 80.83           H  
ATOM   4462  O   ARG A 304     -10.216 -15.231  29.921  1.00 80.83           O  
ATOM   4463  CG  ARG A 304      -8.554 -10.951  30.820  1.00 80.83           C  
ATOM   4464  HG2 ARG A 304      -8.135 -11.084  31.817  1.00 80.83           H  
ATOM   4465  HG3 ARG A 304      -7.741 -10.937  30.094  1.00 80.83           H  
ATOM   4466  CD  ARG A 304      -9.316  -9.623  30.780  1.00 80.83           C  
ATOM   4467  HD2 ARG A 304     -10.171  -9.691  31.452  1.00 80.83           H  
ATOM   4468  HD3 ARG A 304      -9.673  -9.456  29.764  1.00 80.83           H  
ATOM   4469  NE  ARG A 304      -8.450  -8.506  31.194  1.00 80.83           N  
ATOM   4470  HE  ARG A 304      -7.460  -8.662  31.071  1.00 80.83           H  
ATOM   4471  NH1 ARG A 304     -10.092  -6.936  31.602  1.00 80.83           N  
ATOM   4472 HH11 ARG A 304     -10.357  -5.987  31.821  1.00 80.83           H  
ATOM   4473 HH12 ARG A 304     -10.809  -7.612  31.378  1.00 80.83           H  
ATOM   4474  NH2 ARG A 304      -7.952  -6.383  31.850  1.00 80.83           N  
ATOM   4475 HH21 ARG A 304      -8.257  -5.473  32.165  1.00 80.83           H  
ATOM   4476 HH22 ARG A 304      -6.973  -6.631  31.864  1.00 80.83           H  
ATOM   4477  CZ  ARG A 304      -8.837  -7.290  31.550  1.00 80.83           C  
ATOM   4478  N   GLY A 305     -10.546 -14.744  32.084  1.00 85.20           N  
ATOM   4479  H   GLY A 305     -10.242 -14.194  32.875  1.00 85.20           H  
ATOM   4480  CA  GLY A 305     -11.638 -15.702  32.258  1.00 85.20           C  
ATOM   4481  HA2 GLY A 305     -11.268 -16.702  32.034  1.00 85.20           H  
ATOM   4482  HA3 GLY A 305     -11.982 -15.687  33.293  1.00 85.20           H  
ATOM   4483  C   GLY A 305     -12.828 -15.386  31.346  1.00 85.20           C  
ATOM   4484  O   GLY A 305     -13.361 -14.273  31.379  1.00 85.20           O  
ATOM   4485  N   ILE A 306     -13.268 -16.380  30.569  1.00 85.88           N  
ATOM   4486  H   ILE A 306     -12.744 -17.243  30.557  1.00 85.88           H  
ATOM   4487  CA  ILE A 306     -14.408 -16.266  29.651  1.00 85.88           C  
ATOM   4488  HA  ILE A 306     -14.308 -15.326  29.108  1.00 85.88           H  
ATOM   4489  C   ILE A 306     -15.703 -16.207  30.469  1.00 85.88           C  
ATOM   4490  CB  ILE A 306     -14.415 -17.399  28.599  1.00 85.88           C  
ATOM   4491  HB  ILE A 306     -14.522 -18.355  29.111  1.00 85.88           H  
ATOM   4492  O   ILE A 306     -16.324 -17.212  30.800  1.00 85.88           O  
ATOM   4493  CG1 ILE A 306     -13.096 -17.413  27.793  1.00 85.88           C  
ATOM   4494 HG12 ILE A 306     -12.244 -17.424  28.474  1.00 85.88           H  
ATOM   4495 HG13 ILE A 306     -13.026 -16.507  27.191  1.00 85.88           H  
ATOM   4496  CG2 ILE A 306     -15.607 -17.207  27.641  1.00 85.88           C  
ATOM   4497 HG21 ILE A 306     -15.621 -18.012  26.906  1.00 85.88           H  
ATOM   4498 HG22 ILE A 306     -15.529 -16.252  27.121  1.00 85.88           H  
ATOM   4499 HG23 ILE A 306     -16.553 -17.252  28.181  1.00 85.88           H  
ATOM   4500  CD1 ILE A 306     -12.941 -18.632  26.880  1.00 85.88           C  
ATOM   4501 HD11 ILE A 306     -13.700 -18.649  26.098  1.00 85.88           H  
ATOM   4502 HD12 ILE A 306     -11.962 -18.577  26.405  1.00 85.88           H  
ATOM   4503 HD13 ILE A 306     -13.009 -19.546  27.470  1.00 85.88           H  
ATOM   4504  N   THR A 307     -16.094 -14.990  30.829  1.00 89.47           N  
ATOM   4505  H   THR A 307     -15.480 -14.228  30.578  1.00 89.47           H  
ATOM   4506  CA  THR A 307     -17.331 -14.675  31.549  1.00 89.47           C  
ATOM   4507  HA  THR A 307     -17.848 -15.601  31.800  1.00 89.47           H  
ATOM   4508  C   THR A 307     -18.262 -13.850  30.667  1.00 89.47           C  
ATOM   4509  CB  THR A 307     -17.044 -13.927  32.862  1.00 89.47           C  
ATOM   4510  HB  THR A 307     -17.993 -13.708  33.350  1.00 89.47           H  
ATOM   4511  O   THR A 307     -17.841 -13.247  29.678  1.00 89.47           O  
ATOM   4512  CG2 THR A 307     -16.181 -14.729  33.833  1.00 89.47           C  
ATOM   4513 HG21 THR A 307     -16.662 -15.683  34.050  1.00 89.47           H  
ATOM   4514 HG22 THR A 307     -16.066 -14.174  34.764  1.00 89.47           H  
ATOM   4515 HG23 THR A 307     -15.196 -14.921  33.407  1.00 89.47           H  
ATOM   4516  OG1 THR A 307     -16.386 -12.710  32.597  1.00 89.47           O  
ATOM   4517  HG1 THR A 307     -15.451 -12.918  32.530  1.00 89.47           H  
ATOM   4518  N   LYS A 308     -19.541 -13.749  31.047  1.00 89.84           N  
ATOM   4519  H   LYS A 308     -19.859 -14.302  31.830  1.00 89.84           H  
ATOM   4520  CA  LYS A 308     -20.487 -12.844  30.371  1.00 89.84           C  
ATOM   4521  HA  LYS A 308     -20.572 -13.151  29.328  1.00 89.84           H  
ATOM   4522  C   LYS A 308     -19.979 -11.396  30.356  1.00 89.84           C  
ATOM   4523  CB  LYS A 308     -21.861 -12.958  31.045  1.00 89.84           C  
ATOM   4524  HB2 LYS A 308     -21.797 -12.590  32.069  1.00 89.84           H  
ATOM   4525  HB3 LYS A 308     -22.150 -14.009  31.071  1.00 89.84           H  
ATOM   4526  O   LYS A 308     -20.152 -10.701  29.360  1.00 89.84           O  
ATOM   4527  CG  LYS A 308     -22.941 -12.171  30.286  1.00 89.84           C  
ATOM   4528  HG2 LYS A 308     -22.703 -11.107  30.300  1.00 89.84           H  
ATOM   4529  HG3 LYS A 308     -22.972 -12.514  29.252  1.00 89.84           H  
ATOM   4530  CD  LYS A 308     -24.317 -12.379  30.929  1.00 89.84           C  
ATOM   4531  HD2 LYS A 308     -24.295 -12.009  31.953  1.00 89.84           H  
ATOM   4532  HD3 LYS A 308     -24.546 -13.445  30.940  1.00 89.84           H  
ATOM   4533  CE  LYS A 308     -25.390 -11.633  30.128  1.00 89.84           C  
ATOM   4534  HE2 LYS A 308     -25.350 -11.979  29.095  1.00 89.84           H  
ATOM   4535  HE3 LYS A 308     -25.154 -10.569  30.131  1.00 89.84           H  
ATOM   4536  NZ  LYS A 308     -26.748 -11.864  30.684  1.00 89.84           N  
ATOM   4537  HZ1 LYS A 308     -26.972 -12.849  30.664  1.00 89.84           H  
ATOM   4538  HZ2 LYS A 308     -26.809 -11.545  31.641  1.00 89.84           H  
ATOM   4539  HZ3 LYS A 308     -27.446 -11.381  30.137  1.00 89.84           H  
ATOM   4540  N   THR A 309     -19.336 -10.967  31.442  1.00 88.16           N  
ATOM   4541  H   THR A 309     -19.262 -11.578  32.242  1.00 88.16           H  
ATOM   4542  CA  THR A 309     -18.715  -9.642  31.554  1.00 88.16           C  
ATOM   4543  HA  THR A 309     -19.453  -8.879  31.309  1.00 88.16           H  
ATOM   4544  C   THR A 309     -17.563  -9.493  30.566  1.00 88.16           C  
ATOM   4545  CB  THR A 309     -18.232  -9.388  32.988  1.00 88.16           C  
ATOM   4546  HB  THR A 309     -17.383 -10.033  33.211  1.00 88.16           H  
ATOM   4547  O   THR A 309     -17.563  -8.537  29.807  1.00 88.16           O  
ATOM   4548  CG2 THR A 309     -17.837  -7.935  33.224  1.00 88.16           C  
ATOM   4549 HG21 THR A 309     -16.980  -7.681  32.602  1.00 88.16           H  
ATOM   4550 HG22 THR A 309     -18.660  -7.267  32.968  1.00 88.16           H  
ATOM   4551 HG23 THR A 309     -17.554  -7.785  34.266  1.00 88.16           H  
ATOM   4552  OG1 THR A 309     -19.278  -9.684  33.890  1.00 88.16           O  
ATOM   4553  HG1 THR A 309     -18.996  -9.353  34.746  1.00 88.16           H  
ATOM   4554  N   TYR A 310     -16.666 -10.480  30.469  1.00 87.76           N  
ATOM   4555  H   TYR A 310     -16.731 -11.265  31.102  1.00 87.76           H  
ATOM   4556  CA  TYR A 310     -15.576 -10.476  29.487  1.00 87.76           C  
ATOM   4557  HA  TYR A 310     -14.921  -9.628  29.690  1.00 87.76           H  
ATOM   4558  C   TYR A 310     -16.079 -10.316  28.045  1.00 87.76           C  
ATOM   4559  CB  TYR A 310     -14.767 -11.770  29.630  1.00 87.76           C  
ATOM   4560  HB2 TYR A 310     -15.447 -12.621  29.665  1.00 87.76           H  
ATOM   4561  HB3 TYR A 310     -14.224 -11.744  30.575  1.00 87.76           H  
ATOM   4562  O   TYR A 310     -15.625  -9.426  27.327  1.00 87.76           O  
ATOM   4563  CG  TYR A 310     -13.788 -12.010  28.504  1.00 87.76           C  
ATOM   4564  CD1 TYR A 310     -14.107 -12.895  27.454  1.00 87.76           C  
ATOM   4565  HD1 TYR A 310     -15.050 -13.421  27.447  1.00 87.76           H  
ATOM   4566  CD2 TYR A 310     -12.561 -11.327  28.504  1.00 87.76           C  
ATOM   4567  HD2 TYR A 310     -12.327 -10.639  29.303  1.00 87.76           H  
ATOM   4568  CE1 TYR A 310     -13.183 -13.112  26.416  1.00 87.76           C  
ATOM   4569  HE1 TYR A 310     -13.394 -13.824  25.631  1.00 87.76           H  
ATOM   4570  CE2 TYR A 310     -11.635 -11.549  27.471  1.00 87.76           C  
ATOM   4571  HE2 TYR A 310     -10.681 -11.043  27.481  1.00 87.76           H  
ATOM   4572  OH  TYR A 310     -11.020 -12.692  25.459  1.00 87.76           O  
ATOM   4573  HH  TYR A 310     -10.143 -12.412  25.732  1.00 87.76           H  
ATOM   4574  CZ  TYR A 310     -11.939 -12.446  26.427  1.00 87.76           C  
ATOM   4575  N   VAL A 311     -17.051 -11.138  27.629  1.00 89.26           N  
ATOM   4576  H   VAL A 311     -17.376 -11.857  28.260  1.00 89.26           H  
ATOM   4577  CA  VAL A 311     -17.600 -11.071  26.264  1.00 89.26           C  
ATOM   4578  HA  VAL A 311     -16.773 -11.161  25.559  1.00 89.26           H  
ATOM   4579  C   VAL A 311     -18.256  -9.715  26.011  1.00 89.26           C  
ATOM   4580  CB  VAL A 311     -18.590 -12.220  25.993  1.00 89.26           C  
ATOM   4581  HB  VAL A 311     -19.396 -12.180  26.726  1.00 89.26           H  
ATOM   4582  O   VAL A 311     -18.081  -9.140  24.935  1.00 89.26           O  
ATOM   4583  CG1 VAL A 311     -19.203 -12.130  24.588  1.00 89.26           C  
ATOM   4584 HG11 VAL A 311     -19.841 -12.995  24.405  1.00 89.26           H  
ATOM   4585 HG12 VAL A 311     -18.412 -12.116  23.838  1.00 89.26           H  
ATOM   4586 HG13 VAL A 311     -19.814 -11.234  24.485  1.00 89.26           H  
ATOM   4587  CG2 VAL A 311     -17.891 -13.580  26.105  1.00 89.26           C  
ATOM   4588 HG21 VAL A 311     -17.055 -13.629  25.407  1.00 89.26           H  
ATOM   4589 HG22 VAL A 311     -17.519 -13.739  27.117  1.00 89.26           H  
ATOM   4590 HG23 VAL A 311     -18.592 -14.382  25.872  1.00 89.26           H  
ATOM   4591  N   LYS A 312     -18.977  -9.178  27.001  1.00 90.21           N  
ATOM   4592  H   LYS A 312     -19.047  -9.687  27.871  1.00 90.21           H  
ATOM   4593  CA  LYS A 312     -19.591  -7.851  26.920  1.00 90.21           C  
ATOM   4594  HA  LYS A 312     -20.195  -7.802  26.014  1.00 90.21           H  
ATOM   4595  C   LYS A 312     -18.535  -6.749  26.789  1.00 90.21           C  
ATOM   4596  CB  LYS A 312     -20.504  -7.639  28.135  1.00 90.21           C  
ATOM   4597  HB2 LYS A 312     -21.210  -8.468  28.200  1.00 90.21           H  
ATOM   4598  HB3 LYS A 312     -19.901  -7.623  29.043  1.00 90.21           H  
ATOM   4599  O   LYS A 312     -18.649  -5.942  25.877  1.00 90.21           O  
ATOM   4600  CG  LYS A 312     -21.290  -6.328  28.023  1.00 90.21           C  
ATOM   4601  HG2 LYS A 312     -20.596  -5.495  27.909  1.00 90.21           H  
ATOM   4602  HG3 LYS A 312     -21.939  -6.367  27.148  1.00 90.21           H  
ATOM   4603  CD  LYS A 312     -22.131  -6.086  29.278  1.00 90.21           C  
ATOM   4604  HD2 LYS A 312     -22.868  -6.882  29.389  1.00 90.21           H  
ATOM   4605  HD3 LYS A 312     -21.470  -6.074  30.145  1.00 90.21           H  
ATOM   4606  CE  LYS A 312     -22.825  -4.729  29.139  1.00 90.21           C  
ATOM   4607  HE2 LYS A 312     -23.532  -4.774  28.310  1.00 90.21           H  
ATOM   4608  HE3 LYS A 312     -22.068  -3.990  28.878  1.00 90.21           H  
ATOM   4609  NZ  LYS A 312     -23.504  -4.323  30.393  1.00 90.21           N  
ATOM   4610  HZ1 LYS A 312     -22.824  -4.257  31.137  1.00 90.21           H  
ATOM   4611  HZ2 LYS A 312     -24.223  -4.984  30.651  1.00 90.21           H  
ATOM   4612  HZ3 LYS A 312     -23.919  -3.410  30.277  1.00 90.21           H  
ATOM   4613  N   ASP A 313     -17.510  -6.740  27.634  1.00 87.86           N  
ATOM   4614  H   ASP A 313     -17.496  -7.417  28.383  1.00 87.86           H  
ATOM   4615  CA  ASP A 313     -16.478  -5.697  27.655  1.00 87.86           C  
ATOM   4616  HA  ASP A 313     -16.955  -4.725  27.784  1.00 87.86           H  
ATOM   4617  C   ASP A 313     -15.684  -5.652  26.342  1.00 87.86           C  
ATOM   4618  CB  ASP A 313     -15.523  -5.926  28.839  1.00 87.86           C  
ATOM   4619  HB2 ASP A 313     -15.102  -6.929  28.767  1.00 87.86           H  
ATOM   4620  HB3 ASP A 313     -14.699  -5.216  28.757  1.00 87.86           H  
ATOM   4621  O   ASP A 313     -15.456  -4.574  25.793  1.00 87.86           O  
ATOM   4622  CG  ASP A 313     -16.159  -5.746  30.224  1.00 87.86           C  
ATOM   4623  OD1 ASP A 313     -17.279  -5.189  30.315  1.00 87.86           O  
ATOM   4624  OD2 ASP A 313     -15.495  -6.175  31.196  1.00 87.86           O  
ATOM   4625  N   VAL A 314     -15.320  -6.818  25.792  1.00 88.99           N  
ATOM   4626  H   VAL A 314     -15.511  -7.667  26.305  1.00 88.99           H  
ATOM   4627  CA  VAL A 314     -14.648  -6.916  24.483  1.00 88.99           C  
ATOM   4628  HA  VAL A 314     -13.782  -6.253  24.479  1.00 88.99           H  
ATOM   4629  C   VAL A 314     -15.571  -6.442  23.357  1.00 88.99           C  
ATOM   4630  CB  VAL A 314     -14.155  -8.354  24.224  1.00 88.99           C  
ATOM   4631  HB  VAL A 314     -14.991  -9.043  24.344  1.00 88.99           H  
ATOM   4632  O   VAL A 314     -15.159  -5.658  22.504  1.00 88.99           O  
ATOM   4633  CG1 VAL A 314     -13.583  -8.526  22.811  1.00 88.99           C  
ATOM   4634 HG11 VAL A 314     -13.120  -9.507  22.709  1.00 88.99           H  
ATOM   4635 HG12 VAL A 314     -12.840  -7.754  22.608  1.00 88.99           H  
ATOM   4636 HG13 VAL A 314     -14.378  -8.456  22.069  1.00 88.99           H  
ATOM   4637  CG2 VAL A 314     -13.053  -8.743  25.220  1.00 88.99           C  
ATOM   4638 HG21 VAL A 314     -13.415  -8.661  26.245  1.00 88.99           H  
ATOM   4639 HG22 VAL A 314     -12.190  -8.090  25.095  1.00 88.99           H  
ATOM   4640 HG23 VAL A 314     -12.753  -9.776  25.047  1.00 88.99           H  
ATOM   4641  N   THR A 315     -16.840  -6.862  23.371  1.00 91.09           N  
ATOM   4642  H   THR A 315     -17.135  -7.468  24.123  1.00 91.09           H  
ATOM   4643  CA  THR A 315     -17.821  -6.451  22.352  1.00 91.09           C  
ATOM   4644  HA  THR A 315     -17.429  -6.708  21.368  1.00 91.09           H  
ATOM   4645  C   THR A 315     -18.049  -4.939  22.377  1.00 91.09           C  
ATOM   4646  CB  THR A 315     -19.162  -7.176  22.540  1.00 91.09           C  
ATOM   4647  HB  THR A 315     -19.598  -6.895  23.498  1.00 91.09           H  
ATOM   4648  O   THR A 315     -18.066  -4.304  21.325  1.00 91.09           O  
ATOM   4649  CG2 THR A 315     -20.167  -6.866  21.431  1.00 91.09           C  
ATOM   4650 HG21 THR A 315     -20.435  -5.810  21.463  1.00 91.09           H  
ATOM   4651 HG22 THR A 315     -19.735  -7.106  20.460  1.00 91.09           H  
ATOM   4652 HG23 THR A 315     -21.068  -7.459  21.582  1.00 91.09           H  
ATOM   4653  OG1 THR A 315     -18.972  -8.572  22.524  1.00 91.09           O  
ATOM   4654  HG1 THR A 315     -18.653  -8.802  23.399  1.00 91.09           H  
ATOM   4655  N   GLU A 316     -18.192  -4.341  23.560  1.00 90.81           N  
ATOM   4656  H   GLU A 316     -18.169  -4.902  24.399  1.00 90.81           H  
ATOM   4657  CA  GLU A 316     -18.379  -2.896  23.706  1.00 90.81           C  
ATOM   4658  HA  GLU A 316     -19.145  -2.566  23.005  1.00 90.81           H  
ATOM   4659  C   GLU A 316     -17.115  -2.106  23.335  1.00 90.81           C  
ATOM   4660  CB  GLU A 316     -18.861  -2.565  25.129  1.00 90.81           C  
ATOM   4661  HB2 GLU A 316     -18.824  -1.484  25.269  1.00 90.81           H  
ATOM   4662  HB3 GLU A 316     -18.184  -3.015  25.856  1.00 90.81           H  
ATOM   4663  O   GLU A 316     -17.223  -1.066  22.686  1.00 90.81           O  
ATOM   4664  CG  GLU A 316     -20.300  -3.042  25.413  1.00 90.81           C  
ATOM   4665  HG2 GLU A 316     -20.332  -4.131  25.407  1.00 90.81           H  
ATOM   4666  HG3 GLU A 316     -20.586  -2.716  26.413  1.00 90.81           H  
ATOM   4667  CD  GLU A 316     -21.322  -2.508  24.395  1.00 90.81           C  
ATOM   4668  OE1 GLU A 316     -22.137  -3.315  23.878  1.00 90.81           O  
ATOM   4669  OE2 GLU A 316     -21.277  -1.297  24.091  1.00 90.81           O  
ATOM   4670  N   GLY A 317     -15.918  -2.621  23.644  1.00 88.83           N  
ATOM   4671  H   GLY A 317     -15.880  -3.458  24.207  1.00 88.83           H  
ATOM   4672  CA  GLY A 317     -14.651  -2.033  23.194  1.00 88.83           C  
ATOM   4673  HA2 GLY A 317     -14.571  -1.010  23.561  1.00 88.83           H  
ATOM   4674  HA3 GLY A 317     -13.828  -2.619  23.602  1.00 88.83           H  
ATOM   4675  C   GLY A 317     -14.517  -2.017  21.667  1.00 88.83           C  
ATOM   4676  O   GLY A 317     -14.202  -0.982  21.077  1.00 88.83           O  
ATOM   4677  N   LEU A 318     -14.843  -3.133  21.008  1.00 91.67           N  
ATOM   4678  H   LEU A 318     -15.058  -3.958  21.549  1.00 91.67           H  
ATOM   4679  CA  LEU A 318     -14.876  -3.227  19.545  1.00 91.67           C  
ATOM   4680  HA  LEU A 318     -13.908  -2.927  19.146  1.00 91.67           H  
ATOM   4681  C   LEU A 318     -15.921  -2.288  18.926  1.00 91.67           C  
ATOM   4682  CB  LEU A 318     -15.183  -4.678  19.146  1.00 91.67           C  
ATOM   4683  HB2 LEU A 318     -16.017  -5.026  19.755  1.00 91.67           H  
ATOM   4684  HB3 LEU A 318     -15.492  -4.690  18.100  1.00 91.67           H  
ATOM   4685  O   LEU A 318     -15.639  -1.619  17.933  1.00 91.67           O  
ATOM   4686  CG  LEU A 318     -14.020  -5.665  19.304  1.00 91.67           C  
ATOM   4687  HG  LEU A 318     -13.568  -5.553  20.289  1.00 91.67           H  
ATOM   4688  CD1 LEU A 318     -14.540  -7.096  19.155  1.00 91.67           C  
ATOM   4689 HD11 LEU A 318     -13.713  -7.799  19.257  1.00 91.67           H  
ATOM   4690 HD12 LEU A 318     -15.016  -7.233  18.184  1.00 91.67           H  
ATOM   4691 HD13 LEU A 318     -15.261  -7.305  19.945  1.00 91.67           H  
ATOM   4692  CD2 LEU A 318     -12.968  -5.423  18.220  1.00 91.67           C  
ATOM   4693 HD21 LEU A 318     -12.555  -4.418  18.303  1.00 91.67           H  
ATOM   4694 HD22 LEU A 318     -13.423  -5.521  17.235  1.00 91.67           H  
ATOM   4695 HD23 LEU A 318     -12.169  -6.158  18.319  1.00 91.67           H  
ATOM   4696  N   ARG A 319     -17.122  -2.205  19.514  1.00 93.47           N  
ATOM   4697  H   ARG A 319     -17.297  -2.798  20.312  1.00 93.47           H  
ATOM   4698  CA  ARG A 319     -18.173  -1.276  19.066  1.00 93.47           C  
ATOM   4699  HA  ARG A 319     -18.361  -1.429  18.004  1.00 93.47           H  
ATOM   4700  C   ARG A 319     -17.748   0.177  19.212  1.00 93.47           C  
ATOM   4701  CB  ARG A 319     -19.462  -1.499  19.863  1.00 93.47           C  
ATOM   4702  HB2 ARG A 319     -20.129  -0.650  19.717  1.00 93.47           H  
ATOM   4703  HB3 ARG A 319     -19.225  -1.567  20.925  1.00 93.47           H  
ATOM   4704  O   ARG A 319     -18.048   0.969  18.325  1.00 93.47           O  
ATOM   4705  CG  ARG A 319     -20.192  -2.760  19.408  1.00 93.47           C  
ATOM   4706  HG2 ARG A 319     -20.570  -2.611  18.397  1.00 93.47           H  
ATOM   4707  HG3 ARG A 319     -19.510  -3.610  19.413  1.00 93.47           H  
ATOM   4708  CD  ARG A 319     -21.354  -3.051  20.352  1.00 93.47           C  
ATOM   4709  HD2 ARG A 319     -22.013  -2.184  20.398  1.00 93.47           H  
ATOM   4710  HD3 ARG A 319     -20.960  -3.240  21.351  1.00 93.47           H  
ATOM   4711  NE  ARG A 319     -22.110  -4.220  19.886  1.00 93.47           N  
ATOM   4712  HE  ARG A 319     -21.824  -4.659  19.023  1.00 93.47           H  
ATOM   4713  NH1 ARG A 319     -23.520  -4.401  21.700  1.00 93.47           N  
ATOM   4714 HH11 ARG A 319     -22.941  -3.799  22.268  1.00 93.47           H  
ATOM   4715 HH12 ARG A 319     -24.296  -4.852  22.163  1.00 93.47           H  
ATOM   4716  NH2 ARG A 319     -23.734  -5.762  19.921  1.00 93.47           N  
ATOM   4717 HH21 ARG A 319     -23.361  -6.093  19.042  1.00 93.47           H  
ATOM   4718 HH22 ARG A 319     -24.541  -6.204  20.339  1.00 93.47           H  
ATOM   4719  CZ  ARG A 319     -23.120  -4.778  20.514  1.00 93.47           C  
ATOM   4720  N   ALA A 320     -17.069   0.526  20.303  1.00 91.83           N  
ATOM   4721  H   ALA A 320     -16.898  -0.170  21.015  1.00 91.83           H  
ATOM   4722  CA  ALA A 320     -16.544   1.869  20.507  1.00 91.83           C  
ATOM   4723  HA  ALA A 320     -17.364   2.580  20.410  1.00 91.83           H  
ATOM   4724  C   ALA A 320     -15.521   2.227  19.422  1.00 91.83           C  
ATOM   4725  CB  ALA A 320     -15.969   1.978  21.924  1.00 91.83           C  
ATOM   4726  HB1 ALA A 320     -16.739   1.748  22.659  1.00 91.83           H  
ATOM   4727  HB2 ALA A 320     -15.600   2.991  22.089  1.00 91.83           H  
ATOM   4728  HB3 ALA A 320     -15.140   1.282  22.050  1.00 91.83           H  
ATOM   4729  O   ALA A 320     -15.694   3.232  18.744  1.00 91.83           O  
ATOM   4730  N   PHE A 321     -14.550   1.350  19.168  1.00 91.60           N  
ATOM   4731  H   PHE A 321     -14.465   0.537  19.761  1.00 91.60           H  
ATOM   4732  CA  PHE A 321     -13.557   1.547  18.113  1.00 91.60           C  
ATOM   4733  HA  PHE A 321     -12.990   2.454  18.321  1.00 91.60           H  
ATOM   4734  C   PHE A 321     -14.175   1.714  16.720  1.00 91.60           C  
ATOM   4735  CB  PHE A 321     -12.613   0.348  18.139  1.00 91.60           C  
ATOM   4736  HB2 PHE A 321     -13.198  -0.571  18.184  1.00 91.60           H  
ATOM   4737  HB3 PHE A 321     -12.036   0.419  19.061  1.00 91.60           H  
ATOM   4738  O   PHE A 321     -13.874   2.671  16.010  1.00 91.60           O  
ATOM   4739  CG  PHE A 321     -11.672   0.265  16.954  1.00 91.60           C  
ATOM   4740  CD1 PHE A 321     -11.788  -0.791  16.028  1.00 91.60           C  
ATOM   4741  HD1 PHE A 321     -12.539  -1.555  16.164  1.00 91.60           H  
ATOM   4742  CD2 PHE A 321     -10.711   1.272  16.749  1.00 91.60           C  
ATOM   4743  HD2 PHE A 321     -10.627   2.096  17.442  1.00 91.60           H  
ATOM   4744  CE1 PHE A 321     -10.936  -0.845  14.912  1.00 91.60           C  
ATOM   4745  HE1 PHE A 321     -11.028  -1.652  14.201  1.00 91.60           H  
ATOM   4746  CE2 PHE A 321      -9.862   1.218  15.632  1.00 91.60           C  
ATOM   4747  HE2 PHE A 321      -9.131   1.998  15.477  1.00 91.60           H  
ATOM   4748  CZ  PHE A 321      -9.972   0.159  14.715  1.00 91.60           C  
ATOM   4749  HZ  PHE A 321      -9.324   0.124  13.852  1.00 91.60           H  
ATOM   4750  N   MET A 322     -15.080   0.816  16.328  1.00 94.12           N  
ATOM   4751  H   MET A 322     -15.282   0.030  16.930  1.00 94.12           H  
ATOM   4752  CA  MET A 322     -15.726   0.904  15.017  1.00 94.12           C  
ATOM   4753  HA  MET A 322     -14.957   1.018  14.254  1.00 94.12           H  
ATOM   4754  C   MET A 322     -16.644   2.131  14.902  1.00 94.12           C  
ATOM   4755  CB  MET A 322     -16.505  -0.382  14.737  1.00 94.12           C  
ATOM   4756  HB2 MET A 322     -17.202  -0.563  15.555  1.00 94.12           H  
ATOM   4757  HB3 MET A 322     -17.069  -0.235  13.816  1.00 94.12           H  
ATOM   4758  O   MET A 322     -16.783   2.700  13.818  1.00 94.12           O  
ATOM   4759  CG  MET A 322     -15.622  -1.621  14.554  1.00 94.12           C  
ATOM   4760  HG2 MET A 322     -15.075  -1.803  15.479  1.00 94.12           H  
ATOM   4761  HG3 MET A 322     -16.272  -2.479  14.382  1.00 94.12           H  
ATOM   4762  SD  MET A 322     -14.412  -1.548  13.201  1.00 94.12           S  
ATOM   4763  CE  MET A 322     -15.500  -1.336  11.768  1.00 94.12           C  
ATOM   4764  HE1 MET A 322     -14.910  -1.409  10.854  1.00 94.12           H  
ATOM   4765  HE2 MET A 322     -15.977  -0.357  11.806  1.00 94.12           H  
ATOM   4766  HE3 MET A 322     -16.258  -2.119  11.778  1.00 94.12           H  
ATOM   4767  N   ARG A 323     -17.238   2.583  16.015  1.00 94.48           N  
ATOM   4768  H   ARG A 323     -17.095   2.069  16.872  1.00 94.48           H  
ATOM   4769  CA  ARG A 323     -17.989   3.844  16.078  1.00 94.48           C  
ATOM   4770  HA  ARG A 323     -18.704   3.879  15.256  1.00 94.48           H  
ATOM   4771  C   ARG A 323     -17.085   5.045  15.861  1.00 94.48           C  
ATOM   4772  CB  ARG A 323     -18.743   3.932  17.407  1.00 94.48           C  
ATOM   4773  HB2 ARG A 323     -18.021   3.927  18.223  1.00 94.48           H  
ATOM   4774  HB3 ARG A 323     -19.386   3.059  17.515  1.00 94.48           H  
ATOM   4775  O   ARG A 323     -17.476   5.942  15.123  1.00 94.48           O  
ATOM   4776  CG  ARG A 323     -19.614   5.192  17.511  1.00 94.48           C  
ATOM   4777  HG2 ARG A 323     -20.291   5.240  16.658  1.00 94.48           H  
ATOM   4778  HG3 ARG A 323     -18.981   6.080  17.507  1.00 94.48           H  
ATOM   4779  CD  ARG A 323     -20.437   5.174  18.804  1.00 94.48           C  
ATOM   4780  HD2 ARG A 323     -21.029   6.088  18.849  1.00 94.48           H  
ATOM   4781  HD3 ARG A 323     -21.121   4.327  18.765  1.00 94.48           H  
ATOM   4782  NE  ARG A 323     -19.562   5.104  19.992  1.00 94.48           N  
ATOM   4783  HE  ARG A 323     -18.761   5.719  19.985  1.00 94.48           H  
ATOM   4784  NH1 ARG A 323     -20.562   3.342  21.097  1.00 94.48           N  
ATOM   4785 HH11 ARG A 323     -21.270   3.294  20.377  1.00 94.48           H  
ATOM   4786 HH12 ARG A 323     -20.564   2.689  21.867  1.00 94.48           H  
ATOM   4787  NH2 ARG A 323     -18.726   4.289  21.935  1.00 94.48           N  
ATOM   4788 HH21 ARG A 323     -17.952   4.932  21.850  1.00 94.48           H  
ATOM   4789 HH22 ARG A 323     -18.745   3.630  22.701  1.00 94.48           H  
ATOM   4790  CZ  ARG A 323     -19.628   4.249  20.998  1.00 94.48           C  
ATOM   4791  N   ASP A 324     -15.892   5.046  16.439  1.00 92.78           N  
ATOM   4792  H   ASP A 324     -15.659   4.316  17.096  1.00 92.78           H  
ATOM   4793  CA  ASP A 324     -14.927   6.124  16.231  1.00 92.78           C  
ATOM   4794  HA  ASP A 324     -15.412   7.074  16.454  1.00 92.78           H  
ATOM   4795  C   ASP A 324     -14.483   6.181  14.761  1.00 92.78           C  
ATOM   4796  CB  ASP A 324     -13.743   5.971  17.197  1.00 92.78           C  
ATOM   4797  HB2 ASP A 324     -13.016   6.752  16.976  1.00 92.78           H  
ATOM   4798  HB3 ASP A 324     -13.259   5.008  17.030  1.00 92.78           H  
ATOM   4799  O   ASP A 324     -14.459   7.262  14.176  1.00 92.78           O  
ATOM   4800  CG  ASP A 324     -14.143   6.092  18.677  1.00 92.78           C  
ATOM   4801  OD1 ASP A 324     -15.223   6.668  18.964  1.00 92.78           O  
ATOM   4802  OD2 ASP A 324     -13.355   5.609  19.521  1.00 92.78           O  
ATOM   4803  N   LEU A 325     -14.257   5.027  14.118  1.00 93.20           N  
ATOM   4804  H   LEU A 325     -14.250   4.177  14.664  1.00 93.20           H  
ATOM   4805  CA  LEU A 325     -13.988   4.958  12.675  1.00 93.20           C  
ATOM   4806  HA  LEU A 325     -13.144   5.606  12.442  1.00 93.20           H  
ATOM   4807  C   LEU A 325     -15.155   5.473  11.826  1.00 93.20           C  
ATOM   4808  CB  LEU A 325     -13.661   3.513  12.264  1.00 93.20           C  
ATOM   4809  HB2 LEU A 325     -13.638   3.469  11.175  1.00 93.20           H  
ATOM   4810  HB3 LEU A 325     -14.462   2.854  12.600  1.00 93.20           H  
ATOM   4811  O   LEU A 325     -14.938   6.176  10.840  1.00 93.20           O  
ATOM   4812  CG  LEU A 325     -12.324   2.971  12.785  1.00 93.20           C  
ATOM   4813  HG  LEU A 325     -12.346   2.897  13.872  1.00 93.20           H  
ATOM   4814  CD1 LEU A 325     -12.111   1.576  12.197  1.00 93.20           C  
ATOM   4815 HD11 LEU A 325     -11.151   1.182  12.530  1.00 93.20           H  
ATOM   4816 HD12 LEU A 325     -12.120   1.619  11.108  1.00 93.20           H  
ATOM   4817 HD13 LEU A 325     -12.902   0.911  12.544  1.00 93.20           H  
ATOM   4818  CD2 LEU A 325     -11.142   3.848  12.374  1.00 93.20           C  
ATOM   4819 HD21 LEU A 325     -11.187   4.809  12.887  1.00 93.20           H  
ATOM   4820 HD22 LEU A 325     -11.145   4.013  11.296  1.00 93.20           H  
ATOM   4821 HD23 LEU A 325     -10.214   3.359  12.669  1.00 93.20           H  
ATOM   4822  N   LYS A 326     -16.395   5.151  12.205  1.00 95.18           N  
ATOM   4823  H   LYS A 326     -16.503   4.526  12.991  1.00 95.18           H  
ATOM   4824  CA  LYS A 326     -17.588   5.669  11.526  1.00 95.18           C  
ATOM   4825  HA  LYS A 326     -17.503   5.468  10.458  1.00 95.18           H  
ATOM   4826  C   LYS A 326     -17.691   7.187  11.664  1.00 95.18           C  
ATOM   4827  CB  LYS A 326     -18.832   4.956  12.068  1.00 95.18           C  
ATOM   4828  HB2 LYS A 326     -18.941   5.167  13.131  1.00 95.18           H  
ATOM   4829  HB3 LYS A 326     -18.709   3.882  11.935  1.00 95.18           H  
ATOM   4830  O   LYS A 326     -17.952   7.871  10.681  1.00 95.18           O  
ATOM   4831  CG  LYS A 326     -20.097   5.413  11.333  1.00 95.18           C  
ATOM   4832  HG2 LYS A 326     -19.989   5.210  10.268  1.00 95.18           H  
ATOM   4833  HG3 LYS A 326     -20.244   6.484  11.477  1.00 95.18           H  
ATOM   4834  CD  LYS A 326     -21.325   4.679  11.869  1.00 95.18           C  
ATOM   4835  HD2 LYS A 326     -21.205   3.609  11.699  1.00 95.18           H  
ATOM   4836  HD3 LYS A 326     -21.427   4.872  12.937  1.00 95.18           H  
ATOM   4837  CE  LYS A 326     -22.560   5.189  11.127  1.00 95.18           C  
ATOM   4838  HE2 LYS A 326     -22.382   5.086  10.057  1.00 95.18           H  
ATOM   4839  HE3 LYS A 326     -22.685   6.251  11.337  1.00 95.18           H  
ATOM   4840  NZ  LYS A 326     -23.769   4.428  11.514  1.00 95.18           N  
ATOM   4841  HZ1 LYS A 326     -23.960   4.534  12.501  1.00 95.18           H  
ATOM   4842  HZ2 LYS A 326     -23.634   3.447  11.316  1.00 95.18           H  
ATOM   4843  HZ3 LYS A 326     -24.564   4.746  10.978  1.00 95.18           H  
ATOM   4844  N   ASN A 327     -17.450   7.716  12.861  1.00 94.36           N  
ATOM   4845  H   ASN A 327     -17.253   7.087  13.627  1.00 94.36           H  
ATOM   4846  CA  ASN A 327     -17.496   9.153  13.131  1.00 94.36           C  
ATOM   4847  HA  ASN A 327     -18.454   9.551  12.798  1.00 94.36           H  
ATOM   4848  C   ASN A 327     -16.409   9.925  12.367  1.00 94.36           C  
ATOM   4849  CB  ASN A 327     -17.359   9.377  14.644  1.00 94.36           C  
ATOM   4850  HB2 ASN A 327     -17.232  10.443  14.830  1.00 94.36           H  
ATOM   4851  HB3 ASN A 327     -16.468   8.865  15.008  1.00 94.36           H  
ATOM   4852  O   ASN A 327     -16.641  11.059  11.965  1.00 94.36           O  
ATOM   4853  CG  ASN A 327     -18.560   8.921  15.453  1.00 94.36           C  
ATOM   4854  ND2 ASN A 327     -18.402   8.823  16.753  1.00 94.36           N  
ATOM   4855 HD21 ASN A 327     -19.224   8.590  17.290  1.00 94.36           H  
ATOM   4856 HD22 ASN A 327     -17.491   8.971  17.163  1.00 94.36           H  
ATOM   4857  OD1 ASN A 327     -19.654   8.675  14.966  1.00 94.36           O  
ATOM   4858  N   GLN A 328     -15.247   9.307  12.135  1.00 91.51           N  
ATOM   4859  H   GLN A 328     -15.087   8.408  12.565  1.00 91.51           H  
ATOM   4860  CA  GLN A 328     -14.181   9.862  11.292  1.00 91.51           C  
ATOM   4861  HA  GLN A 328     -14.050  10.919  11.526  1.00 91.51           H  
ATOM   4862  C   GLN A 328     -14.489   9.783   9.786  1.00 91.51           C  
ATOM   4863  CB  GLN A 328     -12.868   9.124  11.598  1.00 91.51           C  
ATOM   4864  HB2 GLN A 328     -13.032   8.049  11.519  1.00 91.51           H  
ATOM   4865  HB3 GLN A 328     -12.118   9.407  10.860  1.00 91.51           H  
ATOM   4866  O   GLN A 328     -13.775  10.382   8.988  1.00 91.51           O  
ATOM   4867  CG  GLN A 328     -12.314   9.461  12.989  1.00 91.51           C  
ATOM   4868  HG2 GLN A 328     -11.983  10.500  13.002  1.00 91.51           H  
ATOM   4869  HG3 GLN A 328     -13.094   9.351  13.742  1.00 91.51           H  
ATOM   4870  CD  GLN A 328     -11.133   8.573  13.367  1.00 91.51           C  
ATOM   4871  NE2 GLN A 328     -11.006   8.203  14.622  1.00 91.51           N  
ATOM   4872 HE21 GLN A 328     -11.713   8.453  15.298  1.00 91.51           H  
ATOM   4873 HE22 GLN A 328     -10.215   7.611  14.831  1.00 91.51           H  
ATOM   4874  OE1 GLN A 328     -10.299   8.193  12.561  1.00 91.51           O  
ATOM   4875  N   GLY A 329     -15.523   9.040   9.381  1.00 92.68           N  
ATOM   4876  H   GLY A 329     -16.126   8.623  10.075  1.00 92.68           H  
ATOM   4877  CA  GLY A 329     -15.832   8.788   7.973  1.00 92.68           C  
ATOM   4878  HA2 GLY A 329     -16.870   8.463   7.898  1.00 92.68           H  
ATOM   4879  HA3 GLY A 329     -15.718   9.711   7.405  1.00 92.68           H  
ATOM   4880  C   GLY A 329     -14.953   7.715   7.323  1.00 92.68           C  
ATOM   4881  O   GLY A 329     -14.939   7.611   6.102  1.00 92.68           O  
ATOM   4882  N   ALA A 330     -14.234   6.903   8.107  1.00 92.08           N  
ATOM   4883  H   ALA A 330     -14.286   7.030   9.107  1.00 92.08           H  
ATOM   4884  CA  ALA A 330     -13.404   5.811   7.590  1.00 92.08           C  
ATOM   4885  HA  ALA A 330     -12.859   6.175   6.720  1.00 92.08           H  
ATOM   4886  C   ALA A 330     -14.224   4.593   7.133  1.00 92.08           C  
ATOM   4887  CB  ALA A 330     -12.403   5.415   8.681  1.00 92.08           C  
ATOM   4888  HB1 ALA A 330     -11.887   6.303   9.049  1.00 92.08           H  
ATOM   4889  HB2 ALA A 330     -12.924   4.942   9.513  1.00 92.08           H  
ATOM   4890  HB3 ALA A 330     -11.672   4.718   8.270  1.00 92.08           H  
ATOM   4891  O   ALA A 330     -13.794   3.813   6.282  1.00 92.08           O  
ATOM   4892  N   VAL A 331     -15.415   4.422   7.710  1.00 94.81           N  
ATOM   4893  H   VAL A 331     -15.711   5.125   8.372  1.00 94.81           H  
ATOM   4894  CA  VAL A 331     -16.375   3.363   7.375  1.00 94.81           C  
ATOM   4895  HA  VAL A 331     -16.149   2.990   6.376  1.00 94.81           H  
ATOM   4896  C   VAL A 331     -17.787   3.941   7.332  1.00 94.81           C  
ATOM   4897  CB  VAL A 331     -16.293   2.168   8.351  1.00 94.81           C  
ATOM   4898  HB  VAL A 331     -17.037   1.432   8.045  1.00 94.81           H  
ATOM   4899  O   VAL A 331     -18.126   4.823   8.118  1.00 94.81           O  
ATOM   4900  CG1 VAL A 331     -14.922   1.481   8.303  1.00 94.81           C  
ATOM   4901 HG11 VAL A 331     -14.939   0.571   8.901  1.00 94.81           H  
ATOM   4902 HG12 VAL A 331     -14.679   1.222   7.272  1.00 94.81           H  
ATOM   4903 HG13 VAL A 331     -14.149   2.146   8.689  1.00 94.81           H  
ATOM   4904  CG2 VAL A 331     -16.588   2.541   9.810  1.00 94.81           C  
ATOM   4905 HG21 VAL A 331     -16.510   1.658  10.444  1.00 94.81           H  
ATOM   4906 HG22 VAL A 331     -17.597   2.943   9.899  1.00 94.81           H  
ATOM   4907 HG23 VAL A 331     -15.872   3.288  10.152  1.00 94.81           H  
ATOM   4908  N   ILE A 332     -18.637   3.422   6.445  1.00 94.82           N  
ATOM   4909  H   ILE A 332     -18.297   2.690   5.837  1.00 94.82           H  
ATOM   4910  CA  ILE A 332     -20.031   3.878   6.304  1.00 94.82           C  
ATOM   4911  HA  ILE A 332     -20.050   4.968   6.316  1.00 94.82           H  
ATOM   4912  C   ILE A 332     -20.865   3.388   7.491  1.00 94.82           C  
ATOM   4913  CB  ILE A 332     -20.628   3.389   4.961  1.00 94.82           C  
ATOM   4914  HB  ILE A 332     -20.573   2.300   4.935  1.00 94.82           H  
ATOM   4915  O   ILE A 332     -21.589   4.142   8.144  1.00 94.82           O  
ATOM   4916  CG1 ILE A 332     -19.801   3.931   3.774  1.00 94.82           C  
ATOM   4917 HG12 ILE A 332     -18.781   3.559   3.859  1.00 94.82           H  
ATOM   4918 HG13 ILE A 332     -19.773   5.020   3.820  1.00 94.82           H  
ATOM   4919  CG2 ILE A 332     -22.113   3.786   4.839  1.00 94.82           C  
ATOM   4920 HG21 ILE A 332     -22.205   4.872   4.842  1.00 94.82           H  
ATOM   4921 HG22 ILE A 332     -22.701   3.375   5.659  1.00 94.82           H  
ATOM   4922 HG23 ILE A 332     -22.536   3.398   3.912  1.00 94.82           H  
ATOM   4923  CD1 ILE A 332     -20.306   3.515   2.388  1.00 94.82           C  
ATOM   4924 HD11 ILE A 332     -20.464   2.437   2.352  1.00 94.82           H  
ATOM   4925 HD12 ILE A 332     -21.236   4.031   2.149  1.00 94.82           H  
ATOM   4926 HD13 ILE A 332     -19.561   3.788   1.641  1.00 94.82           H  
ATOM   4927  N   ASN A 333     -20.783   2.088   7.770  1.00 96.31           N  
ATOM   4928  H   ASN A 333     -20.130   1.525   7.244  1.00 96.31           H  
ATOM   4929  CA  ASN A 333     -21.478   1.465   8.884  1.00 96.31           C  
ATOM   4930  HA  ASN A 333     -21.420   2.151   9.728  1.00 96.31           H  
ATOM   4931  C   ASN A 333     -20.783   0.166   9.295  1.00 96.31           C  
ATOM   4932  CB  ASN A 333     -22.955   1.227   8.499  1.00 96.31           C  
ATOM   4933  HB2 ASN A 333     -23.049   0.275   7.978  1.00 96.31           H  
ATOM   4934  HB3 ASN A 333     -23.294   2.013   7.824  1.00 96.31           H  
ATOM   4935  O   ASN A 333     -19.963  -0.371   8.547  1.00 96.31           O  
ATOM   4936  CG  ASN A 333     -23.887   1.249   9.697  1.00 96.31           C  
ATOM   4937  ND2 ASN A 333     -25.128   0.871   9.513  1.00 96.31           N  
ATOM   4938 HD21 ASN A 333     -25.720   0.802  10.328  1.00 96.31           H
[truncated: 67,644 more chars]
