# Supplementary material for: Evolution of Phage Tail Sheath Protein
Source: Viruses. 2022 May 26;14(6):1148. doi: 10.3390/v14061148 (PMC9230969; doi:10.3390/v14061148)
Supplement: Supplementary file 1 [file viruses-14-01148-s001.zip › Supplementary_File_S2/AF_models/Brevibacillus__phage__Jimmer2.pdb]

ATOM      1  N   MET A   1      -2.410  47.834 -18.365  1.00 38.93           N  
ATOM      2  H   MET A   1      -2.605  48.562 -19.039  1.00 38.93           H  
ATOM      3  H2  MET A   1      -3.089  47.879 -17.619  1.00 38.93           H  
ATOM      4  H3  MET A   1      -1.487  47.985 -17.985  1.00 38.93           H  
ATOM      5  CA  MET A   1      -2.478  46.523 -19.042  1.00 38.93           C  
ATOM      6  HA  MET A   1      -2.219  45.723 -18.349  1.00 38.93           H  
ATOM      7  C   MET A   1      -1.449  46.530 -20.162  1.00 38.93           C  
ATOM      8  CB  MET A   1      -3.891  46.256 -19.593  1.00 38.93           C  
ATOM      9  HB2 MET A   1      -3.839  45.405 -20.272  1.00 38.93           H  
ATOM     10  HB3 MET A   1      -4.250  47.120 -20.153  1.00 38.93           H  
ATOM     11  O   MET A   1      -1.629  47.293 -21.103  1.00 38.93           O  
ATOM     12  CG  MET A   1      -4.891  45.910 -18.483  1.00 38.93           C  
ATOM     13  HG2 MET A   1      -4.458  45.119 -17.871  1.00 38.93           H  
ATOM     14  HG3 MET A   1      -5.062  46.778 -17.847  1.00 38.93           H  
ATOM     15  SD  MET A   1      -6.478  45.301 -19.107  1.00 38.93           S  
ATOM     16  CE  MET A   1      -7.522  46.780 -19.000  1.00 38.93           C  
ATOM     17  HE1 MET A   1      -8.522  46.539 -19.359  1.00 38.93           H  
ATOM     18  HE2 MET A   1      -7.103  47.575 -19.617  1.00 38.93           H  
ATOM     19  HE3 MET A   1      -7.588  47.111 -17.964  1.00 38.93           H  
ATOM     20  N   MET A   2      -0.323  45.820 -20.017  1.00 44.15           N  
ATOM     21  H   MET A   2      -0.236  45.145 -19.271  1.00 44.15           H  
ATOM     22  CA  MET A   2       0.697  45.752 -21.076  1.00 44.15           C  
ATOM     23  HA  MET A   2       0.977  46.763 -21.373  1.00 44.15           H  
ATOM     24  C   MET A   2       0.094  45.055 -22.303  1.00 44.15           C  
ATOM     25  CB  MET A   2       1.963  45.027 -20.581  1.00 44.15           C  
ATOM     26  HB2 MET A   2       2.568  44.748 -21.444  1.00 44.15           H  
ATOM     27  HB3 MET A   2       1.686  44.113 -20.056  1.00 44.15           H  
ATOM     28  O   MET A   2      -0.569  44.030 -22.163  1.00 44.15           O  
ATOM     29  CG  MET A   2       2.826  45.911 -19.669  1.00 44.15           C  
ATOM     30  HG2 MET A   2       3.121  46.802 -20.223  1.00 44.15           H  
ATOM     31  HG3 MET A   2       2.236  46.217 -18.806  1.00 44.15           H  
ATOM     32  SD  MET A   2       4.326  45.087 -19.073  1.00 44.15           S  
ATOM     33  CE  MET A   2       5.106  46.413 -18.113  1.00 44.15           C  
ATOM     34  HE1 MET A   2       5.315  47.264 -18.761  1.00 44.15           H  
ATOM     35  HE2 MET A   2       6.042  46.046 -17.691  1.00 44.15           H  
ATOM     36  HE3 MET A   2       4.445  46.719 -17.302  1.00 44.15           H  
ATOM     37  N   GLN A   3       0.249  45.645 -23.491  1.00 46.77           N  
ATOM     38  H   GLN A   3       0.823  46.473 -23.558  1.00 46.77           H  
ATOM     39  CA  GLN A   3      -0.186  45.006 -24.732  1.00 46.77           C  
ATOM     40  HA  GLN A   3      -1.193  44.610 -24.605  1.00 46.77           H  
ATOM     41  C   GLN A   3       0.744  43.833 -25.040  1.00 46.77           C  
ATOM     42  CB  GLN A   3      -0.187  45.994 -25.915  1.00 46.77           C  
ATOM     43  HB2 GLN A   3       0.022  45.430 -26.824  1.00 46.77           H  
ATOM     44  HB3 GLN A   3       0.607  46.730 -25.791  1.00 46.77           H  
ATOM     45  O   GLN A   3       1.863  44.034 -25.511  1.00 46.77           O  
ATOM     46  CG  GLN A   3      -1.531  46.698 -26.135  1.00 46.77           C  
ATOM     47  HG2 GLN A   3      -2.323  45.951 -26.182  1.00 46.77           H  
ATOM     48  HG3 GLN A   3      -1.733  47.362 -25.294  1.00 46.77           H  
ATOM     49  CD  GLN A   3      -1.563  47.511 -27.432  1.00 46.77           C  
ATOM     50  NE2 GLN A   3      -2.691  48.099 -27.766  1.00 46.77           N  
ATOM     51 HE21 GLN A   3      -3.510  48.013 -27.182  1.00 46.77           H  
ATOM     52 HE22 GLN A   3      -2.688  48.636 -28.621  1.00 46.77           H  
ATOM     53  OE1 GLN A   3      -0.602  47.623 -28.182  1.00 46.77           O  
ATOM     54  N   ASN A   4       0.247  42.617 -24.831  1.00 54.51           N  
ATOM     55  H   ASN A   4      -0.608  42.524 -24.302  1.00 54.51           H  
ATOM     56  CA  ASN A   4       0.894  41.408 -25.316  1.00 54.51           C  
ATOM     57  HA  ASN A   4       1.940  41.415 -25.010  1.00 54.51           H  
ATOM     58  C   ASN A   4       0.824  41.415 -26.847  1.00 54.51           C  
ATOM     59  CB  ASN A   4       0.220  40.171 -24.696  1.00 54.51           C  
ATOM     60  HB2 ASN A   4       0.662  39.275 -25.131  1.00 54.51           H  
ATOM     61  HB3 ASN A   4      -0.845  40.175 -24.925  1.00 54.51           H  
ATOM     62  O   ASN A   4      -0.256  41.479 -27.439  1.00 54.51           O  
ATOM     63  CG  ASN A   4       0.408  40.084 -23.189  1.00 54.51           C  
ATOM     64  ND2 ASN A   4      -0.240  39.144 -22.544  1.00 54.51           N  
ATOM     65 HD21 ASN A   4      -0.007  39.058 -21.565  1.00 54.51           H  
ATOM     66 HD22 ASN A   4      -0.772  38.443 -23.040  1.00 54.51           H  
ATOM     67  OD1 ASN A   4       1.103  40.866 -22.566  1.00 54.51           O  
ATOM     68  N   TRP A   5       1.976  41.401 -27.505  1.00 65.02           N  
ATOM     69  H   TRP A   5       2.834  41.330 -26.977  1.00 65.02           H  
ATOM     70  CA  TRP A   5       2.052  41.150 -28.937  1.00 65.02           C  
ATOM     71  HA  TRP A   5       1.089  41.374 -29.396  1.00 65.02           H  
ATOM     72  C   TRP A   5       2.318  39.657 -29.154  1.00 65.02           C  
ATOM     73  CB  TRP A   5       3.086  42.087 -29.573  1.00 65.02           C  
ATOM     74  HB2 TRP A   5       2.738  43.111 -29.439  1.00 65.02           H  
ATOM     75  HB3 TRP A   5       3.126  41.884 -30.643  1.00 65.02           H  
ATOM     76  O   TRP A   5       3.135  39.067 -28.457  1.00 65.02           O  
ATOM     77  CG  TRP A   5       4.477  41.998 -29.028  1.00 65.02           C  
ATOM     78  CD1 TRP A   5       5.007  42.767 -28.045  1.00 65.02           C  
ATOM     79  HD1 TRP A   5       4.484  43.549 -27.515  1.00 65.02           H  
ATOM     80  CD2 TRP A   5       5.520  41.045 -29.396  1.00 65.02           C  
ATOM     81  CE2 TRP A   5       6.668  41.303 -28.591  1.00 65.02           C  
ATOM     82  CE3 TRP A   5       5.595  39.969 -30.307  1.00 65.02           C  
ATOM     83  HE3 TRP A   5       4.734  39.726 -30.911  1.00 65.02           H  
ATOM     84  NE1 TRP A   5       6.318  42.388 -27.817  1.00 65.02           N  
ATOM     85  HE1 TRP A   5       6.939  42.846 -27.165  1.00 65.02           H  
ATOM     86  CH2 TRP A   5       7.867  39.449 -29.581  1.00 65.02           C  
ATOM     87  HH2 TRP A   5       8.745  38.823 -29.636  1.00 65.02           H  
ATOM     88  CZ2 TRP A   5       7.831  40.527 -28.680  1.00 65.02           C  
ATOM     89  HZ2 TRP A   5       8.682  40.745 -28.051  1.00 65.02           H  
ATOM     90  CZ3 TRP A   5       6.751  39.172 -30.392  1.00 65.02           C  
ATOM     91  HZ3 TRP A   5       6.772  38.324 -31.060  1.00 65.02           H  
ATOM     92  N   ILE A   6       1.605  39.050 -30.104  1.00 62.43           N  
ATOM     93  H   ILE A   6       0.864  39.571 -30.551  1.00 62.43           H  
ATOM     94  CA  ILE A   6       1.741  37.625 -30.470  1.00 62.43           C  
ATOM     95  HA  ILE A   6       2.304  37.106 -29.694  1.00 62.43           H  
ATOM     96  C   ILE A   6       2.540  37.423 -31.764  1.00 62.43           C  
ATOM     97  CB  ILE A   6       0.353  36.951 -30.561  1.00 62.43           C  
ATOM     98  HB  ILE A   6       0.503  35.929 -30.909  1.00 62.43           H  
ATOM     99  O   ILE A   6       2.987  36.324 -32.058  1.00 62.43           O  
ATOM    100  CG1 ILE A   6      -0.570  37.678 -31.571  1.00 62.43           C  
ATOM    101 HG12 ILE A   6      -0.054  37.763 -32.527  1.00 62.43           H  
ATOM    102 HG13 ILE A   6      -0.796  38.682 -31.214  1.00 62.43           H  
ATOM    103  CG2 ILE A   6      -0.277  36.872 -29.159  1.00 62.43           C  
ATOM    104 HG21 ILE A   6       0.426  36.411 -28.466  1.00 62.43           H  
ATOM    105 HG22 ILE A   6      -1.172  36.250 -29.185  1.00 62.43           H  
ATOM    106 HG23 ILE A   6      -0.540  37.865 -28.794  1.00 62.43           H  
ATOM    107  CD1 ILE A   6      -1.896  36.955 -31.832  1.00 62.43           C  
ATOM    108 HD11 ILE A   6      -2.513  36.953 -30.933  1.00 62.43           H  
ATOM    109 HD12 ILE A   6      -2.438  37.471 -32.624  1.00 62.43           H  
ATOM    110 HD13 ILE A   6      -1.704  35.929 -32.145  1.00 62.43           H  
ATOM    111  N   ALA A   7       2.734  38.496 -32.533  1.00 59.88           N  
ATOM    112  H   ALA A   7       2.376  39.384 -32.209  1.00 59.88           H  
ATOM    113  CA  ALA A   7       3.526  38.520 -33.754  1.00 59.88           C  
ATOM    114  HA  ALA A   7       4.251  37.707 -33.727  1.00 59.88           H  
ATOM    115  C   ALA A   7       4.289  39.848 -33.849  1.00 59.88           C  
ATOM    116  CB  ALA A   7       2.598  38.305 -34.957  1.00 59.88           C  
ATOM    117  HB1 ALA A   7       2.088  37.346 -34.859  1.00 59.88           H  
ATOM    118  HB2 ALA A   7       1.857  39.103 -35.009  1.00 59.88           H  
ATOM    119  HB3 ALA A   7       3.182  38.295 -35.877  1.00 59.88           H  
ATOM    120  O   ALA A   7       3.803  40.890 -33.396  1.00 59.88           O  
ATOM    121  N   GLN A   8       5.476  39.818 -34.458  1.00 72.87           N  
ATOM    122  H   GLN A   8       5.804  38.933 -34.817  1.00 72.87           H  
ATOM    123  CA  GLN A   8       6.363  40.977 -34.627  1.00 72.87           C  
ATOM    124  HA  GLN A   8       6.309  41.587 -33.725  1.00 72.87           H  
ATOM    125  C   GLN A   8       5.925  41.877 -35.798  1.00 72.87           C  
ATOM    126  CB  GLN A   8       7.819  40.516 -34.785  1.00 72.87           C  
ATOM    127  HB2 GLN A   8       7.899  39.871 -35.660  1.00 72.87           H  
ATOM    128  HB3 GLN A   8       8.439  41.398 -34.952  1.00 72.87           H  
ATOM    129  O   GLN A   8       6.694  42.194 -36.695  1.00 72.87           O  
ATOM    130  CG  GLN A   8       8.376  39.778 -33.560  1.00 72.87           C  
ATOM    131  HG2 GLN A   8       7.814  38.859 -33.397  1.00 72.87           H  
ATOM    132  HG3 GLN A   8       8.276  40.410 -32.678  1.00 72.87           H  
ATOM    133  CD  GLN A   8       9.851  39.420 -33.733  1.00 72.87           C  
ATOM    134  NE2 GLN A   8      10.427  38.673 -32.820  1.00 72.87           N  
ATOM    135 HE21 GLN A   8       9.910  38.305 -32.034  1.00 72.87           H  
ATOM    136 HE22 GLN A   8      11.393  38.438 -32.999  1.00 72.87           H  
ATOM    137  OE1 GLN A   8      10.515  39.802 -34.679  1.00 72.87           O  
ATOM    138  N   ASN A   9       4.662  42.291 -35.813  1.00 76.28           N  
ATOM    139  H   ASN A   9       4.068  42.017 -35.043  1.00 76.28           H  
ATOM    140  CA  ASN A   9       4.062  43.079 -36.895  1.00 76.28           C  
ATOM    141  HA  ASN A   9       4.709  43.025 -37.770  1.00 76.28           H  
ATOM    142  C   ASN A   9       3.940  44.576 -36.560  1.00 76.28           C  
ATOM    143  CB  ASN A   9       2.727  42.429 -37.282  1.00 76.28           C  
ATOM    144  HB2 ASN A   9       2.903  41.390 -37.562  1.00 76.28           H  
ATOM    145  HB3 ASN A   9       2.323  42.944 -38.153  1.00 76.28           H  
ATOM    146  O   ASN A   9       3.099  45.287 -37.114  1.00 76.28           O  
ATOM    147  CG  ASN A   9       1.678  42.461 -36.181  1.00 76.28           C  
ATOM    148  ND2 ASN A   9       0.509  41.943 -36.470  1.00 76.28           N  
ATOM    149 HD21 ASN A   9      -0.187  41.922 -35.738  1.00 76.28           H  
ATOM    150 HD22 ASN A   9       0.343  41.546 -37.383  1.00 76.28           H  
ATOM    151  OD1 ASN A   9       1.876  42.922 -35.063  1.00 76.28           O  
ATOM    152  N   LYS A  10       4.736  45.067 -35.605  1.00 74.94           N  
ATOM    153  H   LYS A  10       5.474  44.475 -35.254  1.00 74.94           H  
ATOM    154  CA  LYS A  10       4.654  46.456 -35.149  1.00 74.94           C  
ATOM    155  HA  LYS A  10       3.604  46.747 -35.138  1.00 74.94           H  
ATOM    156  C   LYS A  10       5.361  47.380 -36.142  1.00 74.94           C  
ATOM    157  CB  LYS A  10       5.202  46.596 -33.724  1.00 74.94           C  
ATOM    158  HB2 LYS A  10       5.082  47.638 -33.428  1.00 74.94           H  
ATOM    159  HB3 LYS A  10       6.268  46.368 -33.727  1.00 74.94           H  
ATOM    160  O   LYS A  10       6.557  47.273 -36.368  1.00 74.94           O  
ATOM    161  CG  LYS A  10       4.514  45.700 -32.677  1.00 74.94           C  
ATOM    162  HG2 LYS A  10       4.980  45.889 -31.710  1.00 74.94           H  
ATOM    163  HG3 LYS A  10       4.691  44.654 -32.927  1.00 74.94           H  
ATOM    164  CD  LYS A  10       3.001  45.938 -32.552  1.00 74.94           C  
ATOM    165  HD2 LYS A  10       2.515  45.683 -33.494  1.00 74.94           H  
ATOM    166  HD3 LYS A  10       2.818  46.985 -32.312  1.00 74.94           H  
ATOM    167  CE  LYS A  10       2.444  45.039 -31.445  1.00 74.94           C  
ATOM    168  HE2 LYS A  10       2.936  45.295 -30.506  1.00 74.94           H  
ATOM    169  HE3 LYS A  10       2.708  44.010 -31.685  1.00 74.94           H  
ATOM    170  NZ  LYS A  10       0.971  45.161 -31.309  1.00 74.94           N  
ATOM    171  HZ1 LYS A  10       0.523  44.909 -32.178  1.00 74.94           H  
ATOM    172  HZ2 LYS A  10       0.709  46.102 -31.052  1.00 74.94           H  
ATOM    173  HZ3 LYS A  10       0.636  44.540 -30.587  1.00 74.94           H  
ATOM    174  N   VAL A  11       4.589  48.301 -36.717  1.00 73.56           N  
ATOM    175  H   VAL A  11       3.596  48.212 -36.558  1.00 73.56           H  
ATOM    176  CA  VAL A  11       5.019  49.206 -37.802  1.00 73.56           C  
ATOM    177  HA  VAL A  11       5.693  48.667 -38.468  1.00 73.56           H  
ATOM    178  C   VAL A  11       5.781  50.434 -37.285  1.00 73.56           C  
ATOM    179  CB  VAL A  11       3.775  49.640 -38.612  1.00 73.56           C  
ATOM    180  HB  VAL A  11       3.106  50.192 -37.951  1.00 73.56           H  
ATOM    181  O   VAL A  11       6.562  51.047 -38.006  1.00 73.56           O  
ATOM    182  CG1 VAL A  11       4.107  50.541 -39.808  1.00 73.56           C  
ATOM    183 HG11 VAL A  11       3.208  50.744 -40.389  1.00 73.56           H  
ATOM    184 HG12 VAL A  11       4.840  50.051 -40.449  1.00 73.56           H  
ATOM    185 HG13 VAL A  11       4.512  51.496 -39.471  1.00 73.56           H  
ATOM    186  CG2 VAL A  11       3.006  48.426 -39.155  1.00 73.56           C  
ATOM    187 HG21 VAL A  11       3.662  47.822 -39.783  1.00 73.56           H  
ATOM    188 HG22 VAL A  11       2.156  48.755 -39.753  1.00 73.56           H  
ATOM    189 HG23 VAL A  11       2.623  47.803 -38.347  1.00 73.56           H  
ATOM    190  N   ARG A  12       5.540  50.836 -36.034  1.00 75.36           N  
ATOM    191  H   ARG A  12       5.040  50.201 -35.428  1.00 75.36           H  
ATOM    192  CA  ARG A  12       6.134  52.040 -35.444  1.00 75.36           C  
ATOM    193  HA  ARG A  12       6.329  52.752 -36.246  1.00 75.36           H  
ATOM    194  C   ARG A  12       7.471  51.691 -34.778  1.00 75.36           C  
ATOM    195  CB  ARG A  12       5.152  52.673 -34.444  1.00 75.36           C  
ATOM    196  HB2 ARG A  12       5.672  53.424 -33.849  1.00 75.36           H  
ATOM    197  HB3 ARG A  12       4.810  51.898 -33.758  1.00 75.36           H  
ATOM    198  O   ARG A  12       7.539  50.683 -34.081  1.00 75.36           O  
ATOM    199  CG  ARG A  12       3.906  53.291 -35.104  1.00 75.36           C  
ATOM    200  HG2 ARG A  12       3.126  53.389 -34.349  1.00 75.36           H  
ATOM    201  HG3 ARG A  12       3.532  52.626 -35.882  1.00 75.36           H  
ATOM    202  CD  ARG A  12       4.174  54.675 -35.708  1.00 75.36           C  
ATOM    203  HD2 ARG A  12       3.303  54.988 -36.284  1.00 75.36           H  
ATOM    204  HD3 ARG A  12       5.012  54.606 -36.402  1.00 75.36           H  
ATOM    205  NE  ARG A  12       4.485  55.670 -34.660  1.00 75.36           N  
ATOM    206  HE  ARG A  12       5.458  55.750 -34.398  1.00 75.36           H  
ATOM    207  NH1 ARG A  12       2.355  56.452 -34.268  1.00 75.36           N  
ATOM    208 HH11 ARG A  12       1.730  57.070 -33.770  1.00 75.36           H  
ATOM    209 HH12 ARG A  12       2.008  55.875 -35.021  1.00 75.36           H  
ATOM    210  NH2 ARG A  12       4.062  57.233 -33.062  1.00 75.36           N  
ATOM    211 HH21 ARG A  12       5.042  57.248 -32.818  1.00 75.36           H  
ATOM    212 HH22 ARG A  12       3.420  57.838 -32.570  1.00 75.36           H  
ATOM    213  CZ  ARG A  12       3.634  56.444 -34.007  1.00 75.36           C  
ATOM    214  N   PRO A  13       8.506  52.536 -34.904  1.00 64.27           N  
ATOM    215  CA  PRO A  13       9.683  52.430 -34.052  1.00 64.27           C  
ATOM    216  HA  PRO A  13      10.151  51.458 -34.209  1.00 64.27           H  
ATOM    217  C   PRO A  13       9.276  52.589 -32.581  1.00 64.27           C  
ATOM    218  CB  PRO A  13      10.638  53.538 -34.512  1.00 64.27           C  
ATOM    219  HB2 PRO A  13      10.532  54.420 -33.880  1.00 64.27           H  
ATOM    220  HB3 PRO A  13      11.674  53.199 -34.512  1.00 64.27           H  
ATOM    221  O   PRO A  13       8.594  53.555 -32.228  1.00 64.27           O  
ATOM    222  CG  PRO A  13      10.159  53.877 -35.923  1.00 64.27           C  
ATOM    223  HG2 PRO A  13      10.615  53.190 -36.636  1.00 64.27           H  
ATOM    224  HG3 PRO A  13      10.381  54.910 -36.192  1.00 64.27           H  
ATOM    225  CD  PRO A  13       8.657  53.618 -35.859  1.00 64.27           C  
ATOM    226  HD2 PRO A  13       8.293  53.339 -36.847  1.00 64.27           H  
ATOM    227  HD3 PRO A  13       8.141  54.506 -35.491  1.00 64.27           H  
ATOM    228  N   GLY A  14       9.675  51.643 -31.734  1.00 79.02           N  
ATOM    229  H   GLY A  14      10.155  50.830 -32.092  1.00 79.02           H  
ATOM    230  CA  GLY A  14       9.387  51.660 -30.303  1.00 79.02           C  
ATOM    231  HA2 GLY A  14       8.315  51.778 -30.147  1.00 79.02           H  
ATOM    232  HA3 GLY A  14       9.899  52.508 -29.847  1.00 79.02           H  
ATOM    233  C   GLY A  14       9.835  50.380 -29.602  1.00 79.02           C  
ATOM    234  O   GLY A  14      10.072  49.358 -30.245  1.00 79.02           O  
ATOM    235  N   THR A  15       9.944  50.436 -28.276  1.00 76.85           N  
ATOM    236  H   THR A  15       9.793  51.316 -27.804  1.00 76.85           H  
ATOM    237  CA  THR A  15      10.196  49.253 -27.445  1.00 76.85           C  
ATOM    238  HA  THR A  15      10.807  48.547 -28.008  1.00 76.85           H  
ATOM    239  C   THR A  15       8.868  48.594 -27.099  1.00 76.85           C  
ATOM    240  CB  THR A  15      10.969  49.605 -26.167  1.00 76.85           C  
ATOM    241  HB  THR A  15      10.369  50.264 -25.540  1.00 76.85           H  
ATOM    242  O   THR A  15       8.029  49.189 -26.423  1.00 76.85           O  
ATOM    243  CG2 THR A  15      11.362  48.363 -25.366  1.00 76.85           C  
ATOM    244 HG21 THR A  15      11.934  48.658 -24.486  1.00 76.85           H  
ATOM    245 HG22 THR A  15      10.471  47.832 -25.032  1.00 76.85           H  
ATOM    246 HG23 THR A  15      11.968  47.697 -25.981  1.00 76.85           H  
ATOM    247  OG1 THR A  15      12.163  50.262 -26.517  1.00 76.85           O  
ATOM    248  HG1 THR A  15      12.724  50.297 -25.738  1.00 76.85           H  
ATOM    249  N   TYR A  16       8.684  47.354 -27.545  1.00 78.75           N  
ATOM    250  H   TYR A  16       9.404  46.933 -28.114  1.00 78.75           H  
ATOM    251  CA  TYR A  16       7.493  46.559 -27.261  1.00 78.75           C  
ATOM    252  HA  TYR A  16       6.718  47.193 -26.831  1.00 78.75           H  
ATOM    253  C   TYR A  16       7.832  45.473 -26.244  1.00 78.75           C  
ATOM    254  CB  TYR A  16       6.936  45.983 -28.566  1.00 78.75           C  
ATOM    255  HB2 TYR A  16       7.681  45.334 -29.027  1.00 78.75           H  
ATOM    256  HB3 TYR A  16       6.064  45.372 -28.334  1.00 78.75           H  
ATOM    257  O   TYR A  16       8.436  44.459 -26.581  1.00 78.75           O  
ATOM    258  CG  TYR A  16       6.522  47.051 -29.554  1.00 78.75           C  
ATOM    259  CD1 TYR A  16       5.289  47.707 -29.387  1.00 78.75           C  
ATOM    260  HD1 TYR A  16       4.648  47.442 -28.559  1.00 78.75           H  
ATOM    261  CD2 TYR A  16       7.383  47.415 -30.608  1.00 78.75           C  
ATOM    262  HD2 TYR A  16       8.341  46.931 -30.726  1.00 78.75           H  
ATOM    263  CE1 TYR A  16       4.910  48.726 -30.277  1.00 78.75           C  
ATOM    264  HE1 TYR A  16       3.970  49.239 -30.138  1.00 78.75           H  
ATOM    265  CE2 TYR A  16       7.007  48.433 -31.503  1.00 78.75           C  
ATOM    266  HE2 TYR A  16       7.661  48.726 -32.311  1.00 78.75           H  
ATOM    267  OH  TYR A  16       5.369  50.052 -32.192  1.00 78.75           O  
ATOM    268  HH  TYR A  16       4.576  50.488 -31.871  1.00 78.75           H  
ATOM    269  CZ  TYR A  16       5.771  49.087 -31.333  1.00 78.75           C  
ATOM    270  N   VAL A  17       7.443  45.690 -24.990  1.00 73.51           N  
ATOM    271  H   VAL A  17       6.939  46.539 -24.775  1.00 73.51           H  
ATOM    272  CA  VAL A  17       7.689  44.742 -23.898  1.00 73.51           C  
ATOM    273  HA  VAL A  17       8.611  44.199 -24.103  1.00 73.51           H  
ATOM    274  C   VAL A  17       6.545  43.734 -23.831  1.00 73.51           C  
ATOM    275  CB  VAL A  17       7.876  45.473 -22.554  1.00 73.51           C  
ATOM    276  HB  VAL A  17       6.944  45.966 -22.277  1.00 73.51           H  
ATOM    277  O   VAL A  17       5.381  44.128 -23.780  1.00 73.51           O  
ATOM    278  CG1 VAL A  17       8.266  44.495 -21.441  1.00 73.51           C  
ATOM    279 HG11 VAL A  17       8.377  45.030 -20.497  1.00 73.51           H  
ATOM    280 HG12 VAL A  17       9.206  43.999 -21.682  1.00 73.51           H  
ATOM    281 HG13 VAL A  17       7.490  43.741 -21.313  1.00 73.51           H  
ATOM    282  CG2 VAL A  17       8.980  46.537 -22.646  1.00 73.51           C  
ATOM    283 HG21 VAL A  17       8.689  47.329 -23.337  1.00 73.51           H  
ATOM    284 HG22 VAL A  17       9.142  46.986 -21.666  1.00 73.51           H  
ATOM    285 HG23 VAL A  17       9.910  46.082 -22.986  1.00 73.51           H  
ATOM    286  N   ASN A  18       6.884  42.447 -23.813  1.00 69.92           N  
ATOM    287  H   ASN A  18       7.864  42.204 -23.839  1.00 69.92           H  
ATOM    288  CA  ASN A  18       5.969  41.370 -23.454  1.00 69.92           C  
ATOM    289  HA  ASN A  18       4.969  41.770 -23.286  1.00 69.92           H  
ATOM    290  C   ASN A  18       6.468  40.753 -22.145  1.00 69.92           C  
ATOM    291  CB  ASN A  18       5.898  40.348 -24.603  1.00 69.92           C  
ATOM    292  HB2 ASN A  18       6.863  39.853 -24.711  1.00 69.92           H  
ATOM    293  HB3 ASN A  18       5.660  40.859 -25.536  1.00 69.92           H  
ATOM    294  O   ASN A  18       7.629  40.355 -22.064  1.00 69.92           O  
ATOM    295  CG  ASN A  18       4.826  39.297 -24.375  1.00 69.92           C  
ATOM    296  ND2 ASN A  18       4.894  38.183 -25.062  1.00 69.92           N  
ATOM    297 HD21 ASN A  18       5.632  38.027 -25.733  1.00 69.92           H  
ATOM    298 HD22 ASN A  18       4.177  37.495 -24.882  1.00 69.92           H  
ATOM    299  OD1 ASN A  18       3.899  39.478 -23.608  1.00 69.92           O  
ATOM    300  N   VAL A  19       5.613  40.713 -21.126  1.00 67.52           N  
ATOM    301  H   VAL A  19       4.651  40.967 -21.296  1.00 67.52           H  
ATOM    302  CA  VAL A  19       5.917  40.067 -19.846  1.00 67.52           C  
ATOM    303  HA  VAL A  19       6.948  39.712 -19.845  1.00 67.52           H  
ATOM    304  C   VAL A  19       5.002  38.865 -19.737  1.00 67.52           C  
ATOM    305  CB  VAL A  19       5.760  41.011 -18.639  1.00 67.52           C  
ATOM    306  HB  VAL A  19       4.722  41.337 -18.558  1.00 67.52           H  
ATOM    307  O   VAL A  19       3.794  39.006 -19.565  1.00 67.52           O  
ATOM    308  CG1 VAL A  19       6.162  40.305 -17.338  1.00 67.52           C  
ATOM    309 HG11 VAL A  19       5.509  39.452 -17.153  1.00 67.52           H  
ATOM    310 HG12 VAL A  19       6.068  40.991 -16.496  1.00 67.52           H  
ATOM    311 HG13 VAL A  19       7.193  39.955 -17.401  1.00 67.52           H  
ATOM    312  CG2 VAL A  19       6.641  42.256 -18.787  1.00 67.52           C  
ATOM    313 HG21 VAL A  19       6.577  42.867 -17.886  1.00 67.52           H  
ATOM    314 HG22 VAL A  19       6.287  42.851 -19.629  1.00 67.52           H  
ATOM    315 HG23 VAL A  19       7.678  41.964 -18.955  1.00 67.52           H  
ATOM    316  N   VAL A  20       5.592  37.686 -19.854  1.00 69.30           N  
ATOM    317  H   VAL A  20       6.595  37.651 -19.961  1.00 69.30           H  
ATOM    318  CA  VAL A  20       4.920  36.417 -19.595  1.00 69.30           C  
ATOM    319  HA  VAL A  20       3.863  36.598 -19.395  1.00 69.30           H  
ATOM    320  C   VAL A  20       5.512  35.818 -18.330  1.00 69.30           C  
ATOM    321  CB  VAL A  20       4.993  35.465 -20.804  1.00 69.30           C  
ATOM    322  HB  VAL A  20       4.513  34.527 -20.527  1.00 69.30           H  
ATOM    323  O   VAL A  20       6.688  36.030 -18.030  1.00 69.30           O  
ATOM    324  CG1 VAL A  20       4.216  36.059 -21.989  1.00 69.30           C  
ATOM    325 HG11 VAL A  20       3.191  36.273 -21.687  1.00 69.30           H  
ATOM    326 HG12 VAL A  20       4.688  36.982 -22.327  1.00 69.30           H  
ATOM    327 HG13 VAL A  20       4.201  35.342 -22.810  1.00 69.30           H  
ATOM    328  CG2 VAL A  20       6.425  35.159 -21.260  1.00 69.30           C  
ATOM    329 HG21 VAL A  20       6.401  34.444 -22.083  1.00 69.30           H  
ATOM    330 HG22 VAL A  20       6.987  34.712 -20.441  1.00 69.30           H  
ATOM    331 HG23 VAL A  20       6.930  36.067 -21.592  1.00 69.30           H  
ATOM    332  N   SER A  21       4.696  35.102 -17.563  1.00 50.16           N  
ATOM    333  H   SER A  21       3.733  34.969 -17.836  1.00 50.16           H  
ATOM    334  CA  SER A  21       5.218  34.278 -16.479  1.00 50.16           C  
ATOM    335  HA  SER A  21       5.813  34.899 -15.809  1.00 50.16           H  
ATOM    336  C   SER A  21       6.119  33.198 -17.066  1.00 50.16           C  
ATOM    337  CB  SER A  21       4.081  33.637 -15.684  1.00 50.16           C  
ATOM    338  HB2 SER A  21       3.469  33.028 -16.349  1.00 50.16           H  
ATOM    339  HB3 SER A  21       4.494  32.997 -14.904  1.00 50.16           H  
ATOM    340  O   SER A  21       5.806  32.631 -18.115  1.00 50.16           O  
ATOM    341  OG  SER A  21       3.281  34.650 -15.096  1.00 50.16           O  
ATOM    342  HG  SER A  21       3.795  35.073 -14.404  1.00 50.16           H  
ATOM    343  N   GLU A  22       7.220  32.907 -16.382  1.00 45.93           N  
ATOM    344  H   GLU A  22       7.448  33.416 -15.540  1.00 45.93           H  
ATOM    345  CA  GLU A  22       7.989  31.702 -16.663  1.00 45.93           C  
ATOM    346  HA  GLU A  22       8.348  31.748 -17.691  1.00 45.93           H  
ATOM    347  C   GLU A  22       7.052  30.496 -16.514  1.00 45.93           C  
ATOM    348  CB  GLU A  22       9.199  31.651 -15.719  1.00 45.93           C  
ATOM    349  HB2 GLU A  22       9.634  32.649 -15.677  1.00 45.93           H  
ATOM    350  HB3 GLU A  22       8.866  31.379 -14.717  1.00 45.93           H  
ATOM    351  O   GLU A  22       6.238  30.443 -15.581  1.00 45.93           O  
ATOM    352  CG  GLU A  22      10.291  30.682 -16.192  1.00 45.93           C  
ATOM    353  HG2 GLU A  22      10.522  30.907 -17.234  1.00 45.93           H  
ATOM    354  HG3 GLU A  22       9.909  29.663 -16.145  1.00 45.93           H  
ATOM    355  CD  GLU A  22      11.578  30.791 -15.354  1.00 45.93           C  
ATOM    356  OE1 GLU A  22      12.623  30.317 -15.852  1.00 45.93           O  
ATOM    357  OE2 GLU A  22      11.519  31.363 -14.240  1.00 45.93           O  
ATOM    358  N   ALA A  23       7.107  29.557 -17.460  1.00 51.35           N  
ATOM    359  H   ALA A  23       7.805  29.623 -18.187  1.00 51.35           H  
ATOM    360  CA  ALA A  23       6.407  28.295 -17.285  1.00 51.35           C  
ATOM    361  HA  ALA A  23       5.337  28.493 -17.224  1.00 51.35           H  
ATOM    362  C   ALA A  23       6.879  27.685 -15.957  1.00 51.35           C  
ATOM    363  CB  ALA A  23       6.674  27.384 -18.491  1.00 51.35           C  
ATOM    364  HB1 ALA A  23       7.741  27.180 -18.574  1.00 51.35           H  
ATOM    365  HB2 ALA A  23       6.149  26.438 -18.361  1.00 51.35           H  
ATOM    366  HB3 ALA A  23       6.325  27.863 -19.406  1.00 51.35           H  
ATOM    367  O   ALA A  23       8.077  27.686 -15.667  1.00 51.35           O  
ATOM    368  N   LYS A  24       5.939  27.200 -15.129  1.00 44.54           N  
ATOM    369  H   LYS A  24       4.977  27.240 -15.434  1.00 44.54           H  
ATOM    370  CA  LYS A  24       6.276  26.464 -13.897  1.00 44.54           C  
ATOM    371  HA  LYS A  24       6.686  27.164 -13.169  1.00 44.54           H  
ATOM    372  C   LYS A  24       7.350  25.423 -14.225  1.00 44.54           C  
ATOM    373  CB  LYS A  24       5.048  25.736 -13.336  1.00 44.54           C  
ATOM    374  HB2 LYS A  24       5.384  25.001 -12.605  1.00 44.54           H  
ATOM    375  HB3 LYS A  24       4.549  25.197 -14.142  1.00 44.54           H  
ATOM    376  O   LYS A  24       7.291  24.898 -15.336  1.00 44.54           O  
ATOM    377  CG  LYS A  24       4.055  26.678 -12.647  1.00 44.54           C  
ATOM    378  HG2 LYS A  24       4.563  27.221 -11.850  1.00 44.54           H  
ATOM    379  HG3 LYS A  24       3.656  27.389 -13.370  1.00 44.54           H  
ATOM    380  CD  LYS A  24       2.912  25.846 -12.053  1.00 44.54           C  
ATOM    381  HD2 LYS A  24       2.410  25.308 -12.857  1.00 44.54           H  
ATOM    382  HD3 LYS A  24       3.330  25.120 -11.355  1.00 44.54           H  
ATOM    383  CE  LYS A  24       1.903  26.731 -11.317  1.00 44.54           C  
ATOM    384  HE2 LYS A  24       2.427  27.282 -10.537  1.00 44.54           H  
ATOM    385  HE3 LYS A  24       1.491  27.451 -12.024  1.00 44.54           H  
ATOM    386  NZ  LYS A  24       0.817  25.907 -10.726  1.00 44.54           N  
ATOM    387  HZ1 LYS A  24       0.143  26.481 -10.240  1.00 44.54           H  
ATOM    388  HZ2 LYS A  24       0.338  25.382 -11.443  1.00 44.54           H  
ATOM    389  HZ3 LYS A  24       1.199  25.240 -10.070  1.00 44.54           H  
ATOM    390  N   PRO A  25       8.289  25.108 -13.311  1.00 46.57           N  
ATOM    391  CA  PRO A  25       9.343  24.138 -13.583  1.00 46.57           C  
ATOM    392  HA  PRO A  25      10.015  24.551 -14.335  1.00 46.57           H  
ATOM    393  C   PRO A  25       8.732  22.835 -14.126  1.00 46.57           C  
ATOM    394  CB  PRO A  25      10.117  23.974 -12.264  1.00 46.57           C  
ATOM    395  HB2 PRO A  25      11.014  24.592 -12.297  1.00 46.57           H  
ATOM    396  HB3 PRO A  25      10.386  22.936 -12.067  1.00 46.57           H  
ATOM    397  O   PRO A  25       8.176  22.043 -13.375  1.00 46.57           O  
ATOM    398  CG  PRO A  25       9.172  24.521 -11.193  1.00 46.57           C  
ATOM    399  HG2 PRO A  25       9.716  24.946 -10.349  1.00 46.57           H  
ATOM    400  HG3 PRO A  25       8.506  23.726 -10.859  1.00 46.57           H  
ATOM    401  CD  PRO A  25       8.365  25.579 -11.939  1.00 46.57           C  
ATOM    402  HD2 PRO A  25       7.379  25.680 -11.485  1.00 46.57           H  
ATOM    403  HD3 PRO A  25       8.892  26.533 -11.914  1.00 46.57           H  
ATOM    404  N   GLN A  26       8.792  22.684 -15.455  1.00 52.66           N  
ATOM    405  H   GLN A  26       9.023  23.504 -15.998  1.00 52.66           H  
ATOM    406  CA  GLN A  26       8.296  21.536 -16.213  1.00 52.66           C  
ATOM    407  HA  GLN A  26       7.259  21.338 -15.942  1.00 52.66           H  
ATOM    408  C   GLN A  26       9.132  20.314 -15.806  1.00 52.66           C  
ATOM    409  CB  GLN A  26       8.370  21.856 -17.728  1.00 52.66           C  
ATOM    410  HB2 GLN A  26       8.342  20.923 -18.289  1.00 52.66           H  
ATOM    411  HB3 GLN A  26       9.317  22.350 -17.947  1.00 52.66           H  
ATOM    412  O   GLN A  26      10.342  20.463 -15.604  1.00 52.66           O  
ATOM    413  CG  GLN A  26       7.192  22.709 -18.236  1.00 52.66           C  
ATOM    414  HG2 GLN A  26       6.282  22.112 -18.181  1.00 52.66           H  
ATOM    415  HG3 GLN A  26       7.064  23.577 -17.590  1.00 52.66           H  
ATOM    416  CD  GLN A  26       7.374  23.227 -19.667  1.00 52.66           C  
ATOM    417  NE2 GLN A  26       6.360  23.168 -20.506  1.00 52.66           N  
ATOM    418 HE21 GLN A  26       5.520  22.657 -20.275  1.00 52.66           H  
ATOM    419 HE22 GLN A  26       6.566  23.450 -21.453  1.00 52.66           H  
ATOM    420  OE1 GLN A  26       8.404  23.761 -20.043  1.00 52.66           O  
ATOM    421  N   GLY A  27       8.500  19.162 -15.575  1.00 55.16           N  
ATOM    422  H   GLY A  27       7.529  19.083 -15.842  1.00 55.16           H  
ATOM    423  CA  GLY A  27       9.212  17.928 -15.229  1.00 55.16           C  
ATOM    424  HA2 GLY A  27      10.117  17.844 -15.831  1.00 55.16           H  
ATOM    425  HA3 GLY A  27       8.577  17.073 -15.460  1.00 55.16           H  
ATOM    426  C   GLY A  27       9.600  17.858 -13.757  1.00 55.16           C  
ATOM    427  O   GLY A  27      10.778  17.726 -13.432  1.00 55.16           O  
ATOM    428  N   ALA A  28       8.620  18.004 -12.864  1.00 66.18           N  
ATOM    429  H   ALA A  28       7.671  18.065 -13.205  1.00 66.18           H  
ATOM    430  CA  ALA A  28       8.805  17.717 -11.447  1.00 66.18           C  
ATOM    431  HA  ALA A  28       9.788  18.072 -11.138  1.00 66.18           H  
ATOM    432  C   ALA A  28       8.748  16.203 -11.212  1.00 66.18           C  
ATOM    433  CB  ALA A  28       7.743  18.461 -10.628  1.00 66.18           C  
ATOM    434  HB1 ALA A  28       7.815  19.533 -10.814  1.00 66.18           H  
ATOM    435  HB2 ALA A  28       7.899  18.267  -9.567  1.00 66.18           H  
ATOM    436  HB3 ALA A  28       6.749  18.110 -10.906  1.00 66.18           H  
ATOM    437  O   ALA A  28       7.930  15.511 -11.817  1.00 66.18           O  
ATOM    438  N   ILE A  29       9.593  15.712 -10.309  1.00 77.40           N  
ATOM    439  H   ILE A  29      10.289  16.325  -9.909  1.00 77.40           H  
ATOM    440  CA  ILE A  29       9.536  14.323  -9.845  1.00 77.40           C  
ATOM    441  HA  ILE A  29       9.638  13.669 -10.710  1.00 77.40           H  
ATOM    442  C   ILE A  29       8.164  14.068  -9.226  1.00 77.40           C  
ATOM    443  CB  ILE A  29      10.695  14.035  -8.868  1.00 77.40           C  
ATOM    444  HB  ILE A  29      10.706  14.799  -8.091  1.00 77.40           H  
ATOM    445  O   ILE A  29       7.748  14.813  -8.331  1.00 77.40           O  
ATOM    446  CG1 ILE A  29      12.000  14.126  -9.685  1.00 77.40           C  
ATOM    447 HG12 ILE A  29      12.051  15.088 -10.196  1.00 77.40           H  
ATOM    448 HG13 ILE A  29      11.981  13.359 -10.459  1.00 77.40           H  
ATOM    449  CG2 ILE A  29      10.536  12.659  -8.193  1.00 77.40           C  
ATOM    450 HG21 ILE A  29       9.640  12.644  -7.573  1.00 77.40           H  
ATOM    451 HG22 ILE A  29      11.385  12.434  -7.548  1.00 77.40           H  
ATOM    452 HG23 ILE A  29      10.443  11.883  -8.954  1.00 77.40           H  
ATOM    453  CD1 ILE A  29      13.291  13.993  -8.890  1.00 77.40           C  
ATOM    454 HD11 ILE A  29      14.136  14.032  -9.578  1.00 77.40           H  
ATOM    455 HD12 ILE A  29      13.353  14.832  -8.198  1.00 77.40           H  
ATOM    456 HD13 ILE A  29      13.327  13.034  -8.373  1.00 77.40           H  
ATOM    457  N   SER A  30       7.462  13.039  -9.705  1.00 83.98           N  
ATOM    458  H   SER A  30       7.843  12.471 -10.449  1.00 83.98           H  
ATOM    459  CA  SER A  30       6.138  12.721  -9.180  1.00 83.98           C  
ATOM    460  HA  SER A  30       5.554  13.641  -9.228  1.00 83.98           H  
ATOM    461  C   SER A  30       6.211  12.314  -7.712  1.00 83.98           C  
ATOM    462  CB  SER A  30       5.380  11.686 -10.023  1.00 83.98           C  
ATOM    463  HB2 SER A  30       4.409  11.505  -9.561  1.00 83.98           H  
ATOM    464  HB3 SER A  30       5.208  12.104 -11.015  1.00 83.98           H  
ATOM    465  O   SER A  30       7.144  11.651  -7.250  1.00 83.98           O  
ATOM    466  OG  SER A  30       6.058  10.454 -10.166  1.00 83.98           O  
ATOM    467  HG  SER A  30       6.718  10.628 -10.841  1.00 83.98           H  
ATOM    468  N   GLU A  31       5.200  12.728  -6.951  1.00 83.75           N  
ATOM    469  H   GLU A  31       4.461  13.285  -7.355  1.00 83.75           H  
ATOM    470  CA  GLU A  31       5.090  12.296  -5.569  1.00 83.75           C  
ATOM    471  HA  GLU A  31       6.063  12.439  -5.100  1.00 83.75           H  
ATOM    472  C   GLU A  31       4.760  10.803  -5.487  1.00 83.75           C  
ATOM    473  CB  GLU A  31       4.069  13.124  -4.783  1.00 83.75           C  
ATOM    474  HB2 GLU A  31       3.955  12.633  -3.816  1.00 83.75           H  
ATOM    475  HB3 GLU A  31       3.104  13.116  -5.290  1.00 83.75           H  
ATOM    476  O   GLU A  31       3.997  10.257  -6.288  1.00 83.75           O  
ATOM    477  CG  GLU A  31       4.538  14.574  -4.571  1.00 83.75           C  
ATOM    478  HG2 GLU A  31       5.601  14.563  -4.329  1.00 83.75           H  
ATOM    479  HG3 GLU A  31       4.408  15.127  -5.501  1.00 83.75           H  
ATOM    480  CD  GLU A  31       3.802  15.285  -3.424  1.00 83.75           C  
ATOM    481  OE1 GLU A  31       3.874  16.531  -3.374  1.00 83.75           O  
ATOM    482  OE2 GLU A  31       3.296  14.579  -2.514  1.00 83.75           O  
ATOM    483  N   ARG A  32       5.327  10.165  -4.462  1.00 91.37           N  
ATOM    484  H   ARG A  32       5.954  10.693  -3.872  1.00 91.37           H  
ATOM    485  CA  ARG A  32       5.000   8.804  -4.043  1.00 91.37           C  
ATOM    486  HA  ARG A  32       4.328   8.350  -4.771  1.00 91.37           H  
ATOM    487  C   ARG A  32       4.266   8.815  -2.711  1.00 91.37           C  
ATOM    488  CB  ARG A  32       6.265   7.942  -3.964  1.00 91.37           C  
ATOM    489  HB2 ARG A  32       6.917   8.312  -3.174  1.00 91.37           H  
ATOM    490  HB3 ARG A  32       5.957   6.928  -3.707  1.00 91.37           H  
ATOM    491  O   ARG A  32       4.298   9.811  -1.976  1.00 91.37           O  
ATOM    492  CG  ARG A  32       7.039   7.912  -5.289  1.00 91.37           C  
ATOM    493  HG2 ARG A  32       7.558   8.861  -5.426  1.00 91.37           H  
ATOM    494  HG3 ARG A  32       6.349   7.770  -6.120  1.00 91.37           H  
ATOM    495  CD  ARG A  32       8.065   6.777  -5.285  1.00 91.37           C  
ATOM    496  HD2 ARG A  32       8.724   6.911  -6.142  1.00 91.37           H  
ATOM    497  HD3 ARG A  32       8.665   6.826  -4.376  1.00 91.37           H  
ATOM    498  NE  ARG A  32       7.389   5.475  -5.418  1.00 91.37           N  
ATOM    499  HE  ARG A  32       6.691   5.413  -6.145  1.00 91.37           H  
ATOM    500  NH1 ARG A  32       7.804   4.531  -3.351  1.00 91.37           N  
ATOM    501 HH11 ARG A  32       8.236   5.368  -2.988  1.00 91.37           H  
ATOM    502 HH12 ARG A  32       7.653   3.763  -2.712  1.00 91.37           H  
ATOM    503  NH2 ARG A  32       6.827   3.352  -4.893  1.00 91.37           N  
ATOM    504 HH21 ARG A  32       6.276   3.339  -5.739  1.00 91.37           H  
ATOM    505 HH22 ARG A  32       6.747   2.620  -4.202  1.00 91.37           H  
ATOM    506  CZ  ARG A  32       7.345   4.485  -4.552  1.00 91.37           C  
ATOM    507  N   GLY A  33       3.658   7.683  -2.388  1.00 93.80           N  
ATOM    508  H   GLY A  33       3.676   6.946  -3.078  1.00 93.80           H  
ATOM    509  CA  GLY A  33       3.052   7.429  -1.085  1.00 93.80           C  
ATOM    510  HA2 GLY A  33       3.684   6.733  -0.534  1.00 93.80           H  
ATOM    511  HA3 GLY A  33       2.988   8.354  -0.512  1.00 93.80           H  
ATOM    512  C   GLY A  33       1.654   6.835  -1.148  1.00 93.80           C  
ATOM    513  O   GLY A  33       1.026   6.729  -0.096  1.00 93.80           O  
ATOM    514  N   THR A  34       1.164   6.455  -2.330  1.00 97.88           N  
ATOM    515  H   THR A  34       1.730   6.563  -3.160  1.00 97.88           H  
ATOM    516  CA  THR A  34      -0.176   5.880  -2.474  1.00 97.88           C  
ATOM    517  HA  THR A  34      -0.788   6.202  -1.631  1.00 97.88           H  
ATOM    518  C   THR A  34      -0.097   4.361  -2.450  1.00 97.88           C  
ATOM    519  CB  THR A  34      -0.891   6.390  -3.728  1.00 97.88           C  
ATOM    520  HB  THR A  34      -0.344   6.078  -4.618  1.00 97.88           H  
ATOM    521  O   THR A  34       0.477   3.739  -3.342  1.00 97.88           O  
ATOM    522  CG2 THR A  34      -2.336   5.897  -3.791  1.00 97.88           C  
ATOM    523 HG21 THR A  34      -2.365   4.812  -3.888  1.00 97.88           H  
ATOM    524 HG22 THR A  34      -2.870   6.189  -2.886  1.00 97.88           H  
ATOM    525 HG23 THR A  34      -2.839   6.334  -4.654  1.00 97.88           H  
ATOM    526  OG1 THR A  34      -0.947   7.795  -3.699  1.00 97.88           O  
ATOM    527  HG1 THR A  34      -1.375   8.076  -4.511  1.00 97.88           H  
ATOM    528  N   VAL A  35      -0.689   3.748  -1.432  1.00 98.67           N  
ATOM    529  H   VAL A  35      -1.177   4.319  -0.757  1.00 98.67           H  
ATOM    530  CA  VAL A  35      -0.842   2.295  -1.324  1.00 98.67           C  
ATOM    531  HA  VAL A  35      -0.242   1.823  -2.101  1.00 98.67           H  
ATOM    532  C   VAL A  35      -2.295   1.921  -1.579  1.00 98.67           C  
ATOM    533  CB  VAL A  35      -0.304   1.783   0.026  1.00 98.67           C  
ATOM    534  HB  VAL A  35       0.711   2.162   0.143  1.00 98.67           H  
ATOM    535  O   VAL A  35      -3.203   2.691  -1.284  1.00 98.67           O  
ATOM    536  CG1 VAL A  35      -1.121   2.264   1.225  1.00 98.67           C  
ATOM    537 HG11 VAL A  35      -2.114   1.815   1.203  1.00 98.67           H  
ATOM    538 HG12 VAL A  35      -1.225   3.349   1.205  1.00 98.67           H  
ATOM    539 HG13 VAL A  35      -0.616   1.982   2.150  1.00 98.67           H  
ATOM    540  CG2 VAL A  35      -0.224   0.253   0.089  1.00 98.67           C  
ATOM    541 HG21 VAL A  35       0.253  -0.044   1.023  1.00 98.67           H  
ATOM    542 HG22 VAL A  35       0.374  -0.117  -0.743  1.00 98.67           H  
ATOM    543 HG23 VAL A  35      -1.218  -0.193   0.054  1.00 98.67           H  
ATOM    544  N   THR A  36      -2.541   0.731  -2.109  1.00 98.83           N  
ATOM    545  H   THR A  36      -1.760   0.155  -2.390  1.00 98.83           H  
ATOM    546  CA  THR A  36      -3.891   0.173  -2.192  1.00 98.83           C  
ATOM    547  HA  THR A  36      -4.570   0.839  -1.659  1.00 98.83           H  
ATOM    548  C   THR A  36      -3.989  -1.168  -1.485  1.00 98.83           C  
ATOM    549  CB  THR A  36      -4.391   0.116  -3.635  1.00 98.83           C  
ATOM    550  HB  THR A  36      -4.342   1.115  -4.068  1.00 98.83           H  
ATOM    551  O   THR A  36      -3.013  -1.913  -1.379  1.00 98.83           O  
ATOM    552  CG2 THR A  36      -3.567  -0.833  -4.503  1.00 98.83           C  
ATOM    553 HG21 THR A  36      -3.928  -0.794  -5.531  1.00 98.83           H  
ATOM    554 HG22 THR A  36      -2.521  -0.524  -4.492  1.00 98.83           H  
ATOM    555 HG23 THR A  36      -3.635  -1.853  -4.127  1.00 98.83           H  
ATOM    556  OG1 THR A  36      -5.734  -0.315  -3.621  1.00 98.83           O  
ATOM    557  HG1 THR A  36      -6.234   0.300  -3.079  1.00 98.83           H  
ATOM    558  N   MET A  37      -5.177  -1.470  -0.975  1.00 98.62           N  
ATOM    559  H   MET A  37      -5.940  -0.821  -1.102  1.00 98.62           H  
ATOM    560  CA  MET A  37      -5.478  -2.731  -0.319  1.00 98.62           C  
ATOM    561  HA  MET A  37      -4.910  -3.534  -0.790  1.00 98.62           H  
ATOM    562  C   MET A  37      -6.968  -3.023  -0.461  1.00 98.62           C  
ATOM    563  CB  MET A  37      -5.066  -2.611   1.151  1.00 98.62           C  
ATOM    564  HB2 MET A  37      -5.706  -1.867   1.626  1.00 98.62           H  
ATOM    565  HB3 MET A  37      -4.034  -2.266   1.205  1.00 98.62           H  
ATOM    566  O   MET A  37      -7.788  -2.108  -0.419  1.00 98.62           O  
ATOM    567  CG  MET A  37      -5.169  -3.924   1.928  1.00 98.62           C  
ATOM    568  HG2 MET A  37      -4.666  -4.710   1.366  1.00 98.62           H  
ATOM    569  HG3 MET A  37      -6.220  -4.201   2.019  1.00 98.62           H  
ATOM    570  SD  MET A  37      -4.434  -3.857   3.588  1.00 98.62           S  
ATOM    571  CE  MET A  37      -5.148  -2.314   4.226  1.00 98.62           C  
ATOM    572  HE1 MET A  37      -6.217  -2.280   4.016  1.00 98.62           H  
ATOM    573  HE2 MET A  37      -4.988  -2.258   5.303  1.00 98.62           H  
ATOM    574  HE3 MET A  37      -4.660  -1.460   3.756  1.00 98.62           H  
ATOM    575  N   ALA A  38      -7.325  -4.295  -0.589  1.00 98.16           N  
ATOM    576  H   ALA A  38      -6.611  -5.010  -0.590  1.00 98.16           H  
ATOM    577  CA  ALA A  38      -8.708  -4.736  -0.508  1.00 98.16           C  
ATOM    578  HA  ALA A  38      -9.357  -3.865  -0.413  1.00 98.16           H  
ATOM    579  C   ALA A  38      -8.895  -5.598   0.736  1.00 98.16           C  
ATOM    580  CB  ALA A  38      -9.085  -5.448  -1.801  1.00 98.16           C  
ATOM    581  HB1 ALA A  38     -10.147  -5.693  -1.786  1.00 98.16           H  
ATOM    582  HB2 ALA A  38      -8.912  -4.763  -2.631  1.00 98.16           H  
ATOM    583  HB3 ALA A  38      -8.491  -6.353  -1.928  1.00 98.16           H  
ATOM    584  O   ALA A  38      -8.059  -6.460   1.002  1.00 98.16           O  
ATOM    585  N   LEU A  39      -9.961  -5.343   1.493  1.00 97.21           N  
ATOM    586  H   LEU A  39     -10.623  -4.652   1.171  1.00 97.21           H  
ATOM    587  CA  LEU A  39     -10.248  -6.025   2.753  1.00 97.21           C  
ATOM    588  HA  LEU A  39      -9.683  -6.956   2.803  1.00 97.21           H  
ATOM    589  C   LEU A  39     -11.726  -6.388   2.852  1.00 97.21           C  
ATOM    590  CB  LEU A  39      -9.867  -5.129   3.949  1.00 97.21           C  
ATOM    591  HB2 LEU A  39     -10.214  -5.614   4.862  1.00 97.21           H  
ATOM    592  HB3 LEU A  39     -10.408  -4.187   3.854  1.00 97.21           H  
ATOM    593  O   LEU A  39     -12.599  -5.640   2.402  1.00 97.21           O  
ATOM    594  CG  LEU A  39      -8.372  -4.817   4.115  1.00 97.21           C  
ATOM    595  HG  LEU A  39      -8.012  -4.275   3.240  1.00 97.21           H  
ATOM    596  CD1 LEU A  39      -8.170  -3.934   5.348  1.00 97.21           C  
ATOM    597 HD11 LEU A  39      -8.691  -2.985   5.221  1.00 97.21           H  
ATOM    598 HD12 LEU A  39      -7.108  -3.737   5.492  1.00 97.21           H  
ATOM    599 HD13 LEU A  39      -8.560  -4.438   6.233  1.00 97.21           H  
ATOM    600  CD2 LEU A  39      -7.536  -6.079   4.318  1.00 97.21           C  
ATOM    601 HD21 LEU A  39      -7.948  -6.672   5.135  1.00 97.21           H  
ATOM    602 HD22 LEU A  39      -7.532  -6.688   3.414  1.00 97.21           H  
ATOM    603 HD23 LEU A  39      -6.508  -5.800   4.545  1.00 97.21           H  
ATOM    604  N   SER A  40     -12.007  -7.494   3.534  1.00 95.60           N  
ATOM    605  H   SER A  40     -11.249  -8.100   3.816  1.00 95.60           H  
ATOM    606  CA  SER A  40     -13.303  -7.675   4.180  1.00 95.60           C  
ATOM    607  HA  SER A  40     -14.084  -7.379   3.480  1.00 95.60           H  
ATOM    608  C   SER A  40     -13.388  -6.782   5.417  1.00 95.60           C  
ATOM    609  CB  SER A  40     -13.539  -9.135   4.549  1.00 95.60           C  
ATOM    610  HB2 SER A  40     -12.628  -9.590   4.938  1.00 95.60           H  
ATOM    611  HB3 SER A  40     -14.319  -9.189   5.308  1.00 95.60           H  
ATOM    612  O   SER A  40     -12.536  -6.854   6.300  1.00 95.60           O  
ATOM    613  OG  SER A  40     -13.988  -9.813   3.402  1.00 95.60           O  
ATOM    614  HG  SER A  40     -13.237 -10.183   2.934  1.00 95.60           H  
ATOM    615  N   LEU A  41     -14.410  -5.931   5.474  1.00 96.11           N  
ATOM    616  H   LEU A  41     -15.095  -5.985   4.734  1.00 96.11           H  
ATOM    617  CA  LEU A  41     -14.641  -4.964   6.550  1.00 96.11           C  
ATOM    618  HA  LEU A  41     -13.939  -5.146   7.363  1.00 96.11           H  
ATOM    619  C   LEU A  41     -16.052  -5.117   7.111  1.00 96.11           C  
ATOM    620  CB  LEU A  41     -14.447  -3.526   6.035  1.00 96.11           C  
ATOM    621  HB2 LEU A  41     -15.228  -3.320   5.303  1.00 96.11           H  
ATOM    622  HB3 LEU A  41     -14.600  -2.830   6.861  1.00 96.11           H  
ATOM    623  O   LEU A  41     -16.970  -5.542   6.405  1.00 96.11           O  
ATOM    624  CG  LEU A  41     -13.077  -3.233   5.401  1.00 96.11           C  
ATOM    625  HG  LEU A  41     -12.855  -3.972   4.631  1.00 96.11           H  
ATOM    626  CD1 LEU A  41     -13.108  -1.863   4.733  1.00 96.11           C  
ATOM    627 HD11 LEU A  41     -12.213  -1.742   4.123  1.00 96.11           H  
ATOM    628 HD12 LEU A  41     -13.157  -1.086   5.496  1.00 96.11           H  
ATOM    629 HD13 LEU A  41     -13.978  -1.778   4.082  1.00 96.11           H  
ATOM    630  CD2 LEU A  41     -11.962  -3.238   6.448  1.00 96.11           C  
ATOM    631 HD21 LEU A  41     -11.021  -2.943   5.983  1.00 96.11           H  
ATOM    632 HD22 LEU A  41     -11.844  -4.240   6.860  1.00 96.11           H  
ATOM    633 HD23 LEU A  41     -12.194  -2.542   7.254  1.00 96.11           H  
ATOM    634  N   SER A  42     -16.256  -4.690   8.352  1.00 96.20           N  
ATOM    635  H   SER A  42     -15.456  -4.460   8.924  1.00 96.20           H  
ATOM    636  CA  SER A  42     -17.567  -4.754   9.009  1.00 96.20           C  
ATOM    637  HA  SER A  42     -18.119  -5.578   8.557  1.00 96.20           H  
ATOM    638  C   SER A  42     -18.444  -3.514   8.804  1.00 96.20           C  
ATOM    639  CB  SER A  42     -17.406  -5.082  10.491  1.00 96.20           C  
ATOM    640  HB2 SER A  42     -16.930  -4.244  10.999  1.00 96.20           H  
ATOM    641  HB3 SER A  42     -18.390  -5.236  10.933  1.00 96.20           H  
ATOM    642  O   SER A  42     -19.565  -3.459   9.310  1.00 96.20           O  
ATOM    643  OG  SER A  42     -16.605  -6.236  10.663  1.00 96.20           O  
ATOM    644  HG  SER A  42     -17.044  -7.004  10.291  1.00 96.20           H  
ATOM    645  N   TRP A  43     -17.949  -2.515   8.070  1.00 96.17           N  
ATOM    646  H   TRP A  43     -17.016  -2.608   7.696  1.00 96.17           H  
ATOM    647  CA  TRP A  43     -18.664  -1.285   7.729  1.00 96.17           C  
ATOM    648  HA  TRP A  43     -19.693  -1.527   7.460  1.00 96.17           H  
ATOM    649  C   TRP A  43     -17.991  -0.564   6.554  1.00 96.17           C  
ATOM    650  CB  TRP A  43     -18.671  -0.362   8.946  1.00 96.17           C  
ATOM    651  HB2 TRP A  43     -18.945  -0.933   9.833  1.00 96.17           H  
ATOM    652  HB3 TRP A  43     -17.649  -0.018   9.109  1.00 96.17           H  
ATOM    653  O   TRP A  43     -16.856  -0.874   6.195  1.00 96.17           O  
ATOM    654  CG  TRP A  43     -19.582   0.819   8.863  1.00 96.17           C  
ATOM    655  CD1 TRP A  43     -19.233   2.076   8.505  1.00 96.17           C  
ATOM    656  HD1 TRP A  43     -18.239   2.390   8.223  1.00 96.17           H  
ATOM    657  CD2 TRP A  43     -21.015   0.858   9.103  1.00 96.17           C  
ATOM    658  CE2 TRP A  43     -21.468   2.190   8.879  1.00 96.17           C  
ATOM    659  CE3 TRP A  43     -21.981  -0.111   9.439  1.00 96.17           C  
ATOM    660  HE3 TRP A  43     -21.676  -1.136   9.588  1.00 96.17           H  
ATOM    661  NE1 TRP A  43     -20.332   2.904   8.573  1.00 96.17           N  
ATOM    662  HE1 TRP A  43     -20.292   3.901   8.419  1.00 96.17           H  
ATOM    663  CH2 TRP A  43     -23.756   1.560   9.316  1.00 96.17           C  
ATOM    664  HH2 TRP A  43     -24.799   1.822   9.418  1.00 96.17           H  
ATOM    665  CZ2 TRP A  43     -22.818   2.537   8.951  1.00 96.17           C  
ATOM    666  HZ2 TRP A  43     -23.122   3.547   8.721  1.00 96.17           H  
ATOM    667  CZ3 TRP A  43     -23.335   0.241   9.559  1.00 96.17           C  
ATOM    668  HZ3 TRP A  43     -24.055  -0.522   9.815  1.00 96.17           H  
ATOM    669  N   GLY A  44     -18.694   0.409   5.977  1.00 94.94           N  
ATOM    670  H   GLY A  44     -19.591   0.635   6.382  1.00 94.94           H  
ATOM    671  CA  GLY A  44     -18.224   1.262   4.886  1.00 94.94           C  
ATOM    672  HA2 GLY A  44     -18.456   2.297   5.135  1.00 94.94           H  
ATOM    673  HA3 GLY A  44     -17.143   1.183   4.771  1.00 94.94           H  
ATOM    674  C   GLY A  44     -18.885   0.930   3.548  1.00 94.94           C  
ATOM    675  O   GLY A  44     -19.528  -0.119   3.415  1.00 94.94           O  
ATOM    676  N   PRO A  45     -18.769   1.810   2.549  1.00 94.67           N  
ATOM    677  CA  PRO A  45     -19.337   1.546   1.241  1.00 94.67           C  
ATOM    678  HA  PRO A  45     -20.405   1.348   1.334  1.00 94.67           H  
ATOM    679  C   PRO A  45     -18.658   0.328   0.601  1.00 94.67           C  
ATOM    680  CB  PRO A  45     -19.148   2.835   0.461  1.00 94.67           C  
ATOM    681  HB2 PRO A  45     -19.983   3.511   0.644  1.00 94.67           H  
ATOM    682  HB3 PRO A  45     -19.063   2.618  -0.604  1.00 94.67           H  
ATOM    683  O   PRO A  45     -17.462   0.092   0.757  1.00 94.67           O  
ATOM    684  CG  PRO A  45     -17.874   3.423   1.064  1.00 94.67           C  
ATOM    685  HG2 PRO A  45     -17.810   4.502   0.921  1.00 94.67           H  
ATOM    686  HG3 PRO A  45     -17.019   2.918   0.614  1.00 94.67           H  
ATOM    687  CD  PRO A  45     -18.001   3.046   2.541  1.00 94.67           C  
ATOM    688  HD2 PRO A  45     -17.015   2.915   2.988  1.00 94.67           H  
ATOM    689  HD3 PRO A  45     -18.553   3.821   3.072  1.00 94.67           H  
ATOM    690  N   SER A  46     -19.460  -0.506  -0.057  1.00 93.53           N  
ATOM    691  H   SER A  46     -20.393  -0.188  -0.277  1.00 93.53           H  
ATOM    692  CA  SER A  46     -19.025  -1.774  -0.644  1.00 93.53           C  
ATOM    693  HA  SER A  46     -18.022  -2.025  -0.298  1.00 93.53           H  
ATOM    694  C   SER A  46     -18.992  -1.651  -2.157  1.00 93.53           C  
ATOM    695  CB  SER A  46     -19.968  -2.894  -0.213  1.00 93.53           C  
ATOM    696  HB2 SER A  46     -20.954  -2.711  -0.639  1.00 93.53           H  
ATOM    697  HB3 SER A  46     -20.047  -2.899   0.874  1.00 93.53           H  
ATOM    698  O   SER A  46     -19.911  -1.081  -2.740  1.00 93.53           O  
ATOM    699  OG  SER A  46     -19.499  -4.154  -0.647  1.00 93.53           O  
ATOM    700  HG  SER A  46     -18.853  -4.467  -0.009  1.00 93.53           H  
ATOM    701  N   GLY A  47     -17.964  -2.215  -2.790  1.00 91.01           N  
ATOM    702  H   GLY A  47     -17.253  -2.693  -2.255  1.00 91.01           H  
ATOM    703  CA  GLY A  47     -17.845  -2.182  -4.246  1.00 91.01           C  
ATOM    704  HA2 GLY A  47     -17.234  -3.032  -4.550  1.00 91.01           H  
ATOM    705  HA3 GLY A  47     -18.830  -2.306  -4.694  1.00 91.01           H  
ATOM    706  C   GLY A  47     -17.235  -0.899  -4.821  1.00 91.01           C  
ATOM    707  O   GLY A  47     -17.254  -0.720  -6.035  1.00 91.01           O  
ATOM    708  N   GLU A  48     -16.694  -0.016  -3.981  1.00 94.44           N  
ATOM    709  H   GLU A  48     -16.693  -0.215  -2.990  1.00 94.44           H  
ATOM    710  CA  GLU A  48     -16.038   1.223  -4.405  1.00 94.44           C  
ATOM    711  HA  GLU A  48     -15.802   1.138  -5.466  1.00 94.44           H  
ATOM    712  C   GLU A  48     -14.699   1.441  -3.691  1.00 94.44           C  
ATOM    713  CB  GLU A  48     -16.990   2.424  -4.272  1.00 94.44           C  
ATOM    714  HB2 GLU A  48     -16.504   3.303  -4.697  1.00 94.44           H  
ATOM    715  HB3 GLU A  48     -17.876   2.212  -4.871  1.00 94.44           H  
ATOM    716  O   GLU A  48     -14.417   0.841  -2.648  1.00 94.44           O  
ATOM    717  CG  GLU A  48     -17.415   2.746  -2.832  1.00 94.44           C  
ATOM    718  HG2 GLU A  48     -16.528   2.985  -2.246  1.00 94.44           H  
ATOM    719  HG3 GLU A  48     -17.877   1.860  -2.396  1.00 94.44           H  
ATOM    720  CD  GLU A  48     -18.412   3.919  -2.766  1.00 94.44           C  
ATOM    721  OE1 GLU A  48     -18.348   4.681  -1.774  1.00 94.44           O  
ATOM    722  OE2 GLU A  48     -19.276   4.023  -3.665  1.00 94.44           O  
ATOM    723  N   VAL A  49     -13.854   2.281  -4.293  1.00 97.91           N  
ATOM    724  H   VAL A  49     -14.188   2.803  -5.090  1.00 97.91           H  
ATOM    725  CA  VAL A  49     -12.553   2.664  -3.738  1.00 97.91           C  
ATOM    726  HA  VAL A  49     -12.143   1.817  -3.189  1.00 97.91           H  
ATOM    727  C   VAL A  49     -12.751   3.815  -2.753  1.00 97.91           C  
ATOM    728  CB  VAL A  49     -11.545   3.032  -4.847  1.00 97.91           C  
ATOM    729  HB  VAL A  49     -11.940   3.859  -5.437  1.00 97.91           H  
ATOM    730  O   VAL A  49     -13.223   4.889  -3.113  1.00 97.91           O  
ATOM    731  CG1 VAL A  49     -10.190   3.444  -4.259  1.00 97.91           C  
ATOM    732 HG11 VAL A  49      -9.798   2.651  -3.622  1.00 97.91           H  
ATOM    733 HG12 VAL A  49     -10.297   4.358  -3.675  1.00 97.91           H  
ATOM    734 HG13 VAL A  49      -9.488   3.650  -5.067  1.00 97.91           H  
ATOM    735  CG2 VAL A  49     -11.290   1.842  -5.787  1.00 97.91           C  
ATOM    736 HG21 VAL A  49     -12.219   1.534  -6.266  1.00 97.91           H  
ATOM    737 HG22 VAL A  49     -10.586   2.136  -6.565  1.00 97.91           H  
ATOM    738 HG23 VAL A  49     -10.871   1.006  -5.226  1.00 97.91           H  
ATOM    739  N   ILE A  50     -12.359   3.579  -1.507  1.00 97.42           N  
ATOM    740  H   ILE A  50     -11.992   2.659  -1.309  1.00 97.42           H  
ATOM    741  CA  ILE A  50     -12.375   4.520  -0.394  1.00 97.42           C  
ATOM    742  HA  ILE A  50     -13.060   5.337  -0.623  1.00 97.42           H  
ATOM    743  C   ILE A  50     -10.962   5.072  -0.228  1.00 97.42           C  
ATOM    744  CB  ILE A  50     -12.847   3.827   0.904  1.00 97.42           C  
ATOM    745  HB  ILE A  50     -12.097   3.088   1.188  1.00 97.42           H  
ATOM    746  O   ILE A  50     -10.042   4.356   0.165  1.00 97.42           O  
ATOM    747  CG1 ILE A  50     -14.189   3.083   0.726  1.00 97.42           C  
ATOM    748 HG12 ILE A  50     -14.160   2.456  -0.165  1.00 97.42           H  
ATOM    749 HG13 ILE A  50     -14.986   3.816   0.597  1.00 97.42           H  
ATOM    750  CG2 ILE A  50     -12.958   4.868   2.036  1.00 97.42           C  
ATOM    751 HG21 ILE A  50     -12.009   5.388   2.170  1.00 97.42           H  
ATOM    752 HG22 ILE A  50     -13.199   4.377   2.979  1.00 97.42           H  
ATOM    753 HG23 ILE A  50     -13.734   5.595   1.797  1.00 97.42           H  
ATOM    754  CD1 ILE A  50     -14.514   2.150   1.900  1.00 97.42           C  
ATOM    755 HD11 ILE A  50     -13.677   1.475   2.080  1.00 97.42           H  
ATOM    756 HD12 ILE A  50     -14.718   2.724   2.803  1.00 97.42           H  
ATOM    757 HD13 ILE A  50     -15.392   1.551   1.657  1.00 97.42           H  
ATOM    758  N   GLU A  51     -10.784   6.358  -0.496  1.00 97.60           N  
ATOM    759  H   GLU A  51     -11.551   6.892  -0.880  1.00 97.60           H  
ATOM    760  CA  GLU A  51      -9.526   7.047  -0.219  1.00 97.60           C  
ATOM    761  HA  GLU A  51      -8.696   6.382  -0.461  1.00 97.60           H  
ATOM    762  C   GLU A  51      -9.434   7.418   1.264  1.00 97.60           C  
ATOM    763  CB  GLU A  51      -9.422   8.274  -1.126  1.00 97.60           C  
ATOM    764  HB2 GLU A  51     -10.187   8.999  -0.848  1.00 97.60           H  
ATOM    765  HB3 GLU A  51      -9.597   7.954  -2.153  1.00 97.60           H  
ATOM    766  O   GLU A  51     -10.388   7.958   1.825  1.00 97.60           O  
ATOM    767  CG  GLU A  51      -8.039   8.925  -1.035  1.00 97.60           C  
ATOM    768  HG2 GLU A  51      -7.850   9.224  -0.004  1.00 97.60           H  
ATOM    769  HG3 GLU A  51      -7.281   8.194  -1.318  1.00 97.60           H  
ATOM    770  CD  GLU A  51      -7.928  10.150  -1.946  1.00 97.60           C  
ATOM    771  OE1 GLU A  51      -7.295  11.129  -1.493  1.00 97.60           O  
ATOM    772  OE2 GLU A  51      -8.470  10.110  -3.070  1.00 97.60           O  
ATOM    773  N   ILE A  52      -8.299   7.140   1.903  1.00 97.32           N  
ATOM    774  H   ILE A  52      -7.586   6.629   1.402  1.00 97.32           H  
ATOM    775  CA  ILE A  52      -8.018   7.483   3.301  1.00 97.32           C  
ATOM    776  HA  ILE A  52      -8.746   8.217   3.647  1.00 97.32           H  
ATOM    777  C   ILE A  52      -6.635   8.120   3.372  1.00 97.32           C  
ATOM    778  CB  ILE A  52      -8.112   6.245   4.222  1.00 97.32           C  
ATOM    779  HB  ILE A  52      -7.335   5.539   3.932  1.00 97.32           H  
ATOM    780  O   ILE A  52      -5.641   7.510   2.974  1.00 97.32           O  
ATOM    781  CG1 ILE A  52      -9.481   5.545   4.069  1.00 97.32           C  
ATOM    782 HG12 ILE A  52     -10.275   6.219   4.392  1.00 97.32           H  
ATOM    783 HG13 ILE A  52      -9.650   5.298   3.020  1.00 97.32           H  
ATOM    784  CG2 ILE A  52      -7.874   6.662   5.688  1.00 97.32           C  
ATOM    785 HG21 ILE A  52      -7.870   5.789   6.341  1.00 97.32           H  
ATOM    786 HG22 ILE A  52      -8.650   7.355   6.013  1.00 97.32           H  
ATOM    787 HG23 ILE A  52      -6.906   7.150   5.800  1.00 97.32           H  
ATOM    788  CD1 ILE A  52      -9.597   4.227   4.831  1.00 97.32           C  
ATOM    789 HD11 ILE A  52     -10.540   3.754   4.558  1.00 97.32           H  
ATOM    790 HD12 ILE A  52      -9.586   4.403   5.906  1.00 97.32           H  
ATOM    791 HD13 ILE A  52      -8.777   3.564   4.555  1.00 97.32           H  
ATOM    792  N   GLN A  53      -6.573   9.340   3.892  1.00 95.39           N  
ATOM    793  H   GLN A  53      -7.427   9.771   4.217  1.00 95.39           H  
ATOM    794  CA  GLN A  53      -5.317  10.061   4.081  1.00 95.39           C  
ATOM    795  HA  GLN A  53      -4.612   9.764   3.305  1.00 95.39           H  
ATOM    796  C   GLN A  53      -4.672   9.700   5.426  1.00 95.39           C  
ATOM    797  CB  GLN A  53      -5.576  11.570   3.932  1.00 95.39           C  
ATOM    798  HB2 GLN A  53      -6.355  11.873   4.632  1.00 95.39           H  
ATOM    799  HB3 GLN A  53      -4.669  12.119   4.186  1.00 95.39           H  
ATOM    800  O   GLN A  53      -5.356   9.424   6.414  1.00 95.39           O  
ATOM    801  CG  GLN A  53      -6.019  11.952   2.504  1.00 95.39           C  
ATOM    802  HG2 GLN A  53      -6.255  13.015   2.474  1.00 95.39           H  
ATOM    803  HG3 GLN A  53      -6.920  11.402   2.231  1.00 95.39           H  
ATOM    804  CD  GLN A  53      -4.927  11.680   1.476  1.00 95.39           C  
ATOM    805  NE2 GLN A  53      -5.230  11.293   0.264  1.00 95.39           N  
ATOM    806 HE21 GLN A  53      -4.436  11.042  -0.307  1.00 95.39           H  
ATOM    807 HE22 GLN A  53      -6.160  11.281  -0.129  1.00 95.39           H  
ATOM    808  OE1 GLN A  53      -3.746  11.812   1.748  1.00 95.39           O  
ATOM    809  N   ALA A  54      -3.342   9.716   5.496  1.00 92.07           N  
ATOM    810  H   ALA A  54      -2.808   9.892   4.657  1.00 92.07           H  
ATOM    811  CA  ALA A  54      -2.632   9.518   6.754  1.00 92.07           C  
ATOM    812  HA  ALA A  54      -2.914   8.543   7.152  1.00 92.07           H  
ATOM    813  C   ALA A  54      -3.034  10.596   7.779  1.00 92.07           C  
ATOM    814  CB  ALA A  54      -1.124   9.499   6.490  1.00 92.07           C  
ATOM    815  HB1 ALA A  54      -0.807  10.454   6.070  1.00 92.07           H  
ATOM    816  HB2 ALA A  54      -0.890   8.701   5.786  1.00 92.07           H  
ATOM    817  HB3 ALA A  54      -0.586   9.314   7.420  1.00 92.07           H  
ATOM    818  O   ALA A  54      -2.992  11.793   7.497  1.00 92.07           O  
ATOM    819  N   GLY A  55      -3.430  10.163   8.979  1.00 90.14           N  
ATOM    820  H   GLY A  55      -3.484   9.165   9.128  1.00 90.14           H  
ATOM    821  CA  GLY A  55      -3.944  11.043  10.035  1.00 90.14           C  
ATOM    822  HA2 GLY A  55      -3.373  11.971  10.041  1.00 90.14           H  
ATOM    823  HA3 GLY A  55      -3.809  10.551  10.999  1.00 90.14           H  
ATOM    824  C   GLY A  55      -5.429  11.409   9.908  1.00 90.14           C  
ATOM    825  O   GLY A  55      -5.946  12.116  10.773  1.00 90.14           O  
ATOM    826  N   GLU A  56      -6.130  10.933   8.875  1.00 91.67           N  
ATOM    827  H   GLU A  56      -5.671  10.362   8.180  1.00 91.67           H  
ATOM    828  CA  GLU A  56      -7.581  11.081   8.760  1.00 91.67           C  
ATOM    829  HA  GLU A  56      -7.829  12.123   8.961  1.00 91.67           H  
ATOM    830  C   GLU A  56      -8.314  10.205   9.790  1.00 91.67           C  
ATOM    831  CB  GLU A  56      -8.028  10.754   7.325  1.00 91.67           C  
ATOM    832  HB2 GLU A  56      -7.940   9.681   7.155  1.00 91.67           H  
ATOM    833  HB3 GLU A  56      -7.378  11.280   6.627  1.00 91.67           H  
ATOM    834  O   GLU A  56      -7.932   9.061  10.043  1.00 91.67           O  
ATOM    835  CG  GLU A  56      -9.473  11.192   7.058  1.00 91.67           C  
ATOM    836  HG2 GLU A  56      -9.535  12.275   7.168  1.00 91.67           H  
ATOM    837  HG3 GLU A  56     -10.126  10.742   7.805  1.00 91.67           H  
ATOM    838  CD  GLU A  56      -9.993  10.795   5.672  1.00 91.67           C  
ATOM    839  OE1 GLU A  56     -11.231  10.810   5.494  1.00 91.67           O  
ATOM    840  OE2 GLU A  56      -9.212  10.477   4.746  1.00 91.67           O  
ATOM    841  N   ASN A  57      -9.403  10.724  10.365  1.00 90.72           N  
ATOM    842  H   ASN A  57      -9.722  11.635  10.068  1.00 90.72           H  
ATOM    843  CA  ASN A  57     -10.298   9.912  11.182  1.00 90.72           C  
ATOM    844  HA  ASN A  57      -9.689   9.278  11.827  1.00 90.72           H  
ATOM    845  C   ASN A  57     -11.143   8.996  10.284  1.00 90.72           C  
ATOM    846  CB  ASN A  57     -11.164  10.809  12.083  1.00 90.72           C  
ATOM    847  HB2 ASN A  57     -10.529  11.538  12.585  1.00 90.72           H  
ATOM    848  HB3 ASN A  57     -11.905  11.337  11.481  1.00 90.72           H  
ATOM    849  O   ASN A  57     -11.858   9.455   9.394  1.00 90.72           O  
ATOM    850  CG  ASN A  57     -11.890   9.971  13.123  1.00 90.72           C  
ATOM    851  ND2 ASN A  57     -11.736  10.258  14.390  1.00 90.72           N  
ATOM    852 HD21 ASN A  57     -11.088  10.979  14.673  1.00 90.72           H  
ATOM    853 HD22 ASN A  57     -11.941   9.499  15.024  1.00 90.72           H  
ATOM    854  OD1 ASN A  57     -12.546   8.998  12.811  1.00 90.72           O  
ATOM    855  N   THR A  58     -11.095   7.695  10.546  1.00 94.47           N  
ATOM    856  H   THR A  58     -10.466   7.363  11.263  1.00 94.47           H  
ATOM    857  CA  THR A  58     -11.776   6.668   9.752  1.00 94.47           C  
ATOM    858  HA  THR A  58     -11.843   7.008   8.719  1.00 94.47           H  
ATOM    859  C   THR A  58     -13.202   6.360  10.198  1.00 94.47           C  
ATOM    860  CB  THR A  58     -10.953   5.380   9.778  1.00 94.47           C  
ATOM    861  HB  THR A  58     -11.529   4.561   9.349  1.00 94.47           H  
ATOM    862  O   THR A  58     -13.880   5.612   9.499  1.00 94.47           O  
ATOM    863  CG2 THR A  58      -9.655   5.531   8.988  1.00 94.47           C  
ATOM    864 HG21 THR A  58      -9.882   5.804   7.958  1.00 94.47           H  
ATOM    865 HG22 THR A  58      -9.118   4.583   9.001  1.00 94.47           H  
ATOM    866 HG23 THR A  58      -9.027   6.306   9.428  1.00 94.47           H  
ATOM    867  OG1 THR A  58     -10.601   5.079  11.107  1.00 94.47           O  
ATOM    868  HG1 THR A  58     -11.378   4.756  11.569  1.00 94.47           H  
ATOM    869  N   LEU A  59     -13.691   6.917  11.310  1.00 94.16           N  
ATOM    870  H   LEU A  59     -13.099   7.550  11.829  1.00 94.16           H  
ATOM    871  CA  LEU A  59     -15.002   6.597  11.883  1.00 94.16           C  
ATOM    872  HA  LEU A  59     -15.006   5.542  12.156  1.00 94.16           H  
ATOM    873  C   LEU A  59     -16.132   6.821  10.873  1.00 94.16           C  
ATOM    874  CB  LEU A  59     -15.196   7.442  13.157  1.00 94.16           C  
ATOM    875  HB2 LEU A  59     -14.392   7.207  13.855  1.00 94.16           H  
ATOM    876  HB3 LEU A  59     -15.112   8.495  12.889  1.00 94.16           H  
ATOM    877  O   LEU A  59     -16.988   5.959  10.697  1.00 94.16           O  
ATOM    878  CG  LEU A  59     -16.542   7.247  13.874  1.00 94.16           C  
ATOM    879  HG  LEU A  59     -17.347   7.521  13.192  1.00 94.16           H  
ATOM    880  CD1 LEU A  59     -16.745   5.807  14.345  1.00 94.16           C  
ATOM    881 HD11 LEU A  59     -17.661   5.734  14.933  1.00 94.16           H  
ATOM    882 HD12 LEU A  59     -16.845   5.157  13.476  1.00 94.16           H  
ATOM    883 HD13 LEU A  59     -15.899   5.485  14.951  1.00 94.16           H  
ATOM    884  CD2 LEU A  59     -16.643   8.174  15.083  1.00 94.16           C  
ATOM    885 HD21 LEU A  59     -17.617   8.057  15.557  1.00 94.16           H  
ATOM    886 HD22 LEU A  59     -16.531   9.208  14.759  1.00 94.16           H  
ATOM    887 HD23 LEU A  59     -15.858   7.934  15.801  1.00 94.16           H  
ATOM    888  N   ASP A  60     -16.092   7.937  10.148  1.00 90.88           N  
ATOM    889  H   ASP A  60     -15.364   8.606  10.354  1.00 90.88           H  
ATOM    890  CA  ASP A  60     -17.119   8.286   9.163  1.00 90.88           C  
ATOM    891  HA  ASP A  60     -18.102   8.238   9.630  1.00 90.88           H  
ATOM    892  C   ASP A  60     -17.140   7.343   7.950  1.00 90.88           C  
ATOM    893  CB  ASP A  60     -16.856   9.716   8.673  1.00 90.88           C  
ATOM    894  HB2 ASP A  60     -17.412   9.872   7.748  1.00 90.88           H  
ATOM    895  HB3 ASP A  60     -15.798   9.829   8.439  1.00 90.88           H  
ATOM    896  O   ASP A  60     -18.202   7.062   7.393  1.00 90.88           O  
ATOM    897  CG  ASP A  60     -17.283  10.811   9.648  1.00 90.88           C  
ATOM    898  OD1 ASP A  60     -18.133  10.564  10.526  1.00 90.88           O  
ATOM    899  OD2 ASP A  60     -16.915  11.977   9.379  1.00 90.88           O  
ATOM    900  N   LYS A  61     -15.967   6.864   7.520  1.00 93.74           N  
ATOM    901  H   LYS A  61     -15.148   7.100   8.062  1.00 93.74           H  
ATOM    902  CA  LYS A  61     -15.811   6.042   6.308  1.00 93.74           C  
ATOM    903  HA  LYS A  61     -16.621   6.265   5.614  1.00 93.74           H  
ATOM    904  C   LYS A  61     -15.924   4.548   6.604  1.00 93.74           C  
ATOM    905  CB  LYS A  61     -14.474   6.377   5.623  1.00 93.74           C  
ATOM    906  HB2 LYS A  61     -14.276   5.627   4.857  1.00 93.74           H  
ATOM    907  HB3 LYS A  61     -13.668   6.335   6.356  1.00 93.74           H  
ATOM    908  O   LYS A  61     -16.547   3.812   5.844  1.00 93.74           O  
ATOM    909  CG  LYS A  61     -14.490   7.760   4.949  1.00 93.74           C  
ATOM    910  HG2 LYS A  61     -14.745   8.525   5.682  1.00 93.74           H  
ATOM    911  HG3 LYS A  61     -15.246   7.759   4.164  1.00 93.74           H  
ATOM    912  CD  LYS A  61     -13.123   8.100   4.334  1.00 93.74           C  
ATOM    913  HD2 LYS A  61     -12.395   8.214   5.137  1.00 93.74           H  
ATOM    914  HD3 LYS A  61     -12.798   7.292   3.679  1.00 93.74           H  
ATOM    915  CE  LYS A  61     -13.194   9.401   3.526  1.00 93.74           C  
ATOM    916  HE2 LYS A  61     -13.631  10.175   4.158  1.00 93.74           H  
ATOM    917  HE3 LYS A  61     -13.832   9.245   2.656  1.00 93.74           H  
ATOM    918  NZ  LYS A  61     -11.845   9.843   3.103  1.00 93.74           N  
ATOM    919  HZ1 LYS A  61     -11.311  10.104   3.920  1.00 93.74           H  
ATOM    920  HZ2 LYS A  61     -11.855  10.658   2.508  1.00 93.74           H  
ATOM    921  HZ3 LYS A  61     -11.320   9.107   2.653  1.00 93.74           H  
ATOM    922  N   LEU A  62     -15.322   4.104   7.705  1.00 95.83           N  
ATOM    923  H   LEU A  62     -14.859   4.793   8.280  1.00 95.83           H  
ATOM    924  CA  LEU A  62     -15.128   2.699   8.066  1.00 95.83           C  
ATOM    925  HA  LEU A  62     -15.542   2.063   7.283  1.00 95.83           H  
ATOM    926  C   LEU A  62     -15.845   2.295   9.354  1.00 95.83           C  
ATOM    927  CB  LEU A  62     -13.626   2.385   8.195  1.00 95.83           C  
ATOM    928  HB2 LEU A  62     -13.530   1.314   8.378  1.00 95.83           H  
ATOM    929  HB3 LEU A  62     -13.235   2.900   9.072  1.00 95.83           H  
ATOM    930  O   LEU A  62     -15.749   1.141   9.746  1.00 95.83           O  
ATOM    931  CG  LEU A  62     -12.742   2.741   6.991  1.00 95.83           C  
ATOM    932  HG  LEU A  62     -12.662   3.825   6.905  1.00 95.83           H  
ATOM    933  CD1 LEU A  62     -11.348   2.159   7.241  1.00 95.83           C  
ATOM    934 HD11 LEU A  62     -11.411   1.079   7.374  1.00 95.83           H  
ATOM    935 HD12 LEU A  62     -10.695   2.359   6.392  1.00 95.83           H  
ATOM    936 HD13 LEU A  62     -10.914   2.604   8.136  1.00 95.83           H  
ATOM    937  CD2 LEU A  62     -13.274   2.181   5.671  1.00 95.83           C  
ATOM    938 HD21 LEU A  62     -13.295   1.092   5.705  1.00 95.83           H  
ATOM    939 HD22 LEU A  62     -12.638   2.520   4.853  1.00 95.83           H  
ATOM    940 HD23 LEU A  62     -14.280   2.550   5.468  1.00 95.83           H  
ATOM    941  N   GLY A  63     -16.552   3.204  10.028  1.00 94.34           N  
ATOM    942  H   GLY A  63     -16.553   4.165   9.717  1.00 94.34           H  
ATOM    943  CA  GLY A  63     -17.318   2.899  11.241  1.00 94.34           C  
ATOM    944  HA2 GLY A  63     -17.916   2.002  11.073  1.00 94.34           H  
ATOM    945  HA3 GLY A  63     -17.991   3.731  11.448  1.00 94.34           H  
ATOM    946  C   GLY A  63     -16.470   2.666  12.492  1.00 94.34           C  
ATOM    947  O   GLY A  63     -17.033   2.470  13.570  1.00 94.34           O  
ATOM    948  N   TYR A  64     -15.147   2.718  12.361  1.00 95.70           N  
ATOM    949  H   TYR A  64     -14.770   2.919  11.446  1.00 95.70           H  
ATOM    950  CA  TYR A  64     -14.176   2.494  13.423  1.00 95.70           C  
ATOM    951  HA  TYR A  64     -14.686   2.451  14.386  1.00 95.70           H  
ATOM    952  C   TYR A  64     -13.180   3.650  13.472  1.00 95.70           C  
ATOM    953  CB  TYR A  64     -13.470   1.153  13.189  1.00 95.70           C  
ATOM    954  HB2 TYR A  64     -12.988   1.168  12.212  1.00 95.70           H  
ATOM    955  HB3 TYR A  64     -12.683   1.041  13.935  1.00 95.70           H  
ATOM    956  O   TYR A  64     -12.760   4.154  12.425  1.00 95.70           O  
ATOM    957  CG  TYR A  64     -14.387  -0.052  13.284  1.00 95.70           C  
ATOM    958  CD1 TYR A  64     -14.850  -0.479  14.539  1.00 95.70           C  
ATOM    959  HD1 TYR A  64     -14.542   0.053  15.426  1.00 95.70           H  
ATOM    960  CD2 TYR A  64     -14.800  -0.734  12.126  1.00 95.70           C  
ATOM    961  HD2 TYR A  64     -14.448  -0.411  11.158  1.00 95.70           H  
ATOM    962  CE1 TYR A  64     -15.719  -1.577  14.651  1.00 95.70           C  
ATOM    963  HE1 TYR A  64     -16.069  -1.880  15.627  1.00 95.70           H  
ATOM    964  CE2 TYR A  64     -15.675  -1.832  12.227  1.00 95.70           C  
ATOM    965  HE2 TYR A  64     -15.997  -2.347  11.334  1.00 95.70           H  
ATOM    966  OH  TYR A  64     -16.965  -3.329  13.594  1.00 95.70           O  
ATOM    967  HH  TYR A  64     -17.241  -3.487  14.499  1.00 95.70           H  
ATOM    968  CZ  TYR A  64     -16.130  -2.262  13.491  1.00 95.70           C  
ATOM    969  N   ASP A  65     -12.799   4.065  14.677  1.00 92.81           N  
ATOM    970  H   ASP A  65     -13.141   3.564  15.485  1.00 92.81           H  
ATOM    971  CA  ASP A  65     -11.686   4.996  14.860  1.00 92.81           C  
ATOM    972  HA  ASP A  65     -11.835   5.855  14.206  1.00 92.81           H  
ATOM    973  C   ASP A  65     -10.359   4.330  14.472  1.00 92.81           C  
ATOM    974  CB  ASP A  65     -11.640   5.511  16.302  1.00 92.81           C  
ATOM    975  HB2 ASP A  65     -11.496   4.675  16.987  1.00 92.81           H  
ATOM    976  HB3 ASP A  65     -12.586   5.996  16.542  1.00 92.81           H  
ATOM    977  O   ASP A  65     -10.206   3.114  14.610  1.00 92.81           O  
ATOM    978  CG  ASP A  65     -10.499   6.514  16.465  1.00 92.81           C  
ATOM    979  OD1 ASP A  65      -9.410   6.082  16.918  1.00 92.81           O  
ATOM    980  OD2 ASP A  65     -10.685   7.674  16.028  1.00 92.81           O  
ATOM    981  N   ILE A  66      -9.384   5.130  14.023  1.00 90.15           N  
ATOM    982  H   ILE A  66      -9.544   6.127  14.039  1.00 90.15           H  
ATOM    983  CA  ILE A  66      -8.077   4.645  13.562  1.00 90.15           C  
ATOM    984  HA  ILE A  66      -8.264   3.959  12.735  1.00 90.15           H  
ATOM    985  C   ILE A  66      -7.330   3.838  14.628  1.00 90.15           C  
ATOM    986  CB  ILE A  66      -7.231   5.806  12.996  1.00 90.15           C  
ATOM    987  HB  ILE A  66      -7.881   6.404  12.357  1.00 90.15           H  
ATOM    988  O   ILE A  66      -6.437   3.089  14.277  1.00 90.15           O  
ATOM    989  CG1 ILE A  66      -6.033   5.356  12.125  1.00 90.15           C  
ATOM    990 HG12 ILE A  66      -5.526   6.249  11.762  1.00 90.15           H  
ATOM    991 HG13 ILE A  66      -5.316   4.800  12.730  1.00 90.15           H  
ATOM    992  CG2 ILE A  66      -6.716   6.721  14.122  1.00 90.15           C  
ATOM    993 HG21 ILE A  66      -6.252   7.607  13.688  1.00 90.15           H  
ATOM    994 HG22 ILE A  66      -5.980   6.200  14.734  1.00 90.15           H  
ATOM    995 HG23 ILE A  66      -7.543   7.042  14.756  1.00 90.15           H  
ATOM    996  CD1 ILE A  66      -6.408   4.512  10.899  1.00 90.15           C  
ATOM    997 HD11 ILE A  66      -7.154   5.040  10.304  1.00 90.15           H  
ATOM    998 HD12 ILE A  66      -6.798   3.540  11.202  1.00 90.15           H  
ATOM    999 HD13 ILE A  66      -5.519   4.352  10.289  1.00 90.15           H  
ATOM   1000  N   SER A  67      -7.679   3.945  15.910  1.00 88.70           N  
ATOM   1001  H   SER A  67      -8.404   4.606  16.147  1.00 88.70           H  
ATOM   1002  CA  SER A  67      -7.087   3.150  16.994  1.00 88.70           C  
ATOM   1003  HA  SER A  67      -6.036   2.981  16.762  1.00 88.70           H  
ATOM   1004  C   SER A  67      -7.712   1.759  17.196  1.00 88.70           C  
ATOM   1005  CB  SER A  67      -7.142   3.962  18.290  1.00 88.70           C  
ATOM   1006  HB2 SER A  67      -6.685   3.383  19.092  1.00 88.70           H  
ATOM   1007  HB3 SER A  67      -6.571   4.882  18.159  1.00 88.70           H  
ATOM   1008  O   SER A  67      -7.143   0.931  17.910  1.00 88.70           O  
ATOM   1009  OG  SER A  67      -8.469   4.292  18.652  1.00 88.70           O  
ATOM   1010  HG  SER A  67      -8.802   4.965  18.054  1.00 88.70           H  
ATOM   1011  N   GLU A  68      -8.857   1.462  16.574  1.00 92.77           N  
ATOM   1012  H   GLU A  68      -9.269   2.149  15.959  1.00 92.77           H  
ATOM   1013  CA  GLU A  68      -9.608   0.226  16.817  1.00 92.77           C  
ATOM   1014  HA  GLU A  68      -9.532   0.017  17.884  1.00 92.77           H  
ATOM   1015  C   GLU A  68      -9.039  -0.988  16.045  1.00 92.77           C  
ATOM   1016  CB  GLU A  68     -11.101   0.425  16.506  1.00 92.77           C  
ATOM   1017  HB2 GLU A  68     -11.204   0.807  15.490  1.00 92.77           H  
ATOM   1018  HB3 GLU A  68     -11.593  -0.546  16.552  1.00 92.77           H  
ATOM   1019  O   GLU A  68      -8.706  -0.884  14.859  1.00 92.77           O  
ATOM   1020  CG  GLU A  68     -11.821   1.360  17.491  1.00 92.77           C  
ATOM   1021  HG2 GLU A  68     -11.590   1.041  18.508  1.00 92.77           H  
ATOM   1022  HG3 GLU A  68     -11.442   2.374  17.365  1.00 92.77           H  
ATOM   1023  CD  GLU A  68     -13.350   1.337  17.299  1.00 92.77           C  
ATOM   1024  OE1 GLU A  68     -13.905   2.278  16.685  1.00 92.77           O  
ATOM   1025  OE2 GLU A  68     -14.005   0.362  17.740  1.00 92.77           O  
ATOM   1026  N   PRO A  69      -8.956  -2.183  16.669  1.00 93.59           N  
ATOM   1027  CA  PRO A  69      -8.289  -3.356  16.090  1.00 93.59           C  
ATOM   1028  HA  PRO A  69      -7.260  -3.096  15.843  1.00 93.59           H  
ATOM   1029  C   PRO A  69      -8.950  -3.903  14.813  1.00 93.59           C  
ATOM   1030  CB  PRO A  69      -8.288  -4.404  17.211  1.00 93.59           C  
ATOM   1031  HB2 PRO A  69      -8.387  -5.421  16.829  1.00 93.59           H  
ATOM   1032  HB3 PRO A  69      -7.368  -4.309  17.788  1.00 93.59           H  
ATOM   1033  O   PRO A  69      -8.290  -4.579  14.024  1.00 93.59           O  
ATOM   1034  CG  PRO A  69      -9.477  -4.012  18.087  1.00 93.59           C  
ATOM   1035  HG2 PRO A  69      -9.356  -4.357  19.114  1.00 93.59           H  
ATOM   1036  HG3 PRO A  69     -10.398  -4.403  17.656  1.00 93.59           H  
ATOM   1037  CD  PRO A  69      -9.464  -2.490  17.999  1.00 93.59           C  
ATOM   1038  HD2 PRO A  69     -10.469  -2.096  18.149  1.00 93.59           H  
ATOM   1039  HD3 PRO A  69      -8.784  -2.081  18.747  1.00 93.59           H  
ATOM   1040  N   GLN A  70     -10.229  -3.607  14.575  1.00 94.35           N  
ATOM   1041  H   GLN A  70     -10.717  -3.054  15.265  1.00 94.35           H  
ATOM   1042  CA  GLN A  70     -10.982  -4.033  13.390  1.00 94.35           C  
ATOM   1043  HA  GLN A  70     -10.931  -5.119  13.312  1.00 94.35           H  
ATOM   1044  C   GLN A  70     -10.399  -3.460  12.092  1.00 94.35           C  
ATOM   1045  CB  GLN A  70     -12.462  -3.616  13.509  1.00 94.35           C  
ATOM   1046  HB2 GLN A  70     -12.535  -2.532  13.599  1.00 94.35           H  
ATOM   1047  HB3 GLN A  70     -12.955  -3.896  12.579  1.00 94.35           H  
ATOM   1048  O   GLN A  70     -10.577  -4.050  11.029  1.00 94.35           O  
ATOM   1049  CG  GLN A  70     -13.243  -4.285  14.657  1.00 94.35           C  
ATOM   1050  HG2 GLN A  70     -14.290  -4.341  14.357  1.00 94.35           H  
ATOM   1051  HG3 GLN A  70     -12.890  -5.305  14.806  1.00 94.35           H  
ATOM   1052  CD  GLN A  70     -13.174  -3.527  15.983  1.00 94.35           C  
ATOM   1053  NE2 GLN A  70     -14.205  -3.546  16.795  1.00 94.35           N  
ATOM   1054 HE21 GLN A  70     -15.059  -4.025  16.548  1.00 94.35           H  
ATOM   1055 HE22 GLN A  70     -14.137  -2.901  17.568  1.00 94.35           H  
ATOM   1056  OE1 GLN A  70     -12.182  -2.924  16.342  1.00 94.35           O  
ATOM   1057  N   ILE A  71      -9.677  -2.338  12.172  1.00 95.17           N  
ATOM   1058  H   ILE A  71      -9.576  -1.899  13.076  1.00 95.17           H  
ATOM   1059  CA  ILE A  71      -9.007  -1.705  11.032  1.00 95.17           C  
ATOM   1060  HA  ILE A  71      -9.186  -2.321  10.151  1.00 95.17           H  
ATOM   1061  C   ILE A  71      -7.479  -1.707  11.174  1.00 95.17           C  
ATOM   1062  CB  ILE A  71      -9.624  -0.330  10.714  1.00 95.17           C  
ATOM   1063  HB  ILE A  71      -9.092   0.084   9.858  1.00 95.17           H  
ATOM   1064  O   ILE A  71      -6.793  -0.900  10.554  1.00 95.17           O  
ATOM   1065  CG1 ILE A  71      -9.494   0.652  11.892  1.00 95.17           C  
ATOM   1066 HG12 ILE A  71     -10.128   0.338  12.722  1.00 95.17           H  
ATOM   1067 HG13 ILE A  71      -8.460   0.686  12.237  1.00 95.17           H  
ATOM   1068  CG2 ILE A  71     -11.094  -0.512  10.282  1.00 95.17           C  
ATOM   1069 HG21 ILE A  71     -11.710  -0.780  11.140  1.00 95.17           H  
ATOM   1070 HG22 ILE A  71     -11.166  -1.304   9.536  1.00 95.17           H  
ATOM   1071 HG23 ILE A  71     -11.481   0.405   9.838  1.00 95.17           H  
ATOM   1072  CD1 ILE A  71      -9.900   2.057  11.455  1.00 95.17           C  
ATOM   1073 HD11 ILE A  71      -9.257   2.403  10.646  1.00 95.17           H  
ATOM   1074 HD12 ILE A  71     -10.943   2.088  11.139  1.00 95.17           H  
ATOM   1075 HD13 ILE A  71      -9.806   2.736  12.302  1.00 95.17           H  
ATOM   1076  N   LEU A  72      -6.923  -2.661  11.930  1.00 97.27           N  
ATOM   1077  H   LEU A  72      -7.542  -3.269  12.448  1.00 97.27           H  
ATOM   1078  CA  LEU A  72      -5.480  -2.811  12.160  1.00 97.27           C  
ATOM   1079  HA  LEU A  72      -5.145  -1.992  12.795  1.00 97.27           H  
ATOM   1080  C   LEU A  72      -4.648  -2.767  10.868  1.00 97.27           C  
ATOM   1081  CB  LEU A  72      -5.261  -4.141  12.903  1.00 97.27           C  
ATOM   1082  HB2 LEU A  72      -5.769  -4.082  13.865  1.00 97.27           H  
ATOM   1083  HB3 LEU A  72      -5.725  -4.940  12.325  1.00 97.27           H  
ATOM   1084  O   LEU A  72      -3.624  -2.102  10.816  1.00 97.27           O  
ATOM   1085  CG  LEU A  72      -3.790  -4.515  13.160  1.00 97.27           C  
ATOM   1086  HG  LEU A  72      -3.244  -4.564  12.218  1.00 97.27           H  
ATOM   1087  CD1 LEU A  72      -3.102  -3.518  14.091  1.00 97.27           C  
ATOM   1088 HD11 LEU A  72      -3.060  -2.534  13.624  1.00 97.27           H  
ATOM   1089 HD12 LEU A  72      -2.075  -3.829  14.283  1.00 97.27           H  
ATOM   1090 HD13 LEU A  72      -3.641  -3.438  15.035  1.00 97.27           H  
ATOM   1091  CD2 LEU A  72      -3.748  -5.906  13.795  1.00 97.27           C  
ATOM   1092 HD21 LEU A  72      -4.289  -5.894  14.741  1.00 97.27           H  
ATOM   1093 HD22 LEU A  72      -2.713  -6.193  13.981  1.00 97.27           H  
ATOM   1094 HD23 LEU A  72      -4.207  -6.631  13.122  1.00 97.27           H  
ATOM   1095  N   LEU A  73      -5.082  -3.432   9.794  1.00 98.19           N  
ATOM   1096  H   LEU A  73      -5.947  -3.948   9.864  1.00 98.19           H  
ATOM   1097  CA  LEU A  73      -4.329  -3.428   8.532  1.00 98.19           C  
ATOM   1098  HA  LEU A  73      -3.289  -3.678   8.741  1.00 98.19           H  
ATOM   1099  C   LEU A  73      -4.292  -2.044   7.868  1.00 98.19           C  
ATOM   1100  CB  LEU A  73      -4.914  -4.480   7.577  1.00 98.19           C  
ATOM   1101  HB2 LEU A  73      -4.387  -4.410   6.626  1.00 98.19           H  
ATOM   1102  HB3 LEU A  73      -5.964  -4.245   7.402  1.00 98.19           H  
ATOM   1103  O   LEU A  73      -3.301  -1.694   7.230  1.00 98.19           O  
ATOM   1104  CG  LEU A  73      -4.814  -5.927   8.084  1.00 98.19           C  
ATOM   1105  HG  LEU A  73      -5.400  -6.034   8.997  1.00 98.19           H  
ATOM   1106  CD1 LEU A  73      -5.382  -6.878   7.036  1.00 98.19           C  
ATOM   1107 HD11 LEU A  73      -5.300  -7.910   7.377  1.00 98.19           H  
ATOM   1108 HD12 LEU A  73      -4.842  -6.767   6.096  1.00 98.19           H  
ATOM   1109 HD13 LEU A  73      -6.438  -6.652   6.884  1.00 98.19           H  
ATOM   1110  CD2 LEU A  73      -3.378  -6.351   8.377  1.00 98.19           C  
ATOM   1111 HD21 LEU A  73      -2.970  -5.779   9.211  1.00 98.19           H  
ATOM   1112 HD22 LEU A  73      -3.374  -7.405   8.652  1.00 98.19           H  
ATOM   1113 HD23 LEU A  73      -2.753  -6.205   7.496  1.00 98.19           H  
ATOM   1114  N   VAL A  74      -5.347  -1.241   8.040  1.00 98.15           N  
ATOM   1115  H   VAL A  74      -6.073  -1.539   8.676  1.00 98.15           H  
ATOM   1116  CA  VAL A  74      -5.374   0.159   7.591  1.00 98.15           C  
ATOM   1117  HA  VAL A  74      -5.080   0.204   6.543  1.00 98.15           H  
ATOM   1118  C   VAL A  74      -4.348   0.972   8.380  1.00 98.15           C  
ATOM   1119  CB  VAL A  74      -6.793   0.756   7.722  1.00 98.15           C  
ATOM   1120  HB  VAL A  74      -7.144   0.648   8.748  1.00 98.15           H  
ATOM   1121  O   VAL A  74      -3.581   1.721   7.777  1.00 98.15           O  
ATOM   1122  CG1 VAL A  74      -6.834   2.254   7.413  1.00 98.15           C  
ATOM   1123 HG11 VAL A  74      -6.272   2.478   6.506  1.00 98.15           H  
ATOM   1124 HG12 VAL A  74      -7.864   2.594   7.305  1.00 98.15           H  
ATOM   1125 HG13 VAL A  74      -6.386   2.806   8.240  1.00 98.15           H  
ATOM   1126  CG2 VAL A  74      -7.778   0.014   6.808  1.00 98.15           C  
ATOM   1127 HG21 VAL A  74      -7.459   0.099   5.769  1.00 98.15           H  
ATOM   1128 HG22 VAL A  74      -8.773   0.446   6.916  1.00 98.15           H  
ATOM   1129 HG23 VAL A  74      -7.834  -1.039   7.085  1.00 98.15           H  
ATOM   1130  N   GLN A  75      -4.267   0.758   9.699  1.00 96.29           N  
ATOM   1131  H   GLN A  75      -4.920   0.115  10.123  1.00 96.29           H  
ATOM   1132  CA  GLN A  75      -3.249   1.378  10.554  1.00 96.29           C  
ATOM   1133  HA  GLN A  75      -3.352   2.462  10.498  1.00 96.29           H  
ATOM   1134  C   GLN A  75      -1.838   1.012  10.089  1.00 96.29           C  
ATOM   1135  CB  GLN A  75      -3.399   0.941  12.020  1.00 96.29           C  
ATOM   1136  HB2 GLN A  75      -3.159  -0.117  12.122  1.00 96.29           H  
ATOM   1137  HB3 GLN A  75      -2.669   1.492  12.613  1.00 96.29           H  
ATOM   1138  O   GLN A  75      -1.003   1.892   9.891  1.00 96.29           O  
ATOM   1139  CG  GLN A  75      -4.784   1.188  12.616  1.00 96.29           C  
ATOM   1140  HG2 GLN A  75      -5.558   0.753  11.984  1.00 96.29           H  
ATOM   1141  HG3 GLN A  75      -4.937   2.267  12.648  1.00 96.29           H  
ATOM   1142  CD  GLN A  75      -4.920   0.583  14.016  1.00 96.29           C  
ATOM   1143  NE2 GLN A  75      -6.112   0.310  14.486  1.00 96.29           N  
ATOM   1144 HE21 GLN A  75      -6.157  -0.005  15.444  1.00 96.29           H  
ATOM   1145 HE22 GLN A  75      -6.940   0.668  14.032  1.00 96.29           H  
ATOM   1146  OE1 GLN A  75      -3.955   0.283  14.702  1.00 96.29           O  
ATOM   1147  N   GLU A  76      -1.579  -0.281   9.869  1.00 98.18           N  
ATOM   1148  H   GLU A  76      -2.295  -0.954  10.103  1.00 98.18           H  
ATOM   1149  CA  GLU A  76      -0.259  -0.764   9.470  1.00 98.18           C  
ATOM   1150  HA  GLU A  76       0.462  -0.425  10.213  1.00 98.18           H  
ATOM   1151  C   GLU A  76       0.201  -0.164   8.137  1.00 98.18           C  
ATOM   1152  CB  GLU A  76      -0.225  -2.302   9.428  1.00 98.18           C  
ATOM   1153  HB2 GLU A  76       0.702  -2.613   8.947  1.00 98.18           H  
ATOM   1154  HB3 GLU A  76      -1.049  -2.663   8.812  1.00 98.18           H  
ATOM   1155  O   GLU A  76       1.353   0.252   8.023  1.00 98.18           O  
ATOM   1156  CG  GLU A  76      -0.294  -2.987  10.806  1.00 98.18           C  
ATOM   1157  HG2 GLU A  76      -1.302  -2.889  11.208  1.00 98.18           H  
ATOM   1158  HG3 GLU A  76      -0.104  -4.051  10.669  1.00 98.18           H  
ATOM   1159  CD  GLU A  76       0.710  -2.421  11.820  1.00 98.18           C  
ATOM   1160  OE1 GLU A  76       0.325  -2.033  12.937  1.00 98.18           O  
ATOM   1161  OE2 GLU A  76       1.918  -2.303  11.518  1.00 98.18           O  
ATOM   1162  N   ALA A  77      -0.692  -0.044   7.151  1.00 98.45           N  
ATOM   1163  H   ALA A  77      -1.630  -0.387   7.303  1.00 98.45           H  
ATOM   1164  CA  ALA A  77      -0.376   0.592   5.874  1.00 98.45           C  
ATOM   1165  HA  ALA A  77       0.534   0.141   5.476  1.00 98.45           H  
ATOM   1166  C   ALA A  77      -0.100   2.104   6.016  1.00 98.45           C  
ATOM   1167  CB  ALA A  77      -1.527   0.300   4.904  1.00 98.45           C  
ATOM   1168  HB1 ALA A  77      -2.452   0.738   5.279  1.00 98.45           H  
ATOM   1169  HB2 ALA A  77      -1.659  -0.777   4.799  1.00 98.45           H  
ATOM   1170  HB3 ALA A  77      -1.300   0.724   3.926  1.00 98.45           H  
ATOM   1171  O   ALA A  77       0.882   2.619   5.470  1.00 98.45           O  
ATOM   1172  N   LEU A  78      -0.935   2.818   6.778  1.00 97.67           N  
ATOM   1173  H   LEU A  78      -1.703   2.338   7.225  1.00 97.67           H  
ATOM   1174  CA  LEU A  78      -0.849   4.275   6.950  1.00 97.67           C  
ATOM   1175  HA  LEU A  78      -0.603   4.723   5.988  1.00 97.67           H  
ATOM   1176  C   LEU A  78       0.275   4.734   7.896  1.00 97.67           C  
ATOM   1177  CB  LEU A  78      -2.218   4.821   7.394  1.00 97.67           C  
ATOM   1178  HB2 LEU A  78      -2.550   4.254   8.265  1.00 97.67           H  
ATOM   1179  HB3 LEU A  78      -2.100   5.859   7.705  1.00 97.67           H  
ATOM   1180  O   LEU A  78       0.570   5.925   7.937  1.00 97.67           O  
ATOM   1181  CG  LEU A  78      -3.310   4.773   6.308  1.00 97.67           C  
ATOM   1182  HG  LEU A  78      -3.416   3.756   5.931  1.00 97.67           H  
ATOM   1183  CD1 LEU A  78      -4.644   5.203   6.915  1.00 97.67           C  
ATOM   1184 HD11 LEU A  78      -4.870   4.582   7.783  1.00 97.67           H  
ATOM   1185 HD12 LEU A  78      -4.603   6.248   7.221  1.00 97.67           H  
ATOM   1186 HD13 LEU A  78      -5.435   5.077   6.177  1.00 97.67           H  
ATOM   1187  CD2 LEU A  78      -3.004   5.706   5.132  1.00 97.67           C  
ATOM   1188 HD21 LEU A  78      -2.757   6.704   5.495  1.00 97.67           H  
ATOM   1189 HD22 LEU A  78      -3.874   5.785   4.480  1.00 97.67           H  
ATOM   1190 HD23 LEU A  78      -2.167   5.321   4.549  1.00 97.67           H  
ATOM   1191  N   LYS A  79       0.969   3.823   8.596  1.00 97.05           N  
ATOM   1192  H   LYS A  79       0.607   2.881   8.629  1.00 97.05           H  
ATOM   1193  CA  LYS A  79       2.214   4.146   9.329  1.00 97.05           C  
ATOM   1194  HA  LYS A  79       2.000   4.893  10.093  1.00 97.05           H  
ATOM   1195  C   LYS A  79       3.285   4.763   8.422  1.00 97.05           C  
ATOM   1196  CB  LYS A  79       2.785   2.878   9.989  1.00 97.05           C  
ATOM   1197  HB2 LYS A  79       3.845   3.026  10.196  1.00 97.05           H  
ATOM   1198  HB3 LYS A  79       2.698   2.041   9.296  1.00 97.05           H  
ATOM   1199  O   LYS A  79       4.112   5.544   8.889  1.00 97.05           O  
ATOM   1200  CG  LYS A  79       2.100   2.536  11.320  1.00 97.05           C  
ATOM   1201  HG2 LYS A  79       2.387   3.280  12.063  1.00 97.05           H  
ATOM   1202  HG3 LYS A  79       1.016   2.564  11.206  1.00 97.05           H  
ATOM   1203  CD  LYS A  79       2.516   1.142  11.808  1.00 97.05           C  
ATOM   1204  HD2 LYS A  79       2.116   0.396  11.122  1.00 97.05           H  
ATOM   1205  HD3 LYS A  79       3.602   1.044  11.788  1.00 97.05           H  
ATOM   1206  CE  LYS A  79       1.988   0.855  13.216  1.00 97.05           C  
ATOM   1207  HE2 LYS A  79       2.327   1.634  13.898  1.00 97.05           H  
ATOM   1208  HE3 LYS A  79       0.898   0.873  13.185  1.00 97.05           H  
ATOM   1209  NZ  LYS A  79       2.437  -0.471  13.697  1.00 97.05           N  
ATOM   1210  HZ1 LYS A  79       1.983  -0.710  14.567  1.00 97.05           H  
ATOM   1211  HZ2 LYS A  79       2.113  -1.181  13.056  1.00 97.05           H  
ATOM   1212  HZ3 LYS A  79       3.440  -0.523  13.805  1.00 97.05           H  
ATOM   1213  N   ARG A  80       3.304   4.381   7.138  1.00 96.98           N  
ATOM   1214  H   ARG A  80       2.585   3.732   6.851  1.00 96.98           H  
ATOM   1215  CA  ARG A  80       4.330   4.807   6.172  1.00 96.98           C  
ATOM   1216  HA  ARG A  80       4.881   5.652   6.585  1.00 96.98           H  
ATOM   1217  C   ARG A  80       3.778   5.335   4.847  1.00 96.98           C  
ATOM   1218  CB  ARG A  80       5.305   3.647   5.927  1.00 96.98           C  
ATOM   1219  HB2 ARG A  80       6.003   3.959   5.150  1.00 96.98           H  
ATOM   1220  HB3 ARG A  80       4.734   2.794   5.562  1.00 96.98           H  
ATOM   1221  O   ARG A  80       4.484   6.091   4.184  1.00 96.98           O  
ATOM   1222  CG  ARG A  80       6.117   3.186   7.149  1.00 96.98           C  
ATOM   1223  HG2 ARG A  80       6.681   2.295   6.873  1.00 96.98           H  
ATOM   1224  HG3 ARG A  80       5.448   2.915   7.966  1.00 96.98           H  
ATOM   1225  CD  ARG A  80       7.104   4.260   7.618  1.00 96.98           C  
ATOM   1226  HD2 ARG A  80       6.550   5.140   7.944  1.00 96.98           H  
ATOM   1227  HD3 ARG A  80       7.747   4.532   6.781  1.00 96.98           H  
ATOM   1228  NE  ARG A  80       7.907   3.764   8.742  1.00 96.98           N  
ATOM   1229  HE  ARG A  80       7.413   3.182   9.404  1.00 96.98           H  
ATOM   1230  NH1 ARG A  80       9.798   5.030   8.483  1.00 96.98           N  
ATOM   1231 HH11 ARG A  80      10.677   5.308   8.896  1.00 96.98           H  
ATOM   1232 HH12 ARG A  80       9.390   5.476   7.673  1.00 96.98           H  
ATOM   1233  NH2 ARG A  80       9.635   3.688  10.220  1.00 96.98           N  
ATOM   1234 HH21 ARG A  80       8.971   3.833  10.967  1.00 96.98           H  
ATOM   1235 HH22 ARG A  80       9.829   2.697  10.231  1.00 96.98           H  
ATOM   1236  CZ  ARG A  80       9.101   4.147   9.131  1.00 96.98           C  
ATOM   1237  N   ALA A  81       2.558   4.966   4.457  1.00 97.27           N  
ATOM   1238  H   ALA A  81       2.016   4.340   5.036  1.00 97.27           H  
ATOM   1239  CA  ALA A  81       1.902   5.541   3.285  1.00 97.27           C  
ATOM   1240  HA  ALA A  81       2.634   5.635   2.483  1.00 97.27           H  
ATOM   1241  C   ALA A  81       1.334   6.939   3.578  1.00 97.27           C  
ATOM   1242  CB  ALA A  81       0.804   4.594   2.805  1.00 97.27           C  
ATOM   1243  HB1 ALA A  81       0.045   4.479   3.579  1.00 97.27           H  
ATOM   1244  HB2 ALA A  81       1.236   3.621   2.571  1.00 97.27           H  
ATOM   1245  HB3 ALA A  81       0.336   5.000   1.909  1.00 97.27           H  
ATOM   1246  O   ALA A  81       0.932   7.225   4.702  1.00 97.27           O  
ATOM   1247  N   LYS A  82       1.251   7.788   2.548  1.00 94.74           N  
ATOM   1248  H   LYS A  82       1.513   7.437   1.638  1.00 94.74           H  
ATOM   1249  CA  LYS A  82       0.520   9.066   2.606  1.00 94.74           C  
ATOM   1250  HA  LYS A  82       0.634   9.519   3.591  1.00 94.74           H  
ATOM   1251  C   LYS A  82      -0.980   8.855   2.397  1.00 94.74           C  
ATOM   1252  CB  LYS A  82       1.029  10.038   1.534  1.00 94.74           C  
ATOM   1253  HB2 LYS A  82       0.355  10.894   1.520  1.00 94.74           H  
ATOM   1254  HB3 LYS A  82       0.962   9.554   0.559  1.00 94.74           H  
ATOM   1255  O   LYS A  82      -1.782   9.407   3.140  1.00 94.74           O  
ATOM   1256  CG  LYS A  82       2.458  10.560   1.744  1.00 94.74           C  
ATOM   1257  HG2 LYS A  82       2.526  11.083   2.698  1.00 94.74           H  
ATOM   1258  HG3 LYS A  82       3.167   9.733   1.724  1.00 94.74           H  
ATOM   1259  CD  LYS A  82       2.756  11.530   0.592  1.00 94.74           C  
ATOM   1260  HD2 LYS A  82       2.023  12.337   0.604  1.00 94.74           H  
ATOM   1261  HD3 LYS A  82       2.633  10.987  -0.345  1.00 94.74           H  
ATOM   1262  CE  LYS A  82       4.155  12.147   0.623  1.00 94.74           C  
ATOM   1263  HE2 LYS A  82       4.213  12.855   1.450  1.00 94.74           H  
ATOM   1264  HE3 LYS A  82       4.883  11.351   0.782  1.00 94.74           H  
ATOM   1265  NZ  LYS A  82       4.426  12.824  -0.674  1.00 94.74           N  
ATOM   1266  HZ1 LYS A  82       5.319  13.295  -0.701  1.00 94.74           H  
ATOM   1267  HZ2 LYS A  82       4.394  12.144  -1.421  1.00 94.74           H  
ATOM   1268  HZ3 LYS A  82       3.733  13.506  -0.944  1.00 94.74           H  
ATOM   1269  N   THR A  83      -1.324   8.028   1.411  1.00 97.89           N  
ATOM   1270  H   THR A  83      -0.584   7.600   0.873  1.00 97.89           H  
ATOM   1271  CA  THR A  83      -2.701   7.759   0.985  1.00 97.89           C  
ATOM   1272  HA  THR A  83      -3.404   8.188   1.699  1.00 97.89           H  
ATOM   1273  C   THR A  83      -2.922   6.256   0.903  1.00 97.89           C  
ATOM   1274  CB  THR A  83      -2.984   8.371  -0.397  1.00 97.89           C  
ATOM   1275  HB  THR A  83      -2.363   7.871  -1.140  1.00 97.89           H  
ATOM   1276  O   THR A  83      -2.112   5.546   0.305  1.00 97.89           O  
ATOM   1277  CG2 THR A  83      -4.450   8.225  -0.806  1.00 97.89           C  
ATOM   1278 HG21 THR A  83      -4.676   7.183  -1.029  1.00 97.89           H  
ATOM   1279 HG22 THR A  83      -4.653   8.817  -1.698  1.00 97.89           H  
ATOM   1280 HG23 THR A  83      -5.098   8.564   0.002  1.00 97.89           H  
ATOM   1281  OG1 THR A  83      -2.665   9.741  -0.431  1.00 97.89           O  
ATOM   1282  HG1 THR A  83      -2.657  10.011  -1.352  1.00 97.89           H  
ATOM   1283  N   LEU A  84      -4.037   5.772   1.446  1.00 98.60           N  
ATOM   1284  H   LEU A  84      -4.639   6.415   1.939  1.00 98.60           H  
ATOM   1285  CA  LEU A  84      -4.546   4.424   1.225  1.00 98.60           C  
ATOM   1286  HA  LEU A  84      -3.782   3.835   0.718  1.00 98.60           H  
ATOM   1287  C   LEU A  84      -5.789   4.479   0.329  1.00 98.60           C  
ATOM   1288  CB  LEU A  84      -4.821   3.748   2.579  1.00 98.60           C  
ATOM   1289  HB2 LEU A  84      -3.875   3.605   3.102  1.00 98.60           H  
ATOM   1290  HB3 LEU A  84      -5.440   4.419   3.174  1.00 98.60           H  
ATOM   1291  O   LEU A  84      -6.785   5.103   0.677  1.00 98.60           O  
ATOM   1292  CG  LEU A  84      -5.550   2.396   2.472  1.00 98.60           C  
ATOM   1293  HG  LEU A  84      -6.480   2.529   1.919  1.00 98.60           H  
ATOM   1294  CD1 LEU A  84      -4.737   1.301   1.784  1.00 98.60           C  
ATOM   1295 HD11 LEU A  84      -3.858   1.059   2.382  1.00 98.60           H  
ATOM   1296 HD12 LEU A  84      -4.438   1.626   0.787  1.00 98.60           H  
ATOM   1297 HD13 LEU A  84      -5.358   0.412   1.677  1.00 98.60           H  
ATOM   1298  CD2 LEU A  84      -5.906   1.890   3.864  1.00 98.60           C  
ATOM   1299 HD21 LEU A  84      -6.399   0.920   3.792  1.00 98.60           H  
ATOM   1300 HD22 LEU A  84      -5.008   1.804   4.475  1.00 98.60           H  
ATOM   1301 HD23 LEU A  84      -6.595   2.601   4.321  1.00 98.60           H  
ATOM   1302  N   LEU A  85      -5.751   3.760  -0.789  1.00 98.73           N  
ATOM   1303  H   LEU A  85      -4.868   3.335  -1.035  1.00 98.73           H  
ATOM   1304  CA  LEU A  85      -6.915   3.435  -1.609  1.00 98.73           C  
ATOM   1305  HA  LEU A  85      -7.704   4.170  -1.448  1.00 98.73           H  
ATOM   1306  C   LEU A  85      -7.458   2.073  -1.172  1.00 98.73           C  
ATOM   1307  CB  LEU A  85      -6.521   3.455  -3.093  1.00 98.73           C  
ATOM   1308  HB2 LEU A  85      -5.750   2.702  -3.256  1.00 98.73           H  
ATOM   1309  HB3 LEU A  85      -7.395   3.177  -3.682  1.00 98.73           H  
ATOM   1310  O   LEU A  85      -6.978   1.024  -1.617  1.00 98.73           O  
ATOM   1311  CG  LEU A  85      -5.983   4.797  -3.614  1.00 98.73           C  
ATOM   1312  HG  LEU A  85      -5.058   5.044  -3.093  1.00 98.73           H  
ATOM   1313  CD1 LEU A  85      -5.679   4.647  -5.101  1.00 98.73           C  
ATOM   1314 HD11 LEU A  85      -4.952   3.849  -5.257  1.00 98.73           H  
ATOM   1315 HD12 LEU A  85      -6.598   4.414  -5.639  1.00 98.73           H  
ATOM   1316 HD13 LEU A  85      -5.261   5.577  -5.486  1.00 98.73           H  
ATOM   1317  CD2 LEU A  85      -6.976   5.943  -3.427  1.00 98.73           C  
ATOM   1318 HD21 LEU A  85      -7.925   5.708  -3.908  1.00 98.73           H  
ATOM   1319 HD22 LEU A  85      -6.576   6.857  -3.865  1.00 98.73           H  
ATOM   1320 HD23 LEU A  85      -7.141   6.125  -2.365  1.00 98.73           H  
ATOM   1321  N   LEU A  86      -8.418   2.089  -0.255  1.00 98.60           N  
ATOM   1322  H   LEU A  86      -8.801   2.984   0.015  1.00 98.60           H  
ATOM   1323  CA  LEU A  86      -9.019   0.901   0.338  1.00 98.60           C  
ATOM   1324  HA  LEU A  86      -8.279   0.102   0.333  1.00 98.60           H  
ATOM   1325  C   LEU A  86     -10.241   0.458  -0.468  1.00 98.60           C  
ATOM   1326  CB  LEU A  86      -9.380   1.221   1.797  1.00 98.60           C  
ATOM   1327  HB2 LEU A  86      -8.486   1.573   2.310  1.00 98.60           H  
ATOM   1328  HB3 LEU A  86     -10.101   2.039   1.800  1.00 98.60           H  
ATOM   1329  O   LEU A  86     -11.081   1.275  -0.811  1.00 98.60           O  
ATOM   1330  CG  LEU A  86      -9.968   0.047   2.597  1.00 98.60           C  
ATOM   1331  HG  LEU A  86     -10.880  -0.313   2.121  1.00 98.60           H  
ATOM   1332  CD1 LEU A  86      -8.993  -1.118   2.755  1.00 98.60           C  
ATOM   1333 HD11 LEU A  86      -8.774  -1.558   1.781  1.00 98.60           H  
ATOM   1334 HD12 LEU A  86      -8.069  -0.778   3.222  1.00 98.60           H  
ATOM   1335 HD13 LEU A  86      -9.457  -1.890   3.369  1.00 98.60           H  
ATOM   1336  CD2 LEU A  86     -10.313   0.555   3.993  1.00 98.60           C  
ATOM   1337 HD21 LEU A  86     -10.651  -0.259   4.635  1.00 98.60           H  
ATOM   1338 HD22 LEU A  86      -9.441   1.023   4.450  1.00 98.60           H  
ATOM   1339 HD23 LEU A  86     -11.108   1.295   3.904  1.00 98.60           H  
ATOM   1340  N   TYR A  87     -10.394  -0.835  -0.725  1.00 98.38           N  
ATOM   1341  H   TYR A  87      -9.644  -1.467  -0.482  1.00 98.38           H  
ATOM   1342  CA  TYR A  87     -11.606  -1.378  -1.339  1.00 98.38           C  
ATOM   1343  HA  TYR A  87     -12.334  -0.583  -1.506  1.00 98.38           H  
ATOM   1344  C   TYR A  87     -12.249  -2.411  -0.426  1.00 98.38           C  
ATOM   1345  CB  TYR A  87     -11.263  -1.960  -2.702  1.00 98.38           C  
ATOM   1346  HB2 TYR A  87     -10.722  -1.201  -3.268  1.00 98.38           H  
ATOM   1347  HB3 TYR A  87     -10.593  -2.808  -2.557  1.00 98.38           H  
ATOM   1348  O   TYR A  87     -11.602  -3.372   0.002  1.00 98.38           O  
ATOM   1349  CG  TYR A  87     -12.459  -2.410  -3.519  1.00 98.38           C  
ATOM   1350  CD1 TYR A  87     -13.024  -3.681  -3.304  1.00 98.38           C  
ATOM   1351  HD1 TYR A  87     -12.633  -4.322  -2.527  1.00 98.38           H  
ATOM   1352  CD2 TYR A  87     -12.973  -1.574  -4.529  1.00 98.38           C  
ATOM   1353  HD2 TYR A  87     -12.564  -0.584  -4.674  1.00 98.38           H  
ATOM   1354  CE1 TYR A  87     -14.079  -4.131  -4.120  1.00 98.38           C  
ATOM   1355  HE1 TYR A  87     -14.502  -5.112  -3.963  1.00 98.38           H  
ATOM   1356  CE2 TYR A  87     -14.018  -2.024  -5.355  1.00 98.38           C  
ATOM   1357  HE2 TYR A  87     -14.413  -1.400  -6.143  1.00 98.38           H  
ATOM   1358  OH  TYR A  87     -15.517  -3.776  -6.000  1.00 98.38           O  
ATOM   1359  HH  TYR A  87     -15.793  -4.666  -5.769  1.00 98.38           H  
ATOM   1360  CZ  TYR A  87     -14.558  -3.310  -5.163  1.00 98.38           C  
ATOM   1361  N   ARG A  88     -13.539  -2.241  -0.142  1.00 97.06           N  
ATOM   1362  H   ARG A  88     -14.022  -1.450  -0.544  1.00 97.06           H  
ATOM   1363  CA  ARG A  88     -14.288  -3.194   0.674  1.00 97.06           C  
ATOM   1364  HA  ARG A  88     -13.616  -3.611   1.423  1.00 97.06           H  
ATOM   1365  C   ARG A  88     -14.806  -4.345  -0.191  1.00 97.06           C  
ATOM   1366  CB  ARG A  88     -15.401  -2.452   1.414  1.00 97.06           C  
ATOM   1367  HB2 ARG A  88     -16.134  -2.094   0.691  1.00 97.06           H  
ATOM   1368  HB3 ARG A  88     -14.986  -1.596   1.945  1.00 97.06           H  
ATOM   1369  O   ARG A  88     -15.639  -4.137  -1.073  1.00 97.06           O  
ATOM   1370  CG  ARG A  88     -16.067  -3.397   2.411  1.00 97.06           C  
ATOM   1371  HG2 ARG A  88     -15.322  -3.743   3.127  1.00 97.06           H  
ATOM   1372  HG3 ARG A  88     -16.450  -4.268   1.879  1.00 97.06           H  
ATOM   1373  CD  ARG A  88     -17.222  -2.721   3.148  1.00 97.06           C  
ATOM   1374  HD2 ARG A  88     -17.961  -2.383   2.421  1.00 97.06           H  
ATOM   1375  HD3 ARG A  88     -16.847  -1.858   3.697  1.00 97.06           H  
ATOM   1376  NE  ARG A  88     -17.829  -3.682   4.078  1.00 97.06           N  
ATOM   1377  HE  ARG A  88     -17.345  -4.560   4.203  1.00 97.06           H  
ATOM   1378  NH1 ARG A  88     -19.768  -2.548   4.616  1.00 97.06           N  
ATOM   1379 HH11 ARG A  88     -19.514  -1.753   4.047  1.00 97.06           H  
ATOM   1380 HH12 ARG A  88     -20.638  -2.590   5.128  1.00 97.06           H  
ATOM   1381  NH2 ARG A  88     -19.367  -4.508   5.506  1.00 97.06           N  
ATOM   1382 HH21 ARG A  88     -20.255  -4.404   5.977  1.00 97.06           H  
ATOM   1383 HH22 ARG A  88     -18.705  -5.226   5.761  1.00 97.06           H  
ATOM   1384  CZ  ARG A  88     -18.974  -3.568   4.711  1.00 97.06           C  
ATOM   1385  N   LEU A  89     -14.332  -5.561   0.082  1.00 96.65           N  
ATOM   1386  H   LEU A  89     -13.659  -5.639   0.831  1.00 96.65           H  
ATOM   1387  CA  LEU A  89     -14.644  -6.761  -0.707  1.00 96.65           C  
ATOM   1388  HA  LEU A  89     -14.644  -6.495  -1.764  1.00 96.65           H  
ATOM   1389  C   LEU A  89     -16.030  -7.336  -0.413  1.00 96.65           C  
ATOM   1390  CB  LEU A  89     -13.566  -7.827  -0.451  1.00 96.65           C  
ATOM   1391  HB2 LEU A  89     -13.438  -7.944   0.625  1.00 96.65           H  
ATOM   1392  HB3 LEU A  89     -13.899  -8.786  -0.846  1.00 96.65           H  
ATOM   1393  O   LEU A  89     -16.673  -7.871  -1.309  1.00 96.65           O  
ATOM   1394  CG  LEU A  89     -12.218  -7.474  -1.096  1.00 96.65           C  
ATOM   1395  HG  LEU A  89     -11.978  -6.434  -0.874  1.00 96.65           H  
ATOM   1396  CD1 LEU A  89     -11.130  -8.351  -0.506  1.00 96.65           C  
ATOM   1397 HD11 LEU A  89     -11.391  -9.405  -0.605  1.00 96.65           H  
ATOM   1398 HD12 LEU A  89     -10.169  -8.162  -0.985  1.00 96.65           H  
ATOM   1399 HD13 LEU A  89     -11.041  -8.109   0.553  1.00 96.65           H  
ATOM   1400  CD2 LEU A  89     -12.221  -7.681  -2.612  1.00 96.65           C  
ATOM   1401 HD21 LEU A  89     -12.957  -7.031  -3.084  1.00 96.65           H  
ATOM   1402 HD22 LEU A  89     -12.449  -8.724  -2.834  1.00 96.65           H  
ATOM   1403 HD23 LEU A  89     -11.239  -7.442  -3.019  1.00 96.65           H  
ATOM   1404  N   ASN A  90     -16.502  -7.222   0.824  1.00 95.58           N  
ATOM   1405  H   ASN A  90     -15.931  -6.758   1.516  1.00 95.58           H  
ATOM   1406  CA  ASN A  90     -17.783  -7.755   1.269  1.00 95.58           C  
ATOM   1407  HA  ASN A  90     -18.131  -8.486   0.540  1.00 95.58           H  
ATOM   1408  C   ASN A  90     -18.856  -6.655   1.368  1.00 95.58           C  
ATOM   1409  CB  ASN A  90     -17.559  -8.500   2.593  1.00 95.58           C  
ATOM   1410  HB2 ASN A  90     -16.773  -9.244   2.470  1.00 95.58           H  
ATOM   1411  HB3 ASN A  90     -18.475  -9.028   2.861  1.00 95.58           H  
ATOM   1412  O   ASN A  90     -18.553  -5.480   1.574  1.00 95.58           O  
ATOM   1413  CG  ASN A  90     -17.157  -7.575   3.730  1.00 95.58           C  
ATOM   1414  ND2 ASN A  90     -17.715  -7.759   4.894  1.00 95.58           N  
ATOM   1415 HD21 ASN A  90     -18.417  -8.477   5.006  1.00 95.58           H  
ATOM   1416 HD22 ASN A  90     -17.389  -7.184   5.658  1.00 95.58           H  
ATOM   1417  OD1 ASN A  90     -16.371  -6.651   3.586  1.00 95.58           O  
ATOM   1418  N   THR A  91     -20.130  -7.025   1.232  1.00 93.53           N  
ATOM   1419  H   THR A  91     -20.317  -7.980   0.962  1.00 93.53           H  
ATOM   1420  CA  THR A  91     -21.266  -6.088   1.369  1.00 93.53           C  
ATOM   1421  HA  THR A  91     -20.897  -5.063   1.428  1.00 93.53           H  
ATOM   1422  C   THR A  91     -22.043  -6.330   2.656  1.00 93.53           C  
ATOM   1423  CB  THR A  91     -22.206  -6.169   0.157  1.00 93.53           C  
ATOM   1424  HB  THR A  91     -22.712  -7.135   0.166  1.00 93.53           H  
ATOM   1425  O   THR A  91     -22.306  -5.393   3.408  1.00 93.53           O  
ATOM   1426  CG2 THR A  91     -23.266  -5.070   0.155  1.00 93.53           C  
ATOM   1427 HG21 THR A  91     -23.938  -5.197   1.004  1.00 93.53           H  
ATOM   1428 HG22 THR A  91     -22.791  -4.090   0.210  1.00 93.53           H  
ATOM   1429 HG23 THR A  91     -23.850  -5.135  -0.763  1.00 93.53           H  
ATOM   1430  OG1 THR A  91     -21.483  -6.074  -1.048  1.00 93.53           O  
ATOM   1431  HG1 THR A  91     -20.853  -5.353  -0.984  1.00 93.53           H  
ATOM   1432  N   GLY A  92     -22.383  -7.592   2.925  1.00 94.28           N  
ATOM   1433  H   GLY A  92     -22.114  -8.318   2.277  1.00 94.28           H  
ATOM   1434  CA  GLY A  92     -23.140  -7.972   4.110  1.00 94.28           C  
ATOM   1435  HA2 GLY A  92     -23.103  -9.054   4.240  1.00 94.28           H  
ATOM   1436  HA3 GLY A  92     -22.649  -7.505   4.964  1.00 94.28           H  
ATOM   1437  C   GLY A  92     -24.608  -7.530   4.102  1.00 94.28           C  
ATOM   1438  O   GLY A  92     -25.129  -7.033   3.104  1.00 94.28           O  
ATOM   1439  N   SER A  93     -25.269  -7.710   5.245  1.00 97.18           N  
ATOM   1440  H   SER A  93     -24.726  -8.023   6.037  1.00 97.18           H  
ATOM   1441  CA  SER A  93     -26.660  -7.308   5.495  1.00 97.18           C  
ATOM   1442  HA  SER A  93     -27.138  -7.055   4.549  1.00 97.18           H  
ATOM   1443  C   SER A  93     -26.684  -6.085   6.403  1.00 97.18           C  
ATOM   1444  CB  SER A  93     -27.473  -8.439   6.134  1.00 97.18           C  
ATOM   1445  HB2 SER A  93     -28.513  -8.127   6.236  1.00 97.18           H  
ATOM   1446  HB3 SER A  93     -27.079  -8.657   7.127  1.00 97.18           H  
ATOM   1447  O   SER A  93     -25.892  -5.999   7.345  1.00 97.18           O  
ATOM   1448  OG  SER A  93     -27.408  -9.602   5.335  1.00 97.18           O  
ATOM   1449  HG  SER A  93     -27.069 -10.307   5.892  1.00 97.18           H  
ATOM   1450  N   LYS A  94     -27.578  -5.134   6.115  1.00 97.85           N  
ATOM   1451  H   LYS A  94     -28.231  -5.312   5.366  1.00 97.85           H  
ATOM   1452  CA  LYS A  94     -27.779  -3.925   6.926  1.00 97.85           C  
ATOM   1453  HA  LYS A  94     -26.817  -3.504   7.220  1.00 97.85           H  
ATOM   1454  C   LYS A  94     -28.527  -4.282   8.203  1.00 97.85           C  
ATOM   1455  CB  LYS A  94     -28.553  -2.863   6.128  1.00 97.85           C  
ATOM   1456  HB2 LYS A  94     -29.486  -3.294   5.764  1.00 97.85           H  
ATOM   1457  HB3 LYS A  94     -28.796  -2.032   6.790  1.00 97.85           H  
ATOM   1458  O   LYS A  94     -29.560  -4.942   8.135  1.00 97.85           O  
ATOM   1459  CG  LYS A  94     -27.734  -2.324   4.948  1.00 97.85           C  
ATOM   1460  HG2 LYS A  94     -27.401  -3.146   4.314  1.00 97.85           H  
ATOM   1461  HG3 LYS A  94     -26.863  -1.805   5.346  1.00 97.85           H  
ATOM   1462  CD  LYS A  94     -28.546  -1.341   4.100  1.00 97.85           C  
ATOM   1463  HD2 LYS A  94     -28.931  -0.548   4.741  1.00 97.85           H  
ATOM   1464  HD3 LYS A  94     -29.392  -1.856   3.645  1.00 97.85           H  
ATOM   1465  CE  LYS A  94     -27.649  -0.752   3.008  1.00 97.85           C  
ATOM   1466  HE2 LYS A  94     -27.603  -1.446   2.169  1.00 97.85           H  
ATOM   1467  HE3 LYS A  94     -26.643  -0.642   3.413  1.00 97.85           H  
ATOM   1468  NZ  LYS A  94     -28.124   0.581   2.575  1.00 97.85           N  
ATOM   1469  HZ1 LYS A  94     -29.100   0.576   2.319  1.00 97.85           H  
ATOM   1470  HZ2 LYS A  94     -27.552   0.932   1.820  1.00 97.85           H  
ATOM   1471  HZ3 LYS A  94     -27.973   1.221   3.342  1.00 97.85           H  
ATOM   1472  N   ALA A  95     -28.027  -3.814   9.342  1.00 97.95           N  
ATOM   1473  H   ALA A  95     -27.172  -3.276   9.325  1.00 97.95           H  
ATOM   1474  CA  ALA A  95     -28.783  -3.879  10.583  1.00 97.95           C  
ATOM   1475  HA  ALA A  95     -29.138  -4.902  10.709  1.00 97.95           H  
ATOM   1476  C   ALA A  95     -30.006  -2.950  10.502  1.00 97.95           C  
ATOM   1477  CB  ALA A  95     -27.862  -3.541  11.757  1.00 97.95           C  
ATOM   1478  HB1 ALA A  95     -27.614  -2.480  11.740  1.00 97.95           H  
ATOM   1479  HB2 ALA A  95     -26.946  -4.129  11.704  1.00 97.95           H  
ATOM   1480  HB3 ALA A  95     -28.362  -3.781  12.695  1.00 97.95           H  
ATOM   1481  O   ALA A  95     -29.949  -1.888   9.872  1.00 97.95           O  
ATOM   1482  N   GLN A  96     -31.109  -3.340  11.127  1.00 97.98           N  
ATOM   1483  H   GLN A  96     -31.100  -4.215  11.631  1.00 97.98           H  
ATOM   1484  CA  GLN A  96     -32.356  -2.581  11.110  1.00 97.98           C  
ATOM   1485  HA  GLN A  96     -32.120  -1.525  10.975  1.00 97.98           H  
ATOM   1486  C   GLN A  96     -33.079  -2.724  12.449  1.00 97.98           C  
ATOM   1487  CB  GLN A  96     -33.217  -3.047   9.918  1.00 97.98           C  
ATOM   1488  HB2 GLN A  96     -32.603  -3.028   9.017  1.00 97.98           H  
ATOM   1489  HB3 GLN A  96     -33.537  -4.075  10.088  1.00 97.98           H  
ATOM   1490  O   GLN A  96     -32.902  -3.707  13.169  1.00 97.98           O  
ATOM   1491  CG  GLN A  96     -34.454  -2.168   9.663  1.00 97.98           C  
ATOM   1492  HG2 GLN A  96     -35.144  -2.231  10.506  1.00 97.98           H  
ATOM   1493  HG3 GLN A  96     -34.138  -1.132   9.546  1.00 97.98           H  
ATOM   1494  CD  GLN A  96     -35.220  -2.588   8.416  1.00 97.98           C  
ATOM   1495  NE2 GLN A  96     -35.351  -1.731   7.429  1.00 97.98           N  
ATOM   1496 HE21 GLN A  96     -35.885  -2.049   6.633  1.00 97.98           H  
ATOM   1497 HE22 GLN A  96     -34.856  -0.851   7.453  1.00 97.98           H  
ATOM   1498  OE1 GLN A  96     -35.706  -3.697   8.290  1.00 97.98           O  
ATOM   1499  N   ALA A  97     -33.894  -1.730  12.779  1.00 96.73           N  
ATOM   1500  H   ALA A  97     -33.926  -0.911  12.189  1.00 96.73           H  
ATOM   1501  CA  ALA A  97     -34.873  -1.810  13.848  1.00 96.73           C  
ATOM   1502  HA  ALA A  97     -35.239  -2.834  13.922  1.00 96.73           H  
ATOM   1503  C   ALA A  97     -36.068  -0.904  13.543  1.00 96.73           C  
ATOM   1504  CB  ALA A  97     -34.200  -1.441  15.169  1.00 96.73           C  
ATOM   1505  HB1 ALA A  97     -33.664  -0.498  15.061  1.00 96.73           H  
ATOM   1506  HB2 ALA A  97     -33.497  -2.228  15.441  1.00 96.73           H  
ATOM   1507  HB3 ALA A  97     -34.943  -1.361  15.961  1.00 96.73           H  
ATOM   1508  O   ALA A  97     -35.929   0.132  12.886  1.00 96.73           O  
ATOM   1509  N   SER A  98     -37.235  -1.288  14.051  1.00 92.53           N  
ATOM   1510  H   SER A  98     -37.276  -2.131  14.605  1.00 92.53           H  
ATOM   1511  CA  SER A  98     -38.462  -0.499  13.958  1.00 92.53           C  
ATOM   1512  HA  SER A  98     -38.233   0.465  13.503  1.00 92.53           H  
ATOM   1513  C   SER A  98     -39.009  -0.238  15.359  1.00 92.53           C  
ATOM   1514  CB  SER A  98     -39.506  -1.191  13.073  1.00 92.53           C  
ATOM   1515  HB2 SER A  98     -39.781  -2.142  13.528  1.00 92.53           H  
ATOM   1516  HB3 SER A  98     -40.396  -0.566  13.004  1.00 92.53           H  
ATOM   1517  O   SER A  98     -39.049  -1.146  16.187  1.00 92.53           O  
ATOM   1518  OG  SER A  98     -38.997  -1.433  11.771  1.00 92.53           O  
ATOM   1519  HG  SER A  98     -39.189  -0.679  11.208  1.00 92.53           H  
ATOM   1520  N   SER A  99     -39.435   0.996  15.615  1.00 89.52           N  
ATOM   1521  H   SER A  99     -39.373   1.677  14.872  1.00 89.52           H  
ATOM   1522  CA  SER A  99     -40.180   1.404  16.808  1.00 89.52           C  
ATOM   1523  HA  SER A  99     -40.491   0.528  17.376  1.00 89.52           H  
ATOM   1524  C   SER A  99     -41.411   2.164  16.335  1.00 89.52           C  
ATOM   1525  CB  SER A  99     -39.323   2.286  17.717  1.00 89.52           C  
ATOM   1526  HB2 SER A  99     -39.125   3.238  17.225  1.00 89.52           H  
ATOM   1527  HB3 SER A  99     -38.374   1.782  17.902  1.00 89.52           H  
ATOM   1528  O   SER A  99     -41.288   3.238  15.743  1.00 89.52           O  
ATOM   1529  OG  SER A  99     -39.956   2.513  18.963  1.00 89.52           O  
ATOM   1530  HG  SER A  99     -40.797   2.962  18.847  1.00 89.52           H  
ATOM   1531  N   ASP A 100     -42.590   1.588  16.557  1.00 90.36           N  
ATOM   1532  H   ASP A 100     -42.622   0.745  17.111  1.00 90.36           H  
ATOM   1533  CA  ASP A 100     -43.860   2.106  16.041  1.00 90.36           C  
ATOM   1534  HA  ASP A 100     -44.619   1.341  16.205  1.00 90.36           H  
ATOM   1535  C   ASP A 100     -43.807   2.336  14.517  1.00 90.36           C  
ATOM   1536  CB  ASP A 100     -44.297   3.336  16.860  1.00 90.36           C  
ATOM   1537  HB2 ASP A 100     -45.286   3.653  16.528  1.00 90.36           H  
ATOM   1538  HB3 ASP A 100     -43.606   4.163  16.698  1.00 90.36           H  
ATOM   1539  O   ASP A 100     -43.611   1.392  13.751  1.00 90.36           O  
ATOM   1540  CG  ASP A 100     -44.357   3.012  18.349  1.00 90.36           C  
ATOM   1541  OD1 ASP A 100     -45.262   2.230  18.717  1.00 90.36           O  
ATOM   1542  OD2 ASP A 100     -43.481   3.518  19.084  1.00 90.36           O  
ATOM   1543  N   ASN A 101     -43.955   3.586  14.070  1.00 90.59           N  
ATOM   1544  H   ASN A 101     -44.071   4.313  14.760  1.00 90.59           H  
ATOM   1545  CA  ASN A 101     -43.916   3.954  12.654  1.00 90.59           C  
ATOM   1546  HA  ASN A 101     -44.264   3.109  12.060  1.00 90.59           H  
ATOM   1547  C   ASN A 101     -42.505   4.290  12.147  1.00 90.59           C  
ATOM   1548  CB  ASN A 101     -44.877   5.130  12.423  1.00 90.59           C  
ATOM   1549  HB2 ASN A 101     -44.580   5.969  13.052  1.00 90.59           H  
ATOM   1550  HB3 ASN A 101     -44.814   5.447  11.382  1.00 90.59           H  
ATOM   1551  O   ASN A 101     -42.330   4.479  10.944  1.00 90.59           O  
ATOM   1552  CG  ASN A 101     -46.324   4.774  12.699  1.00 90.59           C  
ATOM   1553  ND2 ASN A 101     -47.082   5.694  13.245  1.00 90.59           N  
ATOM   1554 HD21 ASN A 101     -46.686   6.593  13.480  1.00 90.59           H  
ATOM   1555 HD22 ASN A 101     -48.026   5.412  13.470  1.00 90.59           H  
ATOM   1556  OD1 ASN A 101     -46.803   3.686  12.431  1.00 90.59           O  
ATOM   1557  N   LEU A 102     -41.510   4.401  13.033  1.00 93.28           N  
ATOM   1558  H   LEU A 102     -41.686   4.136  13.992  1.00 93.28           H  
ATOM   1559  CA  LEU A 102     -40.135   4.738  12.674  1.00 93.28           C  
ATOM   1560  HA  LEU A 102     -40.146   5.343  11.767  1.00 93.28           H  
ATOM   1561  C   LEU A 102     -39.344   3.461  12.397  1.00 93.28           C  
ATOM   1562  CB  LEU A 102     -39.503   5.570  13.806  1.00 93.28           C  
ATOM   1563  HB2 LEU A 102     -40.084   6.482  13.946  1.00 93.28           H  
ATOM   1564  HB3 LEU A 102     -39.561   4.995  14.730  1.00 93.28           H  
ATOM   1565  O   LEU A 102     -39.183   2.622  13.277  1.00 93.28           O  
ATOM   1566  CG  LEU A 102     -38.027   5.945  13.568  1.00 93.28           C  
ATOM   1567  HG  LEU A 102     -37.436   5.044  13.406  1.00 93.28           H  
ATOM   1568  CD1 LEU A 102     -37.861   6.868  12.362  1.00 93.28           C  
ATOM   1569 HD11 LEU A 102     -38.156   6.361  11.443  1.00 93.28           H  
ATOM   1570 HD12 LEU A 102     -36.820   7.178  12.276  1.00 93.28           H  
ATOM   1571 HD13 LEU A 102     -38.469   7.760  12.508  1.00 93.28           H  
ATOM   1572  CD2 LEU A 102     -37.465   6.667  14.792  1.00 93.28           C  
ATOM   1573 HD21 LEU A 102     -37.559   6.026  15.669  1.00 93.28           H  
ATOM   1574 HD22 LEU A 102     -36.411   6.896  14.639  1.00 93.28           H  
ATOM   1575 HD23 LEU A 102     -38.013   7.592  14.969  1.00 93.28           H  
ATOM   1576  N   THR A 103     -38.790   3.341  11.194  1.00 96.18           N  
ATOM   1577  H   THR A 103     -38.977   4.059  10.508  1.00 96.18           H  
ATOM   1578  CA  THR A 103     -37.826   2.293  10.844  1.00 96.18           C  
ATOM   1579  HA  THR A 103     -37.712   1.606  11.681  1.00 96.18           H  
ATOM   1580  C   THR A 103     -36.464   2.914  10.576  1.00 96.18           C  
ATOM   1581  CB  THR A 103     -38.320   1.456   9.663  1.00 96.18           C  
ATOM   1582  HB  THR A 103     -38.548   2.105   8.817  1.00 96.18           H  
ATOM   1583  O   THR A 103     -36.309   3.757   9.689  1.00 96.18           O  
ATOM   1584  CG2 THR A 103     -37.313   0.386   9.240  1.00 96.18           C  
ATOM   1585 HG21 THR A 103     -37.771  -0.266   8.496  1.00 96.18           H  
ATOM   1586 HG22 THR A 103     -36.432   0.851   8.797  1.00 96.18           H  
ATOM   1587 HG23 THR A 103     -37.017  -0.211  10.102  1.00 96.18           H  
ATOM   1588  OG1 THR A 103     -39.499   0.791  10.054  1.00 96.18           O  
ATOM   1589  HG1 THR A 103     -40.160   1.468  10.218  1.00 96.18           H  
ATOM   1590  N   VAL A 104     -35.471   2.465  11.339  1.00 97.46           N  
ATOM   1591  H   VAL A 104     -35.677   1.729  12.000  1.00 97.46           H  
ATOM   1592  CA  VAL A 104     -34.076   2.885  11.238  1.00 97.46           C  
ATOM   1593  HA  VAL A 104     -34.009   3.774  10.611  1.00 97.46           H  
ATOM   1594  C   VAL A 104     -33.276   1.761  10.599  1.00 97.46           C  
ATOM   1595  CB  VAL A 104     -33.480   3.226  12.613  1.00 97.46           C  
ATOM   1596  HB  VAL A 104     -33.335   2.308  13.183  1.00 97.46           H  
ATOM   1597  O   VAL A 104     -33.290   0.631  11.082  1.00 97.46           O  
ATOM   1598  CG1 VAL A 104     -32.120   3.902  12.410  1.00 97.46           C  
ATOM   1599 HG11 VAL A 104     -31.633   4.018  13.378  1.00 97.46           H  
ATOM   1600 HG12 VAL A 104     -32.245   4.877  11.940  1.00 97.46           H  
ATOM   1601 HG13 VAL A 104     -31.465   3.284  11.795  1.00 97.46           H  
ATOM   1602  CG2 VAL A 104     -34.376   4.156  13.442  1.00 97.46           C  
ATOM   1603 HG21 VAL A 104     -33.858   4.452  14.354  1.00 97.46           H  
ATOM   1604 HG22 VAL A 104     -35.288   3.633  13.729  1.00 97.46           H  
ATOM   1605 HG23 VAL A 104     -34.637   5.043  12.866  1.00 97.46           H  
ATOM   1606  N   THR A 105     -32.558   2.071   9.524  1.00 97.98           N  
ATOM   1607  H   THR A 105     -32.569   3.027   9.199  1.00 97.98           H  
ATOM   1608  CA  THR A 105     -31.715   1.103   8.811  1.00 97.98           C  
ATOM   1609  HA  THR A 105     -31.706   0.152   9.345  1.00 97.98           H  
ATOM   1610  C   THR A 105     -30.287   1.615   8.739  1.00 97.98           C  
ATOM   1611  CB  THR A 105     -32.249   0.838   7.398  1.00 97.98           C  
ATOM   1612  HB  THR A 105     -32.090   1.721   6.779  1.00 97.98           H  
ATOM   1613  O   THR A 105     -30.065   2.756   8.330  1.00 97.98           O  
ATOM   1614  CG2 THR A 105     -31.574  -0.361   6.734  1.00 97.98           C  
ATOM   1615 HG21 THR A 105     -32.033  -0.542   5.763  1.00 97.98           H  
ATOM   1616 HG22 THR A 105     -31.692  -1.246   7.359  1.00 97.98           H  
ATOM   1617 HG23 THR A 105     -30.512  -0.159   6.592  1.00 97.98           H  
ATOM   1618  OG1 THR A 105     -33.633   0.576   7.443  1.00 97.98           O  
ATOM   1619  HG1 THR A 105     -34.040   1.379   7.778  1.00 97.98           H  
ATOM   1620  N   ALA A 106     -29.321   0.770   9.088  1.00 97.83           N  
ATOM   1621  H   ALA A 106     -29.578  -0.152   9.412  1.00 97.83           H  
ATOM   1622  CA  ALA A 106     -27.900   1.048   8.932  1.00 97.83           C  
ATOM   1623  HA  ALA A 106     -27.622   1.873   9.587  1.00 97.83           H  
ATOM   1624  C   ALA A 106     -27.568   1.441   7.483  1.00 97.83           C  
ATOM   1625  CB  ALA A 106     -27.123  -0.199   9.358  1.00 97.83           C  
ATOM   1626  HB1 ALA A 106     -27.488  -1.067   8.808  1.00 97.83           H  
ATOM   1627  HB2 ALA A 106     -26.067  -0.069   9.121  1.00 97.83           H  
ATOM   1628  HB3 ALA A 106     -27.239  -0.365  10.429  1.00 97.83           H  
ATOM   1629  O   ALA A 106     -28.081   0.850   6.529  1.00 97.83           O  
ATOM   1630  N   LEU A 107     -26.697   2.435   7.305  1.00 96.95           N  
ATOM   1631  H   LEU A 107     -26.335   2.915   8.116  1.00 96.95           H  
ATOM   1632  CA  LEU A 107     -26.312   2.920   5.982  1.00 96.95           C  
ATOM   1633  HA  LEU A 107     -27.224   3.198   5.454  1.00 96.95           H  
ATOM   1634  C   LEU A 107     -25.619   1.818   5.171  1.00 96.95           C  
ATOM   1635  CB  LEU A 107     -25.426   4.169   6.132  1.00 96.95           C  
ATOM   1636  HB2 LEU A 107     -25.963   4.916   6.718  1.00 96.95           H  
ATOM   1637  HB3 LEU A 107     -24.521   3.900   6.676  1.00 96.95           H  
ATOM   1638  O   LEU A 107     -25.955   1.618   4.000  1.00 96.95           O  
ATOM   1639  CG  LEU A 107     -25.020   4.803   4.788  1.00 96.95           C  
ATOM   1640  HG  LEU A 107     -24.474   4.072   4.191  1.00 96.95           H  
ATOM   1641  CD1 LEU A 107     -26.232   5.286   3.986  1.00 96.95           C  
ATOM   1642 HD11 LEU A 107     -26.850   4.442   3.680  1.00 96.95           H  
ATOM   1643 HD12 LEU A 107     -26.818   5.982   4.587  1.00 96.95           H  
ATOM   1644 HD13 LEU A 107     -25.887   5.798   3.088  1.00 96.95           H  
ATOM   1645  CD2 LEU A 107     -24.108   6.000   5.030  1.00 96.95           C  
ATOM   1646 HD21 LEU A 107     -23.224   5.680   5.581  1.00 96.95           H  
ATOM   1647 HD22 LEU A 107     -23.786   6.420   4.077  1.00 96.95           H  
ATOM   1648 HD23 LEU A 107     -24.631   6.764   5.605  1.00 96.95           H  
ATOM   1649  N   TYR A 108     -24.730   1.057   5.811  1.00 96.77           N  
ATOM   1650  H   TYR A 108     -24.544   1.253   6.784  1.00 96.77           H  
ATOM   1651  CA  TYR A 108     -23.980  -0.034   5.195  1.00 96.77           C  
ATOM   1652  HA  TYR A 108     -24.286  -0.130   4.153  1.00 96.77           H  
ATOM   1653  C   TYR A 108     -24.267  -1.380   5.862  1.00 96.77           C  
ATOM   1654  CB  TYR A 108     -22.485   0.302   5.196  1.00 96.77           C  
ATOM   1655  HB2 TYR A 108     -21.946  -0.486   4.668  1.00 96.77           H  
ATOM   1656  HB3 TYR A 108     -22.131   0.309   6.227  1.00 96.77           H  
ATOM   1657  O   TYR A 108     -24.687  -1.454   7.017  1.00 96.77           O  
ATOM   1658  CG  TYR A 108     -22.154   1.629   4.535  1.00 96.77           C  
ATOM   1659  CD1 TYR A 108     -22.550   1.891   3.209  1.00 96.77           C  
ATOM   1660  HD1 TYR A 108     -23.076   1.142   2.635  1.00 96.77           H  
ATOM   1661  CD2 TYR A 108     -21.456   2.612   5.257  1.00 96.77           C  
ATOM   1662  HD2 TYR A 108     -21.147   2.410   6.272  1.00 96.77           H  
ATOM   1663  CE1 TYR A 108     -22.259   3.137   2.621  1.00 96.77           C  
ATOM   1664  HE1 TYR A 108     -22.551   3.354   1.604  1.00 96.77           H  
ATOM   1665  CE2 TYR A 108     -21.151   3.854   4.673  1.00 96.77           C  
ATOM   1666  HE2 TYR A 108     -20.616   4.603   5.237  1.00 96.77           H  
ATOM   1667  OH  TYR A 108     -21.290   5.317   2.778  1.00 96.77           O  
ATOM   1668  HH  TYR A 108     -20.759   5.883   3.344  1.00 96.77           H  
ATOM   1669  CZ  TYR A 108     -21.560   4.119   3.350  1.00 96.77           C  
ATOM   1670  N   GLY A 109     -24.066  -2.459   5.100  1.00 95.87           N  
ATOM   1671  H   GLY A 109     -23.670  -2.343   4.178  1.00 95.87           H  
ATOM   1672  CA  GLY A 109     -24.121  -3.813   5.640  1.00 95.87           C  
ATOM   1673  HA2 GLY A 109     -25.006  -3.908   6.268  1.00 95.87           H  
ATOM   1674  HA3 GLY A 109     -24.187  -4.543   4.833  1.00 95.87           H  
ATOM   1675  C   GLY A 109     -22.894  -4.120   6.493  1.00 95.87           C  
ATOM   1676  O   GLY A 109     -21.829  -3.536   6.280  1.00 95.87           O  
ATOM   1677  N   GLY A 110     -23.042  -5.031   7.451  1.00 96.99           N  
ATOM   1678  H   GLY A 110     -23.961  -5.424   7.599  1.00 96.99           H  
ATOM   1679  CA  GLY A 110     -21.961  -5.479   8.329  1.00 96.99           C  
ATOM   1680  HA2 GLY A 110     -21.069  -4.869   8.186  1.00 96.99           H  
ATOM   1681  HA3 GLY A 110     -21.691  -6.498   8.052  1.00 96.99           H  
ATOM   1682  C   GLY A 110     -22.320  -5.473   9.813  1.00 96.99           C  
ATOM   1683  O   GLY A 110     -23.312  -4.871  10.233  1.00 96.99           O  
ATOM   1684  N   VAL A 111     -21.520  -6.173  10.618  1.00 97.17           N  
ATOM   1685  H   VAL A 111     -20.711  -6.617  10.207  1.00 97.17           H  
ATOM   1686  CA  VAL A 111     -21.790  -6.379  12.049  1.00 97.17           C  
ATOM   1687  HA  VAL A 111     -22.822  -6.717  12.142  1.00 97.17           H  
ATOM   1688  C   VAL A 111     -21.695  -5.091  12.859  1.00 97.17           C  
ATOM   1689  CB  VAL A 111     -20.900  -7.465  12.683  1.00 97.17           C  
ATOM   1690  HB  VAL A 111     -21.185  -7.556  13.731  1.00 97.17           H  
ATOM   1691  O   VAL A 111     -22.387  -4.976  13.866  1.00 97.17           O  
ATOM   1692  CG1 VAL A 111     -21.146  -8.827  12.025  1.00 97.17           C  
ATOM   1693 HG11 VAL A 111     -20.565  -9.590  12.543  1.00 97.17           H  
ATOM   1694 HG12 VAL A 111     -20.837  -8.801  10.980  1.00 97.17           H  
ATOM   1695 HG13 VAL A 111     -22.203  -9.082  12.096  1.00 97.17           H  
ATOM   1696  CG2 VAL A 111     -19.402  -7.157  12.633  1.00 97.17           C  
ATOM   1697 HG21 VAL A 111     -18.856  -7.914  13.196  1.00 97.17           H  
ATOM   1698 HG22 VAL A 111     -19.047  -7.188  11.603  1.00 97.17           H  
ATOM   1699 HG23 VAL A 111     -19.186  -6.185  13.075  1.00 97.17           H  
ATOM   1700  N   ARG A 112     -20.932  -4.090  12.392  1.00 96.71           N  
ATOM   1701  H   ARG A 112     -20.409  -4.246  11.543  1.00 96.71           H  
ATOM   1702  CA  ARG A 112     -20.849  -2.770  13.041  1.00 96.71           C  
ATOM   1703  HA  ARG A 112     -20.531  -2.912  14.074  1.00 96.71           H  
ATOM   1704  C   ARG A 112     -22.201  -2.064  13.092  1.00 96.71           C  
ATOM   1705  CB  ARG A 112     -19.831  -1.904  12.287  1.00 96.71           C  
ATOM   1706  HB2 ARG A 112     -18.906  -2.468  12.166  1.00 96.71           H  
ATOM   1707  HB3 ARG A 112     -20.239  -1.719  11.294  1.00 96.71           H  
ATOM   1708  O   ARG A 112     -22.448  -1.284  14.002  1.00 96.71           O  
ATOM   1709  CG  ARG A 112     -19.495  -0.545  12.931  1.00 96.71           C  
ATOM   1710  HG2 ARG A 112     -20.322   0.149  12.779  1.00 96.71           H  
ATOM   1711  HG3 ARG A 112     -18.617  -0.143  12.426  1.00 96.71           H  
ATOM   1712  CD  ARG A 112     -19.208  -0.653  14.434  1.00 96.71           C  
ATOM   1713  HD2 ARG A 112     -20.151  -0.774  14.967  1.00 96.71           H  
ATOM   1714  HD3 ARG A 112     -18.599  -1.537  14.620  1.00 96.71           H  
ATOM   1715  NE  ARG A 112     -18.512   0.531  14.957  1.00 96.71           N  
ATOM   1716  HE  ARG A 112     -18.280   1.270  14.310  1.00 96.71           H  
ATOM   1717  NH1 ARG A 112     -17.993  -0.314  17.033  1.00 96.71           N  
ATOM   1718 HH11 ARG A 112     -18.674  -1.052  16.931  1.00 96.71           H  
ATOM   1719 HH12 ARG A 112     -17.447  -0.231  17.879  1.00 96.71           H  
ATOM   1720  NH2 ARG A 112     -17.096   1.615  16.340  1.00 96.71           N  
ATOM   1721 HH21 ARG A 112     -16.359   1.542  17.026  1.00 96.71           H  
ATOM   1722 HH22 ARG A 112     -16.909   2.235  15.565  1.00 96.71           H  
ATOM   1723  CZ  ARG A 112     -17.886   0.606  16.116  1.00 96.71           C  
ATOM   1724  N   GLY A 113     -23.105  -2.379  12.161  1.00 96.47           N  
ATOM   1725  H   GLY A 113     -22.859  -3.068  11.464  1.00 96.47           H  
ATOM   1726  CA  GLY A 113     -24.474  -1.871  12.196  1.00 96.47           C  
ATOM   1727  HA2 GLY A 113     -24.452  -0.783  12.140  1.00 96.47           H  
ATOM   1728  HA3 GLY A 113     -25.016  -2.261  11.334  1.00 96.47           H  
ATOM   1729  C   GLY A 113     -25.242  -2.268  13.460  1.00 96.47           C  
ATOM   1730  O   GLY A 113     -26.157  -1.551  13.846  1.00 96.47           O  
ATOM   1731  N   ASN A 114     -24.859  -3.365  14.123  1.00 97.66           N  
ATOM   1732  H   ASN A 114     -24.048  -3.876  13.802  1.00 97.66           H  
ATOM   1733  CA  ASN A 114     -25.479  -3.811  15.375  1.00 97.66           C  
ATOM   1734  HA  ASN A 114     -26.559  -3.690  15.297  1.00 97.66           H  
ATOM   1735  C   ASN A 114     -25.027  -2.994  16.596  1.00 97.66           C  
ATOM   1736  CB  ASN A 114     -25.167  -5.297  15.602  1.00 97.66           C  
ATOM   1737  HB2 ASN A 114     -25.691  -5.628  16.499  1.00 97.66           H  
ATOM   1738  HB3 ASN A 114     -24.099  -5.409  15.786  1.00 97.66           H  
ATOM   1739  O   ASN A 114     -25.676  -3.046  17.636  1.00 97.66           O  
ATOM   1740  CG  ASN A 114     -25.596  -6.191  14.460  1.00 97.66           C  
ATOM   1741  ND2 ASN A 114     -24.733  -7.088  14.046  1.00 97.66           N  
ATOM   1742 HD21 ASN A 114     -24.971  -7.673  13.258  1.00 97.66           H  
ATOM   1743 HD22 ASN A 114     -23.805  -7.074  14.446  1.00 97.66           H  
ATOM   1744  OD1 ASN A 114     -26.697  -6.109  13.937  1.00 97.66           O  
ATOM   1745  N   ASP A 115     -23.939  -2.226  16.477  1.00 97.11           N  
ATOM   1746  H   ASP A 115     -23.423  -2.230  15.609  1.00 97.11           H  
ATOM   1747  CA  ASP A 115     -23.480  -1.317  17.535  1.00 97.11           C  
ATOM   1748  HA  ASP A 115     -23.686  -1.770  18.504  1.00 97.11           H  
ATOM   1749  C   ASP A 115     -24.220   0.032  17.486  1.00 97.11           C  
ATOM   1750  CB  ASP A 115     -21.963  -1.089  17.434  1.00 97.11           C  
ATOM   1751  HB2 ASP A 115     -21.747  -0.594  16.487  1.00 97.11           H  
ATOM   1752  HB3 ASP A 115     -21.661  -0.408  18.230  1.00 97.11           H  
ATOM   1753  O   ASP A 115     -23.940   0.929  18.287  1.00 97.11           O  
ATOM   1754  CG  ASP A 115     -21.103  -2.349  17.566  1.00 97.11           C  
ATOM   1755  OD1 ASP A 115     -21.523  -3.294  18.265  1.00 97.11           O  
ATOM   1756  OD2 ASP A 115     -19.981  -2.319  16.996  1.00 97.11           O  
ATOM   1757  N   ILE A 116     -25.136   0.205  16.526  1.00 97.80           N  
ATOM   1758  H   ILE A 116     -25.354  -0.583  15.933  1.00 97.80           H  
ATOM   1759  CA  ILE A 116     -25.887   1.440  16.329  1.00 97.80           C  
ATOM   1760  HA  ILE A 116     -25.256   2.259  16.676  1.00 97.80           H  
ATOM   1761  C   ILE A 116     -27.156   1.415  17.174  1.00 97.80           C  
ATOM   1762  CB  ILE A 116     -26.189   1.710  14.842  1.00 97.80           C  
ATOM   1763  HB  ILE A 116     -26.836   0.917  14.468  1.00 97.80           H  
ATOM   1764  O   ILE A 116     -27.943   0.472  17.127  1.00 97.80           O  
ATOM   1765  CG1 ILE A 116     -24.884   1.720  14.016  1.00 97.80           C  
ATOM   1766 HG12 ILE A 116     -24.376   0.763  14.134  1.00 97.80           H  
ATOM   1767 HG13 ILE A 116     -24.225   2.495  14.407  1.00 97.80           H  
ATOM   1768  CG2 ILE A 116     -26.929   3.054  14.705  1.00 97.80           C  
ATOM   1769 HG21 ILE A 116     -27.876   3.039  15.244  1.00 97.80           H  
ATOM   1770 HG22 ILE A 116     -26.307   3.866  15.083  1.00 97.80           H  
ATOM   1771 HG23 ILE A 116     -27.162   3.233  13.656  1.00 97.80           H  
ATOM   1772  CD1 ILE A 116     -25.068   1.943  12.512  1.00 97.80           C  
ATOM   1773 HD11 ILE A 116     -24.103   1.814  12.022  1.00 97.80           H  
ATOM   1774 HD12 ILE A 116     -25.424   2.953  12.309  1.00 97.80           H  
ATOM   1775 HD13 ILE A 116     -25.777   1.218  12.110  1.00 97.80           H  
ATOM   1776  N   THR A 117     -27.394   2.491  17.917  1.00 97.63           N  
ATOM   1777  H   THR A 117     -26.712   3.235  17.896  1.00 97.63           H  
ATOM   1778  CA  THR A 117     -28.644   2.713  18.651  1.00 97.63           C  
ATOM   1779  HA  THR A 117     -29.399   2.002  18.315  1.00 97.63           H  
ATOM   1780  C   THR A 117     -29.161   4.113  18.366  1.00 97.63           C  
ATOM   1781  CB  THR A 117     -28.435   2.499  20.155  1.00 97.63           C  
ATOM   1782  HB  THR A 117     -27.669   3.185  20.516  1.00 97.63           H  
ATOM   1783  O   THR A 117     -28.399   5.077  18.414  1.00 97.63           O  
ATOM   1784  CG2 THR A 117     -29.710   2.691  20.977  1.00 97.63           C  
ATOM   1785 HG21 THR A 117     -30.042   3.728  20.926  1.00 97.63           H  
ATOM   1786 HG22 THR A 117     -30.494   2.031  20.605  1.00 97.63           H  
ATOM   1787 HG23 THR A 117     -29.506   2.445  22.019  1.00 97.63           H  
ATOM   1788  OG1 THR A 117     -28.015   1.175  20.386  1.00 97.63           O  
ATOM   1789  HG1 THR A 117     -27.404   0.931  19.687  1.00 97.63           H  
ATOM   1790  N   VAL A 118     -30.459   4.240  18.090  1.00 97.05           N  
ATOM   1791  H   VAL A 118     -31.027   3.406  18.035  1.00 97.05           H  
ATOM   1792  CA  VAL A 118     -31.117   5.547  17.956  1.00 97.05           C  
ATOM   1793  HA  VAL A 118     -30.351   6.320  17.884  1.00 97.05           H  
ATOM   1794  C   VAL A 118     -31.933   5.852  19.200  1.00 97.05           C  
ATOM   1795  CB  VAL A 118     -31.949   5.643  16.670  1.00 97.05           C  
ATOM   1796  HB  VAL A 118     -32.627   4.792  16.600  1.00 97.05           H  
ATOM   1797  O   VAL A 118     -32.762   5.049  19.610  1.00 97.05           O  
ATOM   1798  CG1 VAL A 118     -32.772   6.935  16.606  1.00 97.05           C  
ATOM   1799 HG11 VAL A 118     -33.319   6.985  15.664  1.00 97.05           H  
ATOM   1800 HG12 VAL A 118     -32.114   7.800  16.692  1.00 97.05           H  
ATOM   1801 HG13 VAL A 118     -33.507   6.960  17.410  1.00 97.05           H  
ATOM   1802  CG2 VAL A 118     -30.998   5.633  15.468  1.00 97.05           C  
ATOM   1803 HG21 VAL A 118     -30.500   4.667  15.390  1.00 97.05           H  
ATOM   1804 HG22 VAL A 118     -31.558   5.830  14.553  1.00 97.05           H  
ATOM   1805 HG23 VAL A 118     -30.247   6.415  15.577  1.00 97.05           H  
ATOM   1806  N   VAL A 119     -31.714   7.018  19.792  1.00 96.15           N  
ATOM   1807  H   VAL A 119     -31.047   7.646  19.367  1.00 96.15           H  
ATOM   1808  CA  VAL A 119     -32.454   7.502  20.962  1.00 96.15           C  
ATOM   1809  HA  VAL A 119     -33.092   6.710  21.356  1.00 96.15           H  
ATOM   1810  C   VAL A 119     -33.354   8.649  20.523  1.00 96.15           C  
ATOM   1811  CB  VAL A 119     -31.481   7.911  22.082  1.00 96.15           C  
ATOM   1812  HB  VAL A 119     -30.797   8.669  21.702  1.00 96.15           H  
ATOM   1813  O   VAL A 119     -32.903   9.536  19.799  1.00 96.15           O  
ATOM   1814  CG1 VAL A 119     -32.218   8.489  23.289  1.00 96.15           C  
ATOM   1815 HG11 VAL A 119     -32.705   9.421  23.005  1.00 96.15           H  
ATOM   1816 HG12 VAL A 119     -32.961   7.783  23.659  1.00 96.15           H  
ATOM   1817 HG13 VAL A 119     -31.512   8.712  24.089  1.00 96.15           H  
ATOM   1818  CG2 VAL A 119     -30.652   6.713  22.562  1.00 96.15           C  
ATOM   1819 HG21 VAL A 119     -30.095   6.272  21.735  1.00 96.15           H  
ATOM   1820 HG22 VAL A 119     -29.943   7.039  23.324  1.00 96.15           H  
ATOM   1821 HG23 VAL A 119     -31.308   5.957  22.994  1.00 96.15           H  
ATOM   1822  N   VAL A 120     -34.617   8.630  20.952  1.00 94.75           N  
ATOM   1823  H   VAL A 120     -34.885   7.913  21.610  1.00 94.75           H  
ATOM   1824  CA  VAL A 120     -35.611   9.669  20.649  1.00 94.75           C  
ATOM   1825  HA  VAL A 120     -35.144  10.467  20.073  1.00 94.75           H  
ATOM   1826  C   VAL A 120     -36.093  10.261  21.966  1.00 94.75           C  
ATOM   1827  CB  VAL A 120     -36.787   9.118  19.815  1.00 94.75           C  
ATOM   1828  HB  VAL A 120     -37.312   8.358  20.393  1.00 94.75           H  
ATOM   1829  O   VAL A 120     -36.802   9.609  22.730  1.00 94.75           O  
ATOM   1830  CG1 VAL A 120     -37.780  10.232  19.457  1.00 94.75           C  
ATOM   1831 HG11 VAL A 120     -37.279  11.038  18.922  1.00 94.75           H  
ATOM   1832 HG12 VAL A 120     -38.578   9.824  18.838  1.00 94.75           H  
ATOM   1833 HG13 VAL A 120     -38.234  10.630  20.365  1.00 94.75           H  
ATOM   1834  CG2 VAL A 120     -36.309   8.464  18.511  1.00 94.75           C  
ATOM   1835 HG21 VAL A 120     -35.689   7.596  18.735  1.00 94.75           H  
ATOM   1836 HG22 VAL A 120     -35.730   9.176  17.922  1.00 94.75           H  
ATOM   1837 HG23 VAL A 120     -37.168   8.127  17.931  1.00 94.75           H  
ATOM   1838  N   GLU A 121     -35.717  11.501  22.236  1.00 93.05           N  
ATOM   1839  H   GLU A 121     -35.143  11.989  21.563  1.00 93.05           H  
ATOM   1840  CA  GLU A 121     -36.070  12.221  23.460  1.00 93.05           C  
ATOM   1841  HA  GLU A 121     -36.609  11.564  24.144  1.00 93.05           H  
ATOM   1842  C   GLU A 121     -36.983  13.397  23.128  1.00 93.05           C  
ATOM   1843  CB  GLU A 121     -34.794  12.696  24.167  1.00 93.05           C  
ATOM   1844  HB2 GLU A 121     -35.055  13.439  24.921  1.00 93.05           H  
ATOM   1845  HB3 GLU A 121     -34.150  13.169  23.426  1.00 93.05           H  
ATOM   1846  O   GLU A 121     -36.819  14.043  22.095  1.00 93.05           O  
ATOM   1847  CG  GLU A 121     -34.039  11.549  24.860  1.00 93.05           C  
ATOM   1848  HG2 GLU A 121     -34.593  11.257  25.752  1.00 93.05           H  
ATOM   1849  HG3 GLU A 121     -34.015  10.686  24.194  1.00 93.05           H  
ATOM   1850  CD  GLU A 121     -32.597  11.925  25.247  1.00 93.05           C  
ATOM   1851  OE1 GLU A 121     -31.798  11.031  25.594  1.00 93.05           O  
ATOM   1852  OE2 GLU A 121     -32.195  13.107  25.129  1.00 93.05           O  
ATOM   1853  N   GLN A 122     -37.946  13.703  23.996  1.00 90.18           N  
ATOM   1854  H   GLN A 122     -38.019  13.193  24.865  1.00 90.18           H  
ATOM   1855  CA  GLN A 122     -38.714  14.936  23.853  1.00 90.18           C  
ATOM   1856  HA  GLN A 122     -39.063  15.009  22.823  1.00 90.18           H  
ATOM   1857  C   GLN A 122     -37.804  16.134  24.144  1.00 90.18           C  
ATOM   1858  CB  GLN A 122     -39.942  14.898  24.768  1.00 90.18           C  
ATOM   1859  HB2 GLN A 122     -39.626  14.945  25.810  1.00 90.18           H  
ATOM   1860  HB3 GLN A 122     -40.473  13.960  24.604  1.00 90.18           H  
ATOM   1861  O   GLN A 122     -37.049  16.125  25.119  1.00 90.18           O  
ATOM   1862  CG  GLN A 122     -40.900  16.058  24.461  1.00 90.18           C  
ATOM   1863  HG2 GLN A 122     -40.419  17.009  24.689  1.00 90.18           H  
ATOM   1864  HG3 GLN A 122     -41.149  16.046  23.400  1.00 90.18           H  
ATOM   1865  CD  GLN A 122     -42.196  15.976  25.258  1.00 90.18           C  
ATOM   1866  NE2 GLN A 122     -43.234  16.651  24.816  1.00 90.18           N  
ATOM   1867 HE21 GLN A 122     -44.048  16.666  25.414  1.00 90.18           H  
ATOM   1868 HE22 GLN A 122     -43.169  17.226  23.988  1.00 90.18           H  
ATOM   1869  OE1 GLN A 122     -42.309  15.299  26.270  1.00 90.18           O  
ATOM   1870  N   ASN A 123     -37.863  17.163  23.302  1.00 89.32           N  
ATOM   1871  H   ASN A 123     -38.532  17.159  22.545  1.00 89.32           H  
ATOM   1872  CA  ASN A 123     -37.121  18.389  23.544  1.00 89.32           C  
ATOM   1873  HA  ASN A 123     -36.109  18.136  23.861  1.00 89.32           H  
ATOM   1874  C   ASN A 123     -37.797  19.196  24.663  1.00 89.32           C  
ATOM   1875  CB  ASN A 123     -37.034  19.177  22.236  1.00 89.32           C  
ATOM   1876  HB2 ASN A 123     -38.045  19.490  21.974  1.00 89.32           H  
ATOM   1877  HB3 ASN A 123     -36.645  18.547  21.436  1.00 89.32           H  
ATOM   1878  O   ASN A 123     -38.987  19.495  24.588  1.00 89.32           O  
ATOM   1879  CG  ASN A 123     -36.165  20.410  22.344  1.00 89.32           C  
ATOM   1880  ND2 ASN A 123     -36.126  21.214  21.313  1.00 89.32           N  
ATOM   1881 HD21 ASN A 123     -36.783  21.062  20.561  1.00 89.32           H  
ATOM   1882 HD22 ASN A 123     -35.608  22.071  21.440  1.00 89.32           H  
ATOM   1883  OD1 ASN A 123     -35.518  20.668  23.344  1.00 89.32           O  
ATOM   1884  N   ILE A 124     -37.028  19.560  25.686  1.00 87.27           N  
ATOM   1885  H   ILE A 124     -36.046  19.327  25.647  1.00 87.27           H  
ATOM   1886  CA  ILE A 124     -37.520  20.307  26.852  1.00 87.27           C  
ATOM   1887  HA  ILE A 124     -38.479  19.888  27.156  1.00 87.27           H  
ATOM   1888  C   ILE A 124     -37.778  21.781  26.492  1.00 87.27           C  
ATOM   1889  CB  ILE A 124     -36.526  20.148  28.030  1.00 87.27           C  
ATOM   1890  HB  ILE A 124     -35.563  20.552  27.716  1.00 87.27           H  
ATOM   1891  O   ILE A 124     -38.659  22.407  27.074  1.00 87.27           O  
ATOM   1892  CG1 ILE A 124     -36.335  18.654  28.401  1.00 87.27           C  
ATOM   1893 HG12 ILE A 124     -36.135  18.068  27.504  1.00 87.27           H  
ATOM   1894 HG13 ILE A 124     -37.253  18.271  28.845  1.00 87.27           H  
ATOM   1895  CG2 ILE A 124     -36.998  20.935  29.268  1.00 87.27           C  
ATOM   1896 HG21 ILE A 124     -37.034  22.001  29.042  1.00 87.27           H  
ATOM   1897 HG22 ILE A 124     -37.993  20.605  29.565  1.00 87.27           H  
ATOM   1898 HG23 ILE A 124     -36.304  20.810  30.099  1.00 87.27           H  
ATOM   1899  CD1 ILE A 124     -35.164  18.390  29.357  1.00 87.27           C  
ATOM   1900 HD11 ILE A 124     -34.248  18.813  28.947  1.00 87.27           H  
ATOM   1901 HD12 ILE A 124     -35.360  18.821  30.339  1.00 87.27           H  
ATOM   1902 HD13 ILE A 124     -35.035  17.314  29.474  1.00 87.27           H  
ATOM   1903  N   ASP A 125     -37.045  22.327  25.515  1.00 86.90           N  
ATOM   1904  H   ASP A 125     -36.333  21.768  25.067  1.00 86.90           H  
ATOM   1905  CA  ASP A 125     -37.168  23.735  25.112  1.00 86.90           C  
ATOM   1906  HA  ASP A 125     -37.323  24.348  26.000  1.00 86.90           H  
ATOM   1907  C   ASP A 125     -38.364  23.985  24.169  1.00 86.90           C  
ATOM   1908  CB  ASP A 125     -35.860  24.189  24.441  1.00 86.90           C  
ATOM   1909  HB2 ASP A 125     -35.673  23.559  23.571  1.00 86.90           H  
ATOM   1910  HB3 ASP A 125     -35.991  25.211  24.085  1.00 86.90           H  
ATOM   1911  O   ASP A 125     -38.917  25.084  24.137  1.00 86.90           O  
ATOM   1912  CG  ASP A 125     -34.633  24.166  25.363  1.00 86.90           C  
ATOM   1913  OD1 ASP A 125     -34.777  24.491  26.563  1.00 86.90           O  
ATOM   1914  OD2 ASP A 125     -33.534  23.869  24.841  1.00 86.90           O  
ATOM   1915  N   ASP A 126     -38.771  22.969  23.400  1.00 85.77           N  
ATOM   1916  H   ASP A 126     -38.312  22.082  23.544  1.00 85.77           H  
ATOM   1917  CA  ASP A 126     -39.956  22.984  22.531  1.00 85.77           C  
ATOM   1918  HA  ASP A 126     -40.680  23.695  22.928  1.00 85.77           H  
ATOM   1919  C   ASP A 126     -40.606  21.596  22.544  1.00 85.77           C  
ATOM   1920  CB  ASP A 126     -39.591  23.439  21.095  1.00 85.77           C  
ATOM   1921  HB2 ASP A 126     -38.788  22.809  20.713  1.00 85.77           H  
ATOM   1922  HB3 ASP A 126     -39.208  24.459  21.147  1.00 85.77           H  
ATOM   1923  O   ASP A 126     -40.194  20.703  21.798  1.00 85.77           O  
ATOM   1924  CG  ASP A 126     -40.765  23.415  20.089  1.00 85.77           C  
ATOM   1925  OD1 ASP A 126     -41.906  23.049  20.463  1.00 85.77           O  
ATOM   1926  OD2 ASP A 126     -40.561  23.741  18.892  1.00 85.77           O  
ATOM   1927  N   GLU A 127     -41.660  21.438  23.353  1.00 81.44           N  
ATOM   1928  H   GLU A 127     -41.888  22.199  23.976  1.00 81.44           H  
ATOM   1929  CA  GLU A 127     -42.396  20.177  23.535  1.00 81.44           C  
ATOM   1930  HA  GLU A 127     -41.705  19.431  23.927  1.00 81.44           H  
ATOM   1931  C   GLU A 127     -42.993  19.610  22.233  1.00 81.44           C  
ATOM   1932  CB  GLU A 127     -43.540  20.374  24.547  1.00 81.44           C  
ATOM   1933  HB2 GLU A 127     -44.133  19.459  24.571  1.00 81.44           H  
ATOM   1934  HB3 GLU A 127     -44.182  21.184  24.199  1.00 81.44           H  
ATOM   1935  O   GLU A 127     -43.400  18.446  22.209  1.00 81.44           O  
ATOM   1936  CG  GLU A 127     -43.077  20.671  25.983  1.00 81.44           C  
ATOM   1937  HG2 GLU A 127     -42.381  19.889  26.288  1.00 81.44           H  
ATOM   1938  HG3 GLU A 127     -42.546  21.623  25.991  1.00 81.44           H  
ATOM   1939  CD  GLU A 127     -44.243  20.731  26.991  1.00 81.44           C  
ATOM   1940  OE1 GLU A 127     -43.960  20.862  28.203  1.00 81.44           O  
ATOM   1941  OE2 GLU A 127     -45.420  20.654  26.560  1.00 81.44           O  
ATOM   1942  N   THR A 128     -43.043  20.400  21.149  1.00 83.15           N  
ATOM   1943  H   THR A 128     -42.652  21.327  21.229  1.00 83.15           H  
ATOM   1944  CA  THR A 128     -43.487  19.949  19.819  1.00 83.15           C  
ATOM   1945  HA  THR A 128     -44.241  19.176  19.968  1.00 83.15           H  
ATOM   1946  C   THR A 128     -42.379  19.296  18.990  1.00 83.15           C  
ATOM   1947  CB  THR A 128     -44.152  21.074  19.005  1.00 83.15           C  
ATOM   1948  HB  THR A 128     -44.649  20.605  18.156  1.00 83.15           H  
ATOM   1949  O   THR A 128     -42.645  18.824  17.883  1.00 83.15           O  
ATOM   1950  CG2 THR A 128     -45.220  21.835  19.789  1.00 83.15           C  
ATOM   1951 HG21 THR A 128     -45.931  21.130  20.221  1.00 83.15           H  
ATOM   1952 HG22 THR A 128     -45.747  22.516  19.121  1.00 83.15           H  
ATOM   1953 HG23 THR A 128     -44.757  22.411  20.590  1.00 83.15           H  
ATOM   1954  OG1 THR A 128     -43.245  22.028  18.481  1.00 83.15           O  
ATOM   1955  HG1 THR A 128     -42.769  22.407  19.224  1.00 83.15           H  
ATOM   1956  N   THR A 129     -41.143  19.282  19.493  1.00 89.39           N  
ATOM   1957  H   THR A 129     -41.014  19.642  20.428  1.00 89.39           H  
ATOM   1958  CA  THR A 129     -39.967  18.710  18.828  1.00 89.39           C  
ATOM   1959  HA  THR A 129     -40.273  18.284  17.872  1.00 89.39           H  
ATOM   1960  C   THR A 129     -39.361  17.570  19.638  1.00 89.39           C  
ATOM   1961  CB  THR A 129     -38.887  19.765  18.524  1.00 89.39           C  
ATOM   1962  HB  THR A 129     -38.040  19.263  18.057  1.00 89.39           H  
ATOM   1963  O   THR A 129     -39.447  17.520  20.864  1.00 89.39           O  
ATOM   1964  CG2 THR A 129     -39.344  20.863  17.570  1.00 89.39           C  
ATOM   1965 HG21 THR A 129     -40.308  21.261  17.885  1.00 89.39           H  
ATOM   1966 HG22 THR A 129     -39.399  20.451  16.563  1.00 89.39           H  
ATOM   1967 HG23 THR A 129     -38.613  21.672  17.571  1.00 89.39           H  
ATOM   1968  OG1 THR A 129     -38.409  20.409  19.676  1.00 89.39           O  
ATOM   1969  HG1 THR A 129     -39.131  20.502  20.302  1.00 89.39           H  
ATOM   1970  N   PHE A 130     -38.705  16.657  18.933  1.00 92.85           N  
ATOM   1971  H   PHE A 130     -38.710  16.727  17.925  1.00 92.85           H  
ATOM   1972  CA  PHE A 130     -37.916  15.572  19.491  1.00 92.85           C  
ATOM   1973  HA  PHE A 130     -37.974  15.601  20.579  1.00 92.85           H  
ATOM   1974  C   PHE A 130     -36.450  15.732  19.094  1.00 92.85           C  
ATOM   1975  CB  PHE A 130     -38.475  14.225  19.023  1.00 92.85           C  
ATOM   1976  HB2 PHE A 130     -38.560  14.236  17.936  1.00 92.85           H  
ATOM   1977  HB3 PHE A 130     -37.763  13.443  19.287  1.00 92.85           H  
ATOM   1978  O   PHE A 130     -36.135  16.175  17.987  1.00 92.85           O  
ATOM   1979  CG  PHE A 130     -39.819  13.876  19.628  1.00 92.85           C  
ATOM   1980  CD1 PHE A 130     -39.881  13.057  20.771  1.00 92.85           C  
ATOM   1981  HD1 PHE A 130     -38.971  12.683  21.216  1.00 92.85           H  
ATOM   1982  CD2 PHE A 130     -41.007  14.379  19.066  1.00 92.85           C  
ATOM   1983  HD2 PHE A 130     -40.968  15.015  18.194  1.00 92.85           H  
ATOM   1984  CE1 PHE A 130     -41.123  12.733  21.342  1.00 92.85           C  
ATOM   1985  HE1 PHE A 130     -41.168  12.108  22.221  1.00 92.85           H  
ATOM   1986  CE2 PHE A 130     -42.250  14.056  19.639  1.00 92.85           C  
ATOM   1987  HE2 PHE A 130     -43.161  14.441  19.205  1.00 92.85           H  
ATOM   1988  CZ  PHE A 130     -42.308  13.230  20.774  1.00 92.85           C  
ATOM   1989  HZ  PHE A 130     -43.264  12.978  21.208  1.00 92.85           H  
ATOM   1990  N   ILE A 131     -35.566  15.338  20.003  1.00 93.99           N  
ATOM   1991  H   ILE A 131     -35.935  14.955  20.862  1.00 93.99           H  
ATOM   1992  CA  ILE A 131     -34.131  15.195  19.794  1.00 93.99           C  
ATOM   1993  HA  ILE A 131     -33.817  15.829  18.965  1.00 93.99           H  
ATOM   1994  C   ILE A 131     -33.873  13.732  19.431  1.00 93.99           C  
ATOM   1995  CB  ILE A 131     -33.353  15.624  21.060  1.00 93.99           C  
ATOM   1996  HB  ILE A 131     -33.614  14.950  21.876  1.00 93.99           H  
ATOM   1997  O   ILE A 131     -34.095  12.835  20.246  1.00 93.99           O  
ATOM   1998  CG1 ILE A 131     -33.691  17.069  21.491  1.00 93.99           C  
ATOM   1999 HG12 ILE A 131     -34.773  17.185  21.567  1.00 93.99           H  
ATOM   2000 HG13 ILE A 131     -33.321  17.762  20.735  1.00 93.99           H  
ATOM   2001  CG2 ILE A 131     -31.846  15.520  20.789  1.00 93.99           C  
ATOM   2002 HG21 ILE A 131     -31.280  15.729  21.697  1.00 93.99           H  
ATOM   2003 HG22 ILE A 131     -31.587  14.518  20.446  1.00 93.99           H  
ATOM   2004 HG23 ILE A 131     -31.570  16.238  20.016  1.00 93.99           H  
ATOM   2005  CD1 ILE A 131     -33.105  17.486  22.843  1.00 93.99           C  
ATOM   2006 HD11 ILE A 131     -33.415  16.780  23.614  1.00 93.99           H  
ATOM   2007 HD12 ILE A 131     -33.480  18.476  23.104  1.00 93.99           H  
ATOM   2008 HD13 ILE A 131     -32.017  17.531  22.799  1.00 93.99           H  
ATOM   2009  N   VAL A 132     -33.403  13.487  18.211  1.00 95.07           N  
ATOM   2010  H   VAL A 132     -33.232  14.276  17.604  1.00 95.07           H  
ATOM   2011  CA  VAL A 132     -33.056  12.153  17.715  1.00 95.07           C  
ATOM   2012  HA  VAL A 132     -33.413  11.412  18.429  1.00 95.07           H  
ATOM   2013  C   VAL A 132     -31.541  12.033  17.634  1.00 95.07           C  
ATOM   2014  CB  VAL A 132     -33.750  11.836  16.380  1.00 95.07           C  
ATOM   2015  HB  VAL A 132     -33.424  12.537  15.611  1.00 95.07           H  
ATOM   2016  O   VAL A 132     -30.895  12.681  16.811  1.00 95.07           O  
ATOM   2017  CG1 VAL A 132     -33.425  10.408  15.922  1.00 95.07           C  
ATOM   2018 HG11 VAL A 132     -33.714   9.696  16.695  1.00 95.07           H  
ATOM   2019 HG12 VAL A 132     -33.965  10.182  15.002  1.00 95.07           H  
ATOM   2020 HG13 VAL A 132     -32.358  10.312  15.719  1.00 95.07           H  
ATOM   2021  CG2 VAL A 132     -35.273  11.955  16.549  1.00 95.07           C  
ATOM   2022 HG21 VAL A 132     -35.581  11.455  17.467  1.00 95.07           H  
ATOM   2023 HG22 VAL A 132     -35.556  13.005  16.607  1.00 95.07           H  
ATOM   2024 HG23 VAL A 132     -35.793  11.492  15.710  1.00 95.07           H  
ATOM   2025  N   LYS A 133     -30.971  11.194  18.498  1.00 96.86           N  
ATOM   2026  H   LYS A 133     -31.587  10.668  19.102  1.00 96.86           H  
ATOM   2027  CA  LYS A 133     -29.529  10.946  18.588  1.00 96.86           C  
ATOM   2028  HA  LYS A 133     -28.991  11.718  18.038  1.00 96.86           H  
ATOM   2029  C   LYS A 133     -29.207   9.601  17.958  1.00 96.86           C  
ATOM   2030  CB  LYS A 133     -29.067  10.985  20.052  1.00 96.86           C  
ATOM   2031  HB2 LYS A 133     -28.008  10.732  20.100  1.00 96.86           H  
ATOM   2032  HB3 LYS A 133     -29.624  10.227  20.603  1.00 96.86           H  
ATOM   2033  O   LYS A 133     -29.822   8.597  18.308  1.00 96.86           O  
ATOM   2034  CG  LYS A 133     -29.275  12.352  20.722  1.00 96.86           C  
ATOM   2035  HG2 LYS A 133     -28.552  13.066  20.327  1.00 96.86           H  
ATOM   2036  HG3 LYS A 133     -30.282  12.711  20.512  1.00 96.86           H  
ATOM   2037  CD  LYS A 133     -29.121  12.226  22.242  1.00 96.86           C  
ATOM   2038  HD2 LYS A 133     -28.119  11.873  22.489  1.00 96.86           H  
ATOM   2039  HD3 LYS A 133     -29.848  11.498  22.599  1.00 96.86           H  
ATOM   2040  CE  LYS A 133     -29.389  13.568  22.931  1.00 96.86           C  
ATOM   2041  HE2 LYS A 133     -30.271  14.015  22.473  1.00 96.86           H  
ATOM   2042  HE3 LYS A 133     -28.540  14.231  22.763  1.00 96.86           H  
ATOM   2043  NZ  LYS A 133     -29.648  13.388  24.382  1.00 96.86           N  
ATOM   2044  HZ1 LYS A 133     -30.542  12.941  24.530  1.00 96.86           H  
ATOM   2045  HZ2 LYS A 133     -28.966  12.809  24.851  1.00 96.86           H  
ATOM   2046  HZ3 LYS A 133     -29.785  14.265  24.864  1.00 96.86           H  
ATOM   2047  N   THR A 134     -28.212   9.565  17.080  1.00 97.39           N  
ATOM   2048  H   THR A 134     -27.718  10.427  16.898  1.00 97.39           H  
ATOM   2049  CA  THR A 134     -27.619   8.308  16.604  1.00 97.39           C  
ATOM   2050  HA  THR A 134     -28.307   7.481  16.779  1.00 97.39           H  
ATOM   2051  C   THR A 134     -26.345   8.049  17.391  1.00 97.39           C  
ATOM   2052  CB  THR A 134     -27.322   8.345  15.102  1.00 97.39           C  
ATOM   2053  HB  THR A 134     -26.538   9.077  14.910  1.00 97.39           H  
ATOM   2054  O   THR A 134     -25.463   8.907  17.439  1.00 97.39           O  
ATOM   2055  CG2 THR A 134     -26.873   6.989  14.561  1.00 97.39           C  
ATOM   2056 HG21 THR A 134     -27.647   6.242  14.734  1.00 97.39           H  
ATOM   2057 HG22 THR A 134     -25.949   6.673  15.046  1.00 97.39           H  
ATOM   2058 HG23 THR A 134     -26.686   7.072  13.490  1.00 97.39           H  
ATOM   2059  OG1 THR A 134     -28.488   8.703  14.395  1.00 97.39           O  
ATOM   2060  HG1 THR A 134     -28.756   9.569  14.712  1.00 97.39           H  
ATOM   2061  N   LEU A 135     -26.256   6.881  18.020  1.00 97.10           N  
ATOM   2062  H   LEU A 135     -27.033   6.238  17.969  1.00 97.10           H  
ATOM   2063  CA  LEU A 135     -25.102   6.443  18.791  1.00 97.10           C  
ATOM   2064  HA  LEU A 135     -24.372   7.252  18.815  1.00 97.10           H  
ATOM   2065  C   LEU A 135     -24.455   5.241  18.107  1.00 97.10           C  
ATOM   2066  CB  LEU A 135     -25.489   6.095  20.243  1.00 97.10           C  
ATOM   2067  HB2 LEU A 135     -26.243   5.308  20.236  1.00 97.10           H  
ATOM   2068  HB3 LEU A 135     -24.596   5.685  20.715  1.00 97.10           H  
ATOM   2069  O   LEU A 135     -25.163   4.355  17.637  1.00 97.10           O  
ATOM   2070  CG  LEU A 135     -25.980   7.268  21.114  1.00 97.10           C  
ATOM   2071  HG  LEU A 135     -25.307   8.116  20.988  1.00 97.10           H  
ATOM   2072  CD1 LEU A 135     -27.415   7.708  20.811  1.00 97.10           C  
ATOM   2073 HD11 LEU A 135     -27.450   8.257  19.870  1.00 97.10           H  
ATOM   2074 HD12 LEU A 135     -27.786   8.369  21.595  1.00 97.10           H  
ATOM   2075 HD13 LEU A 135     -28.064   6.836  20.739  1.00 97.10           H  
ATOM   2076  CD2 LEU A 135     -25.958   6.855  22.585  1.00 97.10           C  
ATOM   2077 HD21 LEU A 135     -26.267   7.691  23.213  1.00 97.10           H  
ATOM   2078 HD22 LEU A 135     -24.947   6.571  22.875  1.00 97.10           H  
ATOM   2079 HD23 LEU A 135     -26.630   6.012  22.749  1.00 97.10           H  
ATOM   2080  N   VAL A 136     -23.126   5.187  18.108  1.00 96.40           N  
ATOM   2081  H   VAL A 136     -22.625   5.963  18.517  1.00 96.40           H  
ATOM   2082  CA  VAL A 136     -22.326   4.028  17.687  1.00 96.40           C  
ATOM   2083  HA  VAL A 136     -22.979   3.207  17.391  1.00 96.40           H  
ATOM   2084  C   VAL A 136     -21.500   3.593  18.888  1.00 96.40           C  
ATOM   2085  CB  VAL A 136     -21.414   4.372  16.495  1.00 96.40           C  
ATOM   2086  HB  VAL A 136     -20.760   5.198  16.775  1.00 96.40           H  
ATOM   2087  O   VAL A 136     -20.748   4.396  19.440  1.00 96.40           O  
ATOM   2088  CG1 VAL A 136     -20.546   3.177  16.077  1.00 96.40           C  
ATOM   2089 HG11 VAL A 136     -19.957   3.442  15.199  1.00 96.40           H  
ATOM   2090 HG12 VAL A 136     -21.172   2.316  15.844  1.00 96.40           H  
ATOM   2091 HG13 VAL A 136     -19.855   2.915  16.878  1.00 96.40           H  
ATOM   2092  CG2 VAL A 136     -22.224   4.800  15.268  1.00 96.40           C  
ATOM   2093 HG21 VAL A 136     -22.716   3.937  14.820  1.00 96.40           H  
ATOM   2094 HG22 VAL A 136     -21.550   5.247  14.537  1.00 96.40           H  
ATOM   2095 HG23 VAL A 136     -22.979   5.537  15.540  1.00 96.40           H  
ATOM   2096  N   ALA A 137     -21.681   2.349  19.337  1.00 93.26           N  
ATOM   2097  H   ALA A 137     -22.349   1.762  18.859  1.00 93.26           H  
ATOM   2098  CA  ALA A 137     -21.041   1.813  20.542  1.00 93.26           C  
ATOM   2099  HA  ALA A 137     -21.569   0.893  20.795  1.00 93.26           H  
ATOM   2100  C   ALA A 137     -21.198   2.741  21.772  1.00 93.26           C  
ATOM   2101  CB  ALA A 137     -19.594   1.418  20.213  1.00 93.26           C  
ATOM   2102  HB1 ALA A 137     -19.009   2.305  19.968  1.00 93.26           H  
ATOM   2103  HB2 ALA A 137     -19.143   0.925  21.074  1.00 93.26           H  
ATOM   2104  HB3 ALA A 137     -19.582   0.732  19.366  1.00 93.26           H  
ATOM   2105  O   ALA A 137     -20.271   2.942  22.554  1.00 93.26           O  
ATOM   2106  N   GLY A 138     -22.380   3.353  21.915  1.00 91.74           N  
ATOM   2107  H   GLY A 138     -23.091   3.153  21.226  1.00 91.74           H  
ATOM   2108  CA  GLY A 138     -22.714   4.264  23.016  1.00 91.74           C  
ATOM   2109  HA2 GLY A 138     -23.798   4.298  23.126  1.00 91.74           H  
ATOM   2110  HA3 GLY A 138     -22.299   3.863  23.941  1.00 91.74           H  
ATOM   2111  C   GLY A 138     -22.210   5.708  22.869  1.00 91.74           C  
ATOM   2112  O   GLY A 138     -22.576   6.551  23.684  1.00 91.74           O  
ATOM   2113  N   SER A 139     -21.431   6.032  21.832  1.00 94.44           N  
ATOM   2114  H   SER A 139     -21.186   5.315  21.164  1.00 94.44           H  
ATOM   2115  CA  SER A 139     -20.967   7.401  21.560  1.00 94.44           C  
ATOM   2116  HA  SER A 139     -20.975   7.977  22.486  1.00 94.44           H  
ATOM   2117  C   SER A 139     -21.879   8.093  20.550  1.00 94.44           C  
ATOM   2118  CB  SER A 139     -19.524   7.395  21.051  1.00 94.44           C  
ATOM   2119  HB2 SER A 139     -19.441   6.768  20.163  1.00 94.44           H  
ATOM   2120  HB3 SER A 139     -19.223   8.413  20.804  1.00 94.44           H  
ATOM   2121  O   SER A 139     -22.196   7.511  19.516  1.00 94.44           O  
ATOM   2122  OG  SER A 139     -18.672   6.904  22.064  1.00 94.44           O  
ATOM   2123  HG  SER A 139     -18.760   5.948  22.086  1.00 94.44           H  
ATOM   2124  N   ILE A 140     -22.307   9.330  20.823  1.00 94.72           N  
ATOM   2125  H   ILE A 140     -21.994   9.771  21.675  1.00 94.72           H  
ATOM   2126  CA  ILE A 140     -23.174  10.098  19.910  1.00 94.72           C  
ATOM   2127  HA  ILE A 140     -23.989   9.452  19.585  1.00 94.72           H  
ATOM   2128  C   ILE A 140     -22.377  10.511  18.666  1.00 94.72           C  
ATOM   2129  CB  ILE A 140     -23.795  11.331  20.613  1.00 94.72           C  
ATOM   2130  HB  ILE A 140     -22.982  11.966  20.965  1.00 94.72           H  
ATOM   2131  O   ILE A 140     -21.367  11.200  18.785  1.00 94.72           O  
ATOM   2132  CG1 ILE A 140     -24.654  10.910  21.830  1.00 94.72           C  
ATOM   2133 HG12 ILE A 140     -25.560  10.416  21.479  1.00 94.72           H  
ATOM   2134 HG13 ILE A 140     -24.101  10.199  22.444  1.00 94.72           H  
ATOM   2135  CG2 ILE A 140     -24.658  12.149  19.627  1.00 94.72           C  
ATOM   2136 HG21 ILE A 140     -25.087  13.022  20.120  1.00 94.72           H  
ATOM   2137 HG22 ILE A 140     -25.464  11.535  19.226  1.00 94.72           H  
ATOM   2138 HG23 ILE A 140     -24.053  12.519  18.800  1.00 94.72           H  
ATOM   2139  CD1 ILE A 140     -25.051  12.075  22.747  1.00 94.72           C  
ATOM   2140 HD11 ILE A 140     -24.159  12.612  23.071  1.00 94.72           H  
ATOM   2141 HD12 ILE A 140     -25.563  11.679  23.624  1.00 94.72           H  
ATOM   2142 HD13 ILE A 140     -25.725  12.761  22.234  1.00 94.72           H  
ATOM   2143  N   VAL A 141     -22.864  10.130  17.484  1.00 94.60           N  
ATOM   2144  H   VAL A 141     -23.691   9.550  17.481  1.00 94.60           H  
ATOM   2145  CA  VAL A 141     -22.255  10.458  16.180  1.00 94.60           C  
ATOM   2146  HA  VAL A 141     -21.302  10.961  16.344  1.00 94.60           H  
ATOM   2147  C   VAL A 141     -23.095  11.425  15.347  1.00 94.60           C  
ATOM   2148  CB  VAL A 141     -21.959   9.188  15.361  1.00 94.60           C  
ATOM   2149  HB  VAL A 141     -21.551   9.492  14.398  1.00 94.60           H  
ATOM   2150  O   VAL A 141     -22.574  12.075  14.447  1.00 94.60           O  
ATOM   2151  CG1 VAL A 141     -20.906   8.316  16.053  1.00 94.60           C  
ATOM   2152 HG11 VAL A 141     -21.294   7.914  16.990  1.00 94.60           H  
ATOM   2153 HG12 VAL A 141     -20.627   7.492  15.397  1.00 94.60           H  
ATOM   2154 HG13 VAL A 141     -20.017   8.911  16.262  1.00 94.60           H  
ATOM   2155  CG2 VAL A 141     -23.211   8.338  15.100  1.00 94.60           C  
ATOM   2156 HG21 VAL A 141     -23.992   8.936  14.631  1.00 94.60           H  
ATOM   2157 HG22 VAL A 141     -22.951   7.525  14.421  1.00 94.60           H  
ATOM   2158 HG23 VAL A 141     -23.578   7.906  16.031  1.00 94.60           H  
ATOM   2159  N   ASP A 142     -24.391  11.537  15.640  1.00 95.94           N  
ATOM   2160  H   ASP A 142     -24.766  10.977  16.392  1.00 95.94           H  
ATOM   2161  CA  ASP A 142     -25.301  12.470  14.976  1.00 95.94           C  
ATOM   2162  HA  ASP A 142     -24.752  13.369  14.698  1.00 95.94           H  
ATOM   2163  C   ASP A 142     -26.438  12.873  15.920  1.00 95.94           C  
ATOM   2164  CB  ASP A 142     -25.851  11.833  13.695  1.00 95.94           C  
ATOM   2165  HB2 ASP A 142     -25.025  11.514  13.059  1.00 95.94           H  
ATOM   2166  HB3 ASP A 142     -26.438  10.953  13.958  1.00 95.94           H  
ATOM   2167  O   ASP A 142     -26.851  12.088  16.781  1.00 95.94           O  
ATOM   2168  CG  ASP A 142     -26.728  12.800  12.904  1.00 95.94           C  
ATOM   2169  OD1 ASP A 142     -26.218  13.867  12.513  1.00 95.94           O  
ATOM   2170  OD2 ASP A 142     -27.911  12.451  12.679  1.00 95.94           O  
ATOM   2171  N   ASN A 143     -26.942  14.095  15.760  1.00 95.30           N  
ATOM   2172  H   ASN A 143     -26.632  14.642  14.970  1.00 95.30           H  
ATOM   2173  CA  ASN A 143     -28.006  14.650  16.588  1.00 95.30           C  
ATOM   2174  HA  ASN A 143     -28.619  13.837  16.975  1.00 95.30           H  
ATOM   2175  C   ASN A 143     -28.910  15.566  15.749  1.00 95.30           C  
ATOM   2176  CB  ASN A 143     -27.357  15.390  17.773  1.00 95.30           C  
ATOM   2177  HB2 ASN A 143     -26.840  16.278  17.408  1.00 95.30           H  
ATOM   2178  HB3 ASN A 143     -26.630  14.734  18.252  1.00 95.30           H  
ATOM   2179  O   ASN A 143     -28.432  16.541  15.168  1.00 95.30           O  
ATOM   2180  CG  ASN A 143     -28.367  15.800  18.824  1.00 95.30           C  
ATOM   2181  ND2 ASN A 143     -27.964  16.566  19.810  1.00 95.30           N  
ATOM   2182 HD21 ASN A 143     -27.020  16.926  19.819  1.00 95.30           H  
ATOM   2183 HD22 ASN A 143     -28.690  16.887  20.435  1.00 95.30           H  
ATOM   2184  OD1 ASN A 143     -29.521  15.425  18.801  1.00 95.30           O  
ATOM   2185  N   GLN A 144     -30.207  15.261  15.691  1.00 95.50           N  
ATOM   2186  H   GLN A 144     -30.532  14.465  16.221  1.00 95.50           H  
ATOM   2187  CA  GLN A 144     -31.189  15.964  14.863  1.00 95.50           C  
ATOM   2188  HA  GLN A 144     -30.730  16.859  14.444  1.00 95.50           H  
ATOM   2189  C   GLN A 144     -32.398  16.413  15.686  1.00 95.50           C  
ATOM   2190  CB  GLN A 144     -31.642  15.075  13.691  1.00 95.50           C  
ATOM   2191  HB2 GLN A 144     -32.406  15.607  13.124  1.00 95.50           H  
ATOM   2192  HB3 GLN A 144     -32.079  14.155  14.079  1.00 95.50           H  
ATOM   2193  O   GLN A 144     -32.825  15.727  16.610  1.00 95.50           O  
ATOM   2194  CG  GLN A 144     -30.482  14.723  12.747  1.00 95.50           C  
ATOM   2195  HG2 GLN A 144     -29.997  15.636  12.404  1.00 95.50           H  
ATOM   2196  HG3 GLN A 144     -29.746  14.138  13.298  1.00 95.50           H  
ATOM   2197  CD  GLN A 144     -30.933  13.930  11.525  1.00 95.50           C  
ATOM   2198  NE2 GLN A 144     -30.237  12.871  11.191  1.00 95.50           N  
ATOM   2199 HE21 GLN A 144     -29.398  12.670  11.717  1.00 95.50           H  
ATOM   2200 HE22 GLN A 144     -30.499  12.379  10.350  1.00 95.50           H  
ATOM   2201  OE1 GLN A 144     -31.886  14.266  10.834  1.00 95.50           O  
ATOM   2202  N   LEU A 145     -32.983  17.550  15.308  1.00 93.69           N  
ATOM   2203  H   LEU A 145     -32.611  18.030  14.501  1.00 93.69           H  
ATOM   2204  CA  LEU A 145     -34.277  18.012  15.811  1.00 93.69           C  
ATOM   2205  HA  LEU A 145     -34.541  17.459  16.713  1.00 93.69           H  
ATOM   2206  C   LEU A 145     -35.354  17.735  14.762  1.00 93.69           C  
ATOM   2207  CB  LEU A 145     -34.212  19.512  16.146  1.00 93.69           C  
ATOM   2208  HB2 LEU A 145     -35.226  19.876  16.316  1.00 93.69           H  
ATOM   2209  HB3 LEU A 145     -33.814  20.040  15.280  1.00 93.69           H  
ATOM   2210  O   LEU A 145     -35.201  18.139  13.609  1.00 93.69           O  
ATOM   2211  CG  LEU A 145     -33.361  19.855  17.380  1.00 93.69           C  
ATOM   2212  HG  LEU A 145     -32.375  19.400  17.291  1.00 93.69           H  
ATOM   2213  CD1 LEU A 145     -33.189  21.371  17.474  1.00 93.69           C  
ATOM   2214 HD11 LEU A 145     -34.161  21.853  17.576  1.00 93.69           H  
ATOM   2215 HD12 LEU A 145     -32.689  21.743  16.580  1.00 93.69           H  
ATOM   2216 HD13 LEU A 145     -32.579  21.616  18.344  1.00 93.69           H  
ATOM   2217  CD2 LEU A 145     -34.026  19.378  18.668  1.00 93.69           C  
ATOM   2218 HD21 LEU A 145     -33.435  19.698  19.526  1.00 93.69           H  
ATOM   2219 HD22 LEU A 145     -35.029  19.796  18.758  1.00 93.69           H  
ATOM   2220 HD23 LEU A 145     -34.096  18.290  18.670  1.00 93.69           H  
ATOM   2221  N   ALA A 146     -36.443  17.083  15.158  1.00 93.25           N  
ATOM   2222  H   ALA A 146     -36.487  16.756  16.113  1.00 93.25           H  
ATOM   2223  CA  ALA A 146     -37.536  16.714  14.260  1.00 93.25           C  
ATOM   2224  HA  ALA A 146     -37.566  17.399  13.412  1.00 93.25           H  
ATOM   2225  C   ALA A 146     -38.891  16.789  14.973  1.00 93.25           C  
ATOM   2226  CB  ALA A 146     -37.253  15.305  13.729  1.00 93.25           C  
ATOM   2227  HB1 ALA A 146     -38.106  14.937  13.159  1.00 93.25           H  
ATOM   2228  HB2 ALA A 146     -36.376  15.329  13.081  1.00 93.25           H  
ATOM   2229  HB3 ALA A 146     -37.066  14.628  14.562  1.00 93.25           H  
ATOM   2230  O   ALA A 146     -38.985  16.479  16.158  1.00 93.25           O  
ATOM   2231  N   LYS A 147     -39.958  17.191  14.270  1.00 91.17           N  
ATOM   2232  H   LYS A 147     -39.848  17.398  13.287  1.00 91.17           H  
ATOM   2233  CA  LYS A 147     -41.332  17.162  14.817  1.00 91.17           C  
ATOM   2234  HA  LYS A 147     -41.306  17.209  15.905  1.00 91.17           H  
ATOM   2235  C   LYS A 147     -42.033  15.851  14.478  1.00 91.17           C  
ATOM   2236  CB  LYS A 147     -42.143  18.364  14.307  1.00 91.17           C  
ATOM   2237  HB2 LYS A 147     -43.152  18.291  14.712  1.00 91.17           H  
ATOM   2238  HB3 LYS A 147     -42.201  18.350  13.218  1.00 91.17           H  
ATOM   2239  O   LYS A 147     -42.819  15.328  15.265  1.00 91.17           O  
ATOM   2240  CG  LYS A 147     -41.514  19.680  14.774  1.00 91.17           C  
ATOM   2241  HG2 LYS A 147     -40.598  19.863  14.213  1.00 91.17           H  
ATOM   2242  HG3 LYS A 147     -41.263  19.570  15.829  1.00 91.17           H  
ATOM   2243  CD  LYS A 147     -42.446  20.889  14.638  1.00 91.17           C  
ATOM   2244  HD2 LYS A 147     -42.729  21.038  13.596  1.00 91.17           H  
ATOM   2245  HD3 LYS A 147     -43.333  20.704  15.243  1.00 91.17           H  
ATOM   2246  CE  LYS A 147     -41.687  22.115  15.168  1.00 91.17           C  
ATOM   2247  HE2 LYS A 147     -41.146  22.596  14.353  1.00 91.17           H  
ATOM   2248  HE3 LYS A 147     -40.943  21.758  15.881  1.00 91.17           H  
ATOM   2249  NZ  LYS A 147     -42.550  23.074  15.891  1.00 91.17           N  
ATOM   2250  HZ1 LYS A 147     -41.987  23.783  16.338  1.00 91.17           H  
ATOM   2251  HZ2 LYS A 147     -42.962  22.609  16.688  1.00 91.17           H  
ATOM   2252  HZ3 LYS A 147     -43.274  23.481  15.317  1.00 91.17           H  
ATOM   2253  N   LYS A 148     -41.735  15.317  13.299  1.00 92.46           N  
ATOM   2254  H   LYS A 148     -41.100  15.836  12.709  1.00 92.46           H  
ATOM   2255  CA  LYS A 148     -42.286  14.074  12.752  1.00 92.46           C  
ATOM   2256  HA  LYS A 148     -42.664  13.452  13.564  1.00 92.46           H  
ATOM   2257  C   LYS A 148     -41.189  13.269  12.057  1.00 92.46           C  
ATOM   2258  CB  LYS A 148     -43.460  14.418  11.822  1.00 92.46           C  
ATOM   2259  HB2 LYS A 148     -44.242  14.904  12.405  1.00 92.46           H  
ATOM   2260  HB3 LYS A 148     -43.873  13.501  11.402  1.00 92.46           H  
ATOM   2261  O   LYS A 148     -40.109  13.791  11.786  1.00 92.46           O  
ATOM   2262  CG  LYS A 148     -43.026  15.352  10.687  1.00 92.46           C  
ATOM   2263  HG2 LYS A 148     -42.694  16.299  11.111  1.00 92.46           H  
ATOM   2264  HG3 LYS A 148     -42.206  14.895  10.133  1.00 92.46           H  
ATOM   2265  CD  LYS A 148     -44.163  15.665   9.726  1.00 92.46           C  
ATOM   2266  HD2 LYS A 148     -44.562  14.739   9.313  1.00 92.46           H  
ATOM   2267  HD3 LYS A 148     -44.952  16.207  10.249  1.00 92.46           H  
ATOM   2268  CE  LYS A 148     -43.555  16.527   8.623  1.00 92.46           C  
ATOM   2269  HE2 LYS A 148     -42.653  16.032   8.262  1.00 92.46           H  
ATOM   2270  HE3 LYS A 148     -43.227  17.476   9.048  1.00 92.46           H  
ATOM   2271  NZ  LYS A 148     -44.517  16.716   7.521  1.00 92.46           N  
ATOM   2272  HZ1 LYS A 148     -44.068  17.241   6.784  1.00 92.46           H  
ATOM   2273  HZ2 LYS A 148     -44.776  15.806   7.169  1.00 92.46           H  
ATOM   2274  HZ3 LYS A 148     -45.338  17.199   7.856  1.00 92.46           H  
ATOM   2275  N   ILE A 149     -41.463  12.000  11.768  1.00 93.42           N  
ATOM   2276  H   ILE A 149     -42.397  11.663  11.952  1.00 93.42           H  
ATOM   2277  CA  ILE A 149     -40.480  11.065  11.196  1.00 93.42           C  
ATOM   2278  HA  ILE A 149     -39.628  10.994  11.873  1.00 93.42           H  
ATOM   2279  C   ILE A 149     -39.932  11.572   9.854  1.00 93.42           C  
ATOM   2280  CB  ILE A 149     -41.119   9.664  11.062  1.00 93.42           C  
ATOM   2281  HB  ILE A 149     -42.057   9.762  10.515  1.00 93.42           H  
ATOM   2282  O   ILE A 149     -38.745  11.432   9.579  1.00 93.42           O  
ATOM   2283  CG1 ILE A 149     -41.422   9.083  12.463  1.00 93.42           C  
ATOM   2284 HG12 ILE A 149     -41.872   9.844  13.100  1.00 93.42           H  
ATOM   2285 HG13 ILE A 149     -40.488   8.771  12.931  1.00 93.42           H  
ATOM   2286  CG2 ILE A 149     -40.195   8.718  10.269  1.00 93.42           C  
ATOM   2287 HG21 ILE A 149     -40.189   9.002   9.216  1.00 93.42           H  
ATOM   2288 HG22 ILE A 149     -40.532   7.684  10.332  1.00 93.42           H  
ATOM   2289 HG23 ILE A 149     -39.173   8.786  10.643  1.00 93.42           H  
ATOM   2290  CD1 ILE A 149     -42.388   7.896  12.443  1.00 93.42           C  
ATOM   2291 HD11 ILE A 149     -41.979   7.074  11.855  1.00 93.42           H  
ATOM   2292 HD12 ILE A 149     -42.553   7.550  13.463  1.00 93.42           H  
ATOM   2293 HD13 ILE A 149     -43.342   8.206  12.017  1.00 93.42           H  
ATOM   2294  N   GLU A 150     -40.773  12.215   9.046  1.00 93.73           N  
ATOM   2295  H   GLU A 150     -41.736  12.303   9.338  1.00 93.73           H  
ATOM   2296  CA  GLU A 150     -40.424  12.727   7.718  1.00 93.73           C  
ATOM   2297  HA  GLU A 150     -39.951  11.925   7.151  1.00 93.73           H  
ATOM   2298  C   GLU A 150     -39.426  13.895   7.747  1.00 93.73           C  
ATOM   2299  CB  GLU A 150     -41.694  13.178   6.971  1.00 93.73           C  
ATOM   2300  HB2 GLU A 150     -41.395  13.466   5.963  1.00 93.73           H  
ATOM   2301  HB3 GLU A 150     -42.109  14.066   7.448  1.00 93.73           H  
ATOM   2302  O   GLU A 150     -38.855  14.233   6.711  1.00 93.73           O  
ATOM   2303  CG  GLU A 150     -42.792  12.108   6.833  1.00 93.73           C  
ATOM   2304  HG2 GLU A 150     -42.335  11.120   6.769  1.00 93.73           H  
ATOM   2305  HG3 GLU A 150     -43.305  12.289   5.889  1.00 93.73           H  
ATOM   2306  CD  GLU A 150     -43.840  12.132   7.959  1.00 93.73           C  
ATOM   2307  OE1 GLU A 150     -45.015  11.807   7.688  1.00 93.73           O  
ATOM   2308  OE2 GLU A 150     -43.508  12.476   9.111  1.00 93.73           O  
ATOM   2309  N   ASP A 151     -39.221  14.524   8.908  1.00 94.23           N  
ATOM   2310  H   ASP A 151     -39.690  14.187   9.736  1.00 94.23           H  
ATOM   2311  CA  ASP A 151     -38.242  15.604   9.059  1.00 94.23           C  
ATOM   2312  HA  ASP A 151     -38.259  16.224   8.163  1.00 94.23           H  
ATOM   2313  C   ASP A 151     -36.810  15.057   9.224  1.00 94.23           C  
ATOM   2314  CB  ASP A 151     -38.604  16.494  10.259  1.00 94.23           C  
ATOM   2315  HB2 ASP A 151     -37.880  17.307  10.314  1.00 94.23           H  
ATOM   2316  HB3 ASP A 151     -38.495  15.900  11.166  1.00 94.23           H  
ATOM   2317  O   ASP A 151     -35.841  15.800   9.034  1.00 94.23           O  
ATOM   2318  CG  ASP A 151     -40.008  17.115  10.252  1.00 94.23           C  
ATOM   2319  OD1 ASP A 151     -40.609  17.334   9.170  1.00 94.23           O  
ATOM   2320  OD2 ASP A 151     -40.484  17.402  11.379  1.00 94.23           O  
ATOM   2321  N   LEU A 152     -36.664  13.770   9.571  1.00 94.82           N  
ATOM   2322  H   LEU A 152     -37.492  13.193   9.620  1.00 94.82           H  
ATOM   2323  CA  LEU A 152     -35.371  13.128   9.795  1.00 94.82           C  
ATOM   2324  HA  LEU A 152     -34.767  13.792  10.415  1.00 94.82           H  
ATOM   2325  C   LEU A 152     -34.615  12.933   8.483  1.00 94.82           C  
ATOM   2326  CB  LEU A 152     -35.539  11.780  10.519  1.00 94.82           C  
ATOM   2327  HB2 LEU A 152     -36.190  11.143   9.920  1.00 94.82           H  
ATOM   2328  HB3 LEU A 152     -34.563  11.297  10.572  1.00 94.82           H  
ATOM   2329  O   LEU A 152     -35.135  12.400   7.502  1.00 94.82           O  
ATOM   2330  CG  LEU A 152     -36.097  11.879  11.946  1.00 94.82           C  
ATOM   2331  HG  LEU A 152     -37.031  12.441  11.943  1.00 94.82           H  
ATOM   2332  CD1 LEU A 152     -36.374  10.475  12.488  1.00 94.82           C  
ATOM   2333 HD11 LEU A 152     -36.723  10.542  13.518  1.00 94.82           H  
ATOM   2334 HD12 LEU A 152     -35.461   9.880  12.461  1.00 94.82           H  
ATOM   2335 HD13 LEU A 152     -37.140   9.997  11.877  1.00 94.82           H  
ATOM   2336  CD2 LEU A 152     -35.103  12.559  12.890  1.00 94.82           C  
ATOM   2337 HD21 LEU A 152     -34.201  11.956  12.993  1.00 94.82           H  
ATOM   2338 HD22 LEU A 152     -34.829  13.547  12.519  1.00 94.82           H  
ATOM   2339 HD23 LEU A 152     -35.571  12.697  13.865  1.00 94.82           H  
ATOM   2340  N   LYS A 153     -33.340  13.317   8.485  1.00 95.24           N  
ATOM   2341  H   LYS A 153     -32.958  13.690   9.342  1.00 95.24           H  
ATOM   2342  CA  LYS A 153     -32.443  13.145   7.342  1.00 95.24           C  
ATOM   2343  HA  LYS A 153     -33.038  12.925   6.456  1.00 95.24           H  
ATOM   2344  C   LYS A 153     -31.524  11.960   7.576  1.00 95.24           C  
ATOM   2345  CB  LYS A 153     -31.661  14.436   7.085  1.00 95.24           C  
ATOM   2346  HB2 LYS A 153     -30.938  14.263   6.287  1.00 95.24           H  
ATOM   2347  HB3 LYS A 153     -31.121  14.716   7.989  1.00 95.24           H  
ATOM   2348  O   LYS A 153     -31.069  11.718   8.693  1.00 95.24           O  
ATOM   2349  CG  LYS A 153     -32.610  15.568   6.670  1.00 95.24           C  
ATOM   2350  HG2 LYS A 153     -33.141  15.282   5.762  1.00 95.24           H  
ATOM   2351  HG3 LYS A 153     -33.336  15.749   7.462  1.00 95.24           H  
ATOM   2352  CD  LYS A 153     -31.831  16.857   6.419  1.00 95.24           C  
ATOM   2353  HD2 LYS A 153     -31.129  16.707   5.599  1.00 95.24           H  
ATOM   2354  HD3 LYS A 153     -31.283  17.117   7.325  1.00 95.24           H  
ATOM   2355  CE  LYS A 153     -32.826  17.965   6.076  1.00 95.24           C  
ATOM   2356  HE2 LYS A 153     -33.342  17.700   5.153  1.00 95.24           H  
ATOM   2357  HE3 LYS A 153     -33.571  18.008   6.870  1.00 95.24           H  
ATOM   2358  NZ  LYS A 153     -32.139  19.270   5.944  1.00 95.24           N  
ATOM   2359  HZ1 LYS A 153     -31.684  19.495   6.817  1.00 95.24           H  
ATOM   2360  HZ2 LYS A 153     -32.811  19.995   5.736  1.00 95.24           H  
ATOM   2361  HZ3 LYS A 153     -31.443  19.229   5.214  1.00 95.24           H  
ATOM   2362  N   ALA A 154     -31.217  11.240   6.500  1.00 94.87           N  
ATOM   2363  H   ALA A 154     -31.612  11.503   5.608  1.00 94.87           H  
ATOM   2364  CA  ALA A 154     -30.150  10.252   6.530  1.00 94.87           C  
ATOM   2365  HA  ALA A 154     -30.407   9.478   7.253  1.00 94.87           H  
ATOM   2366  C   ALA A 154     -28.840  10.916   6.979  1.00 94.87           C  
ATOM   2367  CB  ALA A 154     -30.012   9.612   5.147  1.00 94.87           C  
ATOM   2368  HB1 ALA A 154     -30.941   9.112   4.872  1.00 94.87           H  
ATOM   2369  HB2 ALA A 154     -29.775  10.375   4.405  1.00 94.87           H  
ATOM   2370  HB3 ALA A 154     -29.200   8.885   5.170  1.00 94.87           H  
ATOM   2371  O   ALA A 154     -28.508  12.015   6.527  1.00 94.87           O  
ATOM   2372  N   ASN A 155     -28.110  10.239   7.857  1.00 95.01           N  
ATOM   2373  H   ASN A 155     -28.412   9.310   8.114  1.00 95.01           H  
ATOM   2374  CA  ASN A 155     -26.794  10.665   8.313  1.00 95.01           C  
ATOM   2375  HA  ASN A 155     -26.538  11.614   7.841  1.00 95.01           H  
ATOM   2376  C   ASN A 155     -25.729   9.661   7.841  1.00 95.01           C  
ATOM   2377  CB  ASN A 155     -26.854  10.930   9.832  1.00 95.01           C  
ATOM   2378  HB2 ASN A 155     -25.922  11.376  10.177  1.00 95.01           H  
ATOM   2379  HB3 ASN A 155     -27.641  11.660  10.020  1.00 95.01           H  
ATOM   2380  O   ASN A 155     -26.009   8.755   7.055  1.00 95.01           O  
ATOM   2381  CG  ASN A 155     -27.124   9.698  10.675  1.00 95.01           C  
ATOM   2382  ND2 ASN A 155     -27.860   9.841  11.745  1.00 95.01           N  
ATOM   2383 HD21 ASN A 155     -28.023   9.050  12.353  1.00 95.01           H  
ATOM   2384 HD22 ASN A 155     -28.107  10.773  12.046  1.00 95.01           H  
ATOM   2385  OD1 ASN A 155     -26.645   8.615  10.392  1.00 95.01           O  
ATOM   2386  N   LYS A 156     -24.488   9.823   8.309  1.00 93.81           N  
ATOM   2387  H   LYS A 156     -24.321  10.565   8.975  1.00 93.81           H  
ATOM   2388  CA  LYS A 156     -23.355   8.968   7.913  1.00 93.81           C  
ATOM   2389  HA  LYS A 156     -23.319   8.912   6.825  1.00 93.81           H  
ATOM   2390  C   LYS A 156     -23.479   7.510   8.386  1.00 93.81           C  
ATOM   2391  CB  LYS A 156     -22.043   9.590   8.412  1.00 93.81           C  
ATOM   2392  HB2 LYS A 156     -22.084   9.692   9.497  1.00 93.81           H  
ATOM   2393  HB3 LYS A 156     -21.222   8.915   8.172  1.00 93.81           H  
ATOM   2394  O   LYS A 156     -22.708   6.665   7.941  1.00 93.81           O  
ATOM   2395  CG  LYS A 156     -21.748  10.959   7.776  1.00 93.81           C  
ATOM   2396  HG2 LYS A 156     -21.676  10.851   6.694  1.00 93.81           H  
ATOM   2397  HG3 LYS A 156     -22.544  11.664   8.016  1.00 93.81           H  
ATOM   2398  CD  LYS A 156     -20.424  11.494   8.327  1.00 93.81           C  
ATOM   2399  HD2 LYS A 156     -20.500  11.567   9.411  1.00 93.81           H  
ATOM   2400  HD3 LYS A 156     -19.631  10.785   8.088  1.00 93.81           H  
ATOM   2401  CE  LYS A 156     -20.063  12.865   7.749  1.00 93.81           C  
ATOM   2402  HE2 LYS A 156     -19.825  12.749   6.692  1.00 93.81           H  
ATOM   2403  HE3 LYS A 156     -20.926  13.523   7.846  1.00 93.81           H  
ATOM   2404  NZ  LYS A 156     -18.909  13.434   8.483  1.00 93.81           N  
ATOM   2405  HZ1 LYS A 156     -19.089  13.479   9.475  1.00 93.81           H  
ATOM   2406  HZ2 LYS A 156     -18.114  12.811   8.473  1.00 93.81           H  
ATOM   2407  HZ3 LYS A 156     -18.601  14.333   8.139  1.00 93.81           H  
ATOM   2408  N   PHE A 157     -24.441   7.205   9.260  1.00 96.49           N  
ATOM   2409  H   PHE A 157     -25.066   7.942   9.555  1.00 96.49           H  
ATOM   2410  CA  PHE A 157     -24.596   5.897   9.896  1.00 96.49           C  
ATOM   2411  HA  PHE A 157     -23.830   5.225   9.508  1.00 96.49           H  
ATOM   2412  C   PHE A 157     -25.938   5.222   9.633  1.00 96.49           C  
ATOM   2413  CB  PHE A 157     -24.337   6.036  11.397  1.00 96.49           C  
ATOM   2414  HB2 PHE A 157     -24.930   6.855  11.803  1.00 96.49           H  
ATOM   2415  HB3 PHE A 157     -24.645   5.121  11.902  1.00 96.49           H  
ATOM   2416  O   PHE A 157     -25.984   3.998   9.517  1.00 96.49           O  
ATOM   2417  CG  PHE A 157     -22.873   6.266  11.684  1.00 96.49           C  
ATOM   2418  CD1 PHE A 157     -22.003   5.163  11.764  1.00 96.49           C  
ATOM   2419  HD1 PHE A 157     -22.385   4.158  11.666  1.00 96.49           H  
ATOM   2420  CD2 PHE A 157     -22.369   7.575  11.795  1.00 96.49           C  
ATOM   2421  HD2 PHE A 157     -23.034   8.424  11.726  1.00 96.49           H  
ATOM   2422  CE1 PHE A 157     -20.630   5.371  11.962  1.00 96.49           C  
ATOM   2423  HE1 PHE A 157     -19.957   4.528  12.022  1.00 96.49           H  
ATOM   2424  CE2 PHE A 157     -20.993   7.782  11.989  1.00 96.49           C  
ATOM   2425  HE2 PHE A 157     -20.592   8.782  12.059  1.00 96.49           H  
ATOM   2426  CZ  PHE A 157     -20.128   6.678  12.067  1.00 96.49           C  
ATOM   2427  HZ  PHE A 157     -19.066   6.834  12.179  1.00 96.49           H  
ATOM   2428  N   VAL A 158     -27.028   5.979   9.523  1.00 97.31           N  
ATOM   2429  H   VAL A 158     -26.933   6.978   9.631  1.00 97.31           H  
ATOM   2430  CA  VAL A 158     -28.381   5.440   9.377  1.00 97.31           C  
ATOM   2431  HA  VAL A 158     -28.302   4.428   8.980  1.00 97.31           H  
ATOM   2432  C   VAL A 158     -29.221   6.223   8.379  1.00 97.31           C  
ATOM   2433  CB  VAL A 158     -29.128   5.334  10.723  1.00 97.31           C  
ATOM   2434  HB  VAL A 158     -30.128   4.951  10.521  1.00 97.31           H  
ATOM   2435  O   VAL A 158     -29.032   7.413   8.126  1.00 97.31           O  
ATOM   2436  CG1 VAL A 158     -28.447   4.349  11.671  1.00 97.31           C  
ATOM   2437 HG11 VAL A 158     -28.340   3.378  11.188  1.00 97.31           H  
ATOM   2438 HG12 VAL A 158     -29.053   4.230  12.569  1.00 97.31           H  
ATOM   2439 HG13 VAL A 158     -27.463   4.724  11.956  1.00 97.31           H  
ATOM   2440  CG2 VAL A 158     -29.275   6.671  11.451  1.00 97.31           C  
ATOM   2441 HG21 VAL A 158     -28.294   7.043  11.746  1.00 97.31           H  
ATOM   2442 HG22 VAL A 158     -29.759   7.404  10.806  1.00 97.31           H  
ATOM   2443 HG23 VAL A 158     -29.882   6.538  12.347  1.00 97.31           H  
ATOM   2444  N   THR A 159     -30.207   5.517   7.842  1.00 97.37           N  
ATOM   2445  H   THR A 159     -30.294   4.561   8.156  1.00 97.37           H  
ATOM   2446  CA  THR A 159     -31.318   6.057   7.065  1.00 97.37           C  
ATOM   2447  HA  THR A 159     -31.176   7.129   6.928  1.00 97.37           H  
ATOM   2448  C   THR A 159     -32.609   5.851   7.849  1.00 97.37           C  
ATOM   2449  CB  THR A 159     -31.404   5.412   5.674  1.00 97.37           C  
ATOM   2450  HB  THR A 159     -32.284   5.794   5.157  1.00 97.37           H  
ATOM   2451  O   THR A 159     -32.800   4.811   8.488  1.00 97.37           O  
ATOM   2452  CG2 THR A 159     -30.171   5.707   4.822  1.00 97.37           C  
ATOM   2453 HG21 THR A 159     -29.272   5.318   5.300  1.00 97.37           H  
ATOM   2454 HG22 THR A 159     -30.066   6.783   4.685  1.00 97.37           H  
ATOM   2455 HG23 THR A 159     -30.288   5.240   3.844  1.00 97.37           H  
ATOM   2456  OG1 THR A 159     -31.498   4.010   5.766  1.00 97.37           O  
ATOM   2457  HG1 THR A 159     -30.904   3.727   6.466  1.00 97.37           H  
ATOM   2458  N   PHE A 160     -33.487   6.848   7.800  1.00 96.69           N  
ATOM   2459  H   PHE A 160     -33.282   7.663   7.239  1.00 96.69           H  
ATOM   2460  CA  PHE A 160     -34.788   6.824   8.458  1.00 96.69           C  
ATOM   2461  HA  PHE A 160     -34.834   5.982   9.149  1.00 96.69           H  
ATOM   2462  C   PHE A 160     -35.890   6.640   7.419  1.00 96.69           C  
ATOM   2463  CB  PHE A 160     -34.978   8.105   9.278  1.00 96.69           C  
ATOM   2464  HB2 PHE A 160     -35.948   8.068   9.773  1.00 96.69           H  
ATOM   2465  HB3 PHE A 160     -34.989   8.963   8.605  1.00 96.69           H  
ATOM   2466  O   PHE A 160     -35.812   7.168   6.310  1.00 96.69           O  
ATOM   2467  CG  PHE A 160     -33.906   8.311  10.331  1.00 96.69           C  
ATOM   2468  CD1 PHE A 160     -33.959   7.586  11.532  1.00 96.69           C  
ATOM   2469  HD1 PHE A 160     -34.759   6.879  11.694  1.00 96.69           H  
ATOM   2470  CD2 PHE A 160     -32.848   9.210  10.109  1.00 96.69           C  
ATOM   2471  HD2 PHE A 160     -32.799   9.775   9.190  1.00 96.69           H  
ATOM   2472  CE1 PHE A 160     -32.981   7.780  12.522  1.00 96.69           C  
ATOM   2473  HE1 PHE A 160     -33.037   7.230  13.450  1.00 96.69           H  
ATOM   2474  CE2 PHE A 160     -31.863   9.400  11.095  1.00 96.69           C  
ATOM   2475  HE2 PHE A 160     -31.059  10.101  10.928  1.00 96.69           H  
ATOM   2476  CZ  PHE A 160     -31.934   8.692  12.307  1.00 96.69           C  
ATOM   2477  HZ  PHE A 160     -31.183   8.845  13.067  1.00 96.69           H  
ATOM   2478  N   SER A 161     -36.916   5.879   7.778  1.00 95.36           N  
ATOM   2479  H   SER A 161     -36.906   5.454   8.695  1.00 95.36           H  
ATOM   2480  CA  SER A 161     -38.113   5.676   6.966  1.00 95.36           C  
ATOM   2481  HA  SER A 161     -38.267   6.551   6.334  1.00 95.36           H  
ATOM   2482  C   SER A 161     -39.336   5.532   7.867  1.00 95.36           C  
ATOM   2483  CB  SER A 161     -37.939   4.455   6.057  1.00 95.36           C  
ATOM   2484  HB2 SER A 161     -38.835   4.312   5.454  1.00 95.36           H  
ATOM   2485  HB3 SER A 161     -37.094   4.629   5.390  1.00 95.36           H  
ATOM   2486  O   SER A 161     -39.211   5.130   9.024  1.00 95.36           O  
ATOM   2487  OG  SER A 161     -37.694   3.293   6.820  1.00 95.36           O  
ATOM   2488  HG  SER A 161     -37.142   3.539   7.565  1.00 95.36           H  
ATOM   2489  N   GLY A 162     -40.510   5.878   7.342  1.00 93.48           N  
ATOM   2490  H   GLY A 162     -40.524   6.297   6.424  1.00 93.48           H  
ATOM   2491  CA  GLY A 162     -41.752   5.935   8.108  1.00 93.48           C  
ATOM   2492  HA2 GLY A 162     -41.539   5.810   9.170  1.00 93.48           H  
ATOM   2493  HA3 GLY A 162     -42.419   5.132   7.793  1.00 93.48           H  
ATOM   2494  C   GLY A 162     -42.464   7.273   7.951  1.00 93.48           C  
ATOM   2495  O   GLY A 162     -41.945   8.195   7.324  1.00 93.48           O  
ATOM   2496  N   THR A 163     -43.665   7.370   8.515  1.00 92.21           N  
ATOM   2497  H   THR A 163     -44.017   6.585   9.042  1.00 92.21           H  
ATOM   2498  CA  THR A 163     -44.495   8.583   8.477  1.00 92.21           C  
ATOM   2499  HA  THR A 163     -43.857   9.455   8.328  1.00 92.21           H  
ATOM   2500  C   THR A 163     -45.234   8.766   9.793  1.00 92.21           C  
ATOM   2501  CB  THR A 163     -45.534   8.548   7.342  1.00 92.21           C  
ATOM   2502  HB  THR A 163     -46.186   9.416   7.439  1.00 92.21           H  
ATOM   2503  O   THR A 163     -45.655   7.779  10.400  1.00 92.21           O  
ATOM   2504  CG2 THR A 163     -44.903   8.576   5.950  1.00 92.21           C  
ATOM   2505 HG21 THR A 163     -44.320   7.671   5.780  1.00 92.21           H  
ATOM   2506 HG22 THR A 163     -45.692   8.643   5.200  1.00 92.21           H  
ATOM   2507 HG23 THR A 163     -44.255   9.448   5.863  1.00 92.21           H  
ATOM   2508  OG1 THR A 163     -46.324   7.378   7.426  1.00 92.21           O  
ATOM   2509  HG1 THR A 163     -46.496   7.216   8.356  1.00 92.21           H  
ATOM   2510  N   GLY A 164     -45.460  10.014  10.200  1.00 91.26           N  
ATOM   2511  H   GLY A 164     -45.087  10.775   9.650  1.00 91.26           H  
ATOM   2512  CA  GLY A 164     -46.230  10.347  11.398  1.00 91.26           C  
ATOM   2513  HA2 GLY A 164     -46.921  11.153  11.151  1.00 91.26           H  
ATOM   2514  HA3 GLY A 164     -46.825   9.488  11.709  1.00 91.26           H  
ATOM   2515  C   GLY A 164     -45.387  10.804  12.590  1.00 91.26           C  
ATOM   2516  O   GLY A 164     -44.219  11.170  12.458  1.00 91.26           O  
ATOM   2517  N   ALA A 165     -46.024  10.846  13.763  1.00 88.57           N  
ATOM   2518  H   ALA A 165     -46.964  10.482  13.826  1.00 88.57           H  
ATOM   2519  CA  ALA A 165     -45.421  11.383  14.979  1.00 88.57           C  
ATOM   2520  HA  ALA A 165     -45.033  12.377  14.755  1.00 88.57           H  
ATOM   2521  C   ALA A 165     -44.247  10.525  15.467  1.00 88.57           C  
ATOM   2522  CB  ALA A 165     -46.499  11.531  16.061  1.00 88.57           C  
ATOM   2523  HB1 ALA A 165     -47.298  12.183  15.708  1.00 88.57           H  
ATOM   2524  HB2 ALA A 165     -46.056  11.966  16.956  1.00 88.57           H  
ATOM   2525  HB3 ALA A 165     -46.907  10.553  16.314  1.00 88.57           H  
ATOM   2526  O   ALA A 165     -44.292   9.295  15.406  1.00 88.57           O  
ATOM   2527  N   LEU A 166     -43.218  11.193  15.985  1.00 89.38           N  
ATOM   2528  H   LEU A 166     -43.278  12.199  16.058  1.00 89.38           H  
ATOM   2529  CA  LEU A 166     -42.146  10.536  16.720  1.00 89.38           C  
ATOM   2530  HA  LEU A 166     -41.867   9.623  16.193  1.00 89.38           H  
ATOM   2531  C   LEU A 166     -42.654  10.121  18.104  1.00 89.38           C  
ATOM   2532  CB  LEU A 166     -40.927  11.472  16.801  1.00 89.38           C  
ATOM   2533  HB2 LEU A 166     -41.272  12.457  17.117  1.00 89.38           H  
ATOM   2534  HB3 LEU A 166     -40.234  11.107  17.559  1.00 89.38           H  
ATOM   2535  O   LEU A 166     -43.403  10.853  18.751  1.00 89.38           O  
ATOM   2536  CG  LEU A 166     -40.182  11.599  15.461  1.00 89.38           C  
ATOM   2537  HG  LEU A 166     -40.903  11.757  14.659  1.00 89.38           H  
ATOM   2538  CD1 LEU A 166     -39.226  12.787  15.476  1.00 89.38           C  
ATOM   2539 HD11 LEU A 166     -38.754  12.880  14.499  1.00 89.38           H  
ATOM   2540 HD12 LEU A 166     -39.776  13.704  15.690  1.00 89.38           H  
ATOM   2541 HD13 LEU A 166     -38.458  12.640  16.235  1.00 89.38           H  
ATOM   2542  CD2 LEU A 166     -39.359  10.346  15.152  1.00 89.38           C  
ATOM   2543 HD21 LEU A 166     -39.992   9.458  15.155  1.00 89.38           H  
ATOM   2544 HD22 LEU A 166     -38.572  10.221  15.896  1.00 89.38           H  
ATOM   2545 HD23 LEU A 166     -38.912  10.446  14.164  1.00 89.38           H  
ATOM   2546  N   VAL A 167     -42.238   8.937  18.545  1.00 89.34           N  
ATOM   2547  H   VAL A 167     -41.609   8.397  17.968  1.00 89.34           H  
ATOM   2548  CA  VAL A 167     -42.522   8.408  19.881  1.00 89.34           C  
ATOM   2549  HA  VAL A 167     -43.206   9.079  20.401  1.00 89.34           H  
ATOM   2550  C   VAL A 167     -41.209   8.377  20.649  1.00 89.34           C  
ATOM   2551  CB  VAL A 167     -43.191   7.021  19.811  1.00 89.34           C  
ATOM   2552  HB  VAL A 167     -42.521   6.324  19.308  1.00 89.34           H  
ATOM   2553  O   VAL A 167     -40.192   7.918  20.124  1.00 89.34           O  
ATOM   2554  CG1 VAL A 167     -43.512   6.484  21.211  1.00 89.34           C  
ATOM   2555 HG11 VAL A 167     -44.165   7.172  21.747  1.00 89.34           H  
ATOM   2556 HG12 VAL A 167     -44.002   5.515  21.117  1.00 89.34           H  
ATOM   2557 HG13 VAL A 167     -42.592   6.327  21.775  1.00 89.34           H  
ATOM   2558  CG2 VAL A 167     -44.511   7.091  19.026  1.00 89.34           C  
ATOM   2559 HG21 VAL A 167     -44.973   6.104  19.014  1.00 89.34           H  
ATOM   2560 HG22 VAL A 167     -45.190   7.806  19.492  1.00 89.34           H  
ATOM   2561 HG23 VAL A 167     -44.322   7.388  17.995  1.00 89.34           H  
ATOM   2562  N   ALA A 168     -41.220   8.894  21.880  1.00 88.55           N  
ATOM   2563  H   ALA A 168     -42.089   9.239  22.261  1.00 88.55           H  
ATOM   2564  CA  ALA A 168     -40.040   8.875  22.734  1.00 88.55           C  
ATOM   2565  HA  ALA A 168     -39.243   9.412  22.220  1.00 88.55           H  
ATOM   2566  C   ALA A 168     -39.577   7.429  22.973  1.00 88.55           C  
ATOM   2567  CB  ALA A 168     -40.338   9.601  24.051  1.00 88.55           C  
ATOM   2568  HB1 ALA A 168     -41.139   9.089  24.585  1.00 88.55           H  
ATOM   2569  HB2 ALA A 168     -39.442   9.603  24.672  1.00 88.55           H  
ATOM   2570  HB3 ALA A 168     -40.632  10.632  23.858  1.00 88.55           H  
ATOM   2571  O   ALA A 168     -40.375   6.561  23.325  1.00 88.55           O  
ATOM   2572  N   SER A 169     -38.280   7.185  22.807  1.00 91.71           N  
ATOM   2573  H   SER A 169     -37.675   7.964  22.594  1.00 91.71           H  
ATOM   2574  CA  SER A 169     -37.659   5.878  22.990  1.00 91.71           C  
ATOM   2575  HA  SER A 169     -38.283   5.275  23.650  1.00 91.71           H  
ATOM   2576  C   SER A 169     -36.286   6.035  23.628  1.00 91.71           C  
ATOM   2577  CB  SER A 169     -37.552   5.140  21.655  1.00 91.71           C  
ATOM   2578  HB2 SER A 169     -38.551   4.995  21.243  1.00 91.71           H  
ATOM   2579  HB3 SER A 169     -36.954   5.721  20.953  1.00 91.71           H  
ATOM   2580  O   SER A 169     -35.436   6.774  23.129  1.00 91.71           O  
ATOM   2581  OG  SER A 169     -36.942   3.882  21.879  1.00 91.71           O  
ATOM   2582  HG  SER A 169     -37.231   3.286  21.184  1.00 91.71           H  
ATOM   2583  N   ALA A 170     -36.058   5.295  24.717  1.00 88.48           N  
ATOM   2584  H   ALA A 170     -36.801   4.694  25.046  1.00 88.48           H  
ATOM   2585  CA  ALA A 170     -34.786   5.276  25.442  1.00 88.48           C  
ATOM   2586  HA  ALA A 170     -34.488   6.304  25.646  1.00 88.48           H  
ATOM   2587  C   ALA A 170     -33.639   4.628  24.640  1.00 88.48           C  
ATOM   2588  CB  ALA A 170     -35.011   4.557  26.779  1.00 88.48           C  
ATOM   2589  HB1 ALA A 170     -35.795   5.060  27.344  1.00 88.48           H  
ATOM   2590  HB2 ALA A 170     -34.089   4.579  27.360  1.00 88.48           H  
ATOM   2591  HB3 ALA A 170     -35.295   3.519  26.602  1.00 88.48           H  
ATOM   2592  O   ALA A 170     -32.483   4.709  25.046  1.00 88.48           O  
ATOM   2593  N   GLY A 171     -33.951   3.982  23.514  1.00 91.62           N  
ATOM   2594  H   GLY A 171     -34.921   3.939  23.238  1.00 91.62           H  
ATOM   2595  CA  GLY A 171     -32.975   3.369  22.628  1.00 91.62           C  
ATOM   2596  HA2 GLY A 171     -32.207   2.860  23.211  1.00 91.62           H  
ATOM   2597  HA3 GLY A 171     -32.496   4.148  22.034  1.00 91.62           H  
ATOM   2598  C   GLY A 171     -33.628   2.349  21.706  1.00 91.62           C  
ATOM   2599  O   GLY A 171     -34.311   1.431  22.152  1.00 91.62           O  
ATOM   2600  N   ILE A 172     -33.383   2.503  20.413  1.00 94.89           N  
ATOM   2601  H   ILE A 172     -32.911   3.351  20.135  1.00 94.89           H  
ATOM   2602  CA  ILE A 172     -33.783   1.596  19.343  1.00 94.89           C  
ATOM   2603  HA  ILE A 172     -34.453   0.830  19.734  1.00 94.89           H  
ATOM   2604  C   ILE A 172     -32.487   0.943  18.842  1.00 94.89           C  
ATOM   2605  CB  ILE A 172     -34.547   2.371  18.240  1.00 94.89           C  
ATOM   2606  HB  ILE A 172     -33.860   3.075  17.771  1.00 94.89           H  
ATOM   2607  O   ILE A 172     -31.830   1.512  17.963  1.00 94.89           O  
ATOM   2608  CG1 ILE A 172     -35.736   3.183  18.804  1.00 94.89           C  
ATOM   2609 HG12 ILE A 172     -35.398   3.799  19.638  1.00 94.89           H  
ATOM   2610 HG13 ILE A 172     -36.502   2.502  19.176  1.00 94.89           H  
ATOM   2611  CG2 ILE A 172     -35.034   1.376  17.175  1.00 94.89           C  
ATOM   2612 HG21 ILE A 172     -34.179   0.826  16.782  1.00 94.89           H  
ATOM   2613 HG22 ILE A 172     -35.498   1.900  16.339  1.00 94.89           H  
ATOM   2614 HG23 ILE A 172     -35.749   0.676  17.606  1.00 94.89           H  
ATOM   2615  CD1 ILE A 172     -36.358   4.152  17.791  1.00 94.89           C  
ATOM   2616 HD11 ILE A 172     -37.146   4.725  18.279  1.00 94.89           H  
ATOM   2617 HD12 ILE A 172     -35.597   4.842  17.425  1.00 94.89           H  
ATOM   2618 HD13 ILE A 172     -36.790   3.612  16.948  1.00 94.89           H  
ATOM   2619  N   PRO A 173     -32.043  -0.177  19.446  1.00 96.91           N  
ATOM   2620  CA  PRO A 173     -30.832  -0.864  19.014  1.00 96.91           C  
ATOM   2621  HA  PRO A 173     -30.008  -0.159  18.904  1.00 96.91           H  
ATOM   2622  C   PRO A 173     -31.085  -1.559  17.676  1.00 96.91           C  
ATOM   2623  CB  PRO A 173     -30.497  -1.853  20.131  1.00 96.91           C  
ATOM   2624  HB2 PRO A 173     -29.886  -1.354  20.883  1.00 96.91           H  
ATOM   2625  HB3 PRO A 173     -29.987  -2.740  19.757  1.00 96.91           H  
ATOM   2626  O   PRO A 173     -32.049  -2.313  17.530  1.00 96.91           O  
ATOM   2627  CG  PRO A 173     -31.866  -2.187  20.726  1.00 96.91           C  
ATOM   2628  HG2 PRO A 173     -32.346  -2.966  20.135  1.00 96.91           H  
ATOM   2629  HG3 PRO A 173     -31.788  -2.494  21.769  1.00 96.91           H  
ATOM   2630  CD  PRO A 173     -32.639  -0.876  20.580  1.00 96.91           C  
ATOM   2631  HD2 PRO A 173     -33.696  -1.084  20.416  1.00 96.91           H  
ATOM   2632  HD3 PRO A 173     -32.504  -0.280  21.482  1.00 96.91           H  
ATOM   2633  N   LEU A 174     -30.221  -1.310  16.696  1.00 97.91           N  
ATOM   2634  H   LEU A 174     -29.419  -0.726  16.886  1.00 97.91           H  
ATOM   2635  CA  LEU A 174     -30.282  -1.994  15.409  1.00 97.91           C  
ATOM   2636  HA  LEU A 174     -31.323  -2.069  15.095  1.00 97.91           H  
ATOM   2637  C   LEU A 174     -29.752  -3.421  15.565  1.00 97.91           C  
ATOM   2638  CB  LEU A 174     -29.518  -1.203  14.336  1.00 97.91           C  
ATOM   2639  HB2 LEU A 174     -29.263  -1.894  13.533  1.00 97.91           H  
ATOM   2640  HB3 LEU A 174     -28.584  -0.826  14.755  1.00 97.91           H  
ATOM   2641  O   LEU A 174     -28.813  -3.676  16.314  1.00 97.91           O  
ATOM   2642  CG  LEU A 174     -30.316  -0.052  13.702  1.00 97.91           C  
ATOM   2643  HG  LEU A 174     -31.241  -0.451  13.286  1.00 97.91           H  
ATOM   2644  CD1 LEU A 174     -30.664   1.063  14.686  1.00 97.91           C  
ATOM   2645 HD11 LEU A 174     -31.389   0.702  15.415  1.00 97.91           H  
ATOM   2646 HD12 LEU A 174     -31.109   1.906  14.156  1.00 97.91           H  
ATOM   2647 HD13 LEU A 174     -29.766   1.394  15.208  1.00 97.91           H  
ATOM   2648  CD2 LEU A 174     -29.509   0.556  12.554  1.00 97.91           C  
ATOM   2649 HD21 LEU A 174     -28.598   1.013  12.940  1.00 97.91           H  
ATOM   2650 HD22 LEU A 174     -30.107   1.311  12.044  1.00 97.91           H  
ATOM   2651 HD23 LEU A 174     -29.243  -0.226  11.843  1.00 97.91           H  
ATOM   2652  N   THR A 175     -30.350  -4.367  14.843  1.00 97.85           N  
ATOM   2653  H   THR A 175     -31.117  -4.115  14.235  1.00 97.85           H  
ATOM   2654  CA  THR A 175     -29.936  -5.778  14.881  1.00 97.85           C  
ATOM   2655  HA  THR A 175     -28.905  -5.836  15.230  1.00 97.85           H  
ATOM   2656  C   THR A 175     -29.962  -6.403  13.485  1.00 97.85           C  
ATOM   2657  CB  THR A 175     -30.797  -6.594  15.862  1.00 97.85           C  
ATOM   2658  HB  THR A 175     -30.432  -7.621  15.866  1.00 97.85           H  
ATOM   2659  O   THR A 175     -30.491  -5.818  12.539  1.00 97.85           O  
ATOM   2660  CG2 THR A 175     -30.753  -6.081  17.302  1.00 97.85           C  
ATOM   2661 HG21 THR A 175     -31.211  -5.094  17.372  1.00 97.85           H  
ATOM   2662 HG22 THR A 175     -31.296  -6.770  17.949  1.00 97.85           H  
ATOM   2663 HG23 THR A 175     -29.719  -6.016  17.638  1.00 97.85           H  
ATOM   2664  OG1 THR A 175     -32.142  -6.605  15.456  1.00 97.85           O  
ATOM   2665  HG1 THR A 175     -32.433  -5.692  15.398  1.00 97.85           H  
ATOM   2666  N   GLY A 176     -29.373  -7.593  13.335  1.00 97.16           N  
ATOM   2667  H   GLY A 176     -28.890  -7.986  14.129  1.00 97.16           H  
ATOM   2668  CA  GLY A 176     -29.388  -8.359  12.080  1.00 97.16           C  
ATOM   2669  HA2 GLY A 176     -30.352  -8.223  11.589  1.00 97.16           H  
ATOM   2670  HA3 GLY A 176     -29.276  -9.417  12.315  1.00 97.16           H  
ATOM   2671  C   GLY A 176     -28.295  -7.990  11.069  1.00 97.16           C  
ATOM   2672  O   GLY A 176     -28.263  -8.549   9.975  1.00 97.16           O  
ATOM   2673  N   GLY A 177     -27.377  -7.088  11.420  1.00 97.89           N  
ATOM   2674  H   GLY A 177     -27.429  -6.681  12.344  1.00 97.89           H  
ATOM   2675  CA  GLY A 177     -26.205  -6.774  10.611  1.00 97.89           C  
ATOM   2676  HA2 GLY A 177     -26.537  -6.514   9.605  1.00 97.89           H  
ATOM   2677  HA3 GLY A 177     -25.679  -5.918  11.034  1.00 97.89           H  
ATOM   2678  C   GLY A 177     -25.229  -7.948  10.547  1.00 97.89           C  
ATOM   2679  O   GLY A 177     -24.871  -8.523  11.575  1.00 97.89           O  
ATOM   2680  N   THR A 178     -24.776  -8.298   9.344  1.00 97.85           N  
ATOM   2681  H   THR A 178     -25.103  -7.768   8.549  1.00 97.85           H  
ATOM   2682  CA  THR A 178     -23.815  -9.391   9.108  1.00 97.85           C  
ATOM   2683  HA  THR A 178     -23.280  -9.615  10.031  1.00 97.85           H  
ATOM   2684  C   THR A 178     -22.801  -8.975   8.058  1.00 97.85           C  
ATOM   2685  CB  THR A 178     -24.498 -10.685   8.620  1.00 97.85           C  
ATOM   2686  HB  THR A 178     -23.730 -11.453   8.527  1.00 97.85           H  
ATOM   2687  O   THR A 178     -23.198  -8.345   7.084  1.00 97.85           O  
ATOM   2688  CG2 THR A 178     -25.572 -11.202   9.572  1.00 97.85           C  
ATOM   2689 HG21 THR A 178     -26.413 -10.509   9.606  1.00 97.85           H  
ATOM   2690 HG22 THR A 178     -25.157 -11.311  10.574  1.00 97.85           H  
ATOM   2691 HG23 THR A 178     -25.929 -12.172   9.225  1.00 97.85           H  
ATOM   2692  OG1 THR A 178     -25.097 -10.508   7.350  1.00 97.85           O  
ATOM   2693  HG1 THR A 178     -24.514  -9.942   6.837  1.00 97.85           H  
ATOM   2694  N   ASP A 179     -21.541  -9.392   8.168  1.00 95.59           N  
ATOM   2695  H   ASP A 179     -21.241  -9.847   9.018  1.00 95.59           H  
ATOM   2696  CA  ASP A 179     -20.490  -9.030   7.196  1.00 95.59           C  
ATOM   2697  HA  ASP A 179     -20.552  -7.963   6.981  1.00 95.59           H  
ATOM   2698  C   ASP A 179     -20.646  -9.717   5.834  1.00 95.59           C  
ATOM   2699  CB  ASP A 179     -19.111  -9.304   7.823  1.00 95.59           C  
ATOM   2700  HB2 ASP A 179     -19.098 -10.307   8.249  1.00 95.59           H  
ATOM   2701  HB3 ASP A 179     -18.346  -9.259   7.047  1.00 95.59           H  
ATOM   2702  O   ASP A 179     -20.106  -9.247   4.833  1.00 95.59           O  
ATOM   2703  CG  ASP A 179     -18.758  -8.276   8.902  1.00 95.59           C  
ATOM   2704  OD1 ASP A 179     -19.532  -7.308   9.066  1.00 95.59           O  
ATOM   2705  OD2 ASP A 179     -17.729  -8.434   9.583  1.00 95.59           O  
ATOM   2706  N   GLY A 180     -21.432 -10.792   5.766  1.00 92.17           N  
ATOM   2707  H   GLY A 180     -21.794 -11.162   6.633  1.00 92.17           H  
ATOM   2708  CA  GLY A 180     -21.522 -11.616   4.566  1.00 92.17           C  
ATOM   2709  HA2 GLY A 180     -21.749 -10.983   3.708  1.00 92.17           H  
ATOM   2710  HA3 GLY A 180     -22.319 -12.352   4.678  1.00 92.17           H  
ATOM   2711  C   GLY A 180     -20.211 -12.355   4.303  1.00 92.17           C  
ATOM   2712  O   GLY A 180     -19.435 -12.618   5.219  1.00 92.17           O  
ATOM   2713  N   THR A 181     -19.979 -12.717   3.046  1.00 90.74           N  
ATOM   2714  H   THR A 181     -20.630 -12.451   2.321  1.00 90.74           H  
ATOM   2715  CA  THR A 181     -18.805 -13.492   2.633  1.00 90.74           C  
ATOM   2716  HA  THR A 181     -18.079 -13.532   3.445  1.00 90.74           H  
ATOM   2717  C   THR A 181     -18.141 -12.797   1.454  1.00 90.74           C  
ATOM   2718  CB  THR A 181     -19.215 -14.932   2.281  1.00 90.74           C  
ATOM   2719  HB  THR A 181     -19.845 -14.925   1.391  1.00 90.74           H  
ATOM   2720  O   THR A 181     -18.828 -12.418   0.506  1.00 90.74           O  
ATOM   2721  CG2 THR A 181     -18.030 -15.861   2.041  1.00 90.74           C  
ATOM   2722 HG21 THR A 181     -18.376 -16.893   1.985  1.00 90.74           H  
ATOM   2723 HG22 THR A 181     -17.562 -15.611   1.089  1.00 90.74           H  
ATOM   2724 HG23 THR A 181     -17.298 -15.765   2.843  1.00 90.74           H  
ATOM   2725  OG1 THR A 181     -19.954 -15.496   3.344  1.00 90.74           O  
ATOM   2726  HG1 THR A 181     -19.473 -15.309   4.153  1.00 90.74           H  
ATOM   2727  N   GLU A 182     -16.820 -12.628   1.510  1.00 88.90           N  
ATOM   2728  H   GLU A 182     -16.305 -12.943   2.320  1.00 88.90           H  
ATOM   2729  CA  GLU A 182     -16.031 -12.280   0.327  1.00 88.90           C  
ATOM   2730  HA  GLU A 182     -16.539 -11.476  -0.205  1.00 88.90           H  
ATOM   2731  C   GLU A 182     -15.959 -13.485  -0.617  1.00 88.90           C  
ATOM   2732  CB  GLU A 182     -14.629 -11.756   0.695  1.00 88.90           C  
ATOM   2733  HB2 GLU A 182     -14.076 -11.573  -0.226  1.00 88.90           H  
ATOM   2734  HB3 GLU A 182     -14.753 -10.798   1.200  1.00 88.90           H  
ATOM   2735  O   GLU A 182     -15.725 -14.621  -0.207  1.00 88.90           O  
ATOM   2736  CG  GLU A 182     -13.817 -12.716   1.582  1.00 88.90           C  
ATOM   2737  HG2 GLU A 182     -13.749 -13.683   1.084  1.00 88.90           H  
ATOM   2738  HG3 GLU A 182     -14.350 -12.865   2.522  1.00 88.90           H  
ATOM   2739  CD  GLU A 182     -12.392 -12.240   1.902  1.00 88.90           C  
ATOM   2740  OE1 GLU A 182     -11.532 -13.127   2.057  1.00 88.90           O  
ATOM   2741  OE2 GLU A 182     -12.157 -11.015   2.072  1.00 88.90           O  
ATOM   2742  N   ILE A 183     -16.189 -13.246  -1.901  1.00 89.95           N  
ATOM   2743  H   ILE A 183     -16.405 -12.298  -2.175  1.00 89.95           H  
ATOM   2744  CA  ILE A 183     -16.150 -14.261  -2.952  1.00 89.95           C  
ATOM   2745  HA  ILE A 183     -15.703 -15.169  -2.547  1.00 89.95           H  
ATOM   2746  C   ILE A 183     -15.223 -13.802  -4.078  1.00 89.95           C  
ATOM   2747  CB  ILE A 183     -17.577 -14.616  -3.436  1.00 89.95           C  
ATOM   2748  HB  ILE A 183     -17.480 -15.252  -4.316  1.00 89.95           H  
ATOM   2749  O   ILE A 183     -14.958 -12.613  -4.244  1.00 89.95           O  
ATOM   2750  CG1 ILE A 183     -18.402 -13.370  -3.820  1.00 89.95           C  
ATOM   2751 HG12 ILE A 183     -18.656 -12.812  -2.919  1.00 89.95           H  
ATOM   2752 HG13 ILE A 183     -17.794 -12.719  -4.448  1.00 89.95           H  
ATOM   2753  CG2 ILE A 183     -18.313 -15.426  -2.355  1.00 89.95           C  
ATOM   2754 HG21 ILE A 183     -18.520 -14.794  -1.491  1.00 89.95           H  
ATOM   2755 HG22 ILE A 183     -19.252 -15.822  -2.742  1.00 89.95           H  
ATOM   2756 HG23 ILE A 183     -17.694 -16.261  -2.027  1.00 89.95           H  
ATOM   2757  CD1 ILE A 183     -19.711 -13.692  -4.554  1.00 89.95           C  
ATOM   2758 HD11 ILE A 183     -19.517 -14.341  -5.408  1.00 89.95           H  
ATOM   2759 HD12 ILE A 183     -20.165 -12.764  -4.902  1.00 89.95           H  
ATOM   2760 HD13 ILE A 183     -20.410 -14.184  -3.879  1.00 89.95           H  
ATOM   2761  N   GLY A 184     -14.735 -14.738  -4.899  1.00 89.89           N  
ATOM   2762  H   GLY A 184     -14.942 -15.703  -4.685  1.00 89.89           H  
ATOM   2763  CA  GLY A 184     -13.714 -14.453  -5.921  1.00 89.89           C  
ATOM   2764  HA2 GLY A 184     -13.550 -15.353  -6.513  1.00 89.89           H  
ATOM   2765  HA3 GLY A 184     -12.779 -14.199  -5.422  1.00 89.89           H  
ATOM   2766  C   GLY A 184     -14.063 -13.309  -6.888  1.00 89.89           C  
ATOM   2767  O   GLY A 184     -13.176 -12.565  -7.303  1.00 89.89           O  
ATOM   2768  N   VAL A 185     -15.351 -13.103  -7.195  1.00 93.53           N  
ATOM   2769  H   VAL A 185     -16.044 -13.707  -6.776  1.00 93.53           H  
ATOM   2770  CA  VAL A 185     -15.807 -11.974  -8.028  1.00 93.53           C  
ATOM   2771  HA  VAL A 185     -15.235 -12.000  -8.955  1.00 93.53           H  
ATOM   2772  C   VAL A 185     -15.513 -10.610  -7.389  1.00 93.53           C  
ATOM   2773  CB  VAL A 185     -17.293 -12.124  -8.417  1.00 93.53           C  
ATOM   2774  HB  VAL A 185     -17.403 -13.089  -8.910  1.00 93.53           H  
ATOM   2775  O   VAL A 185     -15.235  -9.660  -8.115  1.00 93.53           O  
ATOM   2776  CG1 VAL A 185     -18.233 -12.116  -7.213  1.00 93.53           C  
ATOM   2777 HG11 VAL A 185     -18.002 -12.982  -6.593  1.00 93.53           H  
ATOM   2778 HG12 VAL A 185     -18.130 -11.197  -6.635  1.00 93.53           H  
ATOM   2779 HG13 VAL A 185     -19.266 -12.205  -7.549  1.00 93.53           H  
ATOM   2780  CG2 VAL A 185     -17.756 -11.058  -9.413  1.00 93.53           C  
ATOM   2781 HG21 VAL A 185     -17.083 -11.031 -10.270  1.00 93.53           H  
ATOM   2782 HG22 VAL A 185     -17.771 -10.074  -8.945  1.00 93.53           H  
ATOM   2783 HG23 VAL A 185     -18.760 -11.292  -9.766  1.00 93.53           H  
ATOM   2784  N   ASN A 186     -15.472 -10.504  -6.056  1.00 95.16           N  
ATOM   2785  H   ASN A 186     -15.610 -11.327  -5.486  1.00 95.16           H  
ATOM   2786  CA  ASN A 186     -15.137  -9.253  -5.373  1.00 95.16           C  
ATOM   2787  HA  ASN A 186     -15.751  -8.456  -5.792  1.00 95.16           H  
ATOM   2788  C   ASN A 186     -13.675  -8.850  -5.607  1.00 95.16           C  
ATOM   2789  CB  ASN A 186     -15.440  -9.363  -3.868  1.00 95.16           C  
ATOM   2790  HB2 ASN A 186     -14.770 -10.088  -3.406  1.00 95.16           H  
ATOM   2791  HB3 ASN A 186     -15.253  -8.394  -3.406  1.00 95.16           H  
ATOM   2792  O   ASN A 186     -13.396  -7.674  -5.828  1.00 95.16           O  
ATOM   2793  CG  ASN A 186     -16.868  -9.765  -3.546  1.00 95.16           C  
ATOM   2794  ND2 ASN A 186     -17.858  -9.097  -4.092  1.00 95.16           N  
ATOM   2795 HD21 ASN A 186     -17.672  -8.225  -4.568  1.00 95.16           H  
ATOM   2796 HD22 ASN A 186     -18.773  -9.324  -3.731  1.00 95.16           H  
ATOM   2797  OD1 ASN A 186     -17.117 -10.703  -2.812  1.00 95.16           O  
ATOM   2798  N   HIS A 187     -12.750  -9.815  -5.639  1.00 97.01           N  
ATOM   2799  H   HIS A 187     -13.037 -10.764  -5.444  1.00 97.01           H  
ATOM   2800  CA  HIS A 187     -11.343  -9.556  -5.968  1.00 97.01           C  
ATOM   2801  HA  HIS A 187     -10.979  -8.734  -5.351  1.00 97.01           H  
ATOM   2802  C   HIS A 187     -11.147  -9.153  -7.435  1.00 97.01           C  
ATOM   2803  CB  HIS A 187     -10.497 -10.798  -5.667  1.00 97.01           C  
ATOM   2804  HB2 HIS A 187     -10.922 -11.667  -6.170  1.00 97.01           H  
ATOM   2805  HB3 HIS A 187      -9.495 -10.642  -6.066  1.00 97.01           H  
ATOM   2806  O   HIS A 187     -10.252  -8.367  -7.754  1.00 97.01           O  
ATOM   2807  CG  HIS A 187     -10.360 -11.088  -4.200  1.00 97.01           C  
ATOM   2808  CD2 HIS A 187     -11.118 -11.953  -3.461  1.00 97.01           C  
ATOM   2809  HD2 HIS A 187     -11.944 -12.550  -3.816  1.00 97.01           H  
ATOM   2810  ND1 HIS A 187      -9.429 -10.536  -3.350  1.00 97.01           N  
ATOM   2811  HD1 HIS A 187      -8.755  -9.821  -3.580  1.00 97.01           H  
ATOM   2812  CE1 HIS A 187      -9.615 -11.059  -2.128  1.00 97.01           C  
ATOM   2813  HE1 HIS A 187      -9.053 -10.808  -1.240  1.00 97.01           H  
ATOM   2814  NE2 HIS A 187     -10.633 -11.929  -2.156  1.00 97.01           N  
ATOM   2815  N   THR A 188     -11.968  -9.681  -8.346  1.00 96.86           N  
ATOM   2816  H   THR A 188     -12.646 -10.368  -8.050  1.00 96.86           H  
ATOM   2817  CA  THR A 188     -11.981  -9.225  -9.744  1.00 96.86           C  
ATOM   2818  HA  THR A 188     -10.959  -9.213 -10.123  1.00 96.86           H  
ATOM   2819  C   THR A 188     -12.482  -7.789  -9.843  1.00 96.86           C  
ATOM   2820  CB  THR A 188     -12.782 -10.179 -10.634  1.00 96.86           C  
ATOM   2821  HB  THR A 188     -13.792 -10.301 -10.242  1.00 96.86           H  
ATOM   2822  O   THR A 188     -11.763  -6.959 -10.390  1.00 96.86           O  
ATOM   2823  CG2 THR A 188     -12.850  -9.732 -12.091  1.00 96.86           C  
ATOM   2824 HG21 THR A 188     -13.340 -10.493 -12.699  1.00 96.86           H  
ATOM   2825 HG22 THR A 188     -13.433  -8.815 -12.177  1.00 96.86           H  
ATOM   2826 HG23 THR A 188     -11.850  -9.543 -12.483  1.00 96.86           H  
ATOM   2827  OG1 THR A 188     -12.118 -11.426 -10.633  1.00 96.86           O  
ATOM   2828  HG1 THR A 188     -12.715 -12.041 -11.065  1.00 96.86           H  
ATOM   2829  N   ALA A 189     -13.619  -7.473  -9.217  1.00 97.38           N  
ATOM   2830  H   ALA A 189     -14.164  -8.205  -8.783  1.00 97.38           H  
ATOM   2831  CA  ALA A 189     -14.171  -6.119  -9.196  1.00 97.38           C  
ATOM   2832  HA  ALA A 189     -14.371  -5.805 -10.221  1.00 97.38           H  
ATOM   2833  C   ALA A 189     -13.195  -5.098  -8.584  1.00 97.38           C  
ATOM   2834  CB  ALA A 189     -15.497  -6.155  -8.430  1.00 97.38           C  
ATOM   2835  HB1 ALA A 189     -15.330  -6.459  -7.396  1.00 97.38           H  
ATOM   2836  HB2 ALA A 189     -15.946  -5.162  -8.446  1.00 97.38           H  
ATOM   2837  HB3 ALA A 189     -16.180  -6.855  -8.910  1.00 97.38           H  
ATOM   2838  O   ALA A 189     -13.017  -4.011  -9.125  1.00 97.38           O  
ATOM   2839  N   TYR A 190     -12.486  -5.466  -7.510  1.00 98.20           N  
ATOM   2840  H   TYR A 190     -12.717  -6.332  -7.045  1.00 98.20           H  
ATOM   2841  CA  TYR A 190     -11.432  -4.620  -6.952  1.00 98.20           C  
ATOM   2842  HA  TYR A 190     -11.869  -3.669  -6.646  1.00 98.20           H  
ATOM   2843  C   TYR A 190     -10.331  -4.312  -7.969  1.00 98.20           C  
ATOM   2844  CB  TYR A 190     -10.806  -5.289  -5.729  1.00 98.20           C  
ATOM   2845  HB2 TYR A 190     -10.616  -6.336  -5.961  1.00 98.20           H  
ATOM   2846  HB3 TYR A 190     -11.517  -5.265  -4.903  1.00 98.20           H  
ATOM   2847  O   TYR A 190      -9.952  -3.155  -8.115  1.00 98.20           O  
ATOM   2848  CG  TYR A 190      -9.507  -4.638  -5.285  1.00 98.20           C  
ATOM   2849  CD1 TYR A 190      -8.336  -5.409  -5.218  1.00 98.20           C  
ATOM   2850  HD1 TYR A 190      -8.379  -6.428  -5.573  1.00 98.20           H  
ATOM   2851  CD2 TYR A 190      -9.449  -3.263  -4.993  1.00 98.20           C  
ATOM   2852  HD2 TYR A 190     -10.324  -2.646  -5.142  1.00 98.20           H  
ATOM   2853  CE1 TYR A 190      -7.141  -4.844  -4.727  1.00 98.20           C  
ATOM   2854  HE1 TYR A 190      -6.236  -5.423  -4.624  1.00 98.20           H  
ATOM   2855  CE2 TYR A 190      -8.256  -2.681  -4.524  1.00 98.20           C  
ATOM   2856  HE2 TYR A 190      -8.220  -1.631  -4.276  1.00 98.20           H  
ATOM   2857  OH  TYR A 190      -5.958  -2.966  -3.879  1.00 98.20           O  
ATOM   2858  HH  TYR A 190      -6.002  -2.013  -3.775  1.00 98.20           H  
ATOM   2859  CZ  TYR A 190      -7.110  -3.483  -4.363  1.00 98.20           C  
ATOM   2860  N   ARG A 191      -9.810  -5.324  -8.676  1.00 97.30           N  
ATOM   2861  H   ARG A 191     -10.214  -6.243  -8.563  1.00 97.30           H  
ATOM   2862  CA  ARG A 191      -8.734  -5.116  -9.658  1.00 97.30           C  
ATOM   2863  HA  ARG A 191      -7.918  -4.576  -9.178  1.00 97.30           H  
ATOM   2864  C   ARG A 191      -9.178  -4.230 -10.815  1.00 97.30           C  
ATOM   2865  CB  ARG A 191      -8.193  -6.449 -10.169  1.00 97.30           C  
ATOM   2866  HB2 ARG A 191      -9.027  -7.091 -10.452  1.00 97.30           H  
ATOM   2867  HB3 ARG A 191      -7.580  -6.267 -11.052  1.00 97.30           H  
ATOM   2868  O   ARG A 191      -8.391  -3.400 -11.247  1.00 97.30           O  
ATOM   2869  CG  ARG A 191      -7.320  -7.112  -9.095  1.00 97.30           C  
ATOM   2870  HG2 ARG A 191      -6.489  -6.450  -8.851  1.00 97.30           H  
ATOM   2871  HG3 ARG A 191      -7.900  -7.286  -8.189  1.00 97.30           H  
ATOM   2872  CD  ARG A 191      -6.756  -8.434  -9.601  1.00 97.30           C  
ATOM   2873  HD2 ARG A 191      -6.095  -8.850  -8.841  1.00 97.30           H  
ATOM   2874  HD3 ARG A 191      -6.184  -8.232 -10.506  1.00 97.30           H  
ATOM   2875  NE  ARG A 191      -7.838  -9.387  -9.893  1.00 97.30           N  
ATOM   2876  HE  ARG A 191      -8.749  -9.151  -9.528  1.00 97.30           H  
ATOM   2877  NH1 ARG A 191      -6.555 -10.863 -11.054  1.00 97.30           N  
ATOM   2878 HH11 ARG A 191      -5.718 -10.425 -10.696  1.00 97.30           H  
ATOM   2879 HH12 ARG A 191      -6.461 -11.703 -11.606  1.00 97.30           H  
ATOM   2880  NH2 ARG A 191      -8.767 -11.194 -10.931  1.00 97.30           N  
ATOM   2881 HH21 ARG A 191      -8.675 -12.010 -11.519  1.00 97.30           H  
ATOM   2882 HH22 ARG A 191      -9.689 -10.929 -10.615  1.00 97.30           H  
ATOM   2883  CZ  ARG A 191      -7.722 -10.472 -10.624  1.00 97.30           C  
ATOM   2884  N   GLU A 192     -10.421  -4.372 -11.266  1.00 97.02           N  
ATOM   2885  H   GLU A 192     -11.002  -5.095 -10.866  1.00 97.02           H  
ATOM   2886  CA  GLU A 192     -11.012  -3.509 -12.294  1.00 97.02           C  
ATOM   2887  HA  GLU A 192     -10.359  -3.475 -13.166  1.00 97.02           H  
ATOM   2888  C   GLU A 192     -11.169  -2.063 -11.798  1.00 97.02           C  
ATOM   2889  CB  GLU A 192     -12.373  -4.087 -12.719  1.00 97.02           C  
ATOM   2890  HB2 GLU A 192     -12.978  -4.248 -11.827  1.00 97.02           H  
ATOM   2891  HB3 GLU A 192     -12.882  -3.365 -13.357  1.00 97.02           H  
ATOM   2892  O   GLU A 192     -10.783  -1.126 -12.493  1.00 97.02           O  
ATOM   2893  CG  GLU A 192     -12.230  -5.408 -13.496  1.00 97.02           C  
ATOM   2894  HG2 GLU A 192     -11.588  -6.090 -12.938  1.00 97.02           H  
ATOM   2895  HG3 GLU A 192     -11.733  -5.197 -14.443  1.00 97.02           H  
ATOM   2896  CD  GLU A 192     -13.566  -6.121 -13.770  1.00 97.02           C  
ATOM   2897  OE1 GLU A 192     -13.513  -7.172 -14.452  1.00 97.02           O  
ATOM   2898  OE2 GLU A 192     -14.618  -5.666 -13.269  1.00 97.02           O  
ATOM   2899  N   ALA A 193     -11.668  -1.867 -10.574  1.00 97.94           N  
ATOM   2900  H   ALA A 193     -12.006  -2.665 -10.055  1.00 97.94           H  
ATOM   2901  CA  ALA A 193     -11.873  -0.538 -10.001  1.00 97.94           C  
ATOM   2902  HA  ALA A 193     -12.408   0.076 -10.725  1.00 97.94           H  
ATOM   2903  C   ALA A 193     -10.550   0.178  -9.679  1.00 97.94           C  
ATOM   2904  CB  ALA A 193     -12.745  -0.686  -8.748  1.00 97.94           C  
ATOM   2905  HB1 ALA A 193     -13.689  -1.164  -9.010  1.00 97.94           H  
ATOM   2906  HB2 ALA A 193     -12.235  -1.295  -8.002  1.00 97.94           H  
ATOM   2907  HB3 ALA A 193     -12.954   0.298  -8.329  1.00 97.94           H  
ATOM   2908  O   ALA A 193     -10.376   1.363  -9.978  1.00 97.94           O  
ATOM   2909  N   ILE A 194      -9.593  -0.534  -9.078  1.00 97.87           N  
ATOM   2910  H   ILE A 194      -9.782  -1.499  -8.846  1.00 97.87           H  
ATOM   2911  CA  ILE A 194      -8.317   0.056  -8.670  1.00 97.87           C  
ATOM   2912  HA  ILE A 194      -8.557   1.024  -8.231  1.00 97.87           H  
ATOM   2913  C   ILE A 194      -7.404   0.338  -9.860  1.00 97.87           C  
ATOM   2914  CB  ILE A 194      -7.630  -0.813  -7.599  1.00 97.87           C  
ATOM   2915  HB  ILE A 194      -8.398  -1.170  -6.914  1.00 97.87           H  
ATOM   2916  O   ILE A 194      -6.534   1.197  -9.782  1.00 97.87           O  
ATOM   2917  CG1 ILE A 194      -6.604  -0.020  -6.775  1.00 97.87           C  
ATOM   2918 HG12 ILE A 194      -6.146  -0.717  -6.073  1.00 97.87           H  
ATOM   2919 HG13 ILE A 194      -5.819   0.366  -7.425  1.00 97.87           H  
ATOM   2920  CG2 ILE A 194      -6.916  -2.036  -8.200  1.00 97.87           C  
ATOM   2921 HG21 ILE A 194      -7.568  -2.505  -8.936  1.00 97.87           H  
ATOM   2922 HG22 ILE A 194      -5.990  -1.736  -8.691  1.00 97.87           H  
ATOM   2923 HG23 ILE A 194      -6.693  -2.752  -7.409  1.00 97.87           H  
ATOM   2924  CD1 ILE A 194      -7.191   1.154  -5.979  1.00 97.87           C  
ATOM   2925 HD11 ILE A 194      -6.401   1.601  -5.375  1.00 97.87           H  
ATOM   2926 HD12 ILE A 194      -7.990   0.803  -5.327  1.00 97.87           H  
ATOM   2927 HD13 ILE A 194      -7.570   1.932  -6.642  1.00 97.87           H  
ATOM   2928  N   GLU A 195      -7.610  -0.337 -10.991  1.00 95.74           N  
ATOM   2929  H   GLU A 195      -8.331  -1.044 -11.018  1.00 95.74           H  
ATOM   2930  CA  GLU A 195      -6.851  -0.086 -12.212  1.00 95.74           C  
ATOM   2931  HA  GLU A 195      -5.797  -0.208 -11.966  1.00 95.74           H  
ATOM   2932  C   GLU A 195      -7.031   1.341 -12.743  1.00 95.74           C  
ATOM   2933  CB  GLU A 195      -7.210  -1.156 -13.241  1.00 95.74           C  
ATOM   2934  HB2 GLU A 195      -8.279  -1.127 -13.450  1.00 95.74           H  
ATOM   2935  HB3 GLU A 195      -6.957  -2.112 -12.782  1.00 95.74           H  
ATOM   2936  O   GLU A 195      -6.105   1.871 -13.352  1.00 95.74           O  
ATOM   2937  CG  GLU A 195      -6.436  -1.062 -14.557  1.00 95.74           C  
ATOM   2938  HG2 GLU A 195      -5.380  -0.915 -14.333  1.00 95.74           H  
ATOM   2939  HG3 GLU A 195      -6.796  -0.208 -15.132  1.00 95.74           H  
ATOM   2940  CD  GLU A 195      -6.594  -2.342 -15.385  1.00 95.74           C  
ATOM   2941  OE1 GLU A 195      -5.939  -2.471 -16.437  1.00 95.74           O  
ATOM   2942  OE2 GLU A 195      -7.170  -3.355 -14.935  1.00 95.74           O  
ATOM   2943  N   LEU A 196      -8.153   1.990 -12.428  1.00 94.98           N  
ATOM   2944  H   LEU A 196      -8.858   1.486 -11.910  1.00 94.98           H  
ATOM   2945  CA  LEU A 196      -8.434   3.385 -12.778  1.00 94.98           C  
ATOM   2946  HA  LEU A 196      -8.102   3.565 -13.800  1.00 94.98           H  
ATOM   2947  C   LEU A 196      -7.691   4.411 -11.906  1.00 94.98           C  
ATOM   2948  CB  LEU A 196      -9.952   3.616 -12.696  1.00 94.98           C  
ATOM   2949  HB2 LEU A 196     -10.264   3.500 -11.658  1.00 94.98           H  
ATOM   2950  HB3 LEU A 196     -10.162   4.645 -12.988  1.00 94.98           H  
ATOM   2951  O   LEU A 196      -7.795   5.607 -12.164  1.00 94.98           O  
ATOM   2952  CG  LEU A 196     -10.799   2.676 -13.573  1.00 94.98           C  
ATOM   2953  HG  LEU A 196     -10.631   1.641 -13.276  1.00 94.98           H  
ATOM   2954  CD1 LEU A 196     -12.280   2.990 -13.367  1.00 94.98           C  
ATOM   2955 HD11 LEU A 196     -12.885   2.301 -13.957  1.00 94.98           H  
ATOM   2956 HD12 LEU A 196     -12.494   4.015 -13.668  1.00 94.98           H  
ATOM   2957 HD13 LEU A 196     -12.534   2.860 -12.315  1.00 94.98           H  
ATOM   2958  CD2 LEU A 196     -10.469   2.825 -15.061  1.00 94.98           C  
ATOM   2959 HD21 LEU A 196     -11.143   2.200 -15.647  1.00 94.98           H  
ATOM   2960 HD22 LEU A 196      -9.448   2.492 -15.248  1.00 94.98           H  
ATOM   2961 HD23 LEU A 196     -10.577   3.866 -15.366  1.00 94.98           H  
ATOM   2962  N   HIS A 197      -6.969   3.962 -10.879  1.00 95.48           N  
ATOM   2963  H   HIS A 197      -6.867   2.966 -10.750  1.00 95.48           H  
ATOM   2964  CA  HIS A 197      -6.270   4.823  -9.934  1.00 95.48           C  
ATOM   2965  HA  HIS A 197      -6.480   5.867 -10.166  1.00 95.48           H  
ATOM   2966  C   HIS A 197      -4.755   4.627 -10.027  1.00 95.48           C  
ATOM   2967  CB  HIS A 197      -6.778   4.553  -8.512  1.00 95.48           C  
ATOM   2968  HB2 HIS A 197      -6.234   5.209  -7.832  1.00 95.48           H  
ATOM   2969  HB3 HIS A 197      -6.550   3.523  -8.240  1.00 95.48           H  
ATOM   2970  O   HIS A 197      -4.268   3.528 -10.311  1.00 95.48           O  
ATOM   2971  CG  HIS A 197      -8.257   4.795  -8.325  1.00 95.48           C  
ATOM   2972  CD2 HIS A 197      -8.833   5.882  -7.721  1.00 95.48           C  
ATOM   2973  HD2 HIS A 197      -8.311   6.722  -7.288  1.00 95.48           H  
ATOM   2974  ND1 HIS A 197      -9.285   3.969  -8.731  1.00 95.48           N  
ATOM   2975  HD1 HIS A 197      -9.208   3.105  -9.249  1.00 95.48           H  
ATOM   2976  CE1 HIS A 197     -10.444   4.551  -8.392  1.00 95.48           C  
ATOM   2977  HE1 HIS A 197     -11.424   4.146  -8.600  1.00 95.48           H  
ATOM   2978  NE2 HIS A 197     -10.221   5.714  -7.766  1.00 95.48           N  
ATOM   2979  N   ASP A 198      -4.008   5.689  -9.730  1.00 92.35           N  
ATOM   2980  H   ASP A 198      -4.460   6.566  -9.515  1.00 92.35           H  
ATOM   2981  CA  ASP A 198      -2.556   5.631  -9.614  1.00 92.35           C  
ATOM   2982  HA  ASP A 198      -2.183   4.830 -10.253  1.00 92.35           H  
ATOM   2983  C   ASP A 198      -2.139   5.302  -8.183  1.00 92.35           C  
ATOM   2984  CB  ASP A 198      -1.914   6.938 -10.093  1.00 92.35           C  
ATOM   2985  HB2 ASP A 198      -2.418   7.784  -9.625  1.00 92.35           H  
ATOM   2986  HB3 ASP A 198      -0.871   6.949  -9.777  1.00 92.35           H  
ATOM   2987  O   ASP A 198      -2.529   5.963  -7.221  1.00 92.35           O  
ATOM   2988  CG  ASP A 198      -1.939   7.083 -11.616  1.00 92.35           C  
ATOM   2989  OD1 ASP A 198      -1.814   6.042 -12.307  1.00 92.35           O  
ATOM   2990  OD2 ASP A 198      -1.996   8.245 -12.066  1.00 92.35           O  
ATOM   2991  N   PHE A 199      -1.312   4.271  -8.047  1.00 96.17           N  
ATOM   2992  H   PHE A 199      -1.029   3.762  -8.872  1.00 96.17           H  
ATOM   2993  CA  PHE A 199      -0.750   3.838  -6.777  1.00 96.17           C  
ATOM   2994  HA  PHE A 199      -0.624   4.715  -6.142  1.00 96.17           H  
ATOM   2995  C   PHE A 199       0.634   3.225  -6.987  1.00 96.17           C  
ATOM   2996  CB  PHE A 199      -1.714   2.875  -6.071  1.00 96.17           C  
ATOM   2997  HB2 PHE A 199      -1.290   2.583  -5.110  1.00 96.17           H  
ATOM   2998  HB3 PHE A 199      -2.642   3.407  -5.862  1.00 96.17           H  
ATOM   2999  O   PHE A 199       0.985   2.775  -8.075  1.00 96.17           O  
ATOM   3000  CG  PHE A 199      -2.038   1.628  -6.862  1.00 96.17           C  
ATOM   3001  CD1 PHE A 199      -3.090   1.632  -7.796  1.00 96.17           C  
ATOM   3002  HD1 PHE A 199      -3.674   2.527  -7.953  1.00 96.17           H  
ATOM   3003  CD2 PHE A 199      -1.278   0.463  -6.673  1.00 96.17           C  
ATOM   3004  HD2 PHE A 199      -0.469   0.458  -5.957  1.00 96.17           H  
ATOM   3005  CE1 PHE A 199      -3.370   0.480  -8.548  1.00 96.17           C  
ATOM   3006  HE1 PHE A 199      -4.166   0.508  -9.277  1.00 96.17           H  
ATOM   3007  CE2 PHE A 199      -1.590  -0.702  -7.389  1.00 96.17           C  
ATOM   3008  HE2 PHE A 199      -1.027  -1.603  -7.195  1.00 96.17           H  
ATOM   3009  CZ  PHE A 199      -2.629  -0.694  -8.337  1.00 96.17           C  
ATOM   3010  HZ  PHE A 199      -2.863  -1.584  -8.901  1.00 96.17           H  
ATOM   3011  N   ASP A 200       1.426   3.222  -5.923  1.00 96.36           N  
ATOM   3012  H   ASP A 200       1.058   3.610  -5.067  1.00 96.36           H  
ATOM   3013  CA  ASP A 200       2.817   2.788  -5.909  1.00 96.36           C  
ATOM   3014  HA  ASP A 200       3.280   2.935  -6.885  1.00 96.36           H  
ATOM   3015  C   ASP A 200       2.973   1.317  -5.511  1.00 96.36           C  
ATOM   3016  CB  ASP A 200       3.532   3.643  -4.864  1.00 96.36           C  
ATOM   3017  HB2 ASP A 200       4.457   3.137  -4.590  1.00 96.36           H  
ATOM   3018  HB3 ASP A 200       2.939   3.682  -3.950  1.00 96.36           H  
ATOM   3019  O   ASP A 200       3.812   0.590  -6.055  1.00 96.36           O  
ATOM   3020  CG  ASP A 200       3.836   5.060  -5.336  1.00 96.36           C  
ATOM   3021  OD1 ASP A 200       4.629   5.179  -6.302  1.00 96.36           O  
ATOM   3022  OD2 ASP A 200       3.367   5.999  -4.653  1.00 96.36           O  
ATOM   3023  N   ALA A 201       2.181   0.888  -4.527  1.00 98.34           N  
ATOM   3024  H   ALA A 201       1.502   1.530  -4.143  1.00 98.34           H  
ATOM   3025  CA  ALA A 201       2.234  -0.460  -3.989  1.00 98.34           C  
ATOM   3026  HA  ALA A 201       2.636  -1.097  -4.777  1.00 98.34           H  
ATOM   3027  C   ALA A 201       0.848  -1.002  -3.633  1.00 98.34           C  
ATOM   3028  CB  ALA A 201       3.186  -0.502  -2.785  1.00 98.34           C  
ATOM   3029  HB1 ALA A 201       2.747   0.044  -1.951  1.00 98.34           H  
ATOM   3030  HB2 ALA A 201       4.145  -0.057  -3.052  1.00 98.34           H  
ATOM   3031  HB3 ALA A 201       3.350  -1.536  -2.481  1.00 98.34           H  
ATOM   3032  O   ALA A 201      -0.082  -0.243  -3.361  1.00 98.34           O  
ATOM   3033  N   MET A 202       0.723  -2.327  -3.607  1.00 98.80           N  
ATOM   3034  H   MET A 202       1.539  -2.879  -3.828  1.00 98.80           H  
ATOM   3035  CA  MET A 202      -0.506  -3.024  -3.225  1.00 98.80           C  
ATOM   3036  HA  MET A 202      -1.233  -2.300  -2.855  1.00 98.80           H  
ATOM   3037  C   MET A 202      -0.222  -4.032  -2.116  1.00 98.80           C  
ATOM   3038  CB  MET A 202      -1.112  -3.700  -4.457  1.00 98.80           C  
ATOM   3039  HB2 MET A 202      -1.361  -2.934  -5.192  1.00 98.80           H  
ATOM   3040  HB3 MET A 202      -0.351  -4.359  -4.874  1.00 98.80           H  
ATOM   3041  O   MET A 202       0.619  -4.914  -2.285  1.00 98.80           O  
ATOM   3042  CG  MET A 202      -2.351  -4.559  -4.176  1.00 98.80           C  
ATOM   3043  HG2 MET A 202      -2.080  -5.344  -3.470  1.00 98.80           H  
ATOM   3044  HG3 MET A 202      -3.127  -3.952  -3.712  1.00 98.80           H  
ATOM   3045  SD  MET A 202      -3.027  -5.368  -5.656  1.00 98.80           S  
ATOM   3046  CE  MET A 202      -3.760  -3.943  -6.502  1.00 98.80           C  
ATOM   3047  HE1 MET A 202      -4.406  -3.397  -5.814  1.00 98.80           H  
ATOM   3048  HE2 MET A 202      -2.975  -3.276  -6.859  1.00 98.80           H  
ATOM   3049  HE3 MET A 202      -4.363  -4.289  -7.341  1.00 98.80           H  
ATOM   3050  N   ALA A 203      -0.952  -3.940  -1.009  1.00 98.86           N  
ATOM   3051  H   ALA A 203      -1.666  -3.227  -0.960  1.00 98.86           H  
ATOM   3052  CA  ALA A 203      -0.965  -4.987   0.004  1.00 98.86           C  
ATOM   3053  HA  ALA A 203       0.031  -5.421   0.092  1.00 98.86           H  
ATOM   3054  C   ALA A 203      -1.948  -6.089  -0.401  1.00 98.86           C  
ATOM   3055  CB  ALA A 203      -1.340  -4.387   1.362  1.00 98.86           C  
ATOM   3056  HB1 ALA A 203      -1.331  -5.166   2.125  1.00 98.86           H  
ATOM   3057  HB2 ALA A 203      -0.637  -3.603   1.641  1.00 98.86           H  
ATOM   3058  HB3 ALA A 203      -2.339  -3.954   1.308  1.00 98.86           H  
ATOM   3059  O   ALA A 203      -3.113  -5.814  -0.692  1.00 98.86           O  
ATOM   3060  N   VAL A 204      -1.496  -7.341  -0.361  1.00 98.62           N  
ATOM   3061  H   VAL A 204      -0.513  -7.503  -0.196  1.00 98.62           H  
ATOM   3062  CA  VAL A 204      -2.336  -8.529  -0.549  1.00 98.62           C  
ATOM   3063  HA  VAL A 204      -3.373  -8.230  -0.701  1.00 98.62           H  
ATOM   3064  C   VAL A 204      -2.259  -9.367   0.733  1.00 98.62           C  
ATOM   3065  CB  VAL A 204      -1.909  -9.311  -1.805  1.00 98.62           C  
ATOM   3066  HB  VAL A 204      -0.902  -9.697  -1.649  1.00 98.62           H  
ATOM   3067  O   VAL A 204      -1.501 -10.338   0.785  1.00 98.62           O  
ATOM   3068  CG1 VAL A 204      -2.863 -10.483  -2.085  1.00 98.62           C  
ATOM   3069 HG11 VAL A 204      -2.541 -11.010  -2.983  1.00 98.62           H  
ATOM   3070 HG12 VAL A 204      -3.878 -10.113  -2.226  1.00 98.62           H  
ATOM   3071 HG13 VAL A 204      -2.848 -11.191  -1.257  1.00 98.62           H  
ATOM   3072  CG2 VAL A 204      -1.878  -8.428  -3.061  1.00 98.62           C  
ATOM   3073 HG21 VAL A 204      -1.142  -7.632  -2.944  1.00 98.62           H  
ATOM   3074 HG22 VAL A 204      -1.585  -9.028  -3.923  1.00 98.62           H  
ATOM   3075 HG23 VAL A 204      -2.859  -7.989  -3.238  1.00 98.62           H  
ATOM   3076  N   PRO A 205      -3.014  -8.998   1.787  1.00 98.00           N  
ATOM   3077  CA  PRO A 205      -2.975  -9.658   3.094  1.00 98.00           C  
ATOM   3078  HA  PRO A 205      -1.946  -9.904   3.357  1.00 98.00           H  
ATOM   3079  C   PRO A 205      -3.785 -10.967   3.091  1.00 98.00           C  
ATOM   3080  CB  PRO A 205      -3.496  -8.604   4.077  1.00 98.00           C  
ATOM   3081  HB2 PRO A 205      -2.693  -7.912   4.331  1.00 98.00           H  
ATOM   3082  HB3 PRO A 205      -3.914  -9.033   4.988  1.00 98.00           H  
ATOM   3083  O   PRO A 205      -4.650 -11.190   3.934  1.00 98.00           O  
ATOM   3084  CG  PRO A 205      -4.548  -7.880   3.241  1.00 98.00           C  
ATOM   3085  HG2 PRO A 205      -4.726  -6.871   3.612  1.00 98.00           H  
ATOM   3086  HG3 PRO A 205      -5.472  -8.457   3.221  1.00 98.00           H  
ATOM   3087  CD  PRO A 205      -3.920  -7.853   1.850  1.00 98.00           C  
ATOM   3088  HD2 PRO A 205      -4.697  -7.910   1.088  1.00 98.00           H  
ATOM   3089  HD3 PRO A 205      -3.350  -6.930   1.743  1.00 98.00           H  
ATOM   3090  N   TYR A 206      -3.507 -11.839   2.122  1.00 97.37           N  
ATOM   3091  H   TYR A 206      -2.741 -11.614   1.504  1.00 97.37           H  
ATOM   3092  CA  TYR A 206      -4.176 -13.120   1.918  1.00 97.37           C  
ATOM   3093  HA  TYR A 206      -4.765 -13.372   2.800  1.00 97.37           H  
ATOM   3094  C   TYR A 206      -3.139 -14.214   1.696  1.00 97.37           C  
ATOM   3095  CB  TYR A 206      -5.121 -13.035   0.712  1.00 97.37           C  
ATOM   3096  HB2 TYR A 206      -4.568 -12.677  -0.156  1.00 97.37           H  
ATOM   3097  HB3 TYR A 206      -5.481 -14.036   0.477  1.00 97.37           H  
ATOM   3098  O   TYR A 206      -2.250 -14.067   0.858  1.00 97.37           O  
ATOM   3099  CG  TYR A 206      -6.319 -12.143   0.949  1.00 97.37           C  
ATOM   3100  CD1 TYR A 206      -7.446 -12.674   1.598  1.00 97.37           C  
ATOM   3101  HD1 TYR A 206      -7.473 -13.710   1.902  1.00 97.37           H  
ATOM   3102  CD2 TYR A 206      -6.299 -10.785   0.566  1.00 97.37           C  
ATOM   3103  HD2 TYR A 206      -5.425 -10.370   0.086  1.00 97.37           H  
ATOM   3104  CE1 TYR A 206      -8.550 -11.853   1.870  1.00 97.37           C  
ATOM   3105  HE1 TYR A 206      -9.406 -12.257   2.389  1.00 97.37           H  
ATOM   3106  CE2 TYR A 206      -7.411  -9.960   0.842  1.00 97.37           C  
ATOM   3107  HE2 TYR A 206      -7.411  -8.914   0.575  1.00 97.37           H  
ATOM   3108  OH  TYR A 206      -9.638  -9.741   1.754  1.00 97.37           O  
ATOM   3109  HH  TYR A 206     -10.399 -10.287   1.964  1.00 97.37           H  
ATOM   3110  CZ  TYR A 206      -8.544 -10.500   1.493  1.00 97.37           C  
ATOM   3111  N   ASP A 207      -3.273 -15.329   2.414  1.00 96.18           N  
ATOM   3112  H   ASP A 207      -3.990 -15.376   3.124  1.00 96.18           H  
ATOM   3113  CA  ASP A 207      -2.359 -16.468   2.265  1.00 96.18           C  
ATOM   3114  HA  ASP A 207      -1.434 -16.082   1.835  1.00 96.18           H  
ATOM   3115  C   ASP A 207      -2.863 -17.536   1.280  1.00 96.18           C  
ATOM   3116  CB  ASP A 207      -2.007 -17.047   3.642  1.00 96.18           C  
ATOM   3117  HB2 ASP A 207      -2.814 -17.700   3.975  1.00 96.18           H  
ATOM   3118  HB3 ASP A 207      -1.919 -16.229   4.357  1.00 96.18           H  
ATOM   3119  O   ASP A 207      -2.134 -18.467   0.935  1.00 96.18           O  
ATOM   3120  CG  ASP A 207      -0.675 -17.810   3.638  1.00 96.18           C  
ATOM   3121  OD1 ASP A 207       0.193 -17.509   2.777  1.00 96.18           O  
ATOM   3122  OD2 ASP A 207      -0.498 -18.664   4.531  1.00 96.18           O  
ATOM   3123  N   ASP A 208      -4.085 -17.382   0.762  1.00 95.88           N  
ATOM   3124  H   ASP A 208      -4.630 -16.577   1.036  1.00 95.88           H  
ATOM   3125  CA  ASP A 208      -4.630 -18.283  -0.251  1.00 95.88           C  
ATOM   3126  HA  ASP A 208      -4.594 -19.288   0.169  1.00 95.88           H  
ATOM   3127  C   ASP A 208      -3.788 -18.222  -1.548  1.00 95.88           C  
ATOM   3128  CB  ASP A 208      -6.105 -17.971  -0.523  1.00 95.88           C  
ATOM   3129  HB2 ASP A 208      -6.198 -16.945  -0.877  1.00 95.88           H  
ATOM   3130  HB3 ASP A 208      -6.673 -18.070   0.402  1.00 95.88           H  
ATOM   3131  O   ASP A 208      -3.597 -17.143  -2.124  1.00 95.88           O  
ATOM   3132  CG  ASP A 208      -6.659 -18.932  -1.577  1.00 95.88           C  
ATOM   3133  OD1 ASP A 208      -6.385 -18.694  -2.776  1.00 95.88           O  
ATOM   3134  OD2 ASP A 208      -7.253 -19.959  -1.199  1.00 95.88           O  
ATOM   3135  N   PRO A 209      -3.269 -19.360  -2.046  1.00 95.50           N  
ATOM   3136  CA  PRO A 209      -2.378 -19.379  -3.204  1.00 95.50           C  
ATOM   3137  HA  PRO A 209      -1.535 -18.712  -3.025  1.00 95.50           H  
ATOM   3138  C   PRO A 209      -3.064 -18.939  -4.504  1.00 95.50           C  
ATOM   3139  CB  PRO A 209      -1.873 -20.823  -3.293  1.00 95.50           C  
ATOM   3140  HB2 PRO A 209      -0.952 -20.917  -2.718  1.00 95.50           H  
ATOM   3141  HB3 PRO A 209      -1.709 -21.141  -4.322  1.00 95.50           H  
ATOM   3142  O   PRO A 209      -2.400 -18.369  -5.375  1.00 95.50           O  
ATOM   3143  CG  PRO A 209      -2.975 -21.640  -2.618  1.00 95.50           C  
ATOM   3144  HG2 PRO A 209      -3.781 -21.830  -3.328  1.00 95.50           H  
ATOM   3145  HG3 PRO A 209      -2.595 -22.576  -2.208  1.00 95.50           H  
ATOM   3146  CD  PRO A 209      -3.470 -20.703  -1.523  1.00 95.50           C  
ATOM   3147  HD2 PRO A 209      -4.522 -20.901  -1.317  1.00 95.50           H  
ATOM   3148  HD3 PRO A 209      -2.875 -20.834  -0.620  1.00 95.50           H  
ATOM   3149  N   THR A 210      -4.373 -19.169  -4.639  1.00 95.23           N  
ATOM   3150  H   THR A 210      -4.894 -19.477  -3.830  1.00 95.23           H  
ATOM   3151  CA  THR A 210      -5.164 -18.730  -5.794  1.00 95.23           C  
ATOM   3152  HA  THR A 210      -4.666 -19.054  -6.708  1.00 95.23           H  
ATOM   3153  C   THR A 210      -5.242 -17.212  -5.795  1.00 95.23           C  
ATOM   3154  CB  THR A 210      -6.586 -19.317  -5.789  1.00 95.23           C  
ATOM   3155  HB  THR A 210      -7.189 -18.841  -5.016  1.00 95.23           H  
ATOM   3156  O   THR A 210      -4.865 -16.593  -6.789  1.00 95.23           O  
ATOM   3157  CG2 THR A 210      -7.298 -19.106  -7.124  1.00 95.23           C  
ATOM   3158 HG21 THR A 210      -8.287 -19.564  -7.076  1.00 95.23           H  
ATOM   3159 HG22 THR A 210      -7.414 -18.041  -7.324  1.00 95.23           H  
ATOM   3160 HG23 THR A 210      -6.727 -19.570  -7.928  1.00 95.23           H  
ATOM   3161  OG1 THR A 210      -6.546 -20.702  -5.540  1.00 95.23           O  
ATOM   3162  HG1 THR A 210      -6.716 -20.789  -4.599  1.00 95.23           H  
ATOM   3163  N   ILE A 211      -5.619 -16.604  -4.666  1.00 96.21           N  
ATOM   3164  H   ILE A 211      -5.888 -17.188  -3.887  1.00 96.21           H  
ATOM   3165  CA  ILE A 211      -5.662 -15.144  -4.502  1.00 96.21           C  
ATOM   3166  HA  ILE A 211      -6.339 -14.737  -5.253  1.00 96.21           H  
ATOM   3167  C   ILE A 211      -4.280 -14.530  -4.776  1.00 96.21           C  
ATOM   3168  CB  ILE A 211      -6.221 -14.760  -3.109  1.00 96.21           C  
ATOM   3169  HB  ILE A 211      -5.604 -15.218  -2.336  1.00 96.21           H  
ATOM   3170  O   ILE A 211      -4.169 -13.624  -5.607  1.00 96.21           O  
ATOM   3171  CG1 ILE A 211      -7.680 -15.256  -2.960  1.00 96.21           C  
ATOM   3172 HG12 ILE A 211      -8.286 -14.847  -3.768  1.00 96.21           H  
ATOM   3173 HG13 ILE A 211      -7.698 -16.343  -3.049  1.00 96.21           H  
ATOM   3174  CG2 ILE A 211      -6.172 -13.237  -2.926  1.00 96.21           C  
ATOM   3175 HG21 ILE A 211      -6.797 -12.779  -3.692  1.00 96.21           H  
ATOM   3176 HG22 ILE A 211      -6.550 -12.955  -1.943  1.00 96.21           H  
ATOM   3177 HG23 ILE A 211      -5.150 -12.864  -2.988  1.00 96.21           H  
ATOM   3178  CD1 ILE A 211      -8.354 -14.900  -1.627  1.00 96.21           C  
ATOM   3179 HD11 ILE A 211      -9.301 -15.435  -1.547  1.00 96.21           H  
ATOM   3180 HD12 ILE A 211      -7.717 -15.185  -0.789  1.00 96.21           H  
ATOM   3181 HD13 ILE A 211      -8.564 -13.832  -1.573  1.00 96.21           H  
ATOM   3182  N   LYS A 212      -3.207 -15.065  -4.175  1.00 97.81           N  
ATOM   3183  H   LYS A 212      -3.363 -15.793  -3.491  1.00 97.81           H  
ATOM   3184  CA  LYS A 212      -1.831 -14.589  -4.412  1.00 97.81           C  
ATOM   3185  HA  LYS A 212      -1.772 -13.540  -4.120  1.00 97.81           H  
ATOM   3186  C   LYS A 212      -1.461 -14.623  -5.899  1.00 97.81           C  
ATOM   3187  CB  LYS A 212      -0.827 -15.385  -3.554  1.00 97.81           C  
ATOM   3188  HB2 LYS A 212      -0.982 -16.454  -3.697  1.00 97.81           H  
ATOM   3189  HB3 LYS A 212       0.185 -15.135  -3.875  1.00 97.81           H  
ATOM   3190  O   LYS A 212      -1.017 -13.613  -6.443  1.00 97.81           O  
ATOM   3191  CG  LYS A 212      -0.965 -15.028  -2.064  1.00 97.81           C  
ATOM   3192  HG2 LYS A 212      -1.944 -15.330  -1.694  1.00 97.81           H  
ATOM   3193  HG3 LYS A 212      -0.904 -13.944  -1.967  1.00 97.81           H  
ATOM   3194  CD  LYS A 212       0.115 -15.628  -1.152  1.00 97.81           C  
ATOM   3195  HD2 LYS A 212       1.097 -15.324  -1.515  1.00 97.81           H  
ATOM   3196  HD3 LYS A 212      -0.022 -15.184  -0.166  1.00 97.81           H  
ATOM   3197  CE  LYS A 212       0.071 -17.151  -0.990  1.00 97.81           C  
ATOM   3198  HE2 LYS A 212      -0.957 -17.454  -0.793  1.00 97.81           H  
ATOM   3199  HE3 LYS A 212       0.395 -17.614  -1.923  1.00 97.81           H  
ATOM   3200  NZ  LYS A 212       0.937 -17.575   0.145  1.00 97.81           N  
ATOM   3201  HZ1 LYS A 212       1.806 -17.063   0.190  1.00 97.81           H  
ATOM   3202  HZ2 LYS A 212       1.105 -18.570   0.180  1.00 97.81           H  
ATOM   3203  HZ3 LYS A 212       0.494 -17.380   1.032  1.00 97.81           H  
ATOM   3204  N   SER A 213      -1.710 -15.741  -6.587  1.00 97.54           N  
ATOM   3205  H   SER A 213      -2.083 -16.533  -6.083  1.00 97.54           H  
ATOM   3206  CA  SER A 213      -1.396 -15.886  -8.020  1.00 97.54           C  
ATOM   3207  HA  SER A 213      -0.328 -15.714  -8.153  1.00 97.54           H  
ATOM   3208  C   SER A 213      -2.140 -14.879  -8.908  1.00 97.54           C  
ATOM   3209  CB  SER A 213      -1.702 -17.316  -8.485  1.00 97.54           C  
ATOM   3210  HB2 SER A 213      -1.286 -18.029  -7.773  1.00 97.54           H  
ATOM   3211  HB3 SER A 213      -1.216 -17.478  -9.448  1.00 97.54           H  
ATOM   3212  O   SER A 213      -1.584 -14.335  -9.863  1.00 97.54           O  
ATOM   3213  OG  SER A 213      -3.088 -17.559  -8.639  1.00 97.54           O  
ATOM   3214  HG  SER A 213      -3.556 -17.345  -7.829  1.00 97.54           H  
ATOM   3215  N   VAL A 214      -3.389 -14.586  -8.552  1.00 97.18           N  
ATOM   3216  H   VAL A 214      -3.760 -15.065  -7.743  1.00 97.18           H  
ATOM   3217  CA  VAL A 214      -4.304 -13.703  -9.272  1.00 97.18           C  
ATOM   3218  HA  VAL A 214      -4.303 -13.975 -10.328  1.00 97.18           H  
ATOM   3219  C   VAL A 214      -3.839 -12.243  -9.182  1.00 97.18           C  
ATOM   3220  CB  VAL A 214      -5.707 -13.979  -8.686  1.00 97.18           C  
ATOM   3221  HB  VAL A 214      -5.621 -14.115  -7.608  1.00 97.18           H  
ATOM   3222  O   VAL A 214      -3.899 -11.515 -10.178  1.00 97.18           O  
ATOM   3223  CG1 VAL A 214      -6.765 -12.914  -8.894  1.00 97.18           C  
ATOM   3224 HG11 VAL A 214      -7.612 -13.131  -8.243  1.00 97.18           H  
ATOM   3225 HG12 VAL A 214      -7.109 -12.975  -9.927  1.00 97.18           H  
ATOM   3226 HG13 VAL A 214      -6.381 -11.933  -8.615  1.00 97.18           H  
ATOM   3227  CG2 VAL A 214      -6.294 -15.265  -9.290  1.00 97.18           C  
ATOM   3228 HG21 VAL A 214      -7.219 -15.524  -8.775  1.00 97.18           H  
ATOM   3229 HG22 VAL A 214      -5.598 -16.095  -9.169  1.00 97.18           H  
ATOM   3230 HG23 VAL A 214      -6.492 -15.142 -10.355  1.00 97.18           H  
ATOM   3231  N   TYR A 215      -3.309 -11.816  -8.034  1.00 98.27           N  
ATOM   3232  H   TYR A 215      -3.316 -12.438  -7.237  1.00 98.27           H  
ATOM   3233  CA  TYR A 215      -2.703 -10.489  -7.879  1.00 98.27           C  
ATOM   3234  HA  TYR A 215      -3.315  -9.763  -8.415  1.00 98.27           H  
ATOM   3235  C   TYR A 215      -1.296 -10.394  -8.476  1.00 98.27           C  
ATOM   3236  CB  TYR A 215      -2.706 -10.082  -6.408  1.00 98.27           C  
ATOM   3237  HB2 TYR A 215      -2.048  -9.220  -6.286  1.00 98.27           H  
ATOM   3238  HB3 TYR A 215      -2.304 -10.892  -5.800  1.00 98.27           H  
ATOM   3239  O   TYR A 215      -0.971  -9.381  -9.094  1.00 98.27           O  
ATOM   3240  CG  TYR A 215      -4.078  -9.681  -5.914  1.00 98.27           C  
ATOM   3241  CD1 TYR A 215      -4.638  -8.459  -6.333  1.00 98.27           C  
ATOM   3242  HD1 TYR A 215      -4.086  -7.814  -7.000  1.00 98.27           H  
ATOM   3243  CD2 TYR A 215      -4.782 -10.501  -5.016  1.00 98.27           C  
ATOM   3244  HD2 TYR A 215      -4.339 -11.420  -4.662  1.00 98.27           H  
ATOM   3245  CE1 TYR A 215      -5.888  -8.049  -5.839  1.00 98.27           C  
ATOM   3246  HE1 TYR A 215      -6.292  -7.096  -6.149  1.00 98.27           H  
ATOM   3247  CE2 TYR A 215      -6.030 -10.091  -4.517  1.00 98.27           C  
ATOM   3248  HE2 TYR A 215      -6.548 -10.671  -3.768  1.00 98.27           H  
ATOM   3249  OH  TYR A 215      -7.742  -8.454  -4.348  1.00 98.27           O  
ATOM   3250  HH  TYR A 215      -7.884  -7.511  -4.457  1.00 98.27           H  
ATOM   3251  CZ  TYR A 215      -6.579  -8.861  -4.914  1.00 98.27           C  
ATOM   3252  N   VAL A 216      -0.485 -11.454  -8.391  1.00 98.09           N  
ATOM   3253  H   VAL A 216      -0.773 -12.237  -7.822  1.00 98.09           H  
ATOM   3254  CA  VAL A 216       0.816 -11.521  -9.083  1.00 98.09           C  
ATOM   3255  HA  VAL A 216       1.444 -10.688  -8.769  1.00 98.09           H  
ATOM   3256  C   VAL A 216       0.638 -11.357 -10.592  1.00 98.09           C  
ATOM   3257  CB  VAL A 216       1.553 -12.829  -8.733  1.00 98.09           C  
ATOM   3258  HB  VAL A 216       0.870 -13.670  -8.857  1.00 98.09           H  
ATOM   3259  O   VAL A 216       1.324 -10.547 -11.213  1.00 98.09           O  
ATOM   3260  CG1 VAL A 216       2.773 -13.068  -9.631  1.00 98.09           C  
ATOM   3261 HG11 VAL A 216       2.449 -13.314 -10.643  1.00 98.09           H  
ATOM   3262 HG12 VAL A 216       3.360 -13.902  -9.247  1.00 98.09           H  
ATOM   3263 HG13 VAL A 216       3.391 -12.170  -9.658  1.00 98.09           H  
ATOM   3264  CG2 VAL A 216       2.045 -12.811  -7.281  1.00 98.09           C  
ATOM   3265 HG21 VAL A 216       2.880 -12.119  -7.173  1.00 98.09           H  
ATOM   3266 HG22 VAL A 216       2.378 -13.808  -6.993  1.00 98.09           H  
ATOM   3267 HG23 VAL A 216       1.249 -12.508  -6.602  1.00 98.09           H  
ATOM   3268  N   ALA A 217      -0.325 -12.062 -11.188  1.00 97.20           N  
ATOM   3269  H   ALA A 217      -0.842 -12.739 -10.645  1.00 97.20           H  
ATOM   3270  CA  ALA A 217      -0.646 -11.911 -12.604  1.00 97.20           C  
ATOM   3271  HA  ALA A 217       0.249 -12.118 -13.191  1.00 97.20           H  
ATOM   3272  C   ALA A 217      -1.102 -10.481 -12.947  1.00 97.20           C  
ATOM   3273  CB  ALA A 217      -1.717 -12.944 -12.965  1.00 97.20           C  
ATOM   3274  HB1 ALA A 217      -2.622 -12.766 -12.384  1.00 97.20           H  
ATOM   3275  HB2 ALA A 217      -1.953 -12.872 -14.027  1.00 97.20           H  
ATOM   3276  HB3 ALA A 217      -1.349 -13.948 -12.751  1.00 97.20           H  
ATOM   3277  O   ALA A 217      -0.734  -9.953 -13.995  1.00 97.20           O  
ATOM   3278  N   PHE A 218      -1.857  -9.835 -12.054  1.00 97.23           N  
ATOM   3279  H   PHE A 218      -2.106 -10.314 -11.200  1.00 97.23           H  
ATOM   3280  CA  PHE A 218      -2.282  -8.445 -12.219  1.00 97.23           C  
ATOM   3281  HA  PHE A 218      -2.780  -8.346 -13.184  1.00 97.23           H  
ATOM   3282  C   PHE A 218      -1.093  -7.473 -12.240  1.00 97.23           C  
ATOM   3283  CB  PHE A 218      -3.302  -8.107 -11.128  1.00 97.23           C  
ATOM   3284  HB2 PHE A 218      -2.893  -8.354 -10.148  1.00 97.23           H  
ATOM   3285  HB3 PHE A 218      -4.178  -8.737 -11.279  1.00 97.23           H  
ATOM   3286  O   PHE A 218      -0.992  -6.675 -13.170  1.00 97.23           O  
ATOM   3287  CG  PHE A 218      -3.738  -6.659 -11.094  1.00 97.23           C  
ATOM   3288  CD1 PHE A 218      -3.226  -5.793 -10.109  1.00 97.23           C  
ATOM   3289  HD1 PHE A 218      -2.498  -6.145  -9.393  1.00 97.23           H  
ATOM   3290  CD2 PHE A 218      -4.675  -6.183 -12.029  1.00 97.23           C  
ATOM   3291  HD2 PHE A 218      -5.076  -6.837 -12.789  1.00 97.23           H  
ATOM   3292  CE1 PHE A 218      -3.673  -4.463 -10.048  1.00 97.23           C  
ATOM   3293  HE1 PHE A 218      -3.279  -3.797  -9.294  1.00 97.23           H  
ATOM   3294  CE2 PHE A 218      -5.128  -4.854 -11.957  1.00 97.23           C  
ATOM   3295  HE2 PHE A 218      -5.879  -4.491 -12.642  1.00 97.23           H  
ATOM   3296  CZ  PHE A 218      -4.638  -3.999 -10.958  1.00 97.23           C  
ATOM   3297  HZ  PHE A 218      -5.012  -2.988 -10.892  1.00 97.23           H  
ATOM   3298  N   ALA A 219      -0.151  -7.592 -11.300  1.00 96.60           N  
ATOM   3299  H   ALA A 219      -0.283  -8.271 -10.565  1.00 96.60           H  
ATOM   3300  CA  ALA A 219       1.055  -6.760 -11.259  1.00 96.60           C  
ATOM   3301  HA  ALA A 219       0.763  -5.715 -11.151  1.00 96.60           H  
ATOM   3302  C   ALA A 219       1.893  -6.891 -12.540  1.00 96.60           C  
ATOM   3303  CB  ALA A 219       1.875  -7.175 -10.037  1.00 96.60           C  
ATOM   3304  HB1 ALA A 219       2.344  -8.146 -10.196  1.00 96.60           H  
ATOM   3305  HB2 ALA A 219       2.653  -6.437  -9.843  1.00 96.60           H  
ATOM   3306  HB3 ALA A 219       1.211  -7.255  -9.177  1.00 96.60           H  
ATOM   3307  O   ALA A 219       2.242  -5.894 -13.175  1.00 96.60           O  
ATOM   3308  N   LYS A 220       2.131  -8.136 -12.976  1.00 95.87           N  
ATOM   3309  H   LYS A 220       1.837  -8.901 -12.386  1.00 95.87           H  
ATOM   3310  CA  LYS A 220       2.862  -8.431 -14.216  1.00 95.87           C  
ATOM   3311  HA  LYS A 220       3.831  -7.933 -14.174  1.00 95.87           H  
ATOM   3312  C   LYS A 220       2.145  -7.873 -15.446  1.00 95.87           C  
ATOM   3313  CB  LYS A 220       3.088  -9.947 -14.350  1.00 95.87           C  
ATOM   3314  HB2 LYS A 220       3.525 -10.148 -15.329  1.00 95.87           H  
ATOM   3315  HB3 LYS A 220       2.134 -10.469 -14.283  1.00 95.87           H  
ATOM   3316  O   LYS A 220       2.801  -7.387 -16.364  1.00 95.87           O  
ATOM   3317  CG  LYS A 220       4.045 -10.485 -13.274  1.00 95.87           C  
ATOM   3318  HG2 LYS A 220       4.965  -9.901 -13.304  1.00 95.87           H  
ATOM   3319  HG3 LYS A 220       3.600 -10.353 -12.288  1.00 95.87           H  
ATOM   3320  CD  LYS A 220       4.399 -11.970 -13.476  1.00 95.87           C  
ATOM   3321  HD2 LYS A 220       3.491 -12.565 -13.566  1.00 95.87           H  
ATOM   3322  HD3 LYS A 220       4.997 -12.063 -14.383  1.00 95.87           H  
ATOM   3323  CE  LYS A 220       5.210 -12.440 -12.259  1.00 95.87           C  
ATOM   3324  HE2 LYS A 220       5.829 -11.600 -11.945  1.00 95.87           H  
ATOM   3325  HE3 LYS A 220       4.527 -12.652 -11.436  1.00 95.87           H  
ATOM   3326  NZ  LYS A 220       6.100 -13.604 -12.514  1.00 95.87           N  
ATOM   3327  HZ1 LYS A 220       6.824 -13.336 -13.165  1.00 95.87           H  
ATOM   3328  HZ2 LYS A 220       5.602 -14.421 -12.838  1.00 95.87           H  
ATOM   3329  HZ3 LYS A 220       6.602 -13.855 -11.674  1.00 95.87           H  
ATOM   3330  N   ARG A 221       0.810  -7.925 -15.482  1.00 96.06           N  
ATOM   3331  H   ARG A 221       0.333  -8.367 -14.709  1.00 96.06           H  
ATOM   3332  CA  ARG A 221       0.010  -7.360 -16.579  1.00 96.06           C  
ATOM   3333  HA  ARG A 221       0.385  -7.747 -17.526  1.00 96.06           H  
ATOM   3334  C   ARG A 221       0.153  -5.840 -16.647  1.00 96.06           C  
ATOM   3335  CB  ARG A 221      -1.458  -7.779 -16.420  1.00 96.06           C  
ATOM   3336  HB2 ARG A 221      -1.516  -8.862 -16.303  1.00 96.06           H  
ATOM   3337  HB3 ARG A 221      -1.861  -7.314 -15.520  1.00 96.06           H  
ATOM   3338  O   ARG A 221       0.420  -5.325 -17.728  1.00 96.06           O  
ATOM   3339  CG  ARG A 221      -2.298  -7.380 -17.644  1.00 96.06           C  
ATOM   3340  HG2 ARG A 221      -2.124  -6.337 -17.908  1.00 96.06           H  
ATOM   3341  HG3 ARG A 221      -1.991  -8.010 -18.478  1.00 96.06           H  
ATOM   3342  CD  ARG A 221      -3.802  -7.568 -17.417  1.00 96.06           C  
ATOM   3343  HD2 ARG A 221      -4.327  -7.331 -18.342  1.00 96.06           H  
ATOM   3344  HD3 ARG A 221      -3.997  -8.613 -17.177  1.00 96.06           H  
ATOM   3345  NE  ARG A 221      -4.286  -6.713 -16.317  1.00 96.06           N  
ATOM   3346  HE  ARG A 221      -4.039  -6.970 -15.372  1.00 96.06           H  
ATOM   3347  NH1 ARG A 221      -5.255  -4.949 -17.474  1.00 96.06           N  
ATOM   3348 HH11 ARG A 221      -5.134  -5.375 -18.382  1.00 96.06           H  
ATOM   3349 HH12 ARG A 221      -5.663  -4.032 -17.361  1.00 96.06           H  
ATOM   3350  NH2 ARG A 221      -5.036  -4.889 -15.289  1.00 96.06           N  
ATOM   3351 HH21 ARG A 221      -4.792  -3.920 -15.431  1.00 96.06           H  
ATOM   3352 HH22 ARG A 221      -6.005  -4.706 -15.073  1.00 96.06           H  
ATOM   3353  CZ  ARG A 221      -4.871  -5.538 -16.386  1.00 96.06           C  
ATOM   3354  N   LEU A 222       0.024  -5.140 -15.519  1.00 94.35           N  
ATOM   3355  H   LEU A 222      -0.186  -5.633 -14.663  1.00 94.35           H  
ATOM   3356  CA  LEU A 222       0.191  -3.683 -15.470  1.00 94.35           C  
ATOM   3357  HA  LEU A 222      -0.523  -3.215 -16.148  1.00 94.35           H  
ATOM   3358  C   LEU A 222       1.586  -3.259 -15.950  1.00 94.35           C  
ATOM   3359  CB  LEU A 222      -0.057  -3.172 -14.042  1.00 94.35           C  
ATOM   3360  HB2 LEU A 222       0.238  -2.123 -14.013  1.00 94.35           H  
ATOM   3361  HB3 LEU A 222       0.593  -3.712 -13.354  1.00 94.35           H  
ATOM   3362  O   LEU A 222       1.700  -2.377 -16.802  1.00 94.35           O  
ATOM   3363  CG  LEU A 222      -1.505  -3.265 -13.535  1.00 94.35           C  
ATOM   3364  HG  LEU A 222      -1.828  -4.305 -13.498  1.00 94.35           H  
ATOM   3365  CD1 LEU A 222      -1.546  -2.685 -12.124  1.00 94.35           C  
ATOM   3366 HD11 LEU A 222      -1.028  -3.380 -11.464  1.00 94.35           H  
ATOM   3367 HD12 LEU A 222      -2.578  -2.593 -11.784  1.00 94.35           H  
ATOM   3368 HD13 LEU A 222      -1.046  -1.717 -12.084  1.00 94.35           H  
ATOM   3369  CD2 LEU A 222      -2.493  -2.494 -14.402  1.00 94.35           C  
ATOM   3370 HD21 LEU A 222      -3.484  -2.502 -13.947  1.00 94.35           H  
ATOM   3371 HD22 LEU A 222      -2.165  -1.464 -14.536  1.00 94.35           H  
ATOM   3372 HD23 LEU A 222      -2.575  -2.966 -15.381  1.00 94.35           H  
ATOM   3373  N   ALA A 223       2.631  -3.944 -15.482  1.00 91.59           N  
ATOM   3374  H   ALA A 223       2.480  -4.620 -14.747  1.00 91.59           H  
ATOM   3375  CA  ALA A 223       4.002  -3.658 -15.889  1.00 91.59           C  
ATOM   3376  HA  ALA A 223       4.210  -2.604 -15.706  1.00 91.59           H  
ATOM   3377  C   ALA A 223       4.229  -3.913 -17.390  1.00 91.59           C  
ATOM   3378  CB  ALA A 223       4.942  -4.490 -15.011  1.00 91.59           C  
ATOM   3379  HB1 ALA A 223       4.809  -4.209 -13.967  1.00 91.59           H  
ATOM   3380  HB2 ALA A 223       4.730  -5.553 -15.128  1.00 91.59           H  
ATOM   3381  HB3 ALA A 223       5.976  -4.301 -15.302  1.00 91.59           H  
ATOM   3382  O   ALA A 223       4.729  -3.040 -18.091  1.00 91.59           O  
ATOM   3383  N   ASN A 224       3.828  -5.083 -17.901  1.00 89.79           N  
ATOM   3384  H   ASN A 224       3.413  -5.758 -17.275  1.00 89.79           H  
ATOM   3385  CA  ASN A 224       4.176  -5.510 -19.262  1.00 89.79           C  
ATOM   3386  HA  ASN A 224       5.175  -5.146 -19.500  1.00 89.79           H  
ATOM   3387  C   ASN A 224       3.248  -4.964 -20.359  1.00 89.79           C  
ATOM   3388  CB  ASN A 224       4.195  -7.046 -19.313  1.00 89.79           C  
ATOM   3389  HB2 ASN A 224       4.375  -7.362 -20.341  1.00 89.79           H  
ATOM   3390  HB3 ASN A 224       3.221  -7.428 -19.009  1.00 89.79           H  
ATOM   3391  O   ASN A 224       3.672  -4.864 -21.504  1.00 89.79           O  
ATOM   3392  CG  ASN A 224       5.285  -7.672 -18.460  1.00 89.79           C  
ATOM   3393  ND2 ASN A 224       5.005  -8.786 -17.829  1.00 89.79           N  
ATOM   3394 HD21 ASN A 224       4.037  -9.068 -17.761  1.00 89.79           H  
ATOM   3395 HD22 ASN A 224       5.724  -9.119 -17.202  1.00 89.79           H  
ATOM   3396  OD1 ASN A 224       6.404  -7.202 -18.357  1.00 89.79           O  
ATOM   3397  N   GLN A 225       1.978  -4.681 -20.051  1.00 89.23           N  
ATOM   3398  H   GLN A 225       1.667  -4.821 -19.100  1.00 89.23           H  
ATOM   3399  CA  GLN A 225       0.984  -4.274 -21.057  1.00 89.23           C  
ATOM   3400  HA  GLN A 225       1.393  -4.417 -22.058  1.00 89.23           H  
ATOM   3401  C   GLN A 225       0.604  -2.799 -20.966  1.00 89.23           C  
ATOM   3402  CB  GLN A 225      -0.282  -5.135 -20.949  1.00 89.23           C  
ATOM   3403  HB2 GLN A 225      -0.993  -4.793 -21.701  1.00 89.23           H  
ATOM   3404  HB3 GLN A 225      -0.741  -4.998 -19.970  1.00 89.23           H  
ATOM   3405  O   GLN A 225       0.186  -2.221 -21.964  1.00 89.23           O  
ATOM   3406  CG  GLN A 225      -0.008  -6.625 -21.192  1.00 89.23           C  
ATOM   3407  HG2 GLN A 225       0.485  -6.740 -22.157  1.00 89.23           H  
ATOM   3408  HG3 GLN A 225       0.656  -7.010 -20.418  1.00 89.23           H  
ATOM   3409  CD  GLN A 225      -1.280  -7.466 -21.190  1.00 89.23           C  
ATOM   3410  NE2 GLN A 225      -1.201  -8.707 -21.614  1.00 89.23           N  
ATOM   3411 HE21 GLN A 225      -0.336  -9.058 -22.000  1.00 89.23           H  
ATOM   3412 HE22 GLN A 225      -2.073  -9.214 -21.655  1.00 89.23           H  
ATOM   3413  OE1 GLN A 225      -2.360  -7.058 -20.790  1.00 89.23           O  
ATOM   3414  N   GLN A 226       0.727  -2.192 -19.785  1.00 84.74           N  
ATOM   3415  H   GLN A 226       1.064  -2.718 -18.992  1.00 84.74           H  
ATOM   3416  CA  GLN A 226       0.328  -0.799 -19.557  1.00 84.74           C  
ATOM   3417  HA  GLN A 226      -0.079  -0.378 -20.477  1.00 84.74           H  
ATOM   3418  C   GLN A 226       1.502   0.103 -19.189  1.00 84.74           C  
ATOM   3419  CB  GLN A 226      -0.781  -0.742 -18.503  1.00 84.74           C  
ATOM   3420  HB2 GLN A 226      -0.432  -1.167 -17.562  1.00 84.74           H  
ATOM   3421  HB3 GLN A 226      -1.059   0.298 -18.332  1.00 84.74           H  
ATOM   3422  O   GLN A 226       1.302   1.294 -18.962  1.00 84.74           O  
ATOM   3423  CG  GLN A 226      -2.013  -1.504 -18.994  1.00 84.74           C  
ATOM   3424  HG2 GLN A 226      -2.326  -1.096 -19.956  1.00 84.74           H  
ATOM   3425  HG3 GLN A 226      -1.775  -2.559 -19.127  1.00 84.74           H  
ATOM   3426  CD  GLN A 226      -3.172  -1.410 -18.030  1.00 84.74           C  
ATOM   3427  NE2 GLN A 226      -4.290  -1.960 -18.424  1.00 84.74           N  
ATOM   3428 HE21 GLN A 226      -5.041  -1.898 -17.752  1.00 84.74           H  
ATOM   3429 HE22 GLN A 226      -4.418  -2.278 -19.373  1.00 84.74           H  
ATOM   3430  OE1 GLN A 226      -3.089  -0.886 -16.934  1.00 84.74           O  
ATOM   3431  N   ASN A 227       2.723  -0.447 -19.138  1.00 84.57           N  
ATOM   3432  H   ASN A 227       2.820  -1.427 -19.364  1.00 84.57           H  
ATOM   3433  CA  ASN A 227       3.929   0.255 -18.701  1.00 84.57           C  
ATOM   3434  HA  ASN A 227       4.710  -0.494 -18.565  1.00 84.57           H  
ATOM   3435  C   ASN A 227       3.749   0.922 -17.326  1.00 84.57           C  
ATOM   3436  CB  ASN A 227       4.402   1.212 -19.809  1.00 84.57           C  
ATOM   3437  HB2 ASN A 227       5.352   1.660 -19.517  1.00 84.57           H  
ATOM   3438  HB3 ASN A 227       3.675   2.014 -19.936  1.00 84.57           H  
ATOM   3439  O   ASN A 227       4.324   1.976 -17.055  1.00 84.57           O  
ATOM   3440  CG  ASN A 227       4.617   0.491 -21.124  1.00 84.57           C  
ATOM   3441  ND2 ASN A 227       3.954   0.901 -22.180  1.00 84.57           N  
ATOM   3442 HD21 ASN A 227       4.118   0.381 -23.030  1.00 84.57           H  
ATOM   3443 HD22 ASN A 227       3.305   1.672 -22.115  1.00 84.57           H  
ATOM   3444  OD1 ASN A 227       5.363  -0.466 -21.218  1.00 84.57           O  
ATOM   3445  N   ARG A 228       2.915   0.322 -16.465  1.00 87.43           N  
ATOM   3446  H   ARG A 228       2.481  -0.543 -16.755  1.00 87.43           H  
ATOM   3447  CA  ARG A 228       2.617   0.826 -15.126  1.00 87.43           C  
ATOM   3448  HA  ARG A 228       3.096   1.799 -15.019  1.00 87.43           H  
ATOM   3449  C   ARG A 228       3.226  -0.102 -14.090  1.00 87.43           C  
ATOM   3450  CB  ARG A 228       1.109   1.049 -14.956  1.00 87.43           C  
ATOM   3451  HB2 ARG A 228       0.713   1.518 -15.857  1.00 87.43           H  
ATOM   3452  HB3 ARG A 228       0.595   0.099 -14.806  1.00 87.43           H  
ATOM   3453  O   ARG A 228       2.705  -1.178 -13.799  1.00 87.43           O  
ATOM   3454  CG  ARG A 228       0.874   1.996 -13.770  1.00 87.43           C  
ATOM   3455  HG2 ARG A 228       1.259   1.553 -12.852  1.00 87.43           H  
ATOM   3456  HG3 ARG A 228       1.410   2.927 -13.953  1.00 87.43           H  
ATOM   3457  CD  ARG A 228      -0.602   2.338 -13.588  1.00 87.43           C  
ATOM   3458  HD2 ARG A 228      -0.679   3.168 -12.886  1.00 87.43           H  
ATOM   3459  HD3 ARG A 228      -1.016   2.664 -14.542  1.00 87.43           H  
ATOM   3460  NE  ARG A 228      -1.368   1.193 -13.069  1.00 87.43           N  
ATOM   3461  HE  ARG A 228      -0.865   0.347 -12.845  1.00 87.43           H  
ATOM   3462  NH1 ARG A 228      -3.384   2.271 -13.094  1.00 87.43           N  
ATOM   3463 HH11 ARG A 228      -2.937   3.160 -13.269  1.00 87.43           H  
ATOM   3464 HH12 ARG A 228      -4.390   2.263 -13.005  1.00 87.43           H  
ATOM   3465  NH2 ARG A 228      -3.279   0.176 -12.377  1.00 87.43           N  
ATOM   3466 HH21 ARG A 228      -2.789  -0.689 -12.198  1.00 87.43           H  
ATOM   3467 HH22 ARG A 228      -4.253   0.320 -12.149  1.00 87.43           H  
ATOM   3468  CZ  ARG A 228      -2.668   1.215 -12.854  1.00 87.43           C  
ATOM   3469  N   PHE A 229       4.358   0.321 -13.548  1.00 88.14           N  
ATOM   3470  H   PHE A 229       4.739   1.203 -13.859  1.00 88.14           H  
ATOM   3471  CA  PHE A 229       5.162  -0.492 -12.650  1.00 88.14           C  
ATOM   3472  HA  PHE A 229       4.988  -1.546 -12.869  1.00 88.14           H  
ATOM   3473  C   PHE A 229       4.783  -0.242 -11.192  1.00 88.14           C  
ATOM   3474  CB  PHE A 229       6.640  -0.224 -12.913  1.00 88.14           C  
ATOM   3475  HB2 PHE A 229       7.210  -0.860 -12.236  1.00 88.14           H  
ATOM   3476  HB3 PHE A 229       6.865   0.819 -12.691  1.00 88.14           H  
ATOM   3477  O   PHE A 229       5.180   0.754 -10.590  1.00 88.14           O  
ATOM   3478  CG  PHE A 229       7.091  -0.536 -14.320  1.00 88.14           C  
ATOM   3479  CD1 PHE A 229       7.519  -1.837 -14.641  1.00 88.14           C  
ATOM   3480  HD1 PHE A 229       7.540  -2.604 -13.881  1.00 88.14           H  
ATOM   3481  CD2 PHE A 229       7.078   0.465 -15.309  1.00 88.14           C  
ATOM   3482  HD2 PHE A 229       6.769   1.472 -15.069  1.00 88.14           H  
ATOM   3483  CE1 PHE A 229       7.921  -2.140 -15.953  1.00 88.14           C  
ATOM   3484  HE1 PHE A 229       8.241  -3.139 -16.207  1.00 88.14           H  
ATOM   3485  CE2 PHE A 229       7.475   0.160 -16.621  1.00 88.14           C  
ATOM   3486  HE2 PHE A 229       7.459   0.928 -17.379  1.00 88.14           H  
ATOM   3487  CZ  PHE A 229       7.892  -1.143 -16.944  1.00 88.14           C  
ATOM   3488  HZ  PHE A 229       8.186  -1.376 -17.956  1.00 88.14           H  
ATOM   3489  N   ILE A 230       4.035  -1.185 -10.627  1.00 94.78           N  
ATOM   3490  H   ILE A 230       3.753  -1.970 -11.196  1.00 94.78           H  
ATOM   3491  CA  ILE A 230       3.690  -1.233  -9.204  1.00 94.78           C  
ATOM   3492  HA  ILE A 230       3.990  -0.301  -8.725  1.00 94.78           H  
ATOM   3493  C   ILE A 230       4.458  -2.360  -8.513  1.00 94.78           C  
ATOM   3494  CB  ILE A 230       2.166  -1.380  -9.011  1.00 94.78           C  
ATOM   3495  HB  ILE A 230       1.973  -1.377  -7.939  1.00 94.78           H  
ATOM   3496  O   ILE A 230       4.897  -3.308  -9.170  1.00 94.78           O  
ATOM   3497  CG1 ILE A 230       1.627  -2.704  -9.607  1.00 94.78           C  
ATOM   3498 HG12 ILE A 230       1.566  -2.626 -10.693  1.00 94.78           H  
ATOM   3499 HG13 ILE A 230       2.305  -3.525  -9.373  1.00 94.78           H  
ATOM   3500  CG2 ILE A 230       1.449  -0.164  -9.622  1.00 94.78           C  
ATOM   3501 HG21 ILE A 230       0.402  -0.145  -9.318  1.00 94.78           H  
ATOM   3502 HG22 ILE A 230       1.921   0.752  -9.267  1.00 94.78           H  
ATOM   3503 HG23 ILE A 230       1.507  -0.186 -10.711  1.00 94.78           H  
ATOM   3504  CD1 ILE A 230       0.261  -3.105  -9.051  1.00 94.78           C  
ATOM   3505 HD11 ILE A 230      -0.020  -4.079  -9.453  1.00 94.78           H  
ATOM   3506 HD12 ILE A 230       0.317  -3.186  -7.966  1.00 94.78           H  
ATOM   3507 HD13 ILE A 230      -0.490  -2.371  -9.341  1.00 94.78           H  
ATOM   3508  N   GLN A 231       4.580  -2.293  -7.188  1.00 97.98           N  
ATOM   3509  H   GLN A 231       4.241  -1.471  -6.707  1.00 97.98           H  
ATOM   3510  CA  GLN A 231       5.046  -3.429  -6.391  1.00 97.98           C  
ATOM   3511  HA  GLN A 231       5.349  -4.235  -7.059  1.00 97.98           H  
ATOM   3512  C   GLN A 231       3.916  -3.977  -5.520  1.00 97.98           C  
ATOM   3513  CB  GLN A 231       6.288  -3.063  -5.569  1.00 97.98           C  
ATOM   3514  HB2 GLN A 231       6.056  -2.232  -4.903  1.00 97.98           H  
ATOM   3515  HB3 GLN A 231       6.565  -3.926  -4.965  1.00 97.98           H  
ATOM   3516  O   GLN A 231       3.338  -3.262  -4.706  1.00 97.98           O  
ATOM   3517  CG  GLN A 231       7.477  -2.683  -6.467  1.00 97.98           C  
ATOM   3518  HG2 GLN A 231       7.290  -1.719  -6.940  1.00 97.98           H  
ATOM   3519  HG3 GLN A 231       7.596  -3.433  -7.249  1.00 97.98           H  
ATOM   3520  CD  GLN A 231       8.767  -2.594  -5.665  1.00 97.98           C  
ATOM   3521  NE2 GLN A 231       9.561  -3.645  -5.671  1.00 97.98           N  
ATOM   3522 HE21 GLN A 231       9.353  -4.440  -6.258  1.00 97.98           H  
ATOM   3523 HE22 GLN A 231      10.358  -3.667  -5.051  1.00 97.98           H  
ATOM   3524  OE1 GLN A 231       9.061  -1.599  -5.016  1.00 97.98           O  
ATOM   3525  N   ILE A 232       3.594  -5.256  -5.676  1.00 98.52           N  
ATOM   3526  H   ILE A 232       4.133  -5.814  -6.322  1.00 98.52           H  
ATOM   3527  CA  ILE A 232       2.637  -5.938  -4.807  1.00 98.52           C  
ATOM   3528  HA  ILE A 232       1.999  -5.188  -4.340  1.00 98.52           H  
ATOM   3529  C   ILE A 232       3.372  -6.653  -3.681  1.00 98.52           C  
ATOM   3530  CB  ILE A 232       1.690  -6.868  -5.582  1.00 98.52           C  
ATOM   3531  HB  ILE A 232       0.898  -7.161  -4.894  1.00 98.52           H  
ATOM   3532  O   ILE A 232       4.499  -7.122  -3.854  1.00 98.52           O  
ATOM   3533  CG1 ILE A 232       2.405  -8.142  -6.070  1.00 98.52           C  
ATOM   3534 HG12 ILE A 232       3.106  -7.894  -6.867  1.00 98.52           H  
ATOM   3535 HG13 ILE A 232       2.957  -8.606  -5.253  1.00 98.52           H  
ATOM   3536  CG2 ILE A 232       1.048  -6.111  -6.758  1.00 98.52           C  
ATOM   3537 HG21 ILE A 232       0.699  -5.126  -6.447  1.00 98.52           H  
ATOM   3538 HG22 ILE A 232       1.793  -5.943  -7.536  1.00 98.52           H  
ATOM   3539 HG23 ILE A 232       0.201  -6.673  -7.154  1.00 98.52           H  
ATOM   3540  CD1 ILE A 232       1.423  -9.195  -6.562  1.00 98.52           C  
ATOM   3541 HD11 ILE A 232       0.655  -9.379  -5.811  1.00 98.52           H  
ATOM   3542 HD12 ILE A 232       1.973 -10.119  -6.734  1.00 98.52           H  
ATOM   3543 HD13 ILE A 232       0.961  -8.862  -7.492  1.00 98.52           H  
ATOM   3544  N   VAL A 233       2.713  -6.768  -2.537  1.00 98.90           N  
ATOM   3545  H   VAL A 233       1.813  -6.317  -2.454  1.00 98.90           H  
ATOM   3546  CA  VAL A 233       3.266  -7.393  -1.341  1.00 98.90           C  
ATOM   3547  HA  VAL A 233       4.252  -7.798  -1.567  1.00 98.90           H  
ATOM   3548  C   VAL A 233       2.365  -8.538  -0.913  1.00 98.90           C  
ATOM   3549  CB  VAL A 233       3.443  -6.367  -0.220  1.00 98.90           C  
ATOM   3550  HB  VAL A 233       2.468  -6.057   0.157  1.00 98.90           H  
ATOM   3551  O   VAL A 233       1.199  -8.325  -0.584  1.00 98.90           O  
ATOM   3552  CG1 VAL A 233       4.232  -7.005   0.918  1.00 98.90           C  
ATOM   3553 HG11 VAL A 233       5.252  -7.219   0.601  1.00 98.90           H  
ATOM   3554 HG12 VAL A 233       4.239  -6.299   1.749  1.00 98.90           H  
ATOM   3555 HG13 VAL A 233       3.754  -7.924   1.255  1.00 98.90           H  
ATOM   3556  CG2 VAL A 233       4.205  -5.122  -0.694  1.00 98.90           C  
ATOM   3557 HG21 VAL A 233       4.494  -4.514   0.163  1.00 98.90           H  
ATOM   3558 HG22 VAL A 233       5.104  -5.413  -1.237  1.00 98.90           H  
ATOM   3559 HG23 VAL A 233       3.572  -4.524  -1.349  1.00 98.90           H  
ATOM   3560  N   VAL A 234       2.917  -9.747  -0.924  1.00 98.72           N  
ATOM   3561  H   VAL A 234       3.898  -9.813  -1.152  1.00 98.72           H  
ATOM   3562  CA  VAL A 234       2.222 -11.010  -0.638  1.00 98.72           C  
ATOM   3563  HA  VAL A 234       1.213 -10.789  -0.289  1.00 98.72           H  
ATOM   3564  C   VAL A 234       2.957 -11.775   0.467  1.00 98.72           C  
ATOM   3565  CB  VAL A 234       2.106 -11.888  -1.904  1.00 98.72           C  
ATOM   3566  HB  VAL A 234       1.770 -12.881  -1.608  1.00 98.72           H  
ATOM   3567  O   VAL A 234       4.183 -11.683   0.554  1.00 98.72           O  
ATOM   3568  CG1 VAL A 234       1.079 -11.337  -2.899  1.00 98.72           C  
ATOM   3569 HG11 VAL A 234       0.084 -11.438  -2.465  1.00 98.72           H  
ATOM   3570 HG12 VAL A 234       1.102 -11.915  -3.823  1.00 98.72           H  
ATOM   3571 HG13 VAL A 234       1.284 -10.290  -3.123  1.00 98.72           H  
ATOM   3572  CG2 VAL A 234       3.437 -12.047  -2.651  1.00 98.72           C  
ATOM   3573 HG21 VAL A 234       3.781 -11.081  -3.020  1.00 98.72           H  
ATOM   3574 HG22 VAL A 234       3.308 -12.717  -3.500  1.00 98.72           H  
ATOM   3575 HG23 VAL A 234       4.196 -12.455  -1.983  1.00 98.72           H  
ATOM   3576  N   PRO A 235       2.264 -12.555   1.309  1.00 98.64           N  
ATOM   3577  CA  PRO A 235       2.927 -13.395   2.299  1.00 98.64           C  
ATOM   3578  HA  PRO A 235       3.767 -12.863   2.745  1.00 98.64           H  
ATOM   3579  C   PRO A 235       3.428 -14.705   1.673  1.00 98.64           C  
ATOM   3580  CB  PRO A 235       1.872 -13.629   3.375  1.00 98.64           C  
ATOM   3581  HB2 PRO A 235       1.882 -12.782   4.062  1.00 98.64           H  
ATOM   3582  HB3 PRO A 235       2.027 -14.562   3.916  1.00 98.64           H  
ATOM   3583  O   PRO A 235       2.714 -15.346   0.893  1.00 98.64           O  
ATOM   3584  CG  PRO A 235       0.562 -13.635   2.584  1.00 98.64           C  
ATOM   3585  HG2 PRO A 235       0.391 -14.630   2.172  1.00 98.64           H  
ATOM   3586  HG3 PRO A 235      -0.287 -13.328   3.195  1.00 98.64           H  
ATOM   3587  CD  PRO A 235       0.814 -12.643   1.451  1.00 98.64           C  
ATOM   3588  HD2 PRO A 235       0.341 -12.987   0.531  1.00 98.64           H  
ATOM   3589  HD3 PRO A 235       0.402 -11.675   1.736  1.00 98.64           H  
ATOM   3590  N   ASN A 236       4.634 -15.134   2.056  1.00 97.82           N  
ATOM   3591  H   ASN A 236       5.149 -14.547   2.697  1.00 97.82           H  
ATOM   3592  CA  ASN A 236       5.186 -16.471   1.786  1.00 97.82           C  
ATOM   3593  HA  ASN A 236       6.260 -16.426   1.967  1.00 97.82           H  
ATOM   3594  C   ASN A 236       5.003 -16.938   0.323  1.00 97.82           C  
ATOM   3595  CB  ASN A 236       4.587 -17.466   2.798  1.00 97.82           C  
ATOM   3596  HB2 ASN A 236       5.056 -18.441   2.667  1.00 97.82           H  
ATOM   3597  HB3 ASN A 236       3.520 -17.577   2.608  1.00 97.82           H  
ATOM   3598  O   ASN A 236       4.329 -17.937   0.051  1.00 97.82           O  
ATOM   3599  CG  ASN A 236       4.794 -17.047   4.238  1.00 97.82           C  
ATOM   3600  ND2 ASN A 236       3.733 -16.868   4.990  1.00 97.82           N  
ATOM   3601 HD21 ASN A 236       2.809 -17.053   4.627  1.00 97.82           H  
ATOM   3602 HD22 ASN A 236       3.911 -16.598   5.947  1.00 97.82           H  
ATOM   3603  OD1 ASN A 236       5.905 -16.882   4.703  1.00 97.82           O  
ATOM   3604  N   TYR A 237       5.526 -16.174  -0.639  1.00 98.04           N  
ATOM   3605  H   TYR A 237       6.059 -15.362  -0.363  1.00 98.04           H  
ATOM   3606  CA  TYR A 237       5.323 -16.405  -2.074  1.00 98.04           C  
ATOM   3607  HA  TYR A 237       5.134 -17.470  -2.209  1.00 98.04           H  
ATOM   3608  C   TYR A 237       6.572 -16.089  -2.924  1.00 98.04           C  
ATOM   3609  CB  TYR A 237       4.064 -15.655  -2.529  1.00 98.04           C  
ATOM   3610  HB2 TYR A 237       4.331 -14.619  -2.737  1.00 98.04           H  
ATOM   3611  HB3 TYR A 237       3.341 -15.645  -1.713  1.00 98.04           H  
ATOM   3612  O   TYR A 237       6.496 -15.429  -3.962  1.00 98.04           O  
ATOM   3613  CG  TYR A 237       3.384 -16.270  -3.736  1.00 98.04           C  
ATOM   3614  CD1 TYR A 237       3.591 -15.730  -5.015  1.00 98.04           C  
ATOM   3615  HD1 TYR A 237       4.228 -14.864  -5.112  1.00 98.04           H  
ATOM   3616  CD2 TYR A 237       2.553 -17.393  -3.577  1.00 98.04           C  
ATOM   3617  HD2 TYR A 237       2.420 -17.811  -2.590  1.00 98.04           H  
ATOM   3618  CE1 TYR A 237       3.005 -16.333  -6.145  1.00 98.04           C  
ATOM   3619  HE1 TYR A 237       3.194 -15.950  -7.136  1.00 98.04           H  
ATOM   3620  CE2 TYR A 237       1.918 -17.970  -4.695  1.00 98.04           C  
ATOM   3621  HE2 TYR A 237       1.264 -18.820  -4.568  1.00 98.04           H  
ATOM   3622  OH  TYR A 237       1.576 -18.018  -7.072  1.00 98.04           O  
ATOM   3623  HH  TYR A 237       0.981 -18.731  -6.829  1.00 98.04           H  
ATOM   3624  CZ  TYR A 237       2.160 -17.449  -5.985  1.00 98.04           C  
ATOM   3625  N   ALA A 238       7.742 -16.564  -2.486  1.00 96.73           N  
ATOM   3626  H   ALA A 238       7.755 -17.061  -1.607  1.00 96.73           H  
ATOM   3627  CA  ALA A 238       9.026 -16.369  -3.170  1.00 96.73           C  
ATOM   3628  HA  ALA A 238       9.256 -15.304  -3.207  1.00 96.73           H  
ATOM   3629  C   ALA A 238       9.060 -16.886  -4.619  1.00 96.73           C  
ATOM   3630  CB  ALA A 238      10.106 -17.059  -2.338  1.00 96.73           C  
ATOM   3631  HB1 ALA A 238      10.327 -16.447  -1.463  1.00 96.73           H  
ATOM   3632  HB2 ALA A 238      11.015 -17.160  -2.930  1.00 96.73           H  
ATOM   3633  HB3 ALA A 238       9.782 -18.049  -2.017  1.00 96.73           H  
ATOM   3634  O   ALA A 238       9.767 -16.346  -5.464  1.00 96.73           O  
ATOM   3635  N   GLN A 239       8.251 -17.893  -4.946  1.00 96.95           N  
ATOM   3636  H   GLN A 239       7.666 -18.281  -4.220  1.00 96.95           H  
ATOM   3637  CA  GLN A 239       8.188 -18.490  -6.280  1.00 96.95           C  
ATOM   3638  HA  GLN A 239       9.212 -18.719  -6.576  1.00 96.95           H  
ATOM   3639  C   GLN A 239       7.632 -17.562  -7.376  1.00 96.95           C  
ATOM   3640  CB  GLN A 239       7.415 -19.820  -6.232  1.00 96.95           C  
ATOM   3641  HB2 GLN A 239       7.836 -20.461  -5.458  1.00 96.95           H  
ATOM   3642  HB3 GLN A 239       7.580 -20.324  -7.184  1.00 96.95           H  
ATOM   3643  O   GLN A 239       7.579 -17.974  -8.533  1.00 96.95           O  
ATOM   3644  CG  GLN A 239       5.890 -19.700  -6.031  1.00 96.95           C  
ATOM   3645  HG2 GLN A 239       5.440 -20.609  -6.431  1.00 96.95           H  
ATOM   3646  HG3 GLN A 239       5.482 -18.866  -6.602  1.00 96.95           H  
ATOM   3647  CD  GLN A 239       5.444 -19.574  -4.577  1.00 96.95           C  
ATOM   3648  NE2 GLN A 239       4.222 -19.933  -4.272  1.00 96.95           N  
ATOM   3649 HE21 GLN A 239       3.970 -19.811  -3.302  1.00 96.95           H  
ATOM   3650 HE22 GLN A 239       3.573 -20.211  -4.995  1.00 96.95           H  
ATOM   3651  OE1 GLN A 239       6.167 -19.189  -3.676  1.00 96.95           O  
ATOM   3652  N   ALA A 240       7.174 -16.347  -7.045  1.00 97.33           N  
ATOM   3653  H   ALA A 240       7.228 -16.051  -6.081  1.00 97.33           H  
ATOM   3654  CA  ALA A 240       6.729 -15.378  -8.050  1.00 97.33           C  
ATOM   3655  HA  ALA A 240       5.939 -15.831  -8.649  1.00 97.33           H  
ATOM   3656  C   ALA A 240       7.841 -14.950  -9.018  1.00 97.33           C  
ATOM   3657  CB  ALA A 240       6.166 -14.143  -7.348  1.00 97.33           C  
ATOM   3658  HB1 ALA A 240       5.200 -14.383  -6.904  1.00 97.33           H  
ATOM   3659  HB2 ALA A 240       6.022 -13.346  -8.077  1.00 97.33           H  
ATOM   3660  HB3 ALA A 240       6.857 -13.796  -6.579  1.00 97.33           H  
ATOM   3661  O   ALA A 240       7.523 -14.636 -10.174  1.00 97.33           O  
ATOM   3662  N   ASP A 241       9.089 -14.940  -8.531  1.00 96.98           N  
ATOM   3663  H   ASP A 241       9.219 -15.221  -7.570  1.00 96.98           H  
ATOM   3664  CA  ASP A 241      10.311 -14.641  -9.280  1.00 96.98           C  
ATOM   3665  HA  ASP A 241      11.078 -14.397  -8.545  1.00 96.98           H  
ATOM   3666  C   ASP A 241      10.189 -13.399 -10.175  1.00 96.98           C  
ATOM   3667  CB  ASP A 241      10.801 -15.907  -9.984  1.00 96.98           C  
ATOM   3668  HB2 ASP A 241      10.077 -16.193 -10.747  1.00 96.98           H  
ATOM   3669  HB3 ASP A 241      10.862 -16.715  -9.255  1.00 96.98           H  
ATOM   3670  O   ASP A 241      10.379 -13.444 -11.392  1.00 96.98           O  
ATOM   3671  CG  ASP A 241      12.177 -15.737 -10.624  1.00 96.98           C  
ATOM   3672  OD1 ASP A 241      13.014 -14.939 -10.135  1.00 96.98           O  
ATOM   3673  OD2 ASP A 241      12.422 -16.459 -11.612  1.00 96.98           O  
ATOM   3674  N   ASP A 242       9.776 -12.277  -9.577  1.00 96.49           N  
ATOM   3675  H   ASP A 242       9.598 -12.290  -8.583  1.00 96.49           H  
ATOM   3676  CA  ASP A 242       9.469 -11.058 -10.321  1.00 96.49           C  
ATOM   3677  HA  ASP A 242      10.054 -11.085 -11.241  1.00 96.49           H  
ATOM   3678  C   ASP A 242       9.792  -9.770  -9.539  1.00 96.49           C  
ATOM   3679  CB  ASP A 242       7.998 -11.087 -10.733  1.00 96.49           C  
ATOM   3680  HB2 ASP A 242       7.364 -10.885  -9.870  1.00 96.49           H  
ATOM   3681  HB3 ASP A 242       7.761 -12.086 -11.098  1.00 96.49           H  
ATOM   3682  O   ASP A 242       9.457  -9.676  -8.352  1.00 96.49           O  
ATOM   3683  CG  ASP A 242       7.714 -10.083 -11.844  1.00 96.49           C  
ATOM   3684  OD1 ASP A 242       7.592  -8.882 -11.525  1.00 96.49           O  
ATOM   3685  OD2 ASP A 242       7.581 -10.526 -13.006  1.00 96.49           O  
ATOM   3686  N   PRO A 243      10.377  -8.740 -10.189  1.00 95.76           N  
ATOM   3687  CA  PRO A 243      10.697  -7.467  -9.536  1.00 95.76           C  
ATOM   3688  HA  PRO A 243      11.391  -7.669  -8.720  1.00 95.76           H  
ATOM   3689  C   PRO A 243       9.480  -6.714  -8.977  1.00 95.76           C  
ATOM   3690  CB  PRO A 243      11.414  -6.628 -10.598  1.00 95.76           C  
ATOM   3691  HB2 PRO A 243      10.697  -6.006 -11.134  1.00 95.76           H  
ATOM   3692  HB3 PRO A 243      12.199  -6.012 -10.160  1.00 95.76           H  
ATOM   3693  O   PRO A 243       9.611  -5.885  -8.073  1.00 95.76           O  
ATOM   3694  CG  PRO A 243      11.989  -7.668 -11.553  1.00 95.76           C  
ATOM   3695  HG2 PRO A 243      12.918  -8.064 -11.143  1.00 95.76           H  
ATOM   3696  HG3 PRO A 243      12.147  -7.261 -12.552  1.00 95.76           H  
ATOM   3697  CD  PRO A 243      10.922  -8.753 -11.542  1.00 95.76           C  
ATOM   3698  HD2 PRO A 243      11.392  -9.704 -11.793  1.00 95.76           H  
ATOM   3699  HD3 PRO A 243      10.135  -8.513 -12.257  1.00 95.76           H  
ATOM   3700  N   THR A 244       8.289  -6.994  -9.513  1.00 96.72           N  
ATOM   3701  H   THR A 244       8.242  -7.683 -10.250  1.00 96.72           H  
ATOM   3702  CA  THR A 244       7.021  -6.390  -9.080  1.00 96.72           C  
ATOM   3703  HA  THR A 244       7.210  -5.354  -8.799  1.00 96.72           H  
ATOM   3704  C   THR A 244       6.420  -7.067  -7.849  1.00 96.72           C  
ATOM   3705  CB  THR A 244       5.978  -6.360 -10.212  1.00 96.72           C  
ATOM   3706  HB  THR A 244       5.109  -5.803  -9.862  1.00 96.72           H  
ATOM   3707  O   THR A 244       5.394  -6.607  -7.357  1.00 96.72           O  
ATOM   3708  CG2 THR A 244       6.497  -5.680 -11.478  1.00 96.72           C  
ATOM   3709 HG21 THR A 244       7.339  -6.230 -11.899  1.00 96.72           H  
ATOM   3710 HG22 THR A 244       6.805  -4.661 -11.242  1.00 96.72           H  
ATOM   3711 HG23 THR A 244       5.693  -5.643 -12.213  1.00 96.72           H  
ATOM   3712  OG1 THR A 244       5.549  -7.655 -10.566  1.00 96.72           O  
ATOM   3713  HG1 THR A 244       6.295  -8.091 -10.982  1.00 96.72           H  
ATOM   3714  N   VAL A 245       7.026  -8.139  -7.325  1.00 98.63           N  
ATOM   3715  H   VAL A 245       7.878  -8.475  -7.750  1.00 98.63           H  
ATOM   3716  CA  VAL A 245       6.456  -8.927  -6.224  1.00 98.63           C  
ATOM   3717  HA  VAL A 245       5.544  -8.447  -5.869  1.00 98.63           H  
ATOM   3718  C   VAL A 245       7.423  -8.996  -5.050  1.00 98.63           C  
ATOM   3719  CB  VAL A 245       6.065 -10.339  -6.693  1.00 98.63           C  
ATOM   3720  HB  VAL A 245       6.961 -10.888  -6.984  1.00 98.63           H  
ATOM   3721  O   VAL A 245       8.521  -9.536  -5.171  1.00 98.63           O  
ATOM   3722  CG1 VAL A 245       5.356 -11.101  -5.565  1.00 98.63           C  
ATOM   3723 HG11 VAL A 245       4.492 -10.534  -5.220  1.00 98.63           H  
ATOM   3724 HG12 VAL A 245       5.020 -12.076  -5.919  1.00 98.63           H  
ATOM   3725 HG13 VAL A 245       6.038 -11.265  -4.730  1.00 98.63           H  
ATOM   3726  CG2 VAL A 245       5.129 -10.309  -7.908  1.00 98.63           C  
ATOM   3727 HG21 VAL A 245       4.890 -11.331  -8.205  1.00 98.63           H  
ATOM   3728 HG22 VAL A 245       5.614  -9.816  -8.750  1.00 98.63           H  
ATOM   3729 HG23 VAL A 245       4.212  -9.770  -7.668  1.00 98.63           H  
ATOM   3730  N   ILE A 246       6.989  -8.503  -3.892  1.00 98.86           N  
ATOM   3731  H   ILE A 246       6.077  -8.069  -3.878  1.00 98.86           H  
ATOM   3732  CA  ILE A 246       7.682  -8.627  -2.607  1.00 98.86           C  
ATOM   3733  HA  ILE A 246       8.720  -8.911  -2.779  1.00 98.86           H  
ATOM   3734  C   ILE A 246       7.002  -9.741  -1.805  1.00 98.86           C  
ATOM   3735  CB  ILE A 246       7.682  -7.274  -1.859  1.00 98.86           C  
ATOM   3736  HB  ILE A 246       6.645  -6.981  -1.692  1.00 98.86           H  
ATOM   3737  O   ILE A 246       5.792  -9.696  -1.578  1.00 98.86           O  
ATOM   3738  CG1 ILE A 246       8.377  -6.175  -2.701  1.00 98.86           C  
ATOM   3739 HG12 ILE A 246       9.431  -6.426  -2.825  1.00 98.86           H  
ATOM   3740 HG13 ILE A 246       7.926  -6.134  -3.693  1.00 98.86           H  
ATOM   3741  CG2 ILE A 246       8.372  -7.420  -0.490  1.00 98.86           C  
ATOM   3742 HG21 ILE A 246       7.875  -8.174   0.122  1.00 98.86           H  
ATOM   3743 HG22 ILE A 246       9.417  -7.695  -0.630  1.00 98.86           H  
ATOM   3744 HG23 ILE A 246       8.328  -6.481   0.062  1.00 98.86           H  
ATOM   3745  CD1 ILE A 246       8.269  -4.762  -2.114  1.00 98.86           C  
ATOM   3746 HD11 ILE A 246       7.223  -4.507  -1.946  1.00 98.86           H  
ATOM   3747 HD12 ILE A 246       8.697  -4.047  -2.817  1.00 98.86           H  
ATOM   3748 HD13 ILE A 246       8.820  -4.689  -1.176  1.00 98.86           H  
ATOM   3749  N   SER A 247       7.777 -10.738  -1.373  1.00 98.76           N  
ATOM   3750  H   SER A 247       8.767 -10.702  -1.573  1.00 98.76           H  
ATOM   3751  CA  SER A 247       7.292 -11.853  -0.553  1.00 98.76           C  
ATOM   3752  HA  SER A 247       6.204 -11.898  -0.600  1.00 98.76           H  
ATOM   3753  C   SER A 247       7.720 -11.676   0.897  1.00 98.76           C  
ATOM   3754  CB  SER A 247       7.810 -13.182  -1.102  1.00 98.76           C  
ATOM   3755  HB2 SER A 247       7.330 -13.382  -2.060  1.00 98.76           H  
ATOM   3756  HB3 SER A 247       8.889 -13.128  -1.244  1.00 98.76           H  
ATOM   3757  O   SER A 247       8.904 -11.812   1.189  1.00 98.76           O  
ATOM   3758  OG  SER A 247       7.517 -14.229  -0.199  1.00 98.76           O  
ATOM   3759  HG  SER A 247       8.217 -14.245   0.458  1.00 98.76           H  
ATOM   3760  N   VAL A 248       6.777 -11.425   1.803  1.00 98.82           N  
ATOM   3761  H   VAL A 248       5.817 -11.385   1.490  1.00 98.82           H  
ATOM   3762  CA  VAL A 248       7.051 -11.276   3.241  1.00 98.82           C  
ATOM   3763  HA  VAL A 248       8.044 -10.841   3.358  1.00 98.82           H  
ATOM   3764  C   VAL A 248       7.039 -12.650   3.915  1.00 98.82           C  
ATOM   3765  CB  VAL A 248       6.054 -10.306   3.902  1.00 98.82           C  
ATOM   3766  HB  VAL A 248       5.048 -10.722   3.848  1.00 98.82           H  
ATOM   3767  O   VAL A 248       6.028 -13.347   3.837  1.00 98.82           O  
ATOM   3768  CG1 VAL A 248       6.416 -10.066   5.368  1.00 98.82           C  
ATOM   3769 HG11 VAL A 248       6.293 -10.995   5.925  1.00 98.82           H  
ATOM   3770 HG12 VAL A 248       5.745  -9.322   5.799  1.00 98.82           H  
ATOM   3771 HG13 VAL A 248       7.445  -9.719   5.460  1.00 98.82           H  
ATOM   3772  CG2 VAL A 248       6.056  -8.945   3.195  1.00 98.82           C  
ATOM   3773 HG21 VAL A 248       7.062  -8.525   3.203  1.00 98.82           H  
ATOM   3774 HG22 VAL A 248       5.727  -9.064   2.163  1.00 98.82           H  
ATOM   3775 HG23 VAL A 248       5.370  -8.266   3.701  1.00 98.82           H  
ATOM   3776  N   SER A 249       8.140 -13.061   4.554  1.00 97.88           N  
ATOM   3777  H   SER A 249       8.962 -12.474   4.534  1.00 97.88           H  
ATOM   3778  CA  SER A 249       8.274 -14.418   5.127  1.00 97.88           C  
ATOM   3779  HA  SER A 249       7.505 -15.054   4.689  1.00 97.88           H  
ATOM   3780  C   SER A 249       8.070 -14.511   6.642  1.00 97.88           C  
ATOM   3781  CB  SER A 249       9.608 -15.047   4.725  1.00 97.88           C  
ATOM   3782  HB2 SER A 249       9.654 -16.070   5.097  1.00 97.88           H  
ATOM   3783  HB3 SER A 249       9.669 -15.076   3.637  1.00 97.88           H  
ATOM   3784  O   SER A 249       7.879 -15.601   7.183  1.00 97.88           O  
ATOM   3785  OG  SER A 249      10.696 -14.311   5.239  1.00 97.88           O  
ATOM   3786  HG  SER A 249      11.487 -14.655   4.818  1.00 97.88           H  
ATOM   3787  N   ASN A 250       8.080 -13.386   7.358  1.00 98.40           N  
ATOM   3788  H   ASN A 250       8.238 -12.509   6.882  1.00 98.40           H  
ATOM   3789  CA  ASN A 250       7.818 -13.346   8.795  1.00 98.40           C  
ATOM   3790  HA  ASN A 250       7.122 -14.149   9.037  1.00 98.40           H  
ATOM   3791  C   ASN A 250       7.126 -12.039   9.210  1.00 98.40           C  
ATOM   3792  CB  ASN A 250       9.128 -13.633   9.554  1.00 98.40           C  
ATOM   3793  HB2 ASN A 250       8.889 -13.890  10.586  1.00 98.40           H  
ATOM   3794  HB3 ASN A 250       9.618 -14.503   9.116  1.00 98.40           H  
ATOM   3795  O   ASN A 250       6.682 -11.262   8.370  1.00 98.40           O  
ATOM   3796  CG  ASN A 250      10.122 -12.491   9.574  1.00 98.40           C  
ATOM   3797  ND2 ASN A 250      11.155 -12.639  10.367  1.00 98.40           N  
ATOM   3798 HD21 ASN A 250      11.248 -13.500  10.886  1.00 98.40           H  
ATOM   3799 HD22 ASN A 250      11.831 -11.890  10.420  1.00 98.40           H  
ATOM   3800  OD1 ASN A 250       9.988 -11.478   8.911  1.00 98.40           O  
ATOM   3801  N   GLY A 251       6.974 -11.820  10.514  1.00 98.54           N  
ATOM   3802  H   GLY A 251       7.433 -12.430  11.176  1.00 98.54           H  
ATOM   3803  CA  GLY A 251       6.232 -10.686  11.044  1.00 98.54           C  
ATOM   3804  HA2 GLY A 251       5.236 -11.054  11.291  1.00 98.54           H  
ATOM   3805  HA3 GLY A 251       6.126  -9.899  10.297  1.00 98.54           H  
ATOM   3806  C   GLY A 251       6.867 -10.069  12.285  1.00 98.54           C  
ATOM   3807  O   GLY A 251       8.028 -10.317  12.615  1.00 98.54           O  
ATOM   3808  N   VAL A 252       6.087  -9.274  13.010  1.00 98.76           N  
ATOM   3809  H   VAL A 252       5.115  -9.201  12.744  1.00 98.76           H  
ATOM   3810  CA  VAL A 252       6.521  -8.531  14.196  1.00 98.76           C  
ATOM   3811  HA  VAL A 252       7.448  -8.968  14.566  1.00 98.76           H  
ATOM   3812  C   VAL A 252       5.511  -8.636  15.341  1.00 98.76           C  
ATOM   3813  CB  VAL A 252       6.841  -7.061  13.854  1.00 98.76           C  
ATOM   3814  HB  VAL A 252       7.303  -6.617  14.736  1.00 98.76           H  
ATOM   3815  O   VAL A 252       4.370  -9.059  15.168  1.00 98.76           O  
ATOM   3816  CG1 VAL A 252       7.841  -6.945  12.696  1.00 98.76           C  
ATOM   3817 HG11 VAL A 252       8.216  -5.923  12.640  1.00 98.76           H  
ATOM   3818 HG12 VAL A 252       7.361  -7.186  11.748  1.00 98.76           H  
ATOM   3819 HG13 VAL A 252       8.676  -7.630  12.845  1.00 98.76           H  
ATOM   3820  CG2 VAL A 252       5.606  -6.231  13.503  1.00 98.76           C  
ATOM   3821 HG21 VAL A 252       5.169  -6.577  12.567  1.00 98.76           H  
ATOM   3822 HG22 VAL A 252       5.905  -5.190  13.378  1.00 98.76           H  
ATOM   3823 HG23 VAL A 252       4.863  -6.273  14.299  1.00 98.76           H  
ATOM   3824  N   ILE A 253       5.945  -8.246  16.533  1.00 98.72           N  
ATOM   3825  H   ILE A 253       6.904  -7.939  16.605  1.00 98.72           H  
ATOM   3826  CA  ILE A 253       5.106  -8.064  17.717  1.00 98.72           C  
ATOM   3827  HA  ILE A 253       4.069  -8.288  17.467  1.00 98.72           H  
ATOM   3828  C   ILE A 253       5.202  -6.591  18.108  1.00 98.72           C  
ATOM   3829  CB  ILE A 253       5.536  -9.001  18.866  1.00 98.72           C  
ATOM   3830  HB  ILE A 253       6.528  -8.693  19.196  1.00 98.72           H  
ATOM   3831  O   ILE A 253       6.311  -6.080  18.294  1.00 98.72           O  
ATOM   3832  CG1 ILE A 253       5.617 -10.471  18.388  1.00 98.72           C  
ATOM   3833 HG12 ILE A 253       4.646 -10.777  17.998  1.00 98.72           H  
ATOM   3834 HG13 ILE A 253       6.344 -10.540  17.579  1.00 98.72           H  
ATOM   3835  CG2 ILE A 253       4.569  -8.845  20.053  1.00 98.72           C  
ATOM   3836 HG21 ILE A 253       4.896  -9.447  20.900  1.00 98.72           H  
ATOM   3837 HG22 ILE A 253       3.563  -9.147  19.761  1.00 98.72           H  
ATOM   3838 HG23 ILE A 253       4.541  -7.808  20.388  1.00 98.72           H  
ATOM   3839  CD1 ILE A 253       6.064 -11.479  19.453  1.00 98.72           C  
ATOM   3840 HD11 ILE A 253       6.222 -12.450  18.983  1.00 98.72           H  
ATOM   3841 HD12 ILE A 253       5.297 -11.588  20.220  1.00 98.72           H  
ATOM   3842 HD13 ILE A 253       6.998 -11.152  19.910  1.00 98.72           H  
ATOM   3843  N   LEU A 254       4.054  -5.922  18.207  1.00 98.21           N  
ATOM   3844  H   LEU A 254       3.193  -6.427  18.055  1.00 98.21           H  
ATOM   3845  CA  LEU A 254       3.953  -4.508  18.576  1.00 98.21           C  
ATOM   3846  HA  LEU A 254       4.768  -3.962  18.100  1.00 98.21           H  
ATOM   3847  C   LEU A 254       4.099  -4.298  20.090  1.00 98.21           C  
ATOM   3848  CB  LEU A 254       2.627  -3.925  18.060  1.00 98.21           C  
ATOM   3849  HB2 LEU A 254       2.585  -2.872  18.339  1.00 98.21           H  
ATOM   3850  HB3 LEU A 254       1.809  -4.435  18.568  1.00 98.21           H  
ATOM   3851  O   LEU A 254       3.996  -5.245  20.874  1.00 98.21           O  
ATOM   3852  CG  LEU A 254       2.391  -4.029  16.544  1.00 98.21           C  
ATOM   3853  HG  LEU A 254       2.260  -5.079  16.283  1.00 98.21           H  
ATOM   3854  CD1 LEU A 254       1.113  -3.277  16.178  1.00 98.21           C  
ATOM   3855 HD11 LEU A 254       0.912  -3.373  15.111  1.00 98.21           H  
ATOM   3856 HD12 LEU A 254       1.215  -2.222  16.432  1.00 98.21           H  
ATOM   3857 HD13 LEU A 254       0.265  -3.686  16.728  1.00 98.21           H  
ATOM   3858  CD2 LEU A 254       3.539  -3.459  15.706  1.00 98.21           C  
ATOM   3859 HD21 LEU A 254       3.269  -3.491  14.651  1.00 98.21           H  
ATOM   3860 HD22 LEU A 254       3.740  -2.431  16.005  1.00 98.21           H  
ATOM   3861 HD23 LEU A 254       4.440  -4.058  15.846  1.00 98.21           H  
ATOM   3862  N   SER A 255       4.308  -3.052  20.519  1.00 96.76           N  
ATOM   3863  H   SER A 255       4.386  -2.315  19.832  1.00 96.76           H  
ATOM   3864  CA  SER A 255       4.485  -2.695  21.936  1.00 96.76           C  
ATOM   3865  HA  SER A 255       5.347  -3.238  22.322  1.00 96.76           H  
ATOM   3866  C   SER A 255       3.283  -3.070  22.813  1.00 96.76           C  
ATOM   3867  CB  SER A 255       4.770  -1.196  22.059  1.00 96.76           C  
ATOM   3868  HB2 SER A 255       5.600  -0.926  21.405  1.00 96.76           H  
ATOM   3869  HB3 SER A 255       5.044  -0.971  23.089  1.00 96.76           H  
ATOM   3870  O   SER A 255       3.451  -3.447  23.973  1.00 96.76           O  
ATOM   3871  OG  SER A 255       3.630  -0.443  21.714  1.00 96.76           O  
ATOM   3872  HG  SER A 255       3.822   0.020  20.895  1.00 96.76           H  
ATOM   3873  N   ASN A 256       2.078  -3.065  22.239  1.00 95.79           N  
ATOM   3874  H   ASN A 256       2.028  -2.700  21.298  1.00 95.79           H  
ATOM   3875  CA  ASN A 256       0.837  -3.499  22.882  1.00 95.79           C  
ATOM   3876  HA  ASN A 256       0.905  -3.232  23.937  1.00 95.79           H  
ATOM   3877  C   ASN A 256       0.614  -5.030  22.847  1.00 95.79           C  
ATOM   3878  CB  ASN A 256      -0.335  -2.698  22.285  1.00 95.79           C  
ATOM   3879  HB2 ASN A 256      -1.224  -2.864  22.894  1.00 95.79           H  
ATOM   3880  HB3 ASN A 256      -0.099  -1.635  22.311  1.00 95.79           H  
ATOM   3881  O   ASN A 256      -0.487  -5.495  23.128  1.00 95.79           O  
ATOM   3882  CG  ASN A 256      -0.672  -3.085  20.855  1.00 95.79           C  
ATOM   3883  ND2 ASN A 256      -1.654  -2.455  20.259  1.00 95.79           N  
ATOM   3884 HD21 ASN A 256      -2.126  -1.687  20.716  1.00 95.79           H  
ATOM   3885 HD22 ASN A 256      -1.835  -2.675  19.290  1.00 95.79           H  
ATOM   3886  OD1 ASN A 256      -0.086  -3.978  20.261  1.00 95.79           O  
ATOM   3887  N   SER A 257       1.642  -5.819  22.508  1.00 97.12           N  
ATOM   3888  H   SER A 257       2.503  -5.362  22.241  1.00 97.12           H  
ATOM   3889  CA  SER A 257       1.606  -7.285  22.349  1.00 97.12           C  
ATOM   3890  HA  SER A 257       2.630  -7.588  22.132  1.00 97.12           H  
ATOM   3891  C   SER A 257       0.782  -7.812  21.164  1.00 97.12           C  
ATOM   3892  CB  SER A 257       1.219  -7.990  23.658  1.00 97.12           C  
ATOM   3893  HB2 SER A 257       1.351  -9.066  23.543  1.00 97.12           H  
ATOM   3894  HB3 SER A 257       0.172  -7.795  23.891  1.00 97.12           H  
ATOM   3895  O   SER A 257       0.611  -9.026  21.034  1.00 97.12           O  
ATOM   3896  OG  SER A 257       2.035  -7.539  24.722  1.00 97.12           O  
ATOM   3897  HG  SER A 257       2.016  -6.579  24.705  1.00 97.12           H  
ATOM   3898  N   THR A 258       0.304  -6.943  20.266  1.00 97.94           N  
ATOM   3899  H   THR A 258       0.445  -5.954  20.417  1.00 97.94           H  
ATOM   3900  CA  THR A 258      -0.373  -7.374  19.033  1.00 97.94           C  
ATOM   3901  HA  THR A 258      -1.171  -8.065  19.307  1.00 97.94           H  
ATOM   3902  C   THR A 258       0.609  -8.096  18.116  1.00 97.94           C  
ATOM   3903  CB  THR A 258      -1.018  -6.202  18.282  1.00 97.94           C  
ATOM   3904  HB  THR A 258      -0.251  -5.480  18.001  1.00 97.94           H  
ATOM   3905  O   THR A 258       1.686  -7.582  17.810  1.00 97.94           O  
ATOM   3906  CG2 THR A 258      -1.782  -6.630  17.030  1.00 97.94           C  
ATOM   3907 HG21 THR A 258      -2.531  -7.380  17.285  1.00 97.94           H  
ATOM   3908 HG22 THR A 258      -2.281  -5.759  16.603  1.00 97.94           H  
ATOM   3909 HG23 THR A 258      -1.095  -7.029  16.283  1.00 97.94           H  
ATOM   3910  OG1 THR A 258      -1.953  -5.582  19.125  1.00 97.94           O  
ATOM   3911  HG1 THR A 258      -1.442  -4.991  19.683  1.00 97.94           H  
ATOM   3912  N   VAL A 259       0.224  -9.286  17.650  1.00 98.45           N  
ATOM   3913  H   VAL A 259      -0.670  -9.650  17.946  1.00 98.45           H  
ATOM   3914  CA  VAL A 259       1.003 -10.064  16.681  1.00 98.45           C  
ATOM   3915  HA  VAL A 259       2.060  -9.832  16.813  1.00 98.45           H  
ATOM   3916  C   VAL A 259       0.612  -9.667  15.262  1.00 98.45           C  
ATOM   3917  CB  VAL A 259       0.842 -11.579  16.900  1.00 98.45           C  
ATOM   3918  HB  VAL A 259      -0.214 -11.845  16.846  1.00 98.45           H  
ATOM   3919  O   VAL A 259      -0.515  -9.900  14.817  1.00 98.45           O  
ATOM   3920  CG1 VAL A 259       1.605 -12.378  15.836  1.00 98.45           C  
ATOM   3921 HG11 VAL A 259       1.152 -12.237  14.854  1.00 98.45           H  
ATOM   3922 HG12 VAL A 259       2.644 -12.052  15.799  1.00 98.45           H  
ATOM   3923 HG13 VAL A 259       1.564 -13.442  16.069  1.00 98.45           H  
ATOM   3924  CG2 VAL A 259       1.380 -11.991  18.277  1.00 98.45           C  
ATOM   3925 HG21 VAL A 259       1.258 -13.065  18.415  1.00 98.45           H  
ATOM   3926 HG22 VAL A 259       0.829 -11.479  19.067  1.00 98.45           H  
ATOM   3927 HG23 VAL A 259       2.436 -11.734  18.360  1.00 98.45           H  
ATOM   3928  N   ILE A 260       1.584  -9.133  14.532  1.00 98.58           N  
ATOM   3929  H   ILE A 260       2.485  -8.992  14.965  1.00 98.58           H  
ATOM   3930  CA  ILE A 260       1.520  -8.911  13.094  1.00 98.58           C  
ATOM   3931  HA  ILE A 260       0.485  -8.931  12.751  1.00 98.58           H  
ATOM   3932  C   ILE A 260       2.277 -10.068  12.446  1.00 98.58           C  
ATOM   3933  CB  ILE A 260       2.122  -7.532  12.747  1.00 98.58           C  
ATOM   3934  HB  ILE A 260       3.185  -7.569  12.986  1.00 98.58           H  
ATOM   3935  O   ILE A 260       3.497 -10.037  12.351  1.00 98.58           O  
ATOM   3936  CG1 ILE A 260       1.528  -6.362  13.558  1.00 98.58           C  
ATOM   3937 HG12 ILE A 260       2.002  -5.434  13.238  1.00 98.58           H  
ATOM   3938 HG13 ILE A 260       1.779  -6.505  14.609  1.00 98.58           H  
ATOM   3939  CG2 ILE A 260       1.996  -7.257  11.245  1.00 98.58           C  
ATOM   3940 HG21 ILE A 260       2.546  -6.350  10.995  1.00 98.58           H  
ATOM   3941 HG22 ILE A 260       0.954  -7.120  10.956  1.00 98.58           H  
ATOM   3942 HG23 ILE A 260       2.429  -8.083  10.681  1.00 98.58           H  
ATOM   3943  CD1 ILE A 260       0.008  -6.191  13.451  1.00 98.58           C  
ATOM   3944 HD11 ILE A 260      -0.282  -5.942  12.430  1.00 98.58           H  
ATOM   3945 HD12 ILE A 260      -0.501  -7.102  13.766  1.00 98.58           H  
ATOM   3946 HD13 ILE A 260      -0.299  -5.376  14.105  1.00 98.58           H  
ATOM   3947  N   ASP A 261       1.577 -11.131  12.055  1.00 98.60           N  
ATOM   3948  H   ASP A 261       0.571 -11.100  12.136  1.00 98.60           H  
ATOM   3949  CA  ASP A 261       2.183 -12.230  11.290  1.00 98.60           C  
ATOM   3950  HA  ASP A 261       3.106 -12.523  11.790  1.00 98.60           H  
ATOM   3951  C   ASP A 261       2.572 -11.783   9.862  1.00 98.60           C  
ATOM   3952  CB  ASP A 261       1.245 -13.452  11.304  1.00 98.60           C  
ATOM   3953  HB2 ASP A 261       1.116 -13.775  12.337  1.00 98.60           H  
ATOM   3954  HB3 ASP A 261       1.707 -14.273  10.757  1.00 98.60           H  
ATOM   3955  O   ASP A 261       2.343 -10.638   9.477  1.00 98.60           O  
ATOM   3956  CG  ASP A 261      -0.127 -13.151  10.695  1.00 98.60           C  
ATOM   3957  OD1 ASP A 261      -0.175 -12.452   9.666  1.00 98.60           O  
ATOM   3958  OD2 ASP A 261      -1.151 -13.519  11.309  1.00 98.60           O  
ATOM   3959  N   ALA A 262       3.153 -12.680   9.059  1.00 98.59           N  
ATOM   3960  H   ALA A 262       3.299 -13.622   9.393  1.00 98.59           H  
ATOM   3961  CA  ALA A 262       3.577 -12.362   7.691  1.00 98.59           C  
ATOM   3962  HA  ALA A 262       4.321 -11.567   7.729  1.00 98.59           H  
ATOM   3963  C   ALA A 262       2.429 -11.859   6.795  1.00 98.59           C  
ATOM   3964  CB  ALA A 262       4.224 -13.613   7.085  1.00 98.59           C  
ATOM   3965  HB1 ALA A 262       5.065 -13.937   7.698  1.00 98.59           H  
ATOM   3966  HB2 ALA A 262       3.492 -14.418   7.011  1.00 98.59           H  
ATOM   3967  HB3 ALA A 262       4.593 -13.380   6.087  1.00 98.59           H  
ATOM   3968  O   ALA A 262       2.655 -11.017   5.928  1.00 98.59           O  
ATOM   3969  N   VAL A 263       1.201 -12.341   7.024  1.00 98.76           N  
ATOM   3970  H   VAL A 263       1.052 -12.895   7.855  1.00 98.76           H  
ATOM   3971  CA  VAL A 263       0.006 -11.930   6.274  1.00 98.76           C  
ATOM   3972  HA  VAL A 263       0.224 -11.943   5.206  1.00 98.76           H  
ATOM   3973  C   VAL A 263      -0.368 -10.499   6.633  1.00 98.76           C  
ATOM   3974  CB  VAL A 263      -1.182 -12.877   6.541  1.00 98.76           C  
ATOM   3975  HB  VAL A 263      -1.496 -12.798   7.581  1.00 98.76           H  
ATOM   3976  O   VAL A 263      -0.585  -9.680   5.750  1.00 98.76           O  
ATOM   3977  CG1 VAL A 263      -2.384 -12.514   5.670  1.00 98.76           C  
ATOM   3978 HG11 VAL A 263      -3.208 -13.200   5.864  1.00 98.76           H  
ATOM   3979 HG12 VAL A 263      -2.108 -12.577   4.617  1.00 98.76           H  
ATOM   3980 HG13 VAL A 263      -2.728 -11.504   5.894  1.00 98.76           H  
ATOM   3981  CG2 VAL A 263      -0.823 -14.342   6.259  1.00 98.76           C  
ATOM   3982 HG21 VAL A 263      -0.043 -14.678   6.943  1.00 98.76           H  
ATOM   3983 HG22 VAL A 263      -0.477 -14.460   5.233  1.00 98.76           H  
ATOM   3984 HG23 VAL A 263      -1.699 -14.971   6.419  1.00 98.76           H  
ATOM   3985  N   LYS A 264      -0.395 -10.161   7.925  1.00 98.73           N  
ATOM   3986  H   LYS A 264      -0.200 -10.882   8.605  1.00 98.73           H  
ATOM   3987  CA  LYS A 264      -0.702  -8.795   8.370  1.00 98.73           C  
ATOM   3988  HA  LYS A 264      -1.571  -8.441   7.815  1.00 98.73           H  
ATOM   3989  C   LYS A 264       0.427  -7.816   8.037  1.00 98.73           C  
ATOM   3990  CB  LYS A 264      -1.025  -8.790   9.868  1.00 98.73           C  
ATOM   3991  HB2 LYS A 264      -1.240  -7.766  10.175  1.00 98.73           H  
ATOM   3992  HB3 LYS A 264      -0.155  -9.148  10.419  1.00 98.73           H  
ATOM   3993  O   LYS A 264       0.166  -6.665   7.692  1.00 98.73           O  
ATOM   3994  CG  LYS A 264      -2.229  -9.677  10.215  1.00 98.73           C  
ATOM   3995  HG2 LYS A 264      -3.082  -9.414   9.589  1.00 98.73           H  
ATOM   3996  HG3 LYS A 264      -1.978 -10.720  10.022  1.00 98.73           H  
ATOM   3997  CD  LYS A 264      -2.619  -9.515  11.687  1.00 98.73           C  
ATOM   3998  HD2 LYS A 264      -1.742  -9.613  12.328  1.00 98.73           H  
ATOM   3999  HD3 LYS A 264      -3.038  -8.519  11.828  1.00 98.73           H  
ATOM   4000  CE  LYS A 264      -3.667 -10.562  12.075  1.00 98.73           C  
ATOM   4001  HE2 LYS A 264      -4.175 -10.221  12.977  1.00 98.73           H  
ATOM   4002  HE3 LYS A 264      -4.406 -10.627  11.276  1.00 98.73           H  
ATOM   4003  NZ  LYS A 264      -3.050 -11.891  12.323  1.00 98.73           N  
ATOM   4004  HZ1 LYS A 264      -3.738 -12.609  12.498  1.00 98.73           H  
ATOM   4005  HZ2 LYS A 264      -2.492 -12.227  11.552  1.00 98.73           H  
ATOM   4006  HZ3 LYS A 264      -2.405 -11.858  13.100  1.00 98.73           H  
ATOM   4007  N   ALA A 265       1.675  -8.278   8.080  1.00 98.80           N  
ATOM   4008  H   ALA A 265       1.821  -9.226   8.397  1.00 98.80           H  
ATOM   4009  CA  ALA A 265       2.851  -7.462   7.804  1.00 98.80           C  
ATOM   4010  HA  ALA A 265       2.820  -6.581   8.444  1.00 98.80           H  
ATOM   4011  C   ALA A 265       2.907  -6.964   6.353  1.00 98.80           C  
ATOM   4012  CB  ALA A 265       4.107  -8.262   8.155  1.00 98.80           C  
ATOM   4013  HB1 ALA A 265       4.976  -7.635   7.957  1.00 98.80           H  
ATOM   4014  HB2 ALA A 265       4.105  -8.540   9.209  1.00 98.80           H  
ATOM   4015  HB3 ALA A 265       4.161  -9.165   7.546  1.00 98.80           H  
ATOM   4016  O   ALA A 265       3.553  -5.947   6.092  1.00 98.80           O  
ATOM   4017  N   THR A 266       2.200  -7.604   5.409  1.00 98.86           N  
ATOM   4018  H   THR A 266       1.685  -8.440   5.644  1.00 98.86           H  
ATOM   4019  CA  THR A 266       2.129  -7.099   4.030  1.00 98.86           C  
ATOM   4020  HA  THR A 266       3.144  -7.056   3.636  1.00 98.86           H  
ATOM   4021  C   THR A 266       1.556  -5.690   3.956  1.00 98.86           C  
ATOM   4022  CB  THR A 266       1.300  -7.983   3.090  1.00 98.86           C  
ATOM   4023  HB  THR A 266       1.377  -7.568   2.085  1.00 98.86           H  
ATOM   4024  O   THR A 266       1.960  -4.930   3.081  1.00 98.86           O  
ATOM   4025  CG2 THR A 266       1.800  -9.420   3.044  1.00 98.86           C  
ATOM   4026 HG21 THR A 266       2.889  -9.449   3.010  1.00 98.86           H  
ATOM   4027 HG22 THR A 266       1.403  -9.877   2.138  1.00 98.86           H  
ATOM   4028 HG23 THR A 266       1.444  -9.972   3.914  1.00 98.86           H  
ATOM   4029  OG1 THR A 266      -0.058  -8.005   3.454  1.00 98.86           O  
ATOM   4030  HG1 THR A 266      -0.440  -7.131   3.342  1.00 98.86           H  
ATOM   4031  N   ALA A 267       0.644  -5.323   4.866  1.00 98.82           N  
ATOM   4032  H   ALA A 267       0.382  -5.979   5.587  1.00 98.82           H  
ATOM   4033  CA  ALA A 267       0.076  -3.980   4.921  1.00 98.82           C  
ATOM   4034  HA  ALA A 267      -0.353  -3.734   3.949  1.00 98.82           H  
ATOM   4035  C   ALA A 267       1.158  -2.932   5.217  1.00 98.82           C  
ATOM   4036  CB  ALA A 267      -1.053  -3.962   5.953  1.00 98.82           C  
ATOM   4037  HB1 ALA A 267      -1.830  -4.672   5.668  1.00 98.82           H  
ATOM   4038  HB2 ALA A 267      -1.487  -2.963   5.989  1.00 98.82           H  
ATOM   4039  HB3 ALA A 267      -0.673  -4.220   6.942  1.00 98.82           H  
ATOM   4040  O   ALA A 267       1.310  -1.975   4.455  1.00 98.82           O  
ATOM   4041  N   TRP A 268       1.977  -3.160   6.249  1.00 98.78           N  
ATOM   4042  H   TRP A 268       1.824  -3.978   6.823  1.00 98.78           H  
ATOM   4043  CA  TRP A 268       3.089  -2.269   6.582  1.00 98.78           C  
ATOM   4044  HA  TRP A 268       2.710  -1.252   6.679  1.00 98.78           H  
ATOM   4045  C   TRP A 268       4.150  -2.241   5.486  1.00 98.78           C  
ATOM   4046  CB  TRP A 268       3.714  -2.669   7.919  1.00 98.78           C  
ATOM   4047  HB2 TRP A 268       2.923  -2.699   8.669  1.00 98.78           H  
ATOM   4048  HB3 TRP A 268       4.142  -3.668   7.841  1.00 98.78           H  
ATOM   4049  O   TRP A 268       4.588  -1.166   5.089  1.00 98.78           O  
ATOM   4050  CG  TRP A 268       4.772  -1.723   8.401  1.00 98.78           C  
ATOM   4051  CD1 TRP A 268       4.558  -0.681   9.233  1.00 98.78           C  
ATOM   4052  HD1 TRP A 268       3.592  -0.434   9.648  1.00 98.78           H  
ATOM   4053  CD2 TRP A 268       6.189  -1.666   8.051  1.00 98.78           C  
ATOM   4054  CE2 TRP A 268       6.768  -0.540   8.706  1.00 98.78           C  
ATOM   4055  CE3 TRP A 268       7.041  -2.433   7.225  1.00 98.78           C  
ATOM   4056  HE3 TRP A 268       6.636  -3.302   6.727  1.00 98.78           H  
ATOM   4057  NE1 TRP A 268       5.735   0.019   9.424  1.00 98.78           N  
ATOM   4058  HE1 TRP A 268       5.814   0.871   9.960  1.00 98.78           H  
ATOM   4059  CH2 TRP A 268       8.933  -0.965   7.709  1.00 98.78           C  
ATOM   4060  HH2 TRP A 268       9.973  -0.709   7.577  1.00 98.78           H  
ATOM   4061  CZ2 TRP A 268       8.114  -0.185   8.543  1.00 98.78           C  
ATOM   4062  HZ2 TRP A 268       8.509   0.677   9.060  1.00 98.78           H  
ATOM   4063  CZ3 TRP A 268       8.393  -2.083   7.046  1.00 98.78           C  
ATOM   4064  HZ3 TRP A 268       9.022  -2.679   6.401  1.00 98.78           H  
ATOM   4065  N   VAL A 269       4.540  -3.398   4.940  1.00 98.92           N  
ATOM   4066  H   VAL A 269       4.152  -4.255   5.307  1.00 98.92           H  
ATOM   4067  CA  VAL A 269       5.569  -3.464   3.886  1.00 98.92           C  
ATOM   4068  HA  VAL A 269       6.452  -2.926   4.231  1.00 98.92           H  
ATOM   4069  C   VAL A 269       5.104  -2.763   2.609  1.00 98.92           C  
ATOM   4070  CB  VAL A 269       5.982  -4.919   3.609  1.00 98.92           C  
ATOM   4071  HB  VAL A 269       5.080  -5.508   3.438  1.00 98.92           H  
ATOM   4072  O   VAL A 269       5.900  -2.064   1.980  1.00 98.92           O  
ATOM   4073  CG1 VAL A 269       6.936  -5.063   2.414  1.00 98.92           C  
ATOM   4074 HG11 VAL A 269       6.447  -4.764   1.486  1.00 98.92           H  
ATOM   4075 HG12 VAL A 269       7.824  -4.449   2.567  1.00 98.92           H  
ATOM   4076 HG13 VAL A 269       7.244  -6.103   2.311  1.00 98.92           H  
ATOM   4077  CG2 VAL A 269       6.685  -5.520   4.822  1.00 98.92           C  
ATOM   4078 HG21 VAL A 269       6.994  -6.545   4.615  1.00 98.92           H  
ATOM   4079 HG22 VAL A 269       6.001  -5.535   5.670  1.00 98.92           H  
ATOM   4080 HG23 VAL A 269       7.565  -4.926   5.071  1.00 98.92           H  
ATOM   4081  N   ALA A 270       3.827  -2.885   2.236  1.00 98.90           N  
ATOM   4082  H   ALA A 270       3.208  -3.477   2.771  1.00 98.90           H  
ATOM   4083  CA  ALA A 270       3.265  -2.147   1.106  1.00 98.90           C  
ATOM   4084  HA  ALA A 270       3.893  -2.303   0.229  1.00 98.90           H  
ATOM   4085  C   ALA A 270       3.234  -0.642   1.389  1.00 98.90           C  
ATOM   4086  CB  ALA A 270       1.868  -2.680   0.801  1.00 98.90           C  
ATOM   4087  HB1 ALA A 270       1.903  -3.756   0.631  1.00 98.90           H  
ATOM   4088  HB2 ALA A 270       1.213  -2.464   1.645  1.00 98.90           H  
ATOM   4089  HB3 ALA A 270       1.477  -2.197  -0.095  1.00 98.90           H  
ATOM   4090  O   ALA A 270       3.661   0.141   0.542  1.00 98.90           O  
ATOM   4091  N   GLY A 271       2.813  -0.240   2.593  1.00 98.69           N  
ATOM   4092  H   GLY A 271       2.461  -0.928   3.243  1.00 98.69           H  
ATOM   4093  CA  GLY A 271       2.837   1.156   3.020  1.00 98.69           C  
ATOM   4094  HA2 GLY A 271       2.200   1.739   2.355  1.00 98.69           H  
ATOM   4095  HA3 GLY A 271       2.451   1.222   4.037  1.00 98.69           H  
ATOM   4096  C   GLY A 271       4.248   1.751   2.998  1.00 98.69           C  
ATOM   4097  O   GLY A 271       4.465   2.823   2.438  1.00 98.69           O  
ATOM   4098  N   ALA A 272       5.237   1.023   3.519  1.00 98.74           N  
ATOM   4099  H   ALA A 272       4.988   0.168   3.995  1.00 98.74           H  
ATOM   4100  CA  ALA A 272       6.646   1.407   3.508  1.00 98.74           C  
ATOM   4101  HA  ALA A 272       6.749   2.408   3.927  1.00 98.74           H  
ATOM   4102  C   ALA A 272       7.219   1.466   2.086  1.00 98.74           C  
ATOM   4103  CB  ALA A 272       7.419   0.427   4.399  1.00 98.74           C  
ATOM   4104  HB1 ALA A 272       6.982   0.404   5.398  1.00 98.74           H  
ATOM   4105  HB2 ALA A 272       7.377  -0.578   3.980  1.00 98.74           H  
ATOM   4106  HB3 ALA A 272       8.460   0.741   4.476  1.00 98.74           H  
ATOM   4107  O   ALA A 272       7.949   2.395   1.747  1.00 98.74           O  
ATOM   4108  N   THR A 273       6.854   0.514   1.226  1.00 98.67           N  
ATOM   4109  H   THR A 273       6.268  -0.232   1.571  1.00 98.67           H  
ATOM   4110  CA  THR A 273       7.284   0.479  -0.179  1.00 98.67           C  
ATOM   4111  HA  THR A 273       8.367   0.597  -0.214  1.00 98.67           H  
ATOM   4112  C   THR A 273       6.682   1.626  -0.989  1.00 98.67           C  
ATOM   4113  CB  THR A 273       6.932  -0.875  -0.812  1.00 98.67           C  
ATOM   4114  HB  THR A 273       5.865  -1.070  -0.705  1.00 98.67           H  
ATOM   4115  O   THR A 273       7.374   2.197  -1.836  1.00 98.67           O  
ATOM   4116  CG2 THR A 273       7.313  -0.986  -2.287  1.00 98.67           C  
ATOM   4117 HG21 THR A 273       8.377  -0.791  -2.424  1.00 98.67           H  
ATOM   4118 HG22 THR A 273       7.096  -1.996  -2.634  1.00 98.67           H  
ATOM   4119 HG23 THR A 273       6.729  -0.291  -2.890  1.00 98.67           H  
ATOM   4120  OG1 THR A 273       7.663  -1.873  -0.144  1.00 98.67           O  
ATOM   4121  HG1 THR A 273       7.183  -2.068   0.664  1.00 98.67           H  
ATOM   4122  N   ALA A 274       5.426   1.997  -0.728  1.00 97.85           N  
ATOM   4123  H   ALA A 274       4.887   1.462  -0.062  1.00 97.85           H  
ATOM   4124  CA  ALA A 274       4.788   3.171  -1.318  1.00 97.85           C  
ATOM   4125  HA  ALA A 274       4.942   3.158  -2.397  1.00 97.85           H  
ATOM   4126  C   ALA A 274       5.390   4.480  -0.786  1.00 97.85           C  
ATOM   4127  CB  ALA A 274       3.280   3.109  -1.050  1.00 97.85           C  
ATOM   4128  HB1 ALA A 274       3.086   3.072   0.022  1.00 97.85           H  
ATOM   4129  HB2 ALA A 274       2.847   2.230  -1.527  1.00 97.85           H  
ATOM   4130  HB3 ALA A 274       2.799   3.995  -1.465  1.00 97.85           H  
ATOM   4131  O   ALA A 274       5.637   5.396  -1.561  1.00 97.85           O  
ATOM   4132  N   GLY A 275       5.666   4.560   0.518  1.00 95.04           N  
ATOM   4133  H   GLY A 275       5.375   3.799   1.115  1.00 95.04           H  
ATOM   4134  CA  GLY A 275       6.189   5.763   1.170  1.00 95.04           C  
ATOM   4135  HA2 GLY A 275       6.045   5.657   2.245  1.00 95.04           H  
ATOM   4136  HA3 GLY A 275       5.623   6.632   0.837  1.00 95.04           H  
ATOM   4137  C   GLY A 275       7.676   6.043   0.932  1.00 95.04           C  
ATOM   4138  O   GLY A 275       8.094   7.196   1.008  1.00 95.04           O  
ATOM   4139  N   ALA A 276       8.490   5.024   0.639  1.00 95.93           N  
ATOM   4140  H   ALA A 276       8.123   4.084   0.681  1.00 95.93           H  
ATOM   4141  CA  ALA A 276       9.918   5.204   0.377  1.00 95.93           C  
ATOM   4142  HA  ALA A 276      10.364   5.722   1.227  1.00 95.93           H  
ATOM   4143  C   ALA A 276      10.154   6.058  -0.877  1.00 95.93           C  
ATOM   4144  CB  ALA A 276      10.586   3.829   0.243  1.00 95.93           C  
ATOM   4145  HB1 ALA A 276      11.648   3.954   0.028  1.00 95.93           H  
ATOM   4146  HB2 ALA A 276      10.120   3.268  -0.567  1.00 95.93           H  
ATOM   4147  HB3 ALA A 276      10.476   3.275   1.175  1.00 95.93           H  
ATOM   4148  O   ALA A 276       9.630   5.766  -1.947  1.00 95.93           O  
ATOM   4149  N   ASN A 277      10.990   7.088  -0.802  1.00 92.88           N  
ATOM   4150  H   ASN A 277      11.392   7.330   0.093  1.00 92.88           H  
ATOM   4151  CA  ASN A 277      11.374   7.824  -2.005  1.00 92.88           C  
ATOM   4152  HA  ASN A 277      10.466   8.096  -2.543  1.00 92.88           H  
ATOM   4153  C   ASN A 277      12.206   6.947  -2.953  1.00 92.88           C  
ATOM   4154  CB  ASN A 277      12.098   9.118  -1.616  1.00 92.88           C  
ATOM   4155  HB2 ASN A 277      12.518   9.593  -2.503  1.00 92.88           H  
ATOM   4156  HB3 ASN A 277      12.918   8.890  -0.935  1.00 92.88           H  
ATOM   4157  O   ASN A 277      12.798   5.943  -2.556  1.00 92.88           O  
ATOM   4158  CG  ASN A 277      11.153  10.118  -0.984  1.00 92.88           C  
ATOM   4159  ND2 ASN A 277      11.551  10.751   0.092  1.00 92.88           N  
ATOM   4160 HD21 ASN A 277      10.869  11.376   0.499  1.00 92.88           H  
ATOM   4161 HD22 ASN A 277      12.427  10.505   0.530  1.00 92.88           H  
ATOM   4162  OD1 ASN A 277      10.057  10.359  -1.456  1.00 92.88           O  
ATOM   4163  N   VAL A 278      12.305   7.364  -4.215  1.00 93.18           N  
ATOM   4164  H   VAL A 278      11.789   8.187  -4.490  1.00 93.18           H  
ATOM   4165  CA  VAL A 278      13.094   6.671  -5.250  1.00 93.18           C  
ATOM   4166  HA  VAL A 278      12.667   5.681  -5.412  1.00 93.18           H  
ATOM   4167  C   VAL A 278      14.556   6.448  -4.835  1.00 93.18           C  
ATOM   4168  CB  VAL A 278      13.011   7.445  -6.581  1.00 93.18           C  
ATOM   4169  HB  VAL A 278      13.652   6.949  -7.310  1.00 93.18           H  
ATOM   4170  O   VAL A 278      15.148   5.424  -5.145  1.00 93.18           O  
ATOM   4171  CG1 VAL A 278      11.572   7.434  -7.112  1.00 93.18           C  
ATOM   4172 HG11 VAL A 278      10.903   7.971  -6.440  1.00 93.18           H  
ATOM   4173 HG12 VAL A 278      11.224   6.407  -7.229  1.00 93.18           H  
ATOM   4174 HG13 VAL A 278      11.532   7.924  -8.084  1.00 93.18           H  
ATOM   4175  CG2 VAL A 278      13.473   8.905  -6.461  1.00 93.18           C  
ATOM   4176 HG21 VAL A 278      14.513   8.955  -6.139  1.00 93.18           H  
ATOM   4177 HG22 VAL A 278      12.848   9.462  -5.763  1.00 93.18           H  
ATOM   4178 HG23 VAL A 278      13.399   9.396  -7.431  1.00 93.18           H  
ATOM   4179  N   ASN A 279      15.133   7.356  -4.046  1.00 91.82           N  
ATOM   4180  H   ASN A 279      14.582   8.150  -3.754  1.00 91.82           H  
ATOM   4181  CA  ASN A 279      16.500   7.262  -3.537  1.00 91.82           C  
ATOM   4182  HA  ASN A 279      17.079   6.670  -4.246  1.00 91.82           H  
ATOM   4183  C   ASN A 279      16.625   6.544  -2.176  1.00 91.82           C  
ATOM   4184  CB  ASN A 279      17.116   8.672  -3.511  1.00 91.82           C  
ATOM   4185  HB2 ASN A 279      17.038   9.131  -4.496  1.00 91.82           H  
ATOM   4186  HB3 ASN A 279      18.175   8.596  -3.265  1.00 91.82           H  
ATOM   4187  O   ASN A 279      17.723   6.509  -1.619  1.00 91.82           O  
ATOM   4188  CG  ASN A 279      16.462   9.609  -2.509  1.00 91.82           C  
ATOM   4189  ND2 ASN A 279      17.095  10.715  -2.213  1.00 91.82           N  
ATOM   4190 HD21 ASN A 279      17.928  10.968  -2.723  1.00 91.82           H  
ATOM   4191 HD22 ASN A 279      16.618  11.369  -1.608  1.00 91.82           H  
ATOM   4192  OD1 ASN A 279      15.378   9.380  -1.997  1.00 91.82           O  
ATOM   4193  N   GLN A 280      15.546   5.976  -1.630  1.00 94.70           N  
ATOM   4194  H   GLN A 280      14.678   5.984  -2.146  1.00 94.70           H  
ATOM   4195  CA  GLN A 280      15.527   5.349  -0.307  1.00 94.70           C  
ATOM   4196  HA  GLN A 280      16.462   5.578   0.206  1.00 94.70           H  
ATOM   4197  C   GLN A 280      15.432   3.822  -0.398  1.00 94.70           C  
ATOM   4198  CB  GLN A 280      14.398   5.940   0.550  1.00 94.70           C  
ATOM   4199  HB2 GLN A 280      14.281   5.337   1.450  1.00 94.70           H  
ATOM   4200  HB3 GLN A 280      13.464   5.901  -0.010  1.00 94.70           H  
ATOM   4201  O   GLN A 280      14.614   3.260  -1.127  1.00 94.70           O  
ATOM   4202  CG  GLN A 280      14.706   7.386   0.974  1.00 94.70           C  
ATOM   4203  HG2 GLN A 280      15.596   7.385   1.604  1.00 94.70           H  
ATOM   4204  HG3 GLN A 280      14.916   7.994   0.095  1.00 94.70           H  
ATOM   4205  CD  GLN A 280      13.561   8.042   1.739  1.00 94.70           C  
ATOM   4206  NE2 GLN A 280      13.819   9.085   2.496  1.00 94.70           N  
ATOM   4207 HE21 GLN A 280      14.765   9.423   2.606  1.00 94.70           H  
ATOM   4208 HE22 GLN A 280      13.036   9.440   3.026  1.00 94.70           H  
ATOM   4209  OE1 GLN A 280      12.407   7.666   1.652  1.00 94.70           O  
ATOM   4210  N   SER A 281      16.282   3.151   0.381  1.00 97.68           N  
ATOM   4211  H   SER A 281      16.853   3.687   1.019  1.00 97.68           H  
ATOM   4212  CA  SER A 281      16.175   1.718   0.656  1.00 97.68           C  
ATOM   4213  HA  SER A 281      15.571   1.233  -0.111  1.00 97.68           H  
ATOM   4214  C   SER A 281      15.487   1.513   1.998  1.00 97.68           C  
ATOM   4215  CB  SER A 281      17.553   1.051   0.660  1.00 97.68           C  
ATOM   4216  HB2 SER A 281      18.191   1.522   1.409  1.00 97.68           H  
ATOM   4217  HB3 SER A 281      18.007   1.152  -0.326  1.00 97.68           H  
ATOM   4218  O   SER A 281      15.750   2.257   2.944  1.00 97.68           O  
ATOM   4219  OG  SER A 281      17.407  -0.319   0.958  1.00 97.68           O  
ATOM   4220  HG  SER A 281      18.207  -0.811   0.760  1.00 97.68           H  
ATOM   4221  N   LEU A 282      14.646   0.486   2.087  1.00 98.37           N  
ATOM   4222  H   LEU A 282      14.466  -0.059   1.256  1.00 98.37           H  
ATOM   4223  CA  LEU A 282      14.073   0.045   3.356  1.00 98.37           C  
ATOM   4224  HA  LEU A 282      13.881   0.924   3.971  1.00 98.37           H  
ATOM   4225  C   LEU A 282      15.039  -0.819   4.176  1.00 98.37           C  
ATOM   4226  CB  LEU A 282      12.732  -0.670   3.120  1.00 98.37           C  
ATOM   4227  HB2 LEU A 282      12.898  -1.543   2.489  1.00 98.37           H  
ATOM   4228  HB3 LEU A 282      12.361  -1.033   4.078  1.00 98.37           H  
ATOM   4229  O   LEU A 282      14.738  -1.089   5.332  1.00 98.37           O  
ATOM   4230  CG  LEU A 282      11.643   0.216   2.491  1.00 98.37           C  
ATOM   4231  HG  LEU A 282      11.990   0.616   1.538  1.00 98.37           H  
ATOM   4232  CD1 LEU A 282      10.400  -0.631   2.228  1.00 98.37           C  
ATOM   4233 HD11 LEU A 282       9.644  -0.024   1.730  1.00 98.37           H  
ATOM   4234 HD12 LEU A 282      10.654  -1.471   1.581  1.00 98.37           H  
ATOM   4235 HD13 LEU A 282       9.997  -1.015   3.166  1.00 98.37           H  
ATOM   4236  CD2 LEU A 282      11.257   1.375   3.414  1.00 98.37           C  
ATOM   4237 HD21 LEU A 282      11.029   1.000   4.412  1.00 98.37           H  
ATOM   4238 HD22 LEU A 282      12.075   2.094   3.474  1.00 98.37           H  
ATOM   4239 HD23 LEU A 282      10.379   1.886   3.020  1.00 98.37           H  
ATOM   4240  N   THR A 283      16.196  -1.221   3.636  1.00 98.55           N  
ATOM   4241  H   THR A 283      16.396  -0.969   2.679  1.00 98.55           H  
ATOM   4242  CA  THR A 283      17.185  -2.049   4.342  1.00 98.55           C  
ATOM   4243  HA  THR A 283      16.741  -3.025   4.541  1.00 98.55           H  
ATOM   4244  C   THR A 283      17.558  -1.411   5.684  1.00 98.55           C  
ATOM   4245  CB  THR A 283      18.434  -2.271   3.469  1.00 98.55           C  
ATOM   4246  HB  THR A 283      18.854  -1.308   3.180  1.00 98.55           H  
ATOM   4247  O   THR A 283      17.918  -0.236   5.745  1.00 98.55           O  
ATOM   4248  CG2 THR A 283      19.508  -3.082   4.186  1.00 98.55           C  
ATOM   4249 HG21 THR A 283      19.053  -3.889   4.759  1.00 98.55           H  
ATOM   4250 HG22 THR A 283      20.205  -3.515   3.468  1.00 98.55           H  
ATOM   4251 HG23 THR A 283      20.060  -2.424   4.857  1.00 98.55           H  
ATOM   4252  OG1 THR A 283      18.080  -2.980   2.299  1.00 98.55           O  
ATOM   4253  HG1 THR A 283      18.849  -3.059   1.730  1.00 98.55           H  
ATOM   4254  N   HIS A 284      17.445  -2.182   6.767  1.00 97.24           N  
ATOM   4255  H   HIS A 284      17.149  -3.140   6.644  1.00 97.24           H  
ATOM   4256  CA  HIS A 284      17.625  -1.768   8.162  1.00 97.24           C  
ATOM   4257  HA  HIS A 284      17.316  -2.629   8.755  1.00 97.24           H  
ATOM   4258  C   HIS A 284      16.720  -0.623   8.664  1.00 97.24           C  
ATOM   4259  CB  HIS A 284      19.114  -1.564   8.472  1.00 97.24           C  
ATOM   4260  HB2 HIS A 284      19.226  -0.974   9.381  1.00 97.24           H  
ATOM   4261  HB3 HIS A 284      19.593  -1.006   7.667  1.00 97.24           H  
ATOM   4262  O   HIS A 284      16.944  -0.090   9.756  1.00 97.24           O  
ATOM   4263  CG  HIS A 284      19.851  -2.856   8.701  1.00 97.24           C  
ATOM   4264  CD2 HIS A 284      20.583  -3.561   7.788  1.00 97.24           C  
ATOM   4265  HD2 HIS A 284      20.733  -3.308   6.749  1.00 97.24           H  
ATOM   4266  ND1 HIS A 284      19.937  -3.534   9.895  1.00 97.24           N  
ATOM   4267  HD1 HIS A 284      19.310  -3.422  10.678  1.00 97.24           H  
ATOM   4268  CE1 HIS A 284      20.712  -4.616   9.705  1.00 97.24           C  
ATOM   4269  HE1 HIS A 284      20.890  -5.402  10.425  1.00 97.24           H  
ATOM   4270  NE2 HIS A 284      21.163  -4.642   8.448  1.00 97.24           N  
ATOM   4271  N   THR A 285      15.658  -0.265   7.937  1.00 97.95           N  
ATOM   4272  H   THR A 285      15.482  -0.747   7.067  1.00 97.95           H  
ATOM   4273  CA  THR A 285      14.626   0.643   8.459  1.00 97.95           C  
ATOM   4274  HA  THR A 285      15.124   1.510   8.893  1.00 97.95           H  
ATOM   4275  C   THR A 285      13.834  -0.056   9.560  1.00 97.95           C  
ATOM   4276  CB  THR A 285      13.698   1.158   7.353  1.00 97.95           C  
ATOM   4277  HB  THR A 285      13.240   0.322   6.823  1.00 97.95           H  
ATOM   4278  O   THR A 285      13.464  -1.222   9.425  1.00 97.95           O  
ATOM   4279  CG2 THR A 285      12.593   2.083   7.871  1.00 97.95           C  
ATOM   4280 HG21 THR A 285      11.876   1.515   8.463  1.00 97.95           H  
ATOM   4281 HG22 THR A 285      12.063   2.516   7.022  1.00 97.95           H  
ATOM   4282 HG23 THR A 285      13.022   2.885   8.472  1.00 97.95           H  
ATOM   4283  OG1 THR A 285      14.465   1.930   6.462  1.00 97.95           O  
ATOM   4284  HG1 THR A 285      15.102   1.344   6.046  1.00 97.95           H  
ATOM   4285  N   ALA A 286      13.575   0.660  10.656  1.00 98.19           N  
ATOM   4286  H   ALA A 286      13.878   1.623  10.692  1.00 98.19           H  
ATOM   4287  CA  ALA A 286      12.809   0.135  11.779  1.00 98.19           C  
ATOM   4288  HA  ALA A 286      13.170  -0.872  11.989  1.00 98.19           H  
ATOM   4289  C   ALA A 286      11.314   0.028  11.451  1.00 98.19           C  
ATOM   4290  CB  ALA A 286      13.066   0.988  13.026  1.00 98.19           C  
ATOM   4291  HB1 ALA A 286      14.133   1.002  13.251  1.00 98.19           H  
ATOM   4292  HB2 ALA A 286      12.529   0.557  13.871  1.00 98.19           H  
ATOM   4293  HB3 ALA A 286      12.708   2.004  12.860  1.00 98.19           H  
ATOM   4294  O   ALA A 286      10.724   0.943  10.862  1.00 98.19           O  
ATOM   4295  N   TYR A 287      10.713  -1.072  11.893  1.00 98.55           N  
ATOM   4296  H   TYR A 287      11.264  -1.756  12.392  1.00 98.55           H  
ATOM   4297  CA  TYR A 287       9.268  -1.249  11.894  1.00 98.55           C  
ATOM   4298  HA  TYR A 287       8.866  -0.912  10.938  1.00 98.55           H  
ATOM   4299  C   TYR A 287       8.656  -0.397  13.014  1.00 98.55           C  
ATOM   4300  CB  TYR A 287       8.956  -2.743  12.032  1.00 98.55           C  
ATOM   4301  HB2 TYR A 287       9.235  -3.088  13.027  1.00 98.55           H  
ATOM   4302  HB3 TYR A 287       9.590  -3.283  11.328  1.00 98.55           H  
ATOM   4303  O   TYR A 287       9.065  -0.504  14.173  1.00 98.55           O  
ATOM   4304  CG  TYR A 287       7.513  -3.113  11.748  1.00 98.55           C  
ATOM   4305  CD1 TYR A 287       6.452  -2.575  12.500  1.00 98.55           C  
ATOM   4306  HD1 TYR A 287       6.647  -1.940  13.352  1.00 98.55           H  
ATOM   4307  CD2 TYR A 287       7.231  -4.010  10.705  1.00 98.55           C  
ATOM   4308  HD2 TYR A 287       8.041  -4.446  10.139  1.00 98.55           H  
ATOM   4309  CE1 TYR A 287       5.119  -2.869  12.162  1.00 98.55           C  
ATOM   4310  HE1 TYR A 287       4.301  -2.438  12.720  1.00 98.55           H  
ATOM   4311  CE2 TYR A 287       5.905  -4.353  10.396  1.00 98.55           C  
ATOM   4312  HE2 TYR A 287       5.686  -5.043   9.595  1.00 98.55           H  
ATOM   4313  OH  TYR A 287       3.575  -4.079  10.778  1.00 98.55           O  
ATOM   4314  HH  TYR A 287       2.955  -3.435  11.128  1.00 98.55           H  
ATOM   4315  CZ  TYR A 287       4.847  -3.763  11.109  1.00 98.55           C  
ATOM   4316  N   ASP A 288       7.683   0.458  12.688  1.00 97.37           N  
ATOM   4317  H   ASP A 288       7.364   0.510  11.731  1.00 97.37           H  
ATOM   4318  CA  ASP A 288       7.075   1.368  13.664  1.00 97.37           C  
ATOM   4319  HA  ASP A 288       7.883   1.915  14.151  1.00 97.37           H  
ATOM   4320  C   ASP A 288       6.290   0.602  14.731  1.00 97.37           C  
ATOM   4321  CB  ASP A 288       6.160   2.410  13.008  1.00 97.37           C  
ATOM   4322  HB2 ASP A 288       5.948   3.201  13.727  1.00 97.37           H  
ATOM   4323  HB3 ASP A 288       5.213   1.942  12.737  1.00 97.37           H  
ATOM   4324  O   ASP A 288       5.393  -0.185  14.416  1.00 97.37           O  
ATOM   4325  CG  ASP A 288       6.790   3.001  11.764  1.00 97.37           C  
ATOM   4326  OD1 ASP A 288       7.496   4.026  11.867  1.00 97.37           O  
ATOM   4327  OD2 ASP A 288       6.696   2.344  10.702  1.00 97.37           O  
ATOM   4328  N   ASP A 289       6.609   0.889  15.995  1.00 96.47           N  
ATOM   4329  H   ASP A 289       7.345   1.563  16.150  1.00 96.47           H  
ATOM   4330  CA  ASP A 289       5.999   0.290  17.191  1.00 96.47           C  
ATOM   4331  HA  ASP A 289       6.433   0.809  18.045  1.00 96.47           H  
ATOM   4332  C   ASP A 289       6.326  -1.203  17.430  1.00 96.47           C  
ATOM   4333  CB  ASP A 289       4.495   0.623  17.207  1.00 96.47           C  
ATOM   4334  HB2 ASP A 289       3.976   0.041  16.446  1.00 96.47           H  
ATOM   4335  HB3 ASP A 289       4.358   1.680  16.979  1.00 96.47           H  
ATOM   4336  O   ASP A 289       5.840  -1.808  18.383  1.00 96.47           O  
ATOM   4337  CG  ASP A 289       3.855   0.344  18.558  1.00 96.47           C  
ATOM   4338  OD1 ASP A 289       4.443   0.764  19.579  1.00 96.47           O  
ATOM   4339  OD2 ASP A 289       2.788  -0.301  18.578  1.00 96.47           O  
ATOM   4340  N   ALA A 290       7.196  -1.816  16.621  1.00 98.17           N  
ATOM   4341  H   ALA A 290       7.609  -1.294  15.861  1.00 98.17           H  
ATOM   4342  CA  ALA A 290       7.607  -3.203  16.828  1.00 98.17           C  
ATOM   4343  HA  ALA A 290       6.732  -3.779  17.130  1.00 98.17           H  
ATOM   4344  C   ALA A 290       8.672  -3.345  17.929  1.00 98.17           C  
ATOM   4345  CB  ALA A 290       8.094  -3.788  15.510  1.00 98.17           C  
ATOM   4346  HB1 ALA A 290       8.433  -4.813  15.663  1.00 98.17           H  
ATOM   4347  HB2 ALA A 290       8.923  -3.179  15.150  1.00 98.17           H  
ATOM   4348  HB3 ALA A 290       7.282  -3.785  14.784  1.00 98.17           H  
ATOM   4349  O   ALA A 290       9.707  -2.675  17.915  1.00 98.17           O  
ATOM   4350  N   VAL A 291       8.452  -4.294  18.842  1.00 97.89           N  
ATOM   4351  H   VAL A 291       7.573  -4.788  18.788  1.00 97.89           H  
ATOM   4352  CA  VAL A 291       9.358  -4.607  19.964  1.00 97.89           C  
ATOM   4353  HA  VAL A 291      10.175  -3.885  19.968  1.00 97.89           H  
ATOM   4354  C   VAL A 291      10.021  -5.979  19.842  1.00 97.89           C  
ATOM   4355  CB  VAL A 291       8.639  -4.469  21.319  1.00 97.89           C  
ATOM   4356  HB  VAL A 291       9.359  -4.690  22.108  1.00 97.89           H  
ATOM   4357  O   VAL A 291      11.072  -6.211  20.438  1.00 97.89           O  
ATOM   4358  CG1 VAL A 291       8.150  -3.032  21.536  1.00 97.89           C  
ATOM   4359 HG11 VAL A 291       7.743  -2.928  22.542  1.00 97.89           H  
ATOM   4360 HG12 VAL A 291       8.981  -2.337  21.419  1.00 97.89           H  
ATOM   4361 HG13 VAL A 291       7.376  -2.778  20.811  1.00 97.89           H  
ATOM   4362  CG2 VAL A 291       7.455  -5.431  21.480  1.00 97.89           C  
ATOM   4363 HG21 VAL A 291       7.008  -5.302  22.466  1.00 97.89           H  
ATOM   4364 HG22 VAL A 291       7.784  -6.466  21.384  1.00 97.89           H  
ATOM   4365 HG23 VAL A 291       6.693  -5.223  20.729  1.00 97.89           H  
ATOM   4366  N   ALA A 292       9.445  -6.895  19.060  1.00 98.07           N  
ATOM   4367  H   ALA A 292       8.583  -6.652  18.591  1.00 98.07           H  
ATOM   4368  CA  ALA A 292      10.031  -8.205  18.786  1.00 98.07           C  
ATOM   4369  HA  ALA A 292      11.116  -8.112  18.815  1.00 98.07           H  
ATOM   4370  C   ALA A 292       9.662  -8.721  17.387  1.00 98.07           C  
ATOM   4371  CB  ALA A 292       9.605  -9.183  19.891  1.00 98.07           C  
ATOM   4372  HB1 ALA A 292       8.520  -9.276  19.914  1.00 98.07           H  
ATOM   4373  HB2 ALA A 292      10.043 -10.165  19.714  1.00 98.07           H  
ATOM   4374  HB3 ALA A 292       9.946  -8.814  20.858  1.00 98.07           H  
ATOM   4375  O   ALA A 292       8.722  -8.243  16.758  1.00 98.07           O  
ATOM   4376  N   VAL A 293      10.407  -9.715  16.901  1.00 98.42           N  
ATOM   4377  H   VAL A 293      11.141 -10.088  17.487  1.00 98.42           H  
ATOM   4378  CA  VAL A 293      10.127 -10.405  15.633  1.00 98.42           C  
ATOM   4379  HA  VAL A 293       9.620  -9.723  14.949  1.00 98.42           H  
ATOM   4380  C   VAL A 293       9.209 -11.595  15.897  1.00 98.42           C  
ATOM   4381  CB  VAL A 293      11.428 -10.861  14.947  1.00 98.42           C  
ATOM   4382  HB  VAL A 293      11.978 -11.514  15.625  1.00 98.42           H  
ATOM   4383  O   VAL A 293       9.516 -12.437  16.745  1.00 98.42           O  
ATOM   4384  CG1 VAL A 293      11.170 -11.623  13.643  1.00 98.42           C  
ATOM   4385 HG11 VAL A 293      12.116 -11.881  13.167  1.00 98.42           H  
ATOM   4386 HG12 VAL A 293      10.601 -11.001  12.951  1.00 98.42           H  
ATOM   4387 HG13 VAL A 293      10.613 -12.541  13.828  1.00 98.42           H  
ATOM   4388  CG2 VAL A 293      12.321  -9.669  14.602  1.00 98.42           C  
ATOM   4389 HG21 VAL A 293      12.553  -9.075  15.486  1.00 98.42           H  
ATOM   4390 HG22 VAL A 293      13.252 -10.037  14.171  1.00 98.42           H  
ATOM   4391 HG23 VAL A 293      11.820  -9.044  13.862  1.00 98.42           H  
ATOM   4392  N   HIS A 294       8.117 -11.698  15.143  1.00 98.34           N  
ATOM   4393  H   HIS A 294       8.000 -11.035  14.390  1.00 98.34           H  
ATOM   4394  CA  HIS A 294       7.263 -12.882  15.111  1.00 98.34           C  
ATOM   4395  HA  HIS A 294       7.345 -13.414  16.058  1.00 98.34           H  
ATOM   4396  C   HIS A 294       7.728 -13.814  13.984  1.00 98.34           C  
ATOM   4397  CB  HIS A 294       5.797 -12.469  14.940  1.00 98.34           C  
ATOM   4398  HB2 HIS A 294       5.686 -11.865  14.040  1.00 98.34           H  
ATOM   4399  HB3 HIS A 294       5.482 -11.866  15.792  1.00 98.34           H  
ATOM   4400  O   HIS A 294       7.796 -13.408  12.827  1.00 98.34           O  
ATOM   4401  CG  HIS A 294       4.893 -13.664  14.822  1.00 98.34           C  
ATOM   4402  CD2 HIS A 294       4.341 -14.381  15.847  1.00 98.34           C  
ATOM   4403  HD2 HIS A 294       4.444 -14.168  16.901  1.00 98.34           H  
ATOM   4404  ND1 HIS A 294       4.524 -14.276  13.648  1.00 98.34           N  
ATOM   4405  HD1 HIS A 294       4.785 -13.978  12.719  1.00 98.34           H  
ATOM   4406  CE1 HIS A 294       3.751 -15.330  13.956  1.00 98.34           C  
ATOM   4407  HE1 HIS A 294       3.297 -16.001  13.240  1.00 98.34           H  
ATOM   4408  NE2 HIS A 294       3.626 -15.443  15.287  1.00 98.34           N  
ATOM   4409  N   GLY A 295       8.047 -15.071  14.303  1.00 96.66           N  
ATOM   4410  H   GLY A 295       7.881 -15.390  15.247  1.00 96.66           H  
ATOM   4411  CA  GLY A 295       8.708 -15.969  13.346  1.00 96.66           C  
ATOM   4412  HA2 GLY A 295       8.218 -15.905  12.374  1.00 96.66           H  
ATOM   4413  HA3 GLY A 295       8.633 -16.996  13.703  1.00 96.66           H  
ATOM   4414  C   GLY A 295      10.190 -15.625  13.167  1.00 96.66           C  
ATOM   4415  O   GLY A 295      10.676 -15.482  12.048  1.00 96.66           O  
ATOM   4416  N   ARG A 296      10.906 -15.434  14.284  1.00 95.73           N  
ATOM   4417  H   ARG A 296      10.436 -15.544  15.172  1.00 95.73           H  
ATOM   4418  CA  ARG A 296      12.344 -15.140  14.280  1.00 95.73           C  
ATOM   4419  HA  ARG A 296      12.497 -14.254  13.664  1.00 95.73           H  
ATOM   4420  C   ARG A 296      13.127 -16.287  13.640  1.00 95.73           C  
ATOM   4421  CB  ARG A 296      12.824 -14.842  15.709  1.00 95.73           C  
ATOM   4422  HB2 ARG A 296      12.744 -15.744  16.316  1.00 95.73           H  
ATOM   4423  HB3 ARG A 296      12.181 -14.074  16.138  1.00 95.73           H  
ATOM   4424  O   ARG A 296      12.940 -17.447  14.003  1.00 95.73           O  
ATOM   4425  CG  ARG A 296      14.275 -14.339  15.728  1.00 95.73           C  
ATOM   4426  HG2 ARG A 296      14.356 -13.466  15.081  1.00 95.73           H  
ATOM   4427  HG3 ARG A 296      14.943 -15.118  15.361  1.00 95.73           H  
ATOM   4428  CD  ARG A 296      14.697 -13.954  17.147  1.00 95.73           C  
ATOM   4429  HD2 ARG A 296      13.994 -13.214  17.528  1.00 95.73           H  
ATOM   4430  HD3 ARG A 296      14.662 -14.842  17.778  1.00 95.73           H  
ATOM   4431  NE  ARG A 296      16.059 -13.392  17.154  1.00 95.73           N  
ATOM   4432  HE  ARG A 296      16.571 -13.436  16.285  1.00 95.73           H  
ATOM   4433  NH1 ARG A 296      16.095 -12.694  19.341  1.00 95.73           N  
ATOM   4434 HH11 ARG A 296      16.566 -12.219  20.098  1.00 95.73           H  
ATOM   4435 HH12 ARG A 296      15.171 -13.084  19.465  1.00 95.73           H  
ATOM   4436  NH2 ARG A 296      17.848 -12.285  18.010  1.00 95.73           N  
ATOM   4437 HH21 ARG A 296      18.317 -11.797  18.760  1.00 95.73           H  
ATOM   4438 HH22 ARG A 296      18.275 -12.283  17.095  1.00 95.73           H  
ATOM   4439  CZ  ARG A 296      16.661 -12.797  18.168  1.00 95.73           C  
ATOM   4440  N   LEU A 297      14.031 -15.934  12.735  1.00 96.59           N  
ATOM   4441  H   LEU A 297      14.135 -14.954  12.514  1.00 96.59           H  
ATOM   4442  CA  LEU A 297      14.901 -16.857  12.014  1.00 96.59           C  
ATOM   4443  HA  LEU A 297      14.561 -17.882  12.167  1.00 96.59           H  
ATOM   4444  C   LEU A 297      16.334 -16.780  12.556  1.00 96.59           C  
ATOM   4445  CB  LEU A 297      14.807 -16.530  10.513  1.00 96.59           C  
ATOM   4446  HB2 LEU A 297      15.504 -17.166   9.968  1.00 96.59           H  
ATOM   4447  HB3 LEU A 297      15.120 -15.496  10.369  1.00 96.59           H  
ATOM   4448  O   LEU A 297      16.733 -15.774  13.142  1.00 96.59           O  
ATOM   4449  CG  LEU A 297      13.403 -16.684   9.892  1.00 96.59           C  
ATOM   4450  HG  LEU A 297      12.728 -15.956  10.342  1.00 96.59           H  
ATOM   4451  CD1 LEU A 297      13.471 -16.399   8.394  1.00 96.59           C  
ATOM   4452 HD11 LEU A 297      14.123 -17.114   7.892  1.00 96.59           H  
ATOM   4453 HD12 LEU A 297      12.473 -16.452   7.960  1.00 96.59           H  
ATOM   4454 HD13 LEU A 297      13.856 -15.392   8.233  1.00 96.59           H  
ATOM   4455  CD2 LEU A 297      12.815 -18.084  10.085  1.00 96.59           C  
ATOM   4456 HD21 LEU A 297      12.619 -18.263  11.142  1.00 96.59           H  
ATOM   4457 HD22 LEU A 297      13.501 -18.839   9.701  1.00 96.59           H  
ATOM   4458 HD23 LEU A 297      11.866 -18.151   9.552  1.00 96.59           H  
ATOM   4459  N   ASN A 298      17.098 -17.860  12.393  1.00 96.56           N  
ATOM   4460  H   ASN A 298      16.693 -18.654  11.917  1.00 96.56           H  
ATOM   4461  CA  ASN A 298      18.544 -17.851  12.625  1.00 96.56           C  
ATOM   4462  HA  ASN A 298      18.771 -17.085  13.365  1.00 96.56           H  
ATOM   4463  C   ASN A 298      19.314 -17.454  11.352  1.00 96.56           C  
ATOM   4464  CB  ASN A 298      18.973 -19.207  13.218  1.00 96.56           C  
ATOM   4465  HB2 ASN A 298      18.353 -19.412  14.090  1.00 96.56           H  
ATOM   4466  HB3 ASN A 298      20.008 -19.137  13.555  1.00 96.56           H  
ATOM   4467  O   ASN A 298      18.747 -17.432  10.263  1.00 96.56           O  
ATOM   4468  CG  ASN A 298      18.885 -20.382  12.254  1.00 96.56           C  
ATOM   4469  ND2 ASN A 298      18.528 -21.545  12.741  1.00 96.56           N  
ATOM   4470 HD21 ASN A 298      18.213 -21.619  13.698  1.00 96.56           H  
ATOM   4471 HD22 ASN A 298      18.464 -22.305  12.078  1.00 96.56           H  
ATOM   4472  OD1 ASN A 298      19.186 -20.310  11.075  1.00 96.56           O  
ATOM   4473  N   ASP A 299      20.616 -17.202  11.481  1.00 95.87           N  
ATOM   4474  H   ASP A 299      21.011 -17.167  12.410  1.00 95.87           H  
ATOM   4475  CA  ASP A 299      21.490 -16.738  10.389  1.00 95.87           C  
ATOM   4476  HA  ASP A 299      21.212 -15.723  10.107  1.00 95.87           H  
ATOM   4477  C   ASP A 299      21.428 -17.613   9.118  1.00 95.87           C  
ATOM   4478  CB  ASP A 299      22.914 -16.705  10.957  1.00 95.87           C  
ATOM   4479  HB2 ASP A 299      22.937 -16.044  11.823  1.00 95.87           H  
ATOM   4480  HB3 ASP A 299      23.191 -17.704  11.294  1.00 95.87           H  
ATOM   4481  O   ASP A 299      21.309 -17.112   7.997  1.00 95.87           O  
ATOM   4482  CG  ASP A 299      23.931 -16.215   9.930  1.00 95.87           C  
ATOM   4483  OD1 ASP A 299      24.009 -14.987   9.742  1.00 95.87           O  
ATOM   4484  OD2 ASP A 299      24.628 -17.090   9.369  1.00 95.87           O  
ATOM   4485  N   SER A 300      21.409 -18.942   9.276  1.00 98.15           N  
ATOM   4486  H   SER A 300      21.429 -19.304  10.219  1.00 98.15           H  
ATOM   4487  CA  SER A 300      21.308 -19.870   8.143  1.00 98.15           C  
ATOM   4488  HA  SER A 300      22.076 -19.602   7.418  1.00 98.15           H  
ATOM   4489  C   SER A 300      19.948 -19.776   7.440  1.00 98.15           C  
ATOM   4490  CB  SER A 300      21.568 -21.301   8.622  1.00 98.15           C  
ATOM   4491  HB2 SER A 300      20.841 -21.571   9.388  1.00 98.15           H  
ATOM   4492  HB3 SER A 300      22.568 -21.355   9.051  1.00 98.15           H  
ATOM   4493  O   SER A 300      19.878 -19.832   6.210  1.00 98.15           O  
ATOM   4494  OG  SER A 300      21.472 -22.219   7.548  1.00 98.15           O  
ATOM   4495  HG  SER A 300      21.921 -21.835   6.792  1.00 98.15           H  
ATOM   4496  N   GLN A 301      18.868 -19.610   8.206  1.00 98.33           N  
ATOM   4497  H   GLN A 301      19.004 -19.503   9.201  1.00 98.33           H  
ATOM   4498  CA  GLN A 301      17.518 -19.433   7.674  1.00 98.33           C  
ATOM   4499  HA  GLN A 301      17.326 -20.193   6.916  1.00 98.33           H  
ATOM   4500  C   GLN A 301      17.346 -18.070   6.998  1.00 98.33           C  
ATOM   4501  CB  GLN A 301      16.497 -19.596   8.802  1.00 98.33           C  
ATOM   4502  HB2 GLN A 301      16.793 -18.954   9.632  1.00 98.33           H  
ATOM   4503  HB3 GLN A 301      15.520 -19.273   8.445  1.00 98.33           H  
ATOM   4504  O   GLN A 301      16.773 -18.023   5.914  1.00 98.33           O  
ATOM   4505  CG  GLN A 301      16.372 -21.039   9.304  1.00 98.33           C  
ATOM   4506  HG2 GLN A 301      17.357 -21.449   9.530  1.00 98.33           H  
ATOM   4507  HG3 GLN A 301      15.919 -21.646   8.520  1.00 98.33           H  
ATOM   4508  CD  GLN A 301      15.526 -21.111  10.570  1.00 98.33           C  
ATOM   4509  NE2 GLN A 301      14.627 -22.064  10.680  1.00 98.33           N  
ATOM   4510 HE21 GLN A 301      14.045 -22.012  11.503  1.00 98.33           H  
ATOM   4511 HE22 GLN A 301      14.433 -22.687   9.909  1.00 98.33           H  
ATOM   4512  OE1 GLN A 301      15.660 -20.325  11.495  1.00 98.33           O  
ATOM   4513  N   ILE A 302      17.886 -16.997   7.583  1.00 98.34           N  
ATOM   4514  H   ILE A 302      18.331 -17.114   8.483  1.00 98.34           H  
ATOM   4515  CA  ILE A 302      17.902 -15.651   6.993  1.00 98.34           C  
ATOM   4516  HA  ILE A 302      16.881 -15.333   6.784  1.00 98.34           H  
ATOM   4517  C   ILE A 302      18.656 -15.680   5.664  1.00 98.34           C  
ATOM   4518  CB  ILE A 302      18.540 -14.640   7.972  1.00 98.34           C  
ATOM   4519  HB  ILE A 302      19.505 -15.030   8.296  1.00 98.34           H  
ATOM   4520  O   ILE A 302      18.122 -15.269   4.639  1.00 98.34           O  
ATOM   4521  CG1 ILE A 302      17.641 -14.453   9.212  1.00 98.34           C  
ATOM   4522 HG12 ILE A 302      16.834 -13.758   8.977  1.00 98.34           H  
ATOM   4523 HG13 ILE A 302      17.193 -15.404   9.499  1.00 98.34           H  
ATOM   4524  CG2 ILE A 302      18.773 -13.285   7.278  1.00 98.34           C  
ATOM   4525 HG21 ILE A 302      17.865 -12.953   6.775  1.00 98.34           H  
ATOM   4526 HG22 ILE A 302      19.583 -13.352   6.552  1.00 98.34           H  
ATOM   4527 HG23 ILE A 302      19.061 -12.523   8.003  1.00 98.34           H  
ATOM   4528  CD1 ILE A 302      18.408 -13.933  10.428  1.00 98.34           C  
ATOM   4529 HD11 ILE A 302      19.151 -13.195  10.124  1.00 98.34           H  
ATOM   4530 HD12 ILE A 302      18.941 -14.754  10.907  1.00 98.34           H  
ATOM   4531 HD13 ILE A 302      17.714 -13.495  11.145  1.00 98.34           H  
ATOM   4532  N   THR A 303      19.852 -16.273   5.642  1.00 97.98           N  
ATOM   4533  H   THR A 303      20.263 -16.545   6.524  1.00 97.98           H  
ATOM   4534  CA  THR A 303      20.640 -16.431   4.412  1.00 97.98           C  
ATOM   4535  HA  THR A 303      20.895 -15.442   4.030  1.00 97.98           H  
ATOM   4536  C   THR A 303      19.847 -17.162   3.329  1.00 97.98           C  
ATOM   4537  CB  THR A 303      21.942 -17.193   4.695  1.00 97.98           C  
ATOM   4538  HB  THR A 303      21.717 -18.166   5.132  1.00 97.98           H  
ATOM   4539  O   THR A 303      19.828 -16.734   2.175  1.00 97.98           O  
ATOM   4540  CG2 THR A 303      22.789 -17.394   3.435  1.00 97.98           C  
ATOM   4541 HG21 THR A 303      22.288 -18.069   2.742  1.00 97.98           H  
ATOM   4542 HG22 THR A 303      22.960 -16.432   2.951  1.00 97.98           H  
ATOM   4543 HG23 THR A 303      23.748 -17.830   3.714  1.00 97.98           H  
ATOM   4544  OG1 THR A 303      22.753 -16.467   5.582  1.00 97.98           O  
ATOM   4545  HG1 THR A 303      22.397 -16.525   6.472  1.00 97.98           H  
ATOM   4546  N   LYS A 304      19.160 -18.254   3.689  1.00 98.35           N  
ATOM   4547  H   LYS A 304      19.201 -18.545   4.655  1.00 98.35           H  
ATOM   4548  CA  LYS A 304      18.316 -19.004   2.752  1.00 98.35           C  
ATOM   4549  HA  LYS A 304      18.911 -19.256   1.875  1.00 98.35           H  
ATOM   4550  C   LYS A 304      17.141 -18.163   2.239  1.00 98.35           C  
ATOM   4551  CB  LYS A 304      17.849 -20.299   3.429  1.00 98.35           C  
ATOM   4552  HB2 LYS A 304      18.721 -20.845   3.790  1.00 98.35           H  
ATOM   4553  HB3 LYS A 304      17.216 -20.054   4.282  1.00 98.35           H  
ATOM   4554  O   LYS A 304      16.883 -18.183   1.040  1.00 98.35           O  
ATOM   4555  CG  LYS A 304      17.070 -21.190   2.454  1.00 98.35           C  
ATOM   4556  HG2 LYS A 304      17.713 -21.458   1.616  1.00 98.35           H  
ATOM   4557  HG3 LYS A 304      16.202 -20.649   2.076  1.00 98.35           H  
ATOM   4558  CD  LYS A 304      16.582 -22.460   3.153  1.00 98.35           C  
ATOM   4559  HD2 LYS A 304      17.438 -23.034   3.508  1.00 98.35           H  
ATOM   4560  HD3 LYS A 304      15.955 -22.177   3.999  1.00 98.35           H  
ATOM   4561  CE  LYS A 304      15.766 -23.281   2.152  1.00 98.35           C  
ATOM   4562  HE2 LYS A 304      14.985 -22.639   1.745  1.00 98.35           H  
ATOM   4563  HE3 LYS A 304      16.417 -23.572   1.328  1.00 98.35           H  
ATOM   4564  NZ  LYS A 304      15.161 -24.473   2.790  1.00 98.35           N  
ATOM   4565  HZ1 LYS A 304      14.534 -24.182   3.526  1.00 98.35           H  
ATOM   4566  HZ2 LYS A 304      14.627 -24.996   2.111  1.00 98.35           H  
ATOM   4567  HZ3 LYS A 304      15.877 -25.068   3.182  1.00 98.35           H  
ATOM   4568  N   ALA A 305      16.466 -17.426   3.117  1.00 98.37           N  
ATOM   4569  H   ALA A 305      16.738 -17.457   4.089  1.00 98.37           H  
ATOM   4570  CA  ALA A 305      15.348 -16.555   2.767  1.00 98.37           C  
ATOM   4571  HA  ALA A 305      14.571 -17.143   2.279  1.00 98.37           H  
ATOM   4572  C   ALA A 305      15.778 -15.448   1.786  1.00 98.37           C  
ATOM   4573  CB  ALA A 305      14.774 -15.996   4.076  1.00 98.37           C  
ATOM   4574  HB1 ALA A 305      15.518 -15.391   4.593  1.00 98.37           H  
ATOM   4575  HB2 ALA A 305      13.900 -15.379   3.863  1.00 98.37           H  
ATOM   4576  HB3 ALA A 305      14.460 -16.816   4.722  1.00 98.37           H  
ATOM   4577  O   ALA A 305      15.177 -15.282   0.725  1.00 98.37           O  
ATOM   4578  N   LEU A 306      16.901 -14.774   2.062  1.00 98.09           N  
ATOM   4579  H   LEU A 306      17.342 -14.935   2.957  1.00 98.09           H  
ATOM   4580  CA  LEU A 306      17.454 -13.740   1.183  1.00 98.09           C  
ATOM   4581  HA  LEU A 306      16.687 -12.987   1.006  1.00 98.09           H  
ATOM   4582  C   LEU A 306      17.858 -14.289  -0.193  1.00 98.09           C  
ATOM   4583  CB  LEU A 306      18.670 -13.084   1.861  1.00 98.09           C  
ATOM   4584  HB2 LEU A 306      19.389 -13.864   2.110  1.00 98.09           H  
ATOM   4585  HB3 LEU A 306      19.139 -12.413   1.140  1.00 98.09           H  
ATOM   4586  O   LEU A 306      17.652 -13.628  -1.210  1.00 98.09           O  
ATOM   4587  CG  LEU A 306      18.364 -12.271   3.133  1.00 98.09           C  
ATOM   4588  HG  LEU A 306      17.899 -12.908   3.885  1.00 98.09           H  
ATOM   4589  CD1 LEU A 306      19.683 -11.735   3.692  1.00 98.09           C  
ATOM   4590 HD11 LEU A 306      20.355 -12.563   3.917  1.00 98.09           H  
ATOM   4591 HD12 LEU A 306      20.145 -11.049   2.983  1.00 98.09           H  
ATOM   4592 HD13 LEU A 306      19.491 -11.200   4.623  1.00 98.09           H  
ATOM   4593  CD2 LEU A 306      17.430 -11.095   2.861  1.00 98.09           C  
ATOM   4594 HD21 LEU A 306      17.837 -10.467   2.068  1.00 98.09           H  
ATOM   4595 HD22 LEU A 306      17.318 -10.501   3.768  1.00 98.09           H  
ATOM   4596 HD23 LEU A 306      16.441 -11.454   2.577  1.00 98.09           H  
ATOM   4597  N   LEU A 307      18.419 -15.503  -0.250  1.00 97.43           N  
ATOM   4598  H   LEU A 307      18.578 -15.996   0.617  1.00 97.43           H  
ATOM   4599  CA  LEU A 307      18.745 -16.166  -1.520  1.00 97.43           C  
ATOM   4600  HA  LEU A 307      19.283 -15.461  -2.155  1.00 97.43           H  
ATOM   4601  C   LEU A 307      17.499 -16.565  -2.321  1.00 97.43           C  
ATOM   4602  CB  LEU A 307      19.627 -17.398  -1.255  1.00 97.43           C  
ATOM   4603  HB2 LEU A 307      19.156 -17.997  -0.477  1.00 97.43           H  
ATOM   4604  HB3 LEU A 307      19.658 -18.004  -2.161  1.00 97.43           H  
ATOM   4605  O   LEU A 307      17.572 -16.610  -3.546  1.00 97.43           O  
ATOM   4606  CG  LEU A 307      21.073 -17.074  -0.842  1.00 97.43           C  
ATOM   4607  HG  LEU A 307      21.079 -16.404   0.018  1.00 97.43           H  
ATOM   4608  CD1 LEU A 307      21.790 -18.370  -0.461  1.00 97.43           C  
ATOM   4609 HD11 LEU A 307      22.806 -18.149  -0.136  1.00 97.43           H  
ATOM   4610 HD12 LEU A 307      21.811 -19.052  -1.311  1.00 97.43           H  
ATOM   4611 HD13 LEU A 307      21.257 -18.840   0.366  1.00 97.43           H  
ATOM   4612  CD2 LEU A 307      21.871 -16.404  -1.966  1.00 97.43           C  
ATOM   4613 HD21 LEU A 307      21.447 -15.422  -2.180  1.00 97.43           H  
ATOM   4614 HD22 LEU A 307      21.829 -17.021  -2.864  1.00 97.43           H  
ATOM   4615 HD23 LEU A 307      22.907 -16.279  -1.652  1.00 97.43           H  
ATOM   4616  N   ASN A 308      16.378 -16.812  -1.644  1.00 97.85           N  
ATOM   4617  H   ASN A 308      16.410 -16.772  -0.636  1.00 97.85           H  
ATOM   4618  CA  ASN A 308      15.086 -17.104  -2.260  1.00 97.85           C  
ATOM   4619  HA  ASN A 308      15.248 -17.656  -3.186  1.00 97.85           H  
ATOM   4620  C   ASN A 308      14.293 -15.839  -2.649  1.00 97.85           C  
ATOM   4621  CB  ASN A 308      14.277 -17.991  -1.299  1.00 97.85           C  
ATOM   4622  HB2 ASN A 308      14.247 -17.527  -0.313  1.00 97.85           H  
ATOM   4623  HB3 ASN A 308      13.250 -18.052  -1.657  1.00 97.85           H  
ATOM   4624  O   ASN A 308      13.202 -15.968  -3.194  1.00 97.85           O  
ATOM   4625  CG  ASN A 308      14.776 -19.416  -1.160  1.00 97.85           C  
ATOM   4626  ND2 ASN A 308      14.189 -20.148  -0.243  1.00 97.85           N  
ATOM   4627 HD21 ASN A 308      14.396 -21.136  -0.277  1.00 97.85           H  
ATOM   4628 HD22 ASN A 308      13.460 -19.720   0.310  1.00 97.85           H  
ATOM   4629  OD1 ASN A 308      15.622 -19.935  -1.873  1.00 97.85           O  
ATOM   4630  N   GLY A 309      14.801 -14.630  -2.379  1.00 98.19           N  
ATOM   4631  H   GLY A 309      15.697 -14.568  -1.919  1.00 98.19           H  
ATOM   4632  CA  GLY A 309      14.085 -13.383  -2.683  1.00 98.19           C  
ATOM   4633  HA2 GLY A 309      14.799 -12.559  -2.691  1.00 98.19           H  
ATOM   4634  HA3 GLY A 309      13.640 -13.451  -3.675  1.00 98.19           H  
ATOM   4635  C   GLY A 309      12.978 -13.037  -1.678  1.00 98.19           C  
ATOM   4636  O   GLY A 309      11.978 -12.411  -2.033  1.00 98.19           O  
ATOM   4637  N   GLU A 310      13.118 -13.468  -0.423  1.00 98.68           N  
ATOM   4638  H   GLU A 310      13.936 -14.008  -0.178  1.00 98.68           H  
ATOM   4639  CA  GLU A 310      12.154 -13.182   0.640  1.00 98.68           C  
ATOM   4640  HA  GLU A 310      11.176 -13.005   0.193  1.00 98.68           H  
ATOM   4641  C   GLU A 310      12.531 -11.921   1.423  1.00 98.68           C  
ATOM   4642  CB  GLU A 310      12.003 -14.385   1.580  1.00 98.68           C  
ATOM   4643  HB2 GLU A 310      11.324 -14.114   2.388  1.00 98.68           H  
ATOM   4644  HB3 GLU A 310      12.978 -14.623   2.007  1.00 98.68           H  
ATOM   4645  O   GLU A 310      13.661 -11.756   1.880  1.00 98.68           O  
ATOM   4646  CG  GLU A 310      11.437 -15.605   0.843  1.00 98.68           C  
ATOM   4647  HG2 GLU A 310      10.470 -15.314   0.433  1.00 98.68           H  
ATOM   4648  HG3 GLU A 310      12.100 -15.871   0.020  1.00 98.68           H  
ATOM   4649  CD  GLU A 310      11.254 -16.844   1.728  1.00 98.68           C  
ATOM   4650  OE1 GLU A 310      10.302 -17.607   1.449  1.00 98.68           O  
ATOM   4651  OE2 GLU A 310      12.076 -17.064   2.646  1.00 98.68           O  
ATOM   4652  N   PHE A 311      11.550 -11.045   1.616  1.00 98.77           N  
ATOM   4653  H   PHE A 311      10.631 -11.292   1.278  1.00 98.77           H  
ATOM   4654  CA  PHE A 311      11.616  -9.893   2.503  1.00 98.77           C  
ATOM   4655  HA  PHE A 311      12.626  -9.482   2.488  1.00 98.77           H  
ATOM   4656  C   PHE A 311      11.269 -10.340   3.926  1.00 98.77           C  
ATOM   4657  CB  PHE A 311      10.642  -8.835   1.974  1.00 98.77           C  
ATOM   4658  HB2 PHE A 311       9.623  -9.215   2.051  1.00 98.77           H  
ATOM   4659  HB3 PHE A 311      10.853  -8.687   0.915  1.00 98.77           H  
ATOM   4660  O   PHE A 311      10.238 -10.978   4.151  1.00 98.77           O  
ATOM   4661  CG  PHE A 311      10.704  -7.490   2.667  1.00 98.77           C  
ATOM   4662  CD1 PHE A 311      10.182  -7.328   3.966  1.00 98.77           C  
ATOM   4663  HD1 PHE A 311       9.754  -8.168   4.493  1.00 98.77           H  
ATOM   4664  CD2 PHE A 311      11.244  -6.381   1.988  1.00 98.77           C  
ATOM   4665  HD2 PHE A 311      11.648  -6.500   0.993  1.00 98.77           H  
ATOM   4666  CE1 PHE A 311      10.195  -6.064   4.575  1.00 98.77           C  
ATOM   4667  HE1 PHE A 311       9.792  -5.948   5.571  1.00 98.77           H  
ATOM   4668  CE2 PHE A 311      11.231  -5.111   2.587  1.00 98.77           C  
ATOM   4669  HE2 PHE A 311      11.619  -4.257   2.051  1.00 98.77           H  
ATOM   4670  CZ  PHE A 311      10.689  -4.952   3.873  1.00 98.77           C  
ATOM   4671  HZ  PHE A 311      10.651  -3.968   4.316  1.00 98.77           H  
ATOM   4672  N   LEU A 312      12.103  -9.990   4.903  1.00 98.74           N  
ATOM   4673  H   LEU A 312      12.915  -9.430   4.684  1.00 98.74           H  
ATOM   4674  CA  LEU A 312      11.897 -10.381   6.296  1.00 98.74           C  
ATOM   4675  HA  LEU A 312      10.831 -10.526   6.468  1.00 98.74           H  
ATOM   4676  C   LEU A 312      12.348  -9.301   7.280  1.00 98.74           C  
ATOM   4677  CB  LEU A 312      12.592 -11.729   6.568  1.00 98.74           C  
ATOM   4678  HB2 LEU A 312      12.282 -12.077   7.553  1.00 98.74           H  
ATOM   4679  HB3 LEU A 312      12.224 -12.458   5.846  1.00 98.74           H  
ATOM   4680  O   LEU A 312      13.101  -8.386   6.936  1.00 98.74           O  
ATOM   4681  CG  LEU A 312      14.131 -11.681   6.500  1.00 98.74           C  
ATOM   4682  HG  LEU A 312      14.467 -10.644   6.487  1.00 98.74           H  
ATOM   4683  CD1 LEU A 312      14.761 -12.350   7.716  1.00 98.74           C  
ATOM   4684 HD11 LEU A 312      15.832 -12.147   7.708  1.00 98.74           H  
ATOM   4685 HD12 LEU A 312      14.587 -13.425   7.684  1.00 98.74           H  
ATOM   4686 HD13 LEU A 312      14.348 -11.926   8.631  1.00 98.74           H  
ATOM   4687  CD2 LEU A 312      14.661 -12.367   5.243  1.00 98.74           C  
ATOM   4688 HD21 LEU A 312      15.751 -12.342   5.240  1.00 98.74           H  
ATOM   4689 HD22 LEU A 312      14.316 -13.400   5.207  1.00 98.74           H  
ATOM   4690 HD23 LEU A 312      14.300 -11.837   4.361  1.00 98.74           H  
ATOM   4691  N   PHE A 313      11.901  -9.456   8.520  1.00 98.74           N  
ATOM   4692  H   PHE A 313      11.249 -10.208   8.691  1.00 98.74           H  
ATOM   4693  CA  PHE A 313      12.300  -8.642   9.656  1.00 98.74           C  
ATOM   4694  HA  PHE A 313      12.810  -7.759   9.273  1.00 98.74           H  
ATOM   4695  C   PHE A 313      13.264  -9.391  10.575  1.00 98.74           C  
ATOM   4696  CB  PHE A 313      11.065  -8.177  10.432  1.00 98.74           C  
ATOM   4697  HB2 PHE A 313      11.381  -7.479  11.207  1.00 98.74           H  
ATOM   4698  HB3 PHE A 313      10.610  -9.036  10.925  1.00 98.74           H  
ATOM   4699  O   PHE A 313      13.094 -10.584  10.841  1.00 98.74           O  
ATOM   4700  CG  PHE A 313      10.029  -7.499   9.565  1.00 98.74           C  
ATOM   4701  CD1 PHE A 313      10.244  -6.188   9.102  1.00 98.74           C  
ATOM   4702  HD1 PHE A 313      11.144  -5.658   9.378  1.00 98.74           H  
ATOM   4703  CD2 PHE A 313       8.872  -8.201   9.184  1.00 98.74           C  
ATOM   4704  HD2 PHE A 313       8.723  -9.221   9.503  1.00 98.74           H  
ATOM   4705  CE1 PHE A 313       9.283  -5.567   8.289  1.00 98.74           C  
ATOM   4706  HE1 PHE A 313       9.427  -4.548   7.961  1.00 98.74           H  
ATOM   4707  CE2 PHE A 313       7.916  -7.583   8.367  1.00 98.74           C  
ATOM   4708  HE2 PHE A 313       7.045  -8.143   8.061  1.00 98.74           H  
ATOM   4709  CZ  PHE A 313       8.107  -6.256   7.946  1.00 98.74           C  
ATOM   4710  HZ  PHE A 313       7.344  -5.760   7.365  1.00 98.74           H  
ATOM   4711  N   GLU A 314      14.226  -8.663  11.131  1.00 98.01           N  
ATOM   4712  H   GLU A 314      14.304  -7.694  10.857  1.00 98.01           H  
ATOM   4713  CA  GLU A 314      15.178  -9.155  12.124  1.00 98.01           C  
ATOM   4714  HA  GLU A 314      14.812 -10.108  12.506  1.00 98.01           H  
ATOM   4715  C   GLU A 314      15.276  -8.196  13.324  1.00 98.01           C  
ATOM   4716  CB  GLU A 314      16.539  -9.450  11.466  1.00 98.01           C  
ATOM   4717  HB2 GLU A 314      16.927  -8.549  10.990  1.00 98.01           H  
ATOM   4718  HB3 GLU A 314      16.385 -10.220  10.710  1.00 98.01           H  
ATOM   4719  O   GLU A 314      14.967  -7.008  13.238  1.00 98.01           O  
ATOM   4720  CG  GLU A 314      17.542  -9.948  12.523  1.00 98.01           C  
ATOM   4721  HG2 GLU A 314      17.021 -10.629  13.195  1.00 98.01           H  
ATOM   4722  HG3 GLU A 314      17.884  -9.092  13.105  1.00 98.01           H  
ATOM   4723  CD  GLU A 314      18.773 -10.684  12.006  1.00 98.01           C  
ATOM   4724  OE1 GLU A 314      19.540 -11.123  12.899  1.00 98.01           O  
ATOM   4725  OE2 GLU A 314      18.875 -10.897  10.789  1.00 98.01           O  
ATOM   4726  N   LEU A 315      15.694  -8.721  14.480  1.00 96.96           N  
ATOM   4727  H   LEU A 315      16.037  -9.670  14.443  1.00 96.96           H  
ATOM   4728  CA  LEU A 315      16.052  -7.924  15.645  1.00 96.96           C  
ATOM   4729  HA  LEU A 315      15.450  -7.015  15.643  1.00 96.96           H  
ATOM   4730  C   LEU A 315      17.534  -7.528  15.570  1.00 96.96           C  
ATOM   4731  CB  LEU A 315      15.729  -8.726  16.918  1.00 96.96           C  
ATOM   4732  HB2 LEU A 315      14.688  -9.048  16.883  1.00 96.96           H  
ATOM   4733  HB3 LEU A 315      16.355  -9.618  16.931  1.00 96.96           H  
ATOM   4734  O   LEU A 315      18.405  -8.327  15.912  1.00 96.96           O  
ATOM   4735  CG  LEU A 315      15.962  -7.922  18.210  1.00 96.96           C  
ATOM   4736  HG  LEU A 315      16.947  -7.454  18.194  1.00 96.96           H  
ATOM   4737  CD1 LEU A 315      14.902  -6.838  18.400  1.00 96.96           C  
ATOM   4738 HD11 LEU A 315      13.903  -7.275  18.399  1.00 96.96           H  
ATOM   4739 HD12 LEU A 315      14.966  -6.105  17.596  1.00 96.96           H  
ATOM   4740 HD13 LEU A 315      15.053  -6.322  19.348  1.00 96.96           H  
ATOM   4741  CD2 LEU A 315      15.909  -8.861  19.416  1.00 96.96           C  
ATOM   4742 HD21 LEU A 315      14.934  -9.346  19.463  1.00 96.96           H  
ATOM   4743 HD22 LEU A 315      16.695  -9.610  19.325  1.00 96.96           H  
ATOM   4744 HD23 LEU A 315      16.067  -8.289  20.330  1.00 96.96           H  
ATOM   4745  N   HIS A 316      17.810  -6.275  15.220  1.00 95.40           N  
ATOM   4746  H   HIS A 316      17.038  -5.667  14.990  1.00 95.40           H  
ATOM   4747  CA  HIS A 316      19.160  -5.720  15.150  1.00 95.40           C  
ATOM   4748  HA  HIS A 316      19.885  -6.504  15.369  1.00 95.40           H  
ATOM   4749  C   HIS A 316      19.334  -4.599  16.184  1.00 95.40           C  
ATOM   4750  CB  HIS A 316      19.427  -5.244  13.720  1.00 95.40           C  
ATOM   4751  HB2 HIS A 316      18.689  -4.484  13.462  1.00 95.40           H  
ATOM   4752  HB3 HIS A 316      19.306  -6.083  13.035  1.00 95.40           H  
ATOM   4753  O   HIS A 316      18.579  -3.627  16.201  1.00 95.40           O  
ATOM   4754  CG  HIS A 316      20.805  -4.666  13.530  1.00 95.40           C  
ATOM   4755  CD2 HIS A 316      22.002  -5.274  13.804  1.00 95.40           C  
ATOM   4756  HD2 HIS A 316      22.134  -6.273  14.191  1.00 95.40           H  
ATOM   4757  ND1 HIS A 316      21.092  -3.428  13.003  1.00 95.40           N  
ATOM   4758  HD1 HIS A 316      20.421  -2.773  12.627  1.00 95.40           H  
ATOM   4759  CE1 HIS A 316      22.426  -3.302  12.939  1.00 95.40           C  
ATOM   4760  HE1 HIS A 316      22.952  -2.459  12.515  1.00 95.40           H  
ATOM   4761  NE2 HIS A 316      23.025  -4.381  13.463  1.00 95.40           N  
ATOM   4762  N   ASN A 317      20.328  -4.726  17.073  1.00 92.29           N  
ATOM   4763  H   ASN A 317      20.959  -5.507  16.966  1.00 92.29           H  
ATOM   4764  CA  ASN A 317      20.621  -3.753  18.141  1.00 92.29           C  
ATOM   4765  HA  ASN A 317      21.278  -4.251  18.854  1.00 92.29           H  
ATOM   4766  C   ASN A 317      19.385  -3.336  18.967  1.00 92.29           C  
ATOM   4767  CB  ASN A 317      21.410  -2.568  17.552  1.00 92.29           C  
ATOM   4768  HB2 ASN A 317      21.578  -1.818  18.325  1.00 92.29           H  
ATOM   4769  HB3 ASN A 317      20.831  -2.111  16.749  1.00 92.29           H  
ATOM   4770  O   ASN A 317      19.194  -2.162  19.281  1.00 92.29           O  
ATOM   4771  CG  ASN A 317      22.769  -2.991  17.032  1.00 92.29           C  
ATOM   4772  ND2 ASN A 317      23.278  -2.328  16.024  1.00 92.29           N  
ATOM   4773 HD21 ASN A 317      22.726  -1.629  15.547  1.00 92.29           H  
ATOM   4774 HD22 ASN A 317      24.071  -2.774  15.585  1.00 92.29           H  
ATOM   4775  OD1 ASN A 317      23.385  -3.919  17.526  1.00 92.29           O  
ATOM   4776  N   GLY A 318      18.526  -4.307  19.296  1.00 92.47           N  
ATOM   4777  H   GLY A 318      18.718  -5.242  18.966  1.00 92.47           H  
ATOM   4778  CA  GLY A 318      17.313  -4.086  20.092  1.00 92.47           C  
ATOM   4779  HA2 GLY A 318      17.554  -3.447  20.942  1.00 92.47           H  
ATOM   4780  HA3 GLY A 318      16.963  -5.044  20.476  1.00 92.47           H  
ATOM   4781  C   GLY A 318      16.148  -3.435  19.338  1.00 92.47           C  
ATOM   4782  O   GLY A 318      15.145  -3.116  19.966  1.00 92.47           O  
ATOM   4783  N   LYS A 319      16.253  -3.244  18.017  1.00 96.95           N  
ATOM   4784  H   LYS A 319      17.111  -3.507  17.555  1.00 96.95           H  
ATOM   4785  CA  LYS A 319      15.172  -2.735  17.162  1.00 96.95           C  
ATOM   4786  HA  LYS A 319      14.294  -2.519  17.770  1.00 96.95           H  
ATOM   4787  C   LYS A 319      14.772  -3.785  16.138  1.00 96.95           C  
ATOM   4788  CB  LYS A 319      15.609  -1.447  16.456  1.00 96.95           C  
ATOM   4789  HB2 LYS A 319      16.486  -1.653  15.843  1.00 96.95           H  
ATOM   4790  HB3 LYS A 319      14.802  -1.118  15.801  1.00 96.95           H  
ATOM   4791  O   LYS A 319      15.632  -4.474  15.595  1.00 96.95           O  
ATOM   4792  CG  LYS A 319      15.934  -0.328  17.453  1.00 96.95           C  
ATOM   4793  HG2 LYS A 319      16.780  -0.621  18.074  1.00 96.95           H  
ATOM   4794  HG3 LYS A 319      15.068  -0.149  18.091  1.00 96.95           H  
ATOM   4795  CD  LYS A 319      16.289   0.959  16.705  1.00 96.95           C  
ATOM   4796  HD2 LYS A 319      15.432   1.271  16.108  1.00 96.95           H  
ATOM   4797  HD3 LYS A 319      17.137   0.768  16.047  1.00 96.95           H  
ATOM   4798  CE  LYS A 319      16.649   2.048  17.717  1.00 96.95           C  
ATOM   4799  HE2 LYS A 319      15.809   2.176  18.398  1.00 96.95           H  
ATOM   4800  HE3 LYS A 319      17.504   1.707  18.302  1.00 96.95           H  
ATOM   4801  NZ  LYS A 319      16.959   3.328  17.035  1.00 96.95           N  
ATOM   4802  HZ1 LYS A 319      17.201   4.038  17.711  1.00 96.95           H  
ATOM   4803  HZ2 LYS A 319      16.154   3.642  16.513  1.00 96.95           H  
ATOM   4804  HZ3 LYS A 319      17.729   3.205  16.392  1.00 96.95           H  
ATOM   4805  N   VAL A 320      13.477  -3.890  15.862  1.00 98.56           N  
ATOM   4806  H   VAL A 320      12.818  -3.288  16.334  1.00 98.56           H  
ATOM   4807  CA  VAL A 320      12.978  -4.724  14.766  1.00 98.56           C  
ATOM   4808  HA  VAL A 320      13.591  -5.623  14.694  1.00 98.56           H  
ATOM   4809  C   VAL A 320      13.109  -3.941  13.468  1.00 98.56           C  
ATOM   4810  CB  VAL A 320      11.534  -5.169  15.007  1.00 98.56           C  
ATOM   4811  HB  VAL A 320      10.889  -4.291  15.048  1.00 98.56           H  
ATOM   4812  O   VAL A 320      12.556  -2.848  13.342  1.00 98.56           O  
ATOM   4813  CG1 VAL A 320      11.067  -6.085  13.875  1.00 98.56           C  
ATOM   4814 HG11 VAL A 320      10.876  -5.500  12.975  1.00 98.56           H  
ATOM   4815 HG12 VAL A 320      10.143  -6.582  14.171  1.00 98.56           H  
ATOM   4816 HG13 VAL A 320      11.829  -6.833  13.656  1.00 98.56           H  
ATOM   4817  CG2 VAL A 320      11.404  -5.928  16.332  1.00 98.56           C  
ATOM   4818 HG21 VAL A 320      12.033  -6.818  16.321  1.00 98.56           H  
ATOM   4819 HG22 VAL A 320      11.683  -5.288  17.169  1.00 98.56           H  
ATOM   4820 HG23 VAL A 320      10.360  -6.210  16.466  1.00 98.56           H  
ATOM   4821  N   VAL A 321      13.874  -4.475  12.525  1.00 98.62           N  
ATOM   4822  H   VAL A 321      14.269  -5.391  12.681  1.00 98.62           H  
ATOM   4823  CA  VAL A 321      14.217  -3.812  11.267  1.00 98.62           C  
ATOM   4824  HA  VAL A 321      13.578  -2.938  11.142  1.00 98.62           H  
ATOM   4825  C   VAL A 321      13.945  -4.723  10.083  1.00 98.62           C  
ATOM   4826  CB  VAL A 321      15.681  -3.333  11.249  1.00 98.62           C  
ATOM   4827  HB  VAL A 321      15.836  -2.791  10.316  1.00 98.62           H  
ATOM   4828  O   VAL A 321      13.916  -5.942  10.224  1.00 98.62           O  
ATOM   4829  CG1 VAL A 321      15.992  -2.358  12.393  1.00 98.62           C  
ATOM   4830 HG11 VAL A 321      15.270  -1.541  12.382  1.00 98.62           H  
ATOM   4831 HG12 VAL A 321      15.946  -2.875  13.352  1.00 98.62           H  
ATOM   4832 HG13 VAL A 321      16.990  -1.942  12.254  1.00 98.62           H  
ATOM   4833  CG2 VAL A 321      16.695  -4.482  11.308  1.00 98.62           C  
ATOM   4834 HG21 VAL A 321      16.541  -5.083  12.205  1.00 98.62           H  
ATOM   4835 HG22 VAL A 321      16.591  -5.126  10.434  1.00 98.62           H  
ATOM   4836 HG23 VAL A 321      17.709  -4.084  11.313  1.00 98.62           H  
ATOM   4837  N   VAL A 322      13.775  -4.129   8.908  1.00 98.72           N  
ATOM   4838  H   VAL A 322      13.761  -3.120   8.883  1.00 98.72           H  
ATOM   4839  CA  VAL A 322      13.843  -4.847   7.630  1.00 98.72           C  
ATOM   4840  HA  VAL A 322      13.155  -5.692   7.631  1.00 98.72           H  
ATOM   4841  C   VAL A 322      15.267  -5.357   7.427  1.00 98.72           C  
ATOM   4842  CB  VAL A 322      13.473  -3.888   6.491  1.00 98.72           C  
ATOM   4843  HB  VAL A 322      14.133  -3.025   6.576  1.00 98.72           H  
ATOM   4844  O   VAL A 322      16.201  -4.559   7.466  1.00 98.72           O  
ATOM   4845  CG1 VAL A 322      13.669  -4.511   5.104  1.00 98.72           C  
ATOM   4846 HG11 VAL A 322      13.134  -5.458   5.036  1.00 98.72           H  
ATOM   4847 HG12 VAL A 322      13.309  -3.827   4.335  1.00 98.72           H  
ATOM   4848 HG13 VAL A 322      14.729  -4.687   4.918  1.00 98.72           H  
ATOM   4849  CG2 VAL A 322      12.032  -3.386   6.640  1.00 98.72           C  
ATOM   4850 HG21 VAL A 322      11.807  -2.681   5.840  1.00 98.72           H  
ATOM   4851 HG22 VAL A 322      11.347  -4.232   6.598  1.00 98.72           H  
ATOM   4852 HG23 VAL A 322      11.902  -2.867   7.590  1.00 98.72           H  
ATOM   4853  N   GLU A 323      15.441  -6.650   7.172  1.00 98.21           N  
ATOM   4854  H   GLU A 323      14.643  -7.269   7.173  1.00 98.21           H  
ATOM   4855  CA  GLU A 323      16.770  -7.230   6.936  1.00 98.21           C  
ATOM   4856  HA  GLU A 323      17.442  -6.916   7.734  1.00 98.21           H  
ATOM   4857  C   GLU A 323      17.365  -6.729   5.615  1.00 98.21           C  
ATOM   4858  CB  GLU A 323      16.647  -8.762   6.950  1.00 98.21           C  
ATOM   4859  HB2 GLU A 323      16.269  -9.082   7.921  1.00 98.21           H  
ATOM   4860  HB3 GLU A 323      15.914  -9.043   6.194  1.00 98.21           H  
ATOM   4861  O   GLU A 323      18.476  -6.206   5.561  1.00 98.21           O  
ATOM   4862  CG  GLU A 323      17.943  -9.525   6.635  1.00 98.21           C  
ATOM   4863  HG2 GLU A 323      18.228  -9.305   5.606  1.00 98.21           H  
ATOM   4864  HG3 GLU A 323      17.725 -10.591   6.686  1.00 98.21           H  
ATOM   4865  CD  GLU A 323      19.125  -9.202   7.564  1.00 98.21           C  
ATOM   4866  OE1 GLU A 323      20.255  -9.562   7.155  1.00 98.21           O  
ATOM   4867  OE2 GLU A 323      18.897  -8.540   8.603  1.00 98.21           O  
ATOM   4868  N   GLN A 324      16.593  -6.823   4.529  1.00 98.26           N  
ATOM   4869  H   GLN A 324      15.681  -7.249   4.615  1.00 98.26           H  
ATOM   4870  CA  GLN A 324      17.014  -6.332   3.223  1.00 98.26           C  
ATOM   4871  HA  GLN A 324      17.611  -5.434   3.383  1.00 98.26           H  
ATOM   4872  C   GLN A 324      15.817  -5.959   2.349  1.00 98.26           C  
ATOM   4873  CB  GLN A 324      17.889  -7.398   2.544  1.00 98.26           C  
ATOM   4874  HB2 GLN A 324      18.462  -7.938   3.298  1.00 98.26           H  
ATOM   4875  HB3 GLN A 324      17.258  -8.114   2.016  1.00 98.26           H  
ATOM   4876  O   GLN A 324      14.831  -6.688   2.272  1.00 98.26           O  
ATOM   4877  CG  GLN A 324      18.886  -6.754   1.578  1.00 98.26           C  
ATOM   4878  HG2 GLN A 324      18.368  -6.238   0.770  1.00 98.26           H  
ATOM   4879  HG3 GLN A 324      19.457  -6.008   2.130  1.00 98.26           H  
ATOM   4880  CD  GLN A 324      19.867  -7.768   1.002  1.00 98.26           C  
ATOM   4881  NE2 GLN A 324      21.080  -7.372   0.704  1.00 98.26           N  
ATOM   4882 HE21 GLN A 324      21.335  -6.416   0.905  1.00 98.26           H  
ATOM   4883 HE22 GLN A 324      21.747  -8.129   0.664  1.00 98.26           H  
ATOM   4884  OE1 GLN A 324      19.603  -8.920   0.719  1.00 98.26           O  
ATOM   4885  N   ASP A 325      15.919  -4.835   1.642  1.00 98.43           N  
ATOM   4886  H   ASP A 325      16.727  -4.248   1.794  1.00 98.43           H  
ATOM   4887  CA  ASP A 325      14.875  -4.319   0.756  1.00 98.43           C  
ATOM   4888  HA  ASP A 325      13.906  -4.550   1.199  1.00 98.43           H  
ATOM   4889  C   ASP A 325      14.913  -4.982  -0.630  1.00 98.43           C  
ATOM   4890  CB  ASP A 325      15.005  -2.799   0.705  1.00 98.43           C  
ATOM   4891  HB2 ASP A 325      15.933  -2.528   0.201  1.00 98.43           H  
ATOM   4892  HB3 ASP A 325      15.046  -2.433   1.731  1.00 98.43           H  
ATOM   4893  O   ASP A 325      15.352  -4.398  -1.632  1.00 98.43           O  
ATOM   4894  CG  ASP A 325      13.831  -2.110   0.028  1.00 98.43           C  
ATOM   4895  OD1 ASP A 325      12.721  -2.680  -0.070  1.00 98.43           O  
ATOM   4896  OD2 ASP A 325      14.000  -0.936  -0.369  1.00 98.43           O  
ATOM   4897  N   ILE A 326      14.489  -6.244  -0.666  1.00 98.55           N  
ATOM   4898  H   ILE A 326      14.180  -6.657   0.203  1.00 98.55           H  
ATOM   4899  CA  ILE A 326      14.494  -7.096  -1.860  1.00 98.55           C  
ATOM   4900  HA  ILE A 326      14.870  -6.504  -2.694  1.00 98.55           H  
ATOM   4901  C   ILE A 326      13.091  -7.536  -2.285  1.00 98.55           C  
ATOM   4902  CB  ILE A 326      15.455  -8.295  -1.692  1.00 98.55           C  
ATOM   4903  HB  ILE A 326      15.454  -8.852  -2.629  1.00 98.55           H  
ATOM   4904  O   ILE A 326      12.123  -7.440  -1.528  1.00 98.55           O  
ATOM   4905  CG1 ILE A 326      15.014  -9.263  -0.572  1.00 98.55           C  
ATOM   4906 HG12 ILE A 326      13.992  -9.592  -0.763  1.00 98.55           H  
ATOM   4907 HG13 ILE A 326      15.033  -8.760   0.395  1.00 98.55           H  
ATOM   4908  CG2 ILE A 326      16.887  -7.780  -1.467  1.00 98.55           C  
ATOM   4909 HG21 ILE A 326      17.601  -8.592  -1.606  1.00 98.55           H  
ATOM   4910 HG22 ILE A 326      17.094  -6.976  -2.174  1.00 98.55           H  
ATOM   4911 HG23 ILE A 326      16.961  -7.399  -0.449  1.00 98.55           H  
ATOM   4912  CD1 ILE A 326      15.898 -10.513  -0.498  1.00 98.55           C  
ATOM   4913 HD11 ILE A 326      15.456 -11.231   0.192  1.00 98.55           H  
ATOM   4914 HD12 ILE A 326      16.895 -10.255  -0.142  1.00 98.55           H  
ATOM   4915 HD13 ILE A 326      15.972 -10.977  -1.482  1.00 98.55           H  
ATOM   4916  N   ASN A 327      12.993  -8.006  -3.523  1.00 98.48           N  
ATOM   4917  H   ASN A 327      13.842  -8.061  -4.067  1.00 98.48           H  
ATOM   4918  CA  ASN A 327      11.812  -8.654  -4.088  1.00 98.48           C  
ATOM   4919  HA  ASN A 327      11.016  -8.686  -3.344  1.00 98.48           H  
ATOM   4920  C   ASN A 327      12.126 -10.111  -4.457  1.00 98.48           C  
ATOM   4921  CB  ASN A 327      11.309  -7.835  -5.290  1.00 98.48           C  
ATOM   4922  HB2 ASN A 327      10.911  -6.878  -4.951  1.00 98.48           H  
ATOM   4923  HB3 ASN A 327      10.485  -8.341  -5.792  1.00 98.48           H  
ATOM   4924  O   ASN A 327      13.245 -10.591  -4.277  1.00 98.48           O  
ATOM   4925  CG  ASN A 327      12.372  -7.637  -6.340  1.00 98.48           C  
ATOM   4926  ND2 ASN A 327      12.799  -6.421  -6.578  1.00 98.48           N  
ATOM   4927 HD21 ASN A 327      13.413  -6.300  -7.370  1.00 98.48           H  
ATOM   4928 HD22 ASN A 327      12.419  -5.667  -6.025  1.00 98.48           H  
ATOM   4929  OD1 ASN A 327      12.821  -8.583  -6.958  1.00 98.48           O  
ATOM   4930  N   THR A 328      11.125 -10.796  -5.003  1.00 98.56           N  
ATOM   4931  H   THR A 328      10.240 -10.324  -5.126  1.00 98.56           H  
ATOM   4932  CA  THR A 328      11.205 -12.220  -5.346  1.00 98.56           C  
ATOM   4933  HA  THR A 328      11.645 -12.752  -4.502  1.00 98.56           H  
ATOM   4934  C   THR A 328      12.099 -12.543  -6.543  1.00 98.56           C  
ATOM   4935  CB  THR A 328       9.809 -12.811  -5.571  1.00 98.56           C  
ATOM   4936  HB  THR A 328       9.915 -13.862  -5.843  1.00 98.56           H  
ATOM   4937  O   THR A 328      12.369 -13.716  -6.779  1.00 98.56           O  
ATOM   4938  CG2 THR A 328       8.955 -12.733  -4.307  1.00 98.56           C
[truncated: 141,354 more chars]
