# Supplementary material for: Evolution of Phage Tail Sheath Protein
Source: Viruses. 2022 May 26;14(6):1148. doi: 10.3390/v14061148 (PMC9230969; doi:10.3390/v14061148)
Supplement: Supplementary file 1 [file viruses-14-01148-s001.zip › Supplementary_File_S2/AF_models/Brevibacillus__phage__Osiris.pdb]

ATOM      1  N   MET A   1       0.693  20.180  52.853  1.00 36.46           N  
ATOM      2  H   MET A   1       1.456  20.812  53.047  1.00 36.46           H  
ATOM      3  H2  MET A   1       0.031  20.639  52.244  1.00 36.46           H  
ATOM      4  H3  MET A   1       0.225  19.943  53.716  1.00 36.46           H  
ATOM      5  CA  MET A   1       1.198  18.944  52.218  1.00 36.46           C  
ATOM      6  HA  MET A   1       1.663  19.171  51.258  1.00 36.46           H  
ATOM      7  C   MET A   1       0.012  18.027  51.967  1.00 36.46           C  
ATOM      8  CB  MET A   1       2.227  18.220  53.104  1.00 36.46           C  
ATOM      9  HB2 MET A   1       1.829  18.108  54.112  1.00 36.46           H  
ATOM     10  HB3 MET A   1       2.389  17.223  52.694  1.00 36.46           H  
ATOM     11  O   MET A   1      -0.486  17.441  52.920  1.00 36.46           O  
ATOM     12  CG  MET A   1       3.590  18.908  53.188  1.00 36.46           C  
ATOM     13  HG2 MET A   1       3.467  19.885  53.656  1.00 36.46           H  
ATOM     14  HG3 MET A   1       4.000  19.044  52.188  1.00 36.46           H  
ATOM     15  SD  MET A   1       4.755  17.929  54.170  1.00 36.46           S  
ATOM     16  CE  MET A   1       5.724  19.240  54.962  1.00 36.46           C  
ATOM     17  HE1 MET A   1       5.078  19.854  55.589  1.00 36.46           H  
ATOM     18  HE2 MET A   1       6.196  19.862  54.201  1.00 36.46           H  
ATOM     19  HE3 MET A   1       6.499  18.790  55.583  1.00 36.46           H  
ATOM     20  N   MET A   2      -0.494  17.965  50.732  1.00 38.84           N  
ATOM     21  H   MET A   2      -0.039  18.442  49.967  1.00 38.84           H  
ATOM     22  CA  MET A   2      -1.473  16.945  50.339  1.00 38.84           C  
ATOM     23  HA  MET A   2      -2.318  16.933  51.026  1.00 38.84           H  
ATOM     24  C   MET A   2      -0.768  15.585  50.401  1.00 38.84           C  
ATOM     25  CB  MET A   2      -1.992  17.221  48.914  1.00 38.84           C  
ATOM     26  HB2 MET A   2      -2.457  16.313  48.530  1.00 38.84           H  
ATOM     27  HB3 MET A   2      -1.156  17.470  48.260  1.00 38.84           H  
ATOM     28  O   MET A   2       0.104  15.306  49.585  1.00 38.84           O  
ATOM     29  CG  MET A   2      -3.039  18.338  48.849  1.00 38.84           C  
ATOM     30  HG2 MET A   2      -2.631  19.247  49.293  1.00 38.84           H  
ATOM     31  HG3 MET A   2      -3.916  18.031  49.420  1.00 38.84           H  
ATOM     32  SD  MET A   2      -3.551  18.707  47.151  1.00 38.84           S  
ATOM     33  CE  MET A   2      -4.901  19.884  47.432  1.00 38.84           C  
ATOM     34  HE1 MET A   2      -4.527  20.757  47.966  1.00 38.84           H  
ATOM     35  HE2 MET A   2      -5.689  19.405  48.012  1.00 38.84           H  
ATOM     36  HE3 MET A   2      -5.309  20.199  46.471  1.00 38.84           H  
ATOM     37  N   GLN A   3      -1.060  14.784  51.425  1.00 44.97           N  
ATOM     38  H   GLN A   3      -1.767  15.077  52.084  1.00 44.97           H  
ATOM     39  CA  GLN A   3      -0.638  13.386  51.461  1.00 44.97           C  
ATOM     40  HA  GLN A   3       0.262  13.244  50.863  1.00 44.97           H  
ATOM     41  C   GLN A   3      -1.746  12.547  50.833  1.00 44.97           C  
ATOM     42  CB  GLN A   3      -0.346  12.909  52.896  1.00 44.97           C  
ATOM     43  HB2 GLN A   3      -0.543  11.838  52.935  1.00 44.97           H  
ATOM     44  HB3 GLN A   3      -1.018  13.399  53.601  1.00 44.97           H  
ATOM     45  O   GLN A   3      -2.790  12.354  51.458  1.00 44.97           O  
ATOM     46  CG  GLN A   3       1.113  13.114  53.328  1.00 44.97           C  
ATOM     47  HG2 GLN A   3       1.772  12.722  52.553  1.00 44.97           H  
ATOM     48  HG3 GLN A   3       1.311  14.180  53.440  1.00 44.97           H  
ATOM     49  CD  GLN A   3       1.448  12.399  54.640  1.00 44.97           C  
ATOM     50  NE2 GLN A   3       2.701  12.402  55.039  1.00 44.97           N  
ATOM     51 HE21 GLN A   3       3.418  12.840  54.479  1.00 44.97           H  
ATOM     52 HE22 GLN A   3       2.922  11.907  55.892  1.00 44.97           H  
ATOM     53  OE1 GLN A   3       0.612  11.803  55.316  1.00 44.97           O  
ATOM     54  N   ASN A   4      -1.491  12.020  49.635  1.00 54.97           N  
ATOM     55  H   ASN A   4      -0.659  12.301  49.136  1.00 54.97           H  
ATOM     56  CA  ASN A   4      -2.280  10.926  49.080  1.00 54.97           C  
ATOM     57  HA  ASN A   4      -3.319  11.248  49.002  1.00 54.97           H  
ATOM     58  C   ASN A   4      -2.219   9.739  50.057  1.00 54.97           C  
ATOM     59  CB  ASN A   4      -1.772  10.569  47.668  1.00 54.97           C  
ATOM     60  HB2 ASN A   4      -0.697  10.394  47.690  1.00 54.97           H  
ATOM     61  HB3 ASN A   4      -2.261   9.652  47.337  1.00 54.97           H  
ATOM     62  O   ASN A   4      -1.156   9.407  50.595  1.00 54.97           O  
ATOM     63  CG  ASN A   4      -2.090  11.639  46.631  1.00 54.97           C  
ATOM     64  ND2 ASN A   4      -1.545  11.533  45.443  1.00 54.97           N  
ATOM     65 HD21 ASN A   4      -1.028  10.707  45.178  1.00 54.97           H  
ATOM     66 HD22 ASN A   4      -1.863  12.204  44.758  1.00 54.97           H  
ATOM     67  OD1 ASN A   4      -2.803  12.593  46.883  1.00 54.97           O  
ATOM     68  N   TRP A   5      -3.371   9.140  50.346  1.00 69.17           N  
ATOM     69  H   TRP A   5      -4.202   9.414  49.841  1.00 69.17           H  
ATOM     70  CA  TRP A   5      -3.480   7.952  51.188  1.00 69.17           C  
ATOM     71  HA  TRP A   5      -2.526   7.774  51.683  1.00 69.17           H  
ATOM     72  C   TRP A   5      -3.765   6.736  50.298  1.00 69.17           C  
ATOM     73  CB  TRP A   5      -4.530   8.180  52.286  1.00 69.17           C  
ATOM     74  HB2 TRP A   5      -4.467   7.353  52.993  1.00 69.17           H  
ATOM     75  HB3 TRP A   5      -4.279   9.091  52.829  1.00 69.17           H  
ATOM     76  O   TRP A   5      -4.549   6.833  49.361  1.00 69.17           O  
ATOM     77  CG  TRP A   5      -5.951   8.276  51.822  1.00 69.17           C  
ATOM     78  CD1 TRP A   5      -6.601   9.399  51.440  1.00 69.17           C  
ATOM     79  HD1 TRP A   5      -6.177  10.393  51.427  1.00 69.17           H  
ATOM     80  CD2 TRP A   5      -6.910   7.187  51.656  1.00 69.17           C  
ATOM     81  CE2 TRP A   5      -8.133   7.728  51.163  1.00 69.17           C  
ATOM     82  CE3 TRP A   5      -6.852   5.792  51.852  1.00 69.17           C  
ATOM     83  HE3 TRP A   5      -5.925   5.351  52.185  1.00 69.17           H  
ATOM     84  NE1 TRP A   5      -7.899   9.085  51.083  1.00 69.17           N  
ATOM     85  HE1 TRP A   5      -8.597   9.780  50.858  1.00 69.17           H  
ATOM     86  CH2 TRP A   5      -9.147   5.532  51.064  1.00 69.17           C  
ATOM     87  HH2 TRP A   5      -9.977   4.894  50.800  1.00 69.17           H  
ATOM     88  CZ2 TRP A   5      -9.244   6.922  50.877  1.00 69.17           C  
ATOM     89  HZ2 TRP A   5     -10.153   7.361  50.492  1.00 69.17           H  
ATOM     90  CZ3 TRP A   5      -7.953   4.970  51.551  1.00 69.17           C  
ATOM     91  HZ3 TRP A   5      -7.867   3.897  51.644  1.00 69.17           H  
ATOM     92  N   ILE A   6      -3.098   5.613  50.576  1.00 65.47           N  
ATOM     93  H   ILE A   6      -2.399   5.643  51.305  1.00 65.47           H  
ATOM     94  CA  ILE A   6      -3.252   4.344  49.832  1.00 65.47           C  
ATOM     95  HA  ILE A   6      -3.819   4.520  48.919  1.00 65.47           H  
ATOM     96  C   ILE A   6      -4.058   3.334  50.664  1.00 65.47           C  
ATOM     97  CB  ILE A   6      -1.861   3.788  49.425  1.00 65.47           C  
ATOM     98  HB  ILE A   6      -1.302   3.576  50.336  1.00 65.47           H  
ATOM     99  O   ILE A   6      -4.809   2.530  50.131  1.00 65.47           O  
ATOM    100  CG1 ILE A   6      -1.062   4.825  48.595  1.00 65.47           C  
ATOM    101 HG12 ILE A   6      -1.027   5.777  49.125  1.00 65.47           H  
ATOM    102 HG13 ILE A   6      -1.568   4.992  47.644  1.00 65.47           H  
ATOM    103  CG2 ILE A   6      -2.002   2.474  48.634  1.00 65.47           C  
ATOM    104 HG21 ILE A   6      -2.513   1.713  49.225  1.00 65.47           H  
ATOM    105 HG22 ILE A   6      -2.572   2.643  47.720  1.00 65.47           H  
ATOM    106 HG23 ILE A   6      -1.026   2.067  48.372  1.00 65.47           H  
ATOM    107  CD1 ILE A   6       0.395   4.428  48.322  1.00 65.47           C  
ATOM    108 HD11 ILE A   6       0.442   3.578  47.642  1.00 65.47           H  
ATOM    109 HD12 ILE A   6       0.896   4.179  49.257  1.00 65.47           H  
ATOM    110 HD13 ILE A   6       0.912   5.266  47.855  1.00 65.47           H  
ATOM    111  N   ALA A   7      -3.950   3.415  51.992  1.00 63.01           N  
ATOM    112  H   ALA A   7      -3.356   4.134  52.381  1.00 63.01           H  
ATOM    113  CA  ALA A   7      -4.715   2.619  52.943  1.00 63.01           C  
ATOM    114  HA  ALA A   7      -5.566   2.167  52.434  1.00 63.01           H  
ATOM    115  C   ALA A   7      -5.255   3.516  54.066  1.00 63.01           C  
ATOM    116  CB  ALA A   7      -3.821   1.493  53.473  1.00 63.01           C  
ATOM    117  HB1 ALA A   7      -2.956   1.910  53.990  1.00 63.01           H  
ATOM    118  HB2 ALA A   7      -3.481   0.874  52.642  1.00 63.01           H  
ATOM    119  HB3 ALA A   7      -4.385   0.866  54.164  1.00 63.01           H  
ATOM    120  O   ALA A   7      -4.654   4.545  54.392  1.00 63.01           O  
ATOM    121  N   GLN A   8      -6.390   3.131  54.655  1.00 74.68           N  
ATOM    122  H   GLN A   8      -6.816   2.269  54.347  1.00 74.68           H  
ATOM    123  CA  GLN A   8      -7.101   3.896  55.688  1.00 74.68           C  
ATOM    124  HA  GLN A   8      -7.089   4.949  55.408  1.00 74.68           H  
ATOM    125  C   GLN A   8      -6.415   3.786  57.063  1.00 74.68           C  
ATOM    126  CB  GLN A   8      -8.570   3.450  55.759  1.00 74.68           C  
ATOM    127  HB2 GLN A   8      -8.611   2.388  56.001  1.00 74.68           H  
ATOM    128  HB3 GLN A   8      -9.056   4.003  56.564  1.00 74.68           H  
ATOM    129  O   GLN A   8      -6.975   3.270  58.022  1.00 74.68           O  
ATOM    130  CG  GLN A   8      -9.365   3.700  54.470  1.00 74.68           C  
ATOM    131  HG2 GLN A   8      -9.316   4.757  54.211  1.00 74.68           H  
ATOM    132  HG3 GLN A   8      -8.932   3.118  53.656  1.00 74.68           H  
ATOM    133  CD  GLN A   8     -10.832   3.300  54.607  1.00 74.68           C  
ATOM    134  NE2 GLN A   8     -11.606   3.386  53.550  1.00 74.68           N  
ATOM    135 HE21 GLN A   8     -11.244   3.680  52.654  1.00 74.68           H  
ATOM    136 HE22 GLN A   8     -12.559   3.076  53.679  1.00 74.68           H  
ATOM    137  OE1 GLN A   8     -11.313   2.905  55.654  1.00 74.68           O  
ATOM    138  N   ASN A   9      -5.170   4.253  57.166  1.00 76.30           N  
ATOM    139  H   ASN A   9      -4.737   4.613  56.328  1.00 76.30           H  
ATOM    140  CA  ASN A   9      -4.333   4.105  58.361  1.00 76.30           C  
ATOM    141  HA  ASN A   9      -4.885   3.535  59.109  1.00 76.30           H  
ATOM    142  C   ASN A   9      -3.985   5.438  59.045  1.00 76.30           C  
ATOM    143  CB  ASN A   9      -3.096   3.272  57.993  1.00 76.30           C  
ATOM    144  HB2 ASN A   9      -3.416   2.339  57.529  1.00 76.30           H  
ATOM    145  HB3 ASN A   9      -2.562   3.021  58.909  1.00 76.30           H  
ATOM    146  O   ASN A   9      -3.018   5.525  59.805  1.00 76.30           O  
ATOM    147  CG  ASN A   9      -2.121   3.971  57.056  1.00 76.30           C  
ATOM    148  ND2 ASN A   9      -0.998   3.341  56.803  1.00 76.30           N  
ATOM    149 HD21 ASN A   9      -0.829   2.432  57.210  1.00 76.30           H  
ATOM    150 HD22 ASN A   9      -0.362   3.763  56.142  1.00 76.30           H  
ATOM    151  OD1 ASN A   9      -2.330   5.062  56.539  1.00 76.30           O  
ATOM    152  N   LYS A  10      -4.728   6.511  58.756  1.00 72.45           N  
ATOM    153  H   LYS A  10      -5.558   6.379  58.196  1.00 72.45           H  
ATOM    154  CA  LYS A  10      -4.417   7.842  59.284  1.00 72.45           C  
ATOM    155  HA  LYS A  10      -3.332   7.925  59.356  1.00 72.45           H  
ATOM    156  C   LYS A  10      -4.956   8.001  60.708  1.00 72.45           C  
ATOM    157  CB  LYS A  10      -4.900   8.939  58.326  1.00 72.45           C  
ATOM    158  HB2 LYS A  10      -5.987   8.900  58.259  1.00 72.45           H  
ATOM    159  HB3 LYS A  10      -4.623   9.903  58.751  1.00 72.45           H  
ATOM    160  O   LYS A  10      -6.147   7.887  60.955  1.00 72.45           O  
ATOM    161  CG  LYS A  10      -4.314   8.838  56.902  1.00 72.45           C  
ATOM    162  HG2 LYS A  10      -4.731   9.652  56.309  1.00 72.45           H  
ATOM    163  HG3 LYS A  10      -4.636   7.903  56.445  1.00 72.45           H  
ATOM    164  CD  LYS A  10      -2.779   8.925  56.844  1.00 72.45           C  
ATOM    165  HD2 LYS A  10      -2.344   8.083  57.382  1.00 72.45           H  
ATOM    166  HD3 LYS A  10      -2.457   9.861  57.303  1.00 72.45           H  
ATOM    167  CE  LYS A  10      -2.315   8.870  55.384  1.00 72.45           C  
ATOM    168  HE2 LYS A  10      -2.630   7.912  54.970  1.00 72.45           H  
ATOM    169  HE3 LYS A  10      -2.822   9.656  54.824  1.00 72.45           H  
ATOM    170  NZ  LYS A  10      -0.842   9.019  55.249  1.00 72.45           N  
ATOM    171  HZ1 LYS A  10      -0.365   8.314  55.792  1.00 72.45           H  
ATOM    172  HZ2 LYS A  10      -0.534   9.937  55.537  1.00 72.45           H  
ATOM    173  HZ3 LYS A  10      -0.573   8.912  54.281  1.00 72.45           H  
ATOM    174  N   VAL A  11      -4.034   8.280  61.631  1.00 72.51           N  
ATOM    175  H   VAL A  11      -3.074   8.231  61.322  1.00 72.51           H  
ATOM    176  CA  VAL A  11      -4.263   8.307  63.089  1.00 72.51           C  
ATOM    177  HA  VAL A  11      -4.985   7.533  63.348  1.00 72.51           H  
ATOM    178  C   VAL A  11      -4.838   9.641  63.582  1.00 72.51           C  
ATOM    179  CB  VAL A  11      -2.931   7.992  63.811  1.00 72.51           C  
ATOM    180  HB  VAL A  11      -2.209   8.768  63.557  1.00 72.51           H  
ATOM    181  O   VAL A  11      -5.514   9.689  64.605  1.00 72.51           O  
ATOM    182  CG1 VAL A  11      -3.057   7.947  65.338  1.00 72.51           C  
ATOM    183 HG11 VAL A  11      -2.110   7.645  65.786  1.00 72.51           H  
ATOM    184 HG12 VAL A  11      -3.829   7.234  65.626  1.00 72.51           H  
ATOM    185 HG13 VAL A  11      -3.316   8.930  65.733  1.00 72.51           H  
ATOM    186  CG2 VAL A  11      -2.350   6.642  63.360  1.00 72.51           C  
ATOM    187 HG21 VAL A  11      -2.117   6.645  62.296  1.00 72.51           H  
ATOM    188 HG22 VAL A  11      -1.430   6.430  63.904  1.00 72.51           H  
ATOM    189 HG23 VAL A  11      -3.067   5.846  63.560  1.00 72.51           H  
ATOM    190  N   ARG A  12      -4.562  10.752  62.885  1.00 74.63           N  
ATOM    191  H   ARG A  12      -4.160  10.643  61.965  1.00 74.63           H  
ATOM    192  CA  ARG A  12      -5.049  12.077  63.294  1.00 74.63           C  
ATOM    193  HA  ARG A  12      -5.105  12.087  64.383  1.00 74.63           H  
ATOM    194  C   ARG A  12      -6.459  12.315  62.741  1.00 74.63           C  
ATOM    195  CB  ARG A  12      -4.091  13.196  62.864  1.00 74.63           C  
ATOM    196  HB2 ARG A  12      -3.908  13.129  61.792  1.00 74.63           H  
ATOM    197  HB3 ARG A  12      -4.574  14.151  63.068  1.00 74.63           H  
ATOM    198  O   ARG A  12      -6.685  12.037  61.568  1.00 74.63           O  
ATOM    199  CG  ARG A  12      -2.748  13.140  63.608  1.00 74.63           C  
ATOM    200  HG2 ARG A  12      -2.921  13.193  64.683  1.00 74.63           H  
ATOM    201  HG3 ARG A  12      -2.253  12.195  63.386  1.00 74.63           H  
ATOM    202  CD  ARG A  12      -1.819  14.286  63.184  1.00 74.63           C  
ATOM    203  HD2 ARG A  12      -1.686  14.245  62.103  1.00 74.63           H  
ATOM    204  HD3 ARG A  12      -0.850  14.133  63.660  1.00 74.63           H  
ATOM    205  NE  ARG A  12      -2.350  15.606  63.580  1.00 74.63           N  
ATOM    206  HE  ARG A  12      -3.177  15.601  64.161  1.00 74.63           H  
ATOM    207  NH1 ARG A  12      -0.806  16.915  62.494  1.00 74.63           N  
ATOM    208 HH11 ARG A  12      -0.327  16.080  62.189  1.00 74.63           H  
ATOM    209 HH12 ARG A  12      -0.436  17.829  62.277  1.00 74.63           H  
ATOM    210  NH2 ARG A  12      -2.436  17.879  63.676  1.00 74.63           N  
ATOM    211 HH21 ARG A  12      -3.266  17.824  64.249  1.00 74.63           H  
ATOM    212 HH22 ARG A  12      -2.067  18.786  63.431  1.00 74.63           H  
ATOM    213  CZ  ARG A  12      -1.864  16.789  63.248  1.00 74.63           C  
ATOM    214  N   PRO A  13      -7.380  12.899  63.524  1.00 65.54           N  
ATOM    215  CA  PRO A  13      -8.630  13.419  62.983  1.00 65.54           C  
ATOM    216  HA  PRO A  13      -9.195  12.596  62.545  1.00 65.54           H  
ATOM    217  C   PRO A  13      -8.336  14.485  61.920  1.00 65.54           C  
ATOM    218  CB  PRO A  13      -9.400  13.989  64.181  1.00 65.54           C  
ATOM    219  HB2 PRO A  13      -9.238  15.064  64.262  1.00 65.54           H  
ATOM    220  HB3 PRO A  13     -10.467  13.775  64.110  1.00 65.54           H  
ATOM    221  O   PRO A  13      -7.587  15.432  62.176  1.00 65.54           O  
ATOM    222  CG  PRO A  13      -8.769  13.298  65.390  1.00 65.54           C  
ATOM    223  HG2 PRO A  13      -8.841  13.908  66.291  1.00 65.54           H  
ATOM    224  HG3 PRO A  13      -9.244  12.330  65.544  1.00 65.54           H  
ATOM    225  CD  PRO A  13      -7.321  13.091  64.961  1.00 65.54           C  
ATOM    226  HD2 PRO A  13      -6.915  12.217  65.470  1.00 65.54           H  
ATOM    227  HD3 PRO A  13      -6.733  13.980  65.189  1.00 65.54           H  
ATOM    228  N   GLY A  14      -8.898  14.322  60.726  1.00 81.25           N  
ATOM    229  H   GLY A  14      -9.426  13.480  60.541  1.00 81.25           H  
ATOM    230  CA  GLY A  14      -8.714  15.241  59.606  1.00 81.25           C  
ATOM    231  HA2 GLY A  14      -9.188  16.193  59.845  1.00 81.25           H  
ATOM    232  HA3 GLY A  14      -7.649  15.413  59.446  1.00 81.25           H  
ATOM    233  C   GLY A  14      -9.312  14.700  58.310  1.00 81.25           C  
ATOM    234  O   GLY A  14      -9.576  13.505  58.188  1.00 81.25           O  
ATOM    235  N   THR A  15      -9.530  15.585  57.338  1.00 77.67           N  
ATOM    236  H   THR A  15      -9.365  16.566  57.513  1.00 77.67           H  
ATOM    237  CA  THR A  15      -9.995  15.199  56.001  1.00 77.67           C  
ATOM    238  HA  THR A  15     -10.654  14.336  56.095  1.00 77.67           H  
ATOM    239  C   THR A  15      -8.799  14.816  55.137  1.00 77.67           C  
ATOM    240  CB  THR A  15     -10.806  16.317  55.332  1.00 77.67           C  
ATOM    241  HB  THR A  15     -10.155  17.160  55.100  1.00 77.67           H  
ATOM    242  O   THR A  15      -7.944  15.653  54.844  1.00 77.67           O  
ATOM    243  CG2 THR A  15     -11.496  15.839  54.055  1.00 77.67           C  
ATOM    244 HG21 THR A  15     -12.210  15.050  54.289  1.00 77.67           H  
ATOM    245 HG22 THR A  15     -10.759  15.452  53.351  1.00 77.67           H  
ATOM    246 HG23 THR A  15     -12.021  16.670  53.583  1.00 77.67           H  
ATOM    247  OG1 THR A  15     -11.822  16.747  56.207  1.00 77.67           O  
ATOM    248  HG1 THR A  15     -12.458  17.254  55.696  1.00 77.67           H  
ATOM    249  N   TYR A  16      -8.753  13.557  54.708  1.00 78.70           N  
ATOM    250  H   TYR A  16      -9.473  12.917  55.010  1.00 78.70           H  
ATOM    251  CA  TYR A  16      -7.727  13.036  53.808  1.00 78.70           C  
ATOM    252  HA  TYR A  16      -6.918  13.761  53.711  1.00 78.70           H  
ATOM    253  C   TYR A  16      -8.337  12.825  52.426  1.00 78.70           C  
ATOM    254  CB  TYR A  16      -7.118  11.757  54.392  1.00 78.70           C  
ATOM    255  HB2 TYR A  16      -7.892  10.996  54.487  1.00 78.70           H  
ATOM    256  HB3 TYR A  16      -6.366  11.378  53.700  1.00 78.70           H  
ATOM    257  O   TYR A  16      -9.056  11.859  52.185  1.00 78.70           O  
ATOM    258  CG  TYR A  16      -6.468  11.980  55.741  1.00 78.70           C  
ATOM    259  CD1 TYR A  16      -5.165  12.508  55.809  1.00 78.70           C  
ATOM    260  HD1 TYR A  16      -4.633  12.735  54.896  1.00 78.70           H  
ATOM    261  CD2 TYR A  16      -7.181  11.702  56.923  1.00 78.70           C  
ATOM    262  HD2 TYR A  16      -8.190  11.319  56.876  1.00 78.70           H  
ATOM    263  CE1 TYR A  16      -4.570  12.753  57.059  1.00 78.70           C  
ATOM    264  HE1 TYR A  16      -3.573  13.163  57.107  1.00 78.70           H  
ATOM    265  CE2 TYR A  16      -6.591  11.947  58.176  1.00 78.70           C  
ATOM    266  HE2 TYR A  16      -7.136  11.742  59.085  1.00 78.70           H  
ATOM    267  OH  TYR A  16      -4.681  12.699  59.433  1.00 78.70           O  
ATOM    268  HH  TYR A  16      -3.837  13.138  59.307  1.00 78.70           H  
ATOM    269  CZ  TYR A  16      -5.286  12.473  58.242  1.00 78.70           C  
ATOM    270  N   VAL A  17      -8.078  13.767  51.524  1.00 74.47           N  
ATOM    271  H   VAL A  17      -7.469  14.531  51.778  1.00 74.47           H  
ATOM    272  CA  VAL A  17      -8.608  13.740  50.158  1.00 74.47           C  
ATOM    273  HA  VAL A  17      -9.544  13.181  50.148  1.00 74.47           H  
ATOM    274  C   VAL A  17      -7.607  13.024  49.256  1.00 74.47           C  
ATOM    275  CB  VAL A  17      -8.915  15.164  49.653  1.00 74.47           C  
ATOM    276  HB  VAL A  17      -7.982  15.718  49.547  1.00 74.47           H  
ATOM    277  O   VAL A  17      -6.435  13.393  49.237  1.00 74.47           O  
ATOM    278  CG1 VAL A  17      -9.623  15.122  48.297  1.00 74.47           C  
ATOM    279 HG11 VAL A  17     -10.588  14.624  48.386  1.00 74.47           H  
ATOM    280 HG12 VAL A  17      -9.014  14.582  47.571  1.00 74.47           H  
ATOM    281 HG13 VAL A  17      -9.777  16.135  47.925  1.00 74.47           H  
ATOM    282  CG2 VAL A  17      -9.823  15.930  50.626  1.00 74.47           C  
ATOM    283 HG21 VAL A  17     -10.735  15.362  50.810  1.00 74.47           H  
ATOM    284 HG22 VAL A  17     -10.089  16.896  50.196  1.00 74.47           H  
ATOM    285 HG23 VAL A  17      -9.304  16.110  51.567  1.00 74.47           H  
ATOM    286  N   ASN A  18      -8.072  12.022  48.508  1.00 75.11           N  
ATOM    287  H   ASN A  18      -9.050  11.777  48.573  1.00 75.11           H  
ATOM    288  CA  ASN A  18      -7.353  11.488  47.357  1.00 75.11           C  
ATOM    289  HA  ASN A  18      -6.383  11.978  47.271  1.00 75.11           H  
ATOM    290  C   ASN A  18      -8.173  11.831  46.112  1.00 75.11           C  
ATOM    291  CB  ASN A  18      -7.109   9.975  47.526  1.00 75.11           C  
ATOM    292  HB2 ASN A  18      -6.694   9.776  48.514  1.00 75.11           H  
ATOM    293  HB3 ASN A  18      -8.051   9.435  47.428  1.00 75.11           H  
ATOM    294  O   ASN A  18      -9.303  11.367  45.974  1.00 75.11           O  
ATOM    295  CG  ASN A  18      -6.120   9.441  46.503  1.00 75.11           C  
ATOM    296  ND2 ASN A  18      -6.052   8.146  46.321  1.00 75.11           N  
ATOM    297 HD21 ASN A  18      -5.416   7.819  45.608  1.00 75.11           H  
ATOM    298 HD22 ASN A  18      -6.627   7.509  46.854  1.00 75.11           H  
ATOM    299  OD1 ASN A  18      -5.368  10.178  45.891  1.00 75.11           O  
ATOM    300  N   VAL A  19      -7.636  12.700  45.259  1.00 72.65           N  
ATOM    301  H   VAL A  19      -6.676  12.982  45.397  1.00 72.65           H  
ATOM    302  CA  VAL A  19      -8.266  13.044  43.983  1.00 72.65           C  
ATOM    303  HA  VAL A  19      -9.324  12.781  44.008  1.00 72.65           H  
ATOM    304  C   VAL A  19      -7.588  12.189  42.928  1.00 72.65           C  
ATOM    305  CB  VAL A  19      -8.177  14.547  43.655  1.00 72.65           C  
ATOM    306  HB  VAL A  19      -7.136  14.835  43.505  1.00 72.65           H  
ATOM    307  O   VAL A  19      -6.466  12.477  42.520  1.00 72.65           O  
ATOM    308  CG1 VAL A  19      -8.971  14.867  42.381  1.00 72.65           C  
ATOM    309 HG11 VAL A  19     -10.018  14.594  42.509  1.00 72.65           H  
ATOM    310 HG12 VAL A  19      -8.560  14.316  41.536  1.00 72.65           H  
ATOM    311 HG13 VAL A  19      -8.900  15.931  42.157  1.00 72.65           H  
ATOM    312  CG2 VAL A  19      -8.747  15.408  44.790  1.00 72.65           C  
ATOM    313 HG21 VAL A  19      -8.776  16.453  44.480  1.00 72.65           H  
ATOM    314 HG22 VAL A  19      -8.097  15.332  45.661  1.00 72.65           H  
ATOM    315 HG23 VAL A  19      -9.754  15.077  45.042  1.00 72.65           H  
ATOM    316  N   VAL A  20      -8.258  11.114  42.531  1.00 71.48           N  
ATOM    317  H   VAL A  20      -9.175  10.938  42.914  1.00 71.48           H  
ATOM    318  CA  VAL A  20      -7.833  10.265  41.417  1.00 71.48           C  
ATOM    319  HA  VAL A  20      -6.860  10.602  41.061  1.00 71.48           H  
ATOM    320  C   VAL A  20      -8.808  10.452  40.267  1.00 71.48           C  
ATOM    321  CB  VAL A  20      -7.668   8.788  41.823  1.00 71.48           C  
ATOM    322  HB  VAL A  20      -7.429   8.214  40.928  1.00 71.48           H  
ATOM    323  O   VAL A  20     -10.015  10.576  40.480  1.00 71.48           O  
ATOM    324  CG1 VAL A  20      -6.495   8.645  42.800  1.00 71.48           C  
ATOM    325 HG11 VAL A  20      -5.586   9.040  42.346  1.00 71.48           H  
ATOM    326 HG12 VAL A  20      -6.342   7.591  43.035  1.00 71.48           H  
ATOM    327 HG13 VAL A  20      -6.704   9.196  43.717  1.00 71.48           H  
ATOM    328  CG2 VAL A  20      -8.919   8.178  42.468  1.00 71.48           C  
ATOM    329 HG21 VAL A  20      -8.742   7.124  42.681  1.00 71.48           H  
ATOM    330 HG22 VAL A  20      -9.762   8.246  41.780  1.00 71.48           H  
ATOM    331 HG23 VAL A  20      -9.168   8.693  43.396  1.00 71.48           H  
ATOM    332  N   SER A  21      -8.281  10.517  39.050  1.00 63.23           N  
ATOM    333  H   SER A  21      -7.282  10.435  38.931  1.00 63.23           H  
ATOM    334  CA  SER A  21      -9.113  10.527  37.852  1.00 63.23           C  
ATOM    335  HA  SER A  21      -9.887  11.287  37.956  1.00 63.23           H  
ATOM    336  C   SER A  21      -9.774   9.164  37.691  1.00 63.23           C  
ATOM    337  CB  SER A  21      -8.281  10.850  36.611  1.00 63.23           C  
ATOM    338  HB2 SER A  21      -7.479  10.119  36.509  1.00 63.23           H  
ATOM    339  HB3 SER A  21      -8.917  10.800  35.727  1.00 63.23           H  
ATOM    340  O   SER A  21      -9.118   8.136  37.840  1.00 63.23           O  
ATOM    341  OG  SER A  21      -7.733  12.152  36.723  1.00 63.23           O  
ATOM    342  HG  SER A  21      -7.168  12.304  35.962  1.00 63.23           H  
ATOM    343  N   GLU A  22     -11.062   9.152  37.360  1.00 63.29           N  
ATOM    344  H   GLU A  22     -11.570  10.022  37.285  1.00 63.29           H  
ATOM    345  CA  GLU A  22     -11.717   7.932  36.900  1.00 63.29           C  
ATOM    346  HA  GLU A  22     -11.594   7.157  37.656  1.00 63.29           H  
ATOM    347  C   GLU A  22     -11.045   7.469  35.599  1.00 63.29           C  
ATOM    348  CB  GLU A  22     -13.216   8.204  36.712  1.00 63.29           C  
ATOM    349  HB2 GLU A  22     -13.592   8.700  37.608  1.00 63.29           H  
ATOM    350  HB3 GLU A  22     -13.345   8.877  35.865  1.00 63.29           H  
ATOM    351  O   GLU A  22     -10.790   8.288  34.708  1.00 63.29           O  
ATOM    352  CG  GLU A  22     -14.036   6.923  36.492  1.00 63.29           C  
ATOM    353  HG2 GLU A  22     -13.655   6.408  35.610  1.00 63.29           H  
ATOM    354  HG3 GLU A  22     -13.896   6.270  37.353  1.00 63.29           H  
ATOM    355  CD  GLU A  22     -15.537   7.201  36.294  1.00 63.29           C  
ATOM    356  OE1 GLU A  22     -16.313   6.218  36.310  1.00 63.29           O  
ATOM    357  OE2 GLU A  22     -15.903   8.388  36.102  1.00 63.29           O  
ATOM    358  N   ALA A  23     -10.747   6.172  35.490  1.00 57.61           N  
ATOM    359  H   ALA A  23     -10.975   5.543  36.247  1.00 57.61           H  
ATOM    360  CA  ALA A  23     -10.298   5.587  34.236  1.00 57.61           C  
ATOM    361  HA  ALA A  23      -9.412   6.121  33.891  1.00 57.61           H  
ATOM    362  C   ALA A  23     -11.419   5.760  33.204  1.00 57.61           C  
ATOM    363  CB  ALA A  23      -9.919   4.117  34.458  1.00 57.61           C  
ATOM    364  HB1 ALA A  23      -9.581   3.679  33.519  1.00 57.61           H  
ATOM    365  HB2 ALA A  23      -9.114   4.043  35.188  1.00 57.61           H  
ATOM    366  HB3 ALA A  23     -10.783   3.555  34.815  1.00 57.61           H  
ATOM    367  O   ALA A  23     -12.508   5.204  33.353  1.00 57.61           O  
ATOM    368  N   LYS A  24     -11.173   6.586  32.186  1.00 58.19           N  
ATOM    369  H   LYS A  24     -10.255   7.003  32.119  1.00 58.19           H  
ATOM    370  CA  LYS A  24     -12.126   6.824  31.105  1.00 58.19           C  
ATOM    371  HA  LYS A  24     -13.091   6.419  31.409  1.00 58.19           H  
ATOM    372  C   LYS A  24     -11.667   6.097  29.856  1.00 58.19           C  
ATOM    373  CB  LYS A  24     -12.308   8.314  30.817  1.00 58.19           C  
ATOM    374  HB2 LYS A  24     -12.839   8.422  29.871  1.00 58.19           H  
ATOM    375  HB3 LYS A  24     -11.337   8.800  30.730  1.00 58.19           H  
ATOM    376  O   LYS A  24     -10.495   6.246  29.502  1.00 58.19           O  
ATOM    377  CG  LYS A  24     -13.136   8.969  31.923  1.00 58.19           C  
ATOM    378  HG2 LYS A  24     -14.061   8.409  32.063  1.00 58.19           H  
ATOM    379  HG3 LYS A  24     -12.574   8.961  32.857  1.00 58.19           H  
ATOM    380  CD  LYS A  24     -13.479  10.408  31.545  1.00 58.19           C  
ATOM    381  HD2 LYS A  24     -12.560  10.979  31.419  1.00 58.19           H  
ATOM    382  HD3 LYS A  24     -14.045  10.408  30.613  1.00 58.19           H  
ATOM    383  CE  LYS A  24     -14.323  11.002  32.672  1.00 58.19           C  
ATOM    384  HE2 LYS A  24     -13.728  11.009  33.585  1.00 58.19           H  
ATOM    385  HE3 LYS A  24     -15.175  10.346  32.850  1.00 58.19           H  
ATOM    386  NZ  LYS A  24     -14.785  12.366  32.330  1.00 58.19           N  
ATOM    387  HZ1 LYS A  24     -15.349  12.728  33.086  1.00 58.19           H  
ATOM    388  HZ2 LYS A  24     -15.350  12.334  31.493  1.00 58.19           H  
ATOM    389  HZ3 LYS A  24     -13.994  12.975  32.177  1.00 58.19           H  
ATOM    390  N   PRO A  25     -12.580   5.397  29.169  1.00 59.03           N  
ATOM    391  CA  PRO A  25     -12.226   4.768  27.923  1.00 59.03           C  
ATOM    392  HA  PRO A  25     -11.365   4.136  28.141  1.00 59.03           H  
ATOM    393  C   PRO A  25     -11.822   5.824  26.892  1.00 59.03           C  
ATOM    394  CB  PRO A  25     -13.435   3.913  27.522  1.00 59.03           C  
ATOM    395  HB2 PRO A  25     -13.588   3.888  26.442  1.00 59.03           H  
ATOM    396  HB3 PRO A  25     -13.295   2.901  27.900  1.00 59.03           H  
ATOM    397  O   PRO A  25     -12.502   6.855  26.762  1.00 59.03           O  
ATOM    398  CG  PRO A  25     -14.609   4.553  28.257  1.00 59.03           C  
ATOM    399  HG2 PRO A  25     -15.018   5.373  27.666  1.00 59.03           H  
ATOM    400  HG3 PRO A  25     -15.386   3.825  28.490  1.00 59.03           H  
ATOM    401  CD  PRO A  25     -13.966   5.124  29.516  1.00 59.03           C  
ATOM    402  HD2 PRO A  25     -13.996   4.382  30.314  1.00 59.03           H  
ATOM    403  HD3 PRO A  25     -14.493   6.029  29.818  1.00 59.03           H  
ATOM    404  N   GLN A  26     -10.707   5.615  26.193  1.00 61.15           N  
ATOM    405  H   GLN A  26     -10.288   4.697  26.243  1.00 61.15           H  
ATOM    406  CA  GLN A  26     -10.178   6.605  25.248  1.00 61.15           C  
ATOM    407  HA  GLN A  26     -10.465   7.598  25.596  1.00 61.15           H  
ATOM    408  C   GLN A  26     -10.809   6.462  23.870  1.00 61.15           C  
ATOM    409  CB  GLN A  26      -8.649   6.600  25.177  1.00 61.15           C  
ATOM    410  HB2 GLN A  26      -8.281   5.580  25.065  1.00 61.15           H  
ATOM    411  HB3 GLN A  26      -8.351   7.174  24.299  1.00 61.15           H  
ATOM    412  O   GLN A  26     -11.151   7.499  23.310  1.00 61.15           O  
ATOM    413  CG  GLN A  26      -8.032   7.263  26.421  1.00 61.15           C  
ATOM    414  HG2 GLN A  26      -8.160   6.604  27.279  1.00 61.15           H  
ATOM    415  HG3 GLN A  26      -8.552   8.199  26.628  1.00 61.15           H  
ATOM    416  CD  GLN A  26      -6.549   7.588  26.260  1.00 61.15           C  
ATOM    417  NE2 GLN A  26      -5.931   8.196  27.248  1.00 61.15           N  
ATOM    418 HE21 GLN A  26      -4.944   8.342  27.091  1.00 61.15           H  
ATOM    419 HE22 GLN A  26      -6.400   8.347  28.129  1.00 61.15           H  
ATOM    420  OE1 GLN A  26      -5.910   7.336  25.258  1.00 61.15           O  
ATOM    421  N   GLY A  27     -11.091   5.237  23.417  1.00 60.36           N  
ATOM    422  H   GLY A  27     -10.758   4.445  23.946  1.00 60.36           H  
ATOM    423  CA  GLY A  27     -11.814   4.906  22.189  1.00 60.36           C  
ATOM    424  HA2 GLY A  27     -12.885   5.056  22.327  1.00 60.36           H  
ATOM    425  HA3 GLY A  27     -11.644   3.855  21.957  1.00 60.36           H  
ATOM    426  C   GLY A  27     -11.370   5.746  21.000  1.00 60.36           C  
ATOM    427  O   GLY A  27     -11.989   6.766  20.713  1.00 60.36           O  
ATOM    428  N   ALA A  28     -10.296   5.333  20.332  1.00 68.13           N  
ATOM    429  H   ALA A  28      -9.842   4.474  20.607  1.00 68.13           H  
ATOM    430  CA  ALA A  28      -9.821   5.974  19.114  1.00 68.13           C  
ATOM    431  HA  ALA A  28     -10.513   6.763  18.818  1.00 68.13           H  
ATOM    432  C   ALA A  28      -9.777   4.947  17.982  1.00 68.13           C  
ATOM    433  CB  ALA A  28      -8.459   6.627  19.375  1.00 68.13           C  
ATOM    434  HB1 ALA A  28      -8.551   7.367  20.169  1.00 68.13           H  
ATOM    435  HB2 ALA A  28      -7.734   5.867  19.668  1.00 68.13           H  
ATOM    436  HB3 ALA A  28      -8.109   7.116  18.466  1.00 68.13           H  
ATOM    437  O   ALA A  28      -9.246   3.853  18.155  1.00 68.13           O  
ATOM    438  N   ILE A  29     -10.332   5.316  16.829  1.00 76.81           N  
ATOM    439  H   ILE A  29     -10.744   6.235  16.759  1.00 76.81           H  
ATOM    440  CA  ILE A  29     -10.174   4.543  15.597  1.00 76.81           C  
ATOM    441  HA  ILE A  29     -10.323   3.485  15.816  1.00 76.81           H  
ATOM    442  C   ILE A  29      -8.739   4.741  15.114  1.00 76.81           C  
ATOM    443  CB  ILE A  29     -11.215   4.977  14.541  1.00 76.81           C  
ATOM    444  HB  ILE A  29     -11.095   6.043  14.350  1.00 76.81           H  
ATOM    445  O   ILE A  29      -8.302   5.888  14.970  1.00 76.81           O  
ATOM    446  CG1 ILE A  29     -12.639   4.738  15.097  1.00 76.81           C  
ATOM    447 HG12 ILE A  29     -12.733   3.701  15.421  1.00 76.81           H  
ATOM    448 HG13 ILE A  29     -12.796   5.375  15.967  1.00 76.81           H  
ATOM    449  CG2 ILE A  29     -10.981   4.230  13.214  1.00 76.81           C  
ATOM    450 HG21 ILE A  29     -11.079   3.157  13.376  1.00 76.81           H  
ATOM    451 HG22 ILE A  29      -9.983   4.438  12.829  1.00 76.81           H  
ATOM    452 HG23 ILE A  29     -11.693   4.554  12.455  1.00 76.81           H  
ATOM    453  CD1 ILE A  29     -13.761   5.038  14.102  1.00 76.81           C  
ATOM    454 HD11 ILE A  29     -13.637   6.035  13.680  1.00 76.81           H  
ATOM    455 HD12 ILE A  29     -14.726   4.976  14.605  1.00 76.81           H  
ATOM    456 HD13 ILE A  29     -13.751   4.286  13.314  1.00 76.81           H  
ATOM    457  N   SER A  30      -8.002   3.653  14.867  1.00 80.74           N  
ATOM    458  H   SER A  30      -8.391   2.734  15.020  1.00 80.74           H  
ATOM    459  CA  SER A  30      -6.635   3.782  14.356  1.00 80.74           C  
ATOM    460  HA  SER A  30      -6.110   4.456  15.033  1.00 80.74           H  
ATOM    461  C   SER A  30      -6.615   4.435  12.976  1.00 80.74           C  
ATOM    462  CB  SER A  30      -5.842   2.467  14.366  1.00 80.74           C  
ATOM    463  HB2 SER A  30      -4.844   2.660  13.974  1.00 80.74           H  
ATOM    464  HB3 SER A  30      -5.741   2.128  15.397  1.00 80.74           H  
ATOM    465  O   SER A  30      -7.474   4.198  12.121  1.00 80.74           O  
ATOM    466  OG  SER A  30      -6.429   1.432  13.603  1.00 80.74           O  
ATOM    467  HG  SER A  30      -7.105   1.083  14.189  1.00 80.74           H  
ATOM    468  N   GLU A  31      -5.602   5.270  12.746  1.00 82.59           N  
ATOM    469  H   GLU A  31      -4.938   5.469  13.481  1.00 82.59           H  
ATOM    470  CA  GLU A  31      -5.381   5.828  11.420  1.00 82.59           C  
ATOM    471  HA  GLU A  31      -6.308   6.306  11.102  1.00 82.59           H  
ATOM    472  C   GLU A  31      -5.067   4.714  10.416  1.00 82.59           C  
ATOM    473  CB  GLU A  31      -4.274   6.890  11.408  1.00 82.59           C  
ATOM    474  HB2 GLU A  31      -3.357   6.468  11.818  1.00 82.59           H  
ATOM    475  HB3 GLU A  31      -4.096   7.154  10.366  1.00 82.59           H  
ATOM    476  O   GLU A  31      -4.422   3.705  10.730  1.00 82.59           O  
ATOM    477  CG  GLU A  31      -4.644   8.172  12.174  1.00 82.59           C  
ATOM    478  HG2 GLU A  31      -4.655   7.957  13.243  1.00 82.59           H  
ATOM    479  HG3 GLU A  31      -5.647   8.477  11.875  1.00 82.59           H  
ATOM    480  CD  GLU A  31      -3.673   9.334  11.889  1.00 82.59           C  
ATOM    481  OE1 GLU A  31      -3.953  10.468  12.334  1.00 82.59           O  
ATOM    482  OE2 GLU A  31      -2.684   9.149  11.135  1.00 82.59           O  
ATOM    483  N   ARG A  32      -5.519   4.935   9.182  1.00 91.33           N  
ATOM    484  H   ARG A  32      -5.984   5.814   9.005  1.00 91.33           H  
ATOM    485  CA  ARG A  32      -5.206   4.108   8.022  1.00 91.33           C  
ATOM    486  HA  ARG A  32      -4.484   3.340   8.302  1.00 91.33           H  
ATOM    487  C   ARG A  32      -4.555   4.951   6.935  1.00 91.33           C  
ATOM    488  CB  ARG A  32      -6.463   3.414   7.498  1.00 91.33           C  
ATOM    489  HB2 ARG A  32      -6.123   2.806   6.660  1.00 91.33           H  
ATOM    490  HB3 ARG A  32      -7.174   4.158   7.141  1.00 91.33           H  
ATOM    491  O   ARG A  32      -4.599   6.181   6.975  1.00 91.33           O  
ATOM    492  CG  ARG A  32      -7.142   2.496   8.528  1.00 91.33           C  
ATOM    493  HG2 ARG A  32      -7.562   3.102   9.331  1.00 91.33           H  
ATOM    494  HG3 ARG A  32      -6.397   1.830   8.963  1.00 91.33           H  
ATOM    495  CD  ARG A  32      -8.268   1.651   7.914  1.00 91.33           C  
ATOM    496  HD2 ARG A  32      -8.752   1.103   8.723  1.00 91.33           H  
ATOM    497  HD3 ARG A  32      -9.014   2.307   7.466  1.00 91.33           H  
ATOM    498  NE  ARG A  32      -7.749   0.678   6.929  1.00 91.33           N  
ATOM    499  HE  ARG A  32      -7.233  -0.104   7.308  1.00 91.33           H  
ATOM    500  NH1 ARG A  32      -7.925   2.011   5.099  1.00 91.33           N  
ATOM    501 HH11 ARG A  32      -8.233   2.765   5.695  1.00 91.33           H  
ATOM    502 HH12 ARG A  32      -7.521   2.249   4.204  1.00 91.33           H  
ATOM    503  NH2 ARG A  32      -7.188  -0.048   4.832  1.00 91.33           N  
ATOM    504 HH21 ARG A  32      -6.806  -0.903   5.208  1.00 91.33           H  
ATOM    505 HH22 ARG A  32      -7.220   0.124   3.837  1.00 91.33           H  
ATOM    506  CZ  ARG A  32      -7.623   0.877   5.633  1.00 91.33           C  
ATOM    507  N   GLY A  33      -3.990   4.284   5.940  1.00 94.28           N  
ATOM    508  H   GLY A  33      -3.963   3.278   6.022  1.00 94.28           H  
ATOM    509  CA  GLY A  33      -3.388   4.925   4.774  1.00 94.28           C  
ATOM    510  HA2 GLY A  33      -3.408   6.009   4.885  1.00 94.28           H  
ATOM    511  HA3 GLY A  33      -3.964   4.670   3.885  1.00 94.28           H  
ATOM    512  C   GLY A  33      -1.947   4.514   4.529  1.00 94.28           C  
ATOM    513  O   GLY A  33      -1.304   5.136   3.685  1.00 94.28           O  
ATOM    514  N   THR A  34      -1.440   3.500   5.232  1.00 97.88           N  
ATOM    515  H   THR A  34      -2.024   3.014   5.897  1.00 97.88           H  
ATOM    516  CA  THR A  34      -0.073   3.018   5.033  1.00 97.88           C  
ATOM    517  HA  THR A  34       0.518   3.819   4.589  1.00 97.88           H  
ATOM    518  C   THR A  34      -0.079   1.839   4.070  1.00 97.88           C  
ATOM    519  CB  THR A  34       0.617   2.677   6.356  1.00 97.88           C  
ATOM    520  HB  THR A  34       0.083   1.868   6.854  1.00 97.88           H  
ATOM    521  O   THR A  34      -0.655   0.786   4.350  1.00 97.88           O  
ATOM    522  CG2 THR A  34       2.083   2.303   6.141  1.00 97.88           C  
ATOM    523 HG21 THR A  34       2.160   1.385   5.559  1.00 97.88           H  
ATOM    524 HG22 THR A  34       2.599   3.105   5.612  1.00 97.88           H  
ATOM    525 HG23 THR A  34       2.570   2.145   7.103  1.00 97.88           H  
ATOM    526  OG1 THR A  34       0.618   3.806   7.196  1.00 97.88           O  
ATOM    527  HG1 THR A  34       0.974   3.523   8.042  1.00 97.88           H  
ATOM    528  N   VAL A  35       0.576   2.008   2.928  1.00 98.43           N  
ATOM    529  H   VAL A  35       1.042   2.892   2.780  1.00 98.43           H  
ATOM    530  CA  VAL A  35       0.812   0.948   1.946  1.00 98.43           C  
ATOM    531  HA  VAL A  35       0.242   0.069   2.245  1.00 98.43           H  
ATOM    532  C   VAL A  35       2.284   0.565   1.959  1.00 98.43           C  
ATOM    533  CB  VAL A  35       0.297   1.360   0.554  1.00 98.43           C  
ATOM    534  HB  VAL A  35      -0.740   1.676   0.665  1.00 98.43           H  
ATOM    535  O   VAL A  35       3.148   1.396   2.223  1.00 98.43           O  
ATOM    536  CG1 VAL A  35       1.074   2.524  -0.060  1.00 98.43           C  
ATOM    537 HG11 VAL A  35       0.576   2.852  -0.973  1.00 98.43           H  
ATOM    538 HG12 VAL A  35       2.092   2.209  -0.292  1.00 98.43           H  
ATOM    539 HG13 VAL A  35       1.112   3.364   0.633  1.00 98.43           H  
ATOM    540  CG2 VAL A  35       0.313   0.200  -0.448  1.00 98.43           C  
ATOM    541 HG21 VAL A  35      -0.248  -0.640  -0.039  1.00 98.43           H  
ATOM    542 HG22 VAL A  35       1.333  -0.113  -0.670  1.00 98.43           H  
ATOM    543 HG23 VAL A  35      -0.160   0.522  -1.376  1.00 98.43           H  
ATOM    544  N   THR A  36       2.597  -0.687   1.657  1.00 98.73           N  
ATOM    545  H   THR A  36       1.849  -1.350   1.507  1.00 98.73           H  
ATOM    546  CA  THR A  36       3.976  -1.120   1.435  1.00 98.73           C  
ATOM    547  HA  THR A  36       4.617  -0.239   1.443  1.00 98.73           H  
ATOM    548  C   THR A  36       4.154  -1.751   0.062  1.00 98.73           C  
ATOM    549  CB  THR A  36       4.470  -2.016   2.570  1.00 98.73           C  
ATOM    550  HB  THR A  36       4.369  -1.480   3.514  1.00 98.73           H  
ATOM    551  O   THR A  36       3.228  -2.340  -0.498  1.00 98.73           O  
ATOM    552  CG2 THR A  36       3.692  -3.328   2.669  1.00 98.73           C  
ATOM    553 HG21 THR A  36       4.063  -3.915   3.509  1.00 98.73           H  
ATOM    554 HG22 THR A  36       2.638  -3.114   2.846  1.00 98.73           H  
ATOM    555 HG23 THR A  36       3.787  -3.901   1.747  1.00 98.73           H  
ATOM    556  OG1 THR A  36       5.836  -2.284   2.343  1.00 98.73           O  
ATOM    557  HG1 THR A  36       6.298  -1.442   2.326  1.00 98.73           H  
ATOM    558  N   MET A  37       5.350  -1.603  -0.499  1.00 98.48           N  
ATOM    559  H   MET A  37       6.072  -1.120   0.018  1.00 98.48           H  
ATOM    560  CA  MET A  37       5.716  -2.161  -1.793  1.00 98.48           C  
ATOM    561  HA  MET A  37       5.204  -3.112  -1.938  1.00 98.48           H  
ATOM    562  C   MET A  37       7.224  -2.392  -1.839  1.00 98.48           C  
ATOM    563  CB  MET A  37       5.273  -1.170  -2.876  1.00 98.48           C  
ATOM    564  HB2 MET A  37       4.218  -0.933  -2.734  1.00 98.48           H  
ATOM    565  HB3 MET A  37       5.848  -0.252  -2.757  1.00 98.48           H  
ATOM    566  O   MET A  37       7.991  -1.596  -1.301  1.00 98.48           O  
ATOM    567  CG  MET A  37       5.460  -1.696  -4.300  1.00 98.48           C  
ATOM    568  HG2 MET A  37       5.005  -2.684  -4.374  1.00 98.48           H  
ATOM    569  HG3 MET A  37       6.526  -1.801  -4.502  1.00 98.48           H  
ATOM    570  SD  MET A  37       4.726  -0.640  -5.581  1.00 98.48           S  
ATOM    571  CE  MET A  37       5.382   0.987  -5.111  1.00 98.48           C  
ATOM    572  HE1 MET A  37       6.445   0.911  -4.882  1.00 98.48           H  
ATOM    573  HE2 MET A  37       4.852   1.357  -4.234  1.00 98.48           H  
ATOM    574  HE3 MET A  37       5.234   1.691  -5.930  1.00 98.48           H  
ATOM    575  N   ALA A  38       7.658  -3.450  -2.518  1.00 98.09           N  
ATOM    576  H   ALA A  38       6.983  -4.066  -2.949  1.00 98.09           H  
ATOM    577  CA  ALA A  38       9.068  -3.682  -2.802  1.00 98.09           C  
ATOM    578  HA  ALA A  38       9.661  -2.917  -2.301  1.00 98.09           H  
ATOM    579  C   ALA A  38       9.331  -3.577  -4.303  1.00 98.09           C  
ATOM    580  CB  ALA A  38       9.491  -5.025  -2.222  1.00 98.09           C  
ATOM    581  HB1 ALA A  38      10.566  -5.149  -2.350  1.00 98.09           H  
ATOM    582  HB2 ALA A  38       8.958  -5.840  -2.712  1.00 98.09           H  
ATOM    583  HB3 ALA A  38       9.275  -5.023  -1.153  1.00 98.09           H  
ATOM    584  O   ALA A  38       8.638  -4.224  -5.090  1.00 98.09           O  
ATOM    585  N   LEU A  39      10.323  -2.779  -4.694  1.00 97.43           N  
ATOM    586  H   LEU A  39      10.905  -2.363  -3.981  1.00 97.43           H  
ATOM    587  CA  LEU A  39      10.657  -2.493  -6.089  1.00 97.43           C  
ATOM    588  HA  LEU A  39      10.145  -3.190  -6.752  1.00 97.43           H  
ATOM    589  C   LEU A  39      12.150  -2.657  -6.348  1.00 97.43           C  
ATOM    590  CB  LEU A  39      10.225  -1.064  -6.467  1.00 97.43           C  
ATOM    591  HB2 LEU A  39      10.596  -0.851  -7.469  1.00 97.43           H  
ATOM    592  HB3 LEU A  39      10.709  -0.365  -5.784  1.00 97.43           H  
ATOM    593  O   LEU A  39      12.981  -2.351  -5.490  1.00 97.43           O  
ATOM    594  CG  LEU A  39       8.711  -0.800  -6.451  1.00 97.43           C  
ATOM    595  HG  LEU A  39       8.330  -0.908  -5.436  1.00 97.43           H  
ATOM    596  CD1 LEU A  39       8.452   0.633  -6.919  1.00 97.43           C  
ATOM    597 HD11 LEU A  39       8.936   1.341  -6.246  1.00 97.43           H  
ATOM    598 HD12 LEU A  39       7.381   0.832  -6.927  1.00 97.43           H  
ATOM    599 HD13 LEU A  39       8.847   0.774  -7.925  1.00 97.43           H  
ATOM    600  CD2 LEU A  39       7.943  -1.735  -7.384  1.00 97.43           C  
ATOM    601 HD21 LEU A  39       7.955  -2.756  -7.003  1.00 97.43           H  
ATOM    602 HD22 LEU A  39       6.905  -1.409  -7.445  1.00 97.43           H  
ATOM    603 HD23 LEU A  39       8.392  -1.722  -8.377  1.00 97.43           H  
ATOM    604  N   SER A  40      12.485  -3.050  -7.571  1.00 95.71           N  
ATOM    605  H   SER A  40      11.766  -3.356  -8.212  1.00 95.71           H  
ATOM    606  CA  SER A  40      13.799  -2.747  -8.126  1.00 95.71           C  
ATOM    607  HA  SER A  40      14.541  -2.886  -7.340  1.00 95.71           H  
ATOM    608  C   SER A  40      13.828  -1.293  -8.579  1.00 95.71           C  
ATOM    609  CB  SER A  40      14.166  -3.703  -9.253  1.00 95.71           C  
ATOM    610  HB2 SER A  40      15.094  -3.383  -9.726  1.00 95.71           H  
ATOM    611  HB3 SER A  40      13.370  -3.755  -9.997  1.00 95.71           H  
ATOM    612  O   SER A  40      12.976  -0.856  -9.349  1.00 95.71           O  
ATOM    613  OG  SER A  40      14.353  -4.951  -8.637  1.00 95.71           O  
ATOM    614  HG  SER A  40      14.684  -5.574  -9.289  1.00 95.71           H  
ATOM    615  N   LEU A  41      14.791  -0.536  -8.062  1.00 96.40           N  
ATOM    616  H   LEU A  41      15.482  -1.000  -7.490  1.00 96.40           H  
ATOM    617  CA  LEU A  41      14.958   0.896  -8.299  1.00 96.40           C  
ATOM    618  HA  LEU A  41      14.263   1.225  -9.071  1.00 96.40           H  
ATOM    619  C   LEU A  41      16.374   1.183  -8.790  1.00 96.40           C  
ATOM    620  CB  LEU A  41      14.685   1.687  -7.006  1.00 96.40           C  
ATOM    621  HB2 LEU A  41      15.438   1.400  -6.272  1.00 96.40           H  
ATOM    622  HB3 LEU A  41      14.822   2.750  -7.203  1.00 96.40           H  
ATOM    623  O   LEU A  41      17.315   0.448  -8.483  1.00 96.40           O  
ATOM    624  CG  LEU A  41      13.291   1.482  -6.392  1.00 96.40           C  
ATOM    625  HG  LEU A  41      13.101   0.419  -6.247  1.00 96.40           H  
ATOM    626  CD1 LEU A  41      13.238   2.152  -5.023  1.00 96.40           C  
ATOM    627 HD11 LEU A  41      12.341   1.820  -4.501  1.00 96.40           H  
ATOM    628 HD12 LEU A  41      14.104   1.864  -4.427  1.00 96.40           H  
ATOM    629 HD13 LEU A  41      13.234   3.236  -5.139  1.00 96.40           H  
ATOM    630  CD2 LEU A  41      12.188   2.079  -7.269  1.00 96.40           C  
ATOM    631 HD21 LEU A  41      11.230   2.009  -6.754  1.00 96.40           H  
ATOM    632 HD22 LEU A  41      12.119   1.525  -8.205  1.00 96.40           H  
ATOM    633 HD23 LEU A  41      12.401   3.125  -7.486  1.00 96.40           H  
ATOM    634  N   SER A  42      16.549   2.299  -9.487  1.00 96.18           N  
ATOM    635  H   SER A  42      15.735   2.805  -9.804  1.00 96.18           H  
ATOM    636  CA  SER A  42      17.855   2.716 -10.009  1.00 96.18           C  
ATOM    637  HA  SER A  42      18.455   1.819 -10.166  1.00 96.18           H  
ATOM    638  C   SER A  42      18.669   3.595  -9.052  1.00 96.18           C  
ATOM    639  CB  SER A  42      17.681   3.386 -11.370  1.00 96.18           C  
ATOM    640  HB2 SER A  42      18.659   3.630 -11.783  1.00 96.18           H  
ATOM    641  HB3 SER A  42      17.113   4.307 -11.240  1.00 96.18           H  
ATOM    642  O   SER A  42      19.758   4.050  -9.407  1.00 96.18           O  
ATOM    643  OG  SER A  42      16.968   2.545 -12.258  1.00 96.18           O  
ATOM    644  HG  SER A  42      17.487   1.763 -12.461  1.00 96.18           H  
ATOM    645  N   TRP A  43      18.152   3.859  -7.847  1.00 95.93           N  
ATOM    646  H   TRP A  43      17.248   3.471  -7.616  1.00 95.93           H  
ATOM    647  CA  TRP A  43      18.808   4.648  -6.801  1.00 95.93           C  
ATOM    648  HA  TRP A  43      19.850   4.339  -6.719  1.00 95.93           H  
ATOM    649  C   TRP A  43      18.122   4.466  -5.435  1.00 95.93           C  
ATOM    650  CB  TRP A  43      18.756   6.123  -7.194  1.00 95.93           C  
ATOM    651  HB2 TRP A  43      17.726   6.461  -7.084  1.00 95.93           H  
ATOM    652  HB3 TRP A  43      18.993   6.229  -8.253  1.00 95.93           H  
ATOM    653  O   TRP A  43      17.013   3.940  -5.360  1.00 95.93           O  
ATOM    654  CG  TRP A  43      19.662   7.028  -6.426  1.00 95.93           C  
ATOM    655  CD1 TRP A  43      19.290   7.828  -5.402  1.00 95.93           C  
ATOM    656  HD1 TRP A  43      18.286   7.907  -5.012  1.00 95.93           H  
ATOM    657  CD2 TRP A  43      21.100   7.214  -6.576  1.00 95.93           C  
ATOM    658  CE2 TRP A  43      21.520   8.187  -5.621  1.00 95.93           C  
ATOM    659  CE3 TRP A  43      22.097   6.630  -7.384  1.00 95.93           C  
ATOM    660  HE3 TRP A  43      21.824   5.853  -8.083  1.00 95.93           H  
ATOM    661  NE1 TRP A  43      20.374   8.548  -4.952  1.00 95.93           N  
ATOM    662  HE1 TRP A  43      20.314   9.250  -4.228  1.00 95.93           H  
ATOM    663  CH2 TRP A  43      23.820   7.994  -6.316  1.00 95.93           C  
ATOM    664  HH2 TRP A  43      24.848   8.312  -6.223  1.00 95.93           H  
ATOM    665  CZ2 TRP A  43      22.854   8.572  -5.485  1.00 95.93           C  
ATOM    666  HZ2 TRP A  43      23.133   9.305  -4.743  1.00 95.93           H  
ATOM    667  CZ3 TRP A  43      23.442   7.017  -7.254  1.00 95.93           C  
ATOM    668  HZ3 TRP A  43      24.194   6.529  -7.857  1.00 95.93           H  
ATOM    669  N   GLY A  44      18.779   4.920  -4.364  1.00 94.47           N  
ATOM    670  H   GLY A  44      19.655   5.395  -4.527  1.00 94.47           H  
ATOM    671  CA  GLY A  44      18.284   4.888  -2.981  1.00 94.47           C  
ATOM    672  HA2 GLY A  44      17.204   4.738  -2.968  1.00 94.47           H  
ATOM    673  HA3 GLY A  44      18.482   5.856  -2.520  1.00 94.47           H  
ATOM    674  C   GLY A  44      18.936   3.798  -2.118  1.00 94.47           C  
ATOM    675  O   GLY A  44      19.624   2.920  -2.653  1.00 94.47           O  
ATOM    676  N   PRO A  45      18.756   3.833  -0.787  1.00 94.72           N  
ATOM    677  CA  PRO A  45      19.288   2.805   0.104  1.00 94.72           C  
ATOM    678  HA  PRO A  45      20.371   2.751  -0.005  1.00 94.72           H  
ATOM    679  C   PRO A  45      18.685   1.437  -0.245  1.00 94.72           C  
ATOM    680  CB  PRO A  45      18.958   3.272   1.525  1.00 94.72           C  
ATOM    681  HB2 PRO A  45      18.767   2.438   2.201  1.00 94.72           H  
ATOM    682  HB3 PRO A  45      19.771   3.888   1.907  1.00 94.72           H  
ATOM    683  O   PRO A  45      17.480   1.300  -0.437  1.00 94.72           O  
ATOM    684  CG  PRO A  45      17.717   4.136   1.325  1.00 94.72           C  
ATOM    685  HG2 PRO A  45      17.603   4.878   2.115  1.00 94.72           H  
ATOM    686  HG3 PRO A  45      16.852   3.474   1.287  1.00 94.72           H  
ATOM    687  CD  PRO A  45      17.941   4.782  -0.043  1.00 94.72           C  
ATOM    688  HD2 PRO A  45      16.986   4.968  -0.535  1.00 94.72           H  
ATOM    689  HD3 PRO A  45      18.489   5.717   0.076  1.00 94.72           H  
ATOM    690  N   SER A  46      19.546   0.430  -0.389  1.00 94.38           N  
ATOM    691  H   SER A  46      20.501   0.580  -0.094  1.00 94.38           H  
ATOM    692  CA  SER A  46      19.147  -0.942  -0.718  1.00 94.38           C  
ATOM    693  HA  SER A  46      18.178  -0.937  -1.216  1.00 94.38           H  
ATOM    694  C   SER A  46      19.026  -1.775   0.547  1.00 94.38           C  
ATOM    695  CB  SER A  46      20.139  -1.591  -1.678  1.00 94.38           C  
ATOM    696  HB2 SER A  46      21.126  -1.623  -1.216  1.00 94.38           H  
ATOM    697  HB3 SER A  46      20.186  -1.009  -2.599  1.00 94.38           H  
ATOM    698  O   SER A  46      19.858  -1.650   1.443  1.00 94.38           O  
ATOM    699  OG  SER A  46      19.710  -2.904  -1.968  1.00 94.38           O  
ATOM    700  HG  SER A  46      20.420  -3.387  -2.397  1.00 94.38           H  
ATOM    701  N   GLY A  47      18.029  -2.657   0.595  1.00 93.50           N  
ATOM    702  H   GLY A  47      17.419  -2.753  -0.205  1.00 93.50           H  
ATOM    703  CA  GLY A  47      17.843  -3.561   1.724  1.00 93.50           C  
ATOM    704  HA2 GLY A  47      17.232  -4.392   1.373  1.00 93.50           H  
ATOM    705  HA3 GLY A  47      18.810  -3.955   2.035  1.00 93.50           H  
ATOM    706  C   GLY A  47      17.183  -2.924   2.953  1.00 93.50           C  
ATOM    707  O   GLY A  47      17.116  -3.565   4.000  1.00 93.50           O  
ATOM    708  N   GLU A  48      16.687  -1.692   2.829  1.00 94.97           N  
ATOM    709  H   GLU A  48      16.744  -1.245   1.925  1.00 94.97           H  
ATOM    710  CA  GLU A  48      16.086  -0.907   3.910  1.00 94.97           C  
ATOM    711  HA  GLU A  48      16.020  -1.518   4.810  1.00 94.97           H  
ATOM    712  C   GLU A  48      14.661  -0.464   3.547  1.00 94.97           C  
ATOM    713  CB  GLU A  48      16.972   0.309   4.235  1.00 94.97           C  
ATOM    714  HB2 GLU A  48      16.454   0.924   4.972  1.00 94.97           H  
ATOM    715  HB3 GLU A  48      17.109   0.897   3.328  1.00 94.97           H  
ATOM    716  O   GLU A  48      14.320  -0.309   2.370  1.00 94.97           O  
ATOM    717  CG  GLU A  48      18.348  -0.086   4.805  1.00 94.97           C  
ATOM    718  HG2 GLU A  48      18.850  -0.745   4.097  1.00 94.97           H  
ATOM    719  HG3 GLU A  48      18.194  -0.641   5.730  1.00 94.97           H  
ATOM    720  CD  GLU A  48      19.265   1.119   5.085  1.00 94.97           C  
ATOM    721  OE1 GLU A  48      20.484   0.891   5.263  1.00 94.97           O  
ATOM    722  OE2 GLU A  48      18.766   2.268   5.108  1.00 94.97           O  
ATOM    723  N   VAL A  49      13.824  -0.255   4.569  1.00 97.88           N  
ATOM    724  H   VAL A  49      14.184  -0.335   5.510  1.00 97.88           H  
ATOM    725  CA  VAL A  49      12.478   0.313   4.410  1.00 97.88           C  
ATOM    726  HA  VAL A  49      12.068  -0.021   3.457  1.00 97.88           H  
ATOM    727  C   VAL A  49      12.585   1.838   4.372  1.00 97.88           C  
ATOM    728  CB  VAL A  49      11.511  -0.157   5.518  1.00 97.88           C  
ATOM    729  HB  VAL A  49      11.901   0.143   6.490  1.00 97.88           H  
ATOM    730  O   VAL A  49      12.974   2.477   5.346  1.00 97.88           O  
ATOM    731  CG1 VAL A  49      10.114   0.451   5.332  1.00 97.88           C  
ATOM    732 HG11 VAL A  49       9.727   0.207   4.342  1.00 97.88           H  
ATOM    733 HG12 VAL A  49       9.441   0.058   6.095  1.00 97.88           H  
ATOM    734 HG13 VAL A  49      10.155   1.533   5.449  1.00 97.88           H  
ATOM    735  CG2 VAL A  49      11.347  -1.685   5.508  1.00 97.88           C  
ATOM    736 HG21 VAL A  49      10.695  -1.984   6.328  1.00 97.88           H  
ATOM    737 HG22 VAL A  49      10.909  -2.012   4.564  1.00 97.88           H  
ATOM    738 HG23 VAL A  49      12.313  -2.167   5.654  1.00 97.88           H  
ATOM    739  N   ILE A  50      12.215   2.417   3.236  1.00 97.45           N  
ATOM    740  H   ILE A  50      11.926   1.807   2.484  1.00 97.45           H  
ATOM    741  CA  ILE A  50      12.164   3.849   2.963  1.00 97.45           C  
ATOM    742  HA  ILE A  50      12.804   4.373   3.673  1.00 97.45           H  
ATOM    743  C   ILE A  50      10.721   4.315   3.146  1.00 97.45           C  
ATOM    744  CB  ILE A  50      12.664   4.157   1.531  1.00 97.45           C  
ATOM    745  HB  ILE A  50      11.947   3.743   0.822  1.00 97.45           H  
ATOM    746  O   ILE A  50       9.841   3.979   2.355  1.00 97.45           O  
ATOM    747  CG1 ILE A  50      14.037   3.516   1.233  1.00 97.45           C  
ATOM    748 HG12 ILE A  50      14.019   2.456   1.485  1.00 97.45           H  
ATOM    749 HG13 ILE A  50      14.792   3.999   1.853  1.00 97.45           H  
ATOM    750  CG2 ILE A  50      12.725   5.684   1.325  1.00 97.45           C  
ATOM    751 HG21 ILE A  50      12.977   5.914   0.290  1.00 97.45           H  
ATOM    752 HG22 ILE A  50      13.473   6.121   1.987  1.00 97.45           H  
ATOM    753 HG23 ILE A  50      11.755   6.134   1.533  1.00 97.45           H  
ATOM    754  CD1 ILE A  50      14.434   3.601  -0.247  1.00 97.45           C  
ATOM    755 HD11 ILE A  50      14.653   4.631  -0.528  1.00 97.45           H  
ATOM    756 HD12 ILE A  50      15.321   2.993  -0.423  1.00 97.45           H  
ATOM    757 HD13 ILE A  50      13.626   3.217  -0.870  1.00 97.45           H  
ATOM    758  N   GLU A  51      10.472   5.114   4.175  1.00 97.58           N  
ATOM    759  H   GLU A  51      11.210   5.314   4.834  1.00 97.58           H  
ATOM    760  CA  GLU A  51       9.177   5.769   4.356  1.00 97.58           C  
ATOM    761  HA  GLU A  51       8.386   5.065   4.100  1.00 97.58           H  
ATOM    762  C   GLU A  51       9.058   6.986   3.431  1.00 97.58           C  
ATOM    763  CB  GLU A  51       9.008   6.152   5.828  1.00 97.58           C  
ATOM    764  HB2 GLU A  51       9.193   5.266   6.436  1.00 97.58           H  
ATOM    765  HB3 GLU A  51       9.737   6.918   6.093  1.00 97.58           H  
ATOM    766  O   GLU A  51       9.987   7.791   3.353  1.00 97.58           O  
ATOM    767  CG  GLU A  51       7.594   6.667   6.114  1.00 97.58           C  
ATOM    768  HG2 GLU A  51       7.397   7.540   5.491  1.00 97.58           H  
ATOM    769  HG3 GLU A  51       6.872   5.895   5.849  1.00 97.58           H  
ATOM    770  CD  GLU A  51       7.416   7.045   7.586  1.00 97.58           C  
ATOM    771  OE1 GLU A  51       6.849   8.137   7.818  1.00 97.58           O  
ATOM    772  OE2 GLU A  51       7.836   6.250   8.454  1.00 97.58           O  
ATOM    773  N   ILE A  52       7.930   7.129   2.737  1.00 97.27           N  
ATOM    774  H   ILE A  52       7.245   6.389   2.789  1.00 97.27           H  
ATOM    775  CA  ILE A  52       7.622   8.259   1.853  1.00 97.27           C  
ATOM    776  HA  ILE A  52       8.306   9.080   2.070  1.00 97.27           H  
ATOM    777  C   ILE A  52       6.201   8.729   2.147  1.00 97.27           C  
ATOM    778  CB  ILE A  52       7.785   7.878   0.364  1.00 97.27           C  
ATOM    779  HB  ILE A  52       7.030   7.132   0.114  1.00 97.27           H  
ATOM    780  O   ILE A  52       5.248   7.956   2.030  1.00 97.27           O  
ATOM    781  CG1 ILE A  52       9.175   7.261   0.094  1.00 97.27           C  
ATOM    782 HG12 ILE A  52       9.316   6.389   0.732  1.00 97.27           H  
ATOM    783 HG13 ILE A  52       9.953   7.987   0.332  1.00 97.27           H  
ATOM    784  CG2 ILE A  52       7.554   9.120  -0.522  1.00 97.27           C  
ATOM    785 HG21 ILE A  52       8.308   9.878  -0.309  1.00 97.27           H  
ATOM    786 HG22 ILE A  52       7.594   8.854  -1.578  1.00 97.27           H  
ATOM    787 HG23 ILE A  52       6.570   9.550  -0.335  1.00 97.27           H  
ATOM    788  CD1 ILE A  52       9.369   6.769  -1.338  1.00 97.27           C  
ATOM    789 HD11 ILE A  52       9.447   7.615  -2.021  1.00 97.27           H  
ATOM    790 HD12 ILE A  52       8.535   6.131  -1.633  1.00 97.27           H  
ATOM    791 HD13 ILE A  52      10.291   6.189  -1.383  1.00 97.27           H  
ATOM    792  N   GLN A  53       6.054   9.997   2.515  1.00 96.07           N  
ATOM    793  H   GLN A  53       6.878  10.579   2.574  1.00 96.07           H  
ATOM    794  CA  GLN A  53       4.749  10.608   2.761  1.00 96.07           C  
ATOM    795  HA  GLN A  53       4.065   9.850   3.143  1.00 96.07           H  
ATOM    796  C   GLN A  53       4.140  11.142   1.457  1.00 96.07           C  
ATOM    797  CB  GLN A  53       4.890  11.699   3.837  1.00 96.07           C  
ATOM    798  HB2 GLN A  53       3.939  12.218   3.950  1.00 96.07           H  
ATOM    799  HB3 GLN A  53       5.631  12.429   3.511  1.00 96.07           H  
ATOM    800  O   GLN A  53       4.850  11.588   0.552  1.00 96.07           O  
ATOM    801  CG  GLN A  53       5.324  11.132   5.206  1.00 96.07           C  
ATOM    802  HG2 GLN A  53       6.265  10.593   5.103  1.00 96.07           H  
ATOM    803  HG3 GLN A  53       5.492  11.960   5.895  1.00 96.07           H  
ATOM    804  CD  GLN A  53       4.272  10.213   5.819  1.00 96.07           C  
ATOM    805  NE2 GLN A  53       4.635   9.195   6.560  1.00 96.07           N  
ATOM    806 HE21 GLN A  53       3.885   8.576   6.835  1.00 96.07           H  
ATOM    807 HE22 GLN A  53       5.581   9.011   6.861  1.00 96.07           H  
ATOM    808  OE1 GLN A  53       3.077  10.407   5.658  1.00 96.07           O  
ATOM    809  N   ALA A  54       2.812  11.133   1.346  1.00 93.53           N  
ATOM    810  H   ALA A  54       2.260  10.714   2.081  1.00 93.53           H  
ATOM    811  CA  ALA A  54       2.128  11.748   0.214  1.00 93.53           C  
ATOM    812  HA  ALA A  54       2.474  11.259  -0.697  1.00 93.53           H  
ATOM    813  C   ALA A  54       2.473  13.247   0.123  1.00 93.53           C  
ATOM    814  CB  ALA A  54       0.622  11.504   0.337  1.00 93.53           C  
ATOM    815  HB1 ALA A  54       0.241  11.969   1.246  1.00 93.53           H  
ATOM    816  HB2 ALA A  54       0.107  11.921  -0.529  1.00 93.53           H  
ATOM    817  HB3 ALA A  54       0.431  10.432   0.375  1.00 93.53           H  
ATOM    818  O   ALA A  54       2.334  13.994   1.092  1.00 93.53           O  
ATOM    819  N   GLY A  55       2.931  13.687  -1.052  1.00 91.29           N  
ATOM    820  H   GLY A  55       3.064  13.011  -1.792  1.00 91.29           H  
ATOM    821  CA  GLY A  55       3.401  15.058  -1.283  1.00 91.29           C  
ATOM    822  HA2 GLY A  55       3.323  15.280  -2.348  1.00 91.29           H  
ATOM    823  HA3 GLY A  55       2.759  15.754  -0.742  1.00 91.29           H  
ATOM    824  C   GLY A  55       4.850  15.331  -0.858  1.00 91.29           C  
ATOM    825  O   GLY A  55       5.317  16.457  -1.023  1.00 91.29           O  
ATOM    826  N   GLU A  56       5.575  14.335  -0.338  1.00 92.28           N  
ATOM    827  H   GLU A  56       5.155  13.426  -0.208  1.00 92.28           H  
ATOM    828  CA  GLU A  56       7.007  14.453  -0.056  1.00 92.28           C  
ATOM    829  HA  GLU A  56       7.165  15.390   0.479  1.00 92.28           H  
ATOM    830  C   GLU A  56       7.833  14.503  -1.353  1.00 92.28           C  
ATOM    831  CB  GLU A  56       7.462  13.303   0.859  1.00 92.28           C  
ATOM    832  HB2 GLU A  56       6.774  13.237   1.702  1.00 92.28           H  
ATOM    833  HB3 GLU A  56       7.438  12.366   0.303  1.00 92.28           H  
ATOM    834  O   GLU A  56       7.526  13.831  -2.338  1.00 92.28           O  
ATOM    835  CG  GLU A  56       8.876  13.530   1.409  1.00 92.28           C  
ATOM    836  HG2 GLU A  56       8.889  14.470   1.960  1.00 92.28           H  
ATOM    837  HG3 GLU A  56       9.573  13.619   0.576  1.00 92.28           H  
ATOM    838  CD  GLU A  56       9.385  12.407   2.319  1.00 92.28           C  
ATOM    839  OE1 GLU A  56      10.585  12.451   2.670  1.00 92.28           O  
ATOM    840  OE2 GLU A  56       8.638  11.471   2.685  1.00 92.28           O  
ATOM    841  N   ASN A  57       8.922  15.278  -1.347  1.00 91.77           N  
ATOM    842  H   ASN A  57       9.168  15.757  -0.493  1.00 91.77           H  
ATOM    843  CA  ASN A  57       9.895  15.260  -2.433  1.00 91.77           C  
ATOM    844  HA  ASN A  57       9.354  15.279  -3.379  1.00 91.77           H  
ATOM    845  C   ASN A  57      10.722  13.963  -2.389  1.00 91.77           C  
ATOM    846  CB  ASN A  57      10.764  16.527  -2.359  1.00 91.77           C  
ATOM    847  HB2 ASN A  57      10.110  17.399  -2.339  1.00 91.77           H  
ATOM    848  HB3 ASN A  57      11.361  16.514  -1.448  1.00 91.77           H  
ATOM    849  O   ASN A  57      11.441  13.697  -1.426  1.00 91.77           O  
ATOM    850  CG  ASN A  57      11.706  16.657  -3.546  1.00 91.77           C  
ATOM    851  ND2 ASN A  57      12.093  17.855  -3.906  1.00 91.77           N  
ATOM    852 HD21 ASN A  57      11.747  18.677  -3.431  1.00 91.77           H  
ATOM    853 HD22 ASN A  57      12.645  17.896  -4.750  1.00 91.77           H  
ATOM    854  OD1 ASN A  57      12.111  15.698  -4.175  1.00 91.77           O  
ATOM    855  N   THR A  58      10.658  13.176  -3.460  1.00 94.21           N  
ATOM    856  H   THR A  58      10.036  13.425  -4.215  1.00 94.21           H  
ATOM    857  CA  THR A  58      11.345  11.884  -3.569  1.00 94.21           C  
ATOM    858  HA  THR A  58      11.376  11.425  -2.581  1.00 94.21           H  
ATOM    859  C   THR A  58      12.792  11.974  -4.045  1.00 94.21           C  
ATOM    860  CB  THR A  58      10.561  10.945  -4.490  1.00 94.21           C  
ATOM    861  HB  THR A  58      11.147  10.049  -4.693  1.00 94.21           H  
ATOM    862  O   THR A  58      13.506  10.978  -3.932  1.00 94.21           O  
ATOM    863  CG2 THR A  58       9.237  10.530  -3.852  1.00 94.21           C  
ATOM    864 HG21 THR A  58       8.749   9.794  -4.490  1.00 94.21           H  
ATOM    865 HG22 THR A  58       9.424  10.084  -2.876  1.00 94.21           H  
ATOM    866 HG23 THR A  58       8.584  11.395  -3.733  1.00 94.21           H  
ATOM    867  OG1 THR A  58      10.257  11.593  -5.699  1.00 94.21           O  
ATOM    868  HG1 THR A  58      11.034  11.574  -6.264  1.00 94.21           H  
ATOM    869  N   LEU A  59      13.266  13.127  -4.532  1.00 93.64           N  
ATOM    870  H   LEU A  59      12.648  13.926  -4.555  1.00 93.64           H  
ATOM    871  CA  LEU A  59      14.604  13.284  -5.115  1.00 93.64           C  
ATOM    872  HA  LEU A  59      14.675  12.621  -5.978  1.00 93.64           H  
ATOM    873  C   LEU A  59      15.707  12.892  -4.126  1.00 93.64           C  
ATOM    874  CB  LEU A  59      14.770  14.742  -5.586  1.00 93.64           C  
ATOM    875  HB2 LEU A  59      14.682  15.394  -4.716  1.00 93.64           H  
ATOM    876  HB3 LEU A  59      13.959  14.986  -6.272  1.00 93.64           H  
ATOM    877  O   LEU A  59      16.627  12.160  -4.480  1.00 93.64           O  
ATOM    878  CG  LEU A  59      16.112  15.050  -6.276  1.00 93.64           C  
ATOM    879  HG  LEU A  59      16.933  14.760  -5.620  1.00 93.64           H  
ATOM    880  CD1 LEU A  59      16.257  14.312  -7.605  1.00 93.64           C  
ATOM    881 HD11 LEU A  59      15.424  14.559  -8.264  1.00 93.64           H  
ATOM    882 HD12 LEU A  59      17.194  14.593  -8.087  1.00 93.64           H  
ATOM    883 HD13 LEU A  59      16.269  13.238  -7.424  1.00 93.64           H  
ATOM    884  CD2 LEU A  59      16.241  16.548  -6.540  1.00 93.64           C  
ATOM    885 HD21 LEU A  59      15.425  16.886  -7.180  1.00 93.64           H  
ATOM    886 HD22 LEU A  59      16.209  17.088  -5.594  1.00 93.64           H  
ATOM    887 HD23 LEU A  59      17.193  16.757  -7.029  1.00 93.64           H  
ATOM    888  N   ASP A  60      15.585  13.319  -2.871  1.00 90.29           N  
ATOM    889  H   ASP A  60      14.805  13.923  -2.653  1.00 90.29           H  
ATOM    890  CA  ASP A  60      16.584  13.051  -1.832  1.00 90.29           C  
ATOM    891  HA  ASP A  60      17.568  13.360  -2.184  1.00 90.29           H  
ATOM    892  C   ASP A  60      16.683  11.566  -1.456  1.00 90.29           C  
ATOM    893  CB  ASP A  60      16.212  13.854  -0.579  1.00 90.29           C  
ATOM    894  HB2 ASP A  60      16.732  13.421   0.276  1.00 90.29           H  
ATOM    895  HB3 ASP A  60      15.143  13.756  -0.389  1.00 90.29           H  
ATOM    896  O   ASP A  60      17.763  11.084  -1.115  1.00 90.29           O  
ATOM    897  CG  ASP A  60      16.589  15.333  -0.631  1.00 90.29           C  
ATOM    898  OD1 ASP A  60      17.466  15.723  -1.426  1.00 90.29           O  
ATOM    899  OD2 ASP A  60      16.156  16.055   0.295  1.00 90.29           O  
ATOM    900  N   LYS A  61      15.558  10.840  -1.494  1.00 92.97           N  
ATOM    901  H   LYS A  61      14.727  11.303  -1.832  1.00 92.97           H  
ATOM    902  CA  LYS A  61      15.472   9.433  -1.063  1.00 92.97           C  
ATOM    903  HA  LYS A  61      16.277   9.220  -0.360  1.00 92.97           H  
ATOM    904  C   LYS A  61      15.669   8.458  -2.222  1.00 92.97           C  
ATOM    905  CB  LYS A  61      14.125   9.189  -0.356  1.00 92.97           C  
ATOM    906  HB2 LYS A  61      13.314   9.563  -0.981  1.00 92.97           H  
ATOM    907  HB3 LYS A  61      13.989   8.116  -0.229  1.00 92.97           H  
ATOM    908  O   LYS A  61      16.339   7.439  -2.068  1.00 92.97           O  
ATOM    909  CG  LYS A  61      14.054   9.850   1.032  1.00 92.97           C  
ATOM    910  HG2 LYS A  61      14.239  10.920   0.940  1.00 92.97           H  
ATOM    911  HG3 LYS A  61      14.824   9.414   1.667  1.00 92.97           H  
ATOM    912  CD  LYS A  61      12.677   9.639   1.684  1.00 92.97           C  
ATOM    913  HD2 LYS A  61      12.423   8.579   1.680  1.00 92.97           H  
ATOM    914  HD3 LYS A  61      11.928  10.181   1.107  1.00 92.97           H  
ATOM    915  CE  LYS A  61      12.672  10.150   3.130  1.00 92.97           C  
ATOM    916  HE2 LYS A  61      13.344   9.532   3.725  1.00 92.97           H  
ATOM    917  HE3 LYS A  61      13.031  11.179   3.134  1.00 92.97           H  
ATOM    918  NZ  LYS A  61      11.307  10.124   3.706  1.00 92.97           N  
ATOM    919  HZ1 LYS A  61      11.280  10.356   4.688  1.00 92.97           H  
ATOM    920  HZ2 LYS A  61      10.834   9.245   3.550  1.00 92.97           H  
ATOM    921  HZ3 LYS A  61      10.743  10.827   3.250  1.00 92.97           H  
ATOM    922  N   LEU A  62      15.079   8.767  -3.374  1.00 95.42           N  
ATOM    923  H   LEU A  62      14.565   9.636  -3.410  1.00 95.42           H  
ATOM    924  CA  LEU A  62      14.982   7.885  -4.539  1.00 95.42           C  
ATOM    925  HA  LEU A  62      15.418   6.916  -4.297  1.00 95.42           H  
ATOM    926  C   LEU A  62      15.751   8.395  -5.755  1.00 95.42           C  
ATOM    927  CB  LEU A  62      13.506   7.666  -4.918  1.00 95.42           C  
ATOM    928  HB2 LEU A  62      13.483   6.946  -5.737  1.00 95.42           H  
ATOM    929  HB3 LEU A  62      13.098   8.603  -5.298  1.00 95.42           H  
ATOM    930  O   LEU A  62      15.784   7.705  -6.763  1.00 95.42           O  
ATOM    931  CG  LEU A  62      12.581   7.151  -3.805  1.00 95.42           C  
ATOM    932  HG  LEU A  62      12.428   7.938  -3.066  1.00 95.42           H  
ATOM    933  CD1 LEU A  62      11.233   6.799  -4.439  1.00 95.42           C  
ATOM    934 HD11 LEU A  62      11.370   6.043  -5.212  1.00 95.42           H  
ATOM    935 HD12 LEU A  62      10.786   7.689  -4.883  1.00 95.42           H  
ATOM    936 HD13 LEU A  62      10.553   6.396  -3.688  1.00 95.42           H  
ATOM    937  CD2 LEU A  62      13.127   5.911  -3.097  1.00 95.42           C  
ATOM    938 HD21 LEU A  62      12.450   5.633  -2.289  1.00 95.42           H  
ATOM    939 HD22 LEU A  62      13.228   5.086  -3.802  1.00 95.42           H  
ATOM    940 HD23 LEU A  62      14.098   6.116  -2.646  1.00 95.42           H  
ATOM    941  N   GLY A  63      16.364   9.579  -5.700  1.00 94.48           N  
ATOM    942  H   GLY A  63      16.279  10.145  -4.869  1.00 94.48           H  
ATOM    943  CA  GLY A  63      17.142  10.135  -6.811  1.00 94.48           C  
ATOM    944  HA2 GLY A  63      17.818   9.371  -7.195  1.00 94.48           H  
ATOM    945  HA3 GLY A  63      17.739  10.967  -6.436  1.00 94.48           H  
ATOM    946  C   GLY A  63      16.307  10.651  -7.983  1.00 94.48           C  
ATOM    947  O   GLY A  63      16.886  11.151  -8.945  1.00 94.48           O  
ATOM    948  N   TYR A  64      14.980  10.572  -7.899  1.00 95.34           N  
ATOM    949  H   TYR A  64      14.579  10.185  -7.057  1.00 95.34           H  
ATOM    950  CA  TYR A  64      14.037  10.974  -8.940  1.00 95.34           C  
ATOM    951  HA  TYR A  64      14.558  11.528  -9.721  1.00 95.34           H  
ATOM    952  C   TYR A  64      12.958  11.886  -8.360  1.00 95.34           C  
ATOM    953  CB  TYR A  64      13.419   9.718  -9.570  1.00 95.34           C  
ATOM    954  HB2 TYR A  64      12.935   9.130  -8.791  1.00 95.34           H  
ATOM    955  HB3 TYR A  64      12.645  10.026 -10.273  1.00 95.34           H  
ATOM    956  O   TYR A  64      12.476  11.642  -7.247  1.00 95.34           O  
ATOM    957  CG  TYR A  64      14.416   8.851 -10.314  1.00 95.34           C  
ATOM    958  CD1 TYR A  64      14.917   9.281 -11.552  1.00 95.34           C  
ATOM    959  HD1 TYR A  64      14.580  10.222 -11.960  1.00 95.34           H  
ATOM    960  CD2 TYR A  64      14.868   7.637  -9.767  1.00 95.34           C  
ATOM    961  HD2 TYR A  64      14.486   7.301  -8.815  1.00 95.34           H  
ATOM    962  CE1 TYR A  64      15.863   8.516 -12.251  1.00 95.34           C  
ATOM    963  HE1 TYR A  64      16.244   8.877 -13.195  1.00 95.34           H  
ATOM    964  CE2 TYR A  64      15.824   6.865 -10.456  1.00 95.34           C  
ATOM    965  HE2 TYR A  64      16.179   5.939 -10.030  1.00 95.34           H  
ATOM    966  OH  TYR A  64      17.219   6.556 -12.391  1.00 95.34           O  
ATOM    967  HH  TYR A  64      17.490   6.980 -13.208  1.00 95.34           H  
ATOM    968  CZ  TYR A  64      16.313   7.300 -11.706  1.00 95.34           C  
ATOM    969  N   ASP A  65      12.576  12.921  -9.105  1.00 93.24           N  
ATOM    970  H   ASP A  65      12.973  13.022 -10.029  1.00 93.24           H  
ATOM    971  CA  ASP A  65      11.398  13.725  -8.771  1.00 93.24           C  
ATOM    972  HA  ASP A  65      11.482  14.056  -7.736  1.00 93.24           H  
ATOM    973  C   ASP A  65      10.120  12.884  -8.897  1.00 93.24           C  
ATOM    974  CB  ASP A  65      11.321  14.977  -9.653  1.00 93.24           C  
ATOM    975  HB2 ASP A  65      12.216  15.580  -9.501  1.00 93.24           H  
ATOM    976  HB3 ASP A  65      11.275  14.688 -10.703  1.00 93.24           H  
ATOM    977  O   ASP A  65      10.051  11.973  -9.724  1.00 93.24           O  
ATOM    978  CG  ASP A  65      10.084  15.798  -9.290  1.00 93.24           C  
ATOM    979  OD1 ASP A  65       9.062  15.665 -10.006  1.00 93.24           O  
ATOM    980  OD2 ASP A  65      10.123  16.454  -8.228  1.00 93.24           O  
ATOM    981  N   ILE A  66       9.095  13.204  -8.099  1.00 92.00           N  
ATOM    982  H   ILE A  66       9.185  14.021  -7.512  1.00 92.00           H  
ATOM    983  CA  ILE A  66       7.832  12.453  -8.064  1.00 92.00           C  
ATOM    984  HA  ILE A  66       8.082  11.425  -7.803  1.00 92.00           H  
ATOM    985  C   ILE A  66       7.145  12.395  -9.431  1.00 92.00           C  
ATOM    986  CB  ILE A  66       6.897  12.989  -6.956  1.00 92.00           C  
ATOM    987  HB  ILE A  66       7.490  13.092  -6.047  1.00 92.00           H  
ATOM    988  O   ILE A  66       6.335  11.511  -9.639  1.00 92.00           O  
ATOM    989  CG1 ILE A  66       5.705  12.059  -6.618  1.00 92.00           C  
ATOM    990 HG12 ILE A  66       5.127  12.523  -5.820  1.00 92.00           H  
ATOM    991 HG13 ILE A  66       5.046  11.969  -7.482  1.00 92.00           H  
ATOM    992  CG2 ILE A  66       6.350  14.382  -7.316  1.00 92.00           C  
ATOM    993 HG21 ILE A  66       5.672  14.320  -8.168  1.00 92.00           H  
ATOM    994 HG22 ILE A  66       5.811  14.795  -6.463  1.00 92.00           H  
ATOM    995 HG23 ILE A  66       7.168  15.058  -7.563  1.00 92.00           H  
ATOM    996  CD1 ILE A  66       6.094  10.652  -6.142  1.00 92.00           C  
ATOM    997 HD11 ILE A  66       6.742  10.726  -5.269  1.00 92.00           H  
ATOM    998 HD12 ILE A  66       5.193  10.105  -5.864  1.00 92.00           H  
ATOM    999 HD13 ILE A  66       6.599  10.101  -6.935  1.00 92.00           H  
ATOM   1000  N   SER A  67       7.458  13.281 -10.378  1.00 90.76           N  
ATOM   1001  H   SER A  67       8.120  14.009 -10.150  1.00 90.76           H  
ATOM   1002  CA  SER A  67       6.914  13.245 -11.742  1.00 90.76           C  
ATOM   1003  HA  SER A  67       5.887  12.885 -11.689  1.00 90.76           H  
ATOM   1004  C   SER A  67       7.651  12.302 -12.708  1.00 90.76           C  
ATOM   1005  CB  SER A  67       6.862  14.668 -12.303  1.00 90.76           C  
ATOM   1006  HB2 SER A  67       6.397  14.645 -13.288  1.00 90.76           H  
ATOM   1007  HB3 SER A  67       6.259  15.292 -11.644  1.00 90.76           H  
ATOM   1008  O   SER A  67       7.150  12.037 -13.803  1.00 90.76           O  
ATOM   1009  OG  SER A  67       8.150  15.237 -12.426  1.00 90.76           O  
ATOM   1010  HG  SER A  67       8.485  15.433 -11.548  1.00 90.76           H  
ATOM   1011  N   GLU A  68       8.815  11.762 -12.335  1.00 93.68           N  
ATOM   1012  H   GLU A  68       9.173  11.965 -11.412  1.00 93.68           H  
ATOM   1013  CA  GLU A  68       9.657  10.967 -13.234  1.00 93.68           C  
ATOM   1014  HA  GLU A  68       9.615  11.454 -14.208  1.00 93.68           H  
ATOM   1015  C   GLU A  68       9.155   9.511 -13.397  1.00 93.68           C  
ATOM   1016  CB  GLU A  68      11.128  11.000 -12.782  1.00 93.68           C  
ATOM   1017  HB2 GLU A  68      11.189  10.705 -11.735  1.00 93.68           H  
ATOM   1018  HB3 GLU A  68      11.684  10.268 -13.368  1.00 93.68           H  
ATOM   1019  O   GLU A  68       8.805   8.849 -12.413  1.00 93.68           O  
ATOM   1020  CG  GLU A  68      11.803  12.367 -12.982  1.00 93.68           C  
ATOM   1021  HG2 GLU A  68      11.600  12.713 -13.995  1.00 93.68           H  
ATOM   1022  HG3 GLU A  68      11.362  13.086 -12.291  1.00 93.68           H  
ATOM   1023  CD  GLU A  68      13.329  12.301 -12.780  1.00 93.68           C  
ATOM   1024  OE1 GLU A  68      13.838  12.765 -11.731  1.00 93.68           O  
ATOM   1025  OE2 GLU A  68      14.037  11.766 -13.668  1.00 93.68           O  
ATOM   1026  N   PRO A  69       9.150   8.955 -14.628  1.00 94.57           N  
ATOM   1027  CA  PRO A  69       8.575   7.636 -14.920  1.00 94.57           C  
ATOM   1028  HA  PRO A  69       7.530   7.626 -14.611  1.00 94.57           H  
ATOM   1029  C   PRO A  69       9.280   6.465 -14.216  1.00 94.57           C  
ATOM   1030  CB  PRO A  69       8.650   7.499 -16.447  1.00 94.57           C  
ATOM   1031  HB2 PRO A  69       8.836   6.472 -16.763  1.00 94.57           H  
ATOM   1032  HB3 PRO A  69       7.720   7.862 -16.884  1.00 94.57           H  
ATOM   1033  O   PRO A  69       8.676   5.408 -14.028  1.00 94.57           O  
ATOM   1034  CG  PRO A  69       9.794   8.429 -16.851  1.00 94.57           C  
ATOM   1035  HG2 PRO A  69       9.687   8.784 -17.876  1.00 94.57           H  
ATOM   1036  HG3 PRO A  69      10.748   7.918 -16.719  1.00 94.57           H  
ATOM   1037  CD  PRO A  69       9.666   9.567 -15.844  1.00 94.57           C  
ATOM   1038  HD2 PRO A  69       8.949  10.304 -16.208  1.00 94.57           H  
ATOM   1039  HD3 PRO A  69      10.637  10.034 -15.682  1.00 94.57           H  
ATOM   1040  N   GLN A  70      10.533   6.637 -13.792  1.00 94.70           N  
ATOM   1041  H   GLN A  70      10.973   7.525 -13.989  1.00 94.70           H  
ATOM   1042  CA  GLN A  70      11.324   5.636 -13.068  1.00 94.70           C  
ATOM   1043  HA  GLN A  70      11.367   4.723 -13.661  1.00 94.70           H  
ATOM   1044  C   GLN A  70      10.698   5.268 -11.716  1.00 94.70           C  
ATOM   1045  CB  GLN A  70      12.761   6.147 -12.840  1.00 94.70           C  
ATOM   1046  HB2 GLN A  70      13.284   5.395 -12.249  1.00 94.70           H  
ATOM   1047  HB3 GLN A  70      12.738   7.063 -12.251  1.00 94.70           H  
ATOM   1048  O   GLN A  70      10.926   4.168 -11.217  1.00 94.70           O  
ATOM   1049  CG  GLN A  70      13.592   6.376 -14.118  1.00 94.70           C  
ATOM   1050  HG2 GLN A  70      14.642   6.224 -13.866  1.00 94.70           H  
ATOM   1051  HG3 GLN A  70      13.327   5.641 -14.878  1.00 94.70           H  
ATOM   1052  CD  GLN A  70      13.451   7.779 -14.707  1.00 94.70           C  
ATOM   1053  NE2 GLN A  70      14.488   8.362 -15.258  1.00 94.70           N  
ATOM   1054 HE21 GLN A  70      15.394   7.917 -15.279  1.00 94.70           H  
ATOM   1055 HE22 GLN A  70      14.356   9.347 -15.444  1.00 94.70           H  
ATOM   1056  OE1 GLN A  70      12.396   8.381 -14.714  1.00 94.70           O  
ATOM   1057  N   ILE A  71       9.885   6.158 -11.140  1.00 95.69           N  
ATOM   1058  H   ILE A  71       9.746   7.047 -11.599  1.00 95.69           H  
ATOM   1059  CA  ILE A  71       9.164   5.923  -9.884  1.00 95.69           C  
ATOM   1060  HA  ILE A  71       9.367   4.901  -9.566  1.00 95.69           H  
ATOM   1061  C   ILE A  71       7.641   5.947 -10.073  1.00 95.69           C  
ATOM   1062  CB  ILE A  71       9.698   6.828  -8.754  1.00 95.69           C  
ATOM   1063  HB  ILE A  71       9.125   6.605  -7.853  1.00 95.69           H  
ATOM   1064  O   ILE A  71       6.900   6.187  -9.124  1.00 95.69           O  
ATOM   1065  CG1 ILE A  71       9.542   8.329  -9.069  1.00 95.69           C  
ATOM   1066 HG12 ILE A  71      10.226   8.621  -9.866  1.00 95.69           H  
ATOM   1067 HG13 ILE A  71       8.522   8.535  -9.396  1.00 95.69           H  
ATOM   1068  CG2 ILE A  71      11.164   6.461  -8.450  1.00 95.69           C  
ATOM   1069 HG21 ILE A  71      11.498   6.933  -7.526  1.00 95.69           H  
ATOM   1070 HG22 ILE A  71      11.811   6.785  -9.266  1.00 95.69           H  
ATOM   1071 HG23 ILE A  71      11.261   5.382  -8.331  1.00 95.69           H  
ATOM   1072  CD1 ILE A  71       9.826   9.178  -7.828  1.00 95.69           C  
ATOM   1073 HD11 ILE A  71       9.118   8.934  -7.037  1.00 95.69           H  
ATOM   1074 HD12 ILE A  71      10.844   9.026  -7.469  1.00 95.69           H  
ATOM   1075 HD13 ILE A  71       9.732  10.235  -8.080  1.00 95.69           H  
ATOM   1076  N   LEU A  72       7.149   5.621 -11.277  1.00 97.31           N  
ATOM   1077  H   LEU A  72       7.807   5.475 -12.028  1.00 97.31           H  
ATOM   1078  CA  LEU A  72       5.717   5.582 -11.611  1.00 97.31           C  
ATOM   1079  HA  LEU A  72       5.339   6.604 -11.628  1.00 97.31           H  
ATOM   1080  C   LEU A  72       4.876   4.794 -10.591  1.00 97.31           C  
ATOM   1081  CB  LEU A  72       5.576   4.974 -13.019  1.00 97.31           C  
ATOM   1082  HB2 LEU A  72       6.104   5.618 -13.723  1.00 97.31           H  
ATOM   1083  HB3 LEU A  72       6.065   4.000 -13.024  1.00 97.31           H  
ATOM   1084  O   LEU A  72       3.818   5.247 -10.181  1.00 97.31           O  
ATOM   1085  CG  LEU A  72       4.131   4.798 -13.522  1.00 97.31           C  
ATOM   1086  HG  LEU A  72       3.564   4.179 -12.827  1.00 97.31           H  
ATOM   1087  CD1 LEU A  72       3.421   6.140 -13.699  1.00 97.31           C  
ATOM   1088 HD11 LEU A  72       2.419   5.987 -14.098  1.00 97.31           H  
ATOM   1089 HD12 LEU A  72       3.986   6.787 -14.369  1.00 97.31           H  
ATOM   1090 HD13 LEU A  72       3.312   6.637 -12.735  1.00 97.31           H  
ATOM   1091  CD2 LEU A  72       4.171   4.073 -14.868  1.00 97.31           C  
ATOM   1092 HD21 LEU A  72       4.760   4.653 -15.579  1.00 97.31           H  
ATOM   1093 HD22 LEU A  72       4.622   3.089 -14.741  1.00 97.31           H  
ATOM   1094 HD23 LEU A  72       3.159   3.960 -15.257  1.00 97.31           H  
ATOM   1095  N   LEU A  73       5.344   3.633 -10.127  1.00 98.17           N  
ATOM   1096  H   LEU A  73       6.238   3.305 -10.465  1.00 98.17           H  
ATOM   1097  CA  LEU A  73       4.593   2.833  -9.149  1.00 98.17           C  
ATOM   1098  HA  LEU A  73       3.565   2.730  -9.496  1.00 98.17           H  
ATOM   1099  C   LEU A  73       4.497   3.507  -7.771  1.00 98.17           C  
ATOM   1100  CB  LEU A  73       5.224   1.438  -9.034  1.00 98.17           C  
ATOM   1101  HB2 LEU A  73       6.261   1.555  -8.721  1.00 98.17           H  
ATOM   1102  HB3 LEU A  73       4.693   0.883  -8.260  1.00 98.17           H  
ATOM   1103  O   LEU A  73       3.503   3.327  -7.070  1.00 98.17           O  
ATOM   1104  CG  LEU A  73       5.195   0.610 -10.329  1.00 98.17           C  
ATOM   1105  HG  LEU A  73       5.782   1.113 -11.097  1.00 98.17           H  
ATOM   1106  CD1 LEU A  73       5.813  -0.761 -10.075  1.00 98.17           C  
ATOM   1107 HD11 LEU A  73       5.778  -1.364 -10.982  1.00 98.17           H  
ATOM   1108 HD12 LEU A  73       5.272  -1.275  -9.280  1.00 98.17           H  
ATOM   1109 HD13 LEU A  73       6.857  -0.634  -9.788  1.00 98.17           H  
ATOM   1110  CD2 LEU A  73       3.780   0.400 -10.859  1.00 98.17           C  
ATOM   1111 HD21 LEU A  73       3.828  -0.250 -11.733  1.00 98.17           H  
ATOM   1112 HD22 LEU A  73       3.337   1.348 -11.164  1.00 98.17           H  
ATOM   1113 HD23 LEU A  73       3.155  -0.064 -10.096  1.00 98.17           H  
ATOM   1114  N   VAL A  74       5.502   4.304  -7.391  1.00 98.16           N  
ATOM   1115  H   VAL A  74       6.229   4.506  -8.062  1.00 98.16           H  
ATOM   1116  CA  VAL A  74       5.457   5.134  -6.176  1.00 98.16           C  
ATOM   1117  HA  VAL A  74       5.173   4.510  -5.328  1.00 98.16           H  
ATOM   1118  C   VAL A  74       4.379   6.206  -6.326  1.00 98.16           C  
ATOM   1119  CB  VAL A  74       6.836   5.761  -5.875  1.00 98.16           C  
ATOM   1120  HB  VAL A  74       7.173   6.333  -6.740  1.00 98.16           H  
ATOM   1121  O   VAL A  74       3.582   6.393  -5.407  1.00 98.16           O  
ATOM   1122  CG1 VAL A  74       6.799   6.746  -4.704  1.00 98.16           C  
ATOM   1123 HG11 VAL A  74       7.811   7.021  -4.407  1.00 98.16           H  
ATOM   1124 HG12 VAL A  74       6.271   6.315  -3.854  1.00 98.16           H  
ATOM   1125 HG13 VAL A  74       6.283   7.656  -5.009  1.00 98.16           H  
ATOM   1126  CG2 VAL A  74       7.878   4.670  -5.592  1.00 98.16           C  
ATOM   1127 HG21 VAL A  74       7.991   4.019  -6.459  1.00 98.16           H  
ATOM   1128 HG22 VAL A  74       8.845   5.130  -5.386  1.00 98.16           H  
ATOM   1129 HG23 VAL A  74       7.573   4.076  -4.731  1.00 98.16           H  
ATOM   1130  N   GLN A  75       4.293   6.836  -7.503  1.00 96.64           N  
ATOM   1131  H   GLN A  75       4.974   6.622  -8.217  1.00 96.64           H  
ATOM   1132  CA  GLN A  75       3.230   7.795  -7.825  1.00 96.64           C  
ATOM   1133  HA  GLN A  75       3.269   8.620  -7.114  1.00 96.64           H  
ATOM   1134  C   GLN A  75       1.852   7.142  -7.721  1.00 96.64           C  
ATOM   1135  CB  GLN A  75       3.388   8.360  -9.246  1.00 96.64           C  
ATOM   1136  HB2 GLN A  75       2.627   9.127  -9.389  1.00 96.64           H  
ATOM   1137  HB3 GLN A  75       3.198   7.583  -9.986  1.00 96.64           H  
ATOM   1138  O   GLN A  75       0.972   7.661  -7.037  1.00 96.64           O  
ATOM   1139  CG  GLN A  75       4.754   8.982  -9.532  1.00 96.64           C  
ATOM   1140  HG2 GLN A  75       4.859   9.846  -8.875  1.00 96.64           H  
ATOM   1141  HG3 GLN A  75       5.553   8.278  -9.299  1.00 96.64           H  
ATOM   1142  CD  GLN A  75       4.897   9.397 -11.000  1.00 96.64           C  
ATOM   1143  NE2 GLN A  75       6.091   9.456 -11.544  1.00 96.64           N  
ATOM   1144 HE21 GLN A  75       6.136   9.831 -12.481  1.00 96.64           H  
ATOM   1145 HE22 GLN A  75       6.921   9.433 -10.970  1.00 96.64           H  
ATOM   1146  OE1 GLN A  75       3.934   9.625 -11.714  1.00 96.64           O  
ATOM   1147  N   GLU A  76       1.672   5.982  -8.361  1.00 98.16           N  
ATOM   1148  H   GLU A  76       2.421   5.642  -8.947  1.00 98.16           H  
ATOM   1149  CA  GLU A  76       0.385   5.288  -8.391  1.00 98.16           C  
ATOM   1150  HA  GLU A  76      -0.359   5.980  -8.784  1.00 98.16           H  
ATOM   1151  C   GLU A  76      -0.102   4.903  -6.990  1.00 98.16           C  
ATOM   1152  CB  GLU A  76       0.436   4.064  -9.321  1.00 98.16           C  
ATOM   1153  HB2 GLU A  76       1.270   3.426  -9.028  1.00 98.16           H  
ATOM   1154  HB3 GLU A  76      -0.478   3.487  -9.179  1.00 98.16           H  
ATOM   1155  O   GLU A  76      -1.279   5.089  -6.685  1.00 98.16           O  
ATOM   1156  CG  GLU A  76       0.559   4.387 -10.821  1.00 98.16           C  
ATOM   1157  HG2 GLU A  76       1.569   4.735 -11.036  1.00 98.16           H  
ATOM   1158  HG3 GLU A  76       0.413   3.463 -11.382  1.00 98.16           H  
ATOM   1159  CD  GLU A  76      -0.447   5.438 -11.311  1.00 98.16           C  
ATOM   1160  OE1 GLU A  76      -0.052   6.433 -11.947  1.00 98.16           O  
ATOM   1161  OE2 GLU A  76      -1.665   5.317 -11.048  1.00 98.16           O  
ATOM   1162  N   ALA A  77       0.790   4.441  -6.109  1.00 98.37           N  
ATOM   1163  H   ALA A  77       1.748   4.318  -6.408  1.00 98.37           H  
ATOM   1164  CA  ALA A  77       0.445   4.138  -4.721  1.00 98.37           C  
ATOM   1165  HA  ALA A  77      -0.432   3.490  -4.713  1.00 98.37           H  
ATOM   1166  C   ALA A  77       0.073   5.400  -3.913  1.00 98.37           C  
ATOM   1167  CB  ALA A  77       1.621   3.374  -4.099  1.00 98.37           C  
ATOM   1168  HB1 ALA A  77       2.518   3.993  -4.112  1.00 98.37           H  
ATOM   1169  HB2 ALA A  77       1.809   2.460  -4.663  1.00 98.37           H  
ATOM   1170  HB3 ALA A  77       1.382   3.109  -3.069  1.00 98.37           H  
ATOM   1171  O   ALA A  77      -0.947   5.421  -3.215  1.00 98.37           O  
ATOM   1172  N   LEU A  78       0.867   6.470  -4.030  1.00 97.71           N  
ATOM   1173  H   LEU A  78       1.666   6.410  -4.644  1.00 97.71           H  
ATOM   1174  CA  LEU A  78       0.687   7.714  -3.267  1.00 97.71           C  
ATOM   1175  HA  LEU A  78       0.410   7.456  -2.245  1.00 97.71           H  
ATOM   1176  C   LEU A  78      -0.460   8.606  -3.772  1.00 97.71           C  
ATOM   1177  CB  LEU A  78       2.016   8.488  -3.221  1.00 97.71           C  
ATOM   1178  HB2 LEU A  78       1.829   9.484  -2.820  1.00 97.71           H  
ATOM   1179  HB3 LEU A  78       2.382   8.609  -4.241  1.00 97.71           H  
ATOM   1180  O   LEU A  78      -0.837   9.546  -3.078  1.00 97.71           O  
ATOM   1181  CG  LEU A  78       3.112   7.831  -2.360  1.00 97.71           C  
ATOM   1182  HG  LEU A  78       3.295   6.813  -2.704  1.00 97.71           H  
ATOM   1183  CD1 LEU A  78       4.408   8.628  -2.502  1.00 97.71           C  
ATOM   1184 HD11 LEU A  78       5.208   8.113  -1.970  1.00 97.71           H  
ATOM   1185 HD12 LEU A  78       4.679   8.706  -3.555  1.00 97.71           H  
ATOM   1186 HD13 LEU A  78       4.287   9.627  -2.085  1.00 97.71           H  
ATOM   1187  CD2 LEU A  78       2.741   7.792  -0.874  1.00 97.71           C  
ATOM   1188 HD21 LEU A  78       3.604   7.492  -0.280  1.00 97.71           H  
ATOM   1189 HD22 LEU A  78       2.419   8.778  -0.538  1.00 97.71           H  
ATOM   1190 HD23 LEU A  78       1.937   7.077  -0.702  1.00 97.71           H  
ATOM   1191  N   LYS A  79      -1.083   8.299  -4.921  1.00 96.95           N  
ATOM   1192  H   LYS A  79      -0.657   7.604  -5.518  1.00 96.95           H  
ATOM   1193  CA  LYS A  79      -2.349   8.936  -5.342  1.00 96.95           C  
ATOM   1194  HA  LYS A  79      -2.196  10.010  -5.447  1.00 96.95           H  
ATOM   1195  C   LYS A  79      -3.461   8.765  -4.302  1.00 96.95           C  
ATOM   1196  CB  LYS A  79      -2.819   8.348  -6.685  1.00 96.95           C  
ATOM   1197  HB2 LYS A  79      -2.676   7.267  -6.672  1.00 96.95           H  
ATOM   1198  HB3 LYS A  79      -3.885   8.538  -6.807  1.00 96.95           H  
ATOM   1199  O   LYS A  79      -4.352   9.608  -4.211  1.00 96.95           O  
ATOM   1200  CG  LYS A  79      -2.099   8.962  -7.895  1.00 96.95           C  
ATOM   1201  HG2 LYS A  79      -1.022   8.974  -7.730  1.00 96.95           H  
ATOM   1202  HG3 LYS A  79      -2.439   9.990  -8.021  1.00 96.95           H  
ATOM   1203  CD  LYS A  79      -2.409   8.161  -9.166  1.00 96.95           C  
ATOM   1204  HD2 LYS A  79      -3.486   8.026  -9.266  1.00 96.95           H  
ATOM   1205  HD3 LYS A  79      -1.981   7.163  -9.067  1.00 96.95           H  
ATOM   1206  CE  LYS A  79      -1.842   8.827 -10.422  1.00 96.95           C  
ATOM   1207  HE2 LYS A  79      -2.212   9.851 -10.488  1.00 96.95           H  
ATOM   1208  HE3 LYS A  79      -0.756   8.855 -10.337  1.00 96.95           H  
ATOM   1209  NZ  LYS A  79      -2.214   8.073 -11.643  1.00 96.95           N  
ATOM   1210  HZ1 LYS A  79      -3.212   8.053 -11.801  1.00 96.95           H  
ATOM   1211  HZ2 LYS A  79      -1.737   8.440 -12.454  1.00 96.95           H  
ATOM   1212  HZ3 LYS A  79      -1.861   7.130 -11.564  1.00 96.95           H  
ATOM   1213  N   ARG A  80      -3.438   7.659  -3.546  1.00 96.96           N  
ATOM   1214  H   ARG A  80      -2.670   7.021  -3.701  1.00 96.96           H  
ATOM   1215  CA  ARG A  80      -4.494   7.303  -2.583  1.00 96.96           C  
ATOM   1216  HA  ARG A  80      -5.104   8.184  -2.385  1.00 96.96           H  
ATOM   1217  C   ARG A  80      -3.996   6.894  -1.196  1.00 96.96           C  
ATOM   1218  CB  ARG A  80      -5.377   6.206  -3.197  1.00 96.96           C  
ATOM   1219  HB2 ARG A  80      -6.089   5.892  -2.435  1.00 96.96           H  
ATOM   1220  HB3 ARG A  80      -4.745   5.358  -3.459  1.00 96.96           H  
ATOM   1221  O   ARG A  80      -4.785   6.960  -0.256  1.00 96.96           O  
ATOM   1222  CG  ARG A  80      -6.166   6.622  -4.448  1.00 96.96           C  
ATOM   1223  HG2 ARG A  80      -5.489   6.988  -5.219  1.00 96.96           H  
ATOM   1224  HG3 ARG A  80      -6.677   5.742  -4.840  1.00 96.96           H  
ATOM   1225  CD  ARG A  80      -7.210   7.690  -4.115  1.00 96.96           C  
ATOM   1226  HD2 ARG A  80      -6.710   8.581  -3.736  1.00 96.96           H  
ATOM   1227  HD3 ARG A  80      -7.872   7.295  -3.344  1.00 96.96           H  
ATOM   1228  NE  ARG A  80      -7.974   8.065  -5.309  1.00 96.96           N  
ATOM   1229  HE  ARG A  80      -7.453   8.085  -6.175  1.00 96.96           H  
ATOM   1230  NH1 ARG A  80      -9.966   8.626  -4.340  1.00 96.96           N  
ATOM   1231 HH11 ARG A  80     -10.907   8.981  -4.431  1.00 96.96           H  
ATOM   1232 HH12 ARG A  80      -9.553   8.392  -3.449  1.00 96.96           H  
ATOM   1233  NH2 ARG A  80      -9.691   8.855  -6.541  1.00 96.96           N  
ATOM   1234 HH21 ARG A  80     -10.643   9.161  -6.679  1.00 96.96           H  
ATOM   1235 HH22 ARG A  80      -8.991   9.061  -7.239  1.00 96.96           H  
ATOM   1236  CZ  ARG A  80      -9.207   8.505  -5.392  1.00 96.96           C  
ATOM   1237  N   ALA A  81      -2.732   6.499  -1.049  1.00 97.20           N  
ATOM   1238  H   ALA A  81      -2.130   6.452  -1.859  1.00 97.20           H  
ATOM   1239  CA  ALA A  81      -2.125   6.254   0.259  1.00 97.20           C  
ATOM   1240  HA  ALA A  81      -2.871   5.803   0.913  1.00 97.20           H  
ATOM   1241  C   ALA A  81      -1.638   7.554   0.921  1.00 97.20           C  
ATOM   1242  CB  ALA A  81      -0.978   5.256   0.106  1.00 97.20           C  
ATOM   1243  HB1 ALA A  81      -0.537   5.054   1.082  1.00 97.20           H  
ATOM   1244  HB2 ALA A  81      -1.353   4.321  -0.310  1.00 97.20           H  
ATOM   1245  HB3 ALA A  81      -0.210   5.665  -0.550  1.00 97.20           H  
ATOM   1246  O   ALA A  81      -1.229   8.489   0.240  1.00 97.20           O  
ATOM   1247  N   LYS A  82      -1.628   7.579   2.259  1.00 95.31           N  
ATOM   1248  H   LYS A  82      -1.899   6.730   2.735  1.00 95.31           H  
ATOM   1249  CA  LYS A  82      -1.001   8.637   3.070  1.00 95.31           C  
ATOM   1250  HA  LYS A  82      -1.143   9.602   2.583  1.00 95.31           H  
ATOM   1251  C   LYS A  82       0.511   8.419   3.177  1.00 95.31           C  
ATOM   1252  CB  LYS A  82      -1.674   8.664   4.456  1.00 95.31           C  
ATOM   1253  HB2 LYS A  82      -1.568   7.682   4.918  1.00 95.31           H  
ATOM   1254  HB3 LYS A  82      -2.737   8.865   4.325  1.00 95.31           H  
ATOM   1255  O   LYS A  82       1.276   9.359   2.992  1.00 95.31           O  
ATOM   1256  CG  LYS A  82      -1.084   9.716   5.414  1.00 95.31           C  
ATOM   1257  HG2 LYS A  82      -1.194  10.709   4.978  1.00 95.31           H  
ATOM   1258  HG3 LYS A  82      -0.024   9.514   5.567  1.00 95.31           H  
ATOM   1259  CD  LYS A  82      -1.792   9.670   6.780  1.00 95.31           C  
ATOM   1260  HD2 LYS A  82      -2.833   9.968   6.655  1.00 95.31           H  
ATOM   1261  HD3 LYS A  82      -1.764   8.649   7.161  1.00 95.31           H  
ATOM   1262  CE  LYS A  82      -1.100  10.596   7.791  1.00 95.31           C  
ATOM   1263  HE2 LYS A  82      -1.077  11.606   7.382  1.00 95.31           H  
ATOM   1264  HE3 LYS A  82      -0.068  10.262   7.905  1.00 95.31           H  
ATOM   1265  NZ  LYS A  82      -1.779  10.595   9.118  1.00 95.31           N  
ATOM   1266  HZ1 LYS A  82      -1.841   9.689   9.559  1.00 95.31           H  
ATOM   1267  HZ2 LYS A  82      -2.742  10.899   9.081  1.00 95.31           H  
ATOM   1268  HZ3 LYS A  82      -1.303  11.155   9.811  1.00 95.31           H  
ATOM   1269  N   THR A  83       0.912   7.172   3.425  1.00 98.00           N  
ATOM   1270  H   THR A  83       0.201   6.462   3.528  1.00 98.00           H  
ATOM   1271  CA  THR A  83       2.305   6.760   3.635  1.00 98.00           C  
ATOM   1272  HA  THR A  83       2.978   7.577   3.377  1.00 98.00           H  
ATOM   1273  C   THR A  83       2.620   5.552   2.760  1.00 98.00           C  
ATOM   1274  CB  THR A  83       2.549   6.375   5.105  1.00 98.00           C  
ATOM   1275  HB  THR A  83       1.968   5.482   5.335  1.00 98.00           H  
ATOM   1276  O   THR A  83       1.856   4.585   2.746  1.00 98.00           O  
ATOM   1277  CG2 THR A  83       4.022   6.087   5.392  1.00 98.00           C  
ATOM   1278 HG21 THR A  83       4.641   6.905   5.023  1.00 98.00           H  
ATOM   1279 HG22 THR A  83       4.328   5.161   4.904  1.00 98.00           H  
ATOM   1280 HG23 THR A  83       4.181   5.974   6.465  1.00 98.00           H  
ATOM   1281  OG1 THR A  83       2.138   7.387   5.993  1.00 98.00           O  
ATOM   1282  HG1 THR A  83       2.079   6.981   6.862  1.00 98.00           H  
ATOM   1283  N   LEU A  84       3.763   5.565   2.078  1.00 98.48           N  
ATOM   1284  H   LEU A  84       4.329   6.401   2.118  1.00 98.48           H  
ATOM   1285  CA  LEU A  84       4.349   4.400   1.421  1.00 98.48           C  
ATOM   1286  HA  LEU A  84       3.624   3.586   1.430  1.00 98.48           H  
ATOM   1287  C   LEU A  84       5.598   3.945   2.186  1.00 98.48           C  
ATOM   1288  CB  LEU A  84       4.645   4.731  -0.053  1.00 98.48           C  
ATOM   1289  HB2 LEU A  84       3.703   4.899  -0.574  1.00 98.48           H  
ATOM   1290  HB3 LEU A  84       5.219   5.657  -0.083  1.00 98.48           H  
ATOM   1291  O   LEU A  84       6.544   4.707   2.350  1.00 98.48           O  
ATOM   1292  CG  LEU A  84       5.451   3.649  -0.800  1.00 98.48           C  
ATOM   1293  HG  LEU A  84       6.378   3.454  -0.261  1.00 98.48           H  
ATOM   1294  CD1 LEU A  84       4.712   2.325  -0.976  1.00 98.48           C  
ATOM   1295 HD11 LEU A  84       5.386   1.600  -1.432  1.00 98.48           H  
ATOM   1296 HD12 LEU A  84       4.405   1.935  -0.006  1.00 98.48           H  
ATOM   1297 HD13 LEU A  84       3.846   2.467  -1.622  1.00 98.48           H  
ATOM   1298  CD2 LEU A  84       5.819   4.150  -2.191  1.00 98.48           C  
ATOM   1299 HD21 LEU A  84       6.464   5.021  -2.080  1.00 98.48           H  
ATOM   1300 HD22 LEU A  84       4.921   4.427  -2.744  1.00 98.48           H  
ATOM   1301 HD23 LEU A  84       6.364   3.377  -2.734  1.00 98.48           H  
ATOM   1302  N   LEU A  85       5.624   2.678   2.591  1.00 98.67           N  
ATOM   1303  H   LEU A  85       4.775   2.142   2.477  1.00 98.67           H  
ATOM   1304  CA  LEU A  85       6.815   1.977   3.067  1.00 98.67           C  
ATOM   1305  HA  LEU A  85       7.557   2.694   3.418  1.00 98.67           H  
ATOM   1306  C   LEU A  85       7.433   1.206   1.897  1.00 98.67           C  
ATOM   1307  CB  LEU A  85       6.436   1.054   4.236  1.00 98.67           C  
ATOM   1308  HB2 LEU A  85       5.720   0.316   3.876  1.00 98.67           H  
ATOM   1309  HB3 LEU A  85       7.333   0.526   4.559  1.00 98.67           H  
ATOM   1310  O   LEU A  85       7.020   0.082   1.588  1.00 98.67           O  
ATOM   1311  CG  LEU A  85       5.813   1.753   5.455  1.00 98.67           C  
ATOM   1312  HG  LEU A  85       4.867   2.212   5.166  1.00 98.67           H  
ATOM   1313  CD1 LEU A  85       5.534   0.702   6.526  1.00 98.67           C  
ATOM   1314 HD11 LEU A  85       4.860  -0.062   6.136  1.00 98.67           H  
ATOM   1315 HD12 LEU A  85       5.057   1.172   7.386  1.00 98.67           H  
ATOM   1316 HD13 LEU A  85       6.470   0.238   6.837  1.00 98.67           H  
ATOM   1317  CD2 LEU A  85       6.722   2.827   6.046  1.00 98.67           C  
ATOM   1318 HD21 LEU A  85       6.265   3.251   6.940  1.00 98.67           H  
ATOM   1319 HD22 LEU A  85       6.859   3.635   5.326  1.00 98.67           H  
ATOM   1320 HD23 LEU A  85       7.692   2.405   6.309  1.00 98.67           H  
ATOM   1321  N   LEU A  86       8.381   1.839   1.213  1.00 98.49           N  
ATOM   1322  H   LEU A  86       8.705   2.729   1.563  1.00 98.49           H  
ATOM   1323  CA  LEU A  86       9.039   1.310   0.024  1.00 98.49           C  
ATOM   1324  HA  LEU A  86       8.343   0.644  -0.487  1.00 98.49           H  
ATOM   1325  C   LEU A  86      10.295   0.525   0.405  1.00 98.49           C  
ATOM   1326  CB  LEU A  86       9.365   2.487  -0.910  1.00 98.49           C  
ATOM   1327  HB2 LEU A  86      10.040   3.163  -0.385  1.00 98.49           H  
ATOM   1328  HB3 LEU A  86       8.447   3.038  -1.115  1.00 98.49           H  
ATOM   1329  O   LEU A  86      11.117   1.014   1.166  1.00 98.49           O  
ATOM   1330  CG  LEU A  86      10.011   2.097  -2.250  1.00 98.49           C  
ATOM   1331  HG  LEU A  86      10.932   1.541  -2.078  1.00 98.49           H  
ATOM   1332  CD1 LEU A  86       9.084   1.263  -3.132  1.00 98.49           C  
ATOM   1333 HD11 LEU A  86       8.856   0.314  -2.648  1.00 98.49           H  
ATOM   1334 HD12 LEU A  86       9.592   1.045  -4.072  1.00 98.49           H  
ATOM   1335 HD13 LEU A  86       8.160   1.808  -3.328  1.00 98.49           H  
ATOM   1336  CD2 LEU A  86      10.348   3.379  -3.005  1.00 98.49           C  
ATOM   1337 HD21 LEU A  86       9.478   4.034  -3.045  1.00 98.49           H  
ATOM   1338 HD22 LEU A  86      10.669   3.164  -4.024  1.00 98.49           H  
ATOM   1339 HD23 LEU A  86      11.154   3.887  -2.475  1.00 98.49           H  
ATOM   1340  N   TYR A  87      10.496  -0.660  -0.161  1.00 98.34           N  
ATOM   1341  H   TYR A  87       9.764  -1.045  -0.740  1.00 98.34           H  
ATOM   1342  CA  TYR A  87      11.734  -1.423   0.012  1.00 98.34           C  
ATOM   1343  HA  TYR A  87      12.415  -0.891   0.675  1.00 98.34           H  
ATOM   1344  C   TYR A  87      12.435  -1.614  -1.327  1.00 98.34           C  
ATOM   1345  CB  TYR A  87      11.411  -2.754   0.676  1.00 98.34           C  
ATOM   1346  HB2 TYR A  87      10.803  -3.349  -0.006  1.00 98.34           H  
ATOM   1347  HB3 TYR A  87      10.810  -2.551   1.562  1.00 98.34           H  
ATOM   1348  O   TYR A  87      11.841  -2.125  -2.281  1.00 98.34           O  
ATOM   1349  CG  TYR A  87      12.623  -3.565   1.093  1.00 98.34           C  
ATOM   1350  CD1 TYR A  87      13.261  -4.424   0.178  1.00 98.34           C  
ATOM   1351  HD1 TYR A  87      12.920  -4.473  -0.846  1.00 98.34           H  
ATOM   1352  CD2 TYR A  87      13.081  -3.489   2.422  1.00 98.34           C  
ATOM   1353  HD2 TYR A  87      12.617  -2.804   3.116  1.00 98.34           H  
ATOM   1354  CE1 TYR A  87      14.332  -5.235   0.603  1.00 98.34           C  
ATOM   1355  HE1 TYR A  87      14.828  -5.904  -0.084  1.00 98.34           H  
ATOM   1356  CE2 TYR A  87      14.147  -4.299   2.851  1.00 98.34           C  
ATOM   1357  HE2 TYR A  87      14.494  -4.240   3.872  1.00 98.34           H  
ATOM   1358  OH  TYR A  87      15.773  -5.986   2.371  1.00 98.34           O  
ATOM   1359  HH  TYR A  87      16.020  -5.763   3.271  1.00 98.34           H  
ATOM   1360  CZ  TYR A  87      14.763  -5.186   1.945  1.00 98.34           C  
ATOM   1361  N   ARG A  88      13.710  -1.233  -1.406  1.00 97.19           N  
ATOM   1362  H   ARG A  88      14.151  -0.850  -0.583  1.00 97.19           H  
ATOM   1363  CA  ARG A  88      14.513  -1.443  -2.612  1.00 97.19           C  
ATOM   1364  HA  ARG A  88      13.862  -1.352  -3.482  1.00 97.19           H  
ATOM   1365  C   ARG A  88      15.112  -2.851  -2.613  1.00 97.19           C  
ATOM   1366  CB  ARG A  88      15.567  -0.341  -2.720  1.00 97.19           C  
ATOM   1367  HB2 ARG A  88      15.083   0.635  -2.680  1.00 97.19           H  
ATOM   1368  HB3 ARG A  88      16.251  -0.422  -1.874  1.00 97.19           H  
ATOM   1369  O   ARG A  88      15.891  -3.195  -1.725  1.00 97.19           O  
ATOM   1370  CG  ARG A  88      16.339  -0.475  -4.033  1.00 97.19           C  
ATOM   1371  HG2 ARG A  88      15.640  -0.408  -4.866  1.00 97.19           H  
ATOM   1372  HG3 ARG A  88      16.822  -1.452  -4.066  1.00 97.19           H  
ATOM   1373  CD  ARG A  88      17.414   0.602  -4.177  1.00 97.19           C  
ATOM   1374  HD2 ARG A  88      16.951   1.588  -4.121  1.00 97.19           H  
ATOM   1375  HD3 ARG A  88      18.129   0.500  -3.361  1.00 97.19           H  
ATOM   1376  NE  ARG A  88      18.091   0.441  -5.471  1.00 97.19           N  
ATOM   1377  HE  ARG A  88      17.712  -0.263  -6.088  1.00 97.19           H  
ATOM   1378  NH1 ARG A  88      19.931   1.794  -5.135  1.00 97.19           N  
ATOM   1379 HH11 ARG A  88      19.624   2.048  -4.207  1.00 97.19           H  
ATOM   1380 HH12 ARG A  88      20.798   2.126  -5.532  1.00 97.19           H  
ATOM   1381  NH2 ARG A  88      19.697   0.724  -7.035  1.00 97.19           N  
ATOM   1382 HH21 ARG A  88      20.582   1.129  -7.307  1.00 97.19           H  
ATOM   1383 HH22 ARG A  88      19.096   0.249  -7.693  1.00 97.19           H  
ATOM   1384  CZ  ARG A  88      19.224   0.981  -5.858  1.00 97.19           C  
ATOM   1385  N   LEU A  89      14.759  -3.653  -3.618  1.00 96.87           N  
ATOM   1386  H   LEU A  89      14.117  -3.281  -4.304  1.00 96.87           H  
ATOM   1387  CA  LEU A  89      15.172  -5.060  -3.732  1.00 96.87           C  
ATOM   1388  HA  LEU A  89      15.176  -5.509  -2.739  1.00 96.87           H  
ATOM   1389  C   LEU A  89      16.588  -5.243  -4.293  1.00 96.87           C  
ATOM   1390  CB  LEU A  89      14.174  -5.810  -4.630  1.00 96.87           C  
ATOM   1391  HB2 LEU A  89      14.577  -6.796  -4.859  1.00 96.87           H  
ATOM   1392  HB3 LEU A  89      14.088  -5.268  -5.572  1.00 96.87           H  
ATOM   1393  O   LEU A  89      17.251  -6.222  -3.960  1.00 96.87           O  
ATOM   1394  CG  LEU A  89      12.777  -5.991  -4.018  1.00 96.87           C  
ATOM   1395  HG  LEU A  89      12.406  -5.030  -3.663  1.00 96.87           H  
ATOM   1396  CD1 LEU A  89      11.837  -6.510  -5.094  1.00 96.87           C  
ATOM   1397 HD11 LEU A  89      11.869  -5.828  -5.944  1.00 96.87           H  
ATOM   1398 HD12 LEU A  89      10.817  -6.569  -4.712  1.00 96.87           H  
ATOM   1399 HD13 LEU A  89      12.162  -7.491  -5.440  1.00 96.87           H  
ATOM   1400  CD2 LEU A  89      12.766  -7.008  -2.874  1.00 96.87           C  
ATOM   1401 HD21 LEU A  89      13.409  -6.672  -2.060  1.00 96.87           H  
ATOM   1402 HD22 LEU A  89      11.753  -7.126  -2.489  1.00 96.87           H  
ATOM   1403 HD23 LEU A  89      13.114  -7.974  -3.241  1.00 96.87           H  
ATOM   1404  N   ASN A  90      17.044  -4.332  -5.149  1.00 96.08           N  
ATOM   1405  H   ASN A  90      16.460  -3.536  -5.360  1.00 96.08           H  
ATOM   1406  CA  ASN A  90      18.312  -4.419  -5.868  1.00 96.08           C  
ATOM   1407  HA  ASN A  90      18.717  -5.423  -5.741  1.00 96.08           H  
ATOM   1408  C   ASN A  90      19.350  -3.420  -5.326  1.00 96.08           C  
ATOM   1409  CB  ASN A  90      18.034  -4.215  -7.366  1.00 96.08           C  
ATOM   1410  HB2 ASN A  90      17.266  -4.914  -7.699  1.00 96.08           H  
ATOM   1411  HB3 ASN A  90      18.942  -4.430  -7.929  1.00 96.08           H  
ATOM   1412  O   ASN A  90      19.017  -2.303  -4.946  1.00 96.08           O  
ATOM   1413  CG  ASN A  90      17.562  -2.807  -7.693  1.00 96.08           C  
ATOM   1414  ND2 ASN A  90      18.014  -2.240  -8.777  1.00 96.08           N  
ATOM   1415 HD21 ASN A  90      18.739  -2.697  -9.311  1.00 96.08           H  
ATOM   1416 HD22 ASN A  90      17.685  -1.309  -8.987  1.00 96.08           H  
ATOM   1417  OD1 ASN A  90      16.800  -2.178  -6.973  1.00 96.08           O  
ATOM   1418  N   THR A  91      20.633  -3.790  -5.330  1.00 93.60           N  
ATOM   1419  H   THR A  91      20.847  -4.743  -5.589  1.00 93.60           H  
ATOM   1420  CA  THR A  91      21.720  -2.906  -4.854  1.00 93.60           C  
ATOM   1421  HA  THR A  91      21.291  -2.072  -4.298  1.00 93.60           H  
ATOM   1422  C   THR A  91      22.515  -2.288  -5.997  1.00 93.60           C  
ATOM   1423  CB  THR A  91      22.666  -3.647  -3.899  1.00 93.60           C  
ATOM   1424  HB  THR A  91      23.200  -4.425  -4.443  1.00 93.60           H  
ATOM   1425  O   THR A  91      22.743  -1.080  -6.005  1.00 93.60           O  
ATOM   1426  CG2 THR A  91      23.675  -2.721  -3.222  1.00 93.60           C  
ATOM   1427 HG21 THR A  91      24.262  -3.280  -2.493  1.00 93.60           H  
ATOM   1428 HG22 THR A  91      23.155  -1.906  -2.719  1.00 93.60           H  
ATOM   1429 HG23 THR A  91      24.355  -2.306  -3.965  1.00 93.60           H  
ATOM   1430  OG1 THR A  91      21.917  -4.250  -2.871  1.00 93.60           O  
ATOM   1431  HG1 THR A  91      22.524  -4.685  -2.268  1.00 93.60           H  
ATOM   1432  N   GLY A  92      22.945  -3.114  -6.953  1.00 94.32           N  
ATOM   1433  H   GLY A  92      22.666  -4.084  -6.919  1.00 94.32           H  
ATOM   1434  CA  GLY A  92      23.743  -2.661  -8.086  1.00 94.32           C  
ATOM   1435  HA2 GLY A  92      23.209  -1.805  -8.499  1.00 94.32           H  
ATOM   1436  HA3 GLY A  92      23.795  -3.438  -8.848  1.00 94.32           H  
ATOM   1437  C   GLY A  92      25.171  -2.217  -7.745  1.00 94.32           C  
ATOM   1438  O   GLY A  92      25.662  -2.420  -6.633  1.00 94.32           O  
ATOM   1439  N   SER A  93      25.856  -1.618  -8.721  1.00 97.22           N  
ATOM   1440  H   SER A  93      25.374  -1.470  -9.596  1.00 97.22           H  
ATOM   1441  CA  SER A  93      27.195  -1.029  -8.560  1.00 97.22           C  
ATOM   1442  HA  SER A  93      27.637  -1.401  -7.636  1.00 97.22           H  
ATOM   1443  C   SER A  93      27.113   0.491  -8.458  1.00 97.22           C  
ATOM   1444  CB  SER A  93      28.134  -1.422  -9.705  1.00 97.22           C  
ATOM   1445  HB2 SER A  93      27.765  -1.003 -10.642  1.00 97.22           H  
ATOM   1446  HB3 SER A  93      29.128  -1.016  -9.514  1.00 97.22           H  
ATOM   1447  O   SER A  93      26.305   1.121  -9.142  1.00 97.22           O  
ATOM   1448  OG  SER A  93      28.217  -2.830  -9.818  1.00 97.22           O  
ATOM   1449  HG  SER A  93      28.321  -3.211  -8.943  1.00 97.22           H  
ATOM   1450  N   LYS A  94      27.958   1.080  -7.604  1.00 97.86           N  
ATOM   1451  H   LYS A  94      28.628   0.497  -7.124  1.00 97.86           H  
ATOM   1452  CA  LYS A  94      28.094   2.534  -7.447  1.00 97.86           C  
ATOM   1453  HA  LYS A  94      27.111   3.004  -7.427  1.00 97.86           H  
ATOM   1454  C   LYS A  94      28.855   3.112  -8.635  1.00 97.86           C  
ATOM   1455  CB  LYS A  94      28.821   2.862  -6.132  1.00 97.86           C  
ATOM   1456  HB2 LYS A  94      29.779   2.343  -6.109  1.00 97.86           H  
ATOM   1457  HB3 LYS A  94      29.015   3.934  -6.094  1.00 97.86           H  
ATOM   1458  O   LYS A  94      29.911   2.594  -8.986  1.00 97.86           O  
ATOM   1459  CG  LYS A  94      27.991   2.471  -4.902  1.00 97.86           C  
ATOM   1460  HG2 LYS A  94      27.079   3.069  -4.901  1.00 97.86           H  
ATOM   1461  HG3 LYS A  94      27.723   1.416  -4.946  1.00 97.86           H  
ATOM   1462  CD  LYS A  94      28.756   2.736  -3.601  1.00 97.86           C  
ATOM   1463  HD2 LYS A  94      29.110   3.766  -3.599  1.00 97.86           H  
ATOM   1464  HD3 LYS A  94      29.621   2.076  -3.539  1.00 97.86           H  
ATOM   1465  CE  LYS A  94      27.829   2.496  -2.407  1.00 97.86           C  
ATOM   1466  HE2 LYS A  94      26.822   2.797  -2.694  1.00 97.86           H  
ATOM   1467  HE3 LYS A  94      27.811   1.432  -2.169  1.00 97.86           H  
ATOM   1468  NZ  LYS A  94      28.238   3.303  -1.235  1.00 97.86           N  
ATOM   1469  HZ1 LYS A  94      28.130   4.276  -1.483  1.00 97.86           H  
ATOM   1470  HZ2 LYS A  94      29.192   3.125  -0.957  1.00 97.86           H  
ATOM   1471  HZ3 LYS A  94      27.598   3.155  -0.468  1.00 97.86           H  
ATOM   1472  N   ALA A  95      28.337   4.188  -9.219  1.00 97.76           N  
ATOM   1473  H   ALA A  95      27.462   4.563  -8.879  1.00 97.76           H  
ATOM   1474  CA  ALA A  95      29.092   4.963 -10.194  1.00 97.76           C  
ATOM   1475  HA  ALA A  95      29.506   4.271 -10.927  1.00 97.76           H  
ATOM   1476  C   ALA A  95      30.261   5.685  -9.501  1.00 97.76           C  
ATOM   1477  CB  ALA A  95      28.150   5.925 -10.921  1.00 97.76           C  
ATOM   1478  HB1 ALA A  95      28.662   6.362 -11.779  1.00 97.76           H  
ATOM   1479  HB2 ALA A  95      27.273   5.393 -11.290  1.00 97.76           H  
ATOM   1480  HB3 ALA A  95      27.834   6.721 -10.246  1.00 97.76           H  
ATOM   1481  O   ALA A  95      30.149   6.091  -8.341  1.00 97.76           O  
ATOM   1482  N   GLN A  96      31.383   5.843 -10.193  1.00 97.83           N  
ATOM   1483  H   GLN A  96      31.428   5.487 -11.137  1.00 97.83           H  
ATOM   1484  CA  GLN A  96      32.584   6.463  -9.640  1.00 97.83           C  
ATOM   1485  HA  GLN A  96      32.288   7.181  -8.875  1.00 97.83           H  
ATOM   1486  C   GLN A  96      33.337   7.225 -10.729  1.00 97.83           C  
ATOM   1487  CB  GLN A  96      33.447   5.370  -8.980  1.00 97.83           C  
ATOM   1488  HB2 GLN A  96      33.806   4.690  -9.752  1.00 97.83           H  
ATOM   1489  HB3 GLN A  96      32.814   4.801  -8.299  1.00 97.83           H  
ATOM   1490  O   GLN A  96      33.248   6.900 -11.914  1.00 97.83           O  
ATOM   1491  CG  GLN A  96      34.650   5.896  -8.176  1.00 97.83           C  
ATOM   1492  HG2 GLN A  96      34.300   6.592  -7.415  1.00 97.83           H  
ATOM   1493  HG3 GLN A  96      35.340   6.418  -8.838  1.00 97.83           H  
ATOM   1494  CD  GLN A  96      35.423   4.783  -7.472  1.00 97.83           C  
ATOM   1495  NE2 GLN A  96      36.529   5.084  -6.841  1.00 97.83           N  
ATOM   1496 HE21 GLN A  96      36.887   6.029  -6.857  1.00 97.83           H  
ATOM   1497 HE22 GLN A  96      37.013   4.309  -6.412  1.00 97.83           H  
ATOM   1498  OE1 GLN A  96      35.082   3.615  -7.478  1.00 97.83           O  
ATOM   1499  N   ALA A  97      34.083   8.242 -10.318  1.00 96.92           N  
ATOM   1500  H   ALA A  97      34.047   8.509  -9.345  1.00 96.92           H  
ATOM   1501  CA  ALA A  97      35.066   8.909 -11.153  1.00 96.92           C  
ATOM   1502  HA  ALA A  97      35.483   8.190 -11.858  1.00 96.92           H  
ATOM   1503  C   ALA A  97      36.215   9.447 -10.296  1.00 96.92           C  
ATOM   1504  CB  ALA A  97      34.374  10.015 -11.946  1.00 96.92           C  
ATOM   1505  HB1 ALA A  97      33.802  10.651 -11.271  1.00 96.92           H  
ATOM   1506  HB2 ALA A  97      35.113  10.606 -12.487  1.00 96.92           H  
ATOM   1507  HB3 ALA A  97      33.701   9.563 -12.675  1.00 96.92           H  
ATOM   1508  O   ALA A  97      36.030   9.790  -9.126  1.00 96.92           O  
ATOM   1509  N   SER A  98      37.400   9.532 -10.894  1.00 93.43           N  
ATOM   1510  H   SER A  98      37.478   9.274 -11.868  1.00 93.43           H  
ATOM   1511  CA  SER A  98      38.587  10.105 -10.266  1.00 93.43           C  
ATOM   1512  HA  SER A  98      38.304  10.561  -9.317  1.00 93.43           H  
ATOM   1513  C   SER A  98      39.159  11.204 -11.158  1.00 93.43           C  
ATOM   1514  CB  SER A  98      39.637   9.027  -9.966  1.00 93.43           C  
ATOM   1515  HB2 SER A  98      39.927   8.541 -10.898  1.00 93.43           H  
ATOM   1516  HB3 SER A  98      40.519   9.491  -9.525  1.00 93.43           H  
ATOM   1517  O   SER A  98      39.253  11.030 -12.372  1.00 93.43           O  
ATOM   1518  OG  SER A  98      39.123   8.048  -9.075  1.00 93.43           O  
ATOM   1519  HG  SER A  98      39.300   8.326  -8.173  1.00 93.43           H  
ATOM   1520  N   SER A  99      39.540  12.324 -10.550  1.00 90.53           N  
ATOM   1521  H   SER A  99      39.441  12.368  -9.545  1.00 90.53           H  
ATOM   1522  CA  SER A  99      40.265  13.430 -11.178  1.00 90.53           C  
ATOM   1523  HA  SER A  99      40.629  13.130 -12.161  1.00 90.53           H  
ATOM   1524  C   SER A  99      41.450  13.766 -10.281  1.00 90.53           C  
ATOM   1525  CB  SER A  99      39.351  14.645 -11.349  1.00 90.53           C  
ATOM   1526  HB2 SER A  99      38.443  14.330 -11.865  1.00 90.53           H  
ATOM   1527  HB3 SER A  99      39.080  15.044 -10.372  1.00 90.53           H  
ATOM   1528  O   SER A  99      41.261  14.214  -9.150  1.00 90.53           O  
ATOM   1529  OG  SER A  99      39.974  15.655 -12.120  1.00 90.53           O  
ATOM   1530  HG  SER A  99      40.750  15.990 -11.666  1.00 90.53           H  
ATOM   1531  N   ASP A 100      42.664  13.512 -10.766  1.00 90.00           N  
ATOM   1532  H   ASP A 100      42.752  13.214 -11.727  1.00 90.00           H  
ATOM   1533  CA  ASP A 100      43.896  13.591  -9.975  1.00 90.00           C  
ATOM   1534  HA  ASP A 100      44.692  13.128 -10.559  1.00 90.00           H  
ATOM   1535  C   ASP A 100      43.795  12.768  -8.674  1.00 90.00           C  
ATOM   1536  CB  ASP A 100      44.306  15.063  -9.768  1.00 90.00           C  
ATOM   1537  HB2 ASP A 100      45.261  15.094  -9.245  1.00 90.00           H  
ATOM   1538  HB3 ASP A 100      43.567  15.574  -9.151  1.00 90.00           H  
ATOM   1539  O   ASP A 100      43.602  11.552  -8.719  1.00 90.00           O  
ATOM   1540  CG  ASP A 100      44.459  15.801 -11.095  1.00 90.00           C  
ATOM   1541  OD1 ASP A 100      45.245  15.304 -11.932  1.00 90.00           O  
ATOM   1542  OD2 ASP A 100      43.781  16.838 -11.257  1.00 90.00           O  
ATOM   1543  N   ASN A 101      43.894  13.422  -7.512  1.00 92.08           N  
ATOM   1544  H   ASN A 101      44.026  14.422  -7.554  1.00 92.08           H  
ATOM   1545  CA  ASN A 101      43.794  12.775  -6.203  1.00 92.08           C  
ATOM   1546  HA  ASN A 101      44.141  11.746  -6.290  1.00 92.08           H  
ATOM   1547  C   ASN A 101      42.359  12.711  -5.662  1.00 92.08           C  
ATOM   1548  CB  ASN A 101      44.705  13.508  -5.208  1.00 92.08           C  
ATOM   1549  HB2 ASN A 101      44.560  13.077  -4.217  1.00 92.08           H  
ATOM   1550  HB3 ASN A 101      44.420  14.559  -5.164  1.00 92.08           H  
ATOM   1551  O   ASN A 101      42.137  12.063  -4.639  1.00 92.08           O  
ATOM   1552  CG  ASN A 101      46.183  13.407  -5.522  1.00 92.08           C  
ATOM   1553  ND2 ASN A 101      46.971  14.249  -4.901  1.00 92.08           N  
ATOM   1554 HD21 ASN A 101      47.957  14.172  -5.104  1.00 92.08           H  
ATOM   1555 HD22 ASN A 101      46.578  14.817  -4.164  1.00 92.08           H  
ATOM   1556  OD1 ASN A 101      46.662  12.580  -6.276  1.00 92.08           O  
ATOM   1557  N   LEU A 102      41.396  13.390  -6.294  1.00 94.04           N  
ATOM   1558  H   LEU A 102      41.611  13.817  -7.184  1.00 94.04           H  
ATOM   1559  CA  LEU A 102      40.000  13.394  -5.867  1.00 94.04           C  
ATOM   1560  HA  LEU A 102      39.967  13.292  -4.782  1.00 94.04           H  
ATOM   1561  C   LEU A 102      39.273  12.207  -6.490  1.00 94.04           C  
ATOM   1562  CB  LEU A 102      39.336  14.730  -6.248  1.00 94.04           C  
ATOM   1563  HB2 LEU A 102      39.862  15.544  -5.749  1.00 94.04           H  
ATOM   1564  HB3 LEU A 102      39.444  14.874  -7.323  1.00 94.04           H  
ATOM   1565  O   LEU A 102      39.203  12.072  -7.709  1.00 94.04           O  
ATOM   1566  CG  LEU A 102      37.834  14.808  -5.905  1.00 94.04           C  
ATOM   1567  HG  LEU A 102      37.297  13.997  -6.397  1.00 94.04           H  
ATOM   1568  CD1 LEU A 102      37.585  14.725  -4.400  1.00 94.04           C  
ATOM   1569 HD11 LEU A 102      36.524  14.869  -4.194  1.00 94.04           H  
ATOM   1570 HD12 LEU A 102      37.887  13.754  -4.009  1.00 94.04           H  
ATOM   1571 HD13 LEU A 102      38.142  15.518  -3.901  1.00 94.04           H  
ATOM   1572  CD2 LEU A 102      37.254  16.129  -6.406  1.00 94.04           C  
ATOM   1573 HD21 LEU A 102      37.398  16.207  -7.483  1.00 94.04           H  
ATOM   1574 HD22 LEU A 102      36.185  16.171  -6.194  1.00 94.04           H  
ATOM   1575 HD23 LEU A 102      37.750  16.968  -5.918  1.00 94.04           H  
ATOM   1576  N   THR A 103      38.674  11.378  -5.648  1.00 96.57           N  
ATOM   1577  H   THR A 103      38.790  11.530  -4.657  1.00 96.57           H  
ATOM   1578  CA  THR A 103      37.775  10.307  -6.062  1.00 96.57           C  
ATOM   1579  HA  THR A 103      37.728  10.256  -7.150  1.00 96.57           H  
ATOM   1580  C   THR A 103      36.372  10.599  -5.553  1.00 96.57           C  
ATOM   1581  CB  THR A 103      38.313   8.969  -5.570  1.00 96.57           C  
ATOM   1582  HB  THR A 103      38.528   9.022  -4.503  1.00 96.57           H  
ATOM   1583  O   THR A 103      36.151  10.788  -4.357  1.00 96.57           O  
ATOM   1584  CG2 THR A 103      37.363   7.818  -5.850  1.00 96.57           C  
ATOM   1585 HG21 THR A 103      36.455   7.928  -5.256  1.00 96.57           H  
ATOM   1586 HG22 THR A 103      37.863   6.897  -5.551  1.00 96.57           H  
ATOM   1587 HG23 THR A 103      37.114   7.804  -6.911  1.00 96.57           H  
ATOM   1588  OG1 THR A 103      39.505   8.681  -6.270  1.00 96.57           O  
ATOM   1589  HG1 THR A 103      40.144   9.343  -5.998  1.00 96.57           H  
ATOM   1590  N   VAL A 104      35.413  10.619  -6.473  1.00 97.34           N  
ATOM   1591  H   VAL A 104      35.663  10.428  -7.433  1.00 97.34           H  
ATOM   1592  CA  VAL A 104      33.993  10.814  -6.184  1.00 97.34           C  
ATOM   1593  HA  VAL A 104      33.869  11.093  -5.138  1.00 97.34           H  
ATOM   1594  C   VAL A 104      33.273   9.500  -6.436  1.00 97.34           C  
ATOM   1595  CB  VAL A 104      33.376  11.928  -7.044  1.00 97.34           C  
ATOM   1596  HB  VAL A 104      33.284  11.582  -8.073  1.00 97.34           H  
ATOM   1597  O   VAL A 104      33.361   8.935  -7.524  1.00 97.34           O  
ATOM   1598  CG1 VAL A 104      31.980  12.255  -6.504  1.00 97.34           C  
ATOM   1599 HG11 VAL A 104      31.369  11.356  -6.431  1.00 97.34           H  
ATOM   1600 HG12 VAL A 104      31.479  12.931  -7.197  1.00 97.34           H  
ATOM   1601 HG13 VAL A 104      32.052  12.722  -5.521  1.00 97.34           H  
ATOM   1602  CG2 VAL A 104      34.217  13.211  -7.051  1.00 97.34           C  
ATOM   1603 HG21 VAL A 104      33.678  14.004  -7.570  1.00 97.34           H  
ATOM   1604 HG22 VAL A 104      35.153  13.038  -7.582  1.00 97.34           H  
ATOM   1605 HG23 VAL A 104      34.438  13.525  -6.031  1.00 97.34           H  
ATOM   1606  N   THR A 105      32.556   9.010  -5.429  1.00 97.95           N  
ATOM   1607  H   THR A 105      32.502   9.547  -4.575  1.00 97.95           H  
ATOM   1608  CA  THR A 105      31.763   7.777  -5.524  1.00 97.95           C  
ATOM   1609  HA  THR A 105      31.823   7.374  -6.535  1.00 97.95           H  
ATOM   1610  C   THR A 105      30.304   8.082  -5.226  1.00 97.95           C  
ATOM   1611  CB  THR A 105      32.298   6.702  -4.569  1.00 97.95           C  
ATOM   1612  HB  THR A 105      32.121   7.011  -3.539  1.00 97.95           H  
ATOM   1613  O   THR A 105      30.003   8.755  -4.241  1.00 97.95           O  
ATOM   1614  CG2 THR A 105      31.662   5.334  -4.800  1.00 97.95           C  
ATOM   1615 HG21 THR A 105      30.598   5.375  -4.566  1.00 97.95           H  
ATOM   1616 HG22 THR A 105      32.140   4.598  -4.154  1.00 97.95           H  
ATOM   1617 HG23 THR A 105      31.794   5.035  -5.840  1.00 97.95           H  
ATOM   1618  OG1 THR A 105      33.685   6.542  -4.755  1.00 97.95           O  
ATOM   1619  HG1 THR A 105      34.067   7.423  -4.762  1.00 97.95           H  
ATOM   1620  N   ALA A 106      29.400   7.569  -6.055  1.00 97.56           N  
ATOM   1621  H   ALA A 106      29.725   7.040  -6.852  1.00 97.56           H  
ATOM   1622  CA  ALA A 106      27.962   7.611  -5.834  1.00 97.56           C  
ATOM   1623  HA  ALA A 106      27.624   8.647  -5.840  1.00 97.56           H  
ATOM   1624  C   ALA A 106      27.598   6.976  -4.482  1.00 97.56           C  
ATOM   1625  CB  ALA A 106      27.298   6.863  -6.995  1.00 97.56           C  
ATOM   1626  HB1 ALA A 106      27.705   5.854  -7.058  1.00 97.56           H  
ATOM   1627  HB2 ALA A 106      26.224   6.776  -6.830  1.00 97.56           H  
ATOM   1628  HB3 ALA A 106      27.481   7.389  -7.933  1.00 97.56           H  
ATOM   1629  O   ALA A 106      28.136   5.931  -4.105  1.00 97.56           O  
ATOM   1630  N   LEU A 107      26.668   7.584  -3.745  1.00 96.91           N  
ATOM   1631  H   LEU A 107      26.279   8.456  -4.074  1.00 96.91           H  
ATOM   1632  CA  LEU A 107      26.267   7.088  -2.431  1.00 96.91           C  
ATOM   1633  HA  LEU A 107      27.171   6.986  -1.831  1.00 96.91           H  
ATOM   1634  C   LEU A 107      25.614   5.704  -2.534  1.00 96.91           C  
ATOM   1635  CB  LEU A 107      25.338   8.113  -1.757  1.00 96.91           C  
ATOM   1636  HB2 LEU A 107      24.433   8.222  -2.356  1.00 96.91           H  
ATOM   1637  HB3 LEU A 107      25.841   9.080  -1.727  1.00 96.91           H  
ATOM   1638  O   LEU A 107      25.930   4.815  -1.738  1.00 96.91           O  
ATOM   1639  CG  LEU A 107      24.937   7.727  -0.320  1.00 96.91           C  
ATOM   1640  HG  LEU A 107      24.430   6.762  -0.328  1.00 96.91           H  
ATOM   1641  CD1 LEU A 107      26.147   7.642   0.616  1.00 96.91           C  
ATOM   1642 HD11 LEU A 107      26.689   8.588   0.603  1.00 96.91           H  
ATOM   1643 HD12 LEU A 107      25.802   7.446   1.631  1.00 96.91           H  
ATOM   1644 HD13 LEU A 107      26.807   6.828   0.317  1.00 96.91           H  
ATOM   1645  CD2 LEU A 107      23.980   8.767   0.249  1.00 96.91           C  
ATOM   1646 HD21 LEU A 107      24.463   9.743   0.296  1.00 96.91           H  
ATOM   1647 HD22 LEU A 107      23.096   8.839  -0.385  1.00 96.91           H  
ATOM   1648 HD23 LEU A 107      23.657   8.472   1.248  1.00 96.91           H  
ATOM   1649  N   TYR A 108      24.780   5.500  -3.554  1.00 96.69           N  
ATOM   1650  H   TYR A 108      24.615   6.263  -4.194  1.00 96.69           H  
ATOM   1651  CA  TYR A 108      24.060   4.255  -3.803  1.00 96.69           C  
ATOM   1652  HA  TYR A 108      24.339   3.525  -3.044  1.00 96.69           H  
ATOM   1653  C   TYR A 108      24.429   3.650  -5.160  1.00 96.69           C  
ATOM   1654  CB  TYR A 108      22.553   4.501  -3.665  1.00 96.69           C  
ATOM   1655  HB2 TYR A 108      22.030   3.551  -3.771  1.00 96.69           H  
ATOM   1656  HB3 TYR A 108      22.230   5.148  -4.480  1.00 96.69           H  
ATOM   1657  O   TYR A 108      24.893   4.341  -6.067  1.00 96.69           O  
ATOM   1658  CG  TYR A 108      22.154   5.122  -2.337  1.00 96.69           C  
ATOM   1659  CD1 TYR A 108      22.463   4.475  -1.123  1.00 96.69           C  
ATOM   1660  HD1 TYR A 108      22.969   3.521  -1.129  1.00 96.69           H  
ATOM   1661  CD2 TYR A 108      21.485   6.359  -2.313  1.00 96.69           C  
ATOM   1662  HD2 TYR A 108      21.254   6.867  -3.238  1.00 96.69           H  
ATOM   1663  CE1 TYR A 108      22.103   5.061   0.106  1.00 96.69           C  
ATOM   1664  HE1 TYR A 108      22.329   4.561   1.036  1.00 96.69           H  
ATOM   1665  CE2 TYR A 108      21.117   6.947  -1.089  1.00 96.69           C  
ATOM   1666  HE2 TYR A 108      20.603   7.896  -1.064  1.00 96.69           H  
ATOM   1667  OH  TYR A 108      21.061   6.865   1.303  1.00 96.69           O  
ATOM   1668  HH  TYR A 108      21.238   6.299   2.058  1.00 96.69           H  
ATOM   1669  CZ  TYR A 108      21.424   6.299   0.124  1.00 96.69           C  
ATOM   1670  N   GLY A 109      24.258   2.331  -5.283  1.00 96.33           N  
ATOM   1671  H   GLY A 109      23.818   1.821  -4.530  1.00 96.33           H  
ATOM   1672  CA  GLY A 109      24.383   1.653  -6.569  1.00 96.33           C  
ATOM   1673  HA2 GLY A 109      24.505   0.579  -6.426  1.00 96.33           H  
ATOM   1674  HA3 GLY A 109      25.263   2.034  -7.086  1.00 96.33           H  
ATOM   1675  C   GLY A 109      23.166   1.912  -7.453  1.00 96.33           C  
ATOM   1676  O   GLY A 109      22.078   2.195  -6.943  1.00 96.33           O  
ATOM   1677  N   GLY A 110      23.350   1.822  -8.766  1.00 96.83           N  
ATOM   1678  H   GLY A 110      24.273   1.597  -9.109  1.00 96.83           H  
ATOM   1679  CA  GLY A 110      22.292   2.029  -9.755  1.00 96.83           C  
ATOM   1680  HA2 GLY A 110      21.388   2.401  -9.272  1.00 96.83           H  
ATOM   1681  HA3 GLY A 110      22.033   1.069 -10.200  1.00 96.83           H  
ATOM   1682  C   GLY A 110      22.671   2.984 -10.882  1.00 96.83           C  
ATOM   1683  O   GLY A 110      23.620   3.767 -10.772  1.00 96.83           O  
ATOM   1684  N   VAL A 111      21.933   2.916 -11.990  1.00 97.22           N  
ATOM   1685  H   VAL A 111      21.159   2.267 -12.001  1.00 97.22           H  
ATOM   1686  CA  VAL A 111      22.223   3.692 -13.205  1.00 97.22           C  
ATOM   1687  HA  VAL A 111      23.278   3.541 -13.437  1.00 97.22           H  
ATOM   1688  C   VAL A 111      22.045   5.193 -13.006  1.00 97.22           C  
ATOM   1689  CB  VAL A 111      21.418   3.221 -14.430  1.00 97.22           C  
ATOM   1690  HB  VAL A 111      21.710   3.841 -15.277  1.00 97.22           H  
ATOM   1691  O   VAL A 111      22.718   5.959 -13.691  1.00 97.22           O  
ATOM   1692  CG1 VAL A 111      21.765   1.772 -14.789  1.00 97.22           C  
ATOM   1693 HG11 VAL A 111      21.247   1.492 -15.706  1.00 97.22           H  
ATOM   1694 HG12 VAL A 111      21.452   1.100 -13.991  1.00 97.22           H  
ATOM   1695 HG13 VAL A 111      22.840   1.680 -14.948  1.00 97.22           H  
ATOM   1696  CG2 VAL A 111      19.901   3.345 -14.265  1.00 97.22           C  
ATOM   1697 HG21 VAL A 111      19.617   4.361 -13.992  1.00 97.22           H  
ATOM   1698 HG22 VAL A 111      19.545   2.645 -13.510  1.00 97.22           H  
ATOM   1699 HG23 VAL A 111      19.412   3.096 -15.207  1.00 97.22           H  
ATOM   1700  N   ARG A 112      21.236   5.627 -12.026  1.00 96.87           N  
ATOM   1701  H   ARG A 112      20.726   4.940 -11.488  1.00 96.87           H  
ATOM   1702  CA  ARG A 112      21.084   7.051 -11.677  1.00 96.87           C  
ATOM   1703  HA  ARG A 112      20.759   7.589 -12.567  1.00 96.87           H  
ATOM   1704  C   ARG A 112      22.398   7.686 -11.233  1.00 96.87           C  
ATOM   1705  CB  ARG A 112      20.044   7.188 -10.558  1.00 96.87           C  
ATOM   1706  HB2 ARG A 112      20.476   6.745  -9.661  1.00 96.87           H  
ATOM   1707  HB3 ARG A 112      19.160   6.605 -10.817  1.00 96.87           H  
ATOM   1708  O   ARG A 112      22.594   8.881 -11.420  1.00 96.87           O  
ATOM   1709  CG  ARG A 112      19.604   8.624 -10.219  1.00 96.87           C  
ATOM   1710  HG2 ARG A 112      18.722   8.565  -9.582  1.00 96.87           H  
ATOM   1711  HG3 ARG A 112      20.393   9.128  -9.660  1.00 96.87           H  
ATOM   1712  CD  ARG A 112      19.273   9.452 -11.468  1.00 96.87           C  
ATOM   1713  HD2 ARG A 112      18.710   8.832 -12.166  1.00 96.87           H  
ATOM   1714  HD3 ARG A 112      20.203   9.750 -11.951  1.00 96.87           H  
ATOM   1715  NE  ARG A 112      18.490  10.655 -11.152  1.00 96.87           N  
ATOM   1716  HE  ARG A 112      18.228  10.807 -10.188  1.00 96.87           H  
ATOM   1717  NH1 ARG A 112      17.943  11.245 -13.306  1.00 96.87           N  
ATOM   1718 HH11 ARG A 112      18.701  10.688 -13.674  1.00 96.87           H  
ATOM   1719 HH12 ARG A 112      17.341  11.773 -13.921  1.00 96.87           H  
ATOM   1720  NH2 ARG A 112      16.939  12.241 -11.573  1.00 96.87           N  
ATOM   1721 HH21 ARG A 112      16.740  12.212 -10.583  1.00 96.87           H  
ATOM   1722 HH22 ARG A 112      16.175  12.541 -12.162  1.00 96.87           H  
ATOM   1723  CZ  ARG A 112      17.809  11.382 -12.017  1.00 96.87           C  
ATOM   1724  N   GLY A 113      23.328   6.888 -10.705  1.00 96.66           N  
ATOM   1725  H   GLY A 113      23.122   5.903 -10.613  1.00 96.66           H  
ATOM   1726  CA  GLY A 113      24.665   7.363 -10.362  1.00 96.66           C  
ATOM   1727  HA2 GLY A 113      24.583   8.162  -9.624  1.00 96.66           H  
ATOM   1728  HA3 GLY A 113      25.232   6.537  -9.932  1.00 96.66           H  
ATOM   1729  C   GLY A 113      25.449   7.899 -11.560  1.00 96.66           C  
ATOM   1730  O   GLY A 113      26.325   8.736 -11.371  1.00 96.66           O  
ATOM   1731  N   ASN A 114      25.120   7.460 -12.780  1.00 97.65           N  
ATOM   1732  H   ASN A 114      24.337   6.830 -12.881  1.00 97.65           H  
ATOM   1733  CA  ASN A 114      25.756   7.941 -14.009  1.00 97.65           C  
ATOM   1734  HA  ASN A 114      26.828   8.036 -13.834  1.00 97.65           H  
ATOM   1735  C   ASN A 114      25.256   9.333 -14.439  1.00 97.65           C  
ATOM   1736  CB  ASN A 114      25.537   6.919 -15.133  1.00 97.65           C  
ATOM   1737  HB2 ASN A 114      26.084   7.252 -16.016  1.00 97.65           H  
ATOM   1738  HB3 ASN A 114      24.479   6.902 -15.392  1.00 97.65           H  
ATOM   1739  O   ASN A 114      25.892   9.977 -15.267  1.00 97.65           O  
ATOM   1740  CG  ASN A 114      26.012   5.518 -14.796  1.00 97.65           C  
ATOM   1741  ND2 ASN A 114      25.173   4.532 -15.011  1.00 97.65           N  
ATOM   1742 HD21 ASN A 114      24.231   4.765 -15.292  1.00 97.65           H  
ATOM   1743 HD22 ASN A 114      25.447   3.590 -14.771  1.00 97.65           H  
ATOM   1744  OD1 ASN A 114      27.127   5.284 -14.354  1.00 97.65           O  
ATOM   1745  N   ASP A 115      24.146   9.813 -13.866  1.00 96.99           N  
ATOM   1746  H   ASP A 115      23.641   9.235 -13.209  1.00 96.99           H  
ATOM   1747  CA  ASP A 115      23.633  11.169 -14.103  1.00 96.99           C  
ATOM   1748  HA  ASP A 115      23.859  11.456 -15.130  1.00 96.99           H  
ATOM   1749  C   ASP A 115      24.296  12.204 -13.175  1.00 96.99           C  
ATOM   1750  CB  ASP A 115      22.104  11.210 -13.929  1.00 96.99           C  
ATOM   1751  HB2 ASP A 115      21.863  10.965 -12.895  1.00 96.99           H  
ATOM   1752  HB3 ASP A 115      21.762  12.230 -14.108  1.00 96.99           H  
ATOM   1753  O   ASP A 115      23.952  13.390 -13.215  1.00 96.99           O  
ATOM   1754  CG  ASP A 115      21.312  10.298 -14.871  1.00 96.99           C  
ATOM   1755  OD1 ASP A 115      21.793  10.029 -15.992  1.00 96.99           O  
ATOM   1756  OD2 ASP A 115      20.181   9.923 -14.464  1.00 96.99           O  
ATOM   1757  N   ILE A 116      25.219  11.765 -12.309  1.00 97.75           N  
ATOM   1758  H   ILE A 116      25.487  10.792 -12.356  1.00 97.75           H  
ATOM   1759  CA  ILE A 116      25.904  12.619 -11.344  1.00 97.75           C  
ATOM   1760  HA  ILE A 116      25.225  13.437 -11.104  1.00 97.75           H  
ATOM   1761  C   ILE A 116      27.166  13.205 -11.969  1.00 97.75           C  
ATOM   1762  CB  ILE A 116      26.204  11.891 -10.018  1.00 97.75           C  
ATOM   1763  HB  ILE A 116      26.881  11.061 -10.218  1.00 97.75           H  
ATOM   1764  O   ILE A 116      28.016  12.488 -12.497  1.00 97.75           O  
ATOM   1765  CG1 ILE A 116      24.898  11.339  -9.408  1.00 97.75           C  
ATOM   1766 HG12 ILE A 116      24.221  12.171  -9.219  1.00 97.75           H  
ATOM   1767 HG13 ILE A 116      24.418  10.672 -10.124  1.00 97.75           H  
ATOM   1768  CG2 ILE A 116      26.888  12.862  -9.036  1.00 97.75           C  
ATOM   1769 HG21 ILE A 116      26.232  13.707  -8.826  1.00 97.75           H  
ATOM   1770 HG22 ILE A 116      27.118  12.341  -8.107  1.00 97.75           H  
ATOM   1771 HG23 ILE A 116      27.833  13.227  -9.438  1.00 97.75           H  
ATOM   1772  CD1 ILE A 116      25.072  10.546  -8.111  1.00 97.75           C  
ATOM   1773 HD11 ILE A 116      25.781   9.732  -8.262  1.00 97.75           H  
ATOM   1774 HD12 ILE A 116      24.100  10.139  -7.832  1.00 97.75           H  
ATOM   1775 HD13 ILE A 116      25.419  11.189  -7.303  1.00 97.75           H  
ATOM   1776  N   THR A 117      27.327  14.520 -11.855  1.00 97.71           N  
ATOM   1777  H   THR A 117      26.596  15.041 -11.391  1.00 97.71           H  
ATOM   1778  CA  THR A 117      28.556  15.226 -12.229  1.00 97.71           C  
ATOM   1779  HA  THR A 117      29.356  14.505 -12.398  1.00 97.71           H  
ATOM   1780  C   THR A 117      28.983  16.141 -11.092  1.00 97.71           C  
ATOM   1781  CB  THR A 117      28.355  16.018 -13.528  1.00 97.71           C  
ATOM   1782  HB  THR A 117      27.544  16.733 -13.394  1.00 97.71           H  
ATOM   1783  O   THR A 117      28.168  16.894 -10.561  1.00 97.71           O  
ATOM   1784  CG2 THR A 117      29.613  16.757 -13.987  1.00 97.71           C  
ATOM   1785 HG21 THR A 117      29.404  17.262 -14.930  1.00 97.71           H  
ATOM   1786 HG22 THR A 117      30.426  16.046 -14.135  1.00 97.71           H  
ATOM   1787 HG23 THR A 117      29.907  17.506 -13.252  1.00 97.71           H  
ATOM   1788  OG1 THR A 117      28.024  15.135 -14.572  1.00 97.71           O  
ATOM   1789  HG1 THR A 117      27.419  14.476 -14.224  1.00 97.71           H  
ATOM   1790  N   VAL A 118      30.265  16.097 -10.726  1.00 97.19           N  
ATOM   1791  H   VAL A 118      30.878  15.438 -11.185  1.00 97.19           H  
ATOM   1792  CA  VAL A 118      30.847  17.036  -9.757  1.00 97.19           C  
ATOM   1793  HA  VAL A 118      30.039  17.558  -9.244  1.00 97.19           H  
ATOM   1794  C   VAL A 118      31.664  18.090 -10.483  1.00 97.19           C  
ATOM   1795  CB  VAL A 118      31.656  16.314  -8.668  1.00 97.19           C  
ATOM   1796  HB  VAL A 118      32.395  15.658  -9.128  1.00 97.19           H  
ATOM   1797  O   VAL A 118      32.531  17.759 -11.286  1.00 97.19           O  
ATOM   1798  CG1 VAL A 118      32.381  17.298  -7.741  1.00 97.19           C  
ATOM   1799 HG11 VAL A 118      31.660  17.969  -7.273  1.00 97.19           H  
ATOM   1800 HG12 VAL A 118      33.111  17.884  -8.299  1.00 97.19           H  
ATOM   1801 HG13 VAL A 118      32.925  16.752  -6.970  1.00 97.19           H  
ATOM   1802  CG2 VAL A 118      30.700  15.480  -7.808  1.00 97.19           C  
ATOM   1803 HG21 VAL A 118      31.232  15.076  -6.947  1.00 97.19           H  
ATOM   1804 HG22 VAL A 118      29.886  16.104  -7.439  1.00 97.19           H  
ATOM   1805 HG23 VAL A 118      30.283  14.662  -8.396  1.00 97.19           H  
ATOM   1806  N   VAL A 119      31.401  19.358 -10.193  1.00 96.51           N  
ATOM   1807  H   VAL A 119      30.702  19.547  -9.489  1.00 96.51           H  
ATOM   1808  CA  VAL A 119      32.130  20.503 -10.749  1.00 96.51           C  
ATOM   1809  HA  VAL A 119      32.839  20.162 -11.504  1.00 96.51           H  
ATOM   1810  C   VAL A 119      32.919  21.162  -9.623  1.00 96.51           C  
ATOM   1811  CB  VAL A 119      31.162  21.486 -11.435  1.00 96.51           C  
ATOM   1812  HB  VAL A 119      30.465  21.876 -10.694  1.00 96.51           H  
ATOM   1813  O   VAL A 119      32.383  21.362  -8.533  1.00 96.51           O  
ATOM   1814  CG1 VAL A 119      31.907  22.659 -12.071  1.00 96.51           C  
ATOM   1815 HG11 VAL A 119      32.547  22.310 -12.882  1.00 96.51           H  
ATOM   1816 HG12 VAL A 119      32.523  23.158 -11.323  1.00 96.51           H  
ATOM   1817 HG13 VAL A 119      31.194  23.383 -12.466  1.00 96.51           H  
ATOM   1818  CG2 VAL A 119      30.360  20.806 -12.553  1.00 96.51           C  
ATOM   1819 HG21 VAL A 119      29.671  21.522 -13.000  1.00 96.51           H  
ATOM   1820 HG22 VAL A 119      31.035  20.437 -13.325  1.00 96.51           H  
ATOM   1821 HG23 VAL A 119      29.786  19.967 -12.158  1.00 96.51           H  
ATOM   1822  N   VAL A 120      34.185  21.492  -9.882  1.00 95.37           N  
ATOM   1823  H   VAL A 120      34.523  21.370 -10.826  1.00 95.37           H  
ATOM   1824  CA  VAL A 120      35.080  22.167  -8.931  1.00 95.37           C  
ATOM   1825  HA  VAL A 120      34.545  22.368  -8.002  1.00 95.37           H  
ATOM   1826  C   VAL A 120      35.491  23.504  -9.536  1.00 95.37           C  
ATOM   1827  CB  VAL A 120      36.306  21.294  -8.585  1.00 95.37           C  
ATOM   1828  HB  VAL A 120      36.892  21.126  -9.488  1.00 95.37           H  
ATOM   1829  O   VAL A 120      36.287  23.552 -10.473  1.00 95.37           O  
ATOM   1830  CG1 VAL A 120      37.200  21.981  -7.545  1.00 95.37           C  
ATOM   1831 HG11 VAL A 120      38.039  21.330  -7.298  1.00 95.37           H  
ATOM   1832 HG12 VAL A 120      37.605  22.905  -7.956  1.00 95.37           H  
ATOM   1833 HG13 VAL A 120      36.634  22.204  -6.640  1.00 95.37           H  
ATOM   1834  CG2 VAL A 120      35.899  19.921  -8.030  1.00 95.37           C  
ATOM   1835 HG21 VAL A 120      36.790  19.352  -7.767  1.00 95.37           H  
ATOM   1836 HG22 VAL A 120      35.350  19.360  -8.787  1.00 95.37           H  
ATOM   1837 HG23 VAL A 120      35.271  20.043  -7.148  1.00 95.37           H  
ATOM   1838  N   GLU A 121      34.944  24.592  -9.008  1.00 94.00           N  
ATOM   1839  H   GLU A 121      34.312  24.484  -8.228  1.00 94.00           H  
ATOM   1840  CA  GLU A 121      35.220  25.961  -9.456  1.00 94.00           C  
ATOM   1841  HA  GLU A 121      35.764  25.944 -10.400  1.00 94.00           H  
ATOM   1842  C   GLU A 121      36.084  26.685  -8.424  1.00 94.00           C  
ATOM   1843  CB  GLU A 121      33.903  26.721  -9.681  1.00 94.00           C  
ATOM   1844  HB2 GLU A 121      33.286  26.614  -8.789  1.00 94.00           H  
ATOM   1845  HB3 GLU A 121      34.123  27.779  -9.824  1.00 94.00           H  
ATOM   1846  O   GLU A 121      35.895  26.513  -7.221  1.00 94.00           O  
ATOM   1847  CG  GLU A 121      33.120  26.220 -10.905  1.00 94.00           C  
ATOM   1848  HG2 GLU A 121      33.651  26.509 -11.812  1.00 94.00           H  
ATOM   1849  HG3 GLU A 121      33.084  25.131 -10.866  1.00 94.00           H  
ATOM   1850  CD  GLU A 121      31.679  26.756 -10.952  1.00 94.00           C  
ATOM   1851  OE1 GLU A 121      30.799  26.131 -11.590  1.00 94.00           O  
ATOM   1852  OE2 GLU A 121      31.346  27.754 -10.273  1.00 94.00           O  
ATOM   1853  N   GLN A 122      37.026  27.515  -8.868  1.00 91.99           N  
ATOM   1854  H   GLN A 122      37.113  27.687  -9.860  1.00 91.99           H  
ATOM   1855  CA  GLN A 122      37.739  28.403  -7.951  1.00 91.99           C  
ATOM   1856  HA  GLN A 122      38.089  27.817  -7.102  1.00 91.99           H  
ATOM   1857  C   GLN A 122      36.773  29.475  -7.433  1.00 91.99           C  
ATOM   1858  CB  GLN A 122      38.962  29.007  -8.649  1.00 91.99           C  
ATOM   1859  HB2 GLN A 122      39.541  28.202  -9.100  1.00 91.99           H  
ATOM   1860  HB3 GLN A 122      38.637  29.688  -9.436  1.00 91.99           H  
ATOM   1861  O   GLN A 122      36.017  30.061  -8.211  1.00 91.99           O  
ATOM   1862  CG  GLN A 122      39.863  29.756  -7.656  1.00 91.99           C  
ATOM   1863  HG2 GLN A 122      39.338  30.623  -7.256  1.00 91.99           H  
ATOM   1864  HG3 GLN A 122      40.107  29.092  -6.826  1.00 91.99           H  
ATOM   1865  CD  GLN A 122      41.162  30.239  -8.290  1.00 91.99           C  
ATOM   1866  NE2 GLN A 122      42.181  30.491  -7.497  1.00 91.99           N  
ATOM   1867 HE21 GLN A 122      42.103  30.379  -6.497  1.00 91.99           H  
ATOM   1868 HE22 GLN A 122      42.981  30.939  -7.921  1.00 91.99           H  
ATOM   1869  OE1 GLN A 122      41.293  30.382  -9.497  1.00 91.99           O  
ATOM   1870  N   ASN A 123      36.788  29.729  -6.126  1.00 90.39           N  
ATOM   1871  H   ASN A 123      37.458  29.271  -5.525  1.00 90.39           H  
ATOM   1872  CA  ASN A 123      35.967  30.781  -5.547  1.00 90.39           C  
ATOM   1873  HA  ASN A 123      34.965  30.721  -5.973  1.00 90.39           H  
ATOM   1874  C   ASN A 123      36.559  32.156  -5.892  1.00 90.39           C  
ATOM   1875  CB  ASN A 123      35.863  30.545  -4.039  1.00 90.39           C  
ATOM   1876  HB2 ASN A 123      35.525  29.527  -3.842  1.00 90.39           H  
ATOM   1877  HB3 ASN A 123      36.857  30.666  -3.609  1.00 90.39           H  
ATOM   1878  O   ASN A 123      37.727  32.422  -5.615  1.00 90.39           O  
ATOM   1879  CG  ASN A 123      34.923  31.508  -3.347  1.00 90.39           C  
ATOM   1880  ND2 ASN A 123      34.793  31.396  -2.051  1.00 90.39           N  
ATOM   1881 HD21 ASN A 123      35.441  30.800  -1.557  1.00 90.39           H  
ATOM   1882 HD22 ASN A 123      34.241  32.112  -1.601  1.00 90.39           H  
ATOM   1883  OD1 ASN A 123      34.301  32.363  -3.952  1.00 90.39           O  
ATOM   1884  N   ILE A 124      35.741  33.028  -6.481  1.00 88.27           N  
ATOM   1885  H   ILE A 124      34.781  32.750  -6.626  1.00 88.27           H  
ATOM   1886  CA  ILE A 124      36.143  34.378  -6.900  1.00 88.27           C  
ATOM   1887  HA  ILE A 124      37.095  34.313  -7.427  1.00 88.27           H  
ATOM   1888  C   ILE A 124      36.373  35.288  -5.682  1.00 88.27           C  
ATOM   1889  CB  ILE A 124      35.081  34.956  -7.871  1.00 88.27           C  
ATOM   1890  HB  ILE A 124      34.124  34.976  -7.350  1.00 88.27           H  
ATOM   1891  O   ILE A 124      37.211  36.185  -5.739  1.00 88.27           O  
ATOM   1892  CG1 ILE A 124      34.939  34.065  -9.132  1.00 88.27           C  
ATOM   1893 HG12 ILE A 124      34.848  33.018  -8.842  1.00 88.27           H  
ATOM   1894 HG13 ILE A 124      35.838  34.158  -9.742  1.00 88.27           H  
ATOM   1895  CG2 ILE A 124      35.431  36.399  -8.288  1.00 88.27           C  
ATOM   1896 HG21 ILE A 124      34.698  36.791  -8.992  1.00 88.27           H  
ATOM   1897 HG22 ILE A 124      35.415  37.052  -7.416  1.00 88.27           H  
ATOM   1898 HG23 ILE A 124      36.425  36.429  -8.734  1.00 88.27           H  
ATOM   1899  CD1 ILE A 124      33.710  34.385  -9.992  1.00 88.27           C  
ATOM   1900 HD11 ILE A 124      33.785  35.382 -10.426  1.00 88.27           H  
ATOM   1901 HD12 ILE A 124      32.806  34.316  -9.387  1.00 88.27           H  
ATOM   1902 HD13 ILE A 124      33.645  33.661 -10.804  1.00 88.27           H  
ATOM   1903  N   ASP A 125      35.663  35.046  -4.576  1.00 89.28           N  
ATOM   1904  H   ASP A 125      34.991  34.292  -4.581  1.00 89.28           H  
ATOM   1905  CA  ASP A 125      35.749  35.879  -3.369  1.00 89.28           C  
ATOM   1906  HA  ASP A 125      35.876  36.921  -3.663  1.00 89.28           H  
ATOM   1907  C   ASP A 125      36.947  35.509  -2.470  1.00 89.28           C  
ATOM   1908  CB  ASP A 125      34.435  35.763  -2.579  1.00 89.28           C  
ATOM   1909  HB2 ASP A 125      34.276  34.719  -2.309  1.00 89.28           H  
ATOM   1910  HB3 ASP A 125      34.535  36.331  -1.654  1.00 89.28           H  
ATOM   1911  O   ASP A 125      37.448  36.348  -1.721  1.00 89.28           O  
ATOM   1912  CG  ASP A 125      33.200  36.292  -3.324  1.00 89.28           C  
ATOM   1913  OD1 ASP A 125      33.320  37.314  -4.038  1.00 89.28           O  
ATOM   1914  OD2 ASP A 125      32.118  35.693  -3.130  1.00 89.28           O  
ATOM   1915  N   ASP A 126      37.413  34.257  -2.535  1.00 88.20           N  
ATOM   1916  H   ASP A 126      37.005  33.657  -3.238  1.00 88.20           H  
ATOM   1917  CA  ASP A 126      38.577  33.748  -1.798  1.00 88.20           C  
ATOM   1918  HA  ASP A 126      39.273  34.568  -1.622  1.00 88.20           H  
ATOM   1919  C   ASP A 126      39.300  32.689  -2.640  1.00 88.20           C  
ATOM   1920  CB  ASP A 126      38.152  33.192  -0.418  1.00 88.20           C  
ATOM   1921  HB2 ASP A 126      37.383  32.431  -0.558  1.00 88.20           H  
ATOM   1922  HB3 ASP A 126      37.708  34.004   0.157  1.00 88.20           H  
ATOM   1923  O   ASP A 126      38.938  31.509  -2.614  1.00 88.20           O  
ATOM   1924  CG  ASP A 126      39.306  32.589   0.412  1.00 88.20           C  
ATOM   1925  OD1 ASP A 126      40.478  32.593  -0.039  1.00 88.20           O  
ATOM   1926  OD2 ASP A 126      39.047  32.076   1.527  1.00 88.20           O  
ATOM   1927  N   GLU A 127      40.364  33.106  -3.334  1.00 83.80           N  
ATOM   1928  H   GLU A 127      40.551  34.098  -3.352  1.00 83.80           H  
ATOM   1929  CA  GLU A 127      41.176  32.252  -4.215  1.00 83.80           C  
ATOM   1930  HA  GLU A 127      40.527  31.856  -4.996  1.00 83.80           H  
ATOM   1931  C   GLU A 127      41.817  31.045  -3.501  1.00 83.80           C  
ATOM   1932  CB  GLU A 127      42.293  33.081  -4.876  1.00 83.80           C  
ATOM   1933  HB2 GLU A 127      42.945  32.397  -5.420  1.00 83.80           H  
ATOM   1934  HB3 GLU A 127      42.881  33.564  -4.096  1.00 83.80           H  
ATOM   1935  O   GLU A 127      42.322  30.142  -4.171  1.00 83.80           O  
ATOM   1936  CG  GLU A 127      41.791  34.143  -5.869  1.00 83.80           C  
ATOM   1937  HG2 GLU A 127      41.141  33.655  -6.595  1.00 83.80           H  
ATOM   1938  HG3 GLU A 127      41.203  34.882  -5.325  1.00 83.80           H  
ATOM   1939  CD  GLU A 127      42.938  34.855  -6.617  1.00 83.80           C  
ATOM   1940  OE1 GLU A 127      42.631  35.666  -7.518  1.00 83.80           O  
ATOM   1941  OE2 GLU A 127      44.123  34.596  -6.295  1.00 83.80           O  
ATOM   1942  N   THR A 128      41.796  30.999  -2.159  1.00 86.28           N  
ATOM   1943  H   THR A 128      41.333  31.751  -1.669  1.00 86.28           H  
ATOM   1944  CA  THR A 128      42.256  29.842  -1.371  1.00 86.28           C  
ATOM   1945  HA  THR A 128      43.082  29.384  -1.915  1.00 86.28           H  
ATOM   1946  C   THR A 128      41.198  28.747  -1.218  1.00 86.28           C  
ATOM   1947  CB  THR A 128      42.803  30.240   0.013  1.00 86.28           C  
ATOM   1948  HB  THR A 128      43.341  29.377   0.405  1.00 86.28           H  
ATOM   1949  O   THR A 128      41.496  27.685  -0.665  1.00 86.28           O  
ATOM   1950  CG2 THR A 128      43.793  31.404  -0.046  1.00 86.28           C  
ATOM   1951 HG21 THR A 128      43.282  32.320  -0.340  1.00 86.28           H  
ATOM   1952 HG22 THR A 128      44.245  31.548   0.935  1.00 86.28           H  
ATOM   1953 HG23 THR A 128      44.575  31.184  -0.774  1.00 86.28           H  
ATOM   1954  OG1 THR A 128      41.811  30.559   0.972  1.00 86.28           O  
ATOM   1955  HG1 THR A 128      41.318  31.309   0.633  1.00 86.28           H  
ATOM   1956  N   THR A 129      39.969  28.989  -1.681  1.00 91.34           N  
ATOM   1957  H   THR A 129      39.816  29.861  -2.168  1.00 91.34           H  
ATOM   1958  CA  THR A 129      38.828  28.070  -1.581  1.00 91.34           C  
ATOM   1959  HA  THR A 129      39.162  27.138  -1.125  1.00 91.34           H  
ATOM   1960  C   THR A 129      38.268  27.710  -2.955  1.00 91.34           C  
ATOM   1961  CB  THR A 129      37.700  28.630  -0.694  1.00 91.34           C  
ATOM   1962  HB  THR A 129      36.895  27.896  -0.663  1.00 91.34           H  
ATOM   1963  O   THR A 129      38.362  28.470  -3.918  1.00 91.34           O  
ATOM   1964  CG2 THR A 129      38.118  28.905   0.747  1.00 91.34           C  
ATOM   1965 HG21 THR A 129      38.245  27.955   1.265  1.00 91.34           H  
ATOM   1966 HG22 THR A 129      37.334  29.471   1.250  1.00 91.34           H  
ATOM   1967 HG23 THR A 129      39.036  29.492   0.769  1.00 91.34           H  
ATOM   1968  OG1 THR A 129      37.153  29.823  -1.196  1.00 91.34           O  
ATOM   1969  HG1 THR A 129      37.862  30.347  -1.576  1.00 91.34           H  
ATOM   1970  N   PHE A 130      37.639  26.541  -3.031  1.00 93.82           N  
ATOM   1971  H   PHE A 130      37.633  25.936  -2.222  1.00 93.82           H  
ATOM   1972  CA  PHE A 130      36.912  26.060  -4.198  1.00 93.82           C  
ATOM   1973  HA  PHE A 130      36.958  26.806  -4.992  1.00 93.82           H  
ATOM   1974  C   PHE A 130      35.442  25.838  -3.849  1.00 93.82           C  
ATOM   1975  CB  PHE A 130      37.557  24.773  -4.723  1.00 93.82           C  
ATOM   1976  HB2 PHE A 130      37.622  24.052  -3.908  1.00 93.82           H  
ATOM   1977  HB3 PHE A 130      36.906  24.347  -5.486  1.00 93.82           H  
ATOM   1978  O   PHE A 130      35.112  25.413  -2.739  1.00 93.82           O  
ATOM   1979  CG  PHE A 130      38.933  24.975  -5.324  1.00 93.82           C  
ATOM   1980  CD1 PHE A 130      39.077  25.130  -6.715  1.00 93.82           C  
ATOM   1981  HD1 PHE A 130      38.206  25.108  -7.354  1.00 93.82           H  
ATOM   1982  CD2 PHE A 130      40.070  25.026  -4.495  1.00 93.82           C  
ATOM   1983  HD2 PHE A 130      39.967  24.914  -3.426  1.00 93.82           H  
ATOM   1984  CE1 PHE A 130      40.349  25.329  -7.276  1.00 93.82           C  
ATOM   1985  HE1 PHE A 130      40.458  25.457  -8.343  1.00 93.82           H  
ATOM   1986  CE2 PHE A 130      41.343  25.225  -5.056  1.00 93.82           C  
ATOM   1987  HE2 PHE A 130      42.214  25.265  -4.419  1.00 93.82           H  
ATOM   1988  CZ  PHE A 130      41.482  25.374  -6.447  1.00 93.82           C  
ATOM   1989  HZ  PHE A 130      42.462  25.524  -6.875  1.00 93.82           H  
ATOM   1990  N   ILE A 131      34.572  26.105  -4.819  1.00 95.11           N  
ATOM   1991  H   ILE A 131      34.956  26.403  -5.704  1.00 95.11           H  
ATOM   1992  CA  ILE A 131      33.147  25.792  -4.803  1.00 95.11           C  
ATOM   1993  HA  ILE A 131      32.796  25.718  -3.773  1.00 95.11           H  
ATOM   1994  C   ILE A 131      32.977  24.433  -5.485  1.00 95.11           C  
ATOM   1995  CB  ILE A 131      32.346  26.906  -5.519  1.00 95.11           C  
ATOM   1996  HB  ILE A 131      32.669  26.951  -6.559  1.00 95.11           H  
ATOM   1997  O   ILE A 131      33.206  24.302  -6.690  1.00 95.11           O  
ATOM   1998  CG1 ILE A 131      32.576  28.292  -4.875  1.00 95.11           C  
ATOM   1999 HG12 ILE A 131      32.159  28.290  -3.868  1.00 95.11           H  
ATOM   2000 HG13 ILE A 131      33.646  28.491  -4.808  1.00 95.11           H  
ATOM   2001  CG2 ILE A 131      30.846  26.583  -5.482  1.00 95.11           C  
ATOM   2002 HG21 ILE A 131      30.658  25.575  -5.852  1.00 95.11           H  
ATOM   2003 HG22 ILE A 131      30.492  26.657  -4.453  1.00 95.11           H  
ATOM   2004 HG23 ILE A 131      30.294  27.282  -6.110  1.00 95.11           H  
ATOM   2005  CD1 ILE A 131      31.952  29.462  -5.643  1.00 95.11           C  
ATOM   2006 HD11 ILE A 131      30.864  29.409  -5.615  1.00 95.11           H  
ATOM   2007 HD12 ILE A 131      32.296  29.452  -6.677  1.00 95.11           H  
ATOM   2008 HD13 ILE A 131      32.264  30.398  -5.179  1.00 95.11           H  
ATOM   2009  N   VAL A 132      32.580  23.419  -4.720  1.00 95.80           N  
ATOM   2010  H   VAL A 132      32.399  23.598  -3.742  1.00 95.80           H  
ATOM   2011  CA  VAL A 132      32.316  22.069  -5.225  1.00 95.80           C  
ATOM   2012  HA  VAL A 132      32.728  21.988  -6.231  1.00 95.80           H  
ATOM   2013  C   VAL A 132      30.812  21.857  -5.321  1.00 95.80           C  
ATOM   2014  CB  VAL A 132      33.018  20.989  -4.384  1.00 95.80           C  
ATOM   2015  HB  VAL A 132      32.644  21.004  -3.360  1.00 95.80           H  
ATOM   2016  O   VAL A 132      30.112  21.806  -4.309  1.00 95.80           O  
ATOM   2017  CG1 VAL A 132      32.781  19.594  -4.979  1.00 95.80           C  
ATOM   2018 HG11 VAL A 132      33.126  19.569  -6.013  1.00 95.80           H  
ATOM   2019 HG12 VAL A 132      31.720  19.346  -4.944  1.00 95.80           H  
ATOM   2020 HG13 VAL A 132      33.322  18.847  -4.399  1.00 95.80           H  
ATOM   2021  CG2 VAL A 132      34.529  21.260  -4.370  1.00 95.80           C  
ATOM   2022 HG21 VAL A 132      35.082  20.371  -4.064  1.00 95.80           H  
ATOM   2023 HG22 VAL A 132      34.751  22.077  -3.685  1.00 95.80           H  
ATOM   2024 HG23 VAL A 132      34.861  21.539  -5.371  1.00 95.80           H  
ATOM   2025  N   LYS A 133      30.319  21.726  -6.553  1.00 97.22           N  
ATOM   2026  H   LYS A 133      30.981  21.732  -7.317  1.00 97.22           H  
ATOM   2027  CA  LYS A 133      28.902  21.518  -6.867  1.00 97.22           C  
ATOM   2028  HA  LYS A 133      28.298  21.740  -5.987  1.00 97.22           H  
ATOM   2029  C   LYS A 133      28.675  20.065  -7.248  1.00 97.22           C  
ATOM   2030  CB  LYS A 133      28.458  22.449  -8.005  1.00 97.22           C  
ATOM   2031  HB2 LYS A 133      29.063  22.230  -8.884  1.00 97.22           H  
ATOM   2032  HB3 LYS A 133      27.416  22.242  -8.247  1.00 97.22           H  
ATOM   2033  O   LYS A 133      29.368  19.541  -8.119  1.00 97.22           O  
ATOM   2034  CG  LYS A 133      28.596  23.938  -7.655  1.00 97.22           C  
ATOM   2035  HG2 LYS A 133      27.883  24.201  -6.875  1.00 97.22           H  
ATOM   2036  HG3 LYS A 133      29.607  24.134  -7.298  1.00 97.22           H  
ATOM   2037  CD  LYS A 133      28.352  24.798  -8.900  1.00 97.22           C  
ATOM   2038  HD2 LYS A 133      27.317  24.702  -9.227  1.00 97.22           H  
ATOM   2039  HD3 LYS A 133      29.007  24.444  -9.696  1.00 97.22           H  
ATOM   2040  CE  LYS A 133      28.689  26.262  -8.610  1.00 97.22           C  
ATOM   2041  HE2 LYS A 133      27.946  26.699  -7.943  1.00 97.22           H  
ATOM   2042  HE3 LYS A 133      29.656  26.280  -8.107  1.00 97.22           H  
ATOM   2043  NZ  LYS A 133      28.813  27.034  -9.868  1.00 97.22           N  
ATOM   2044  HZ1 LYS A 133      29.358  26.515 -10.542  1.00 97.22           H  
ATOM   2045  HZ2 LYS A 133      29.464  27.800  -9.760  1.00 97.22           H  
ATOM   2046  HZ3 LYS A 133      27.943  27.323 -10.291  1.00 97.22           H  
ATOM   2047  N   THR A 134      27.672  19.436  -6.648  1.00 97.24           N  
ATOM   2048  H   THR A 134      27.118  19.963  -5.988  1.00 97.24           H  
ATOM   2049  CA  THR A 134      27.161  18.136  -7.100  1.00 97.24           C  
ATOM   2050  HA  THR A 134      27.901  17.642  -7.729  1.00 97.24           H  
ATOM   2051  C   THR A 134      25.907  18.376  -7.924  1.00 97.24           C  
ATOM   2052  CB  THR A 134      26.857  17.201  -5.926  1.00 97.24           C  
ATOM   2053  HB  THR A 134      26.024  17.606  -5.351  1.00 97.24           H  
ATOM   2054  O   THR A 134      24.963  19.008  -7.445  1.00 97.24           O  
ATOM   2055  CG2 THR A 134      26.496  15.788  -6.383  1.00 97.24           C  
ATOM   2056 HG21 THR A 134      27.319  15.358  -6.953  1.00 97.24           H  
ATOM   2057 HG22 THR A 134      26.299  15.167  -5.509  1.00 97.24           H  
ATOM   2058 HG23 THR A 134      25.597  15.806  -6.999  1.00 97.24           H  
ATOM   2059  OG1 THR A 134      27.993  17.087  -5.098  1.00 97.24           O  
ATOM   2060  HG1 THR A 134      28.177  17.964  -4.752  1.00 97.24           H  
ATOM   2061  N   LEU A 135      25.901  17.887  -9.160  1.00 97.14           N  
ATOM   2062  H   LEU A 135      26.722  17.409  -9.504  1.00 97.14           H  
ATOM   2063  CA  LEU A 135      24.772  17.981 -10.074  1.00 97.14           C  
ATOM   2064  HA  LEU A 135      23.995  18.581  -9.602  1.00 97.14           H  
ATOM   2065  C   LEU A 135      24.203  16.588 -10.333  1.00 97.14           C  
ATOM   2066  CB  LEU A 135      25.164  18.660 -11.400  1.00 97.14           C  
ATOM   2067  HB2 LEU A 135      24.284  18.622 -12.042  1.00 97.14           H  
ATOM   2068  HB3 LEU A 135      25.946  18.079 -11.889  1.00 97.14           H  
ATOM   2069  O   LEU A 135      24.966  15.644 -10.516  1.00 97.14           O  
ATOM   2070  CG  LEU A 135      25.606  20.132 -11.296  1.00 97.14           C  
ATOM   2071  HG  LEU A 135      24.935  20.664 -10.622  1.00 97.14           H  
ATOM   2072  CD1 LEU A 135      27.050  20.303 -10.817  1.00 97.14           C  
ATOM   2073 HD11 LEU A 135      27.381  21.332 -10.960  1.00 97.14           H  
ATOM   2074 HD12 LEU A 135      27.702  19.632 -11.376  1.00 97.14           H  
ATOM   2075 HD13 LEU A 135      27.131  20.071  -9.755  1.00 97.14           H  
ATOM   2076  CD2 LEU A 135      25.521  20.793 -12.672  1.00 97.14           C  
ATOM   2077 HD21 LEU A 135      24.493  20.756 -13.034  1.00 97.14           H  
ATOM   2078 HD22 LEU A 135      26.173  20.278 -13.378  1.00 97.14           H  
ATOM   2079 HD23 LEU A 135      25.817  21.839 -12.604  1.00 97.14           H  
ATOM   2080  N   VAL A 136      22.878  16.483 -10.405  1.00 96.33           N  
ATOM   2081  H   VAL A 136      22.334  17.318 -10.240  1.00 96.33           H  
ATOM   2082  CA  VAL A 136      22.144  15.290 -10.852  1.00 96.33           C  
ATOM   2083  HA  VAL A 136      22.842  14.502 -11.133  1.00 96.33           H  
ATOM   2084  C   VAL A 136      21.334  15.694 -12.076  1.00 96.33           C  
ATOM   2085  CB  VAL A 136      21.221  14.748  -9.745  1.00 96.33           C  
ATOM   2086  HB  VAL A 136      20.534  15.537  -9.438  1.00 96.33           H  
ATOM   2087  O   VAL A 136      20.539  16.632 -12.002  1.00 96.33           O  
ATOM   2088  CG1 VAL A 136      20.400  13.541 -10.224  1.00 96.33           C  
ATOM   2089 HG11 VAL A 136      21.059  12.757 -10.597  1.00 96.33           H  
ATOM   2090 HG12 VAL A 136      19.713  13.841 -11.015  1.00 96.33           H  
ATOM   2091 HG13 VAL A 136      19.808  13.149  -9.397  1.00 96.33           H  
ATOM   2092  CG2 VAL A 136      22.015  14.298  -8.515  1.00 96.33           C  
ATOM   2093 HG21 VAL A 136      21.326  14.147  -7.684  1.00 96.33           H  
ATOM   2094 HG22 VAL A 136      22.749  15.052  -8.228  1.00 96.33           H  
ATOM   2095 HG23 VAL A 136      22.529  13.360  -8.723  1.00 96.33           H  
ATOM   2096  N   ALA A 137      21.567  15.037 -13.213  1.00 93.36           N  
ATOM   2097  H   ALA A 137      22.266  14.307 -13.208  1.00 93.36           H  
ATOM   2098  CA  ALA A 137      20.922  15.359 -14.491  1.00 93.36           C  
ATOM   2099  HA  ALA A 137      21.484  14.839 -15.267  1.00 93.36           H  
ATOM   2100  C   ALA A 137      20.998  16.866 -14.846  1.00 93.36           C  
ATOM   2101  CB  ALA A 137      19.502  14.771 -14.500  1.00 93.36           C  
ATOM   2102  HB1 ALA A 137      19.540  13.703 -14.284  1.00 93.36           H  
ATOM   2103  HB2 ALA A 137      18.886  15.269 -13.751  1.00 93.36           H  
ATOM   2104  HB3 ALA A 137      19.051  14.917 -15.481  1.00 93.36           H  
ATOM   2105  O   ALA A 137      20.039  17.468 -15.325  1.00 93.36           O  
ATOM   2106  N   GLY A 138      22.143  17.498 -14.556  1.00 92.57           N  
ATOM   2107  H   GLY A 138      22.885  16.944 -14.152  1.00 92.57           H  
ATOM   2108  CA  GLY A 138      22.394  18.924 -14.808  1.00 92.57           C  
ATOM   2109  HA2 GLY A 138      21.974  19.188 -15.779  1.00 92.57           H  
ATOM   2110  HA3 GLY A 138      23.471  19.085 -14.853  1.00 92.57           H  
ATOM   2111  C   GLY A 138      21.817  19.903 -13.774  1.00 92.57           C  
ATOM   2112  O   GLY A 138      22.112  21.094 -13.854  1.00 92.57           O  
ATOM   2113  N   SER A 139      21.056  19.435 -12.781  1.00 94.21           N  
ATOM   2114  H   SER A 139      20.861  18.445 -12.741  1.00 94.21           H  
ATOM   2115  CA  SER A 139      20.531  20.275 -11.694  1.00 94.21           C  
ATOM   2116  HA  SER A 139      20.478  21.311 -12.028  1.00 94.21           H  
ATOM   2117  C   SER A 139      21.435  20.204 -10.466  1.00 94.21           C  
ATOM   2118  CB  SER A 139      19.112  19.846 -11.317  1.00 94.21           C  
ATOM   2119  HB2 SER A 139      18.758  20.469 -10.495  1.00 94.21           H  
ATOM   2120  HB3 SER A 139      19.104  18.803 -11.000  1.00 94.21           H  
ATOM   2121  O   SER A 139      21.799  19.113 -10.038  1.00 94.21           O  
ATOM   2122  OG  SER A 139      18.255  20.018 -12.427  1.00 94.21           O  
ATOM   2123  HG  SER A 139      18.400  19.285 -13.030  1.00 94.21           H  
ATOM   2124  N   ILE A 140      21.795  21.349  -9.877  1.00 95.44           N  
ATOM   2125  H   ILE A 140      21.431  22.216 -10.244  1.00 95.44           H  
ATOM   2126  CA  ILE A 140      22.617  21.396  -8.655  1.00 95.44           C  
ATOM   2127  HA  ILE A 140      23.470  20.729  -8.781  1.00 95.44           H  
ATOM   2128  C   ILE A 140      21.789  20.884  -7.469  1.00 95.44           C  
ATOM   2129  CB  ILE A 140      23.166  22.820  -8.393  1.00 95.44           C  
ATOM   2130  HB  ILE A 140      22.320  23.501  -8.302  1.00 95.44           H  
ATOM   2131  O   ILE A 140      20.752  21.462  -7.151  1.00 95.44           O  
ATOM   2132  CG1 ILE A 140      24.063  23.299  -9.560  1.00 95.44           C  
ATOM   2133 HG12 ILE A 140      24.997  22.738  -9.552  1.00 95.44           H  
ATOM   2134 HG13 ILE A 140      23.565  23.110 -10.511  1.00 95.44           H  
ATOM   2135  CG2 ILE A 140      23.966  22.854  -7.073  1.00 95.44           C  
ATOM   2136 HG21 ILE A 140      24.798  22.152  -7.118  1.00 95.44           H  
ATOM   2137 HG22 ILE A 140      24.350  23.855  -6.875  1.00 95.44           H  
ATOM   2138 HG23 ILE A 140      23.328  22.587  -6.230  1.00 95.44           H  
ATOM   2139  CD1 ILE A 140      24.389  24.798  -9.515  1.00 95.44           C  
ATOM   2140 HD11 ILE A 140      24.996  25.036  -8.642  1.00 95.44           H  
ATOM   2141 HD12 ILE A 140      23.467  25.378  -9.485  1.00 95.44           H  
ATOM   2142 HD13 ILE A 140      24.948  25.069 -10.411  1.00 95.44           H  
ATOM   2143  N   VAL A 141      22.274  19.834  -6.804  1.00 94.90           N  
ATOM   2144  H   VAL A 141      23.125  19.413  -7.147  1.00 94.90           H  
ATOM   2145  CA  VAL A 141      21.638  19.226  -5.617  1.00 94.90           C  
ATOM   2146  HA  VAL A 141      20.656  19.674  -5.468  1.00 94.90           H  
ATOM   2147  C   VAL A 141      22.412  19.478  -4.323  1.00 94.90           C  
ATOM   2148  CB  VAL A 141      21.420  17.713  -5.805  1.00 94.90           C  
ATOM   2149  HB  VAL A 141      20.982  17.319  -4.888  1.00 94.90           H  
ATOM   2150  O   VAL A 141      21.842  19.396  -3.240  1.00 94.90           O  
ATOM   2151  CG1 VAL A 141      20.433  17.430  -6.943  1.00 94.90           C  
ATOM   2152 HG11 VAL A 141      19.508  17.980  -6.771  1.00 94.90           H  
ATOM   2153 HG12 VAL A 141      20.855  17.730  -7.903  1.00 94.90           H  
ATOM   2154 HG13 VAL A 141      20.203  16.365  -6.969  1.00 94.90           H  
ATOM   2155  CG2 VAL A 141      22.722  16.948  -6.077  1.00 94.90           C  
ATOM   2156 HG21 VAL A 141      23.452  17.136  -5.289  1.00 94.90           H  
ATOM   2157 HG22 VAL A 141      23.136  17.232  -7.045  1.00 94.90           H  
ATOM   2158 HG23 VAL A 141      22.507  15.879  -6.092  1.00 94.90           H  
ATOM   2159  N   ASP A 142      23.704  19.794  -4.420  1.00 96.08           N  
ATOM   2160  H   ASP A 142      24.118  19.849  -5.340  1.00 96.08           H  
ATOM   2161  CA  ASP A 142      24.553  20.144  -3.282  1.00 96.08           C  
ATOM   2162  HA  ASP A 142      23.946  20.627  -2.516  1.00 96.08           H  
ATOM   2163  C   ASP A 142      25.645  21.123  -3.719  1.00 96.08           C  
ATOM   2164  CB  ASP A 142      25.174  18.880  -2.669  1.00 96.08           C  
ATOM   2165  HB2 ASP A 142      25.796  18.392  -3.419  1.00 96.08           H  
ATOM   2166  HB3 ASP A 142      24.382  18.188  -2.382  1.00 96.08           H  
ATOM   2167  O   ASP A 142      26.119  21.077  -4.860  1.00 96.08           O  
ATOM   2168  CG  ASP A 142      26.028  19.191  -1.438  1.00 96.08           C  
ATOM   2169  OD1 ASP A 142      25.452  19.705  -0.458  1.00 96.08           O  
ATOM   2170  OD2 ASP A 142      27.249  18.895  -1.482  1.00 96.08           O  
ATOM   2171  N   ASN A 143      26.045  22.002  -2.805  1.00 95.40           N  
ATOM   2172  H   ASN A 143      25.688  21.914  -1.865  1.00 95.40           H  
ATOM   2173  CA  ASN A 143      27.107  22.971  -3.027  1.00 95.40           C  
ATOM   2174  HA  ASN A 143      27.807  22.569  -3.760  1.00 95.40           H  
ATOM   2175  C   ASN A 143      27.874  23.214  -1.721  1.00 95.40           C  
ATOM   2176  CB  ASN A 143      26.482  24.260  -3.589  1.00 95.40           C  
ATOM   2177  HB2 ASN A 143      25.859  24.014  -4.449  1.00 95.40           H  
ATOM   2178  HB3 ASN A 143      25.860  24.726  -2.825  1.00 95.40           H  
ATOM   2179  O   ASN A 143      27.270  23.582  -0.711  1.00 95.40           O  
ATOM   2180  CG  ASN A 143      27.533  25.250  -4.045  1.00 95.40           C  
ATOM   2181  ND2 ASN A 143      27.141  26.442  -4.430  1.00 95.40           N  
ATOM   2182 HD21 ASN A 143      27.882  27.093  -4.646  1.00 95.40           H  
ATOM   2183 HD22 ASN A 143      26.170  26.707  -4.349  1.00 95.40           H  
ATOM   2184  OD1 ASN A 143      28.713  24.973  -4.085  1.00 95.40           O  
ATOM   2185  N   GLN A 144      29.194  23.031  -1.741  1.00 96.61           N  
ATOM   2186  H   GLN A 144      29.629  22.770  -2.615  1.00 96.61           H  
ATOM   2187  CA  GLN A 144      30.050  23.171  -0.564  1.00 96.61           C  
ATOM   2188  HA  GLN A 144      29.530  23.799   0.160  1.00 96.61           H  
ATOM   2189  C   GLN A 144      31.370  23.881  -0.884  1.00 96.61           C  
ATOM   2190  CB  GLN A 144      30.255  21.798   0.102  1.00 96.61           C  
ATOM   2191  HB2 GLN A 144      29.278  21.408   0.386  1.00 96.61           H  
ATOM   2192  HB3 GLN A 144      30.836  21.934   1.015  1.00 96.61           H  
ATOM   2193  O   GLN A 144      31.914  23.755  -1.979  1.00 96.61           O  
ATOM   2194  CG  GLN A 144      30.961  20.755  -0.779  1.00 96.61           C  
ATOM   2195  HG2 GLN A 144      30.438  20.657  -1.731  1.00 96.61           H  
ATOM   2196  HG3 GLN A 144      31.984  21.073  -0.977  1.00 96.61           H  
ATOM   2197  CD  GLN A 144      30.991  19.395  -0.095  1.00 96.61           C  
ATOM   2198  NE2 GLN A 144      30.065  18.506  -0.382  1.00 96.61           N  
ATOM   2199 HE21 GLN A 144      29.243  18.768  -0.907  1.00 96.61           H  
ATOM   2200 HE22 GLN A 144      30.100  17.636   0.131  1.00 96.61           H  
ATOM   2201  OE1 GLN A 144      31.825  19.124   0.757  1.00 96.61           O  
ATOM   2202  N   LEU A 145      31.890  24.625   0.094  1.00 94.57           N  
ATOM   2203  H   LEU A 145      31.416  24.635   0.986  1.00 94.57           H  
ATOM   2204  CA  LEU A 145      33.204  25.264   0.027  1.00 94.57           C  
ATOM   2205  HA  LEU A 145      33.475  25.414  -1.018  1.00 94.57           H  
ATOM   2206  C   LEU A 145      34.261  24.360   0.663  1.00 94.57           C  
ATOM   2207  CB  LEU A 145      33.172  26.630   0.736  1.00 94.57           C  
ATOM   2208  HB2 LEU A 145      34.195  26.989   0.848  1.00 94.57           H  
ATOM   2209  HB3 LEU A 145      32.764  26.487   1.736  1.00 94.57           H  
ATOM   2210  O   LEU A 145      34.061  23.872   1.775  1.00 94.57           O  
ATOM   2211  CG  LEU A 145      32.358  27.715   0.011  1.00 94.57           C  
ATOM   2212  HG  LEU A 145      31.361  27.341  -0.219  1.00 94.57           H  
ATOM   2213  CD1 LEU A 145      32.220  28.939   0.917  1.00 94.57           C  
ATOM   2214 HD11 LEU A 145      31.633  29.704   0.410  1.00 94.57           H  
ATOM   2215 HD12 LEU A 145      33.205  29.345   1.150  1.00 94.57           H  
ATOM   2216 HD13 LEU A 145      31.711  28.662   1.840  1.00 94.57           H  
ATOM   2217  CD2 LEU A 145      33.044  28.162  -1.278  1.00 94.57           C  
ATOM   2218 HD21 LEU A 145      32.487  28.987  -1.722  1.00 94.57           H  
ATOM   2219 HD22 LEU A 145      33.081  27.335  -1.987  1.00 94.57           H  
ATOM   2220 HD23 LEU A 145      34.060  28.498  -1.073  1.00 94.57           H  
ATOM   2221  N   ALA A 146      35.400  24.191  -0.003  1.00 94.02           N  
ATOM   2222  H   ALA A 146      35.482  24.594  -0.926  1.00 94.02           H  
ATOM   2223  CA  ALA A 146      36.524  23.406   0.504  1.00 94.02           C  
ATOM   2224  HA  ALA A 146      36.506  23.406   1.594  1.00 94.02           H  
ATOM   2225  C   ALA A 146      37.866  24.004   0.059  1.00 94.02           C  
ATOM   2226  CB  ALA A 146      36.347  21.961   0.025  1.00 94.02           C  
ATOM   2227  HB1 ALA A 146      36.195  21.946  -1.054  1.00 94.02           H  
ATOM   2228  HB2 ALA A 146      35.478  21.522   0.515  1.00 94.02           H  
ATOM   2229  HB3 ALA A 146      37.228  21.368   0.273  1.00 94.02           H  
ATOM   2230  O   ALA A 146      37.968  24.564  -1.033  1.00 94.02           O  
ATOM   2231  N   LYS A 147      38.910  23.893   0.892  1.00 92.45           N  
ATOM   2232  H   LYS A 147      38.784  23.417   1.774  1.00 92.45           H  
ATOM   2233  CA  LYS A 147      40.282  24.309   0.524  1.00 92.45           C  
ATOM   2234  HA  LYS A 147      40.252  25.051  -0.273  1.00 92.45           H  
ATOM   2235  C   LYS A 147      41.086  23.138  -0.028  1.00 92.45           C  
ATOM   2236  CB  LYS A 147      40.997  24.932   1.735  1.00 92.45           C  
ATOM   2237  HB2 LYS A 147      41.042  24.222   2.561  1.00 92.45           H  
ATOM   2238  HB3 LYS A 147      42.015  25.184   1.436  1.00 92.45           H  
ATOM   2239  O   LYS A 147      41.883  23.287  -0.951  1.00 92.45           O  
ATOM   2240  CG  LYS A 147      40.285  26.209   2.184  1.00 92.45           C  
ATOM   2241  HG2 LYS A 147      39.312  25.959   2.605  1.00 92.45           H  
ATOM   2242  HG3 LYS A 147      40.135  26.828   1.300  1.00 92.45           H  
ATOM   2243  CD  LYS A 147      41.083  27.019   3.210  1.00 92.45           C  
ATOM   2244  HD2 LYS A 147      42.079  27.211   2.811  1.00 92.45           H  
ATOM   2245  HD3 LYS A 147      41.150  26.475   4.152  1.00 92.45           H  
ATOM   2246  CE  LYS A 147      40.330  28.341   3.393  1.00 92.45           C  
ATOM   2247  HE2 LYS A 147      39.391  28.161   3.915  1.00 92.45           H  
ATOM   2248  HE3 LYS A 147      40.083  28.715   2.399  1.00 92.45           H  
ATOM   2249  NZ  LYS A 147      41.128  29.385   4.067  1.00 92.45           N  
ATOM   2250  HZ1 LYS A 147      41.382  29.127   5.009  1.00 92.45           H  
ATOM   2251  HZ2 LYS A 147      40.597  30.244   4.056  1.00 92.45           H  
ATOM   2252  HZ3 LYS A 147      41.939  29.583   3.498  1.00 92.45           H  
ATOM   2253  N   LYS A 148      40.862  21.959   0.543  1.00 93.39           N  
ATOM   2254  H   LYS A 148      40.214  21.943   1.317  1.00 93.39           H  
ATOM   2255  CA  LYS A 148      41.513  20.696   0.185  1.00 93.39           C  
ATOM   2256  HA  LYS A 148      41.942  20.778  -0.813  1.00 93.39           H  
ATOM   2257  C   LYS A 148      40.488  19.568   0.134  1.00 93.39           C  
ATOM   2258  CB  LYS A 148      42.653  20.419   1.181  1.00 93.39           C  
ATOM   2259  HB2 LYS A 148      43.080  19.438   0.977  1.00 93.39           H  
ATOM   2260  HB3 LYS A 148      43.433  21.167   1.038  1.00 93.39           H  
ATOM   2261  O   LYS A 148      39.394  19.696   0.677  1.00 93.39           O  
ATOM   2262  CG  LYS A 148      42.183  20.463   2.640  1.00 93.39           C  
ATOM   2263  HG2 LYS A 148      41.878  21.478   2.894  1.00 93.39           H  
ATOM   2264  HG3 LYS A 148      41.343  19.781   2.770  1.00 93.39           H  
ATOM   2265  CD  LYS A 148      43.301  20.069   3.594  1.00 93.39           C  
ATOM   2266  HD2 LYS A 148      43.693  19.102   3.279  1.00 93.39           H  
ATOM   2267  HD3 LYS A 148      44.099  20.811   3.564  1.00 93.39           H  
ATOM   2268  CE  LYS A 148      42.717  19.973   5.004  1.00 93.39           C  
ATOM   2269  HE2 LYS A 148      41.758  19.460   4.941  1.00 93.39           H  
ATOM   2270  HE3 LYS A 148      42.511  20.972   5.389  1.00 93.39           H  
ATOM   2271  NZ  LYS A 148      43.630  19.211   5.882  1.00 93.39           N  
ATOM   2272  HZ1 LYS A 148      44.518  19.677   6.002  1.00 93.39           H  
ATOM   2273  HZ2 LYS A 148      43.813  18.324   5.436  1.00 93.39           H  
ATOM   2274  HZ3 LYS A 148      43.184  19.005   6.764  1.00 93.39           H  
ATOM   2275  N   ILE A 149      40.858  18.449  -0.485  1.00 93.87           N  
ATOM   2276  H   ILE A 149      41.781  18.416  -0.895  1.00 93.87           H  
ATOM   2277  CA  ILE A 149      39.965  17.290  -0.667  1.00 93.87           C  
ATOM   2278  HA  ILE A 149      39.099  17.603  -1.249  1.00 93.87           H  
ATOM   2279  C   ILE A 149      39.426  16.775   0.678  1.00 93.87           C  
ATOM   2280  CB  ILE A 149      40.703  16.177  -1.449  1.00 93.87           C  
ATOM   2281  HB  ILE A 149      41.636  15.951  -0.931  1.00 93.87           H  
ATOM   2282  O   ILE A 149      38.265  16.399   0.775  1.00 93.87           O  
ATOM   2283  CG1 ILE A 149      41.039  16.659  -2.880  1.00 93.87           C  
ATOM   2284 HG12 ILE A 149      41.449  17.668  -2.854  1.00 93.87           H  
ATOM   2285 HG13 ILE A 149      40.123  16.690  -3.471  1.00 93.87           H  
ATOM   2286  CG2 ILE A 149      39.852  14.893  -1.493  1.00 93.87           C  
ATOM   2287 HG21 ILE A 149      39.807  14.436  -0.504  1.00 93.87           H  
ATOM   2288 HG22 ILE A 149      38.832  15.126  -1.800  1.00 93.87           H  
ATOM   2289 HG23 ILE A 149      40.271  14.157  -2.178  1.00 93.87           H  
ATOM   2290  CD1 ILE A 149      42.067  15.784  -3.603  1.00 93.87           C  
ATOM   2291 HD11 ILE A 149      43.005  15.785  -3.047  1.00 93.87           H  
ATOM   2292 HD12 ILE A 149      41.708  14.760  -3.707  1.00 93.87           H  
ATOM   2293 HD13 ILE A 149      42.251  16.192  -4.597  1.00 93.87           H  
ATOM   2294  N   GLU A 150      40.248  16.820   1.727  1.00 94.67           N  
ATOM   2295  H   GLU A 150      41.189  17.154   1.576  1.00 94.67           H  
ATOM   2296  CA  GLU A 150      39.894  16.358   3.077  1.00 94.67           C  
ATOM   2297  HA  GLU A 150      39.538  15.329   3.024  1.00 94.67           H  
ATOM   2298  C   GLU A 150      38.788  17.186   3.752  1.00 94.67           C  
ATOM   2299  CB  GLU A 150      41.145  16.413   3.967  1.00 94.67           C  
ATOM   2300  HB2 GLU A 150      40.887  16.064   4.967  1.00 94.67           H  
ATOM   2301  HB3 GLU A 150      41.457  17.455   4.044  1.00 94.67           H  
ATOM   2302  O   GLU A 150      38.187  16.722   4.718  1.00 94.67           O  
ATOM   2303  CG  GLU A 150      42.326  15.576   3.454  1.00 94.67           C  
ATOM   2304  HG2 GLU A 150      42.039  14.525   3.437  1.00 94.67           H  
ATOM   2305  HG3 GLU A 150      42.585  15.878   2.439  1.00 94.67           H  
ATOM   2306  CD  GLU A 150      43.553  15.786   4.349  1.00 94.67           C  
ATOM   2307  OE1 GLU A 150      44.023  14.812   4.968  1.00 94.67           O  
ATOM   2308  OE2 GLU A 150      44.028  16.947   4.430  1.00 94.67           O  
ATOM   2309  N   ASP A 151      38.527  18.406   3.273  1.00 95.08           N  
ATOM   2310  H   ASP A 151      39.008  18.727   2.445  1.00 95.08           H  
ATOM   2311  CA  ASP A 151      37.471  19.260   3.825  1.00 95.08           C  
ATOM   2312  HA  ASP A 151      37.436  19.125   4.906  1.00 95.08           H  
ATOM   2313  C   ASP A 151      36.085  18.894   3.262  1.00 95.08           C  
ATOM   2314  CB  ASP A 151      37.769  20.741   3.542  1.00 95.08           C  
ATOM   2315  HB2 ASP A 151      36.987  21.344   4.005  1.00 95.08           H  
ATOM   2316  HB3 ASP A 151      37.707  20.902   2.466  1.00 95.08           H  
ATOM   2317  O   ASP A 151      35.066  19.324   3.813  1.00 95.08           O  
ATOM   2318  CG  ASP A 151      39.119  21.272   4.036  1.00 95.08           C  
ATOM   2319  OD1 ASP A 151      39.703  20.736   5.009  1.00 95.08           O  
ATOM   2320  OD2 ASP A 151      39.574  22.260   3.408  1.00 95.08           O  
ATOM   2321  N   LEU A 152      36.036  18.114   2.171  1.00 95.33           N  
ATOM   2322  H   LEU A 152      36.899  17.719   1.824  1.00 95.33           H  
ATOM   2323  CA  LEU A 152      34.793  17.726   1.513  1.00 95.33           C  
ATOM   2324  HA  LEU A 152      34.189  18.626   1.397  1.00 95.33           H  
ATOM   2325  C   LEU A 152      33.993  16.755   2.376  1.00 95.33           C  
ATOM   2326  CB  LEU A 152      35.055  17.116   0.126  1.00 95.33           C  
ATOM   2327  HB2 LEU A 152      34.110  16.733  -0.260  1.00 95.33           H  
ATOM   2328  HB3 LEU A 152      35.732  16.269   0.240  1.00 95.33           H  
ATOM   2329  O   LEU A 152      34.498  15.743   2.867  1.00 95.33           O  
ATOM   2330  CG  LEU A 152      35.627  18.091  -0.913  1.00 95.33           C  
ATOM   2331  HG  LEU A 152      36.527  18.568  -0.523  1.00 95.33           H  
ATOM   2332  CD1 LEU A 152      35.990  17.325  -2.186  1.00 95.33           C  
ATOM   2333 HD11 LEU A 152      35.111  16.802  -2.564  1.00 95.33           H  
ATOM   2334 HD12 LEU A 152      36.775  16.603  -1.962  1.00 95.33           H  
ATOM   2335 HD13 LEU A 152      36.336  18.020  -2.951  1.00 95.33           H  
ATOM   2336  CD2 LEU A 152      34.611  19.168  -1.296  1.00 95.33           C  
ATOM   2337 HD21 LEU A 152      35.089  19.887  -1.961  1.00 95.33           H  
ATOM   2338 HD22 LEU A 152      33.747  18.718  -1.785  1.00 95.33           H  
ATOM   2339 HD23 LEU A 152      34.274  19.712  -0.414  1.00 95.33           H  
ATOM   2340  N   LYS A 153      32.700  17.040   2.512  1.00 95.98           N  
ATOM   2341  H   LYS A 153      32.349  17.840   2.005  1.00 95.98           H  
ATOM   2342  CA  LYS A 153      31.754  16.205   3.251  1.00 95.98           C  
ATOM   2343  HA  LYS A 153      32.313  15.479   3.841  1.00 95.98           H  
ATOM   2344  C   LYS A 153      30.883  15.433   2.280  1.00 95.98           C  
ATOM   2345  CB  LYS A 153      30.920  17.058   4.211  1.00 95.98           C  
ATOM   2346  HB2 LYS A 153      30.397  17.829   3.645  1.00 95.98           H  
ATOM   2347  HB3 LYS A 153      30.181  16.423   4.701  1.00 95.98           H  
ATOM   2348  O   LYS A 153      30.431  15.968   1.267  1.00 95.98           O  
ATOM   2349  CG  LYS A 153      31.814  17.708   5.275  1.00 95.98           C  
ATOM   2350  HG2 LYS A 153      32.544  18.358   4.792  1.00 95.98           H  
ATOM   2351  HG3 LYS A 153      32.342  16.934   5.831  1.00 95.98           H  
ATOM   2352  CD  LYS A 153      30.977  18.547   6.239  1.00 95.98           C  
ATOM   2353  HD2 LYS A 153      30.409  19.279   5.665  1.00 95.98           H  
ATOM   2354  HD3 LYS A 153      30.291  17.899   6.785  1.00 95.98           H  
ATOM   2355  CE  LYS A 153      31.922  19.263   7.204  1.00 95.98           C  
ATOM   2356  HE2 LYS A 153      32.656  19.811   6.613  1.00 95.98           H  
ATOM   2357  HE3 LYS A 153      32.462  18.516   7.787  1.00 95.98           H  
ATOM   2358  NZ  LYS A 153      31.176  20.190   8.085  1.00 95.98           N  
ATOM   2359  HZ1 LYS A 153      30.496  19.682   8.632  1.00 95.98           H  
ATOM   2360  HZ2 LYS A 153      30.696  20.874   7.519  1.00 95.98           H  
ATOM   2361  HZ3 LYS A 153      31.816  20.673   8.699  1.00 95.98           H  
ATOM   2362  N   ALA A 154      30.624  14.174   2.624  1.00 95.63           N  
ATOM   2363  H   ALA A 154      31.022  13.812   3.478  1.00 95.63           H  
ATOM   2364  CA  ALA A 154      29.616  13.387   1.935  1.00 95.63           C  
ATOM   2365  HA  ALA A 154      29.909  13.282   0.891  1.00 95.63           H  
ATOM   2366  C   ALA A 154      28.263  14.110   1.985  1.00 95.63           C  
ATOM   2367  CB  ALA A 154      29.538  11.996   2.570  1.00 95.63           C  
ATOM   2368  HB1 ALA A 154      30.510  11.506   2.515  1.00 95.63           H  
ATOM   2369  HB2 ALA A 154      28.801  11.400   2.031  1.00 95.63           H  
ATOM   2370  HB3 ALA A 154      29.228  12.078   3.612  1.00 95.63           H  
ATOM   2371  O   ALA A 154      27.891  14.679   3.016  1.00 95.63           O  
ATOM   2372  N   ASN A 155      27.540  14.069   0.874  1.00 95.24           N  
ATOM   2373  H   ASN A 155      27.884  13.517   0.101  1.00 95.24           H  
ATOM   2374  CA  ASN A 155      26.190  14.608   0.762  1.00 95.24           C  
ATOM   2375  HA  ASN A 155      25.886  15.021   1.724  1.00 95.24           H  
ATOM   2376  C   ASN A 155      25.200  13.471   0.457  1.00 95.24           C  
ATOM   2377  CB  ASN A 155      26.210  15.779  -0.243  1.00 95.24           C  
ATOM   2378  HB2 ASN A 155      26.935  16.514   0.105  1.00 95.24           H  
ATOM   2379  HB3 ASN A 155      25.241  16.279  -0.262  1.00 95.24           H  
ATOM   2380  O   ASN A 155      25.548  12.291   0.518  1.00 95.24           O  
ATOM   2381  CG  ASN A 155      26.566  15.382  -1.662  1.00 95.24           C  
ATOM   2382  ND2 ASN A 155      27.272  16.227  -2.368  1.00 95.24           N  
ATOM   2383 HD21 ASN A 155      27.496  16.016  -3.330  1.00 95.24           H  
ATOM   2384 HD22 ASN A 155      27.462  17.144  -1.988  1.00 95.24           H  
ATOM   2385  OD1 ASN A 155      26.183  14.329  -2.146  1.00 95.24           O  
ATOM   2386  N   LYS A 156      23.949  13.818   0.136  1.00 94.08           N  
ATOM   2387  H   LYS A 156      23.727  14.801   0.076  1.00 94.08           H  
ATOM   2388  CA  LYS A 156      22.884  12.839  -0.149  1.00 94.08           C  
ATOM   2389  HA  LYS A 156      22.842  12.111   0.662  1.00 94.08           H  
ATOM   2390  C   LYS A 156      23.126  12.007  -1.420  1.00 94.08           C  
ATOM   2391  CB  LYS A 156      21.529  13.559  -0.229  1.00 94.08           C  
ATOM   2392  HB2 LYS A 156      21.574  14.319  -1.010  1.00 94.08           H  
ATOM   2393  HB3 LYS A 156      20.763  12.836  -0.511  1.00 94.08           H  
ATOM   2394  O   LYS A 156      22.427  11.024  -1.638  1.00 94.08           O  
ATOM   2395  CG  LYS A 156      21.111  14.212   1.099  1.00 94.08           C  
ATOM   2396  HG2 LYS A 156      21.858  14.943   1.406  1.00 94.08           H  
ATOM   2397  HG3 LYS A 156      21.020  13.445   1.868  1.00 94.08           H  
ATOM   2398  CD  LYS A 156      19.765  14.921   0.917  1.00 94.08           C  
ATOM   2399  HD2 LYS A 156      19.013  14.191   0.617  1.00 94.08           H  
ATOM   2400  HD3 LYS A 156      19.863  15.656   0.118  1.00 94.08           H  
ATOM   2401  CE  LYS A 156      19.314  15.622   2.201  1.00 94.08           C  
ATOM   2402  HE2 LYS A 156      19.045  14.867   2.939  1.00 94.08           H  
ATOM   2403  HE3 LYS A 156      20.147  16.211   2.587  1.00 94.08           H  
ATOM   2404  NZ  LYS A 156      18.161  16.511   1.923  1.00 94.08           N  
ATOM   2405  HZ1 LYS A 156      18.360  17.150   1.167  1.00 94.08           H  
ATOM   2406  HZ2 LYS A 156      17.822  17.017   2.730  1.00 94.08           H  
ATOM   2407  HZ3 LYS A 156      17.377  16.011   1.529  1.00 94.08           H  
ATOM   2408  N   PHE A 157      24.103  12.380  -2.251  1.00 96.64           N  
ATOM   2409  H   PHE A 157      24.668  13.177  -1.996  1.00 96.64           H  
ATOM   2410  CA  PHE A 157      24.336  11.776  -3.563  1.00 96.64           C  
ATOM   2411  HA  PHE A 157      23.629  10.958  -3.698  1.00 96.64           H  
ATOM   2412  C   PHE A 157      25.728  11.176  -3.748  1.00 96.64           C  
ATOM   2413  CB  PHE A 157      24.044  12.814  -4.651  1.00 96.64           C  
ATOM   2414  HB2 PHE A 157      24.608  13.725  -4.453  1.00 96.64           H  
ATOM   2415  HB3 PHE A 157      24.375  12.425  -5.614  1.00 96.64           H  
ATOM   2416  O   PHE A 157      25.857  10.176  -4.455  1.00 96.64           O  
ATOM   2417  CG  PHE A 157      22.572  13.136  -4.752  1.00 96.64           C  
ATOM   2418  CD1 PHE A 157      21.735  12.325  -5.541  1.00 96.64           C  
ATOM   2419  HD1 PHE A 157      22.147  11.500  -6.104  1.00 96.64           H  
ATOM   2420  CD2 PHE A 157      22.028  14.206  -4.017  1.00 96.64           C  
ATOM   2421  HD2 PHE A 157      22.667  14.830  -3.410  1.00 96.64           H  
ATOM   2422  CE1 PHE A 157      20.356  12.586  -5.595  1.00 96.64           C  
ATOM   2423  HE1 PHE A 157      19.709  11.965  -6.197  1.00 96.64           H  
ATOM   2424  CE2 PHE A 157      20.648  14.463  -4.069  1.00 96.64           C  
ATOM   2425  HE2 PHE A 157      20.218  15.273  -3.499  1.00 96.64           H  
ATOM   2426  CZ  PHE A 157      19.815  13.649  -4.854  1.00 96.64           C  
ATOM   2427  HZ  PHE A 157      18.750  13.829  -4.870  1.00 96.64           H  
ATOM   2428  N   VAL A 158      26.763  11.745  -3.130  1.00 97.12           N  
ATOM   2429  H   VAL A 158      26.598  12.571  -2.573  1.00 97.12           H  
ATOM   2430  CA  VAL A 158      28.156  11.320  -3.310  1.00 97.12           C  
ATOM   2431  HA  VAL A 158      28.151  10.286  -3.654  1.00 97.12           H  
ATOM   2432  C   VAL A 158      28.957  11.337  -2.012  1.00 97.12           C  
ATOM   2433  CB  VAL A 158      28.893  12.149  -4.384  1.00 97.12           C  
ATOM   2434  HB  VAL A 158      29.923  11.795  -4.430  1.00 97.12           H  
ATOM   2435  O   VAL A 158      28.719  12.125  -1.095  1.00 97.12           O  
ATOM   2436  CG1 VAL A 158      28.282  11.952  -5.772  1.00 97.12           C  
ATOM   2437 HG11 VAL A 158      28.255  10.891  -6.019  1.00 97.12           H  
ATOM   2438 HG12 VAL A 158      27.271  12.357  -5.798  1.00 97.12           H  
ATOM   2439 HG13 VAL A 158      28.891  12.471  -6.513  1.00 97.12           H  
ATOM   2440  CG2 VAL A 158      28.924  13.652  -4.094  1.00 97.12           C  
ATOM   2441 HG21 VAL A 158      29.355  13.841  -3.111  1.00 97.12           H  
ATOM   2442 HG22 VAL A 158      29.530  14.159  -4.844  1.00 97.12           H  
ATOM   2443 HG23 VAL A 158      27.914  14.060  -4.127  1.00 97.12           H  
ATOM   2444  N   THR A 159      29.966  10.475  -1.976  1.00 97.53           N  
ATOM   2445  H   THR A 159      30.058   9.847  -2.763  1.00 97.53           H  
ATOM   2446  CA  THR A 159      31.063  10.486  -1.007  1.00 97.53           C  
ATOM   2447  HA  THR A 159      30.861  11.229  -0.235  1.00 97.53           H  
ATOM   2448  C   THR A 159      32.360  10.862  -1.710  1.00 97.53           C  
ATOM   2449  CB  THR A 159      31.237   9.123  -0.322  1.00 97.53           C  
ATOM   2450  HB  THR A 159      32.114   9.167   0.324  1.00 97.53           H  
ATOM   2451  O   THR A 159      32.620  10.392  -2.822  1.00 97.53           O  
ATOM   2452  CG2 THR A 159      30.027   8.726   0.521  1.00 97.53           C  
ATOM   2453 HG21 THR A 159      29.910   9.426   1.347  1.00 97.53           H  
ATOM   2454 HG22 THR A 159      29.123   8.727  -0.088  1.00 97.53           H  
ATOM   2455 HG23 THR A 159      30.181   7.727   0.929  1.00 97.53           H  
ATOM   2456  OG1 THR A 159      31.434   8.105  -1.276  1.00 97.53           O  
ATOM   2457  HG1 THR A 159      31.848   8.513  -2.041  1.00 97.53           H  
ATOM   2458  N   PHE A 160      33.190  11.651  -1.036  1.00 96.84           N  
ATOM   2459  H   PHE A 160      32.929  11.972  -0.114  1.00 96.84           H  
ATOM   2460  CA  PHE A 160      34.500  12.072  -1.522  1.00 96.84           C  
ATOM   2461  HA  PHE A 160      34.583  11.853  -2.586  1.00 96.84           H  
ATOM   2462  C   PHE A 160      35.608  11.311  -0.792  1.00 96.84           C  
ATOM   2463  CB  PHE A 160      34.635  13.589  -1.347  1.00 96.84           C  
ATOM   2464  HB2 PHE A 160      35.599  13.906  -1.743  1.00 96.84           H  
ATOM   2465  HB3 PHE A 160      34.624  13.829  -0.284  1.00 96.84           H  
ATOM   2466  O   PHE A 160      35.507  11.054   0.409  1.00 96.84           O  
ATOM   2467  CG  PHE A 160      33.539  14.372  -2.045  1.00 96.84           C  
ATOM   2468  CD1 PHE A 160      33.623  14.604  -3.427  1.00 96.84           C  
ATOM   2469  HD1 PHE A 160      34.468  14.220  -3.980  1.00 96.84           H  
ATOM   2470  CD2 PHE A 160      32.423  14.845  -1.329  1.00 96.84           C  
ATOM   2471  HD2 PHE A 160      32.347  14.675  -0.265  1.00 96.84           H  
ATOM   2472  CE1 PHE A 160      32.620  15.331  -4.088  1.00 96.84           C  
ATOM   2473  HE1 PHE A 160      32.696  15.513  -5.150  1.00 96.84           H  
ATOM   2474  CE2 PHE A 160      31.412  15.562  -1.991  1.00 96.84           C  
ATOM   2475  HE2 PHE A 160      30.560  15.931  -1.440  1.00 96.84           H  
ATOM   2476  CZ  PHE A 160      31.515  15.816  -3.370  1.00 96.84           C  
ATOM   2477  HZ  PHE A 160      30.740  16.374  -3.874  1.00 96.84           H  
ATOM   2478  N   SER A 161      36.668  10.952  -1.509  1.00 95.93           N  
ATOM   2479  H   SER A 161      36.660  11.106  -2.507  1.00 95.93           H  
ATOM   2480  CA  SER A 161      37.891  10.386  -0.940  1.00 95.93           C  
ATOM   2481  HA  SER A 161      37.977  10.721   0.094  1.00 95.93           H  
ATOM   2482  C   SER A 161      39.122  10.902  -1.684  1.00 95.93           C  
ATOM   2483  CB  SER A 161      37.824   8.854  -0.929  1.00 95.93           C  
ATOM   2484  HB2 SER A 161      36.938   8.548  -0.373  1.00 95.93           H  
ATOM   2485  HB3 SER A 161      38.704   8.459  -0.421  1.00 95.93           H  
ATOM   2486  O   SER A 161      39.035  11.336  -2.833  1.00 95.93           O  
ATOM   2487  OG  SER A 161      37.762   8.313  -2.234  1.00 95.93           O  
ATOM   2488  HG  SER A 161      37.436   7.412  -2.182  1.00 95.93           H  
ATOM   2489  N   GLY A 162      40.273  10.885  -1.011  1.00 94.13           N  
ATOM   2490  H   GLY A 162      40.255  10.626  -0.034  1.00 94.13           H  
ATOM   2491  CA  GLY A 162      41.523  11.440  -1.528  1.00 94.13           C  
ATOM   2492  HA2 GLY A 162      41.328  11.985  -2.451  1.00 94.13           H  
ATOM   2493  HA3 GLY A 162      42.223  10.633  -1.747  1.00 94.13           H  
ATOM   2494  C   GLY A 162      42.176  12.425  -0.565  1.00 94.13           C  
ATOM   2495  O   GLY A 162      41.613  12.761   0.475  1.00 94.13           O  
ATOM   2496  N   THR A 163      43.376  12.886  -0.909  1.00 92.39           N  
ATOM   2497  H   THR A 163      43.788  12.584  -1.780  1.00 92.39           H  
ATOM   2498  CA  THR A 163      44.137  13.861  -0.116  1.00 92.39           C  
ATOM   2499  HA  THR A 163      43.439  14.435   0.493  1.00 92.39           H  
ATOM   2500  C   THR A 163      44.871  14.849  -1.022  1.00 92.39           C  
ATOM   2501  CB  THR A 163      45.138  13.186   0.842  1.00 92.39           C  
ATOM   2502  HB  THR A 163      45.707  13.962   1.353  1.00 92.39           H  
ATOM   2503  O   THR A 163      45.250  14.535  -2.151  1.00 92.39           O  
ATOM   2504  CG2 THR A 163      44.471  12.315   1.907  1.00 92.39           C  
ATOM   2505 HG21 THR A 163      43.726  12.903   2.444  1.00 92.39           H  
ATOM   2506 HG22 THR A 163      43.983  11.455   1.448  1.00 92.39           H  
ATOM   2507 HG23 THR A 163      45.216  11.971   2.624  1.00 92.39           H  
ATOM   2508  OG1 THR A 163      46.033  12.355   0.142  1.00 92.39           O  
ATOM   2509  HG1 THR A 163      46.509  11.836   0.794  1.00 92.39           H  
ATOM   2510  N   GLY A 164      45.081  16.068  -0.522  1.00 92.10           N  
ATOM   2511  H   GLY A 164      44.703  16.286   0.389  1.00 92.10           H  
ATOM   2512  CA  GLY A 164      45.784  17.132  -1.242  1.00 92.10           C  
ATOM   2513  HA2 GLY A 164      46.284  16.725  -2.120  1.00 92.10           H  
ATOM   2514  HA3 GLY A 164      46.554  17.547  -0.592  1.00 92.10           H  
ATOM   2515  C   GLY A 164      44.885  18.281  -1.700  1.00 92.10           C  
ATOM   2516  O   GLY A 164      43.740  18.416  -1.262  1.00 92.10           O  
ATOM   2517  N   ALA A 165      45.455  19.148  -2.539  1.00 90.26           N  
ATOM   2518  H   ALA A 165      46.370  18.939  -2.911  1.00 90.26           H  
ATOM   2519  CA  ALA A 165      44.783  20.334  -3.058  1.00 90.26           C  
ATOM   2520  HA  ALA A 165      44.332  20.872  -2.224  1.00 90.26           H  
ATOM   2521  C   ALA A 165      43.664  19.962  -4.038  1.00 90.26           C  
ATOM   2522  CB  ALA A 165      45.822  21.254  -3.712  1.00 90.26           C  
ATOM   2523  HB1 ALA A 165      45.331  22.156  -4.077  1.00 90.26           H  
ATOM   2524  HB2 ALA A 165      46.287  20.746  -4.557  1.00 90.26           H  
ATOM   2525  HB3 ALA A 165      46.585  21.535  -2.986  1.00 90.26           H  
ATOM   2526  O   ALA A 165      43.767  18.976  -4.768  1.00 90.26           O  
ATOM   2527  N   LEU A 166      42.609  20.773  -4.057  1.00 90.49           N  
ATOM   2528  H   LEU A 166      42.619  21.606  -3.485  1.00 90.49           H  
ATOM   2529  CA  LEU A 166      41.587  20.689  -5.093  1.00 90.49           C  
ATOM   2530  HA  LEU A 166      41.371  19.638  -5.289  1.00 90.49           H  
ATOM   2531  C   LEU A 166      42.126  21.284  -6.396  1.00 90.49           C  
ATOM   2532  CB  LEU A 166      40.304  21.388  -4.614  1.00 90.49           C  
ATOM   2533  HB2 LEU A 166      40.576  22.366  -4.216  1.00 90.49           H  
ATOM   2534  HB3 LEU A 166      39.636  21.547  -5.460  1.00 90.49           H  
ATOM   2535  O   LEU A 166      42.829  22.294  -6.389  1.00 90.49           O  
ATOM   2536  CG  LEU A 166      39.562  20.588  -3.531  1.00 90.49           C  
ATOM   2537  HG  LEU A 166      40.274  20.255  -2.776  1.00 90.49           H  
ATOM   2538  CD1 LEU A 166      38.513  21.449  -2.838  1.00 90.49           C  
ATOM   2539 HD11 LEU A 166      37.745  21.752  -3.550  1.00 90.49           H  
ATOM   2540 HD12 LEU A 166      38.981  22.338  -2.415  1.00 90.49           H  
ATOM   2541 HD13 LEU A 166      38.053  20.873  -2.035  1.00 90.49           H  
ATOM   2542  CD2 LEU A 166      38.848  19.366  -4.112  1.00 90.49           C  
ATOM   2543 HD21 LEU A 166      38.070  19.681  -4.807  1.00 90.49           H  
ATOM   2544 HD22 LEU A 166      38.399  18.797  -3.298  1.00 90.49           H  
ATOM   2545 HD23 LEU A 166      39.551  18.718  -4.636  1.00 90.49           H  
ATOM   2546  N   VAL A 167      41.788  20.641  -7.510  1.00 90.56           N  
ATOM   2547  H   VAL A 167      41.195  19.826  -7.439  1.00 90.56           H  
ATOM   2548  CA  VAL A 167      42.101  21.107  -8.862  1.00 90.56           C  
ATOM   2549  HA  VAL A 167      42.732  21.994  -8.806  1.00 90.56           H  
ATOM   2550  C   VAL A 167      40.787  21.494  -9.523  1.00 90.56           C  
ATOM   2551  CB  VAL A 167      42.866  20.037  -9.667  1.00 90.56           C  
ATOM   2552  HB  VAL A 167      42.249  19.142  -9.754  1.00 90.56           H  
ATOM   2553  O   VAL A 167      39.810  20.747  -9.448  1.00 90.56           O  
ATOM   2554  CG1 VAL A 167      43.217  20.538 -11.073  1.00 90.56           C  
ATOM   2555 HG11 VAL A 167      43.819  21.445 -11.020  1.00 90.56           H  
ATOM   2556 HG12 VAL A 167      43.777  19.763 -11.597  1.00 90.56           H  
ATOM   2557 HG13 VAL A 167      42.309  20.726 -11.645  1.00 90.56           H  
ATOM   2558  CG2 VAL A 167      44.180  19.662  -8.964  1.00 90.56           C  
ATOM   2559 HG21 VAL A 167      43.975  19.217  -7.990  1.00 90.56           H  
ATOM   2560 HG22 VAL A 167      44.710  18.924  -9.565  1.00 90.56           H  
ATOM   2561 HG23 VAL A 167      44.805  20.546  -8.835  1.00 90.56           H  
ATOM   2562  N   ALA A 168      40.751  22.674 -10.145  1.00 90.57           N  
ATOM   2563  H   ALA A 168      41.589  23.237 -10.185  1.00 90.57           H  
ATOM   2564  CA  ALA A 168      39.569  23.128 -10.862  1.00 90.57           C  
ATOM   2565  HA  ALA A 168      38.741  23.171 -10.155  1.00 90.57           H  
ATOM   2566  C   ALA A 168      39.209  22.133 -11.976  1.00 90.57           C  
ATOM   2567  CB  ALA A 168      39.804  24.539 -11.414  1.00 90.57           C  
ATOM   2568  HB1 ALA A 168      40.033  25.229 -10.601  1.00 90.57           H  
ATOM   2569  HB2 ALA A 168      40.631  24.528 -12.124  1.00 90.57           H  
ATOM   2570  HB3 ALA A 168      38.903  24.883 -11.922  1.00 90.57           H  
ATOM   2571  O   ALA A 168      40.066  21.725 -12.761  1.00 90.57           O  
ATOM   2572  N   SER A 169      37.934  21.765 -12.054  1.00 92.11           N  
ATOM   2573  H   SER A 169      37.274  22.199 -11.426  1.00 92.11           H  
ATOM   2574  CA  SER A 169      37.414  20.834 -13.051  1.00 92.11           C  
ATOM   2575  HA  SER A 169      38.084  20.819 -13.911  1.00 92.11           H  
ATOM   2576  C   SER A 169      36.040  21.290 -13.516  1.00 92.11           C  
ATOM   2577  CB  SER A 169      37.350  19.413 -12.491  1.00 92.11           C  
ATOM   2578  HB2 SER A 169      36.702  19.383 -11.615  1.00 92.11           H  
ATOM   2579  HB3 SER A 169      38.353  19.092 -12.209  1.00 92.11           H  
ATOM   2580  O   SER A 169      35.138  21.507 -12.706  1.00 92.11           O  
ATOM   2581  OG  SER A 169      36.840  18.555 -13.495  1.00 92.11           O  
ATOM   2582  HG  SER A 169      37.151  17.666 -13.310  1.00 92.11           H  
ATOM   2583  N   ALA A 170      35.878  21.400 -14.837  1.00 89.26           N  
ATOM   2584  H   ALA A 170      36.665  21.182 -15.432  1.00 89.26           H  
ATOM   2585  CA  ALA A 170      34.618  21.786 -15.470  1.00 89.26           C  
ATOM   2586  HA  ALA A 170      34.253  22.694 -14.991  1.00 89.26           H  
ATOM   2587  C   ALA A 170      33.514  20.723 -15.318  1.00 89.26           C  
ATOM   2588  CB  ALA A 170      34.903  22.094 -16.946  1.00 89.26           C  
ATOM   2589  HB1 ALA A 170      35.649  22.885 -17.024  1.00 89.26           H  
ATOM   2590  HB2 ALA A 170      35.264  21.199 -17.452  1.00 89.26           H  
ATOM   2591  HB3 ALA A 170      33.985  22.428 -17.429  1.00 89.26           H  
ATOM   2592  O   ALA A 170      32.350  21.008 -15.587  1.00 89.26           O  
ATOM   2593  N   GLY A 171      33.865  19.506 -14.895  1.00 93.51           N  
ATOM   2594  H   GLY A 171      34.838  19.327 -14.691  1.00 93.51           H  
ATOM   2595  CA  GLY A 171      32.919  18.426 -14.661  1.00 93.51           C  
ATOM   2596  HA2 GLY A 171      32.187  18.390 -15.468  1.00 93.51           H  
ATOM   2597  HA3 GLY A 171      32.390  18.616 -13.728  1.00 93.51           H  
ATOM   2598  C   GLY A 171      33.613  17.073 -14.588  1.00 93.51           C  
ATOM   2599  O   GLY A 171      34.356  16.687 -15.487  1.00 93.51           O  
ATOM   2600  N   ILE A 172      33.334  16.342 -13.518  1.00 95.57           N  
ATOM   2601  H   ILE A 172      32.805  16.789 -12.782  1.00 95.57           H  
ATOM   2602  CA  ILE A 172      33.772  14.973 -13.272  1.00 95.57           C  
ATOM   2603  HA  ILE A 172      34.479  14.664 -14.042  1.00 95.57           H  
ATOM   2604  C   ILE A 172      32.510  14.100 -13.351  1.00 95.57           C  
ATOM   2605  CB  ILE A 172      34.498  14.879 -11.906  1.00 95.57           C  
ATOM   2606  HB  ILE A 172      33.778  15.083 -11.114  1.00 95.57           H  
ATOM   2607  O   ILE A 172      31.820  13.952 -12.337  1.00 95.57           O  
ATOM   2608  CG1 ILE A 172      35.647  15.906 -11.773  1.00 95.57           C  
ATOM   2609 HG12 ILE A 172      36.441  15.664 -12.480  1.00 95.57           H  
ATOM   2610 HG13 ILE A 172      35.274  16.903 -12.008  1.00 95.57           H  
ATOM   2611  CG2 ILE A 172      35.037  13.451 -11.726  1.00 95.57           C  
ATOM   2612 HG21 ILE A 172      34.213  12.746 -11.832  1.00 95.57           H  
ATOM   2613 HG22 ILE A 172      35.457  13.319 -10.728  1.00 95.57           H  
ATOM   2614 HG23 ILE A 172      35.800  13.233 -12.473  1.00 95.57           H  
ATOM   2615  CD1 ILE A 172      36.231  15.996 -10.358  1.00 95.57           C  
ATOM   2616 HD11 ILE A 172      36.700  15.055 -10.069  1.00 95.57           H  
ATOM   2617 HD12 ILE A 172      35.441  16.240  -9.647  1.00 95.57           H  
ATOM   2618 HD13 ILE A 172      36.984  16.783 -10.330  1.00 95.57           H  
ATOM   2619  N   PRO A 173      32.134  13.600 -14.545  1.00 97.11           N  
ATOM   2620  CA  PRO A 173      30.965  12.742 -14.697  1.00 97.11           C  
ATOM   2621  HA  PRO A 173      30.103  13.176 -14.189  1.00 97.11           H  
ATOM   2622  C   PRO A 173      31.255  11.360 -14.109  1.00 97.11           C  
ATOM   2623  CB  PRO A 173      30.685  12.691 -16.200  1.00 97.11           C  
ATOM   2624  HB2 PRO A 173      30.228  11.748 -16.502  1.00 97.11           H  
ATOM   2625  HB3 PRO A 173      30.042  13.528 -16.474  1.00 97.11           H  
ATOM   2626  O   PRO A 173      32.260  10.729 -14.445  1.00 97.11           O  
ATOM   2627  CG  PRO A 173      32.068  12.884 -16.824  1.00 97.11           C  
ATOM   2628  HG2 PRO A 173      32.592  11.929 -16.860  1.00 97.11           H  
ATOM   2629  HG3 PRO A 173      32.004  13.321 -17.820  1.00 97.11           H  
ATOM   2630  CD  PRO A 173      32.770  13.820 -15.840  1.00 97.11           C  
ATOM   2631  HD2 PRO A 173      33.836  13.593 -15.809  1.00 97.11           H  
ATOM   2632  HD3 PRO A 173      32.610  14.853 -16.149  1.00 97.11           H  
ATOM   2633  N   LEU A 174      30.378  10.884 -13.228  1.00 97.83           N  
ATOM   2634  H   LEU A 174      29.547  11.421 -13.027  1.00 97.83           H  
ATOM   2635  CA  LEU A 174      30.482   9.541 -12.665  1.00 97.83           C  
ATOM   2636  HA  LEU A 174      31.528   9.329 -12.445  1.00 97.83           H  
ATOM   2637  C   LEU A 174      30.021   8.513 -13.703  1.00 97.83           C  
ATOM   2638  CB  LEU A 174      29.692   9.440 -11.350  1.00 97.83           C  
ATOM   2639  HB2 LEU A 174      28.737   9.956 -11.457  1.00 97.83           H  
ATOM   2640  HB3 LEU A 174      29.479   8.386 -11.171  1.00 97.83           H  
ATOM   2641  O   LEU A 174      29.088   8.751 -14.464  1.00 97.83           O  
ATOM   2642  CG  LEU A 174      30.441   9.965 -10.114  1.00 97.83           C  
ATOM   2643  HG  LEU A 174      31.390   9.436 -10.024  1.00 97.83           H  
ATOM   2644  CD1 LEU A 174      30.725  11.465 -10.163  1.00 97.83           C  
ATOM   2645 HD11 LEU A 174      31.456  11.680 -10.943  1.00 97.83           H  
ATOM   2646 HD12 LEU A 174      29.806  12.012 -10.377  1.00 97.83           H  
ATOM   2647 HD13 LEU A 174      31.138  11.803  -9.212  1.00 97.83           H  
ATOM   2648  CD2 LEU A 174      29.619   9.675  -8.858  1.00 97.83           C  
ATOM   2649 HD21 LEU A 174      28.673  10.213  -8.898  1.00 97.83           H  
ATOM   2650 HD22 LEU A 174      30.176   9.982  -7.973  1.00 97.83           H  
ATOM   2651 HD23 LEU A 174      29.420   8.605  -8.796  1.00 97.83           H  
ATOM   2652  N   THR A 175      30.677   7.353 -13.736  1.00 97.81           N  
ATOM   2653  H   THR A 175      31.436   7.195 -13.089  1.00 97.81           H  
ATOM   2654  CA  THR A 175      30.329   6.268 -14.667  1.00 97.81           C  
ATOM   2655  HA  THR A 175      29.298   6.399 -14.996  1.00 97.81           H  
ATOM   2656  C   THR A 175      30.404   4.903 -13.983  1.00 97.81           C  
ATOM   2657  CB  THR A 175      31.214   6.293 -15.927  1.00 97.81           C  
ATOM   2658  HB  THR A 175      30.895   5.487 -16.587  1.00 97.81           H  
ATOM   2659  O   THR A 175      30.924   4.777 -12.874  1.00 97.81           O  
ATOM   2660  CG2 THR A 175      31.131   7.600 -16.716  1.00 97.81           C  
ATOM   2661 HG21 THR A 175      31.700   7.500 -17.641  1.00 97.81           H  
ATOM   2662 HG22 THR A 175      30.091   7.817 -16.960  1.00 97.81           H  
ATOM   2663 HG23 THR A 175      31.539   8.428 -16.137  1.00 97.81           H  
ATOM   2664  OG1 THR A 175      32.564   6.082 -15.596  1.00 97.81           O  
ATOM   2665  HG1 THR A 175      32.818   6.771 -14.977  1.00 97.81           H  
ATOM   2666  N   GLY A 176      29.868   3.864 -14.631  1.00 97.17           N  
ATOM   2667  H   GLY A 176      29.379   4.047 -15.495  1.00 97.17           H  
ATOM   2668  CA  GLY A 176      29.932   2.479 -14.146  1.00 97.17           C  
ATOM   2669  HA2 GLY A 176      29.886   1.808 -15.003  1.00 97.17           H  
ATOM   2670  HA3 GLY A 176      30.885   2.319 -13.642  1.00 97.17           H  
ATOM   2671  C   GLY A 176      28.818   2.072 -13.175  1.00 97.17           C  
ATOM   2672  O   GLY A 176      28.823   0.943 -12.684  1.00 97.17           O  
ATOM   2673  N   GLY A 177      27.846   2.949 -12.912  1.00 97.74           N  
ATOM   2674  H   GLY A 177      27.865   3.846 -13.375  1.00 97.74           H  
ATOM   2675  CA  GLY A 177      26.662   2.619 -12.124  1.00 97.74           C  
ATOM   2676  HA2 GLY A 177      26.078   3.521 -11.934  1.00 97.74           H  
ATOM   2677  HA3 GLY A 177      26.984   2.208 -11.167  1.00 97.74           H  
ATOM   2678  C   GLY A 177      25.764   1.615 -12.846  1.00 97.74           C  
ATOM   2679  O   GLY A 177      25.448   1.799 -14.023  1.00 97.74           O  
ATOM   2680  N   THR A 178      25.341   0.561 -12.148  1.00 97.76           N  
ATOM   2681  H   THR A 178      25.599   0.506 -11.173  1.00 97.76           H  
ATOM   2682  CA  THR A 178      24.433  -0.478 -12.669  1.00 97.76           C  
ATOM   2683  HA  THR A 178      23.916  -0.097 -13.550  1.00 97.76           H  
ATOM   2684  C   THR A 178      23.380  -0.820 -11.624  1.00 97.76           C  
ATOM   2685  CB  THR A 178      25.172  -1.768 -13.070  1.00 97.76           C  
ATOM   2686  HB  THR A 178      24.444  -2.440 -13.524  1.00 97.76           H  
ATOM   2687  O   THR A 178      23.681  -0.744 -10.438  1.00 97.76           O  
ATOM   2688  CG2 THR A 178      26.299  -1.544 -14.075  1.00 97.76           C  
ATOM   2689 HG21 THR A 178      26.700  -2.506 -14.394  1.00 97.76           H  
ATOM   2690 HG22 THR A 178      27.098  -0.950 -13.630  1.00 97.76           H  
ATOM   2691 HG23 THR A 178      25.910  -1.016 -14.945  1.00 97.76           H  
ATOM   2692  OG1 THR A 178      25.725  -2.422 -11.949  1.00 97.76           O  
ATOM   2693  HG1 THR A 178      26.675  -2.284 -11.962  1.00 97.76           H  
ATOM   2694  N   ASP A 179      22.168  -1.210 -12.029  1.00 95.55           N  
ATOM   2695  H   ASP A 179      21.942  -1.175 -13.013  1.00 95.55           H  
ATOM   2696  CA  ASP A 179      21.060  -1.510 -11.100  1.00 95.55           C  
ATOM   2697  HA  ASP A 179      21.044  -0.769 -10.301  1.00 95.55           H  
ATOM   2698  C   ASP A 179      21.208  -2.859 -10.383  1.00 95.55           C  
ATOM   2699  CB  ASP A 179      19.722  -1.411 -11.861  1.00 95.55           C  
ATOM   2700  HB2 ASP A 179      19.796  -1.963 -12.798  1.00 95.55           H  
ATOM   2701  HB3 ASP A 179      18.936  -1.874 -11.264  1.00 95.55           H  
ATOM   2702  O   ASP A 179      20.619  -3.074  -9.326  1.00 95.55           O  
ATOM   2703  CG  ASP A 179      19.311   0.039 -12.143  1.00 95.55           C  
ATOM   2704  OD1 ASP A 179      20.004   0.956 -11.652  1.00 95.55           O  
ATOM   2705  OD2 ASP A 179      18.309   0.264 -12.848  1.00 95.55           O  
ATOM   2706  N   GLY A 180      22.031  -3.765 -10.911  1.00 92.27           N  
ATOM   2707  H   GLY A 180      22.486  -3.535 -11.782  1.00 92.27           H  
ATOM   2708  CA  GLY A 180      22.076  -5.146 -10.436  1.00 92.27           C  
ATOM   2709  HA2 GLY A 180      22.229  -5.156  -9.357  1.00 92.27           H  
ATOM   2710  HA3 GLY A 180      22.904  -5.672 -10.912  1.00 92.27           H  
ATOM   2711  C   GLY A 180      20.780  -5.896 -10.752  1.00 92.27           C  
ATOM   2712  O   GLY A 180      20.007  -5.488 -11.614  1.00 92.27           O  
ATOM   2713  N   THR A 181      20.561  -7.018 -10.075  1.00 91.96           N  
ATOM   2714  H   THR A 181      21.212  -7.306  -9.358  1.00 91.96           H  
ATOM   2715  CA  THR A 181      19.408  -7.896 -10.312  1.00 91.96           C  
ATOM   2716  HA  THR A 181      18.656  -7.382 -10.911  1.00 91.96           H  
ATOM   2717  C   THR A 181      18.772  -8.253  -8.979  1.00 91.96           C  
ATOM   2718  CB  THR A 181      19.849  -9.171 -11.058  1.00 91.96           C  
ATOM   2719  HB  THR A 181      20.475  -9.777 -10.403  1.00 91.96           H  
ATOM   2720  O   THR A 181      19.489  -8.639  -8.053  1.00 91.96           O  
ATOM   2721  CG2 THR A 181      18.685 -10.021 -11.554  1.00 91.96           C  
ATOM   2722 HG21 THR A 181      19.054 -10.806 -12.213  1.00 91.96           H  
ATOM   2723 HG22 THR A 181      18.188 -10.493 -10.706  1.00 91.96           H  
ATOM   2724 HG23 THR A 181      17.965  -9.404 -12.091  1.00 91.96           H  
ATOM   2725  OG1 THR A 181      20.608  -8.828 -12.197  1.00 91.96           O  
ATOM   2726  HG1 THR A 181      20.129  -8.123 -12.640  1.00 91.96           H  
ATOM   2727  N   GLU A 182      17.450  -8.129  -8.870  1.00 88.91           N  
ATOM   2728  H   GLU A 182      16.901  -7.719  -9.612  1.00 88.91           H  
ATOM   2729  CA  GLU A 182      16.710  -8.715  -7.758  1.00 88.91           C  
ATOM   2730  HA  GLU A 182      17.260  -8.485  -6.846  1.00 88.91           H  
ATOM   2731  C   GLU A 182      16.656 -10.243  -7.883  1.00 88.91           C  
ATOM   2732  CB  GLU A 182      15.310  -8.097  -7.583  1.00 88.91           C  
ATOM   2733  HB2 GLU A 182      15.408  -7.018  -7.466  1.00 88.91           H  
ATOM   2734  HB3 GLU A 182      14.924  -8.473  -6.636  1.00 88.91           H  
ATOM   2735  O   GLU A 182      16.481 -10.814  -8.958  1.00 88.91           O  
ATOM   2736  CG  GLU A 182      14.241  -8.420  -8.650  1.00 88.91           C  
ATOM   2737  HG2 GLU A 182      13.276  -8.165  -8.213  1.00 88.91           H  
ATOM   2738  HG3 GLU A 182      14.222  -9.493  -8.839  1.00 88.91           H  
ATOM   2739  CD  GLU A 182      14.359  -7.652  -9.979  1.00 88.91           C  
ATOM   2740  OE1 GLU A 182      13.457  -7.819 -10.825  1.00 88.91           O  
ATOM   2741  OE2 GLU A 182      15.311  -6.845 -10.132  1.00 88.91           O  
ATOM   2742  N   ILE A 183      16.817 -10.927  -6.759  1.00 88.98           N  
ATOM   2743  H   ILE A 183      16.989 -10.399  -5.915  1.00 88.98           H  
ATOM   2744  CA  ILE A 183      16.747 -12.383  -6.643  1.00 88.98           C  
ATOM   2745  HA  ILE A 183      16.304 -12.787  -7.554  1.00 88.98           H  
ATOM   2746  C   ILE A 183      15.803 -12.760  -5.496  1.00 88.98           C  
ATOM   2747  CB  ILE A 183      18.163 -12.992  -6.492  1.00 88.98           C  
ATOM   2748  HB  ILE A 183      18.045 -14.052  -6.264  1.00 88.98           H  
ATOM   2749  O   ILE A 183      15.468 -11.941  -4.640  1.00 88.98           O  
ATOM   2750  CG1 ILE A 183      18.957 -12.326  -5.355  1.00 88.98           C  
ATOM   2751 HG12 ILE A 183      19.336 -11.360  -5.690  1.00 88.98           H  
ATOM   2752 HG13 ILE A 183      18.266 -12.135  -4.534  1.00 88.98           H  
ATOM   2753  CG2 ILE A 183      18.951 -12.882  -7.807  1.00 88.98           C  
ATOM   2754 HG21 ILE A 183      18.363 -13.294  -8.627  1.00 88.98           H  
ATOM   2755 HG22 ILE A 183      19.159 -11.836  -8.033  1.00 88.98           H  
ATOM   2756 HG23 ILE A 183      19.893 -13.427  -7.742  1.00 88.98           H  
ATOM   2757  CD1 ILE A 183      20.140 -13.159  -4.845  1.00 88.98           C  
ATOM   2758 HD11 ILE A 183      20.863 -13.322  -5.644  1.00 88.98           H  
ATOM   2759 HD12 ILE A 183      19.785 -14.121  -4.475  1.00 88.98           H  
ATOM   2760 HD13 ILE A 183      20.635 -12.624  -4.036  1.00 88.98           H  
ATOM   2761  N   GLY A 184      15.387 -14.029  -5.428  1.00 89.26           N  
ATOM   2762  H   GLY A 184      15.650 -14.651  -6.179  1.00 89.26           H  
ATOM   2763  CA  GLY A 184      14.398 -14.495  -4.444  1.00 89.26           C  
ATOM   2764  HA2 GLY A 184      14.305 -15.578  -4.526  1.00 89.26           H  
ATOM   2765  HA3 GLY A 184      13.430 -14.053  -4.680  1.00 89.26           H  
ATOM   2766  C   GLY A 184      14.728 -14.161  -2.979  1.00 89.26           C  
ATOM   2767  O   GLY A 184      13.816 -13.899  -2.196  1.00 89.26           O  
ATOM   2768  N   VAL A 185      16.017 -14.090  -2.611  1.00 92.88           N  
ATOM   2769  H   VAL A 185      16.726 -14.250  -3.313  1.00 92.88           H  
ATOM   2770  CA  VAL A 185      16.441 -13.701  -1.252  1.00 92.88           C  
ATOM   2771  HA  VAL A 185      15.895 -14.335  -0.553  1.00 92.88           H  
ATOM   2772  C   VAL A 185      16.058 -12.257  -0.910  1.00 92.88           C  
ATOM   2773  CB  VAL A 185      17.947 -13.962  -1.026  1.00 92.88           C  
ATOM   2774  HB  VAL A 185      18.205 -14.899  -1.521  1.00 92.88           H  
ATOM   2775  O   VAL A 185      15.728 -11.985   0.241  1.00 92.88           O  
ATOM   2776  CG1 VAL A 185      18.861 -12.867  -1.576  1.00 92.88           C  
ATOM   2777 HG11 VAL A 185      18.549 -12.598  -2.585  1.00 92.88           H  
ATOM   2778 HG12 VAL A 185      18.810 -11.974  -0.952  1.00 92.88           H  
ATOM   2779 HG13 VAL A 185      19.893 -13.219  -1.594  1.00 92.88           H  
ATOM   2780  CG2 VAL A 185      18.276 -14.121   0.459  1.00 92.88           C  
ATOM   2781 HG21 VAL A 185      19.335 -14.346   0.586  1.00 92.88           H  
ATOM   2782 HG22 VAL A 185      17.694 -14.940   0.882  1.00 92.88           H  
ATOM   2783 HG23 VAL A 185      18.042 -13.206   1.004  1.00 92.88           H  
ATOM   2784  N   ASN A 186      16.010 -11.349  -1.892  1.00 95.19           N  
ATOM   2785  H   ASN A 186      16.196 -11.633  -2.843  1.00 95.19           H  
ATOM   2786  CA  ASN A 186      15.620  -9.956  -1.667  1.00 95.19           C  
ATOM   2787  HA  ASN A 186      16.200  -9.561  -0.833  1.00 95.19           H  
ATOM   2788  C   ASN A 186      14.143  -9.850  -1.266  1.00 95.19           C  
ATOM   2789  CB  ASN A 186      15.920  -9.109  -2.917  1.00 95.19           C  
ATOM   2790  HB2 ASN A 186      15.679  -8.067  -2.702  1.00 95.19           H  
ATOM   2791  HB3 ASN A 186      15.297  -9.434  -3.750  1.00 95.19           H  
ATOM   2792  O   ASN A 186      13.801  -9.090  -0.365  1.00 95.19           O  
ATOM   2793  CG  ASN A 186      17.371  -9.166  -3.353  1.00 95.19           C  
ATOM   2794  ND2 ASN A 186      18.299  -8.789  -2.508  1.00 95.19           N  
ATOM   2795 HD21 ASN A 186      19.222  -8.705  -2.911  1.00 95.19           H  
ATOM   2796 HD22 ASN A 186      18.033  -8.266  -1.687  1.00 95.19           H  
ATOM   2797  OD1 ASN A 186      17.696  -9.584  -4.446  1.00 95.19           O  
ATOM   2798  N   HIS A 187      13.270 -10.666  -1.866  1.00 96.62           N  
ATOM   2799  H   HIS A 187      13.602 -11.262  -2.611  1.00 96.62           H  
ATOM   2800  CA  HIS A 187      11.856 -10.721  -1.481  1.00 96.62           C  
ATOM   2801  HA  HIS A 187      11.457  -9.707  -1.471  1.00 96.62           H  
ATOM   2802  C   HIS A 187      11.649 -11.306  -0.078  1.00 96.62           C  
ATOM   2803  CB  HIS A 187      11.068 -11.541  -2.505  1.00 96.62           C  
ATOM   2804  HB2 HIS A 187      10.056 -11.689  -2.127  1.00 96.62           H  
ATOM   2805  HB3 HIS A 187      11.529 -12.521  -2.629  1.00 96.62           H  
ATOM   2806  O   HIS A 187      10.706 -10.921   0.614  1.00 96.62           O  
ATOM   2807  CG  HIS A 187      10.955 -10.869  -3.844  1.00 96.62           C  
ATOM   2808  CD2 HIS A 187      11.732 -11.099  -4.947  1.00 96.62           C  
ATOM   2809  HD2 HIS A 187      12.558 -11.791  -5.020  1.00 96.62           H  
ATOM   2810  ND1 HIS A 187      10.038  -9.903  -4.189  1.00 96.62           N  
ATOM   2811  HD1 HIS A 187       9.373  -9.459  -3.572  1.00 96.62           H  
ATOM   2812  CE1 HIS A 187      10.244  -9.568  -5.472  1.00 96.62           C  
ATOM   2813  HE1 HIS A 187       9.697  -8.819  -6.025  1.00 96.62           H  
ATOM   2814  NE2 HIS A 187      11.266 -10.277  -5.969  1.00 96.62           N  
ATOM   2815  N   THR A 188      12.508 -12.235   0.353  1.00 96.37           N  
ATOM   2816  H   THR A 188      13.247 -12.537  -0.265  1.00 96.37           H  
ATOM   2817  CA  THR A 188      12.499 -12.740   1.735  1.00 96.37           C  
ATOM   2818  HA  THR A 188      11.476 -12.989   2.016  1.00 96.37           H  
ATOM   2819  C   THR A 188      12.940 -11.663   2.716  1.00 96.37           C  
ATOM   2820  CB  THR A 188      13.347 -14.010   1.877  1.00 96.37           C  
ATOM   2821  HB  THR A 188      14.375 -13.809   1.575  1.00 96.37           H  
ATOM   2822  O   THR A 188      12.196 -11.388   3.653  1.00 96.37           O  
ATOM   2823  CG2 THR A 188      13.338 -14.581   3.292  1.00 96.37           C  
ATOM   2824 HG21 THR A 188      13.879 -15.526   3.322  1.00 96.37           H  
ATOM   2825 HG22 THR A 188      13.838 -13.894   3.975  1.00 96.37           H  
ATOM   2826 HG23 THR A 188      12.317 -14.733   3.641  1.00 96.37           H  
ATOM   2827  OG1 THR A 188      12.803 -15.016   1.047  1.00 96.37           O  
ATOM   2828  HG1 THR A 188      13.429 -15.744   1.075  1.00 96.37           H  
ATOM   2829  N   ALA A 189      14.061 -10.990   2.443  1.00 96.99           N  
ATOM   2830  H   ALA A 189      14.625 -11.267   1.652  1.00 96.99           H  
ATOM   2831  CA  ALA A 189      14.563  -9.901   3.276  1.00 96.99           C  
ATOM   2832  HA  ALA A 189      14.762 -10.286   4.276  1.00 96.99           H  
ATOM   2833  C   ALA A 189      13.543  -8.756   3.413  1.00 96.99           C  
ATOM   2834  CB  ALA A 189      15.880  -9.408   2.669  1.00 96.99           C  
ATOM   2835  HB1 ALA A 189      16.306  -8.639   3.314  1.00 96.99           H  
ATOM   2836  HB2 ALA A 189      16.587 -10.235   2.598  1.00 96.99           H  
ATOM   2837  HB3 ALA A 189      15.709  -8.986   1.679  1.00 96.99           H  
ATOM   2838  O   ALA A 189      13.342  -8.234   4.505  1.00 96.99           O  
ATOM   2839  N   TYR A 190      12.826  -8.420   2.335  1.00 98.04           N  
ATOM   2840  H   TYR A 190      13.097  -8.792   1.435  1.00 98.04           H  
ATOM   2841  CA  TYR A 190      11.731  -7.455   2.403  1.00 98.04           C  
ATOM   2842  HA  TYR A 190      12.125  -6.504   2.762  1.00 98.04           H  
ATOM   2843  C   TYR A 190      10.624  -7.885   3.370  1.00 98.04           C  
ATOM   2844  CB  TYR A 190      11.131  -7.244   1.015  1.00 98.04           C  
ATOM   2845  HB2 TYR A 190      10.988  -8.216   0.543  1.00 98.04           H  
ATOM   2846  HB3 TYR A 190      11.836  -6.690   0.395  1.00 98.04           H  
ATOM   2847  O   TYR A 190      10.194  -7.077   4.185  1.00 98.04           O  
ATOM   2848  CG  TYR A 190       9.804  -6.506   1.041  1.00 98.04           C  
ATOM   2849  CD1 TYR A 190       8.671  -7.116   0.484  1.00 98.04           C  
ATOM   2850  HD1 TYR A 190       8.764  -8.137   0.146  1.00 98.04           H  
ATOM   2851  CD2 TYR A 190       9.680  -5.252   1.668  1.00 98.04           C  
ATOM   2852  HD2 TYR A 190      10.524  -4.827   2.191  1.00 98.04           H  
ATOM   2853  CE1 TYR A 190       7.451  -6.417   0.414  1.00 98.04           C  
ATOM   2854  HE1 TYR A 190       6.570  -6.844  -0.042  1.00 98.04           H  
ATOM   2855  CE2 TYR A 190       8.457  -4.555   1.632  1.00 98.04           C  
ATOM   2856  HE2 TYR A 190       8.368  -3.582   2.094  1.00 98.04           H  
ATOM   2857  OH  TYR A 190       6.174  -4.476   0.880  1.00 98.04           O  
ATOM   2858  HH  TYR A 190       6.163  -3.675   1.409  1.00 98.04           H  
ATOM   2859  CZ  TYR A 190       7.352  -5.129   0.973  1.00 98.04           C  
ATOM   2860  N   ARG A 191      10.154  -9.138   3.297  1.00 97.16           N  
ATOM   2861  H   ARG A 191      10.601  -9.778   2.656  1.00 97.16           H  
ATOM   2862  CA  ARG A 191       9.089  -9.626   4.189  1.00 97.16           C  
ATOM   2863  HA  ARG A 191       8.230  -8.958   4.121  1.00 97.16           H  
ATOM   2864  C   ARG A 191       9.513  -9.603   5.654  1.00 97.16           C  
ATOM   2865  CB  ARG A 191       8.645 -11.034   3.797  1.00 97.16           C  
ATOM   2866  HB2 ARG A 191       8.061 -11.452   4.617  1.00 97.16           H  
ATOM   2867  HB3 ARG A 191       9.525 -11.660   3.650  1.00 97.16           H  
ATOM   2868  O   ARG A 191       8.704  -9.233   6.494  1.00 97.16           O  
ATOM   2869  CG  ARG A 191       7.772 -11.028   2.536  1.00 97.16           C  
ATOM   2870  HG2 ARG A 191       6.916 -10.373   2.699  1.00 97.16           H  
ATOM   2871  HG3 ARG A 191       8.340 -10.658   1.683  1.00 97.16           H  
ATOM   2872  CD  ARG A 191       7.260 -12.443   2.259  1.00 97.16           C  
ATOM   2873  HD2 ARG A 191       6.744 -12.794   3.153  1.00 97.16           H  
ATOM   2874  HD3 ARG A 191       6.537 -12.416   1.443  1.00 97.16           H  
ATOM   2875  NE  ARG A 191       8.362 -13.378   1.971  1.00 97.16           N  
ATOM   2876  HE  ARG A 191       8.882 -13.714   2.769  1.00 97.16           H  
ATOM   2877  NH1 ARG A 191       8.248 -13.313  -0.321  1.00 97.16           N  
ATOM   2878 HH11 ARG A 191       7.495 -12.643  -0.259  1.00 97.16           H  
ATOM   2879 HH12 ARG A 191       8.617 -13.576  -1.223  1.00 97.16           H  
ATOM   2880  NH2 ARG A 191       9.851 -14.506   0.683  1.00 97.16           N  
ATOM   2881 HH21 ARG A 191      10.285 -14.672  -0.214  1.00 97.16           H  
ATOM   2882 HH22 ARG A 191      10.383 -14.772   1.499  1.00 97.16           H  
ATOM   2883  CZ  ARG A 191       8.815 -13.722   0.783  1.00 97.16           C  
ATOM   2884  N   GLU A 192      10.761  -9.962   5.941  1.00 96.94           N  
ATOM   2885  H   GLU A 192      11.362 -10.269   5.190  1.00 96.94           H  
ATOM   2886  CA  GLU A 192      11.328  -9.906   7.294  1.00 96.94           C  
ATOM   2887  HA  GLU A 192      10.680 -10.440   7.989  1.00 96.94           H  
ATOM   2888  C   GLU A 192      11.436  -8.463   7.800  1.00 96.94           C  
ATOM   2889  CB  GLU A 192      12.715 -10.569   7.292  1.00 96.94           C  
ATOM   2890  HB2 GLU A 192      13.200 -10.383   8.250  1.00 96.94           H  
ATOM   2891  HB3 GLU A 192      13.317 -10.117   6.504  1.00 96.94           H  
ATOM   2892  O   GLU A 192      11.052  -8.177   8.931  1.00 96.94           O  
ATOM   2893  CG  GLU A 192      12.633 -12.089   7.074  1.00 96.94           C  
ATOM   2894  HG2 GLU A 192      12.136 -12.535   7.936  1.00 96.94           H  
ATOM   2895  HG3 GLU A 192      12.018 -12.297   6.199  1.00 96.94           H  
ATOM   2896  CD  GLU A 192      14.002 -12.762   6.872  1.00 96.94           C  
ATOM   2897  OE1 GLU A 192      14.001 -14.008   6.738  1.00 96.94           O  
ATOM   2898  OE2 GLU A 192      15.031 -12.053   6.795  1.00 96.94           O  
ATOM   2899  N   ALA A 193      11.900  -7.540   6.951  1.00 97.76           N  
ATOM   2900  H   ALA A 193      12.246  -7.838   6.050  1.00 97.76           H  
ATOM   2901  CA  ALA A 193      12.024  -6.132   7.307  1.00 97.76           C  
ATOM   2902  HA  ALA A 193      12.566  -6.057   8.249  1.00 97.76           H  
ATOM   2903  C   ALA A 193      10.654  -5.472   7.516  1.00 97.76           C  
ATOM   2904  CB  ALA A 193      12.840  -5.423   6.218  1.00 97.76           C  
ATOM   2905  HB1 ALA A 193      13.819  -5.895   6.127  1.00 97.76           H  
ATOM   2906  HB2 ALA A 193      12.325  -5.479   5.259  1.00 97.76           H  
ATOM   2907  HB3 ALA A 193      12.977  -4.377   6.493  1.00 97.76           H  
ATOM   2908  O   ALA A 193      10.429  -4.813   8.528  1.00 97.76           O  
ATOM   2909  N   ILE A 194       9.718  -5.666   6.583  1.00 97.95           N  
ATOM   2910  H   ILE A 194       9.949  -6.235   5.781  1.00 97.95           H  
ATOM   2911  CA  ILE A 194       8.421  -4.983   6.614  1.00 97.95           C  
ATOM   2912  HA  ILE A 194       8.637  -3.946   6.872  1.00 97.95           H  
ATOM   2913  C   ILE A 194       7.495  -5.513   7.706  1.00 97.95           C  
ATOM   2914  CB  ILE A 194       7.757  -5.015   5.225  1.00 97.95           C  
ATOM   2915  HB  ILE A 194       8.532  -4.837   4.479  1.00 97.95           H  
ATOM   2916  O   ILE A 194       6.614  -4.796   8.166  1.00 97.95           O  
ATOM   2917  CG1 ILE A 194       6.694  -3.918   5.058  1.00 97.95           C  
ATOM   2918 HG12 ILE A 194       5.902  -4.046   5.795  1.00 97.95           H  
ATOM   2919 HG13 ILE A 194       6.252  -4.048   4.070  1.00 97.95           H  
ATOM   2920  CG2 ILE A 194       7.098  -6.370   4.916  1.00 97.95           C  
ATOM   2921 HG21 ILE A 194       7.779  -7.173   5.196  1.00 97.95           H  
ATOM   2922 HG22 ILE A 194       6.884  -6.436   3.849  1.00 97.95           H  
ATOM   2923 HG23 ILE A 194       6.171  -6.482   5.479  1.00 97.95           H  
ATOM   2924  CD1 ILE A 194       7.231  -2.485   5.166  1.00 97.95           C  
ATOM   2925 HD11 ILE A 194       8.035  -2.329   4.445  1.00 97.95           H  
ATOM   2926 HD12 ILE A 194       7.595  -2.274   6.171  1.00 97.95           H  
ATOM   2927 HD13 ILE A 194       6.419  -1.790   4.955  1.00 97.95           H  
ATOM   2928  N   GLU A 195       7.700  -6.745   8.169  1.00 95.93           N  
ATOM   2929  H   GLU A 195       8.435  -7.303   7.758  1.00 95.93           H  
ATOM   2930  CA  GLU A 195       6.940  -7.326   9.275  1.00 95.93           C  
ATOM   2931  HA  GLU A 195       5.881  -7.288   9.022  1.00 95.93           H  
ATOM   2932  C   GLU A 195       7.112  -6.551  10.590  1.00 95.93           C  
ATOM   2933  CB  GLU A 195       7.355  -8.794   9.392  1.00 95.93           C  
ATOM   2934  HB2 GLU A 195       8.429  -8.864   9.566  1.00 95.93           H  
ATOM   2935  HB3 GLU A 195       7.115  -9.258   8.435  1.00 95.93           H  
ATOM   2936  O   GLU A 195       6.222  -6.604  11.439  1.00 95.93           O  
ATOM   2937  CG  GLU A 195       6.622  -9.578  10.481  1.00 95.93           C  
ATOM   2938  HG2 GLU A 195       5.554  -9.375  10.400  1.00 95.93           H  
ATOM   2939  HG3 GLU A 195       6.967  -9.247  11.460  1.00 95.93           H  
ATOM   2940  CD  GLU A 195       6.846 -11.087  10.344  1.00 95.93           C  
ATOM   2941  OE1 GLU A 195       6.286 -11.842  11.161  1.00 95.93           O  
ATOM   2942  OE2 GLU A 195       7.378 -11.588   9.330  1.00 95.93           O  
ATOM   2943  N   LEU A 196       8.187  -5.772  10.732  1.00 95.12           N  
ATOM   2944  H   LEU A 196       8.870  -5.763   9.988  1.00 95.12           H  
ATOM   2945  CA  LEU A 196       8.422  -4.884  11.875  1.00 95.12           C  
ATOM   2946  HA  LEU A 196       8.099  -5.389  12.786  1.00 95.12           H  
ATOM   2947  C   LEU A 196       7.626  -3.568  11.811  1.00 95.12           C  
ATOM   2948  CB  LEU A 196       9.930  -4.595  11.974  1.00 95.12           C  
ATOM   2949  HB2 LEU A 196      10.104  -3.958  12.841  1.00 95.12           H  
ATOM   2950  HB3 LEU A 196      10.230  -4.032  11.090  1.00 95.12           H  
ATOM   2951  O   LEU A 196       7.650  -2.800  12.769  1.00 95.12           O  
ATOM   2952  CG  LEU A 196      10.823  -5.843  12.092  1.00 95.12           C  
ATOM   2953  HG  LEU A 196      10.681  -6.487  11.225  1.00 95.12           H  
ATOM   2954  CD1 LEU A 196      12.290  -5.414  12.123  1.00 95.12           C  
ATOM   2955 HD11 LEU A 196      12.478  -4.777  12.987  1.00 95.12           H  
ATOM   2956 HD12 LEU A 196      12.927  -6.297  12.166  1.00 95.12           H  
ATOM   2957 HD13 LEU A 196      12.520  -4.864  11.211  1.00 95.12           H  
ATOM   2958  CD2 LEU A 196      10.526  -6.647  13.361  1.00 95.12           C  
ATOM   2959 HD21 LEU A 196       9.518  -7.058  13.307  1.00 95.12           H  
ATOM   2960 HD22 LEU A 196      11.228  -7.478  13.437  1.00 95.12           H  
ATOM   2961 HD23 LEU A 196      10.615  -6.008  14.239  1.00 95.12           H  
ATOM   2962  N   HIS A 197       6.935  -3.301  10.702  1.00 95.56           N  
ATOM   2963  H   HIS A 197       6.919  -3.990   9.963  1.00 95.56           H  
ATOM   2964  CA  HIS A 197       6.162  -2.081  10.482  1.00 95.56           C  
ATOM   2965  HA  HIS A 197       6.295  -1.402  11.325  1.00 95.56           H  
ATOM   2966  C   HIS A 197       4.674  -2.388  10.352  1.00 95.56           C  
ATOM   2967  CB  HIS A 197       6.647  -1.375   9.215  1.00 95.56           C  
ATOM   2968  HB2 HIS A 197       6.022  -0.497   9.057  1.00 95.56           H  
ATOM   2969  HB3 HIS A 197       6.516  -2.038   8.360  1.00 95.56           H  
ATOM   2970  O   HIS A 197       4.296  -3.445   9.846  1.00 95.56           O  
ATOM   2971  CG  HIS A 197       8.082  -0.926   9.272  1.00 95.56           C  
ATOM   2972  CD2 HIS A 197       9.189  -1.690   9.025  1.00 95.56           C  
ATOM   2973  HD2 HIS A 197       9.188  -2.739   8.769  1.00 95.56           H  
ATOM   2974  ND1 HIS A 197       8.522   0.342   9.569  1.00 95.56           N  
ATOM   2975  HD1 HIS A 197       7.946   1.142   9.790  1.00 95.56           H  
ATOM   2976  CE1 HIS A 197       9.863   0.341   9.502  1.00 95.56           C  
ATOM   2977  HE1 HIS A 197      10.493   1.200   9.677  1.00 95.56           H  
ATOM   2978  NE2 HIS A 197      10.316  -0.875   9.164  1.00 95.56           N  
ATOM   2979  N   ASP A 198       3.826  -1.440  10.744  1.00 92.43           N  
ATOM   2980  H   ASP A 198       4.188  -0.594  11.162  1.00 92.43           H  
ATOM   2981  CA  ASP A 198       2.385  -1.519  10.525  1.00 92.43           C  
ATOM   2982  HA  ASP A 198       2.100  -2.569  10.460  1.00 92.43           H  
ATOM   2983  C   ASP A 198       1.977  -0.885   9.197  1.00 92.43           C  
ATOM   2984  CB  ASP A 198       1.623  -0.918  11.708  1.00 92.43           C  
ATOM   2985  HB2 ASP A 198       2.007   0.080  11.921  1.00 92.43           H  
ATOM   2986  HB3 ASP A 198       0.569  -0.830  11.442  1.00 92.43           H  
ATOM   2987  O   ASP A 198       2.375   0.227   8.855  1.00 92.43           O  
ATOM   2988  CG  ASP A 198       1.728  -1.809  12.947  1.00 92.43           C  
ATOM   2989  OD1 ASP A 198       1.677  -3.059  12.770  1.00 92.43           O  
ATOM   2990  OD2 ASP A 198       1.810  -1.235  14.050  1.00 92.43           O  
ATOM   2991  N   PHE A 199       1.158  -1.612   8.445  1.00 95.99           N  
ATOM   2992  H   PHE A 199       0.864  -2.518   8.781  1.00 95.99           H  
ATOM   2993  CA  PHE A 199       0.620  -1.197   7.157  1.00 95.99           C  
ATOM   2994  HA  PHE A 199       0.474  -0.117   7.173  1.00 95.99           H  
ATOM   2995  C   PHE A 199      -0.750  -1.842   6.932  1.00 95.99           C  
ATOM   2996  CB  PHE A 199       1.615  -1.535   6.033  1.00 95.99           C  
ATOM   2997  HB2 PHE A 199       2.514  -0.935   6.177  1.00 95.99           H  
ATOM   2998  HB3 PHE A 199       1.186  -1.241   5.075  1.00 95.99           H  
ATOM   2999  O   PHE A 199      -1.064  -2.877   7.517  1.00 95.99           O  
ATOM   3000  CG  PHE A 199       2.024  -2.994   5.967  1.00 95.99           C  
ATOM   3001  CD1 PHE A 199       3.107  -3.457   6.736  1.00 95.99           C  
ATOM   3002  HD1 PHE A 199       3.659  -2.773   7.365  1.00 95.99           H  
ATOM   3003  CD2 PHE A 199       1.309  -3.897   5.157  1.00 95.99           C  
ATOM   3004  HD2 PHE A 199       0.472  -3.548   4.571  1.00 95.99           H  
ATOM   3005  CE1 PHE A 199       3.457  -4.816   6.719  1.00 95.99           C  
ATOM   3006  HE1 PHE A 199       4.267  -5.163   7.343  1.00 95.99           H  
ATOM   3007  CE2 PHE A 199       1.681  -5.253   5.117  1.00 95.99           C  
ATOM   3008  HE2 PHE A 199       1.130  -5.943   4.495  1.00 95.99           H  
ATOM   3009  CZ  PHE A 199       2.748  -5.715   5.907  1.00 95.99           C  
ATOM   3010  HZ  PHE A 199       3.016  -6.761   5.907  1.00 95.99           H  
ATOM   3011  N   ASP A 200      -1.569  -1.227   6.085  1.00 95.76           N  
ATOM   3012  H   ASP A 200      -1.253  -0.371   5.651  1.00 95.76           H  
ATOM   3013  CA  ASP A 200      -2.928  -1.677   5.783  1.00 95.76           C  
ATOM   3014  HA  ASP A 200      -3.336  -2.238   6.624  1.00 95.76           H  
ATOM   3015  C   ASP A 200      -2.983  -2.567   4.537  1.00 95.76           C  
ATOM   3016  CB  ASP A 200      -3.810  -0.453   5.535  1.00 95.76           C  
ATOM   3017  HB2 ASP A 200      -4.799  -0.812   5.253  1.00 95.76           H  
ATOM   3018  HB3 ASP A 200      -3.409   0.114   4.694  1.00 95.76           H  
ATOM   3019  O   ASP A 200      -3.765  -3.522   4.471  1.00 95.76           O  
ATOM   3020  CG  ASP A 200      -3.947   0.466   6.745  1.00 95.76           C  
ATOM   3021  OD1 ASP A 200      -4.624   0.042   7.711  1.00 95.76           O  
ATOM   3022  OD2 ASP A 200      -3.464   1.618   6.646  1.00 95.76           O  
ATOM   3023  N   ALA A 201      -2.163  -2.239   3.533  1.00 97.88           N  
ATOM   3024  H   ALA A 201      -1.536  -1.457   3.661  1.00 97.88           H  
ATOM   3025  CA  ALA A 201      -2.123  -2.960   2.272  1.00 97.88           C  
ATOM   3026  HA  ALA A 201      -2.510  -3.958   2.476  1.00 97.88           H  
ATOM   3027  C   ALA A 201      -0.702  -3.130   1.725  1.00 97.88           C  
ATOM   3028  CB  ALA A 201      -3.050  -2.282   1.253  1.00 97.88           C  
ATOM   3029  HB1 ALA A 201      -3.150  -2.915   0.371  1.00 97.88           H  
ATOM   3030  HB2 ALA A 201      -4.037  -2.128   1.688  1.00 97.88           H  
ATOM   3031  HB3 ALA A 201      -2.627  -1.323   0.952  1.00 97.88           H  
ATOM   3032  O   ALA A 201       0.186  -2.320   1.987  1.00 97.88           O  
ATOM   3033  N   MET A 202      -0.500  -4.177   0.927  1.00 98.72           N  
ATOM   3034  H   MET A 202      -1.285  -4.792   0.762  1.00 98.72           H  
ATOM   3035  CA  MET A 202       0.763  -4.471   0.251  1.00 98.72           C  
ATOM   3036  HA  MET A 202       1.462  -3.652   0.425  1.00 98.72           H  
ATOM   3037  C   MET A 202       0.543  -4.588  -1.258  1.00 98.72           C  
ATOM   3038  CB  MET A 202       1.386  -5.736   0.862  1.00 98.72           C  
ATOM   3039  HB2 MET A 202       0.658  -6.546   0.843  1.00 98.72           H  
ATOM   3040  HB3 MET A 202       1.628  -5.528   1.904  1.00 98.72           H  
ATOM   3041  O   MET A 202      -0.248  -5.418  -1.704  1.00 98.72           O  
ATOM   3042  CG  MET A 202       2.660  -6.192   0.132  1.00 98.72           C  
ATOM   3043  HG2 MET A 202       2.404  -6.435  -0.899  1.00 98.72           H  
ATOM   3044  HG3 MET A 202       3.379  -5.373   0.107  1.00 98.72           H  
ATOM   3045  SD  MET A 202       3.464  -7.655   0.849  1.00 98.72           S  
ATOM   3046  CE  MET A 202       4.101  -6.961   2.398  1.00 98.72           C  
ATOM   3047  HE1 MET A 202       4.690  -6.068   2.187  1.00 98.72           H  
ATOM   3048  HE2 MET A 202       3.277  -6.698   3.061  1.00 98.72           H  
ATOM   3049  HE3 MET A 202       4.745  -7.692   2.886  1.00 98.72           H  
ATOM   3050  N   ALA A 203       1.266  -3.793  -2.047  1.00 98.76           N  
ATOM   3051  H   ALA A 203       1.936  -3.171  -1.617  1.00 98.76           H  
ATOM   3052  CA  ALA A 203       1.319  -3.950  -3.496  1.00 98.76           C  
ATOM   3053  HA  ALA A 203       0.351  -4.298  -3.857  1.00 98.76           H  
ATOM   3054  C   ALA A 203       2.386  -4.982  -3.876  1.00 98.76           C  
ATOM   3055  CB  ALA A 203       1.612  -2.599  -4.156  1.00 98.76           C  
ATOM   3056  HB1 ALA A 203       2.588  -2.236  -3.834  1.00 98.76           H  
ATOM   3057  HB2 ALA A 203       0.858  -1.863  -3.877  1.00 98.76           H  
ATOM   3058  HB3 ALA A 203       1.616  -2.712  -5.241  1.00 98.76           H  
ATOM   3059  O   ALA A 203       3.544  -4.869  -3.468  1.00 98.76           O  
ATOM   3060  N   VAL A 204       2.014  -5.950  -4.713  1.00 98.40           N  
ATOM   3061  H   VAL A 204       1.036  -6.042  -4.949  1.00 98.40           H  
ATOM   3062  CA  VAL A 204       2.935  -6.931  -5.301  1.00 98.40           C  
ATOM   3063  HA  VAL A 204       3.952  -6.735  -4.961  1.00 98.40           H  
ATOM   3064  C   VAL A 204       2.897  -6.780  -6.823  1.00 98.40           C  
ATOM   3065  CB  VAL A 204       2.584  -8.356  -4.848  1.00 98.40           C  
ATOM   3066  HB  VAL A 204       1.591  -8.607  -5.220  1.00 98.40           H  
ATOM   3067  O   VAL A 204       2.205  -7.543  -7.499  1.00 98.40           O  
ATOM   3068  CG1 VAL A 204       3.599  -9.391  -5.361  1.00 98.40           C  
ATOM   3069 HG11 VAL A 204       3.603  -9.417  -6.451  1.00 98.40           H  
ATOM   3070 HG12 VAL A 204       3.320 -10.383  -5.006  1.00 98.40           H  
ATOM   3071 HG13 VAL A 204       4.598  -9.144  -5.001  1.00 98.40           H  
ATOM   3072  CG2 VAL A 204       2.559  -8.474  -3.324  1.00 98.40           C  
ATOM   3073 HG21 VAL A 204       3.532  -8.220  -2.905  1.00 98.40           H  
ATOM   3074 HG22 VAL A 204       1.801  -7.811  -2.907  1.00 98.40           H  
ATOM   3075 HG23 VAL A 204       2.298  -9.500  -3.063  1.00 98.40           H  
ATOM   3076  N   PRO A 205       3.627  -5.799  -7.384  1.00 97.91           N  
ATOM   3077  CA  PRO A 205       3.636  -5.513  -8.818  1.00 97.91           C  
ATOM   3078  HA  PRO A 205       2.626  -5.602  -9.220  1.00 97.91           H  
ATOM   3079  C   PRO A 205       4.540  -6.494  -9.588  1.00 97.91           C  
ATOM   3080  CB  PRO A 205       4.074  -4.048  -8.913  1.00 97.91           C  
ATOM   3081  HB2 PRO A 205       4.519  -3.793  -9.875  1.00 97.91           H  
ATOM   3082  HB3 PRO A 205       3.222  -3.398  -8.716  1.00 97.91           H  
ATOM   3083  O   PRO A 205       5.407  -6.091 -10.359  1.00 97.91           O  
ATOM   3084  CG  PRO A 205       5.074  -3.939  -7.764  1.00 97.91           C  
ATOM   3085  HG2 PRO A 205       5.183  -2.909  -7.426  1.00 97.91           H  
ATOM   3086  HG3 PRO A 205       6.035  -4.356  -8.066  1.00 97.91           H  
ATOM   3087  CD  PRO A 205       4.443  -4.811  -6.683  1.00 97.91           C  
ATOM   3088  HD2 PRO A 205       5.219  -5.283  -6.081  1.00 97.91           H  
ATOM   3089  HD3 PRO A 205       3.804  -4.187  -6.059  1.00 97.91           H  
ATOM   3090  N   TYR A 206       4.347  -7.798  -9.373  1.00 96.78           N  
ATOM   3091  H   TYR A 206       3.574  -8.059  -8.778  1.00 96.78           H  
ATOM   3092  CA  TYR A 206       5.085  -8.877 -10.032  1.00 96.78           C  
ATOM   3093  HA  TYR A 206       5.639  -8.474 -10.880  1.00 96.78           H  
ATOM   3094  C   TYR A 206       4.106  -9.927 -10.541  1.00 96.78           C  
ATOM   3095  CB  TYR A 206       6.091  -9.527  -9.070  1.00 96.78           C  
ATOM   3096  HB2 TYR A 206       5.546  -9.978  -8.241  1.00 96.78           H  
ATOM   3097  HB3 TYR A 206       6.610 -10.329  -9.594  1.00 96.78           H  
ATOM   3098  O   TYR A 206       3.252 -10.397  -9.790  1.00 96.78           O  
ATOM   3099  CG  TYR A 206       7.120  -8.566  -8.517  1.00 96.78           C  
ATOM   3100  CD1 TYR A 206       8.305  -8.303  -9.233  1.00 96.78           C  
ATOM   3101  HD1 TYR A 206       8.516  -8.821 -10.157  1.00 96.78           H  
ATOM   3102  CD2 TYR A 206       6.858  -7.892  -7.309  1.00 96.78           C  
ATOM   3103  HD2 TYR A 206       5.943  -8.089  -6.771  1.00 96.78           H  
ATOM   3104  CE1 TYR A 206       9.209  -7.332  -8.763  1.00 96.78           C  
ATOM   3105  HE1 TYR A 206      10.111  -7.105  -9.311  1.00 96.78           H  
ATOM   3106  CE2 TYR A 206       7.751  -6.914  -6.844  1.00 96.78           C  
ATOM   3107  HE2 TYR A 206       7.532  -6.358  -5.944  1.00 96.78           H  
ATOM   3108  OH  TYR A 206       9.717  -5.609  -7.181  1.00 96.78           O  
ATOM   3109  HH  TYR A 206       9.340  -5.157  -6.423  1.00 96.78           H  
ATOM   3110  CZ  TYR A 206       8.912  -6.615  -7.588  1.00 96.78           C  
ATOM   3111  N   ASP A 207       4.250 -10.331 -11.804  1.00 96.08           N  
ATOM   3112  H   ASP A 207       4.933  -9.878 -12.395  1.00 96.08           H  
ATOM   3113  CA  ASP A 207       3.385 -11.360 -12.394  1.00 96.08           C  
ATOM   3114  HA  ASP A 207       2.451 -11.352 -11.832  1.00 96.08           H  
ATOM   3115  C   ASP A 207       3.942 -12.787 -12.255  1.00 96.08           C  
ATOM   3116  CB  ASP A 207       3.039 -10.999 -13.845  1.00 96.08           C  
ATOM   3117  HB2 ASP A 207       3.864 -11.292 -14.495  1.00 96.08           H  
ATOM   3118  HB3 ASP A 207       2.919  -9.918 -13.921  1.00 96.08           H  
ATOM   3119  O   ASP A 207       3.258 -13.760 -12.570  1.00 96.08           O  
ATOM   3120  CG  ASP A 207       1.732 -11.651 -14.322  1.00 96.08           C  
ATOM   3121  OD1 ASP A 207       0.869 -11.984 -13.467  1.00 96.08           O  
ATOM   3122  OD2 ASP A 207       1.564 -11.770 -15.553  1.00 96.08           O  
ATOM   3123  N   ASP A 208       5.159 -12.937 -11.724  1.00 95.80           N  
ATOM   3124  H   ASP A 208       5.667 -12.111 -11.439  1.00 95.80           H  
ATOM   3125  CA  ASP A 208       5.755 -14.247 -11.469  1.00 95.80           C  
ATOM   3126  HA  ASP A 208       5.792 -14.776 -12.421  1.00 95.80           H  
ATOM   3127  C   ASP A 208       4.921 -15.049 -10.439  1.00 95.80           C  
ATOM   3128  CB  ASP A 208       7.210 -14.109 -11.019  1.00 95.80           C  
ATOM   3129  HB2 ASP A 208       7.252 -13.492 -10.121  1.00 95.80           H  
ATOM   3130  HB3 ASP A 208       7.793 -13.627 -11.804  1.00 95.80           H  
ATOM   3131  O   ASP A 208       4.711 -14.587  -9.309  1.00 95.80           O  
ATOM   3132  CG  ASP A 208       7.782 -15.497 -10.728  1.00 95.80           C  
ATOM   3133  OD1 ASP A 208       7.674 -15.932  -9.560  1.00 95.80           O  
ATOM   3134  OD2 ASP A 208       8.187 -16.189 -11.682  1.00 95.80           O  
ATOM   3135  N   PRO A 209       4.439 -16.262 -10.780  1.00 95.14           N  
ATOM   3136  CA  PRO A 209       3.601 -17.060  -9.885  1.00 95.14           C  
ATOM   3137  HA  PRO A 209       2.696 -16.494  -9.664  1.00 95.14           H  
ATOM   3138  C   PRO A 209       4.280 -17.447  -8.567  1.00 95.14           C  
ATOM   3139  CB  PRO A 209       3.234 -18.315 -10.683  1.00 95.14           C  
ATOM   3140  HB2 PRO A 209       2.232 -18.668 -10.439  1.00 95.14           H  
ATOM   3141  HB3 PRO A 209       3.966 -19.103 -10.505  1.00 95.14           H  
ATOM   3142  O   PRO A 209       3.597 -17.558  -7.545  1.00 95.14           O  
ATOM   3143  CG  PRO A 209       3.335 -17.862 -12.136  1.00 95.14           C  
ATOM   3144  HG2 PRO A 209       3.536 -18.694 -12.811  1.00 95.14           H  
ATOM   3145  HG3 PRO A 209       2.422 -17.341 -12.423  1.00 95.14           H  
ATOM   3146  CD  PRO A 209       4.494 -16.874 -12.100  1.00 95.14           C  
ATOM   3147  HD2 PRO A 209       5.443 -17.397 -12.219  1.00 95.14           H  
ATOM   3148  HD3 PRO A 209       4.359 -16.146 -12.900  1.00 95.14           H  
ATOM   3149  N   THR A 210       5.602 -17.643  -8.576  1.00 95.11           N  
ATOM   3150  H   THR A 210       6.129 -17.384  -9.398  1.00 95.11           H  
ATOM   3151  CA  THR A 210       6.372 -17.995  -7.377  1.00 95.11           C  
ATOM   3152  HA  THR A 210       5.885 -18.836  -6.885  1.00 95.11           H  
ATOM   3153  C   THR A 210       6.372 -16.814  -6.422  1.00 95.11           C  
ATOM   3154  CB  THR A 210       7.820 -18.405  -7.701  1.00 95.11           C  
ATOM   3155  HB  THR A 210       8.413 -17.535  -7.984  1.00 95.11           H  
ATOM   3156  O   THR A 210       5.967 -16.969  -5.270  1.00 95.11           O  
ATOM   3157  CG2 THR A 210       8.505 -19.057  -6.502  1.00 95.11           C  
ATOM   3158 HG21 THR A 210       7.942 -19.935  -6.186  1.00 95.11           H  
ATOM   3159 HG22 THR A 210       8.571 -18.348  -5.677  1.00 95.11           H  
ATOM   3160 HG23 THR A 210       9.512 -19.362  -6.788  1.00 95.11           H  
ATOM   3161  OG1 THR A 210       7.842 -19.333  -8.758  1.00 95.11           O  
ATOM   3162  HG1 THR A 210       8.001 -18.813  -9.549  1.00 95.11           H  
ATOM   3163  N   ILE A 211       6.711 -15.619  -6.909  1.00 95.94           N  
ATOM   3164  H   ILE A 211       7.008 -15.574  -7.874  1.00 95.94           H  
ATOM   3165  CA  ILE A 211       6.683 -14.378  -6.131  1.00 95.94           C  
ATOM   3166  HA  ILE A 211       7.352 -14.495  -5.278  1.00 95.94           H  
ATOM   3167  C   ILE A 211       5.279 -14.139  -5.559  1.00 95.94           C  
ATOM   3168  CB  ILE A 211       7.208 -13.197  -6.984  1.00 95.94           C  
ATOM   3169  HB  ILE A 211       6.657 -13.156  -7.924  1.00 95.94           H  
ATOM   3170  O   ILE A 211       5.140 -13.985  -4.341  1.00 95.94           O  
ATOM   3171  CG1 ILE A 211       8.714 -13.397  -7.281  1.00 95.94           C  
ATOM   3172 HG12 ILE A 211       9.265 -13.424  -6.340  1.00 95.94           H  
ATOM   3173 HG13 ILE A 211       8.861 -14.358  -7.775  1.00 95.94           H  
ATOM   3174  CG2 ILE A 211       6.992 -11.874  -6.239  1.00 95.94           C  
ATOM   3175 HG21 ILE A 211       7.486 -11.942  -5.269  1.00 95.94           H  
ATOM   3176 HG22 ILE A 211       7.412 -11.038  -6.798  1.00 95.94           H  
ATOM   3177 HG23 ILE A 211       5.928 -11.669  -6.121  1.00 95.94           H  
ATOM   3178  CD1 ILE A 211       9.349 -12.326  -8.179  1.00 95.94           C  
ATOM   3179 HD11 ILE A 211       9.384 -11.361  -7.674  1.00 95.94           H  
ATOM   3180 HD12 ILE A 211      10.372 -12.619  -8.415  1.00 95.94           H  
ATOM   3181 HD13 ILE A 211       8.788 -12.224  -9.108  1.00 95.94           H  
ATOM   3182  N   LYS A 212       4.231 -14.206  -6.398  1.00 96.82           N  
ATOM   3183  H   LYS A 212       4.425 -14.331  -7.382  1.00 96.82           H  
ATOM   3184  CA  LYS A 212       2.830 -14.045  -5.961  1.00 96.82           C  
ATOM   3185  HA  LYS A 212       2.711 -13.048  -5.537  1.00 96.82           H  
ATOM   3186  C   LYS A 212       2.466 -15.020  -4.839  1.00 96.82           C  
ATOM   3187  CB  LYS A 212       1.866 -14.184  -7.158  1.00 96.82           C  
ATOM   3188  HB2 LYS A 212       2.073 -15.108  -7.699  1.00 96.82           H  
ATOM   3189  HB3 LYS A 212       0.845 -14.225  -6.779  1.00 96.82           H  
ATOM   3190  O   LYS A 212       1.918 -14.603  -3.820  1.00 96.82           O  
ATOM   3191  CG  LYS A 212       1.975 -12.981  -8.110  1.00 96.82           C  
ATOM   3192  HG2 LYS A 212       1.859 -12.072  -7.520  1.00 96.82           H  
ATOM   3193  HG3 LYS A 212       2.966 -12.948  -8.561  1.00 96.82           H  
ATOM   3194  CD  LYS A 212       0.920 -12.936  -9.227  1.00 96.82           C  
ATOM   3195  HD2 LYS A 212       1.038 -11.977  -9.730  1.00 96.82           H  
ATOM   3196  HD3 LYS A 212      -0.074 -12.953  -8.779  1.00 96.82           H  
ATOM   3197  CE  LYS A 212       1.031 -14.039 -10.287  1.00 96.82           C  
ATOM   3198  HE2 LYS A 212       2.069 -14.109 -10.613  1.00 96.82           H  
ATOM   3199  HE3 LYS A 212       0.744 -14.989  -9.837  1.00 96.82           H  
ATOM   3200  NZ  LYS A 212       0.166 -13.720 -11.458  1.00 96.82           N  
ATOM   3201  HZ1 LYS A 212      -0.731 -13.341 -11.190  1.00 96.82           H  
ATOM   3202  HZ2 LYS A 212       0.054 -14.489 -12.103  1.00 96.82           H  
ATOM   3203  HZ3 LYS A 212       0.578 -12.992 -12.024  1.00 96.82           H  
ATOM   3204  N   SER A 213       2.823 -16.299  -4.981  1.00 96.82           N  
ATOM   3205  H   SER A 213       3.276 -16.571  -5.842  1.00 96.82           H  
ATOM   3206  CA  SER A 213       2.493 -17.335  -3.992  1.00 96.82           C  
ATOM   3207  HA  SER A 213       1.412 -17.333  -3.854  1.00 96.82           H  
ATOM   3208  C   SER A 213       3.123 -17.085  -2.619  1.00 96.82           C  
ATOM   3209  CB  SER A 213       2.876 -18.724  -4.513  1.00 96.82           C  
ATOM   3210  HB2 SER A 213       2.496 -18.847  -5.527  1.00 96.82           H  
ATOM   3211  HB3 SER A 213       2.391 -19.478  -3.893  1.00 96.82           H  
ATOM   3212  O   SER A 213       2.448 -17.240  -1.600  1.00 96.82           O  
ATOM   3213  OG  SER A 213       4.274 -18.953  -4.482  1.00 96.82           O  
ATOM   3214  HG  SER A 213       4.745 -18.244  -4.926  1.00 96.82           H  
ATOM   3215  N   VAL A 214       4.385 -16.642  -2.568  1.00 96.66           N  
ATOM   3216  H   VAL A 214       4.894 -16.515  -3.431  1.00 96.66           H  
ATOM   3217  CA  VAL A 214       5.081 -16.435  -1.291  1.00 96.66           C  
ATOM   3218  HA  VAL A 214       4.879 -17.296  -0.654  1.00 96.66           H  
ATOM   3219  C   VAL A 214       4.534 -15.206  -0.565  1.00 96.66           C  
ATOM   3220  CB  VAL A 214       6.604 -16.341  -1.486  1.00 96.66           C  
ATOM   3221  HB  VAL A 214       6.859 -15.429  -2.026  1.00 96.66           H  
ATOM   3222  O   VAL A 214       4.412 -15.204   0.659  1.00 96.66           O  
ATOM   3223  CG1 VAL A 214       7.277 -16.344  -0.115  1.00 96.66           C  
ATOM   3224 HG11 VAL A 214       7.001 -17.245   0.433  1.00 96.66           H  
ATOM   3225 HG12 VAL A 214       8.359 -16.348  -0.241  1.00 96.66           H  
ATOM   3226 HG13 VAL A 214       6.955 -15.488   0.477  1.00 96.66           H  
ATOM   3227  CG2 VAL A 214       7.209 -17.559  -2.198  1.00 96.66           C  
ATOM   3228 HG21 VAL A 214       6.728 -17.732  -3.161  1.00 96.66           H  
ATOM   3229 HG22 VAL A 214       7.063 -18.457  -1.599  1.00 96.66           H  
ATOM   3230 HG23 VAL A 214       8.275 -17.410  -2.371  1.00 96.66           H  
ATOM   3231  N   TYR A 215       4.145 -14.174  -1.308  1.00 97.76           N  
ATOM   3232  H   TYR A 215       4.279 -14.219  -2.308  1.00 97.76           H  
ATOM   3233  CA  TYR A 215       3.495 -12.991  -0.754  1.00 97.76           C  
ATOM   3234  HA  TYR A 215       4.059 -12.649   0.114  1.00 97.76           H  
ATOM   3235  C   TYR A 215       2.063 -13.262  -0.264  1.00 97.76           C  
ATOM   3236  CB  TYR A 215       3.551 -11.914  -1.831  1.00 97.76           C  
ATOM   3237  HB2 TYR A 215       2.749 -11.193  -1.670  1.00 97.76           H  
ATOM   3238  HB3 TYR A 215       3.351 -12.361  -2.805  1.00 97.76           H  
ATOM   3239  O   TYR A 215       1.685 -12.808   0.816  1.00 97.76           O  
ATOM   3240  CG  TYR A 215       4.846 -11.139  -1.868  1.00 97.76           C  
ATOM   3241  CD1 TYR A 215       5.294 -10.430  -0.736  1.00 97.76           C  
ATOM   3242  HD1 TYR A 215       4.705 -10.424   0.170  1.00 97.76           H  
ATOM   3243  CD2 TYR A 215       5.574 -11.080  -3.064  1.00 97.76           C  
ATOM   3244  HD2 TYR A 215       5.200 -11.578  -3.946  1.00 97.76           H  
ATOM   3245  CE1 TYR A 215       6.478  -9.674  -0.804  1.00 97.76           C  
ATOM   3246  HE1 TYR A 215       6.796  -9.119   0.066  1.00 97.76           H  
ATOM   3247  CE2 TYR A 215       6.745 -10.312  -3.141  1.00 97.76           C  
ATOM   3248  HE2 TYR A 215       7.269 -10.190  -4.078  1.00 97.76           H  
ATOM   3249  OH  TYR A 215       8.304  -8.831  -2.156  1.00 97.76           O  
ATOM   3250  HH  TYR A 215       8.388  -8.188  -1.448  1.00 97.76           H  
ATOM   3251  CZ  TYR A 215       7.198  -9.605  -2.018  1.00 97.76           C  
ATOM   3252  N   VAL A 216       1.288 -14.075  -0.986  1.00 97.25           N  
ATOM   3253  H   VAL A 216       1.610 -14.377  -1.895  1.00 97.25           H  
ATOM   3254  CA  VAL A 216      -0.019 -14.547  -0.501  1.00 97.25           C  
ATOM   3255  HA  VAL A 216      -0.628 -13.682  -0.237  1.00 97.25           H  
ATOM   3256  C   VAL A 216       0.140 -15.377   0.777  1.00 97.25           C  
ATOM   3257  CB  VAL A 216      -0.754 -15.329  -1.607  1.00 97.25           C  
ATOM   3258  HB  VAL A 216      -0.071 -16.047  -2.062  1.00 97.25           H  
ATOM   3259  O   VAL A 216      -0.588 -15.161   1.745  1.00 97.25           O  
ATOM   3260  CG1 VAL A 216      -1.965 -16.101  -1.067  1.00 97.25           C  
ATOM   3261 HG11 VAL A 216      -1.625 -16.958  -0.486  1.00 97.25           H  
ATOM   3262 HG12 VAL A 216      -2.575 -16.465  -1.894  1.00 97.25           H  
ATOM   3263 HG13 VAL A 216      -2.563 -15.448  -0.431  1.00 97.25           H  
ATOM   3264  CG2 VAL A 216      -1.246 -14.364  -2.694  1.00 97.25           C  
ATOM   3265 HG21 VAL A 216      -1.709 -14.922  -3.508  1.00 97.25           H  
ATOM   3266 HG22 VAL A 216      -0.414 -13.789  -3.101  1.00 97.25           H  
ATOM   3267 HG23 VAL A 216      -1.974 -13.669  -2.277  1.00 97.25           H  
ATOM   3268  N   ALA A 217       1.121 -16.283   0.829  1.00 96.66           N  
ATOM   3269  H   ALA A 217       1.678 -16.450   0.003  1.00 96.66           H  
ATOM   3270  CA  ALA A 217       1.414 -17.057   2.037  1.00 96.66           C  
ATOM   3271  HA  ALA A 217       0.515 -17.602   2.325  1.00 96.66           H  
ATOM   3272  C   ALA A 217       1.803 -16.157   3.223  1.00 96.66           C  
ATOM   3273  CB  ALA A 217       2.514 -18.074   1.716  1.00 96.66           C  
ATOM   3274  HB1 ALA A 217       3.435 -17.560   1.440  1.00 96.66           H  
ATOM   3275  HB2 ALA A 217       2.200 -18.711   0.890  1.00 96.66           H  
ATOM   3276  HB3 ALA A 217       2.703 -18.695   2.592  1.00 96.66           H  
ATOM   3277  O   ALA A 217       1.396 -16.419   4.355  1.00 96.66           O  
ATOM   3278  N   PHE A 218       2.537 -15.071   2.965  1.00 96.65           N  
ATOM   3279  H   PHE A 218       2.875 -14.935   2.023  1.00 96.65           H  
ATOM   3280  CA  PHE A 218       2.882 -14.068   3.970  1.00 96.65           C  
ATOM   3281  HA  PHE A 218       3.373 -14.569   4.804  1.00 96.65           H  
ATOM   3282  C   PHE A 218       1.644 -13.368   4.545  1.00 96.65           C  
ATOM   3283  CB  PHE A 218       3.881 -13.086   3.357  1.00 96.65           C  
ATOM   3284  HB2 PHE A 218       4.786 -13.644   3.118  1.00 96.65           H  
ATOM   3285  HB3 PHE A 218       3.491 -12.695   2.417  1.00 96.65           H  
ATOM   3286  O   PHE A 218       1.490 -13.348   5.765  1.00 96.65           O  
ATOM   3287  CG  PHE A 218       4.237 -11.907   4.237  1.00 96.65           C  
ATOM   3288  CD1 PHE A 218       3.647 -10.651   4.001  1.00 96.65           C  
ATOM   3289  HD1 PHE A 218       2.915 -10.527   3.217  1.00 96.65           H  
ATOM   3290  CD2 PHE A 218       5.176 -12.055   5.273  1.00 96.65           C  
ATOM   3291  HD2 PHE A 218       5.638 -13.013   5.465  1.00 96.65           H  
ATOM   3292  CE1 PHE A 218       4.008  -9.548   4.793  1.00 96.65           C  
ATOM   3293  HE1 PHE A 218       3.543  -8.588   4.624  1.00 96.65           H  
ATOM   3294  CE2 PHE A 218       5.554 -10.942   6.045  1.00 96.65           C  
ATOM   3295  HE2 PHE A 218       6.312 -11.032   6.809  1.00 96.65           H  
ATOM   3296  CZ  PHE A 218       4.973  -9.689   5.803  1.00 96.65           C  
ATOM   3297  HZ  PHE A 218       5.275  -8.837   6.394  1.00 96.65           H  
ATOM   3298  N   ALA A 219       0.723 -12.885   3.702  1.00 94.86           N  
ATOM   3299  H   ALA A 219       0.899 -12.930   2.709  1.00 94.86           H  
ATOM   3300  CA  ALA A 219      -0.521 -12.259   4.163  1.00 94.86           C  
ATOM   3301  HA  ALA A 219      -0.271 -11.400   4.786  1.00 94.86           H  
ATOM   3302  C   ALA A 219      -1.365 -13.220   5.023  1.00 94.86           C  
ATOM   3303  CB  ALA A 219      -1.302 -11.759   2.942  1.00 94.86           C  
ATOM   3304  HB1 ALA A 219      -0.688 -11.061   2.371  1.00 94.86           H  
ATOM   3305  HB2 ALA A 219      -1.586 -12.593   2.301  1.00 94.86           H  
ATOM   3306  HB3 ALA A 219      -2.206 -11.246   3.270  1.00 94.86           H  
ATOM   3307  O   ALA A 219      -1.790 -12.869   6.126  1.00 94.86           O  
ATOM   3308  N   LYS A 220      -1.513 -14.476   4.576  1.00 94.39           N  
ATOM   3309  H   LYS A 220      -1.160 -14.689   3.654  1.00 94.39           H  
ATOM   3310  CA  LYS A 220      -2.223 -15.520   5.335  1.00 94.39           C  
ATOM   3311  HA  LYS A 220      -3.222 -15.153   5.572  1.00 94.39           H  
ATOM   3312  C   LYS A 220      -1.551 -15.819   6.677  1.00 94.39           C  
ATOM   3313  CB  LYS A 220      -2.355 -16.800   4.489  1.00 94.39           C  
ATOM   3314  HB2 LYS A 220      -2.775 -17.587   5.115  1.00 94.39           H  
ATOM   3315  HB3 LYS A 220      -1.370 -17.119   4.146  1.00 94.39           H  
ATOM   3316  O   LYS A 220      -2.241 -16.029   7.673  1.00 94.39           O  
ATOM   3317  CG  LYS A 220      -3.280 -16.598   3.279  1.00 94.39           C  
ATOM   3318  HG2 LYS A 220      -4.231 -16.198   3.631  1.00 94.39           H  
ATOM   3319  HG3 LYS A 220      -2.843 -15.866   2.600  1.00 94.39           H  
ATOM   3320  CD  LYS A 220      -3.552 -17.903   2.508  1.00 94.39           C  
ATOM   3321  HD2 LYS A 220      -2.613 -18.383   2.234  1.00 94.39           H  
ATOM   3322  HD3 LYS A 220      -4.136 -18.566   3.146  1.00 94.39           H  
ATOM   3323  CE  LYS A 220      -4.349 -17.558   1.241  1.00 94.39           C  
ATOM   3324  HE2 LYS A 220      -5.015 -16.734   1.495  1.00 94.39           H  
ATOM   3325  HE3 LYS A 220      -3.666 -17.188   0.476  1.00 94.39           H  
ATOM   3326  NZ  LYS A 220      -5.175 -18.674   0.710  1.00 94.39           N  
ATOM   3327  HZ1 LYS A 220      -5.902 -18.893   1.377  1.00 94.39           H  
ATOM   3328  HZ2 LYS A 220      -4.634 -19.495   0.478  1.00 94.39           H  
ATOM   3329  HZ3 LYS A 220      -5.678 -18.382  -0.116  1.00 94.39           H  
ATOM   3330  N   ARG A 221      -0.216 -15.837   6.729  1.00 95.29           N  
ATOM   3331  H   ARG A 221       0.290 -15.683   5.868  1.00 95.29           H  
ATOM   3332  CA  ARG A 221       0.547 -16.047   7.969  1.00 95.29           C  
ATOM   3333  HA  ARG A 221       0.188 -16.952   8.460  1.00 95.29           H  
ATOM   3334  C   ARG A 221       0.331 -14.903   8.958  1.00 95.29           C  
ATOM   3335  CB  ARG A 221       2.033 -16.222   7.631  1.00 95.29           C  
ATOM   3336  HB2 ARG A 221       2.145 -17.027   6.905  1.00 95.29           H  
ATOM   3337  HB3 ARG A 221       2.393 -15.299   7.175  1.00 95.29           H  
ATOM   3338  O   ARG A 221       0.055 -15.179  10.121  1.00 95.29           O  
ATOM   3339  CG  ARG A 221       2.878 -16.560   8.870  1.00 95.29           C  
ATOM   3340  HG2 ARG A 221       2.642 -15.892   9.699  1.00 95.29           H  
ATOM   3341  HG3 ARG A 221       2.648 -17.583   9.169  1.00 95.29           H  
ATOM   3342  CD  ARG A 221       4.381 -16.454   8.588  1.00 95.29           C  
ATOM   3343  HD2 ARG A 221       4.639 -17.140   7.781  1.00 95.29           H  
ATOM   3344  HD3 ARG A 221       4.929 -16.759   9.479  1.00 95.29           H  
ATOM   3345  NE  ARG A 221       4.758 -15.085   8.197  1.00 95.29           N  
ATOM   3346  HE  ARG A 221       4.693 -14.825   7.223  1.00 95.29           H  
ATOM   3347  NH1 ARG A 221       5.219 -14.171  10.264  1.00 95.29           N  
ATOM   3348 HH11 ARG A 221       5.594 -13.363  10.740  1.00 95.29           H  
ATOM   3349 HH12 ARG A 221       5.131 -15.055  10.744  1.00 95.29           H  
ATOM   3350  NH2 ARG A 221       5.260 -12.930   8.436  1.00 95.29           N  
ATOM   3351 HH21 ARG A 221       6.201 -12.597   8.586  1.00 95.29           H  
ATOM   3352 HH22 ARG A 221       4.736 -12.192   8.885  1.00 95.29           H  
ATOM   3353  CZ  ARG A 221       5.083 -14.081   8.980  1.00 95.29           C  
ATOM   3354  N   LEU A 222       0.418 -13.649   8.509  1.00 93.73           N  
ATOM   3355  H   LEU A 222       0.641 -13.497   7.535  1.00 93.73           H  
ATOM   3356  CA  LEU A 222       0.173 -12.481   9.363  1.00 93.73           C  
ATOM   3357  HA  LEU A 222       0.868 -12.496  10.202  1.00 93.73           H  
ATOM   3358  C   LEU A 222      -1.236 -12.518   9.972  1.00 93.73           C  
ATOM   3359  CB  LEU A 222       0.376 -11.186   8.556  1.00 93.73           C  
ATOM   3360  HB2 LEU A 222       0.001 -10.358   9.157  1.00 93.73           H  
ATOM   3361  HB3 LEU A 222      -0.235 -11.229   7.654  1.00 93.73           H  
ATOM   3362  O   LEU A 222      -1.385 -12.366  11.186  1.00 93.73           O  
ATOM   3363  CG  LEU A 222       1.823 -10.851   8.154  1.00 93.73           C  
ATOM   3364  HG  LEU A 222       2.215 -11.613   7.479  1.00 93.73           H  
ATOM   3365  CD1 LEU A 222       1.817  -9.504   7.436  1.00 93.73           C  
ATOM   3366 HD11 LEU A 222       1.306  -8.753   8.038  1.00 93.73           H  
ATOM   3367 HD12 LEU A 222       2.838  -9.163   7.266  1.00 93.73           H  
ATOM   3368 HD13 LEU A 222       1.311  -9.609   6.476  1.00 93.73           H  
ATOM   3369  CD2 LEU A 222       2.765 -10.744   9.349  1.00 93.73           C  
ATOM   3370 HD21 LEU A 222       2.365 -10.026  10.066  1.00 93.73           H  
ATOM   3371 HD22 LEU A 222       2.878 -11.712   9.837  1.00 93.73           H  
ATOM   3372 HD23 LEU A 222       3.745 -10.396   9.022  1.00 93.73           H  
ATOM   3373  N   ALA A 223      -2.250 -12.817   9.156  1.00 89.43           N  
ATOM   3374  H   ALA A 223      -2.076 -12.872   8.163  1.00 89.43           H  
ATOM   3375  CA  ALA A 223      -3.629 -12.916   9.624  1.00 89.43           C  
ATOM   3376  HA  ALA A 223      -3.894 -11.989  10.133  1.00 89.43           H  
ATOM   3377  C   ALA A 223      -3.815 -14.061  10.635  1.00 89.43           C  
ATOM   3378  CB  ALA A 223      -4.540 -13.065   8.400  1.00 89.43           C  
ATOM   3379  HB1 ALA A 223      -5.577 -13.139   8.727  1.00 89.43           H  
ATOM   3380  HB2 ALA A 223      -4.430 -12.193   7.756  1.00 89.43           H  
ATOM   3381  HB3 ALA A 223      -4.279 -13.962   7.838  1.00 89.43           H  
ATOM   3382  O   ALA A 223      -4.328 -13.839  11.727  1.00 89.43           O  
ATOM   3383  N   ASN A 224      -3.360 -15.274  10.300  1.00 87.97           N  
ATOM   3384  H   ASN A 224      -2.938 -15.386   9.389  1.00 87.97           H  
ATOM   3385  CA  ASN A 224      -3.658 -16.476  11.087  1.00 87.97           C  
ATOM   3386  HA  ASN A 224      -4.679 -16.406  11.463  1.00 87.97           H  
ATOM   3387  C   ASN A 224      -2.760 -16.672  12.317  1.00 87.97           C  
ATOM   3388  CB  ASN A 224      -3.556 -17.706  10.170  1.00 87.97           C  
ATOM   3389  HB2 ASN A 224      -3.692 -18.605  10.771  1.00 87.97           H  
ATOM   3390  HB3 ASN A 224      -2.561 -17.740   9.727  1.00 87.97           H  
ATOM   3391  O   ASN A 224      -3.167 -17.355  13.251  1.00 87.97           O  
ATOM   3392  CG  ASN A 224      -4.605 -17.742   9.071  1.00 87.97           C  
ATOM   3393  ND2 ASN A 224      -4.277 -18.306   7.933  1.00 87.97           N  
ATOM   3394 HD21 ASN A 224      -4.971 -18.232   7.203  1.00 87.97           H  
ATOM   3395 HD22 ASN A 224      -3.310 -18.540   7.763  1.00 87.97           H  
ATOM   3396  OD1 ASN A 224      -5.732 -17.302   9.207  1.00 87.97           O  
ATOM   3397  N   GLN A 225      -1.526 -16.156  12.305  1.00 88.10           N  
ATOM   3398  H   GLN A 225      -1.225 -15.643  11.488  1.00 88.10           H  
ATOM   3399  CA  GLN A 225      -0.542 -16.411  13.369  1.00 88.10           C  
ATOM   3400  HA  GLN A 225      -0.942 -17.139  14.074  1.00 88.10           H  
ATOM   3401  C   GLN A 225      -0.207 -15.173  14.197  1.00 88.10           C  
ATOM   3402  CB  GLN A 225       0.750 -16.998  12.783  1.00 88.10           C  
ATOM   3403  HB2 GLN A 225       1.448 -17.172  13.602  1.00 88.10           H  
ATOM   3404  HB3 GLN A 225       1.208 -16.280  12.103  1.00 88.10           H  
ATOM   3405  O   GLN A 225       0.271 -15.315  15.318  1.00 88.10           O  
ATOM   3406  CG  GLN A 225       0.523 -18.331  12.057  1.00 88.10           C  
ATOM   3407  HG2 GLN A 225       0.036 -19.026  12.740  1.00 88.10           H  
ATOM   3408  HG3 GLN A 225      -0.129 -18.176  11.198  1.00 88.10           H  
ATOM   3409  CD  GLN A 225       1.822 -18.960  11.563  1.00 88.10           C  
ATOM   3410  NE2 GLN A 225       1.770 -20.181  11.078  1.00 88.10           N  
ATOM   3411 HE21 GLN A 225       0.909 -20.706  11.109  1.00 88.10           H  
ATOM   3412 HE22 GLN A 225       2.658 -20.583  10.811  1.00 88.10           H  
ATOM   3413  OE1 GLN A 225       2.897 -18.384  11.568  1.00 88.10           O  
ATOM   3414  N   GLN A 226      -0.429 -13.971  13.661  1.00 85.07           N  
ATOM   3415  H   GLN A 226      -0.803 -13.906  12.726  1.00 85.07           H  
ATOM   3416  CA  GLN A 226      -0.102 -12.722  14.356  1.00 85.07           C  
ATOM   3417  HA  GLN A 226       0.299 -12.948  15.344  1.00 85.07           H  
ATOM   3418  C   GLN A 226      -1.320 -11.841  14.620  1.00 85.07           C  
ATOM   3419  CB  GLN A 226       0.987 -11.962  13.590  1.00 85.07           C  
ATOM   3420  HB2 GLN A 226       1.210 -11.036  14.120  1.00 85.07           H  
ATOM   3421  HB3 GLN A 226       0.645 -11.711  12.586  1.00 85.07           H  
ATOM   3422  O   GLN A 226      -1.170 -10.776  15.213  1.00 85.07           O  
ATOM   3423  CG  GLN A 226       2.268 -12.793  13.511  1.00 85.07           C  
ATOM   3424  HG2 GLN A 226       2.107 -13.672  12.887  1.00 85.07           H  
ATOM   3425  HG3 GLN A 226       2.540 -13.124  14.513  1.00 85.07           H  
ATOM   3426  CD  GLN A 226       3.428 -12.012  12.930  1.00 85.07           C  
ATOM   3427  NE2 GLN A 226       4.609 -12.557  13.063  1.00 85.07           N  
ATOM   3428 HE21 GLN A 226       4.756 -13.386  13.621  1.00 85.07           H  
ATOM   3429 HE22 GLN A 226       5.365 -12.084  12.588  1.00 85.07           H  
ATOM   3430  OE1 GLN A 226       3.289 -10.944  12.352  1.00 85.07           O  
ATOM   3431  N   ASN A 227      -2.518 -12.270  14.204  1.00 84.90           N  
ATOM   3432  H   ASN A 227      -2.587 -13.177  13.765  1.00 84.90           H  
ATOM   3433  CA  ASN A 227      -3.744 -11.472  14.277  1.00 84.90           C  
ATOM   3434  HA  ASN A 227      -4.508 -12.005  13.710  1.00 84.90           H  
ATOM   3435  C   ASN A 227      -3.584 -10.102  13.587  1.00 84.90           C  
ATOM   3436  CB  ASN A 227      -4.229 -11.394  15.738  1.00 84.90           C  
ATOM   3437  HB2 ASN A 227      -3.545 -10.773  16.316  1.00 84.90           H  
ATOM   3438  HB3 ASN A 227      -5.212 -10.924  15.765  1.00 84.90           H  
ATOM   3439  O   ASN A 227      -4.152  -9.100  14.020  1.00 84.90           O  
ATOM   3440  CG  ASN A 227      -4.348 -12.762  16.384  1.00 84.90           C  
ATOM   3441  ND2 ASN A 227      -3.792 -12.949  17.558  1.00 84.90           N  
ATOM   3442 HD21 ASN A 227      -3.308 -12.197  18.027  1.00 84.90           H  
ATOM   3443 HD22 ASN A 227      -3.898 -13.872  17.955  1.00 84.90           H  
ATOM   3444  OD1 ASN A 227      -4.922 -13.685  15.839  1.00 84.90           O  
ATOM   3445  N   ARG A 228      -2.762 -10.051  12.528  1.00 87.88           N  
ATOM   3446  H   ARG A 228      -2.334 -10.916  12.231  1.00 87.88           H  
ATOM   3447  CA  ARG A 228      -2.482  -8.850  11.731  1.00 87.88           C  
ATOM   3448  HA  ARG A 228      -2.924  -7.977  12.213  1.00 87.88           H  
ATOM   3449  C   ARG A 228      -3.128  -9.001  10.365  1.00 87.88           C  
ATOM   3450  CB  ARG A 228      -0.970  -8.612  11.620  1.00 87.88           C  
ATOM   3451  HB2 ARG A 228      -0.485  -9.524  11.272  1.00 87.88           H  
ATOM   3452  HB3 ARG A 228      -0.790  -7.823  10.890  1.00 87.88           H  
ATOM   3453  O   ARG A 228      -2.616  -9.696   9.490  1.00 87.88           O  
ATOM   3454  CG  ARG A 228      -0.357  -8.196  12.962  1.00 87.88           C  
ATOM   3455  HG2 ARG A 228      -0.533  -8.981  13.697  1.00 87.88           H  
ATOM   3456  HG3 ARG A 228      -0.823  -7.278  13.320  1.00 87.88           H  
ATOM   3457  CD  ARG A 228       1.154  -8.001  12.840  1.00 87.88           C  
ATOM   3458  HD2 ARG A 228       1.582  -8.850  12.308  1.00 87.88           H  
ATOM   3459  HD3 ARG A 228       1.583  -7.979  13.843  1.00 87.88           H  
ATOM   3460  NE  ARG A 228       1.477  -6.737  12.163  1.00 87.88           N  
ATOM   3461  HE  ARG A 228       0.860  -5.950  12.304  1.00 87.88           H  
ATOM   3462  NH1 ARG A 228       3.563  -7.298  11.391  1.00 87.88           N  
ATOM   3463 HH11 ARG A 228       3.464  -8.234  11.758  1.00 87.88           H  
ATOM   3464 HH12 ARG A 228       4.493  -6.938  11.235  1.00 87.88           H  
ATOM   3465  NH2 ARG A 228       2.771  -5.207  11.191  1.00 87.88           N  
ATOM   3466 HH21 ARG A 228       3.595  -4.904  10.692  1.00 87.88           H  
ATOM   3467 HH22 ARG A 228       2.262  -4.475  11.665  1.00 87.88           H  
ATOM   3468  CZ  ARG A 228       2.608  -6.432  11.568  1.00 87.88           C  
ATOM   3469  N   PHE A 229      -4.275  -8.359  10.192  1.00 87.71           N  
ATOM   3470  H   PHE A 229      -4.656  -7.832  10.965  1.00 87.71           H  
ATOM   3471  CA  PHE A 229      -5.073  -8.480   8.979  1.00 87.71           C  
ATOM   3472  HA  PHE A 229      -4.858  -9.436   8.502  1.00 87.71           H  
ATOM   3473  C   PHE A 229      -4.734  -7.373   7.979  1.00 87.71           C  
ATOM   3474  CB  PHE A 229      -6.555  -8.495   9.343  1.00 87.71           C  
ATOM   3475  HB2 PHE A 229      -7.102  -8.642   8.412  1.00 87.71           H  
ATOM   3476  HB3 PHE A 229      -6.835  -7.535   9.775  1.00 87.71           H  
ATOM   3477  O   PHE A 229      -5.277  -6.272   8.045  1.00 87.71           O  
ATOM   3478  CG  PHE A 229      -6.970  -9.600  10.285  1.00 87.71           C  
ATOM   3479  CD1 PHE A 229      -7.283 -10.871   9.770  1.00 87.71           C  
ATOM   3480  HD1 PHE A 229      -7.231 -11.053   8.707  1.00 87.71           H  
ATOM   3481  CD2 PHE A 229      -7.053  -9.360  11.669  1.00 87.71           C  
ATOM   3482  HD2 PHE A 229      -6.838  -8.382  12.074  1.00 87.71           H  
ATOM   3483  CE1 PHE A 229      -7.664 -11.907  10.641  1.00 87.71           C  
ATOM   3484  HE1 PHE A 229      -7.895 -12.888  10.252  1.00 87.71           H  
ATOM   3485  CE2 PHE A 229      -7.431 -10.397  12.537  1.00 87.71           C  
ATOM   3486  HE2 PHE A 229      -7.496 -10.210  13.599  1.00 87.71           H  
ATOM   3487  CZ  PHE A 229      -7.733 -11.670  12.024  1.00 87.71           C  
ATOM   3488  HZ  PHE A 229      -8.015 -12.466  12.698  1.00 87.71           H  
ATOM   3489  N   ILE A 230      -3.848  -7.691   7.036  1.00 94.13           N  
ATOM   3490  H   ILE A 230      -3.437  -8.613   7.061  1.00 94.13           H  
ATOM   3491  CA  ILE A 230      -3.482  -6.819   5.911  1.00 94.13           C  
ATOM   3492  HA  ILE A 230      -3.905  -5.829   6.085  1.00 94.13           H  
ATOM   3493  C   ILE A 230      -4.112  -7.329   4.616  1.00 94.13           C  
ATOM   3494  CB  ILE A 230      -1.949  -6.626   5.820  1.00 94.13           C  
ATOM   3495  HB  ILE A 230      -1.747  -5.886   5.046  1.00 94.13           H  
ATOM   3496  O   ILE A 230      -4.403  -8.522   4.497  1.00 94.13           O  
ATOM   3497  CG1 ILE A 230      -1.122  -7.901   5.521  1.00 94.13           C  
ATOM   3498 HG12 ILE A 230      -0.138  -7.788   5.975  1.00 94.13           H  
ATOM   3499 HG13 ILE A 230      -1.592  -8.775   5.971  1.00 94.13           H  
ATOM   3500  CG2 ILE A 230      -1.453  -6.031   7.148  1.00 94.13           C  
ATOM   3501 HG21 ILE A 230      -0.436  -5.656   7.035  1.00 94.13           H  
ATOM   3502 HG22 ILE A 230      -2.090  -5.196   7.441  1.00 94.13           H  
ATOM   3503 HG23 ILE A 230      -1.468  -6.779   7.940  1.00 94.13           H  
ATOM   3504  CD1 ILE A 230      -0.876  -8.160   4.031  1.00 94.13           C  
ATOM   3505 HD11 ILE A 230      -1.811  -8.418   3.532  1.00 94.13           H  
ATOM   3506 HD12 ILE A 230      -0.453  -7.276   3.554  1.00 94.13           H  
ATOM   3507 HD13 ILE A 230      -0.179  -8.991   3.919  1.00 94.13           H  
ATOM   3508  N   GLN A 231      -4.323  -6.440   3.643  1.00 97.28           N  
ATOM   3509  H   GLN A 231      -4.095  -5.470   3.810  1.00 97.28           H  
ATOM   3510  CA  GLN A 231      -4.755  -6.839   2.301  1.00 97.28           C  
ATOM   3511  HA  GLN A 231      -5.076  -7.880   2.332  1.00 97.28           H  
ATOM   3512  C   GLN A 231      -3.596  -6.762   1.310  1.00 97.28           C  
ATOM   3513  CB  GLN A 231      -5.971  -6.034   1.826  1.00 97.28           C  
ATOM   3514  HB2 GLN A 231      -5.742  -4.968   1.847  1.00 97.28           H  
ATOM   3515  HB3 GLN A 231      -6.192  -6.322   0.799  1.00 97.28           H  
ATOM   3516  O   GLN A 231      -2.957  -5.726   1.150  1.00 97.28           O  
ATOM   3517  CG  GLN A 231      -7.206  -6.316   2.695  1.00 97.28           C  
ATOM   3518  HG2 GLN A 231      -7.082  -5.849   3.671  1.00 97.28           H  
ATOM   3519  HG3 GLN A 231      -7.310  -7.392   2.841  1.00 97.28           H  
ATOM   3520  CD  GLN A 231      -8.480  -5.784   2.053  1.00 97.28           C  
ATOM   3521  NE2 GLN A 231      -9.200  -6.622   1.335  1.00 97.28           N  
ATOM   3522 HE21 GLN A 231      -9.995  -6.272   0.821  1.00 97.28           H  
ATOM   3523 HE22 GLN A 231      -8.936  -7.594   1.261  1.00 97.28           H  
ATOM   3524  OE1 GLN A 231      -8.843  -4.626   2.192  1.00 97.28           O  
ATOM   3525  N   ILE A 232      -3.326  -7.858   0.616  1.00 98.00           N  
ATOM   3526  H   ILE A 232      -3.909  -8.671   0.754  1.00 98.00           H  
ATOM   3527  CA  ILE A 232      -2.314  -7.914  -0.428  1.00 98.00           C  
ATOM   3528  HA  ILE A 232      -1.669  -7.042  -0.317  1.00 98.00           H  
ATOM   3529  C   ILE A 232      -2.954  -7.817  -1.804  1.00 98.00           C  
ATOM   3530  CB  ILE A 232      -1.423  -9.143  -0.236  1.00 98.00           C  
ATOM   3531  HB  ILE A 232      -1.152  -9.162   0.819  1.00 98.00           H  
ATOM   3532  O   ILE A 232      -4.001  -8.409  -2.059  1.00 98.00           O  
ATOM   3533  CG1 ILE A 232      -0.141  -8.957  -1.053  1.00 98.00           C  
ATOM   3534 HG12 ILE A 232       0.236  -7.942  -0.923  1.00 98.00           H  
ATOM   3535 HG13 ILE A 232      -0.325  -9.127  -2.114  1.00 98.00           H  
ATOM   3536  CG2 ILE A 232      -2.108 -10.476  -0.570  1.00 98.00           C  
ATOM   3537 HG21 ILE A 232      -3.020 -10.570   0.020  1.00 98.00           H  
ATOM   3538 HG22 ILE A 232      -2.354 -10.526  -1.631  1.00 98.00           H  
ATOM   3539 HG23 ILE A 232      -1.457 -11.311  -0.313  1.00 98.00           H  
ATOM   3540  CD1 ILE A 232       0.925  -9.910  -0.546  1.00 98.00           C  
ATOM   3541 HD11 ILE A 232       1.899  -9.511  -0.829  1.00 98.00           H  
ATOM   3542 HD12 ILE A 232       0.747 -10.898  -0.970  1.00 98.00           H  
ATOM   3543 HD13 ILE A 232       0.911  -9.972   0.542  1.00 98.00           H  
ATOM   3544  N   VAL A 233      -2.313  -7.070  -2.694  1.00 98.81           N  
ATOM   3545  H   VAL A 233      -1.473  -6.591  -2.401  1.00 98.81           H  
ATOM   3546  CA  VAL A 233      -2.799  -6.805  -4.043  1.00 98.81           C  
ATOM   3547  HA  VAL A 233      -3.767  -7.288  -4.179  1.00 98.81           H  
ATOM   3548  C   VAL A 233      -1.821  -7.390  -5.048  1.00 98.81           C  
ATOM   3549  CB  VAL A 233      -3.007  -5.303  -4.265  1.00 98.81           C  
ATOM   3550  HB  VAL A 233      -2.042  -4.798  -4.296  1.00 98.81           H  
ATOM   3551  O   VAL A 233      -0.664  -6.976  -5.117  1.00 98.81           O  
ATOM   3552  CG1 VAL A 233      -3.722  -5.082  -5.594  1.00 98.81           C  
ATOM   3553 HG11 VAL A 233      -3.744  -4.009  -5.783  1.00 98.81           H  
ATOM   3554 HG12 VAL A 233      -4.738  -5.475  -5.549  1.00 98.81           H  
ATOM   3555 HG13 VAL A 233      -3.182  -5.564  -6.409  1.00 98.81           H  
ATOM   3556  CG2 VAL A 233      -3.857  -4.670  -3.154  1.00 98.81           C  
ATOM   3557 HG21 VAL A 233      -4.156  -3.662  -3.442  1.00 98.81           H  
ATOM   3558 HG22 VAL A 233      -3.281  -4.612  -2.230  1.00 98.81           H  
ATOM   3559 HG23 VAL A 233      -4.753  -5.264  -2.979  1.00 98.81           H  
ATOM   3560  N   VAL A 234      -2.299  -8.358  -5.824  1.00 98.55           N  
ATOM   3561  H   VAL A 234      -3.277  -8.595  -5.728  1.00 98.55           H  
ATOM   3562  CA  VAL A 234      -1.525  -9.131  -6.804  1.00 98.55           C  
ATOM   3563  HA  VAL A 234      -0.535  -8.686  -6.905  1.00 98.55           H  
ATOM   3564  C   VAL A 234      -2.212  -9.088  -8.172  1.00 98.55           C  
ATOM   3565  CB  VAL A 234      -1.347 -10.598  -6.353  1.00 98.55           C  
ATOM   3566  HB  VAL A 234      -0.972 -11.177  -7.197  1.00 98.55           H  
ATOM   3567  O   VAL A 234      -3.441  -9.030  -8.232  1.00 98.55           O  
ATOM   3568  CG1 VAL A 234      -0.325 -10.734  -5.220  1.00 98.55           C  
ATOM   3569 HG11 VAL A 234       0.666 -10.510  -5.614  1.00 98.55           H  
ATOM   3570 HG12 VAL A 234      -0.566 -10.052  -4.404  1.00 98.55           H  
ATOM   3571 HG13 VAL A 234      -0.313 -11.757  -4.844  1.00 98.55           H  
ATOM   3572  CG2 VAL A 234      -2.654 -11.249  -5.882  1.00 98.55           C  
ATOM   3573 HG21 VAL A 234      -2.482 -12.298  -5.642  1.00 98.55           H  
ATOM   3574 HG22 VAL A 234      -3.412 -11.179  -6.663  1.00 98.55           H  
ATOM   3575 HG23 VAL A 234      -3.027 -10.745  -4.991  1.00 98.55           H  
ATOM   3576  N   PRO A 235      -1.468  -9.145  -9.288  1.00 98.41           N  
ATOM   3577  CA  PRO A 235      -2.075  -9.235 -10.608  1.00 98.41           C  
ATOM   3578  HA  PRO A 235      -2.953  -8.593 -10.667  1.00 98.41           H  
ATOM   3579  C   PRO A 235      -2.476 -10.681 -10.936  1.00 98.41           C  
ATOM   3580  CB  PRO A 235      -1.011  -8.695 -11.560  1.00 98.41           C  
ATOM   3581  HB2 PRO A 235      -1.080  -7.608 -11.582  1.00 98.41           H  
ATOM   3582  HB3 PRO A 235      -1.106  -9.105 -12.566  1.00 98.41           H  
ATOM   3583  O   PRO A 235      -1.725 -11.625 -10.661  1.00 98.41           O  
ATOM   3584  CG  PRO A 235       0.299  -9.116 -10.891  1.00 98.41           C  
ATOM   3585  HG2 PRO A 235       1.124  -8.451 -11.150  1.00 98.41           H  
ATOM   3586  HG3 PRO A 235       0.539 -10.141 -11.174  1.00 98.41           H  
ATOM   3587  CD  PRO A 235      -0.016  -9.050  -9.398  1.00 98.41           C  
ATOM   3588  HD2 PRO A 235       0.326  -8.089  -9.013  1.00 98.41           H  
ATOM   3589  HD3 PRO A 235       0.482  -9.860  -8.866  1.00 98.41           H  
ATOM   3590  N   ASN A 236      -3.633 -10.855 -11.580  1.00 97.45           N  
ATOM   3591  H   ASN A 236      -4.185 -10.030 -11.766  1.00 97.45           H  
ATOM   3592  CA  ASN A 236      -4.066 -12.103 -12.225  1.00 97.45           C  
ATOM   3593  HA  ASN A 236      -5.134 -12.015 -12.424  1.00 97.45           H  
ATOM   3594  C   ASN A 236      -3.878 -13.356 -11.339  1.00 97.45           C  
ATOM   3595  CB  ASN A 236      -3.347 -12.229 -13.582  1.00 97.45           C  
ATOM   3596  HB2 ASN A 236      -3.736 -13.094 -14.120  1.00 97.45           H  
ATOM   3597  HB3 ASN A 236      -2.283 -12.388 -13.412  1.00 97.45           H  
ATOM   3598  O   ASN A 236      -3.147 -14.285 -11.697  1.00 97.45           O  
ATOM   3599  CG  ASN A 236      -3.529 -11.015 -14.470  1.00 97.45           C  
ATOM   3600  ND2 ASN A 236      -2.452 -10.441 -14.955  1.00 97.45           N  
ATOM   3601 HD21 ASN A 236      -2.605  -9.644 -15.556  1.00 97.45           H  
ATOM   3602 HD22 ASN A 236      -1.535 -10.822 -14.772  1.00 97.45           H  
ATOM   3603  OD1 ASN A 236      -4.631 -10.576 -14.737  1.00 97.45           O  
ATOM   3604  N   TYR A 237      -4.464 -13.361 -10.139  1.00 97.87           N  
ATOM   3605  H   TYR A 237      -5.041 -12.572  -9.886  1.00 97.87           H  
ATOM   3606  CA  TYR A 237      -4.262 -14.409  -9.132  1.00 97.87           C  
ATOM   3607  HA  TYR A 237      -3.993 -15.325  -9.659  1.00 97.87           H  
ATOM   3608  C   TYR A 237      -5.546 -14.738  -8.344  1.00 97.87           C  
ATOM   3609  CB  TYR A 237      -3.071 -14.027  -8.242  1.00 97.87           C  
ATOM   3610  HB2 TYR A 237      -2.336 -13.488  -8.840  1.00 97.87           H  
ATOM   3611  HB3 TYR A 237      -3.419 -13.342  -7.468  1.00 97.87           H  
ATOM   3612  O   TYR A 237      -5.551 -14.823  -7.116  1.00 97.87           O  
ATOM   3613  CG  TYR A 237      -2.367 -15.211  -7.608  1.00 97.87           C  
ATOM   3614  CD1 TYR A 237      -2.689 -15.607  -6.301  1.00 97.87           C  
ATOM   3615  HD1 TYR A 237      -3.427 -15.036  -5.758  1.00 97.87           H  
ATOM   3616  CD2 TYR A 237      -1.389 -15.917  -8.332  1.00 97.87           C  
ATOM   3617  HD2 TYR A 237      -1.160 -15.608  -9.341  1.00 97.87           H  
ATOM   3618  CE1 TYR A 237      -2.078 -16.739  -5.728  1.00 97.87           C  
ATOM   3619  HE1 TYR A 237      -2.346 -17.068  -4.735  1.00 97.87           H  
ATOM   3620  CE2 TYR A 237      -0.732 -17.020  -7.748  1.00 97.87           C  
ATOM   3621  HE2 TYR A 237       0.031 -17.551  -8.298  1.00 97.87           H  
ATOM   3622  OH  TYR A 237      -0.514 -18.546  -5.907  1.00 97.87           O  
ATOM   3623  HH  TYR A 237       0.171 -18.910  -6.473  1.00 97.87           H  
ATOM   3624  CZ  TYR A 237      -1.100 -17.448  -6.453  1.00 97.87           C  
ATOM   3625  N   ALA A 238      -6.661 -14.918  -9.056  1.00 96.28           N  
ATOM   3626  H   ALA A 238      -6.607 -14.805 -10.058  1.00 96.28           H  
ATOM   3627  CA  ALA A 238      -7.979 -15.197  -8.475  1.00 96.28           C  
ATOM   3628  HA  ALA A 238      -8.265 -14.368  -7.828  1.00 96.28           H  
ATOM   3629  C   ALA A 238      -8.030 -16.489  -7.637  1.00 96.28           C  
ATOM   3630  CB  ALA A 238      -8.979 -15.269  -9.629  1.00 96.28           C  
ATOM   3631  HB1 ALA A 238      -8.777 -16.139 -10.253  1.00 96.28           H  
ATOM   3632  HB2 ALA A 238      -9.990 -15.349  -9.229  1.00 96.28           H  
ATOM   3633  HB3 ALA A 238      -8.908 -14.369 -10.241  1.00 96.28           H  
ATOM   3634  O   ALA A 238      -8.795 -16.601  -6.685  1.00 96.28           O  
ATOM   3635  N   GLN A 239      -7.168 -17.460  -7.942  1.00 96.60           N  
ATOM   3636  H   GLN A 239      -6.532 -17.301  -8.710  1.00 96.60           H  
ATOM   3637  CA  GLN A 239      -7.119 -18.757  -7.267  1.00 96.60           C  
ATOM   3638  HA  GLN A 239      -8.143 -19.127  -7.215  1.00 96.60           H  
ATOM   3639  C   GLN A 239      -6.617 -18.711  -5.812  1.00 96.60           C  
ATOM   3640  CB  GLN A 239      -6.313 -19.761  -8.112  1.00 96.60           C  
ATOM   3641  HB2 GLN A 239      -6.532 -20.756  -7.725  1.00 96.60           H  
ATOM   3642  HB3 GLN A 239      -6.664 -19.740  -9.144  1.00 96.60           H  
ATOM   3643  O   GLN A 239      -6.538 -19.760  -5.176  1.00 96.60           O  
ATOM   3644  CG  GLN A 239      -4.783 -19.587  -8.081  1.00 96.60           C  
ATOM   3645  HG2 GLN A 239      -4.342 -20.519  -8.433  1.00 96.60           H  
ATOM   3646  HG3 GLN A 239      -4.430 -19.435  -7.061  1.00 96.60           H  
ATOM   3647  CD  GLN A 239      -4.234 -18.472  -8.965  1.00 96.60           C  
ATOM   3648  NE2 GLN A 239      -2.938 -18.411  -9.118  1.00 96.60           N  
ATOM   3649 HE21 GLN A 239      -2.334 -19.008  -8.573  1.00 96.60           H  
ATOM   3650 HE22 GLN A 239      -2.605 -17.611  -9.637  1.00 96.60           H  
ATOM   3651  OE1 GLN A 239      -4.924 -17.660  -9.554  1.00 96.60           O  
ATOM   3652  N   ALA A 240      -6.230 -17.541  -5.285  1.00 96.63           N  
ATOM   3653  H   ALA A 240      -6.311 -16.704  -5.844  1.00 96.63           H  
ATOM   3654  CA  ALA A 240      -5.832 -17.408  -3.880  1.00 96.63           C  
ATOM   3655  HA  ALA A 240      -5.020 -18.105  -3.677  1.00 96.63           H  
ATOM   3656  C   ALA A 240      -6.963 -17.729  -2.893  1.00 96.63           C  
ATOM   3657  CB  ALA A 240      -5.335 -15.986  -3.626  1.00 96.63           C  
ATOM   3658  HB1 ALA A 240      -5.257 -15.817  -2.552  1.00 96.63           H  
ATOM   3659  HB2 ALA A 240      -4.346 -15.855  -4.065  1.00 96.63           H  
ATOM   3660  HB3 ALA A 240      -6.034 -15.260  -4.044  1.00 96.63           H  
ATOM   3661  O   ALA A 240      -6.657 -18.196  -1.786  1.00 96.63           O  
ATOM   3662  N   ASP A 241      -8.211 -17.464  -3.300  1.00 96.63           N  
ATOM   3663  H   ASP A 241      -8.331 -17.079  -4.227  1.00 96.63           H  
ATOM   3664  CA  ASP A 241      -9.442 -17.745  -2.560  1.00 96.63           C  
ATOM   3665  HA  ASP A 241     -10.226 -17.134  -3.007  1.00 96.63           H  
ATOM   3666  C   ASP A 241      -9.379 -17.320  -1.085  1.00 96.63           C  
ATOM   3667  CB  ASP A 241      -9.860 -19.195  -2.804  1.00 96.63           C  
ATOM   3668  HB2 ASP A 241      -9.118 -19.857  -2.358  1.00 96.63           H  
ATOM   3669  HB3 ASP A 241      -9.879 -19.381  -3.878  1.00 96.63           H  
ATOM   3670  O   ASP A 241      -9.573 -18.113  -0.162  1.00 96.63           O  
ATOM   3671  CG  ASP A 241     -11.240 -19.518  -2.234  1.00 96.63           C  
ATOM   3672  OD1 ASP A 241     -12.130 -18.634  -2.182  1.00 96.63           O  
ATOM   3673  OD2 ASP A 241     -11.430 -20.698  -1.877  1.00 96.63           O  
ATOM   3674  N   ASP A 242      -9.019 -16.054  -0.850  1.00 95.69           N  
ATOM   3675  H   ASP A 242      -8.844 -15.447  -1.638  1.00 95.69           H  
ATOM   3676  CA  ASP A 242      -8.778 -15.533   0.493  1.00 95.69           C  
ATOM   3677  HA  ASP A 242      -9.331 -16.162   1.191  1.00 95.69           H  
ATOM   3678  C   ASP A 242      -9.221 -14.066   0.657  1.00 95.69           C  
ATOM   3679  CB  ASP A 242      -7.295 -15.695   0.829  1.00 95.69           C  
ATOM   3680  HB2 ASP A 242      -6.711 -14.946   0.295  1.00 95.69           H  
ATOM   3681  HB3 ASP A 242      -6.965 -16.679   0.494  1.00 95.69           H  
ATOM   3682  O   ASP A 242      -8.914 -13.236  -0.206  1.00 95.69           O  
ATOM   3683  CG  ASP A 242      -7.053 -15.587   2.331  1.00 95.69           C  
ATOM   3684  OD1 ASP A 242      -7.115 -14.454   2.855  1.00 95.69           O  
ATOM   3685  OD2 ASP A 242      -6.789 -16.645   2.948  1.00 95.69           O  
ATOM   3686  N   PRO A 243      -9.887 -13.703   1.777  1.00 95.10           N  
ATOM   3687  CA  PRO A 243     -10.319 -12.326   2.032  1.00 95.10           C  
ATOM   3688  HA  PRO A 243     -11.001 -12.029   1.236  1.00 95.10           H  
ATOM   3689  C   PRO A 243      -9.173 -11.307   2.112  1.00 95.10           C  
ATOM   3690  CB  PRO A 243     -11.091 -12.375   3.353  1.00 95.10           C  
ATOM   3691  HB2 PRO A 243     -11.927 -11.676   3.354  1.00 95.10           H  
ATOM   3692  HB3 PRO A 243     -10.422 -12.166   4.188  1.00 95.10           H  
ATOM   3693  O   PRO A 243      -9.386 -10.107   1.923  1.00 95.10           O  
ATOM   3694  CG  PRO A 243     -11.568 -13.820   3.441  1.00 95.10           C  
ATOM   3695  HG2 PRO A 243     -12.467 -13.947   2.838  1.00 95.10           H  
ATOM   3696  HG3 PRO A 243     -11.746 -14.131   4.471  1.00 95.10           H  
ATOM   3697  CD  PRO A 243     -10.418 -14.589   2.806  1.00 95.10           C  
ATOM   3698  HD2 PRO A 243     -10.809 -15.519   2.393  1.00 95.10           H  
ATOM   3699  HD3 PRO A 243      -9.648 -14.793   3.550  1.00 95.10           H  
ATOM   3700  N   THR A 244      -7.956 -11.773   2.402  1.00 95.58           N  
ATOM   3701  H   THR A 244      -7.841 -12.765   2.554  1.00 95.58           H  
ATOM   3702  CA  THR A 244      -6.749 -10.942   2.481  1.00 95.58           C  
ATOM   3703  HA  THR A 244      -7.025  -9.968   2.886  1.00 95.58           H  
ATOM   3704  C   THR A 244      -6.118 -10.674   1.117  1.00 95.58           C  
ATOM   3705  CB  THR A 244      -5.692 -11.540   3.429  1.00 95.58           C  
ATOM   3706  HB  THR A 244      -4.862 -10.839   3.511  1.00 95.58           H  
ATOM   3707  O   THR A 244      -5.181  -9.889   1.050  1.00 95.58           O  
ATOM   3708  CG2 THR A 244      -6.242 -11.802   4.832  1.00 95.58           C  
ATOM   3709 HG21 THR A 244      -5.439 -12.181   5.463  1.00 95.58           H  
ATOM   3710 HG22 THR A 244      -7.050 -12.533   4.806  1.00 95.58           H  
ATOM   3711 HG23 THR A 244      -6.605 -10.864   5.253  1.00 95.58           H  
ATOM   3712  OG1 THR A 244      -5.173 -12.755   2.941  1.00 95.58           O  
ATOM   3713  HG1 THR A 244      -5.883 -13.400   2.984  1.00 95.58           H  
ATOM   3714  N   VAL A 245      -6.602 -11.280   0.025  1.00 98.18           N  
ATOM   3715  H   VAL A 245      -7.401 -11.890   0.120  1.00 98.18           H  
ATOM   3716  CA  VAL A 245      -5.965 -11.191  -1.298  1.00 98.18           C  
ATOM   3717  HA  VAL A 245      -5.078 -10.560  -1.228  1.00 98.18           H  
ATOM   3718  C   VAL A 245      -6.904 -10.554  -2.316  1.00 98.18           C  
ATOM   3719  CB  VAL A 245      -5.490 -12.572  -1.783  1.00 98.18           C  
ATOM   3720  HB  VAL A 245      -6.354 -13.222  -1.919  1.00 98.18           H  
ATOM   3721  O   VAL A 245      -7.972 -11.091  -2.604  1.00 98.18           O  
ATOM   3722  CG1 VAL A 245      -4.740 -12.452  -3.118  1.00 98.18           C  
ATOM   3723 HG11 VAL A 245      -5.420 -12.129  -3.906  1.00 98.18           H  
ATOM   3724 HG12 VAL A 245      -3.929 -11.731  -3.025  1.00 98.18           H  
ATOM   3725 HG13 VAL A 245      -4.323 -13.417  -3.406  1.00 98.18           H  
ATOM   3726  CG2 VAL A 245      -4.557 -13.263  -0.781  1.00 98.18           C  
ATOM   3727 HG21 VAL A 245      -3.636 -12.694  -0.657  1.00 98.18           H  
ATOM   3728 HG22 VAL A 245      -5.041 -13.361   0.191  1.00 98.18           H  
ATOM   3729 HG23 VAL A 245      -4.319 -14.262  -1.147  1.00 98.18           H  
ATOM   3730  N   ILE A 246      -6.475  -9.445  -2.913  1.00 98.72           N  
ATOM   3731  H   ILE A 246      -5.581  -9.074  -2.622  1.00 98.72           H  
ATOM   3732  CA  ILE A 246      -7.137  -8.764  -4.029  1.00 98.72           C  
ATOM   3733  HA  ILE A 246      -8.162  -9.127  -4.116  1.00 98.72           H  
ATOM   3734  C   ILE A 246      -6.384  -9.114  -5.318  1.00 98.72           C  
ATOM   3735  CB  ILE A 246      -7.197  -7.239  -3.778  1.00 98.72           C  
ATOM   3736  HB  ILE A 246      -6.175  -6.869  -3.692  1.00 98.72           H  
ATOM   3737  O   ILE A 246      -5.180  -8.879  -5.422  1.00 98.72           O  
ATOM   3738  CG1 ILE A 246      -7.949  -6.919  -2.461  1.00 98.72           C  
ATOM   3739 HG12 ILE A 246      -7.491  -7.465  -1.636  1.00 98.72           H  
ATOM   3740 HG13 ILE A 246      -8.984  -7.251  -2.546  1.00 98.72           H  
ATOM   3741  CG2 ILE A 246      -7.870  -6.530  -4.967  1.00 98.72           C  
ATOM   3742 HG21 ILE A 246      -8.908  -6.854  -5.048  1.00 98.72           H  
ATOM   3743 HG22 ILE A 246      -7.346  -6.739  -5.899  1.00 98.72           H  
ATOM   3744 HG23 ILE A 246      -7.852  -5.449  -4.826  1.00 98.72           H  
ATOM   3745  CD1 ILE A 246      -7.934  -5.436  -2.066  1.00 98.72           C  
ATOM   3746 HD11 ILE A 246      -8.397  -5.320  -1.086  1.00 98.72           H  
ATOM   3747 HD12 ILE A 246      -8.501  -4.838  -2.779  1.00 98.72           H  
ATOM   3748 HD13 ILE A 246      -6.908  -5.072  -2.015  1.00 98.72           H  
ATOM   3749  N   SER A 247      -7.095  -9.667  -6.304  1.00 98.57           N  
ATOM   3750  H   SER A 247      -8.084  -9.812  -6.162  1.00 98.57           H  
ATOM   3751  CA  SER A 247      -6.536 -10.016  -7.615  1.00 98.57           C  
ATOM   3752  HA  SER A 247      -5.448 -10.035  -7.556  1.00 98.57           H  
ATOM   3753  C   SER A 247      -6.958  -8.998  -8.668  1.00 98.57           C  
ATOM   3754  CB  SER A 247      -6.975 -11.422  -8.024  1.00 98.57           C  
ATOM   3755  HB2 SER A 247      -8.057 -11.513  -7.926  1.00 98.57           H  
ATOM   3756  HB3 SER A 247      -6.493 -12.151  -7.373  1.00 98.57           H  
ATOM   3757  O   SER A 247      -8.119  -8.998  -9.070  1.00 98.57           O  
ATOM   3758  OG  SER A 247      -6.614 -11.675  -9.368  1.00 98.57           O  
ATOM   3759  HG  SER A 247      -7.260 -11.228  -9.921  1.00 98.57           H  
ATOM   3760  N   VAL A 248      -6.028  -8.176  -9.152  1.00 98.70           N  
ATOM   3761  H   VAL A 248      -5.083  -8.282  -8.811  1.00 98.70           H  
ATOM   3762  CA  VAL A 248      -6.282  -7.186 -10.211  1.00 98.70           C  
ATOM   3763  HA  VAL A 248      -7.294  -6.800 -10.085  1.00 98.70           H  
ATOM   3764  C   VAL A 248      -6.184  -7.857 -11.583  1.00 98.70           C  
ATOM   3765  CB  VAL A 248      -5.320  -5.989 -10.099  1.00 98.70           C  
ATOM   3766  HB  VAL A 248      -4.298  -6.322 -10.276  1.00 98.70           H  
ATOM   3767  O   VAL A 248      -5.157  -8.458 -11.895  1.00 98.70           O  
ATOM   3768  CG1 VAL A 248      -5.674  -4.905 -11.120  1.00 98.70           C  
ATOM   3769 HG11 VAL A 248      -5.029  -4.038 -10.976  1.00 98.70           H  
ATOM   3770 HG12 VAL A 248      -6.714  -4.599 -11.014  1.00 98.70           H  
ATOM   3771 HG13 VAL A 248      -5.506  -5.285 -12.128  1.00 98.70           H  
ATOM   3772  CG2 VAL A 248      -5.388  -5.354  -8.704  1.00 98.70           C  
ATOM   3773 HG21 VAL A 248      -6.414  -5.062  -8.478  1.00 98.70           H  
ATOM   3774 HG22 VAL A 248      -4.742  -4.477  -8.665  1.00 98.70           H  
ATOM   3775 HG23 VAL A 248      -5.047  -6.068  -7.954  1.00 98.70           H  
ATOM   3776  N   SER A 249      -7.240  -7.781 -12.396  1.00 97.61           N  
ATOM   3777  H   SER A 249      -8.064  -7.307 -12.055  1.00 97.61           H  
ATOM   3778  CA  SER A 249      -7.332  -8.510 -13.682  1.00 97.61           C  
ATOM   3779  HA  SER A 249      -6.566  -9.285 -13.710  1.00 97.61           H  
ATOM   3780  C   SER A 249      -7.114  -7.650 -14.931  1.00 97.61           C  
ATOM   3781  CB  SER A 249      -8.676  -9.228 -13.781  1.00 97.61           C  
ATOM   3782  HB2 SER A 249      -8.725  -9.786 -14.716  1.00 97.61           H  
ATOM   3783  HB3 SER A 249      -8.771  -9.926 -12.950  1.00 97.61           H  
ATOM   3784  O   SER A 249      -6.848  -8.169 -16.015  1.00 97.61           O  
ATOM   3785  OG  SER A 249      -9.721  -8.281 -13.740  1.00 97.61           O  
ATOM   3786  HG  SER A 249      -9.910  -8.084 -12.820  1.00 97.61           H  
ATOM   3787  N   ASN A 250      -7.205  -6.326 -14.811  1.00 98.10           N  
ATOM   3788  H   ASN A 250      -7.421  -5.931 -13.907  1.00 98.10           H  
ATOM   3789  CA  ASN A 250      -6.959  -5.398 -15.910  1.00 98.10           C  
ATOM   3790  HA  ASN A 250      -6.217  -5.843 -16.572  1.00 98.10           H  
ATOM   3791  C   ASN A 250      -6.350  -4.081 -15.404  1.00 98.10           C  
ATOM   3792  CB  ASN A 250      -8.255  -5.224 -16.725  1.00 98.10           C  
ATOM   3793  HB2 ASN A 250      -8.014  -4.759 -17.681  1.00 98.10           H  
ATOM   3794  HB3 ASN A 250      -8.679  -6.204 -16.945  1.00 98.10           H  
ATOM   3795  O   ASN A 250      -6.026  -3.940 -14.227  1.00 98.10           O  
ATOM   3796  CG  ASN A 250      -9.326  -4.390 -16.057  1.00 98.10           C  
ATOM   3797  ND2 ASN A 250     -10.346  -4.052 -16.807  1.00 98.10           N  
ATOM   3798 HD21 ASN A 250     -11.067  -3.473 -16.399  1.00 98.10           H  
ATOM   3799 HD22 ASN A 250     -10.383  -4.387 -17.759  1.00 98.10           H  
ATOM   3800  OD1 ASN A 250      -9.265  -4.034 -14.894  1.00 98.10           O  
ATOM   3801  N   GLY A 251      -6.131  -3.138 -16.315  1.00 98.31           N  
ATOM   3802  H   GLY A 251      -6.514  -3.255 -17.243  1.00 98.31           H  
ATOM   3803  CA  GLY A 251      -5.447  -1.887 -16.025  1.00 98.31           C  
ATOM   3804  HA2 GLY A 251      -4.448  -1.970 -16.451  1.00 98.31           H  
ATOM   3805  HA3 GLY A 251      -5.348  -1.727 -14.951  1.00 98.31           H  
ATOM   3806  C   GLY A 251      -6.147  -0.669 -16.620  1.00 98.31           C  
ATOM   3807  O   GLY A 251      -7.296  -0.731 -17.063  1.00 98.31           O  
ATOM   3808  N   VAL A 252      -5.431   0.448 -16.679  1.00 98.66           N  
ATOM   3809  H   VAL A 252      -4.464   0.400 -16.390  1.00 98.66           H  
ATOM   3810  CA  VAL A 252      -5.922   1.735 -17.176  1.00 98.66           C  
ATOM   3811  HA  VAL A 252      -6.819   1.563 -17.771  1.00 98.66           H  
ATOM   3812  C   VAL A 252      -4.913   2.415 -18.105  1.00 98.66           C  
ATOM   3813  CB  VAL A 252      -6.342   2.660 -16.015  1.00 98.66           C  
ATOM   3814  HB  VAL A 252      -6.842   3.523 -16.453  1.00 98.66           H  
ATOM   3815  O   VAL A 252      -3.742   2.046 -18.182  1.00 98.66           O  
ATOM   3816  CG1 VAL A 252      -7.335   1.977 -15.064  1.00 98.66           C  
ATOM   3817 HG11 VAL A 252      -8.112   1.464 -15.630  1.00 98.66           H  
ATOM   3818 HG12 VAL A 252      -6.825   1.246 -14.437  1.00 98.66           H  
ATOM   3819 HG13 VAL A 252      -7.791   2.725 -14.416  1.00 98.66           H  
ATOM   3820  CG2 VAL A 252      -5.163   3.169 -15.184  1.00 98.66           C  
ATOM   3821 HG21 VAL A 252      -5.528   3.893 -14.456  1.00 98.66           H  
ATOM   3822 HG22 VAL A 252      -4.424   3.668 -15.811  1.00 98.66           H  
ATOM   3823 HG23 VAL A 252      -4.695   2.346 -14.644  1.00 98.66           H  
ATOM   3824  N   ILE A 253      -5.382   3.428 -18.824  1.00 98.56           N  
ATOM   3825  H   ILE A 253      -6.363   3.649 -18.731  1.00 98.56           H  
ATOM   3826  CA  ILE A 253      -4.575   4.353 -19.618  1.00 98.56           C  
ATOM   3827  HA  ILE A 253      -3.521   4.090 -19.525  1.00 98.56           H  
ATOM   3828  C   ILE A 253      -4.784   5.744 -19.023  1.00 98.56           C  
ATOM   3829  CB  ILE A 253      -4.958   4.295 -21.114  1.00 98.56           C  
ATOM   3830  HB  ILE A 253      -5.984   4.650 -21.211  1.00 98.56           H  
ATOM   3831  O   ILE A 253      -5.928   6.198 -18.913  1.00 98.56           O  
ATOM   3832  CG1 ILE A 253      -4.893   2.846 -21.654  1.00 98.56           C  
ATOM   3833 HG12 ILE A 253      -3.876   2.467 -21.548  1.00 98.56           H  
ATOM   3834 HG13 ILE A 253      -5.552   2.216 -21.058  1.00 98.56           H  
ATOM   3835  CG2 ILE A 253      -4.047   5.239 -21.920  1.00 98.56           C  
ATOM   3836 HG21 ILE A 253      -4.320   5.236 -22.975  1.00 98.56           H  
ATOM   3837 HG22 ILE A 253      -4.154   6.264 -21.564  1.00 98.56           H  
ATOM   3838 HG23 ILE A 253      -3.004   4.938 -21.815  1.00 98.56           H  
ATOM   3839  CD1 ILE A 253      -5.341   2.676 -23.110  1.00 98.56           C  
ATOM   3840 HD11 ILE A 253      -5.387   1.613 -23.347  1.00 98.56           H  
ATOM   3841 HD12 ILE A 253      -4.631   3.150 -23.788  1.00 98.56           H  
ATOM   3842 HD13 ILE A 253      -6.331   3.111 -23.250  1.00 98.56           H  
ATOM   3843  N   LEU A 254      -3.691   6.394 -18.623  1.00 97.92           N  
ATOM   3844  H   LEU A 254      -2.794   5.955 -18.771  1.00 97.92           H  
ATOM   3845  CA  LEU A 254      -3.700   7.738 -18.039  1.00 97.92           C  
ATOM   3846  HA  LEU A 254      -4.561   7.829 -17.378  1.00 97.92           H  
ATOM   3847  C   LEU A 254      -3.846   8.824 -19.115  1.00 97.92           C  
ATOM   3848  CB  LEU A 254      -2.432   7.953 -17.194  1.00 97.92           C  
ATOM   3849  HB2 LEU A 254      -1.569   7.933 -17.861  1.00 97.92           H  
ATOM   3850  HB3 LEU A 254      -2.483   8.945 -16.745  1.00 97.92           H  
ATOM   3851  O   LEU A 254      -3.665   8.563 -20.308  1.00 97.92           O  
ATOM   3852  CG  LEU A 254      -2.192   6.927 -16.073  1.00 97.92           C  
ATOM   3853  HG  LEU A 254      -1.990   5.955 -16.523  1.00 97.92           H  
ATOM   3854  CD1 LEU A 254      -0.967   7.344 -15.260  1.00 97.92           C  
ATOM   3855 HD11 LEU A 254      -0.091   7.402 -15.905  1.00 97.92           H  
ATOM   3856 HD12 LEU A 254      -1.133   8.323 -14.809  1.00 97.92           H  
ATOM   3857 HD13 LEU A 254      -0.770   6.613 -14.476  1.00 97.92           H  
ATOM   3858  CD2 LEU A 254      -3.379   6.782 -15.118  1.00 97.92           C  
ATOM   3859 HD21 LEU A 254      -3.114   6.099 -14.311  1.00 97.92           H  
ATOM   3860 HD22 LEU A 254      -4.239   6.369 -15.646  1.00 97.92           H  
ATOM   3861 HD23 LEU A 254      -3.645   7.754 -14.703  1.00 97.92           H  
ATOM   3862  N   SER A 255      -4.149  10.057 -18.706  1.00 96.79           N  
ATOM   3863  H   SER A 255      -4.302  10.214 -17.720  1.00 96.79           H  
ATOM   3864  CA  SER A 255      -4.351  11.193 -19.620  1.00 96.79           C  
ATOM   3865  HA  SER A 255      -5.169  10.947 -20.298  1.00 96.79           H  
ATOM   3866  C   SER A 255      -3.122  11.509 -20.482  1.00 96.79           C  
ATOM   3867  CB  SER A 255      -4.755  12.432 -18.822  1.00 96.79           C  
ATOM   3868  HB2 SER A 255      -5.596  12.195 -18.170  1.00 96.79           H  
ATOM   3869  HB3 SER A 255      -5.054  13.221 -19.513  1.00 96.79           H  
ATOM   3870  O   SER A 255      -3.257  11.927 -21.633  1.00 96.79           O  
ATOM   3871  OG  SER A 255      -3.670  12.893 -18.052  1.00 96.79           O  
ATOM   3872  HG  SER A 255      -3.895  12.762 -17.128  1.00 96.79           H  
ATOM   3873  N   ASN A 256      -1.923  11.223 -19.971  1.00 95.59           N  
ATOM   3874  H   ASN A 256      -1.902  10.931 -19.004  1.00 95.59           H  
ATOM   3875  CA  ASN A 256      -0.652  11.346 -20.687  1.00 95.59           C  
ATOM   3876  HA  ASN A 256      -0.736  12.205 -21.353  1.00 95.59           H  
ATOM   3877  C   ASN A 256      -0.323  10.136 -21.592  1.00 95.59           C  
ATOM   3878  CB  ASN A 256       0.458  11.668 -19.668  1.00 95.59           C  
ATOM   3879  HB2 ASN A 256       0.148  12.507 -19.046  1.00 95.59           H  
ATOM   3880  HB3 ASN A 256       1.359  11.959 -20.208  1.00 95.59           H  
ATOM   3881  O   ASN A 256       0.812   9.997 -22.040  1.00 95.59           O  
ATOM   3882  CG  ASN A 256       0.813  10.499 -18.766  1.00 95.59           C  
ATOM   3883  ND2 ASN A 256       1.751  10.673 -17.868  1.00 95.59           N  
ATOM   3884 HD21 ASN A 256       2.174  11.580 -17.732  1.00 95.59           H  
ATOM   3885 HD22 ASN A 256       1.944   9.908 -17.237  1.00 95.59           H  
ATOM   3886  OD1 ASN A 256       0.285   9.404 -18.874  1.00 95.59           O  
ATOM   3887  N   SER A 257      -1.296   9.257 -21.863  1.00 96.88           N  
ATOM   3888  H   SER A 257      -2.188   9.403 -21.412  1.00 96.88           H  
ATOM   3889  CA  SER A 257      -1.150   8.010 -22.636  1.00 96.88           C  
ATOM   3890  HA  SER A 257      -2.146   7.569 -22.686  1.00 96.88           H  
ATOM   3891  C   SER A 257      -0.271   6.927 -21.993  1.00 96.88           C  
ATOM   3892  CB  SER A 257      -0.727   8.288 -24.086  1.00 96.88           C  
ATOM   3893  HB2 SER A 257       0.295   8.666 -24.111  1.00 96.88           H  
ATOM   3894  HB3 SER A 257      -0.767   7.361 -24.659  1.00 96.88           H  
ATOM   3895  O   SER A 257       0.004   5.908 -22.631  1.00 96.88           O  
ATOM   3896  OG  SER A 257      -1.597   9.232 -24.680  1.00 96.88           O  
ATOM   3897  HG  SER A 257      -1.669   9.970 -24.070  1.00 96.88           H  
ATOM   3898  N   THR A 258       0.139   7.091 -20.731  1.00 97.86           N  
ATOM   3899  H   THR A 258      -0.090   7.947 -20.247  1.00 97.86           H  
ATOM   3900  CA  THR A 258       0.855   6.040 -19.992  1.00 97.86           C  
ATOM   3901  HA  THR A 258       1.696   5.710 -20.600  1.00 97.86           H  
ATOM   3902  C   THR A 258      -0.069   4.852 -19.744  1.00 97.86           C  
ATOM   3903  CB  THR A 258       1.422   6.545 -18.659  1.00 97.86           C  
ATOM   3904  HB  THR A 258       0.610   6.902 -18.025  1.00 97.86           H  
ATOM   3905  O   THR A 258      -1.184   5.009 -19.244  1.00 97.86           O  
ATOM   3906  CG2 THR A 258       2.221   5.488 -17.897  1.00 97.86           C  
ATOM   3907 HG21 THR A 258       1.565   4.682 -17.569  1.00 97.86           H  
ATOM   3908 HG22 THR A 258       2.667   5.946 -17.014  1.00 97.86           H  
ATOM   3909 HG23 THR A 258       3.014   5.090 -18.530  1.00 97.86           H  
ATOM   3910  OG1 THR A 258       2.312   7.599 -18.917  1.00 97.86           O  
ATOM   3911  HG1 THR A 258       1.758   8.375 -19.024  1.00 97.86           H  
ATOM   3912  N   VAL A 259       0.407   3.651 -20.076  1.00 98.29           N  
ATOM   3913  H   VAL A 259       1.329   3.599 -20.484  1.00 98.29           H  
ATOM   3914  CA  VAL A 259      -0.311   2.398 -19.825  1.00 98.29           C  
ATOM   3915  HA  VAL A 259      -1.382   2.599 -19.832  1.00 98.29           H  
ATOM   3916  C   VAL A 259       0.056   1.856 -18.447  1.00 98.29           C  
ATOM   3917  CB  VAL A 259      -0.042   1.353 -20.923  1.00 98.29           C  
ATOM   3918  HB  VAL A 259       1.029   1.156 -20.983  1.00 98.29           H  
ATOM   3919  O   VAL A 259       1.199   1.461 -18.198  1.00 98.29           O  
ATOM   3920  CG1 VAL A 259      -0.768   0.035 -20.624  1.00 98.29           C  
ATOM   3921 HG11 VAL A 259      -0.643  -0.656 -21.458  1.00 98.29           H  
ATOM   3922 HG12 VAL A 259      -0.352  -0.439 -19.735  1.00 98.29           H  
ATOM   3923 HG13 VAL A 259      -1.830   0.223 -20.464  1.00 98.29           H  
ATOM   3924  CG2 VAL A 259      -0.521   1.858 -22.291  1.00 98.29           C  
ATOM   3925 HG21 VAL A 259      -0.329   1.103 -23.052  1.00 98.29           H  
ATOM   3926 HG22 VAL A 259      -1.589   2.075 -22.258  1.00 98.29           H  
ATOM   3927 HG23 VAL A 259       0.014   2.767 -22.566  1.00 98.29           H  
ATOM   3928  N   ILE A 260      -0.945   1.773 -17.579  1.00 98.40           N  
ATOM   3929  H   ILE A 260      -1.857   2.099 -17.867  1.00 98.40           H  
ATOM   3930  CA  ILE A 260      -0.889   1.060 -16.309  1.00 98.40           C  
ATOM   3931  HA  ILE A 260       0.146   0.879 -16.019  1.00 98.40           H  
ATOM   3932  C   ILE A 260      -1.578  -0.284 -16.538  1.00 98.40           C  
ATOM   3933  CB  ILE A 260      -1.569   1.896 -15.203  1.00 98.40           C  
ATOM   3934  HB  ILE A 260      -2.626   1.976 -15.456  1.00 98.40           H  
ATOM   3935  O   ILE A 260      -2.796  -0.378 -16.466  1.00 98.40           O  
ATOM   3936  CG1 ILE A 260      -1.036   3.339 -15.081  1.00 98.40           C  
ATOM   3937 HG12 ILE A 260      -1.257   3.872 -16.005  1.00 98.40           H  
ATOM   3938 HG13 ILE A 260      -1.574   3.846 -14.280  1.00 98.40           H  
ATOM   3939  CG2 ILE A 260      -1.469   1.173 -13.856  1.00 98.40           C  
ATOM   3940 HG21 ILE A 260      -1.855   0.158 -13.947  1.00 98.40           H  
ATOM   3941 HG22 ILE A 260      -2.076   1.697 -13.118  1.00 98.40           H  
ATOM   3942 HG23 ILE A 260      -0.440   1.144 -13.498  1.00 98.40           H  
ATOM   3943  CD1 ILE A 260       0.467   3.465 -14.809  1.00 98.40           C  
ATOM   3944 HD11 ILE A 260       0.724   3.033 -13.841  1.00 98.40           H  
ATOM   3945 HD12 ILE A 260       0.730   4.523 -14.795  1.00 98.40           H  
ATOM   3946 HD13 ILE A 260       1.037   2.972 -15.596  1.00 98.40           H  
ATOM   3947  N   ASP A 261      -0.823  -1.327 -16.879  1.00 98.38           N  
ATOM   3948  H   ASP A 261       0.179  -1.207 -16.903  1.00 98.38           H  
ATOM   3949  CA  ASP A 261      -1.369  -2.688 -16.983  1.00 98.38           C  
ATOM   3950  HA  ASP A 261      -2.269  -2.646 -17.596  1.00 98.38           H  
ATOM   3951  C   ASP A 261      -1.794  -3.243 -15.603  1.00 98.38           C  
ATOM   3952  CB  ASP A 261      -0.361  -3.596 -17.712  1.00 98.38           C  
ATOM   3953  HB2 ASP A 261      -0.204  -3.203 -18.716  1.00 98.38           H  
ATOM   3954  HB3 ASP A 261      -0.776  -4.599 -17.811  1.00 98.38           H  
ATOM   3955  O   ASP A 261      -1.638  -2.579 -14.580  1.00 98.38           O  
ATOM   3956  CG  ASP A 261       0.984  -3.679 -16.988  1.00 98.38           C  
ATOM   3957  OD1 ASP A 261       0.979  -3.788 -15.747  1.00 98.38           O  
ATOM   3958  OD2 ASP A 261       2.031  -3.523 -17.651  1.00 98.38           O  
ATOM   3959  N   ALA A 262      -2.327  -4.469 -15.556  1.00 98.25           N  
ATOM   3960  H   ALA A 262      -2.410  -5.005 -16.408  1.00 98.25           H  
ATOM   3961  CA  ALA A 262      -2.781  -5.090 -14.307  1.00 98.25           C  
ATOM   3962  HA  ALA A 262      -3.573  -4.475 -13.877  1.00 98.25           H  
ATOM   3963  C   ALA A 262      -1.673  -5.209 -13.242  1.00 98.25           C  
ATOM   3964  CB  ALA A 262      -3.359  -6.472 -14.637  1.00 98.25           C  
ATOM   3965  HB1 ALA A 262      -2.580  -7.121 -15.038  1.00 98.25           H  
ATOM   3966  HB2 ALA A 262      -3.759  -6.923 -13.729  1.00 98.25           H  
ATOM   3967  HB3 ALA A 262      -4.168  -6.380 -15.362  1.00 98.25           H  
ATOM   3968  O   ALA A 262      -1.958  -5.115 -12.050  1.00 98.25           O  
ATOM   3969  N   VAL A 263      -0.414  -5.383 -13.664  1.00 98.63           N  
ATOM   3970  H   VAL A 263      -0.224  -5.281 -14.650  1.00 98.63           H  
ATOM   3971  CA  VAL A 263       0.748  -5.483 -12.769  1.00 98.63           C  
ATOM   3972  HA  VAL A 263       0.521  -6.169 -11.953  1.00 98.63           H  
ATOM   3973  C   VAL A 263       1.042  -4.128 -12.143  1.00 98.63           C  
ATOM   3974  CB  VAL A 263       1.990  -6.009 -13.517  1.00 98.63           C  
ATOM   3975  HB  VAL A 263       2.300  -5.292 -14.278  1.00 98.63           H  
ATOM   3976  O   VAL A 263       1.216  -4.033 -10.935  1.00 98.63           O  
ATOM   3977  CG1 VAL A 263       3.170  -6.206 -12.567  1.00 98.63           C  
ATOM   3978 HG11 VAL A 263       3.456  -5.258 -12.112  1.00 98.63           H  
ATOM   3979 HG12 VAL A 263       2.901  -6.917 -11.787  1.00 98.63           H  
ATOM   3980 HG13 VAL A 263       4.032  -6.586 -13.116  1.00 98.63           H  
ATOM   3981  CG2 VAL A 263       1.714  -7.351 -14.207  1.00 98.63           C  
ATOM   3982 HG21 VAL A 263       1.388  -8.094 -13.478  1.00 98.63           H  
ATOM   3983 HG22 VAL A 263       2.621  -7.700 -14.701  1.00 98.63           H  
ATOM   3984 HG23 VAL A 263       0.944  -7.234 -14.969  1.00 98.63           H  
ATOM   3985  N   LYS A 264       1.050  -3.058 -12.942  1.00 98.61           N  
ATOM   3986  H   LYS A 264       0.898  -3.205 -13.929  1.00 98.61           H  
ATOM   3987  CA  LYS A 264       1.284  -1.701 -12.430  1.00 98.61           C  
ATOM   3988  HA  LYS A 264       2.132  -1.734 -11.745  1.00 98.61           H  
ATOM   3989  C   LYS A 264       0.102  -1.187 -11.605  1.00 98.61           C  
ATOM   3990  CB  LYS A 264       1.612  -0.755 -13.591  1.00 98.61           C  
ATOM   3991  HB2 LYS A 264       1.769   0.246 -13.189  1.00 98.61           H  
ATOM   3992  HB3 LYS A 264       0.767  -0.729 -14.279  1.00 98.61           H  
ATOM   3993  O   LYS A 264       0.300  -0.498 -10.605  1.00 98.61           O  
ATOM   3994  CG  LYS A 264       2.865  -1.183 -14.366  1.00 98.61           C  
ATOM   3995  HG2 LYS A 264       2.667  -2.121 -14.885  1.00 98.61           H  
ATOM   3996  HG3 LYS A 264       3.696  -1.346 -13.679  1.00 98.61           H  
ATOM   3997  CD  LYS A 264       3.262  -0.114 -15.389  1.00 98.61           C  
ATOM   3998  HD2 LYS A 264       3.638   0.756 -14.851  1.00 98.61           H  
ATOM   3999  HD3 LYS A 264       2.396   0.195 -15.975  1.00 98.61           H  
ATOM   4000  CE  LYS A 264       4.358  -0.645 -16.317  1.00 98.61           C  
ATOM   4001  HE2 LYS A 264       5.083  -1.198 -15.720  1.00 98.61           H  
ATOM   4002  HE3 LYS A 264       4.868   0.207 -16.768  1.00 98.61           H  
ATOM   4003  NZ  LYS A 264       3.799  -1.511 -17.388  1.00 98.61           N  
ATOM   4004  HZ1 LYS A 264       3.260  -2.287 -17.031  1.00 98.61           H  
ATOM   4005  HZ2 LYS A 264       4.519  -1.922 -17.965  1.00 98.61           H  
ATOM   4006  HZ3 LYS A 264       3.154  -1.001 -17.974  1.00 98.61           H  
ATOM   4007  N   ALA A 265      -1.120  -1.563 -11.979  1.00 98.67           N  
ATOM   4008  H   ALA A 265      -1.213  -2.105 -12.826  1.00 98.67           H  
ATOM   4009  CA  ALA A 265      -2.341  -1.138 -11.302  1.00 98.67           C  
ATOM   4010  HA  ALA A 265      -2.357  -0.049 -11.267  1.00 98.67           H  
ATOM   4011  C   ALA A 265      -2.428  -1.638  -9.853  1.00 98.67           C  
ATOM   4012  CB  ALA A 265      -3.546  -1.608 -12.117  1.00 98.67           C  
ATOM   4013  HB1 ALA A 265      -3.546  -2.695 -12.199  1.00 98.67           H  
ATOM   4014  HB2 ALA A 265      -3.526  -1.175 -13.117  1.00 98.67           H  
ATOM   4015  HB3 ALA A 265      -4.453  -1.279 -11.609  1.00 98.67           H  
ATOM   4016  O   ALA A 265      -3.127  -1.022  -9.046  1.00 98.67           O  
ATOM   4017  N   THR A 266      -1.690  -2.692  -9.476  1.00 98.80           N  
ATOM   4018  H   THR A 266      -1.127  -3.183 -10.156  1.00 98.80           H  
ATOM   4019  CA  THR A 266      -1.652  -3.143  -8.077  1.00 98.80           C  
ATOM   4020  HA  THR A 266      -2.670  -3.392  -7.777  1.00 98.80           H  
ATOM   4021  C   THR A 266      -1.157  -2.060  -7.126  1.00 98.80           C  
ATOM   4022  CB  THR A 266      -0.783  -4.388  -7.856  1.00 98.80           C  
ATOM   4023  HB  THR A 266      -0.886  -4.687  -6.813  1.00 98.80           H  
ATOM   4024  O   THR A 266      -1.596  -2.034  -5.981  1.00 98.80           O  
ATOM   4025  CG2 THR A 266      -1.213  -5.561  -8.726  1.00 98.80           C  
ATOM   4026 HG21 THR A 266      -0.834  -5.440  -9.741  1.00 98.80           H  
ATOM   4027 HG22 THR A 266      -0.797  -6.469  -8.288  1.00 98.80           H  
ATOM   4028 HG23 THR A 266      -2.299  -5.645  -8.748  1.00 98.80           H  
ATOM   4029  OG1 THR A 266       0.578  -4.131  -8.108  1.00 98.80           O  
ATOM   4030  HG1 THR A 266       0.903  -3.471  -7.492  1.00 98.80           H  
ATOM   4031  N   ALA A 267      -0.274  -1.161  -7.580  1.00 98.72           N  
ATOM   4032  H   ALA A 267       0.018  -1.207  -8.546  1.00 98.72           H  
ATOM   4033  CA  ALA A 267       0.211  -0.047  -6.769  1.00 98.72           C  
ATOM   4034  HA  ALA A 267       0.623  -0.437  -5.838  1.00 98.72           H  
ATOM   4035  C   ALA A 267      -0.935   0.906  -6.394  1.00 98.72           C  
ATOM   4036  CB  ALA A 267       1.336   0.663  -7.526  1.00 98.72           C  
ATOM   4037  HB1 ALA A 267       0.973   1.048  -8.479  1.00 98.72           H  
ATOM   4038  HB2 ALA A 267       2.158  -0.030  -7.707  1.00 98.72           H  
ATOM   4039  HB3 ALA A 267       1.704   1.494  -6.924  1.00 98.72           H  
ATOM   4040  O   ALA A 267      -1.144   1.178  -5.212  1.00 98.72           O  
ATOM   4041  N   TRP A 268      -1.737   1.326  -7.379  1.00 98.69           N  
ATOM   4042  H   TRP A 268      -1.535   1.045  -8.327  1.00 98.69           H  
ATOM   4043  CA  TRP A 268      -2.903   2.178  -7.135  1.00 98.69           C  
ATOM   4044  HA  TRP A 268      -2.590   3.052  -6.564  1.00 98.69           H  
ATOM   4045  C   TRP A 268      -3.970   1.469  -6.307  1.00 98.69           C  
ATOM   4046  CB  TRP A 268      -3.491   2.665  -8.459  1.00 98.69           C  
ATOM   4047  HB2 TRP A 268      -3.870   1.816  -9.028  1.00 98.69           H  
ATOM   4048  HB3 TRP A 268      -2.691   3.130  -9.035  1.00 98.69           H  
ATOM   4049  O   TRP A 268      -4.481   2.042  -5.350  1.00 98.69           O  
ATOM   4050  CG  TRP A 268      -4.589   3.671  -8.304  1.00 98.69           C  
ATOM   4051  CD1 TRP A 268      -4.418   5.011  -8.339  1.00 98.69           C  
ATOM   4052  HD1 TRP A 268      -3.465   5.495  -8.497  1.00 98.69           H  
ATOM   4053  CD2 TRP A 268      -6.009   3.459  -8.025  1.00 98.69           C  
ATOM   4054  CE2 TRP A 268      -6.633   4.734  -7.885  1.00 98.69           C  
ATOM   4055  CE3 TRP A 268      -6.832   2.324  -7.850  1.00 98.69           C  
ATOM   4056  HE3 TRP A 268      -6.397   1.343  -7.965  1.00 98.69           H  
ATOM   4057  NE1 TRP A 268      -5.623   5.643  -8.098  1.00 98.69           N  
ATOM   4058  HE1 TRP A 268      -5.736   6.642  -8.003  1.00 98.69           H  
ATOM   4059  CH2 TRP A 268      -8.781   3.730  -7.403  1.00 98.69           C  
ATOM   4060  HH2 TRP A 268      -9.833   3.823  -7.176  1.00 98.69           H  
ATOM   4061  CZ2 TRP A 268      -7.993   4.880  -7.577  1.00 98.69           C  
ATOM   4062  HZ2 TRP A 268      -8.423   5.866  -7.486  1.00 98.69           H  
ATOM   4063  CZ3 TRP A 268      -8.199   2.456  -7.534  1.00 98.69           C  
ATOM   4064  HZ3 TRP A 268      -8.806   1.573  -7.399  1.00 98.69           H  
ATOM   4065  N   VAL A 269      -4.282   0.205  -6.616  1.00 98.86           N  
ATOM   4066  H   VAL A 269      -3.836  -0.216  -7.418  1.00 98.86           H  
ATOM   4067  CA  VAL A 269      -5.299  -0.558  -5.872  1.00 98.86           C  
ATOM   4068  HA  VAL A 269      -6.222   0.021  -5.854  1.00 98.86           H  
ATOM   4069  C   VAL A 269      -4.883  -0.759  -4.417  1.00 98.86           C  
ATOM   4070  CB  VAL A 269      -5.599  -1.901  -6.560  1.00 98.86           C  
ATOM   4071  HB  VAL A 269      -4.657  -2.419  -6.742  1.00 98.86           H  
ATOM   4072  O   VAL A 269      -5.717  -0.603  -3.525  1.00 98.86           O  
ATOM   4073  CG1 VAL A 269      -6.538  -2.800  -5.741  1.00 98.86           C  
ATOM   4074 HG11 VAL A 269      -6.071  -3.101  -4.804  1.00 98.86           H  
ATOM   4075 HG12 VAL A 269      -6.772  -3.703  -6.306  1.00 98.86           H  
ATOM   4076 HG13 VAL A 269      -7.468  -2.274  -5.524  1.00 98.86           H  
ATOM   4077  CG2 VAL A 269      -6.261  -1.670  -7.916  1.00 98.86           C  
ATOM   4078 HG21 VAL A 269      -7.184  -1.107  -7.782  1.00 98.86           H  
ATOM   4079 HG22 VAL A 269      -6.490  -2.623  -8.394  1.00 98.86           H  
ATOM   4080 HG23 VAL A 269      -5.586  -1.114  -8.566  1.00 98.86           H  
ATOM   4081  N   ALA A 270      -3.606  -1.039  -4.143  1.00 98.80           N  
ATOM   4082  H   ALA A 270      -2.950  -1.165  -4.900  1.00 98.80           H  
ATOM   4083  CA  ALA A 270      -3.103  -1.121  -2.774  1.00 98.80           C  
ATOM   4084  HA  ALA A 270      -3.728  -1.808  -2.204  1.00 98.80           H  
ATOM   4085  C   ALA A 270      -3.162   0.240  -2.074  1.00 98.80           C  
ATOM   4086  CB  ALA A 270      -1.680  -1.674  -2.798  1.00 98.80           C  
ATOM   4087  HB1 ALA A 270      -1.652  -2.620  -3.338  1.00 98.80           H  
ATOM   4088  HB2 ALA A 270      -1.335  -1.845  -1.778  1.00 98.80           H  
ATOM   4089  HB3 ALA A 270      -1.026  -0.953  -3.288  1.00 98.80           H  
ATOM   4090  O   ALA A 270      -3.610   0.310  -0.931  1.00 98.80           O  
ATOM   4091  N   GLY A 271      -2.797   1.321  -2.770  1.00 98.57           N  
ATOM   4092  H   GLY A 271      -2.420   1.201  -3.700  1.00 98.57           H  
ATOM   4093  CA  GLY A 271      -2.925   2.682  -2.255  1.00 98.57           C  
ATOM   4094  HA2 GLY A 271      -2.322   2.770  -1.350  1.00 98.57           H  
ATOM   4095  HA3 GLY A 271      -2.554   3.382  -3.003  1.00 98.57           H  
ATOM   4096  C   GLY A 271      -4.372   3.049  -1.917  1.00 98.57           C  
ATOM   4097  O   GLY A 271      -4.647   3.539  -0.826  1.00 98.57           O  
ATOM   4098  N   ALA A 272      -5.321   2.739  -2.801  1.00 98.53           N  
ATOM   4099  H   ALA A 272      -5.028   2.365  -3.692  1.00 98.53           H  
ATOM   4100  CA  ALA A 272      -6.752   2.963  -2.599  1.00 98.53           C  
ATOM   4101  HA  ALA A 272      -6.921   4.000  -2.311  1.00 98.53           H  
ATOM   4102  C   ALA A 272      -7.318   2.100  -1.465  1.00 98.53           C  
ATOM   4103  CB  ALA A 272      -7.467   2.711  -3.932  1.00 98.53           C  
ATOM   4104  HB1 ALA A 272      -8.525   2.956  -3.837  1.00 98.53           H  
ATOM   4105  HB2 ALA A 272      -7.031   3.334  -4.714  1.00 98.53           H  
ATOM   4106  HB3 ALA A 272      -7.365   1.666  -4.223  1.00 98.53           H  
ATOM   4107  O   ALA A 272      -8.089   2.588  -0.640  1.00 98.53           O  
ATOM   4108  N   THR A 273      -6.895   0.839  -1.376  1.00 98.34           N  
ATOM   4109  H   THR A 273      -6.279   0.497  -2.099  1.00 98.34           H  
ATOM   4110  CA  THR A 273      -7.292  -0.083  -0.300  1.00 98.34           C  
ATOM   4111  HA  THR A 273      -8.380  -0.110  -0.237  1.00 98.34           H  
ATOM   4112  C   THR A 273      -6.762   0.390   1.054  1.00 98.34           C  
ATOM   4113  CB  THR A 273      -6.797  -1.505  -0.601  1.00 98.34           C  
ATOM   4114  HB  THR A 273      -5.710  -1.511  -0.671  1.00 98.34           H  
ATOM   4115  O   THR A 273      -7.497   0.388   2.046  1.00 98.34           O  
ATOM   4116  CG2 THR A 273      -7.235  -2.515   0.454  1.00 98.34           C  
ATOM   4117 HG21 THR A 273      -8.319  -2.490   0.566  1.00 98.34           H  
ATOM   4118 HG22 THR A 273      -6.935  -3.515   0.140  1.00 98.34           H  
ATOM   4119 HG23 THR A 273      -6.762  -2.299   1.412  1.00 98.34           H  
ATOM   4120  OG1 THR A 273      -7.339  -1.948  -1.821  1.00 98.34           O  
ATOM   4121  HG1 THR A 273      -6.865  -1.499  -2.524  1.00 98.34           H  
ATOM   4122  N   ALA A 274      -5.510   0.853   1.111  1.00 97.00           N  
ATOM   4123  H   ALA A 274      -4.933   0.811   0.283  1.00 97.00           H  
ATOM   4124  CA  ALA A 274      -4.929   1.459   2.304  1.00 97.00           C  
ATOM   4125  HA  ALA A 274      -5.076   0.788   3.150  1.00 97.00           H  
ATOM   4126  C   ALA A 274      -5.600   2.795   2.650  1.00 97.00           C  
ATOM   4127  CB  ALA A 274      -3.421   1.634   2.105  1.00 97.00           C  
ATOM   4128  HB1 ALA A 274      -3.223   2.280   1.249  1.00 97.00           H  
ATOM   4129  HB2 ALA A 274      -2.947   0.666   1.945  1.00 97.00           H  
ATOM   4130  HB3 ALA A 274      -2.986   2.084   2.998  1.00 97.00           H  
ATOM   4131  O   ALA A 274      -5.846   3.053   3.819  1.00 97.00           O  
ATOM   4132  N   GLY A 275      -5.968   3.620   1.670  1.00 95.41           N  
ATOM   4133  H   GLY A 275      -5.670   3.407   0.729  1.00 95.41           H  
ATOM   4134  CA  GLY A 275      -6.607   4.921   1.900  1.00 95.41           C  
ATOM   4135  HA2 GLY A 275      -6.083   5.449   2.697  1.00 95.41           H  
ATOM   4136  HA3 GLY A 275      -6.511   5.512   0.988  1.00 95.41           H  
ATOM   4137  C   GLY A 275      -8.098   4.867   2.261  1.00 95.41           C  
ATOM   4138  O   GLY A 275      -8.607   5.794   2.885  1.00 95.41           O  
ATOM   4139  N   ALA A 276      -8.819   3.802   1.898  1.00 95.58           N  
ATOM   4140  H   ALA A 276      -8.382   3.110   1.306  1.00 95.58           H  
ATOM   4141  CA  ALA A 276     -10.268   3.713   2.101  1.00 95.58           C  
ATOM   4142  HA  ALA A 276     -10.711   4.668   1.819  1.00 95.58           H  
ATOM   4143  C   ALA A 276     -10.659   3.427   3.560  1.00 95.58           C  
ATOM   4144  CB  ALA A 276     -10.836   2.641   1.165  1.00 95.58           C  
ATOM   4145  HB1 ALA A 276     -10.363   1.680   1.364  1.00 95.58           H  
ATOM   4146  HB2 ALA A 276     -10.646   2.927   0.130  1.00 95.58           H  
ATOM   4147  HB3 ALA A 276     -11.913   2.553   1.313  1.00 95.58           H  
ATOM   4148  O   ALA A 276     -10.436   2.329   4.069  1.00 95.58           O  
ATOM   4149  N   ASN A 277     -11.348   4.365   4.209  1.00 92.62           N  
ATOM   4150  H   ASN A 277     -11.530   5.235   3.730  1.00 92.62           H  
ATOM   4151  CA  ASN A 277     -11.837   4.204   5.580  1.00 92.62           C  
ATOM   4152  HA  ASN A 277     -10.977   4.055   6.233  1.00 92.62           H  
ATOM   4153  C   ASN A 277     -12.756   2.982   5.744  1.00 92.62           C  
ATOM   4154  CB  ASN A 277     -12.559   5.492   6.006  1.00 92.62           C  
ATOM   4155  HB2 ASN A 277     -13.329   5.735   5.274  1.00 92.62           H  
ATOM   4156  HB3 ASN A 277     -13.041   5.351   6.973  1.00 92.62           H  
ATOM   4157  O   ASN A 277     -13.355   2.485   4.787  1.00 92.62           O  
ATOM   4158  CG  ASN A 277     -11.608   6.663   6.152  1.00 92.62           C  
ATOM   4159  ND2 ASN A 277     -12.033   7.855   5.810  1.00 92.62           N  
ATOM   4160 HD21 ASN A 277     -12.946   7.978   5.397  1.00 92.62           H  
ATOM   4161 HD22 ASN A 277     -11.351   8.593   5.911  1.00 92.62           H  
ATOM   4162  OD1 ASN A 277     -10.486   6.523   6.595  1.00 92.62           O  
ATOM   4163  N   ALA A 278     -12.934   2.527   6.986  1.00 92.06           N  
ATOM   4164  H   ALA A 278     -12.423   2.966   7.739  1.00 92.06           H  
ATOM   4165  CA  ALA A 278     -13.765   1.367   7.321  1.00 92.06           C  
ATOM   4166  HA  ALA A 278     -13.334   0.479   6.858  1.00 92.06           H  
ATOM   4167  C   ALA A 278     -15.229   1.470   6.841  1.00 92.06           C  
ATOM   4168  CB  ALA A 278     -13.712   1.195   8.839  1.00 92.06           C  
ATOM   4169  HB1 ALA A 278     -14.065   2.097   9.339  1.00 92.06           H  
ATOM   4170  HB2 ALA A 278     -14.351   0.364   9.138  1.00 92.06           H  
ATOM   4171  HB3 ALA A 278     -12.689   0.988   9.153  1.00 92.06           H  
ATOM   4172  O   ALA A 278     -15.894   0.451   6.679  1.00 92.06           O  
ATOM   4173  N   ASN A 279     -15.735   2.681   6.592  1.00 91.26           N  
ATOM   4174  H   ASN A 279     -15.133   3.480   6.728  1.00 91.26           H  
ATOM   4175  CA  ASN A 279     -17.082   2.954   6.084  1.00 91.26           C  
ATOM   4176  HA  ASN A 279     -17.708   2.084   6.282  1.00 91.26           H  
ATOM   4177  C   ASN A 279     -17.147   3.198   4.561  1.00 91.26           C  
ATOM   4178  CB  ASN A 279     -17.672   4.140   6.869  1.00 91.26           C  
ATOM   4179  HB2 ASN A 279     -17.646   3.932   7.939  1.00 91.26           H  
ATOM   4180  HB3 ASN A 279     -18.717   4.266   6.588  1.00 91.26           H  
ATOM   4181  O   ASN A 279     -18.226   3.468   4.035  1.00 91.26           O  
ATOM   4182  CG  ASN A 279     -16.949   5.455   6.621  1.00 91.26           C  
ATOM   4183  ND2 ASN A 279     -17.550   6.560   6.973  1.00 91.26           N  
ATOM   4184 HD21 ASN A 279     -18.398   6.497   7.518  1.00 91.26           H  
ATOM   4185 HD22 ASN A 279     -17.034   7.424   6.889  1.00 91.26           H  
ATOM   4186  OD1 ASN A 279     -15.824   5.508   6.149  1.00 91.26           O  
ATOM   4187  N   GLN A 280     -16.028   3.126   3.839  1.00 94.11           N  
ATOM   4188  H   GLN A 280     -15.164   2.891   4.306  1.00 94.11           H  
ATOM   4189  CA  GLN A 280     -15.962   3.419   2.404  1.00 94.11           C  
ATOM   4190  HA  GLN A 280     -16.875   3.929   2.094  1.00 94.11           H  
ATOM   4191  C   GLN A 280     -15.868   2.131   1.587  1.00 94.11           C  
ATOM   4192  CB  GLN A 280     -14.789   4.370   2.125  1.00 94.11           C  
ATOM   4193  HB2 GLN A 280     -13.886   3.979   2.594  1.00 94.11           H  
ATOM   4194  HB3 GLN A 280     -14.620   4.429   1.050  1.00 94.11           H  
ATOM   4195  O   GLN A 280     -15.160   1.205   1.961  1.00 94.11           O  
ATOM   4196  CG  GLN A 280     -15.093   5.783   2.650  1.00 94.11           C  
ATOM   4197  HG2 GLN A 280     -15.942   6.187   2.099  1.00 94.11           H  
ATOM   4198  HG3 GLN A 280     -15.364   5.742   3.705  1.00 94.11           H  
ATOM   4199  CD  GLN A 280     -13.912   6.736   2.518  1.00 94.11           C  
ATOM   4200  NE2 GLN A 280     -14.145   7.999   2.241  1.00 94.11           N  
ATOM   4201 HE21 GLN A 280     -15.084   8.340   2.097  1.00 94.11           H  
ATOM   4202 HE22 GLN A 280     -13.323   8.579   2.150  1.00 94.11           H  
ATOM   4203  OE1 GLN A 280     -12.761   6.380   2.687  1.00 94.11           O  
ATOM   4204  N   SER A 281     -16.566   2.057   0.456  1.00 96.44           N  
ATOM   4205  H   SER A 281     -17.059   2.884   0.150  1.00 96.44           H  
ATOM   4206  CA  SER A 281     -16.332   1.032  -0.570  1.00 96.44           C  
ATOM   4207  HA  SER A 281     -15.737   0.209  -0.173  1.00 96.44           H  
ATOM   4208  C   SER A 281     -15.557   1.660  -1.720  1.00 96.44           C  
ATOM   4209  CB  SER A 281     -17.651   0.441  -1.073  1.00 96.44           C  
ATOM   4210  HB2 SER A 281     -18.274   1.228  -1.499  1.00 96.44           H  
ATOM   4211  HB3 SER A 281     -18.174  -0.036  -0.244  1.00 96.44           H  
ATOM   4212  O   SER A 281     -15.808   2.820  -2.047  1.00 96.44           O  
ATOM   4213  OG  SER A 281     -17.367  -0.522  -2.061  1.00 96.44           O  
ATOM   4214  HG  SER A 281     -18.149  -1.019  -2.311  1.00 96.44           H  
ATOM   4215  N   LEU A 282     -14.651   0.904  -2.340  1.00 97.75           N  
ATOM   4216  H   LEU A 282     -14.464  -0.029  -2.000  1.00 97.75           H  
ATOM   4217  CA  LEU A 282     -14.015   1.337  -3.583  1.00 97.75           C  
ATOM   4218  HA  LEU A 282     -13.846   2.411  -3.510  1.00 97.75           H  
ATOM   4219  C   LEU A 282     -14.916   1.143  -4.809  1.00 97.75           C  
ATOM   4220  CB  LEU A 282     -12.641   0.672  -3.776  1.00 97.75           C  
ATOM   4221  HB2 LEU A 282     -12.245   0.976  -4.745  1.00 97.75           H  
ATOM   4222  HB3 LEU A 282     -12.760  -0.410  -3.814  1.00 97.75           H  
ATOM   4223  O   LEU A 282     -14.573   1.663  -5.863  1.00 97.75           O  
ATOM   4224  CG  LEU A 282     -11.601   1.038  -2.705  1.00 97.75           C  
ATOM   4225  HG  LEU A 282     -11.980   0.792  -1.714  1.00 97.75           H  
ATOM   4226  CD1 LEU A 282     -10.327   0.233  -2.948  1.00 97.75           C  
ATOM   4227 HD11 LEU A 282      -9.598   0.458  -2.170  1.00 97.75           H  
ATOM   4228 HD12 LEU A 282      -9.904   0.470  -3.924  1.00 97.75           H  
ATOM   4229 HD13 LEU A 282     -10.554  -0.833  -2.905  1.00 97.75           H  
ATOM   4230  CD2 LEU A 282     -11.250   2.529  -2.755  1.00 97.75           C  
ATOM   4231 HD21 LEU A 282     -11.004   2.821  -3.776  1.00 97.75           H  
ATOM   4232 HD22 LEU A 282     -10.390   2.727  -2.116  1.00 97.75           H  
ATOM   4233 HD23 LEU A 282     -12.091   3.125  -2.400  1.00 97.75           H  
ATOM   4234  N   THR A 283     -16.067   0.470  -4.701  1.00 98.02           N  
ATOM   4235  H   THR A 283     -16.296   0.047  -3.813  1.00 98.02           H  
ATOM   4236  CA  THR A 283     -17.003   0.260  -5.819  1.00 98.02           C  
ATOM   4237  HA  THR A 283     -16.514  -0.359  -6.571  1.00 98.02           H  
ATOM   4238  C   THR A 283     -17.376   1.599  -6.466  1.00 98.02           C  
ATOM   4239  CB  THR A 283     -18.258  -0.490  -5.337  1.00 98.02           C  
ATOM   4240  HB  THR A 283     -18.736   0.074  -4.535  1.00 98.02           H  
ATOM   4241  O   THR A 283     -17.776   2.536  -5.774  1.00 98.02           O  
ATOM   4242  CG2 THR A 283     -19.275  -0.716  -6.449  1.00 98.02           C  
ATOM   4243 HG21 THR A 283     -19.855   0.197  -6.585  1.00 98.02           H  
ATOM   4244 HG22 THR A 283     -19.957  -1.526  -6.191  1.00 98.02           H  
ATOM   4245 HG23 THR A 283     -18.769  -0.970  -7.380  1.00 98.02           H  
ATOM   4246  OG1 THR A 283     -17.892  -1.758  -4.831  1.00 98.02           O  
ATOM   4247  HG1 THR A 283     -18.675  -2.228  -4.537  1.00 98.02           H  
ATOM   4248  N   HIS A 284     -17.215   1.702  -7.787  1.00 96.16           N  
ATOM   4249  H   HIS A 284     -16.895   0.890  -8.296  1.00 96.16           H  
ATOM   4250  CA  HIS A 284     -17.354   2.922  -8.595  1.00 96.16           C  
ATOM   4251  HA  HIS A 284     -17.028   2.633  -9.594  1.00 96.16           H  
ATOM   4252  C   HIS A 284     -16.431   4.103  -8.222  1.00 96.16           C  
ATOM   4253  CB  HIS A 284     -18.832   3.313  -8.742  1.00 96.16           C  
ATOM   4254  HB2 HIS A 284     -19.346   3.228  -7.785  1.00 96.16           H  
ATOM   4255  HB3 HIS A 284     -18.909   4.354  -9.059  1.00 96.16           H  
ATOM   4256  O   HIS A 284     -16.625   5.223  -8.706  1.00 96.16           O  
ATOM   4257  CG  HIS A 284     -19.555   2.490  -9.771  1.00 96.16           C  
ATOM   4258  CD2 HIS A 284     -20.114   1.257  -9.589  1.00 96.16           C  
ATOM   4259  HD2 HIS A 284     -20.119   0.681  -8.676  1.00 96.16           H  
ATOM   4260  ND1 HIS A 284     -19.755   2.831 -11.090  1.00 96.16           N  
ATOM   4261  HD1 HIS A 284     -19.338   3.607 -11.584  1.00 96.16           H  
ATOM   4262  CE1 HIS A 284     -20.397   1.811 -11.685  1.00 96.16           C  
ATOM   4263  HE1 HIS A 284     -20.581   1.711 -12.745  1.00 96.16           H  
ATOM   4264  NE2 HIS A 284     -20.691   0.862 -10.791  1.00 96.16           N  
ATOM   4265  N   THR A 285     -15.385   3.887  -7.419  1.00 97.70           N  
ATOM   4266  H   THR A 285     -15.235   2.956  -7.058  1.00 97.70           H  
ATOM   4267  CA  THR A 285     -14.337   4.899  -7.209  1.00 97.70           C  
ATOM   4268  HA  THR A 285     -14.818   5.841  -6.943  1.00 97.70           H  
ATOM   4269  C   THR A 285     -13.559   5.095  -8.503  1.00 97.70           C  
ATOM   4270  CB  THR A 285     -13.385   4.532  -6.066  1.00 97.70           C  
ATOM   4271  HB  THR A 285     -12.914   3.568  -6.259  1.00 97.70           H  
ATOM   4272  O   THR A 285     -13.092   4.129  -9.104  1.00 97.70           O  
ATOM   4273  CG2 THR A 285     -12.303   5.583  -5.817  1.00 97.70           C  
ATOM   4274 HG21 THR A 285     -11.762   5.325  -4.906  1.00 97.70           H  
ATOM   4275 HG22 THR A 285     -12.760   6.565  -5.703  1.00 97.70           H  
ATOM   4276 HG23 THR A 285     -11.589   5.598  -6.641  1.00 97.70           H  
ATOM   4277  OG1 THR A 285     -14.139   4.483  -4.881  1.00 97.70           O  
ATOM   4278  HG1 THR A 285     -14.735   3.735  -4.968  1.00 97.70           H  
ATOM   4279  N   ALA A 286     -13.423   6.347  -8.941  1.00 97.77           N  
ATOM   4280  H   ALA A 286     -13.833   7.097  -8.402  1.00 97.77           H  
ATOM   4281  CA  ALA A 286     -12.675   6.682 -10.146  1.00 97.77           C  
ATOM   4282  HA  ALA A 286     -12.988   6.004 -10.940  1.00 97.77           H  
ATOM   4283  C   ALA A 286     -11.169   6.488  -9.943  1.00 97.77           C  
ATOM   4284  CB  ALA A 286     -13.016   8.111 -10.584  1.00 97.77           C  
ATOM   4285  HB1 ALA A 286     -12.694   8.819  -9.820  1.00 97.77           H  
ATOM   4286  HB2 ALA A 286     -14.090   8.200 -10.746  1.00 97.77           H  
ATOM   4287  HB3 ALA A 286     -12.494   8.332 -11.515  1.00 97.77           H  
ATOM   4288  O   ALA A 286     -10.623   6.912  -8.922  1.00 97.77           O  
ATOM   4289  N   TYR A 287     -10.512   5.904 -10.941  1.00 98.39           N  
ATOM   4290  H   TYR A 287     -11.027   5.630 -11.766  1.00 98.39           H  
ATOM   4291  CA  TYR A 287      -9.057   5.840 -11.002  1.00 98.39           C  
ATOM   4292  HA  TYR A 287      -8.674   5.549 -10.024  1.00 98.39           H  
ATOM   4293  C   TYR A 287      -8.512   7.231 -11.351  1.00 98.39           C  
ATOM   4294  CB  TYR A 287      -8.644   4.756 -12.007  1.00 98.39           C  
ATOM   4295  HB2 TYR A 287      -8.907   5.069 -13.017  1.00 98.39           H  
ATOM   4296  HB3 TYR A 287      -9.233   3.864 -11.795  1.00 98.39           H  
ATOM   4297  O   TYR A 287      -8.910   7.824 -12.358  1.00 98.39           O  
ATOM   4298  CG  TYR A 287      -7.175   4.373 -11.957  1.00 98.39           C  
ATOM   4299  CD1 TYR A 287      -6.159   5.325 -12.170  1.00 98.39           C  
ATOM   4300  HD1 TYR A 287      -6.404   6.337 -12.454  1.00 98.39           H  
ATOM   4301  CD2 TYR A 287      -6.820   3.042 -11.681  1.00 98.39           C  
ATOM   4302  HD2 TYR A 287      -7.592   2.298 -11.547  1.00 98.39           H  
ATOM   4303  CE1 TYR A 287      -4.808   4.970 -12.021  1.00 98.39           C  
ATOM   4304  HE1 TYR A 287      -4.031   5.708 -12.146  1.00 98.39           H  
ATOM   4305  CE2 TYR A 287      -5.471   2.666 -11.580  1.00 98.39           C  
ATOM   4306  HE2 TYR A 287      -5.193   1.645 -11.361  1.00 98.39           H  
ATOM   4307  OH  TYR A 287      -3.169   3.280 -11.577  1.00 98.39           O  
ATOM   4308  HH  TYR A 287      -2.615   4.054 -11.450  1.00 98.39           H  
ATOM   4309  CZ  TYR A 287      -4.465   3.637 -11.723  1.00 98.39           C  
ATOM   4310  N   ASP A 288      -7.607   7.769 -10.531  1.00 97.35           N  
ATOM   4311  H   ASP A 288      -7.301   7.249  -9.721  1.00 97.35           H  
ATOM   4312  CA  ASP A 288      -7.078   9.123 -10.725  1.00 97.35           C  
ATOM   4313  HA  ASP A 288      -7.927   9.807 -10.762  1.00 97.35           H  
ATOM   4314  C   ASP A 288      -6.294   9.247 -12.033  1.00 97.35           C  
ATOM   4315  CB  ASP A 288      -6.183   9.565  -9.566  1.00 97.35           C  
ATOM   4316  HB2 ASP A 288      -5.244   9.015  -9.613  1.00 97.35           H  
ATOM   4317  HB3 ASP A 288      -5.960  10.627  -9.669  1.00 97.35           H  
ATOM   4318  O   ASP A 288      -5.344   8.498 -12.276  1.00 97.35           O  
ATOM   4319  CG  ASP A 288      -6.842   9.309  -8.228  1.00 97.35           C  
ATOM   4320  OD1 ASP A 288      -7.653  10.147  -7.787  1.00 97.35           O  
ATOM   4321  OD2 ASP A 288      -6.652   8.197  -7.690  1.00 97.35           O  
ATOM   4322  N   ASP A 289      -6.672  10.245 -12.836  1.00 95.68           N  
ATOM   4323  H   ASP A 289      -7.451  10.814 -12.536  1.00 95.68           H  
ATOM   4324  CA  ASP A 289      -6.065  10.577 -14.132  1.00 95.68           C  
ATOM   4325  HA  ASP A 289      -6.562  11.482 -14.479  1.00 95.68           H  
ATOM   4326  C   ASP A 289      -6.294   9.541 -15.256  1.00 95.68           C  
ATOM   4327  CB  ASP A 289      -4.588  10.950 -13.904  1.00 95.68           C  
ATOM   4328  HB2 ASP A 289      -4.515  11.622 -13.049  1.00 95.68           H  
ATOM   4329  HB3 ASP A 289      -4.005  10.055 -13.687  1.00 95.68           H  
ATOM   4330  O   ASP A 289      -5.810   9.704 -16.376  1.00 95.68           O  
ATOM   4331  CG  ASP A 289      -3.971  11.654 -15.102  1.00 95.68           C  
ATOM   4332  OD1 ASP A 289      -4.644  12.540 -15.672  1.00 95.68           O  
ATOM   4333  OD2 ASP A 289      -2.827  11.308 -15.460  1.00 95.68           O  
ATOM   4334  N   ALA A 290      -7.077   8.486 -15.010  1.00 97.80           N  
ATOM   4335  H   ALA A 290      -7.480   8.382 -14.090  1.00 97.80           H  
ATOM   4336  CA  ALA A 290      -7.391   7.489 -16.028  1.00 97.80           C  
ATOM   4337  HA  ALA A 290      -6.485   7.282 -16.597  1.00 97.80           H  
ATOM   4338  C   ALA A 290      -8.471   7.971 -17.009  1.00 97.80           C  
ATOM   4339  CB  ALA A 290      -7.796   6.189 -15.348  1.00 97.80           C  
ATOM   4340  HB1 ALA A 290      -8.061   5.446 -16.100  1.00 97.80           H  
ATOM   4341  HB2 ALA A 290      -8.656   6.389 -14.709  1.00 97.80           H  
ATOM   4342  HB3 ALA A 290      -6.966   5.814 -14.750  1.00 97.80           H  
ATOM   4343  O   ALA A 290      -9.553   8.416 -16.616  1.00 97.80           O  
ATOM   4344  N   VAL A 291      -8.199   7.801 -18.304  1.00 97.78           N  
ATOM   4345  H   VAL A 291      -7.285   7.440 -18.539  1.00 97.78           H  
ATOM   4346  CA  VAL A 291      -9.096   8.191 -19.407  1.00 97.78           C  
ATOM   4347  HA  VAL A 291      -9.963   8.703 -18.991  1.00 97.78           H  
ATOM   4348  C   VAL A 291      -9.656   6.996 -20.181  1.00 97.78           C  
ATOM   4349  CB  VAL A 291      -8.407   9.186 -20.360  1.00 97.78           C  
ATOM   4350  HB  VAL A 291      -9.116   9.449 -21.145  1.00 97.78           H  
ATOM   4351  O   VAL A 291     -10.690   7.118 -20.836  1.00 97.78           O  
ATOM   4352  CG1 VAL A 291      -8.034  10.480 -19.626  1.00 97.78           C  
ATOM   4353 HG11 VAL A 291      -7.642  11.208 -20.336  1.00 97.78           H  
ATOM   4354 HG12 VAL A 291      -8.917  10.898 -19.142  1.00 97.78           H  
ATOM   4355 HG13 VAL A 291      -7.278  10.283 -18.866  1.00 97.78           H  
ATOM   4356  CG2 VAL A 291      -7.152   8.614 -21.031  1.00 97.78           C  
ATOM   4357 HG21 VAL A 291      -7.393   7.710 -21.591  1.00 97.78           H  
ATOM   4358 HG22 VAL A 291      -6.394   8.383 -20.282  1.00 97.78           H  
ATOM   4359 HG23 VAL A 291      -6.738   9.349 -21.722  1.00 97.78           H  
ATOM   4360  N   ALA A 292      -9.012   5.828 -20.102  1.00 97.84           N  
ATOM   4361  H   ALA A 292      -8.168   5.781 -19.549  1.00 97.84           H  
ATOM   4362  CA  ALA A 292      -9.503   4.594 -20.713  1.00 97.84           C  
ATOM   4363  HA  ALA A 292     -10.592   4.618 -20.713  1.00 97.84           H  
ATOM   4364  C   ALA A 292      -9.080   3.348 -19.919  1.00 97.84           C  
ATOM   4365  CB  ALA A 292      -9.024   4.535 -22.170  1.00 97.84           C  
ATOM   4366  HB1 ALA A 292      -9.433   5.380 -22.723  1.00 97.84           H  
ATOM   4367  HB2 ALA A 292      -7.936   4.582 -22.212  1.00 97.84           H  
ATOM   4368  HB3 ALA A 292      -9.360   3.610 -22.639  1.00 97.84           H  
ATOM   4369  O   ALA A 292      -8.136   3.382 -19.136  1.00 97.84           O  
ATOM   4370  N   VAL A 293      -9.780   2.233 -20.134  1.00 98.08           N  
ATOM   4371  H   VAL A 293     -10.528   2.264 -20.812  1.00 98.08           H  
ATOM   4372  CA  VAL A 293      -9.439   0.926 -19.549  1.00 98.08           C  
ATOM   4373  HA  VAL A 293      -8.971   1.073 -18.576  1.00 98.08           H  
ATOM   4374  C   VAL A 293      -8.446   0.205 -20.460  1.00 98.08           C  
ATOM   4375  CB  VAL A 293     -10.701   0.070 -19.330  1.00 98.08           C  
ATOM   4376  HB  VAL A 293     -11.215  -0.054 -20.283  1.00 98.08           H  
ATOM   4377  O   VAL A 293      -8.703   0.051 -21.657  1.00 98.08           O  
ATOM   4378  CG1 VAL A 293     -10.379  -1.320 -18.770  1.00 98.08           C  
ATOM   4379 HG11 VAL A 293     -11.302  -1.867 -18.580  1.00 98.08           H  
ATOM   4380 HG12 VAL A 293      -9.774  -1.895 -19.471  1.00 98.08           H  
ATOM   4381 HG13 VAL A 293      -9.837  -1.228 -17.828  1.00 98.08           H  
ATOM   4382  CG2 VAL A 293     -11.666   0.739 -18.349  1.00 98.08           C  
ATOM   4383 HG21 VAL A 293     -11.945   1.739 -18.683  1.00 98.08           H  
ATOM   4384 HG22 VAL A 293     -12.568   0.134 -18.263  1.00 98.08           H  
ATOM   4385 HG23 VAL A 293     -11.198   0.800 -17.367  1.00 98.08           H  
ATOM   4386  N   HIS A 294      -7.344  -0.284 -19.895  1.00 97.95           N  
ATOM   4387  H   HIS A 294      -7.260  -0.217 -18.890  1.00 97.95           H  
ATOM   4388  CA  HIS A 294      -6.415  -1.185 -20.572  1.00 97.95           C  
ATOM   4389  HA  HIS A 294      -6.462  -1.011 -21.647  1.00 97.95           H  
ATOM   4390  C   HIS A 294      -6.821  -2.639 -20.293  1.00 97.95           C  
ATOM   4391  CB  HIS A 294      -4.978  -0.900 -20.121  1.00 97.95           C  
ATOM   4392  HB2 HIS A 294      -4.901  -1.004 -19.039  1.00 97.95           H  
ATOM   4393  HB3 HIS A 294      -4.706   0.123 -20.381  1.00 97.95           H  
ATOM   4394  O   HIS A 294      -6.861  -3.065 -19.142  1.00 97.95           O  
ATOM   4395  CG  HIS A 294      -3.996  -1.845 -20.756  1.00 97.95           C  
ATOM   4396  CD2 HIS A 294      -3.374  -1.693 -21.965  1.00 97.95           C  
ATOM   4397  HD2 HIS A 294      -3.472  -0.848 -22.630  1.00 97.95           H  
ATOM   4398  ND1 HIS A 294      -3.604  -3.059 -20.243  1.00 97.95           N  
ATOM   4399  HD1 HIS A 294      -3.905  -3.455 -19.364  1.00 97.95           H  
ATOM   4400  CE1 HIS A 294      -2.750  -3.621 -21.115  1.00 97.95           C  
ATOM   4401  HE1 HIS A 294      -2.263  -4.576 -20.982  1.00 97.95           H  
ATOM   4402  NE2 HIS A 294      -2.593  -2.831 -22.188  1.00 97.95           N  
ATOM   4403  N   GLY A 295      -7.113  -3.416 -21.339  1.00 95.75           N  
ATOM   4404  H   GLY A 295      -6.977  -3.045 -22.269  1.00 95.75           H  
ATOM   4405  CA  GLY A 295      -7.705  -4.752 -21.179  1.00 95.75           C  
ATOM   4406  HA2 GLY A 295      -7.215  -5.283 -20.363  1.00 95.75           H  
ATOM   4407  HA3 GLY A 295      -7.561  -5.324 -22.095  1.00 95.75           H  
ATOM   4408  C   GLY A 295      -9.206  -4.685 -20.881  1.00 95.75           C  
ATOM   4409  O   GLY A 295      -9.690  -5.269 -19.914  1.00 95.75           O  
ATOM   4410  N   ARG A 296      -9.950  -3.919 -21.691  1.00 94.18           N  
ATOM   4411  H   ARG A 296      -9.486  -3.452 -22.457  1.00 94.18           H  
ATOM   4412  CA  ARG A 296     -11.403  -3.769 -21.550  1.00 94.18           C  
ATOM   4413  HA  ARG A 296     -11.603  -3.453 -20.527  1.00 94.18           H  
ATOM   4414  C   ARG A 296     -12.114  -5.109 -21.765  1.00 94.18           C  
ATOM   4415  CB  ARG A 296     -11.910  -2.684 -22.512  1.00 94.18           C  
ATOM   4416  HB2 ARG A 296     -11.309  -1.786 -22.367  1.00 94.18           H  
ATOM   4417  HB3 ARG A 296     -11.785  -3.022 -23.541  1.00 94.18           H  
ATOM   4418  O   ARG A 296     -11.859  -5.798 -22.750  1.00 94.18           O  
ATOM   4419  CG  ARG A 296     -13.384  -2.336 -22.261  1.00 94.18           C  
ATOM   4420  HG2 ARG A 296     -13.513  -2.053 -21.216  1.00 94.18           H  
ATOM   4421  HG3 ARG A 296     -14.011  -3.201 -22.475  1.00 94.18           H  
ATOM   4422  CD  ARG A 296     -13.818  -1.170 -23.153  1.00 94.18           C  
ATOM   4423  HD2 ARG A 296     -13.723  -1.471 -24.196  1.00 94.18           H  
ATOM   4424  HD3 ARG A 296     -13.157  -0.324 -22.964  1.00 94.18           H  
ATOM   4425  NE  ARG A 296     -15.210  -0.776 -22.873  1.00 94.18           N  
ATOM   4426  HE  ARG A 296     -15.710  -1.338 -22.198  1.00 94.18           H  
ATOM   4427  NH1 ARG A 296     -15.313   1.024 -24.292  1.00 94.18           N  
ATOM   4428 HH11 ARG A 296     -15.820   1.815 -24.664  1.00 94.18           H  
ATOM   4429 HH12 ARG A 296     -14.363   0.834 -24.577  1.00 94.18           H  
ATOM   4430  NH2 ARG A 296     -17.078   0.512 -23.018  1.00 94.18           N  
ATOM   4431 HH21 ARG A 296     -17.506  -0.039 -22.288  1.00 94.18           H  
ATOM   4432 HH22 ARG A 296     -17.586   1.303 -23.388  1.00 94.18           H  
ATOM   4433  CZ  ARG A 296     -15.859   0.248 -23.396  1.00 94.18           C  
ATOM   4434  N   LEU A 297     -13.040  -5.422 -20.866  1.00 95.63           N  
ATOM   4435  H   LEU A 297     -13.196  -4.786 -20.097  1.00 95.63           H  
ATOM   4436  CA  LEU A 297     -13.868  -6.623 -20.893  1.00 95.63           C  
ATOM   4437  HA  LEU A 297     -13.473  -7.329 -21.624  1.00 95.63           H  
ATOM   4438  C   LEU A 297     -15.301  -6.276 -21.325  1.00 95.63           C  
ATOM   4439  CB  LEU A 297     -13.813  -7.276 -19.500  1.00 95.63           C  
ATOM   4440  HB2 LEU A 297     -14.470  -8.146 -19.490  1.00 95.63           H  
ATOM   4441  HB3 LEU A 297     -14.204  -6.562 -18.776  1.00 95.63           H  
ATOM   4442  O   LEU A 297     -15.754  -5.147 -21.136  1.00 95.63           O  
ATOM   4443  CG  LEU A 297     -12.411  -7.706 -19.023  1.00 95.63           C  
ATOM   4444  HG  LEU A 297     -11.787  -6.821 -18.897  1.00 95.63           H  
ATOM   4445  CD1 LEU A 297     -12.531  -8.395 -17.664  1.00 95.63           C  
ATOM   4446 HD11 LEU A 297     -13.002  -7.722 -16.948  1.00 95.63           H  
ATOM   4447 HD12 LEU A 297     -11.540  -8.644 -17.287  1.00 95.63           H  
ATOM   4448 HD13 LEU A 297     -13.125  -9.306 -17.742  1.00 95.63           H  
ATOM   4449  CD2 LEU A 297     -11.718  -8.661 -19.999  1.00 95.63           C  
ATOM   4450 HD21 LEU A 297     -10.775  -8.993 -19.564  1.00 95.63           H  
ATOM   4451 HD22 LEU A 297     -11.493  -8.141 -20.930  1.00 95.63           H  
ATOM   4452 HD23 LEU A 297     -12.350  -9.526 -20.198  1.00 95.63           H  
ATOM   4453  N   ASN A 298     -16.004  -7.236 -21.924  1.00 95.75           N  
ATOM   4454  H   ASN A 298     -15.556  -8.132 -22.056  1.00 95.75           H  
ATOM   4455  CA  ASN A 298     -17.449  -7.138 -22.156  1.00 95.75           C  
ATOM   4456  HA  ASN A 298     -17.716  -6.088 -22.272  1.00 95.75           H  
ATOM   4457  C   ASN A 298     -18.252  -7.653 -20.947  1.00 95.75           C  
ATOM   4458  CB  ASN A 298     -17.800  -7.855 -23.475  1.00 95.75           C  
ATOM   4459  HB2 ASN A 298     -17.171  -7.444 -24.265  1.00 95.75           H  
ATOM   4460  HB3 ASN A 298     -18.837  -7.638 -23.731  1.00 95.75           H  
ATOM   4461  O   ASN A 298     -17.696  -8.307 -20.068  1.00 95.75           O  
ATOM   4462  CG  ASN A 298     -17.642  -9.370 -23.446  1.00 95.75           C  
ATOM   4463  ND2 ASN A 298     -17.253  -9.961 -24.551  1.00 95.75           N  
ATOM   4464 HD21 ASN A 298     -16.982  -9.407 -25.350  1.00 95.75           H  
ATOM   4465 HD22 ASN A 298     -17.142 -10.964 -24.510  1.00 95.75           H  
ATOM   4466  OD1 ASN A 298     -17.910 -10.062 -22.479  1.00 95.75           O  
ATOM   4467  N   ASP A 299     -19.567  -7.435 -20.935  1.00 94.87           N  
ATOM   4468  H   ASP A 299     -19.934  -6.713 -21.538  1.00 94.87           H  
ATOM   4469  CA  ASP A 299     -20.447  -7.777 -19.805  1.00 94.87           C  
ATOM   4470  HA  ASP A 299     -20.194  -7.141 -18.957  1.00 94.87           H  
ATOM   4471  C   ASP A 299     -20.343  -9.245 -19.358  1.00 94.87           C  
ATOM   4472  CB  ASP A 299     -21.911  -7.500 -20.197  1.00 94.87           C  
ATOM   4473  HB2 ASP A 299     -22.546  -7.743 -19.345  1.00 94.87           H  
ATOM   4474  HB3 ASP A 299     -22.185  -8.167 -21.015  1.00 94.87           H  
ATOM   4475  O   ASP A 299     -20.331  -9.547 -18.163  1.00 94.87           O  
ATOM   4476  CG  ASP A 299     -22.213  -6.060 -20.626  1.00 94.87           C  
ATOM   4477  OD1 ASP A 299     -21.281  -5.229 -20.614  1.00 94.87           O  
ATOM   4478  OD2 ASP A 299     -23.361  -5.842 -21.070  1.00 94.87           O  
ATOM   4479  N   SER A 300     -20.228 -10.181 -20.309  1.00 97.76           N  
ATOM   4480  H   SER A 300     -20.150  -9.870 -21.266  1.00 97.76           H  
ATOM   4481  CA  SER A 300     -20.087 -11.607 -19.989  1.00 97.76           C  
ATOM   4482  HA  SER A 300     -20.874 -11.883 -19.287  1.00 97.76           H  
ATOM   4483  C   SER A 300     -18.740 -11.912 -19.334  1.00 97.76           C  
ATOM   4484  CB  SER A 300     -20.239 -12.463 -21.248  1.00 97.76           C  
ATOM   4485  HB2 SER A 300     -21.205 -12.264 -21.711  1.00 97.76           H  
ATOM   4486  HB3 SER A 300     -19.448 -12.214 -21.956  1.00 97.76           H  
ATOM   4487  O   SER A 300     -18.669 -12.772 -18.455  1.00 97.76           O  
ATOM   4488  OG  SER A 300     -20.154 -13.836 -20.911  1.00 97.76           O  
ATOM   4489  HG  SER A 300     -19.736 -13.912 -20.051  1.00 97.76           H  
ATOM   4490  N   GLN A 301     -17.674 -11.241 -19.769  1.00 97.87           N  
ATOM   4491  H   GLN A 301     -17.813 -10.522 -20.465  1.00 97.87           H  
ATOM   4492  CA  GLN A 301     -16.339 -11.376 -19.195  1.00 97.87           C  
ATOM   4493  HA  GLN A 301     -16.109 -12.432 -19.052  1.00 97.87           H  
ATOM   4494  C   GLN A 301     -16.255 -10.707 -17.820  1.00 97.87           C  
ATOM   4495  CB  GLN A 301     -15.308 -10.775 -20.153  1.00 97.87           C  
ATOM   4496  HB2 GLN A 301     -14.351 -10.693 -19.637  1.00 97.87           H  
ATOM   4497  HB3 GLN A 301     -15.638  -9.773 -20.429  1.00 97.87           H  
ATOM   4498  O   GLN A 301     -15.718 -11.324 -16.906  1.00 97.87           O  
ATOM   4499  CG  GLN A 301     -15.101 -11.605 -21.425  1.00 97.87           C  
ATOM   4500  HG2 GLN A 301     -16.060 -11.847 -21.883  1.00 97.87           H  
ATOM   4501  HG3 GLN A 301     -14.602 -12.537 -21.161  1.00 97.87           H  
ATOM   4502  CD  GLN A 301     -14.264 -10.847 -22.452  1.00 97.87           C  
ATOM   4503  NE2 GLN A 301     -13.361 -11.504 -23.145  1.00 97.87           N  
ATOM   4504 HE21 GLN A 301     -12.788 -10.934 -23.749  1.00 97.87           H  
ATOM   4505 HE22 GLN A 301     -13.155 -12.473 -22.948  1.00 97.87           H  
ATOM   4506  OE1 GLN A 301     -14.412  -9.655 -22.668  1.00 97.87           O  
ATOM   4507  N   ILE A 302     -16.846  -9.519 -17.648  1.00 97.46           N  
ATOM   4508  H   ILE A 302     -17.250  -9.061 -18.453  1.00 97.46           H  
ATOM   4509  CA  ILE A 302     -16.952  -8.829 -16.351  1.00 97.46           C  
ATOM   4510  HA  ILE A 302     -15.951  -8.673 -15.947  1.00 97.46           H  
ATOM   4511  C   ILE A 302     -17.708  -9.713 -15.358  1.00 97.46           C  
ATOM   4512  CB  ILE A 302     -17.630  -7.446 -16.510  1.00 97.46           C  
ATOM   4513  HB  ILE A 302     -18.568  -7.574 -17.050  1.00 97.46           H  
ATOM   4514  O   ILE A 302     -17.208  -9.995 -14.274  1.00 97.46           O  
ATOM   4515  CG1 ILE A 302     -16.716  -6.502 -17.324  1.00 97.46           C  
ATOM   4516 HG12 ILE A 302     -15.805  -6.305 -16.760  1.00 97.46           H  
ATOM   4517 HG13 ILE A 302     -16.435  -6.993 -18.255  1.00 97.46           H  
ATOM   4518  CG2 ILE A 302     -17.949  -6.832 -15.134  1.00 97.46           C  
ATOM   4519 HG21 ILE A 302     -18.385  -5.839 -15.241  1.00 97.46           H  
ATOM   4520 HG22 ILE A 302     -18.681  -7.428 -14.589  1.00 97.46           H  
ATOM   4521 HG23 ILE A 302     -17.042  -6.744 -14.535  1.00 97.46           H  
ATOM   4522  CD1 ILE A 302     -17.362  -5.164 -17.705  1.00 97.46           C  
ATOM   4523 HD11 ILE A 302     -16.703  -4.630 -18.389  1.00 97.46           H  
ATOM   4524 HD12 ILE A 302     -18.317  -5.338 -18.199  1.00 97.46           H  
ATOM   4525 HD13 ILE A 302     -17.514  -4.542 -16.823  1.00 97.46           H  
ATOM   4526  N   THR A 303     -18.863 -10.256 -15.756  1.00 97.46           N  
ATOM   4527  H   THR A 303     -19.245  -9.956 -16.641  1.00 97.46           H  
ATOM   4528  CA  THR A 303     -19.643 -11.174 -14.908  1.00 97.46           C  
ATOM   4529  HA  THR A 303     -19.959 -10.640 -14.012  1.00 97.46           H  
ATOM   4530  C   THR A 303     -18.808 -12.375 -14.467  1.00 97.46           C  
ATOM   4531  CB  THR A 303     -20.892 -11.679 -15.645  1.00 97.46           C  
ATOM   4532  HB  THR A 303     -20.595 -12.211 -16.548  1.00 97.46           H  
ATOM   4533  O   THR A 303     -18.843 -12.759 -13.298  1.00 97.46           O  
ATOM   4534  CG2 THR A 303     -21.749 -12.606 -14.781  1.00 97.46           C  
ATOM   4535 HG21 THR A 303     -22.675 -12.835 -15.309  1.00 97.46           H  
ATOM   4536 HG22 THR A 303     -21.220 -13.539 -14.587  1.00 97.46           H  
ATOM   4537 HG23 THR A 303     -21.984 -12.115 -13.837  1.00 97.46           H  
ATOM   4538  OG1 THR A 303     -21.727 -10.607 -16.005  1.00 97.46           O  
ATOM   4539  HG1 THR A 303     -21.288 -10.095 -16.688  1.00 97.46           H  
ATOM   4540  N   LYS A 304     -18.038 -12.968 -15.388  1.00 98.03           N  
ATOM   4541  H   LYS A 304     -18.027 -12.583 -16.322  1.00 98.03           H  
ATOM   4542  CA  LYS A 304     -17.154 -14.094 -15.074  1.00 98.03           C  
ATOM   4543  HA  LYS A 304     -17.739 -14.861 -14.565  1.00 98.03           H  
ATOM   4544  C   LYS A 304     -16.046 -13.690 -14.094  1.00 98.03           C  
ATOM   4545  CB  LYS A 304     -16.594 -14.676 -16.377  1.00 98.03           C  
ATOM   4546  HB2 LYS A 304     -15.952 -13.939 -16.859  1.00 98.03           H  
ATOM   4547  HB3 LYS A 304     -17.420 -14.912 -17.048  1.00 98.03           H  
ATOM   4548  O   LYS A 304     -15.829 -14.408 -13.126  1.00 98.03           O  
ATOM   4549  CG  LYS A 304     -15.789 -15.953 -16.109  1.00 98.03           C  
ATOM   4550  HG2 LYS A 304     -16.440 -16.703 -15.659  1.00 98.03           H  
ATOM   4551  HG3 LYS A 304     -14.974 -15.735 -15.419  1.00 98.03           H  
ATOM   4552  CD  LYS A 304     -15.193 -16.504 -17.405  1.00 98.03           C  
ATOM   4553  HD2 LYS A 304     -14.563 -15.738 -17.857  1.00 98.03           H  
ATOM   4554  HD3 LYS A 304     -15.996 -16.773 -18.092  1.00 98.03           H  
ATOM   4555  CE  LYS A 304     -14.351 -17.734 -17.061  1.00 98.03           C  
ATOM   4556  HE2 LYS A 304     -15.003 -18.497 -16.636  1.00 98.03           H  
ATOM   4557  HE3 LYS A 304     -13.634 -17.449 -16.291  1.00 98.03           H  
ATOM   4558  NZ  LYS A 304     -13.634 -18.255 -18.249  1.00 98.03           N  
ATOM   4559  HZ1 LYS A 304     -14.286 -18.500 -18.980  1.00 98.03           H  
ATOM   4560  HZ2 LYS A 304     -12.994 -17.553 -18.592  1.00 98.03           H  
ATOM   4561  HZ3 LYS A 304     -13.095 -19.070 -17.994  1.00 98.03           H  
ATOM   4562  N   ALA A 305     -15.394 -12.553 -14.323  1.00 97.96           N  
ATOM   4563  H   ALA A 305     -15.639 -12.004 -15.134  1.00 97.96           H  
ATOM   4564  CA  ALA A 305     -14.337 -12.031 -13.460  1.00 97.96           C  
ATOM   4565  HA  ALA A 305     -13.539 -12.770 -13.383  1.00 97.96           H  
ATOM   4566  C   ALA A 305     -14.855 -11.757 -12.033  1.00 97.96           C  
ATOM   4567  CB  ALA A 305     -13.771 -10.781 -14.144  1.00 97.96           C  
ATOM   4568  HB1 ALA A 305     -14.549 -10.026 -14.255  1.00 97.96           H  
ATOM   4569  HB2 ALA A 305     -12.954 -10.364 -13.555  1.00 97.96           H  
ATOM   4570  HB3 ALA A 305     -13.379 -11.042 -15.127  1.00 97.96           H  
ATOM   4571  O   ALA A 305     -14.268 -12.218 -11.056  1.00 97.96           O  
ATOM   4572  N   LEU A 306     -16.026 -11.125 -11.899  1.00 97.56           N  
ATOM   4573  H   LEU A 306     -16.455 -10.734 -12.725  1.00 97.56           H  
ATOM   4574  CA  LEU A 306     -16.651 -10.876 -10.595  1.00 97.56           C  
ATOM   4575  HA  LEU A 306     -15.933 -10.360  -9.958  1.00 97.56           H  
ATOM   4576  C   LEU A 306     -17.030 -12.169  -9.859  1.00 97.56           C  
ATOM   4577  CB  LEU A 306     -17.898  -9.994 -10.779  1.00 97.56           C  
ATOM   4578  HB2 LEU A 306     -18.568 -10.481 -11.487  1.00 97.56           H  
ATOM   4579  HB3 LEU A 306     -18.411  -9.931  -9.819  1.00 97.56           H  
ATOM   4580  O   LEU A 306     -16.890 -12.250  -8.639  1.00 97.56           O  
ATOM   4581  CG  LEU A 306     -17.627  -8.557 -11.263  1.00 97.56           C  
ATOM   4582  HG  LEU A 306     -17.144  -8.573 -12.241  1.00 97.56           H  
ATOM   4583  CD1 LEU A 306     -18.970  -7.837 -11.391  1.00 97.56           C  
ATOM   4584 HD11 LEU A 306     -18.806  -6.836 -11.791  1.00 97.56           H  
ATOM   4585 HD12 LEU A 306     -19.618  -8.372 -12.084  1.00 97.56           H  
ATOM   4586 HD13 LEU A 306     -19.444  -7.746 -10.414  1.00 97.56           H  
ATOM   4587  CD2 LEU A 306     -16.730  -7.783 -10.301  1.00 97.56           C  
ATOM   4588 HD21 LEU A 306     -15.727  -8.210 -10.290  1.00 97.56           H  
ATOM   4589 HD22 LEU A 306     -16.639  -6.749 -10.633  1.00 97.56           H  
ATOM   4590 HD23 LEU A 306     -17.152  -7.800  -9.297  1.00 97.56           H  
ATOM   4591  N   LEU A 307     -17.495 -13.197 -10.578  1.00 96.73           N  
ATOM   4592  H   LEU A 307     -17.595 -13.075 -11.576  1.00 96.73           H  
ATOM   4593  CA  LEU A 307     -17.781 -14.511  -9.988  1.00 96.73           C  
ATOM   4594  HA  LEU A 307     -18.374 -14.365  -9.084  1.00 96.73           H  
ATOM   4595  C   LEU A 307     -16.515 -15.247  -9.529  1.00 96.73           C  
ATOM   4596  CB  LEU A 307     -18.570 -15.372 -10.988  1.00 96.73           C  
ATOM   4597  HB2 LEU A 307     -18.063 -15.333 -11.952  1.00 96.73           H  
ATOM   4598  HB3 LEU A 307     -18.548 -16.408 -10.650  1.00 96.73           H  
ATOM   4599  O   LEU A 307     -16.596 -16.038  -8.593  1.00 96.73           O  
ATOM   4600  CG  LEU A 307     -20.039 -14.955 -11.166  1.00 96.73           C  
ATOM   4601  HG  LEU A 307     -20.105 -13.894 -11.404  1.00 96.73           H  
ATOM   4602  CD1 LEU A 307     -20.657 -15.755 -12.315  1.00 96.73           C  
ATOM   4603 HD11 LEU A 307     -20.625 -16.821 -12.089  1.00 96.73           H  
ATOM   4604 HD12 LEU A 307     -21.688 -15.439 -12.473  1.00 96.73           H  
ATOM   4605 HD13 LEU A 307     -20.091 -15.563 -13.226  1.00 96.73           H  
ATOM   4606  CD2 LEU A 307     -20.878 -15.214  -9.909  1.00 96.73           C  
ATOM   4607 HD21 LEU A 307     -20.782 -16.258  -9.612  1.00 96.73           H  
ATOM   4608 HD22 LEU A 307     -21.923 -14.984 -10.114  1.00 96.73           H  
ATOM   4609 HD23 LEU A 307     -20.528 -14.576  -9.097  1.00 96.73           H  
ATOM   4610  N   ASN A 308     -15.370 -14.966 -10.152  1.00 97.58           N  
ATOM   4611  H   ASN A 308     -15.394 -14.325 -10.933  1.00 97.58           H  
ATOM   4612  CA  ASN A 308     -14.066 -15.503  -9.773  1.00 97.58           C  
ATOM   4613  HA  ASN A 308     -14.183 -16.525  -9.412  1.00 97.58           H  
ATOM   4614  C   ASN A 308     -13.376 -14.709  -8.644  1.00 97.58           C  
ATOM   4615  CB  ASN A 308     -13.169 -15.514 -11.015  1.00 97.58           C  
ATOM   4616  HB2 ASN A 308     -13.152 -14.513 -11.446  1.00 97.58           H  
ATOM   4617  HB3 ASN A 308     -12.147 -15.742 -10.712  1.00 97.58           H  
ATOM   4618  O   ASN A 308     -12.291 -15.100  -8.222  1.00 97.58           O  
ATOM   4619  CG  ASN A 308     -13.526 -16.505 -12.102  1.00 97.58           C  
ATOM   4620  ND2 ASN A 308     -12.881 -16.330 -13.231  1.00 97.58           N  
ATOM   4621 HD21 ASN A 308     -12.254 -15.540 -13.275  1.00 97.58           H  
ATOM   4622 HD22 ASN A 308     -12.946 -17.056 -13.931  1.00 97.58           H  
ATOM   4623  OD1 ASN A 308     -14.294 -17.450 -11.968  1.00 97.58           O  
ATOM   4624  N   GLY A 309     -13.953 -13.600  -8.163  1.00 97.94           N  
ATOM   4625  H   GLY A 309     -14.839 -13.305  -8.549  1.00 97.94           H  
ATOM   4626  CA  GLY A 309     -13.313 -12.755  -7.144  1.00 97.94           C  
ATOM   4627  HA2 GLY A 309     -14.073 -12.127  -6.678  1.00 97.94           H  
ATOM   4628  HA3 GLY A 309     -12.880 -13.386  -6.368  1.00 97.94           H  
ATOM   4629  C   GLY A 309     -12.210 -11.841  -7.695  1.00 97.94           C  
ATOM   4630  O   GLY A 309     -11.239 -11.535  -7.000  1.00 97.94           O  
ATOM   4631  N   GLU A 310     -12.318 -11.428  -8.958  1.00 98.55           N  
ATOM   4632  H   GLU A 310     -13.110 -11.733  -9.506  1.00 98.55           H  
ATOM   4633  CA  GLU A 310     -11.345 -10.552  -9.614  1.00 98.55           C  
ATOM   4634  HA  GLU A 310     -10.373 -10.681  -9.138  1.00 98.55           H  
ATOM   4635  C   GLU A 310     -11.738  -9.074  -9.472  1.00 98.55           C  
ATOM   4636  CB  GLU A 310     -11.179 -10.950 -11.090  1.00 98.55           C  
ATOM   4637  HB2 GLU A 310     -12.147 -10.877 -11.586  1.00 98.55           H  
ATOM   4638  HB3 GLU A 310     -10.499 -10.242 -11.562  1.00 98.55           H  
ATOM   4639  O   GLU A 310     -12.837  -8.662  -9.842  1.00 98.55           O  
ATOM   4640  CG  GLU A 310     -10.619 -12.373 -11.261  1.00 98.55           C  
ATOM   4641  HG2 GLU A 310     -11.226 -13.079 -10.694  1.00 98.55           H  
ATOM   4642  HG3 GLU A 310      -9.613 -12.378 -10.842  1.00 98.55           H  
ATOM   4643  CD  GLU A 310     -10.555 -12.831 -12.729  1.00 98.55           C  
ATOM   4644  OE1 GLU A 310     -11.191 -13.863 -13.077  1.00 98.55           O  
ATOM   4645  OE2 GLU A 310      -9.829 -12.170 -13.501  1.00 98.55           O  
ATOM   4646  N   PHE A 311     -10.810  -8.258  -8.974  1.00 98.68           N  
ATOM   4647  H   PHE A 311      -9.901  -8.648  -8.770  1.00 98.68           H  
ATOM   4648  CA  PHE A 311     -10.912  -6.803  -8.959  1.00 98.68           C  
ATOM   4649  HA  PHE A 311     -11.935  -6.519  -8.714  1.00 98.68           H  
ATOM   4650  C   PHE A 311     -10.560  -6.263 -10.350  1.00 98.68           C  
ATOM   4651  CB  PHE A 311      -9.981  -6.259  -7.867  1.00 98.68           C  
ATOM   4652  HB2 PHE A 311     -10.193  -6.808  -6.950  1.00 98.68           H  
ATOM   4653  HB3 PHE A 311      -8.947  -6.469  -8.141  1.00 98.68           H  
ATOM   4654  O   PHE A 311      -9.545  -6.648 -10.942  1.00 98.68           O  
ATOM   4655  CG  PHE A 311     -10.114  -4.776  -7.580  1.00 98.68           C  
ATOM   4656  CD1 PHE A 311      -9.599  -3.824  -8.482  1.00 98.68           C  
ATOM   4657  HD1 PHE A 311      -9.121  -4.138  -9.398  1.00 98.68           H  
ATOM   4658  CD2 PHE A 311     -10.721  -4.345  -6.384  1.00 98.68           C  
ATOM   4659  HD2 PHE A 311     -11.117  -5.068  -5.686  1.00 98.68           H  
ATOM   4660  CE1 PHE A 311      -9.692  -2.453  -8.188  1.00 98.68           C  
ATOM   4661  HE1 PHE A 311      -9.302  -1.728  -8.887  1.00 98.68           H  
ATOM   4662  CE2 PHE A 311     -10.789  -2.976  -6.078  1.00 98.68           C  
ATOM   4663  HE2 PHE A 311     -11.231  -2.654  -5.146  1.00 98.68           H  
ATOM   4664  CZ  PHE A 311     -10.263  -2.032  -6.975  1.00 98.68           C  
ATOM   4665  HZ  PHE A 311     -10.295  -0.982  -6.725  1.00 98.68           H  
ATOM   4666  N   LEU A 312     -11.391  -5.375 -10.892  1.00 98.60           N  
ATOM   4667  H   LEU A 312     -12.193  -5.060 -10.365  1.00 98.60           H  
ATOM   4668  CA  LEU A 312     -11.211  -4.842 -12.241  1.00 98.60           C  
ATOM   4669  HA  LEU A 312     -10.142  -4.788 -12.450  1.00 98.60           H  
ATOM   4670  C   LEU A 312     -11.750  -3.421 -12.381  1.00 98.60           C  
ATOM   4671  CB  LEU A 312     -11.831  -5.821 -13.256  1.00 98.60           C  
ATOM   4672  HB2 LEU A 312     -11.460  -5.587 -14.254  1.00 98.60           H  
ATOM   4673  HB3 LEU A 312     -11.456  -6.812 -13.001  1.00 98.60           H  
ATOM   4674  O   LEU A 312     -12.579  -2.966 -11.589  1.00 98.60           O  
ATOM   4675  CG  LEU A 312     -13.369  -5.906 -13.275  1.00 98.60           C  
ATOM   4676  HG  LEU A 312     -13.779  -5.422 -12.388  1.00 98.60           H  
ATOM   4677  CD1 LEU A 312     -13.940  -5.246 -14.531  1.00 98.60           C  
ATOM   4678 HD11 LEU A 312     -15.029  -5.289 -14.505  1.00 98.60           H  
ATOM   4679 HD12 LEU A 312     -13.651  -4.196 -14.556  1.00 98.60           H  
ATOM   4680 HD13 LEU A 312     -13.573  -5.747 -15.427  1.00 98.60           H  
ATOM   4681  CD2 LEU A 312     -13.824  -7.365 -13.265  1.00 98.60           C  
ATOM   4682 HD21 LEU A 312     -13.485  -7.847 -12.348  1.00 98.60           H  
ATOM   4683 HD22 LEU A 312     -14.913  -7.414 -13.294  1.00 98.60           H  
ATOM   4684 HD23 LEU A 312     -13.405  -7.886 -14.126  1.00 98.60           H  
ATOM   4685  N   PHE A 313     -11.272  -2.740 -13.414  1.00 98.60           N  
ATOM   4686  H   PHE A 313     -10.561  -3.181 -13.980  1.00 98.60           H  
ATOM   4687  CA  PHE A 313     -11.725  -1.418 -13.813  1.00 98.60           C  
ATOM   4688  HA  PHE A 313     -12.283  -0.986 -12.983  1.00 98.60           H  
ATOM   4689  C   PHE A 313     -12.650  -1.496 -15.024  1.00 98.60           C  
ATOM   4690  CB  PHE A 313     -10.526  -0.510 -14.101  1.00 98.60           C  
ATOM   4691  HB2 PHE A 313     -10.894   0.496 -14.303  1.00 98.60           H  
ATOM   4692  HB3 PHE A 313     -10.018  -0.863 -14.999  1.00 98.60           H  
ATOM   4693  O   PHE A 313     -12.388  -2.238 -15.977  1.00 98.60           O  
ATOM   4694  CG  PHE A 313      -9.536  -0.443 -12.962  1.00 98.60           C  
ATOM   4695  CD1 PHE A 313      -9.838   0.303 -11.808  1.00 98.60           C  
ATOM   4696  HD1 PHE A 313     -10.772   0.842 -11.742  1.00 98.60           H  
ATOM   4697  CD2 PHE A 313      -8.333  -1.168 -13.038  1.00 98.60           C  
ATOM   4698  HD2 PHE A 313      -8.115  -1.773 -13.906  1.00 98.60           H  
ATOM   4699  CE1 PHE A 313      -8.921   0.350 -10.745  1.00 98.60           C  
ATOM   4700  HE1 PHE A 313      -9.133   0.949  -9.872  1.00 98.60           H  
ATOM   4701  CE2 PHE A 313      -7.421  -1.124 -11.975  1.00 98.60           C  
ATOM   4702  HE2 PHE A 313      -6.511  -1.703 -12.038  1.00 98.60           H  
ATOM   4703  CZ  PHE A 313      -7.703  -0.344 -10.841  1.00 98.60           C  
ATOM   4704  HZ  PHE A 313      -6.979  -0.269 -10.044  1.00 98.60           H  
ATOM   4705  N   GLU A 314     -13.690  -0.673 -15.021  1.00 97.73           N  
ATOM   4706  H   GLU A 314     -13.834  -0.087 -14.211  1.00 97.73           H  
ATOM   4707  CA  GLU A 314     -14.601  -0.493 -16.145  1.00 97.73           C  
ATOM   4708  HA  GLU A 314     -14.201  -1.041 -16.998  1.00 97.73           H  
ATOM   4709  C   GLU A 314     -14.691   0.977 -16.575  1.00 97.73           C  
ATOM   4710  CB  GLU A 314     -15.979  -1.113 -15.863  1.00 97.73           C  
ATOM   4711  HB2 GLU A 314     -15.854  -2.140 -15.521  1.00 97.73           H  
ATOM   4712  HB3 GLU A 314     -16.476  -1.150 -16.832  1.00 97.73           H  
ATOM   4713  O   GLU A 314     -14.272   1.890 -15.861  1.00 97.73           O  
ATOM   4714  CG  GLU A 314     -16.844  -0.331 -14.847  1.00 97.73           C  
ATOM   4715  HG2 GLU A 314     -16.582  -0.642 -13.836  1.00 97.73           H  
ATOM   4716  HG3 GLU A 314     -16.604   0.730 -14.916  1.00 97.73           H  
ATOM   4717  CD  GLU A 314     -18.366  -0.448 -15.093  1.00 97.73           C  
ATOM   4718  OE1 GLU A 314     -19.115   0.241 -14.351  1.00 97.73           O  
ATOM   4719  OE2 GLU A 314     -18.767  -0.936 -16.179  1.00 97.73           O  
ATOM   4720  N   LEU A 315     -15.232   1.216 -17.773  1.00 96.15           N  
ATOM   4721  H   LEU A 315     -15.700   0.442 -18.223  1.00 96.15           H  
ATOM   4722  CA  LEU A 315     -15.526   2.564 -18.251  1.00 96.15           C  
ATOM   4723  HA  LEU A 315     -14.937   3.281 -17.679  1.00 96.15           H  
ATOM   4724  C   LEU A 315     -17.006   2.863 -18.006  1.00 96.15           C  
ATOM   4725  CB  LEU A 315     -15.138   2.701 -19.734  1.00 96.15           C  
ATOM   4726  HB2 LEU A 315     -15.744   2.004 -20.313  1.00 96.15           H  
ATOM   4727  HB3 LEU A 315     -14.092   2.422 -19.858  1.00 96.15           H  
ATOM   4728  O   LEU A 315     -17.859   2.414 -18.771  1.00 96.15           O  
ATOM   4729  CG  LEU A 315     -15.350   4.130 -20.277  1.00 96.15           C  
ATOM   4730  HG  LEU A 315     -16.339   4.497 -20.005  1.00 96.15           H  
ATOM   4731  CD1 LEU A 315     -14.299   5.106 -19.746  1.00 96.15           C  
ATOM   4732 HD11 LEU A 315     -13.297   4.770 -20.010  1.00 96.15           H  
ATOM   4733 HD12 LEU A 315     -14.370   5.180 -18.661  1.00 96.15           H  
ATOM   4734 HD13 LEU A 315     -14.457   6.099 -20.168  1.00 96.15           H  
ATOM   4735  CD2 LEU A 315     -15.262   4.122 -21.804  1.00 96.15           C  
ATOM   4736 HD21 LEU A 315     -16.044   3.477 -22.206  1.00 96.15           H  
ATOM   4737 HD22 LEU A 315     -14.282   3.761 -22.117  1.00 96.15           H  
ATOM   4738 HD23 LEU A 315     -15.408   5.133 -22.182  1.00 96.15           H  
ATOM   4739  N   HIS A 316     -17.286   3.692 -17.007  1.00 94.30           N  
ATOM   4740  H   HIS A 316     -16.522   4.039 -16.445  1.00 94.30           H  
ATOM   4741  CA  HIS A 316     -18.634   4.075 -16.613  1.00 94.30           C  
ATOM   4742  HA  HIS A 316     -19.357   3.521 -17.211  1.00 94.30           H  
ATOM   4743  C   HIS A 316     -18.859   5.576 -16.823  1.00 94.30           C  
ATOM   4744  CB  HIS A 316     -18.853   3.676 -15.155  1.00 94.30           C  
ATOM   4745  HB2 HIS A 316     -18.524   2.647 -15.012  1.00 94.30           H  
ATOM   4746  HB3 HIS A 316     -18.265   4.316 -14.498  1.00 94.30           H  
ATOM   4747  O   HIS A 316     -18.153   6.407 -16.251  1.00 94.30           O  
ATOM   4748  CG  HIS A 316     -20.304   3.766 -14.790  1.00 94.30           C  
ATOM   4749  CD2 HIS A 316     -20.960   4.841 -14.261  1.00 94.30           C  
ATOM   4750  HD2 HIS A 316     -20.507   5.787 -14.003  1.00 94.30           H  
ATOM   4751  ND1 HIS A 316     -21.224   2.768 -14.983  1.00 94.30           N  
ATOM   4752  HD1 HIS A 316     -20.982   1.804 -15.162  1.00 94.30           H  
ATOM   4753  CE1 HIS A 316     -22.418   3.235 -14.579  1.00 94.30           C  
ATOM   4754  HE1 HIS A 316     -23.321   2.644 -14.542  1.00 94.30           H  
ATOM   4755  NE2 HIS A 316     -22.313   4.507 -14.143  1.00 94.30           N  
ATOM   4756  N   ASN A 317     -19.846   5.952 -17.645  1.00 91.67           N  
ATOM   4757  H   ASN A 317     -20.443   5.230 -18.021  1.00 91.67           H  
ATOM   4758  CA  ASN A 317     -20.180   7.356 -17.946  1.00 91.67           C  
ATOM   4759  HA  ASN A 317     -20.795   7.355 -18.846  1.00 91.67           H  
ATOM   4760  C   ASN A 317     -18.956   8.229 -18.307  1.00 91.67           C  
ATOM   4761  CB  ASN A 317     -21.044   7.933 -16.806  1.00 91.67           C  
ATOM   4762  HB2 ASN A 317     -20.523   7.811 -15.857  1.00 91.67           H  
ATOM   4763  HB3 ASN A 317     -21.208   8.998 -16.972  1.00 91.67           H  
ATOM   4764  O   ASN A 317     -18.829   9.368 -17.857  1.00 91.67           O  
ATOM   4765  CG  ASN A 317     -22.412   7.286 -16.731  1.00 91.67           C  
ATOM   4766  ND2 ASN A 317     -23.019   7.256 -15.570  1.00 91.67           N  
ATOM   4767 HD21 ASN A 317     -22.514   7.494 -14.729  1.00 91.67           H  
ATOM   4768 HD22 ASN A 317     -23.822   6.645 -15.526  1.00 91.67           H  
ATOM   4769  OD1 ASN A 317     -22.957   6.814 -17.713  1.00 91.67           O  
ATOM   4770  N   GLY A 318     -18.034   7.680 -19.106  1.00 91.86           N  
ATOM   4771  H   GLY A 318     -18.170   6.721 -19.393  1.00 91.86           H  
ATOM   4772  CA  GLY A 318     -16.824   8.378 -19.557  1.00 91.86           C  
ATOM   4773  HA2 GLY A 318     -17.087   9.391 -19.861  1.00 91.86           H  
ATOM   4774  HA3 GLY A 318     -16.421   7.858 -20.426  1.00 91.86           H  
ATOM   4775  C   GLY A 318     -15.701   8.483 -18.519  1.00 91.86           C  
ATOM   4776  O   GLY A 318     -14.708   9.151 -18.790  1.00 91.86           O  
ATOM   4777  N   LYS A 319     -15.827   7.835 -17.355  1.00 96.51           N  
ATOM   4778  H   LYS A 319     -16.677   7.320 -17.174  1.00 96.51           H  
ATOM   4779  CA  LYS A 319     -14.777   7.749 -16.331  1.00 96.51           C  
ATOM   4780  HA  LYS A 319     -13.895   8.298 -16.662  1.00 96.51           H  
ATOM   4781  C   LYS A 319     -14.359   6.302 -16.124  1.00 96.51           C  
ATOM   4782  CB  LYS A 319     -15.262   8.351 -15.008  1.00 96.51           C  
ATOM   4783  HB2 LYS A 319     -14.475   8.230 -14.263  1.00 96.51           H  
ATOM   4784  HB3 LYS A 319     -16.144   7.809 -14.667  1.00 96.51           H  
ATOM   4785  O   LYS A 319     -15.199   5.406 -16.155  1.00 96.51           O  
ATOM   4786  CG  LYS A 319     -15.597   9.840 -15.147  1.00 96.51           C  
ATOM   4787  HG2 LYS A 319     -16.439   9.965 -15.827  1.00 96.51           H  
ATOM   4788  HG3 LYS A 319     -14.733  10.370 -15.548  1.00 96.51           H  
ATOM   4789  CD  LYS A 319     -15.965  10.424 -13.783  1.00 96.51           C  
ATOM   4790  HD2 LYS A 319     -16.818   9.877 -13.379  1.00 96.51           H  
ATOM   4791  HD3 LYS A 319     -15.115  10.316 -13.109  1.00 96.51           H  
ATOM   4792  CE  LYS A 319     -16.321  11.902 -13.943  1.00 96.51           C  
ATOM   4793  HE2 LYS A 319     -15.473  12.413 -14.399  1.00 96.51           H  
ATOM   4794  HE3 LYS A 319     -17.167  11.982 -14.625  1.00 96.51           H  
ATOM   4795  NZ  LYS A 319     -16.647  12.514 -12.632  1.00 96.51           N  
ATOM   4796  HZ1 LYS A 319     -17.411  12.018 -12.196  1.00 96.51           H  
ATOM   4797  HZ2 LYS A 319     -15.844  12.464 -12.022  1.00 96.51           H  
ATOM   4798  HZ3 LYS A 319     -16.903  13.484 -12.748  1.00 96.51           H  
ATOM   4799  N   VAL A 320     -13.071   6.079 -15.897  1.00 98.33           N  
ATOM   4800  H   VAL A 320     -12.429   6.858 -15.863  1.00 98.33           H  
ATOM   4801  CA  VAL A 320     -12.572   4.759 -15.511  1.00 98.33           C  
ATOM   4802  HA  VAL A 320     -13.151   3.996 -16.031  1.00 98.33           H  
ATOM   4803  C   VAL A 320     -12.767   4.587 -14.012  1.00 98.33           C  
ATOM   4804  CB  VAL A 320     -11.108   4.573 -15.912  1.00 98.33           C  
ATOM   4805  HB  VAL A 320     -10.494   5.297 -15.376  1.00 98.33           H  
ATOM   4806  O   VAL A 320     -12.278   5.402 -13.228  1.00 98.33           O  
ATOM   4807  CG1 VAL A 320     -10.639   3.161 -15.564  1.00 98.33           C  
ATOM   4808 HG11 VAL A 320     -11.390   2.430 -15.866  1.00 98.33           H  
ATOM   4809 HG12 VAL A 320     -10.478   3.076 -14.490  1.00 98.33           H  
ATOM   4810 HG13 VAL A 320      -9.701   2.952 -16.079  1.00 98.33           H  
ATOM   4811  CG2 VAL A 320     -10.916   4.792 -17.417  1.00 98.33           C  
ATOM   4812 HG21 VAL A 320      -9.857   4.671 -17.648  1.00 98.33           H  
ATOM   4813 HG22 VAL A 320     -11.201   5.806 -17.697  1.00 98.33           H  
ATOM   4814 HG23 VAL A 320     -11.509   4.072 -17.981  1.00 98.33           H  
ATOM   4815  N   VAL A 321     -13.511   3.562 -13.616  1.00 98.32           N  
ATOM   4816  H   VAL A 321     -13.846   2.907 -14.308  1.00 98.32           H  
ATOM   4817  CA  VAL A 321     -13.889   3.309 -12.222  1.00 98.32           C  
ATOM   4818  HA  VAL A 321     -13.275   3.929 -11.568  1.00 98.32           H  
ATOM   4819  C   VAL A 321     -13.600   1.866 -11.839  1.00 98.32           C  
ATOM   4820  CB  VAL A 321     -15.367   3.656 -11.949  1.00 98.32           C  
ATOM   4821  HB  VAL A 321     -15.540   3.519 -10.881  1.00 98.32           H  
ATOM   4822  O   VAL A 321     -13.507   0.994 -12.698  1.00 98.32           O  
ATOM   4823  CG1 VAL A 321     -15.702   5.118 -12.276  1.00 98.32           C  
ATOM   4824 HG11 VAL A 321     -15.027   5.780 -11.734  1.00 98.32           H  
ATOM   4825 HG12 VAL A 321     -15.611   5.296 -13.347  1.00 98.32           H  
ATOM   4826 HG13 VAL A 321     -16.724   5.333 -11.964  1.00 98.32           H  
ATOM   4827  CG2 VAL A 321     -16.347   2.759 -12.713  1.00 98.32           C  
ATOM   4828 HG21 VAL A 321     -16.226   1.718 -12.415  1.00 98.32           H  
ATOM   4829 HG22 VAL A 321     -16.178   2.837 -13.787  1.00 98.32           H  
ATOM   4830 HG23 VAL A 321     -17.375   3.043 -12.489  1.00 98.32           H  
ATOM   4831  N   VAL A 322     -13.475   1.609 -10.543  1.00 98.48           N  
ATOM   4832  H   VAL A 322     -13.490   2.386  -9.898  1.00 98.48           H  
ATOM   4833  CA  VAL A 322     -13.511   0.251  -9.987  1.00 98.48           C  
ATOM   4834  HA  VAL A 322     -12.776  -0.379 -10.487  1.00 98.48           H  
ATOM   4835  C   VAL A 322     -14.907  -0.337 -10.201  1.00 98.48           C  
ATOM   4836  CB  VAL A 322     -13.190   0.314  -8.487  1.00 98.48           C  
ATOM   4837  HB  VAL A 322     -13.899   1.012  -8.041  1.00 98.48           H  
ATOM   4838  O   VAL A 322     -15.884   0.255  -9.748  1.00 98.48           O  
ATOM   4839  CG1 VAL A 322     -13.338  -1.045  -7.792  1.00 98.48           C  
ATOM   4840 HG11 VAL A 322     -13.016  -0.970  -6.753  1.00 98.48           H  
ATOM   4841 HG12 VAL A 322     -12.739  -1.799  -8.304  1.00 98.48           H  
ATOM   4842 HG13 VAL A 322     -14.383  -1.355  -7.794  1.00 98.48           H  
ATOM   4843  CG2 VAL A 322     -11.777   0.857  -8.235  1.00 98.48           C  
ATOM   4844 HG21 VAL A 322     -11.665   1.853  -8.662  1.00 98.48           H  
ATOM   4845 HG22 VAL A 322     -11.046   0.189  -8.690  1.00 98.48           H  
ATOM   4846 HG23 VAL A 322     -11.599   0.927  -7.162  1.00 98.48           H  
ATOM   4847  N   GLU A 323     -15.003  -1.506 -10.833  1.00 97.64           N  
ATOM   4848  H   GLU A 323     -14.164  -1.935 -11.195  1.00 97.64           H  
ATOM   4849  CA  GLU A 323     -16.277  -2.215 -11.051  1.00 97.64           C  
ATOM   4850  HA  GLU A 323     -16.981  -1.583 -11.593  1.00 97.64           H  
ATOM   4851  C   GLU A 323     -16.917  -2.615  -9.715  1.00 97.64           C  
ATOM   4852  CB  GLU A 323     -15.985  -3.473 -11.887  1.00 97.64           C  
ATOM   4853  HB2 GLU A 323     -15.568  -3.178 -12.850  1.00 97.64           H  
ATOM   4854  HB3 GLU A 323     -15.221  -4.049 -11.365  1.00 97.64           H  
ATOM   4855  O   GLU A 323     -18.071  -2.307  -9.424  1.00 97.64           O  
ATOM   4856  CG  GLU A 323     -17.188  -4.410 -12.102  1.00 97.64           C  
ATOM   4857  HG2 GLU A 323     -17.591  -4.712 -11.135  1.00 97.64           H  
ATOM   4858  HG3 GLU A 323     -16.819  -5.310 -12.593  1.00 97.64           H  
ATOM   4859  CD  GLU A 323     -18.309  -3.817 -12.955  1.00 97.64           C  
ATOM   4860  OE1 GLU A 323     -19.437  -4.362 -12.884  1.00 97.64           O  
ATOM   4861  OE2 GLU A 323     -17.990  -2.887 -13.714  1.00 97.64           O  
ATOM   4862  N   GLN A 324     -16.148  -3.298  -8.865  1.00 97.68           N  
ATOM   4863  H   GLN A 324     -15.204  -3.526  -9.143  1.00 97.68           H  
ATOM   4864  CA  GLN A 324     -16.615  -3.757  -7.564  1.00 97.68           C  
ATOM   4865  HA  GLN A 324     -17.275  -2.991  -7.156  1.00 97.68           H  
ATOM   4866  C   GLN A 324     -15.447  -3.955  -6.598  1.00 97.68           C  
ATOM   4867  CB  GLN A 324     -17.406  -5.064  -7.743  1.00 97.68           C  
ATOM   4868  HB2 GLN A 324     -16.721  -5.912  -7.768  1.00 97.68           H  
ATOM   4869  HB3 GLN A 324     -17.948  -5.036  -8.688  1.00 97.68           H  
ATOM   4870  O   GLN A 324     -14.415  -4.520  -6.957  1.00 97.68           O  
ATOM   4871  CG  GLN A 324     -18.438  -5.247  -6.627  1.00 97.68           C  
ATOM   4872  HG2 GLN A 324     -17.951  -5.331  -5.656  1.00 97.68           H  
ATOM   4873  HG3 GLN A 324     -19.066  -4.356  -6.602  1.00 97.68           H  
ATOM   4874  CD  GLN A 324     -19.338  -6.455  -6.869  1.00 97.68           C  
ATOM   4875  NE2 GLN A 324     -20.564  -6.446  -6.401  1.00 97.68           N  
ATOM   4876 HE21 GLN A 324     -20.890  -5.610  -5.938  1.00 97.68           H  
ATOM   4877 HE22 GLN A 324     -21.175  -7.062  -6.918  1.00 97.68           H  
ATOM   4878  OE1 GLN A 324     -19.006  -7.478  -7.434  1.00 97.68           O  
ATOM   4879  N   ASP A 325     -15.628  -3.535  -5.348  1.00 98.02           N  
ATOM   4880  H   ASP A 325     -16.471  -3.025  -5.127  1.00 98.02           H  
ATOM   4881  CA  ASP A 325     -14.614  -3.649  -4.300  1.00 98.02           C  
ATOM   4882  HA  ASP A 325     -13.636  -3.514  -4.762  1.00 98.02           H  
ATOM   4883  C   ASP A 325     -14.618  -5.034  -3.632  1.00 98.02           C  
ATOM   4884  CB  ASP A 325     -14.808  -2.506  -3.308  1.00 98.02           C  
ATOM   4885  HB2 ASP A 325     -15.736  -2.648  -2.753  1.00 98.02           H  
ATOM   4886  HB3 ASP A 325     -14.876  -1.577  -3.875  1.00 98.02           H  
ATOM   4887  O   ASP A 325     -15.161  -5.241  -2.536  1.00 98.02           O  
ATOM   4888  CG  ASP A 325     -13.641  -2.364  -2.342  1.00 98.02           C  
ATOM   4889  OD1 ASP A 325     -12.545  -2.892  -2.628  1.00 98.02           O  
ATOM   4890  OD2 ASP A 325     -13.836  -1.688  -1.306  1.00 98.02           O  
ATOM   4891  N   ILE A 326     -14.045  -6.006  -4.342  1.00 98.23           N  
ATOM   4892  H   ILE A 326     -13.654  -5.759  -5.239  1.00 98.23           H  
ATOM   4893  CA  ILE A 326     -14.010  -7.419  -3.951  1.00 98.23           C  
ATOM   4894  HA  ILE A 326     -14.443  -7.504  -2.954  1.00 98.23           H  
ATOM   4895  C   ILE A 326     -12.588  -7.968  -3.816  1.00 98.23           C  
ATOM   4896  CB  ILE A 326     -14.876  -8.286  -4.894  1.00 98.23           C  
ATOM   4897  HB  ILE A 326     -14.848  -9.310  -4.522  1.00 98.23           H  
ATOM   4898  O   ILE A 326     -11.616  -7.391  -4.308  1.00 98.23           O  
ATOM   4899  CG1 ILE A 326     -14.350  -8.300  -6.347  1.00 98.23           C  
ATOM   4900 HG12 ILE A 326     -13.318  -8.650  -6.350  1.00 98.23           H  
ATOM   4901 HG13 ILE A 326     -14.370  -7.295  -6.768  1.00 98.23           H  
ATOM   4902  CG2 ILE A 326     -16.339  -7.817  -4.825  1.00 98.23           C  
ATOM   4903 HG21 ILE A 326     -16.424  -6.869  -5.356  1.00 98.23           H  
ATOM   4904 HG22 ILE A 326     -16.616  -7.683  -3.779  1.00 98.23           H  
ATOM   4905 HG23 ILE A 326     -16.992  -8.557  -5.288  1.00 98.23           H  
ATOM   4906  CD1 ILE A 326     -15.160  -9.231  -7.255  1.00 98.23           C  
ATOM   4907 HD11 ILE A 326     -16.157  -8.824  -7.425  1.00 98.23           H  
ATOM   4908 HD12 ILE A 326     -15.248 -10.217  -6.799  1.00 98.23           H  
ATOM   4909 HD13 ILE A 326     -14.658  -9.334  -8.217  1.00 98.23           H  
ATOM   4910  N   ASN A 327     -12.483  -9.098  -3.126  1.00 98.15           N  
ATOM   4911  H   ASN A 327     -13.338  -9.513  -2.785  1.00 98.15           H  
ATOM   4912  CA  ASN A 327     -11.275  -9.911  -3.019  1.00 98.15           C  
ATOM   4913  HA  ASN A 327     -10.464  -9.446  -3.580  1.00 98.15           H  
ATOM   4914  C   ASN A 327     -11.506 -11.294  -3.644  1.00 98.15           C  
ATOM   4915  CB  ASN A 327     -10.844  -9.992  -1.544  1.00 98.15           C  
ATOM   4916  HB2 ASN A 327      -9.997 -10.666  -1.417  1.00 98.15           H  
ATOM   4917  HB3 ASN A 327     -10.506  -9.013  -1.202  1.00 98.15           H  
ATOM   4918  O   ASN A 327     -12.592 -11.606  -4.132  1.00 98.15           O  
ATOM   4919  CG  ASN A 327     -11.932 -10.529  -0.653  1.00 98.15           C  
ATOM   4920  ND2 ASN A 327     -12.422  -9.747   0.277  1.00 98.15           N  
ATOM   4921 HD21 ASN A 327     -12.053  -8.810   0.353  1.00 98.15           H  
ATOM   4922 HD22 ASN A 327     -13.052 -10.171   0.944  1.00 98.15           H  
ATOM   4923  OD1 ASN A 327     -12.347 -11.665  -0.790  1.00 98.15           O  
ATOM   4924  N   THR A 328     -10.471 -12.127  -3.598  1.00 98.31           N  
ATOM   4925  H   THR A 328      -9.616 -11.793  -3.176  1.00 98.31           H  
ATOM   4926  CA  THR A 328     -10.471 -13.458  -4.214  1.00 98.31           C  
ATOM   4927  HA  THR A 328     -10.880 -13.369  -5.220  1.00 98.31           H  
ATOM   4928  C   THR A 328     -11.346 -14.493  -3.504  1.00 98.31           C  
ATOM   4929  CB  THR A 328      -9.043 -13.996  -4.354  1.00 98.31           C  
ATOM   4930  HB  THR A 328      -9.086 -14.993  -4.792  1.00 98.31           H  
ATOM   4931  O   THR A 328     -11.533 -15.578  -4.047  1.00 98.31           O  
ATOM   4932  CG2 THR A 328      -8.194 -13.113  -5.267  1.00 98.31           C  
ATOM   4933 HG21 THR A 328      -7.235 -13.598  -5.449  1.00 98.31           H  
ATOM   4934 HG22 THR A 328      -8.720 -12.985  -6.213  1.00 98.31           H  
ATOM   4935 HG23 THR A 328      -8.025 -12.128  -4.831  1.00 98.31           H  
ATOM   4936  OG1 THR A 328      -8.403 -14.091  -3.100  1.00 98.31           O  
ATOM   4937  HG1 THR A 328      -8.388 -13.218  -2.701  1.00 98.31           H  
ATOM   4938  N   PHE A 329     -11.898 -14.209  -2.318  1.00 97.58           N
[truncated: 142,488 more chars]
